# Supplementary material for: The Converging Effects of Different Categories of Antidepressants on the Brain: A Systematic Meta‐Analysis of Public Transcriptional Profiling Data From the Hippocampus and Cortex
Source: J Neurochem. 2026 Jul 3;170(7):e70502. doi: 10.1111/jnc.70502 (PMC13329748; doi:10.1111/jnc.70502)
Supplement: Supplementary file 2 — Table S1: The input used for both the hippocampal and cortical meta‐analyses. [file JNC-170-e70502-s011.xlsx]

## Sheet: HPC_Log2FoldChanges
Rat_EntrezGene.ID	Mouse_EntrezGene.ID	MouseVsRat_EntrezGene.ID	GSE123027_ECT_HPC	GSE27532_desipramine_HPC	GSE63469_venlafaxine_high_HPC	GSE63469_venlafaxine_low_HPC	GSE73798_ketamine_HPC	GSE81672_ketamine_HPC	GSE81672_imipramine_HPC	GSE84183_fluoxetine_HPC	GSE26836_Amitriptyline_HPC	GSE118670_Fluoxetine_HPC	GSE43261_Dorsal_fluoxetine_HPC	GSE43261_Ventral_fluoxetine_HPC	GSE109445_fluoxetine_HPC	GSE205325_fluoxetine_HPC	GSE_230149_TMS_intermittent_theta_burst_HPC	GSE230148_TMS_modifier_theta_burst_HPC	GSE230148_TMS_1Hz_HPC	GSE56028_imipramine_HPC	GSE56028_tianeptine_HPC	GSE56028_fluoxetine_HPC	GSE56028_agomelatine_HPC	GSE61301_imipramine_yohimbine_HPC
114087	23825	23825_114087	-0.0349	0.087575	0.128067	0.0887333	-0.081175	0.0204	0.0214	-0.0013625	-0.0780583	-0.0936542	-0.0896973	-0.0675489	-0.1299	0.0825	-0.1194	0.0588	0.0431	0.1407	-0.0515	0.1779	-0.3252	0.2371
191569	18585	18585_191569	0.022	0.0323	-0.1744	-0.1516	0.0378	0.1432	0.0019	-0.597448	NA	-0.0765375	0.446485	0.186106	-0.0182	-0.175	-0.0498	-0.0307	0.0919	-0.0034	-0.0877	-0.0284	-0.1975	-0.3271
246307	66514	66514_246307	0.0247	-0.0678	0.0319	0.0672	-0.0489	0.0679	-0.0095	-0.403865	-0.0885667	-0.0710417	-0.0553754	-0.0490625	-0.1476	-0.0694	0.0059	-0.0189	0.0351	-0.0766	-0.0749	-0.0522	-0.12	-0.0392
65041	20480	20480_65041	-0.0056	-0.114	0.0865	0.03275	0.0456	0.02	-0.0241	-0.00837866	0.119267	-0.0194625	0.0365705	0.0486858	-0.0733	0.0062	-0.0803	0.0506	0.0873	-0.1382	-0.1628	-0.185	-0.1032	-0.1579
25437	13726	13726_25437	0.0258	0.00685	-0.0345	-0.005	-0.1929	0.0377	0.0831	0.0472991	-0.0792167	-0.0607375	0.154052	0.094067	-0.1892	0.0494	-0.0027	-0.0145	0.004	0.1022	-0.0213	2e-04	-0.0449	-0.1532
25380	16952	16952_25380	0.2609	-0.0093	-0.0011	0.0552	0.0907	-0.5969	-0.2856	0.146499	NA	-0.189812	0.0163477	0.14189	-0.0722	-0.7019	0.1595	-0.02303	-0.07451	-0.1016	-0.093	-0.1476	0.0143	0.2493
362528	338355	338355_362528	0.015	NA	0.103133	0.186133	0.0263	0.0253	0.0633	-0.0391084	NA	0.0058	-0.00392576	-0.0672337	-0.0125	0.0164	NA	NA	NA	NA	NA	NA	NA	NA
192259	665270	665270_192259	0.0743	-0.0006	0.08155	0.1658	-0.06814	-0.2428	-0.1877	-0.00501116	NA	0.0231625	-0.0444835	0.00735739	-0.3299	-0.2039	-0.0103	0.1842	0.2346	-0.0186	8e-04	-0.0814	-0.0768	-0.1584
100362547	11766	11766_100362547	-0.103	0.06195	0.0098	-0.0585	0.0761	0.2974	0.3466	NA	0.0763333	-0.060525	-0.500622	-0.556114	-0.2145	-0.0587	NA	NA	NA	NA	NA	NA	NA	NA
690227	383258	383258_690227	NA	NA	NA	NA	-0.0071	NA	NA	0.00949667	NA	NA	NA	NA	NA	NA	-0.1317	-0.1485	0.0812	NA	NA	NA	NA	0.3385
685641	627743	627743_685641	NA	NA	NA	NA	0.0558	NA	NA	NA	NA	NA	NA	NA	NA	NA	NA	NA	NA	0.0235	-0.0622	-0.0094	-0.2063	NA
301154	625029	625029_301154	NA	NA	NA	NA	0.0201	NA	NA	NA	NA	NA	NA	NA	NA	NA	-0.0525	0.1175	0.1478	NA	NA	NA	NA	-1.1611
688517	17850	17850_688517	-0.0614	-0.0699	-0.0309667	-0.00793333	0.1022	0.0249	-0.0196	NA	NA	-0.0822167	-0.0889951	-0.0874458	-0.1788	-0.0143	NA	NA	NA	NA	NA	NA	NA	NA
294429	19386	19386_294429	0.0089	-0.0846	0.1421	-0.1613	0.0457	0.0578	0.0652	0.0818019	NA	0.126812	0.145912	0.0901239	-0.14	-0.0301	0.0616	0.0599	0.0079	0.0758	0.0539	-0.0406	0.1136	NA
688841	620592	620592_688841	0.0135	0.0606	NA	NA	0.2343	-0.054	0.0521	-0.582351	-0.0101667	NA	NA	NA	0.4525	0.1591	NA	NA	NA	NA	NA	NA	NA	NA
690254	69870	69870_690254	-0.0408	NA	-0.077	0.0219	NA	0.0198	0.0863	-0.391736	NA	-0.122537	-0.0735091	-0.19198	-0.1528	0.0292	-0.0198	-0.0008	-0.0261	0.0153	-0.0182	-0.027	-0.0188	0.2567
29141	14419	14419_29141	0.6597	-0.0678	0.1661	0.1131	0.0041	0.6475	0.0537	-1.14738	0.104867	0.241813	0.657816	0.872706	-0.3139	0.3341	0.1368	0.0061	-0.2301	0.2808	0.118	0.0222	-0.212	-0.0225
100359816	208043	208043_100359816	6e-04	0.0206	-0.10675	-0.1352	-0.0374	-0.0984	-0.0548	-0.0623176	0.1391	-0.0209812	-0.0773244	-0.105137	0.439	0.0877	NA	NA	NA	NA	NA	NA	NA	NA
680427	21375	21375_680427	-0.058	0.111	-0.4579	-0.3652	0.1735	0.2971	-0.0395	1.40258	0.1307	-0.128137	-0.349007	-0.536734	0.0647	-0.2101	0.0673	0.0273	-0.0219	0.0724	-0.0407	0.0679	-0.0875	0.0975
303398	21385	21385_303398	0.0433	0.0748	0.0231	0.0495	0.0414	-0.2382	-0.3168	0.35248	NA	-0.0028	0.0489239	-0.0283943	0.1996	-0.2945	-0.0577	-0.0682	-0.0359	-0.039	-0.0249	0.0141	-0.0236	-0.3897
316317	27993	27993_316317	0.0408	0.04765	0.05025	-0.0061	-0.07505	-0.0129	0.0135	NA	0.0336	-0.077075	-0.0467966	-0.0455358	0.0453	0.0577	-0.0399	0.0535	0.0501	-0.0469	-0.0302	-0.0872	-0.2673	-0.1348
287612	380718	380718_287612	0.0689	NA	0.0401	0.1915	0.0026	-0.0824	-0.1307	-0.43722	NA	-0.0808375	-0.0155989	0.0401182	-0.0173	0.1703	-0.0541	0.0691	-0.0172	-0.0101	-0.044	-0.0562	0.0026	-0.3443
81635	56417	56417_81635	-0.0019	-0.116367	-0.04455	-0.1253	0.00064	0.0648	-0.0369	0.103127	0.0478667	-0.0280437	0.00981136	0.0668375	0.135	-0.0386	-0.0371	-0.1352	-0.1496	-0.0827	-0.1971	-0.1082	-0.0712	0.1048
688163	217138	217138_688163	-0.0763	-0.0279	0.0462	0.0882	-0.15145	0.4001	0.2942	-0.0266867	NA	-0.05505	0.141661	0.0357136	0.3918	0.231	NA	NA	NA	NA	NA	NA	NA	NA
309532	67979	67979_309532	-0.0119	-0.0842	-0.0119	0.0217	0.0969	-0.0474	0.004	NA	-0.0348667	-0.0078625	0.073525	0.0607693	-0.1072	0.0103	0.0240667	-0.167767	-0.00386667	0.0653	0.0592	-0.0304	0.005	0.012
84027	56637	56637_84027	0.0077	-0.1824	0.08445	0.06415	0.06795	0.0462	0.0069	0.109147	-0.128367	0.0542906	0.0271065	0.0755926	-0.0589	-0.023	-0.0133	0.0342	-0.1407	0.0103	0.0427	-0.0634	0.1596	-0.0655
307798	497652	497652_307798	-0.0012	-0.0186	-0.0426	0.0216	-0.06435	-0.0513	-0.0133	0.424468	-0.0056	-0.0146	-0.0595057	0.0847159	-0.0472	0.0163	-0.02585	-0.09435	-0.01425	-0.0064	-0.0737	0.0353	-0.4709	-0.2029
361843	71361	71361_361843	-0.1283	-0.02216	0.00313333	-0.0293667	0.0723667	-0.0837	-0.0983	0.128774	-0.0426667	-0.0559042	0.0237432	-0.0174898	-0.0512	-0.1464	-0.01125	-0.02075	-0.06505	0.0026	-0.0386	-0.0449	-0.133	-0.4942
360475	208211	208211_360475	0.0112	0.0526	0.1263	-0.0298	-0.0402	0.0017	0.008	-0.112365	-0.0158333	-0.126375	-0.0803057	-0.128233	-0.0597	0.0232	-0.0265	0.0515	0.0354	-0.0252	-0.1854	-0.1153	-0.3169	NA
294400	52014	52014_294400	-0.0169	-0.1837	0.04232	-0.0035	0.0443	0.0149	0.0244	-0.129909	0.0252	0.0967575	0.210976	0.175123	0.0802	-0.0466	0.0086	0.0039	0.017	-0.0068	0.1271	0.0346	0.1258	-0.02545
89826	19892	19892_89826	-0.5695	-0.0273	-0.1428	0.3008	0.0149	0.3391	-0.3697	1.26649	-0.0228	0.0847875	0.0585864	0.050283	-0.5206	0.3628	0.0543	0.127	-0.6031	-0.009	0.0633	-0.0159	0.1138	1.3132
304407	12740	12740_304407	NA	0.0403	-0.0491	-0.14	-0.1258	NA	NA	0.0313206	NA	-0.03515	-0.0912705	-0.0927989	NA	-0.8718	0.19775	0.0208	-0.02825	0.1776	-0.0151	-0.0872	0.1222	-2.8704
65130	12739	12739_65130	-0.0923	-0.1111	-0.015775	0.104125	-0.118	-0.2604	-1.1908	-0.546938	NA	0.0957625	0.243876	0.405659	1.1662	-0.9539	-0.0097	0.019	0.0754	0.1242	0.1163	0.1077	0.2238	-1.7407
287098	54419	54419_287098	NA	0.0367	0.052	-0.1297	-0.1483	NA	NA	0.0033416	NA	-0.0394375	-0.010058	-0.0713898	NA	NA	0.0966	-0.3558	-0.1723	0.3739	0.0082	0.1041	-0.0106	-1.0914
287099	56863	56863_287099	-0.43	0.0517	-0.00305	-0.17965	-0.1115	1.4253	0.3686	NA	0.0582667	0.0333437	-0.031221	0.0161972	0.6132	0.7051	-0.0129	0.0413	-0.0202	0.2349	-0.0853	-0.0057	-0.0628	-0.2499
24923	56216	56216_24923	-0.0041	NA	0.2691	-0.0324	-0.0547	0.0599	0.0155	0.369996	NA	0.0065625	0.237017	0.0775477	0.1551	-0.0865	-0.073	-0.0008	0.0241	-0.0987	-0.0699	-0.0671	-0.0181	0.1474
25682	19015	19015_25682	0.0117	0.0442	-0.00475	0.0623	0.0157	0.0497	-0.1089	0.305884	NA	-0.09545	0.000681818	0.0765386	0.4435	-0.0326	-0.0483	0.0785	0.013	-0.0267	-0.0609	-0.0927	-0.0264	-0.13075
25662	16008	16008_25662	-0.3838	-0.59085	0.4172	0.2276	-0.0721	0.5395	-0.2368	NA	-0.500117	-0.32495	-0.168985	-0.335769	0.2983	-0.5156	0.22555	-0.1351	0.11795	-0.1659	-0.4045	-0.3207	0.5056	-0.7856
114125	13389	13389_114125	0.1322	0.0904	0.0072	0.0687	-0.3801	-0.0412	-0.3638	-0.832798	NA	-0.0828875	-0.192193	-0.262024	-0.1341	0.7141	-0.013	-0.0488	0.0174	-0.0312	-0.0717	-0.1002	-0.0419	-0.17555
292934	13172	13172_292934	NA	0.0134	-0.1456	-0.0745	0.0069	NA	NA	-0.0205164	NA	0.0134375	0.0781273	0.0659489	NA	NA	-0.0058	0.0367	0.1029	0.0445	-0.0618	-0.0552	-0.0768	-0.0388
541457	223843	223843_541457	0.0135	NA	-0.1235	-0.1728	0.052	0.1762	0.0567	-0.656431	NA	-0.0784875	-0.131169	-0.157312	-0.0639	-0.454	NA	NA	NA	NA	NA	NA	NA	NA
361131	80720	80720_361131	0.1553	-0.0327	-0.11475	-0.1171	0.0415	0.0786	0.0612	0.0885645	-0.0666333	-0.0300875	-0.122982	0.0435813	0.4958	0.2202	-0.029	-0.0021	-0.014	-0.0349	-0.0682	0.0059	-0.0432	0.3643
364529	73316	73316_364529	0.2553	-0.054675	-0.0586667	-0.0348667	-0.0361	-0.06	0.1954	-0.320919	NA	-0.0407	0.00416515	0.0192727	0.2129	0.0582	-0.0357	0.0223	-0.0096	-0.0376	-0.101	-0.0064	0.0766	-0.0293
29421	22275	22275_29421	0.0157	0.0607	0.13735	0.02855	-0.0191	-0.0673	-0.0825	-0.195224	-0.176633	-0.153344	-0.211505	-0.0856324	-0.0187	0.0786	0.0642	0.0315	-0.0141	-0.0011	-0.3007	-0.1631	-0.1591	-0.0135
289311	27217	27217_289311	NA	-0.00345	-0.1578	-0.1411	-0.10005	NA	NA	0.0629404	NA	0.05955	0.0465159	0.118128	NA	NA	0.1943	0.06925	-0.0173	-0.0419	0.025	-0.1219	0.0068	0.94995
294279	12815	12815_294279	0.0257	-0.0481	-0.0334	0.0252	0.08525	0.1093	0.1036	-0.191695	NA	0.219625	0.42426	0.483142	0.5547	-0.2526	-0.1069	-0.0066	-0.0205	0.0617	-0.0063	0.0764	-0.0411	-0.2745
85272	12162	12162_85272	-0.3359	-0.1555	0.0889333	0.177967	0.0096	0.5572	-0.1235	0.514378	-0.2599	0.0481458	0.101665	0.00766553	-0.3334	-0.524	0.1253	0.0282	0.0066	-0.0584	-0.2785	-0.3064	0.3475	-0.2282
64618	22771	22771_64618	0.208	-0.3171	0.24665	0.54075	0.1436	1.2723	-0.6969	0.0628342	-0.298567	-0.197181	0.0170636	-0.167845	0.1297	-0.2777	-0.0481	-0.0207	-0.1716	-0.13	-0.0624	-0.0799	0.0036	0.5296
58946	19876	19876_58946	0.0425	-0.1851	0.0393	0.0773	0.19515	-0.045	-0.0051	-0.335334	0.0247667	0.215037	0.158774	0.329118	-0.0495	0.1254	-0.0533	-0.0809	-0.0551	-0.1068	-0.0606	-0.1334	0.2943	0.6451
315564	19649	19649_315564	-0.0304	NA	-0.1534	0.0178	0.0962	0.284	0.2613	0.830968	NA	-0.0950875	-0.23609	0.501401	-0.1411	0.3077	-0.0556	0.1829	-0.3452	-0.3453	-0.1462	-0.2968	-0.445	1.07475
288617	22021	22021_288617	0.0543	-0.0218	0.1322	0.0328	0.1987	-0.0792	-0.0137	NA	-0.0866667	0.0822375	0.143423	0.28095	-0.08	-0.0369	NA	NA	NA	NA	NA	NA	NA	NA
29619	12227	12227_29619	0.1511	-0.0234	-0.03615	0.0972	-0.0666	-0.0682	-0.0324	-0.190667	NA	-0.475363	-0.064033	0.125903	0.432	-0.0803	-0.01295	-0.03675	0.00575	0.1962	0.0246	0.0831	-0.1127	0.1522
363854	15568	15568_363854	-0.0107	-0.0406	-0.09466	-0.05094	0.02465	0.0833	0.0858	0.0139342	0.0644667	-0.0031875	0.0953268	0.0677475	-0.1434	-0.0251	0.0025	-0.0199	-0.0467	-0.0607	0.0178	-0.0368	-0.0706	0.1578
25703	19662	19662_25703	-0.0736	0.0442	-0.2899	-0.1511	-0.1785	0.032	-0.3113	1.34431	0.0535333	0.53745	0.633465	1.03027	-0.343	-0.2896	0.03595	0.0522	-0.18765	-0.0457	-0.0293	-0.1503	-0.1329	0.5696
24248	12359	12359_24248	0.0122	0.072	-0.0609	0.02305	0.02675	0.1385	0.0879	-0.404421	-0.0828667	0.3974	0.899998	0.620731	-0.0114	-0.1871	-0.0184	0.0322	0.0337	0.0746	0.0415	0.1159	0.011	-0.0246
29200	16323	16323_29200	0.3175	-0.0241	-0.2169	-0.2586	-0.0699	0.3314	0.2461	1.54246	0.0371	0.0838375	1.6154	1.62877	0.0124	-0.1642	0.00255	-0.01215	0.0762	0.0428	0.1034	-0.0099	0.0233	-0.0777
311311	17536	17536_311311	-0.028	-0.6655	-0.218767	-0.257367	-0.00736667	-0.1594	-0.1409	0.663883	-0.0133	0.631942	0.241141	-0.021839	-0.0537	-0.4802	0.0314	-0.1756	-0.0416	-0.2419	-0.0693	-0.1562	1.3842	-0.4826
117268	20218	20218_117268	-0.0196	-0.06655	0.0117714	-0.00131429	0.05535	0.0374	-0.0121	-0.00279743	-0.0408833	-0.0742786	-0.0675601	-0.0984726	0.1725	0.0071	-0.0313	0.02	0.0198	-0.0131	0.1988	0.1407	-0.2071	-0.0943
29466	14797	14797_29466	0.0155	0.153	0.2264	0.0262	-0.1171	-0.0469	-0.1163	0.0722108	0.2504	0.0773625	-0.174232	-0.0604648	0.3773	0.0293	-0.0220909	0.0471	0.0501636	0.0246	-0.0548	0.0197	0.0705	0.542
24873	22337	22337_24873	0.5882	0.0234333	-0.0099	0.0629	-0.0479333	-0.8745	0.3174	0.197133	0.0619	-0.0318937	0.115759	0.0990295	NA	NA	-0.2771	0.0249	0.0879	0.0018	-0.0429	-0.0236	-0.0897	0.1453
191575	18102	18102_191575	0.0112	-0.0161	0.0182	0.0781	-0.0175	-0.0843	-0.072	0.276839	-0.0244667	-0.009125	0.0598648	0.0564386	-0.0087	-0.0259	0.0117	-0.0249	0.0444	-0.1517	-0.2001	-0.2274	-0.2799	-0.0481
83782	18103	18103_83782	0.009	-0.0004	-0.0258	0.0584	0.012	-0.0367	-0.0309	-0.726333	-0.0355	0.00455	-0.173614	-0.173859	0.2012	0.0471	-0.0127364	0.0371165	0.0429727	-0.0641	-0.2492	-0.1393	-0.2379	0.0734
85269	79059	79059_85269	0.0391	0.1329	-0.0028	0.0374	-0.0238	-0.1108	-0.0835	-0.135537	-0.0641667	-0.0133125	-0.127339	-0.108074	-0.2949	-0.018	-0.036	-0.0095	0.0069	-0.0542	-0.1199	-0.0615	-0.2682	0.1089
171566	171567	171567_171566	0.036	-0.03215	0.06415	0.1295	0.02455	-0.0641	0.0057	-0.241003	0.0667889	-0.1367	-0.025083	0.0549176	0.1314	0.1142	-0.00245	0.0342	0.01625	-0.0092	0.0391	-0.0339	0.0046	-0.086
85489	22160	22160_85489	-0.0594	-0.0036	-0.17	-0.1906	0.3008	-1.3709	-0.2507	-0.821785	-0.104867	-0.334738	-0.0558011	-0.30124	-0.4056	0.2115	0.0674	-0.0136	-0.0339	-0.149	-0.1558	-0.1704	-0.3707	-0.2557
25737	18538	18538_25737	-0.0217	0.146	0.0695	0.0397	0.0518	-0.0376	0.0186	0.601775	NA	-0.06185	-0.222795	-0.127326	-0.1309	-0.1557	-0.0094	0.0103	0.0231	0.1585	0.2465	0.1108	0.1755	0.0395
312320	140488	140488_312320	-0.0567	0.0557	0.0617	0.0408167	0.07125	0.0472	-0.1265	NA	0.0761333	0.0475458	-0.00680852	0.0601866	0.3318	0.1381	0.0957	0.26485	0.11825	-0.0272	-0.0799	0.0104	0.0299	0.7965
24838	21957	21957_24838	0.5759	0.0326	-0.1027	0.0142	-0.0284	-0.0223	-0.0156	0.00419312	NA	-0.0004125	-0.0113716	0.0128239	0.4324	0.6257	0.1035	-0.1235	0.0785	-0.0337	-0.1115	-0.0385	0.0588	-0.6985
24583	17883	17883_24583	-0.1384	NA	-0.3388	-0.1835	0.0386	0.5499	0.1645	1.4714	NA	-0.223175	-0.318458	-0.694033	-0.039	-1.3277	0.08415	-0.10095	0.06795	-0.011	0.0667	0.0035	-0.0016	-2.72885
252942	17885	17885_252942	-0.0765	0.02025	-0.2095	-0.0726	-0.0223	0.8237	0.3892	NA	-0.0622833	-0.202637	-0.0161386	-0.0561466	NA	-0.9253	NA	NA	NA	-0.0693	-0.0834	-0.0577	-0.0414	NA
360543	17884	17884_360543	0.0622	-0.0324	-0.04795	0.0502	-0.0738	-0.6721	-0.3075	1.07453	NA	-0.00669375	-0.100861	-0.0660784	0.6773	0.3103	-0.0568	-0.029	-0.1632	0.0622	0.0349	0.0027	2e-04	-0.7569
56781	17901	17901_56781	-0.0703	0.10265	-0.2681	-0.0488	0.0804	0.0511	0.0049	-0.413018	0.229033	0.0458375	-0.225545	-0.0208966	0.857	0.2177	0.1812	-0.0397	0.0837	0.0458	0.0379	0.1541	0.1071	-0.6294
364754	14370	14370_364754	0.1401	0.0482	0.0265	-0.1527	0.0212	-0.064	-0.1707	-1.01113	NA	-0.059825	0.100001	0.0943784	0.1792	-0.1909	0.0087	-0.01265	-0.08165	-0.0812	-0.0686	0.07	-0.1516	-0.0522
368178	15427	15427_368178	NA	0.0019	-0.0351	0.1413	-0.181	NA	NA	NA	NA	-0.0428625	0.0767511	0.117344	NA	NA	0.0526	0.1227	-0.0114	0.131	0.0535	0.1341	0.1319	NA
81822	11461	11461_81822	NA	0.135	NA	NA	0.1417	-0.0053	-0.0025	NA	-0.0789	NA	NA	NA	0.1215	-0.0254	NA	NA	NA	NA	NA	NA	NA	NA
362540	66775	66775_362540	-0.2239	NA	-0.014	0.4232	NA	0.1425	0.1966	-0.0190888	NA	-0.0243375	0.565603	0.303614	-0.3051	-0.3989	0.10075	0.0491	-0.20425	0.0061	-0.1179	0.0037	0.5388	-1.0222
300262	15421	15421_300262	NA	0.0494	NA	NA	-0.0291	NA	NA	NA	NA	NA	NA	NA	NA	NA	0.0115	-0.0666	-0.1693	-0.0253	-0.0682	-0.0901	0.0043	-0.255
497985	15415	15415_497985	NA	-0.0374	-0.0132	-0.1026	-0.0697	NA	NA	-0.00654446	NA	-0.034925	-0.00328977	0.0238125	NA	NA	-0.0703	-0.0564	-0.2292	0.1193	0.1883	0.1694	0.0962	-0.1768
29492	18129	18129_29492	-0.0203	0.03375	0.05395	0.05715	-0.02485	0.1388	0.0684	-0.459058	NA	-0.0554938	0.0709824	0.0528642	0.1892	0.0703	-0.3354	-0.0274	-0.1542	-0.0824	-0.0952	-0.0723	-0.147	-0.3891
56761	18131	18131_56761	0.0102	-0.0334	0.13175	-0.19855	-0.0148	-0.2175	-0.2724	0.140671	0.0754	0.107162	0.143529	0.121518	0.0747	-0.1898	-0.0459	-0.0199	0.0584	-0.0119	-0.0617	-0.1094	-0.2572	0.3449
171009	11474	11474_171009	-0.0198	-0.0413333	0.1185	-0.0335	0.00536667	-0.7419	-0.3749	-0.142932	0.0688667	-0.05615	-0.0488841	-0.044325	0.5615	-0.0499	0.0129	0.1159	-0.1736	-0.0113	-0.0248	0.067	-0.1839	0.5647
408030	258832	258832_408030	NA	0.0447	NA	NA	-0.0304	NA	NA	-0.020702	NA	NA	NA	NA	NA	NA	-0.1972	0.0714	0.1741	NA	NA	NA	NA	0.1905
404978	259001	259001_404978	NA	-0.0433	NA	NA	-0.06995	NA	NA	NA	NA	NA	NA	NA	NA	NA	NA	0.0118	-0.0115	0.0635	0.025	0.06	0.0179	0.2177
295900	258804	258804_295900	NA	0.0739	NA	NA	0.055	NA	NA	NA	NA	NA	NA	NA	NA	NA	NA	NA	NA	NA	NA	NA	NA	NA
289241	258881	258881_289241	NA	0.0434	NA	NA	0.0159	NA	NA	NA	NA	NA	NA	NA	NA	NA	0.0277	-0.3713	-0.2273	0.0955	0.157	0.016	-0.0434	-0.6044
364306	57271	57271_364306	NA	-0.0152	0.0519	-0.1123	-0.0112	NA	NA	-0.003534	NA	0.08215	0.0169125	-0.00237727	NA	NA	NA	-0.1589	-0.0595	0.0411	0.0328	-0.0967	-0.236	0.3582
290056	57269	57269_290056	NA	-0.0405	-0.043	0.0601	0.0754	NA	NA	NA	NA	0.0180375	-0.0576136	-0.0488886	NA	NA	NA	-0.0244	0.1357	-0.1237	-0.0401	-0.0838	-0.2602	0.5309
290055	57270	57270_290055	NA	-0.0316	0.1292	-0.0037	-0.0434	NA	NA	NA	NA	0.057275	-0.0121864	0.0736182	NA	NA	0.3643	-0.0637	0.0499	0.0548	-0.0051	-0.1127	0.0259	0.5683
364979	258267	258267_364979	NA	-0.0401	NA	NA	0.0555	NA	NA	0.0107341	NA	NA	NA	NA	NA	NA	0.0036	0.0818	0.0641	-0.0023	-0.0986	-0.0682	-0.2736	0.2284
299588	258305	258305_299588	NA	-0.0218	NA	NA	-0.178	NA	NA	0.0270366	NA	NA	NA	NA	NA	NA	-0.0483	-0.2366	0.2666	0.1046	0.0777	0.0256	-0.085	0.2054
362247	56407	56407_362247	0.025	0.0477333	0.0415	-0.0971	-0.0984333	-0.0114	0.0154	-0.064392	0.0518444	-0.004775	0.101065	0.187378	0.0326	0.0739	-0.022	0.0134	0.0578	-0.0069	-0.1525	-0.0473	0.0056	-0.125
171103	12531	12531_171103	-0.0548	-0.035	0.0367	-0.0225	0.0008	0.1621	0.1335	0.375372	-0.0485333	-0.0663375	-0.253961	-0.139716	0.0084	-0.1549	-0.0067	0.0131	0.0409	-0.1427	-0.1163	-0.0967	0.0177	-0.3907
171102	12530	12530_171102	-0.0718	-0.0322	-0.0979	-0.14595	0.0448	-0.0756	-0.0663	-0.201464	-0.0190667	-0.065475	-0.180806	-0.058192	0.0549	-0.1671	3e-04	0.0073	0.0266	0.0406	-0.0509	-0.0084	-0.1302	-0.1822
307511	12532	12532_307511	NA	0.0143	-0.19925	-0.1178	0.0185667	-1.5645	-1.308	-0.0112854	NA	0.03975	-0.0982392	-0.00335625	0.2766	0.3246	0.1389	-0.0403	-0.0678	-0.1079	-0.1375	0.0128	7e-04	-0.3454
171113	53619	53619_171113	-0.0061	-0.1951	0.0011	0.0345	-0.0873	-0.1014	-0.1582	-0.420394	0.0745	-0.085425	-0.0131432	-0.018492	0.023	0.0329	-0.0194	0.0379	0.0401	-0.0532	-0.062	0.0083	-0.3919	-0.21
50998	12812	12812_50998	0.0194	0.10195	0.0377	0.1261	0.0417	0.0814	0.1167	0.0755217	0.0162833	-0.0643625	-0.0889273	-0.125661	0.0597	-0.0311	0.014	0.0046	-0.0186	-0.0016	-0.007	-0.0985	-0.0648	-0.4135
81751	19165	19165_81751	-0.0047	0.0814	-0.0443	-0.1304	0.0317	-0.1736	-0.1358	-0.236037	-0.0394333	0.0566125	0.0329909	0.108967	0.0908	0.1073	0.011	-0.0454	-0.0094	0.0602	-0.0291	-0.0316	-0.0841	-0.101
79257	12005	12005_79257	0.0419	NA	-0.1051	-0.02135	0.0668	-0.0424	0.0126	0.030962	NA	-0.0478	0.0201051	0.16254	NA	NA	-0.0245	0.0456	0.0695	-0.077	-0.1191	0.0216	-0.1729	0.1113
29134	12006	12006_29134	-0.0492	-0.1342	-0.15475	-0.0777	0.0439	0.0851	-0.1131	0.285779	0.0225333	-0.116325	-0.231825	-0.191352	0.2276	-0.0933	-0.0503	-0.0418	-0.0279	-0.0761	0.0345	-0.0309	-0.1181	-0.4726
304947	18514	18514_304947	0.0207	-0.0469333	-0.05455	-0.05815	0.00708	0.1296	0.0542	0.22056	0.0302667	-0.0747344	-0.0478298	-0.0212392	-0.0046	-0.1296	-0.02055	-0.033225	-0.00155	-0.0523	-0.023	-0.0204	0.1456	-0.29325
311876	18516	18516_311876	0.0728	-0.0832333	-0.0914	-0.11315	-0.0432667	-0.0311	-0.2274	-0.507455	-0.03205	0.0500188	0.218757	-0.0598625	0.0205	-0.1565	0.1072	0.0152	0.1065	0.003	0.0073	-0.089	0.4854	-0.5931
406164	18515	18515_406164	-0.0267	0.0523333	-0.0733	-0.0963333	0.0352667	-0.0374	0.0131	-0.4052	-0.000911111	-0.1257	-0.363424	-0.364047	0.1761	-0.0323	0.0468	-0.0353	0.0039	0.0046	-0.126	-0.0344	-0.0043	0.0307
680486	13164	13164_680486	-0.0064	-0.0224	-0.01325	-0.06785	-0.0013	0.1281	0.0313	0.351164	0.0646667	-0.110994	-0.38996	-0.430807	NA	0.4198	0.1943	-0.0495	0.1351	0.0594	-0.0431	-0.0032	-0.0237	0.21575
287467	327958	327958_287467	0.0203	0.0222	-0.0698333	-0.0669333	-0.0204	0.1338	-0.0674	1.39486	0.0626667	-0.0837792	0.200241	0.232005	0.1976	-0.9481	NA	NA	NA	NA	NA	NA	NA	NA
308766	17292	17292_308766	NA	0.0337	0.1062	0.0966	0.0235	1.7672	0.6212	-0.058268	NA	0.0122	0.0871705	0.0613432	NA	0.2624	-0.1344	-0.1104	-0.1639	0.1694	0.0455	0.0795	0.1349	1.1128
293046	17293	17293_293046	0.0806	-0.0241	0.0782	0.0154	-0.1424	0.1032	-0.3498	-0.410215	NA	-0.048075	0.117553	-0.039742	0.3049	0.213	-0.0884	0.015	0.0738	0.066	-0.0111	-0.0359	-0.1157	1.1246
24225	12064	12064_24225	0.1447	0.0332667	-0.07065	0.1377	0.0529667	-0.0384	0.0179	0.466849	0.0900833	0.142169	1.20211	1.34547	0.0187	0.3019	0.0086	0.0841	-0.0496	0.1484	0.2654	0.1379	0.0691	0.0784
25661	14268	14268_25661	-0.0579	NA	-0.1371	0.0161	0.0773	-0.1601	-0.1032	-0.01769	NA	-0.1582	0.38137	0.236716	-0.0201	-0.5272	0.05103	-0.11066	-0.04241	-0.2888	0.0179	0.0143	0.0389	0.1264
64668	17195	17195_64668	NA	0.0187	0.0158	0.021	0.0119	NA	NA	NA	NA	0.210725	0.121498	0.080742	NA	0.9842	0.0061	0.0183	-0.0325	-0.0441	-0.1233	-0.0936	0.0314	0.0855
25350	20390	20390_25350	NA	-0.0219	-0.0337	0.0128	-0.0357	NA	NA	-0.0174175	NA	0.145025	0.047075	0.0725364	NA	NA	-0.044	0.0302	0.1191	NA	NA	NA	NA	0.2815
24548	17194	17194_24548	NA	0.0202	-0.1908	0.1413	-0.0077	NA	NA	-0.0124481	NA	0.12945	-0.0365034	0.00613864	NA	NA	-0.0412	-0.2399	-0.2382	-0.0911	0.0432	0.0591	0.0936	-0.711
81739	228139	228139_81739	0.1627	0.0475	0.3094	0.12	0.0725	-0.1508	-0.1531	0.0271154	NA	-0.109406	-0.0702858	0.0670983	0.0625	0.2938	-0.0464667	0.0271	0.0538	0.0502	-0.0154	-0.057	-0.1028	-0.1608
64456	233744	233744_64456	-0.0203	-0.0923	0.0451333	0.045	-0.3378	0.1748	-0.058	-0.761458	0.0122	-0.557742	-1.21165	-1.22086	-0.01	0.0372	0.0534	0.0044	0.0972	0.0896	-0.0648	-0.0064	-0.2857	-0.3678
499669	78784	78784_499669	-0.0704	0.0579	0.0482	0.1438	-0.00625	0.058	0.0928	0.0309709	NA	-0.061125	-0.097717	-0.0968125	0.3702	-0.0003	0.0199	-0.0102	-0.0269	0.0432	-0.0824	0.0159	-0.1948	0.5299
81507	12166	12166_81507	0.0082	-0.05565	-0.04985	-0.121825	0.18625	0.0876	0.046	-0.185151	0.0857333	-0.0507906	-0.0402009	-0.00520881	-0.1463	-0.1989	-0.0290333	0.0699	0.0231333	0.0591	0.0239	0.0089	0.0092	0.0523
25631	17127	17127_25631	0.0327	0.0744	-0.0534333	-0.1118	-0.02025	0.195	0.1617	0.877066	-0.0661333	-0.03575	0.0752068	0.0986985	0.3394	0.0267	-0.067	0.094	-0.0619	-0.0529	-0.0339	-0.0377	-0.3437	NA
26954	19744	19744_26954	0.0366	-0.0558	-0.0029	-0.0158	0.0559	-0.0759	-0.098	0.520502	0.107367	0.024	0.17952	0.0215761	-0.0632	-0.0635	0.0236	0.0295	0.0208	NA	NA	NA	NA	0.0919
359959	69159	69159_359959	0.0846	-0.0167	-0.00765	0.1672	-0.0126	-0.1955	-0.2984	NA	0.0211	0.089175	0.120583	0.271408	-0.3666	-0.1053	0.0278	-0.0375	0.0027	0.082	0.0995	0.0974	0.1245	-0.1995
64637	15111	15111_64637	NA	-0.0411	0.216467	0.161	-0.0938	NA	NA	-0.0440965	NA	-0.0151958	0.0209841	0.0368394	NA	NA	0.0135	-0.13185	-0.0916	0.1214	0.1001	0.1199	0.2485	0.0615
282817	66824	66824_282817	0.0551	-0.0003	0.0684333	0.0755	0.02335	0.2462	0.3363	0.263162	NA	-0.0380417	0.0862481	0.0934254	0.2122	0.115	0.0436	0.0142	-0.0798	0.0443	-0.0675	0.0458	-0.0439	-0.6281
64322	223453	223453_64322	0.0735	0.1051	0.10745	0.05525	0.1043	0.0941	-0.048	NA	-0.0731	0.065275	0.225163	0.202423	-0.1735	-0.0461	-0.00224	-0.02632	0.03568	0.0364	0.1249	0.0798	0.1214	-0.5437
362136	76747	76747_362136	NA	-0.0447	0.1103	0.1534	0.0323	NA	NA	NA	NA	-0.0186	-0.193402	0.0768761	NA	NA	0.1018	-0.0283	0.049	-0.0936	-0.0095	0.1044	0.0238	0.1604
246756	71609	71609_246756	0.0133	NA	-0.0560667	-0.218433	0.0896	-0.0821	-0.1129	-0.19812	NA	-0.138146	-0.0853845	-0.0244636	-0.2215	0.3935	0.0152	0.0425	-0.0716	-0.1974	-0.0872	-0.293	-0.1546	-0.08035
24887	12028	12028_24887	-0.0047	-0.0429	0.1051	0.0743	-0.0235	-0.0902	-0.0389	-0.145464	-0.1551	-0.0871375	0.00570114	0.0422511	0.1364	-0.0045	-0.00535	0.026025	0.0115	0.06195	-0.0145	-0.03905	-0.03315	-0.2275
309444	30838	30838_309444	-0.0221	-0.04345	0.0591	0.0549	-0.123	-0.0267	-0.0209	NA	-0.000433333	-0.0559125	0.021383	0.0379318	0.3529	0.0278	-0.0547	-0.0009	-0.0295	0.066	-0.0376	-0.0614	-0.2153	-0.002
114503	18996	18996_114503	0.4153	0.01445	0.13895	0.2876	-0.0815	1.311	1.2056	-0.260807	NA	-0.131069	-0.142639	0.0275097	NA	NA	NA	NA	NA	NA	NA	NA	NA	NA
360611	56358	56358_360611	-0.131	0.0469	-0.0087	0.04	-0.0575	-0.201	-0.1113	-0.65046	-0.142958	-0.047125	0.109159	0.0487716	0.3844	0.0751	0.0588	-0.0221	0.0787	-0.0087	-0.0381	0.0531	0.2149	-0.5517
155430	15214	15214_155430	-0.1075	-0.02825	-0.2602	-0.4261	0.0325	-0.0713	-0.3103	-0.267502	0.0302167	-0.100275	-0.0464966	-0.432283	-0.1927	-0.0664	0.0034	-0.0882	-0.1256	0.1833	0.0745	0.002	0.2547	-0.3488
29175	13038	13038_29175	0.085	0.0373	0.0102	0.0924	0.0695	0.3586	0.1448	0.897174	-0.1038	0.156975	0.144269	0.182122	0.1324	0.1148	0.0279	6e-04	0.0509	-0.349	-0.1458	-0.2489	-0.072	0.6177
295027	73173	73173_295027	0.0583	0.0115	-0.0305667	-0.116667	-0.1262	0.1845	0.008	-0.449074	NA	-0.0239375	0.0172061	0.0500996	0.0144	-0.1678	-0.0155	-0.0187	-0.0092	-0.0594	-0.1183	-0.0444	0.0956	-0.2202
307811	330836	330836_307811	-0.0864	-0.0152	-0.0274	-0.07355	-0.0644	-0.1049	-0.0513	0.382925	0.0148333	0.130087	0.0943489	0.048142	0.2398	0.0422	-0.0157	0.0427	-0.0378	-0.0562	0.0601	-0.0416	-0.3485	0.0214
171447	99633	99633_171447	-0.0383	NA	0.04205	-0.183	-0.0625	0.0896	-0.0648	1.19444	NA	0.634425	0.239864	0.0536716	0.1452	-0.5316	0.00335	-0.025	-0.03905	-0.2716	-0.3864	-0.3159	0.419	-0.5121
688634	54169	54169_688634	0.0176	-0.00436667	-0.02165	-0.07875	-0.0337	0.0378	0.0421	0.0124922	0.00533333	-0.038225	0.0419585	-0.0330807	-0.0056	-0.0682	NA	NA	NA	NA	NA	NA	NA	NA
79115	14026	14026_79115	-0.0215	0.0302	-0.09665	-0.08955	-0.3036	-0.0016	-0.0694	0.158044	0.1912	0.0089625	0.00306875	0.0693915	0.0975	-0.1214	-0.0449	0.0582	0.0384	-0.1234	-0.0035	-0.0386	-0.1086	-0.203
155437	15213	15213_155437	0.001	-0.1042	0.0041	0.0587	-0.0733	-0.0817	-0.0113	0.136879	-0.0417333	0.02915	-0.15296	-0.0385307	-0.0718	0.1083	-0.0671	0.0494	0.0749	0.043	-0.0262	0.0208	0.004	0.3508
313777	57741	57741_313777	0.017	NA	-0.0687	-0.0854	-0.1626	0.0342	0.0138	0.418218	NA	-0.0540625	-0.125782	-0.0850636	-0.12	-0.0483	-0.0541	0.006	-0.0302	-0.0676	-0.0073	0.0078	-0.3269	-0.0236
317444	15159	15159_317444	0.0391	8e-04	0.0428	-0.076	-0.2052	0.0233	0.037	NA	NA	0.0858312	0.118948	0.19004	-0.0788	-0.0454	0.0214	-0.0213	-0.0219	0.0268	0.0561	-0.0203	0.13	0.1047
291999	66894	66894_291999	-0.041	0.0043	0.0725	-0.0874	0.0218667	0.0231	0.035	NA	-0.109717	-0.0705042	-0.092653	0.107384	-0.0256	-0.0319	-0.0324	0.0535	0.043	-0.0527	-0.1315	-0.1275	-0.0094	-0.2675
156726	12399	12399_156726	0.0631	-0.0188	-0.1353	-0.04385	0.1507	NA	NA	0.0704135	NA	-0.0456875	-0.000435795	0.0525097	NA	NA	0.033	0.0433	-0.0316	0.066	0.0214	-0.0536	-0.0107	0.0809
406226	406220	406220_406226	0.0248	-0.0735	-0.0902	0.084	0.0681	-0.1133	-0.1264	NA	NA	-0.1293	-0.560607	-0.511422	0.8709	-0.2514	-0.0057	3e-04	0.0568	0.0436	-0.0522	-0.0191	0.0414	-0.3497
407757	77055	77055_407757	NA	0.0142	-0.0581	-0.0188	0.0269	NA	NA	-0.017742	NA	-0.0653875	0.0389841	0.0250966	NA	NA	0.0579	-0.0289	0.0532	0.0581	0.0189	0.0437	0.1086	-0.336
300250	16678	16678_300250	-0.0025	-0.0275	-0.0528	0.0469	-0.0263	-0.2125	-0.052	NA	0.121167	0.0478875	-0.0998136	-0.262041	-0.4629	0.2263	-0.0247	0.1035	0.1412	0.0398	-0.0416	-0.0401	-0.024	-1.3241
366992	239673	239673_366992	0.7209	0.0613	NA	NA	-0.1551	-0.4922	0.1631	0.00301279	-0.1157	NA	NA	NA	0.3746	0.6117	-0.0004	-0.1272	-0.2015	0.03	0.0323	0.1693	0.1156	-0.4866
300248	223915	223915_300248	0.1132	0.0826	0.1504	0.1552	0.11285	-0.6558	-0.0099	-1.08404	0.168267	0.288225	-0.0137557	0.0543625	NA	NA	-0.0169	0.2425	-0.2203	0.2054	0.2314	0.3762	0.3439	0.6327
406227	105866	105866_406227	NA	-0.0703	-0.2552	0.0936	-0.1235	NA	NA	0.00786687	NA	0.0372375	0.107393	0.16517	NA	NA	-0.0386	0.1897	0.0261	-0.005	0.0424	0.0208	0.0487	1.4166
300242	110310	110310_300242	NA	-0.0181	-0.0692	-0.2791	0.0329	NA	NA	-0.0118365	0.0353	-0.0268875	-0.0361011	0.0743557	0.9509	-0.165	NA	NA	NA	NA	NA	NA	NA	NA
25626	16691	16691_25626	0.0046	-0.0664	0.335533	0.135633	-0.0566	-0.2724	-0.2049	-0.041517	-0.182267	0.062825	0.0154769	0.0740068	-0.2157	-0.1517	-0.0163	0.06146	0.02736	0.0422	-0.06155	-0.0335	0.1789	0.6688
406228	16681	16681_406228	-0.1569	-0.0214	-0.0927	-0.1504	-0.0529	-0.1652	-0.1222	-1.36048	-0.0734	-0.7824	0.056183	0.00311023	0.2445	0.3202	0.0495	-0.0052	0.1143	0.0556	-0.0659	-0.1288	-0.2046	-0.5632
683720	223917	223917_683720	NA	0.0546	0.1313	0.0194	-0.042	-1.4644	0.0854	-0.656361	NA	0.099575	0.011008	0.15095	NA	NA	NA	NA	NA	NA	NA	NA	NA	NA
300247	109052	109052_300247	NA	0.0124667	-0.1875	0.0059	-0.130233	0.2094	0.7938	0.185672	0.0541667	0.1552	0.155455	0.305202	0.3705	-0.5081	0.0446	0.1475	0.1158	0.0748	0.0248	0.0879	0.1661	-0.0313
683613	56735	56735_683613	NA	-0.0266	0.0421	0.2684	-0.1914	NA	NA	0.0115025	NA	-0.0013	0.0910159	0.0460023	-0.3252	0.284	-0.0409	0.0316	0.1512	NA	NA	NA	NA	NA
315323	16682	16682_315323	NA	0.0946	0.0882	0.0372	-0.0481	NA	NA	NA	NA	0.103181	0.0758682	-0.0610778	NA	NA	0.1326	0.0279	-0.0006	0.1515	0.0503	0.0163	0.1857	-0.1347
64639	12015	12015_64639	0.0016	-0.0918	0.12405	0.06405	-0.1518	-0.0308	-0.0795	0.00412521	0.00876667	-0.0329938	-0.0801261	0.0914307	0.4294	0.0954	-0.03405	-0.0014	0.0327	0.1061	-0.0685	-0.1166	0.2885	0.1701
684148	27756	27756_684148	0.0776	0.01995	-0.0024	0.0384	-0.0551	0.0542	0.052	NA	0.0153667	-0.220488	-0.0365705	0.0692023	0.2678	0.1165	-0.0097	0.0632	0.0048	-0.0026	0.0346	-0.0039	-0.0982	-0.0163
54226	11820	11820_54226	NA	0.0904	0.0523	0.0018	-0.0349333	NA	NA	NA	-0.0009	0.141756	0.12538	0.184063	0.1168	-0.0521	-0.0513	0.0238	0.051	-0.1189	4e-04	-0.061	0.0566	0.0412
288259	14450	14450_288259	0.0544	-0.0629	0.07005	0.086975	-0.08995	0.02	0.0446	0.0405748	0.04475	0.0323156	0.0107895	-0.0150065	0.0041	0.0458	-0.0302	0.0535	0.0217	-0.0462	-0.0012	-0.0083	-0.0755	-0.2097
300054	14106	14106_300054	-0.2295	-0.00665	-0.0752	0.0249667	-0.09295	-0.0487	-0.0069	NA	NA	0.0272042	-0.0246428	0.0128538	-0.8078	-0.1325	-0.0357	-0.0685	-0.1333	0.1316	0.1484	-0.0163	-0.0121	-1.3511
79245	15499	15499_79245	-0.0101	0.0286	-0.0496	-0.0286	-0.01985	0.1019	-0.0203	0.106684	0.0844667	-0.0322625	-0.130877	-0.215276	0.2549	-0.1337	-0.0235	-0.0127	-0.01595	-0.0324	0.0168	0.0163	-0.1277	-0.0099
687118	67379	67379_687118	0.043	0.2431	-0.021	0.0272	0.089	-0.0885	0.0137	NA	-0.0687	0.11655	0.077975	0.179287	0.8206	0.0907	NA	NA	NA	NA	NA	NA	NA	NA
25166	12362	12362_25166	-0.3912	0.0508	-0.438	0.1296	-0.12	-0.0942	0.3982	-0.0212536	-0.0793667	0.0222375	0.038167	0.0567511	-0.4024	0.0413	0.0682	0.0426	-0.0698	-0.3245	-0.0994	-0.0038	-0.034	-0.3579
114555	12363	12363_114555	-0.3542	0.016	0.1521	0.2331	0.00156667	0.6239	0.8994	-0.217843	-0.173267	0.0863625	0.0218227	0.095025	-0.2101	0.0135	0.037	0.0013	-0.0702	-0.1201	-0.0645	0.1168	-0.0063	0.1019
156117	12364	12364_156117	0.2881	-0.0034	-0.0913	0.12605	0.04505	0.0838	-0.1726	0.00108875	NA	-0.036325	0.0962795	0.0116761	0.3105	0.3354	0.0728	0.1493	0.081	-0.109	-0.007	-0.0156	-0.1391	-0.4997
78963	11783	11783_78963	-0.0363	-0.00445	-0.1679	-0.0492	0.132	-0.0003	0.1642	NA	0.0222333	-0.0683625	-0.0538409	-0.237632	-0.1322	0.0479	-0.0112	-0.0186	-0.0309	0.0333	-0.0014	0.0324	-0.2046	-0.039
299766	17877	17877_299766	NA	0.0048	-0.1394	-0.0146	-0.015	NA	NA	0.0291789	NA	0.038575	-0.0373295	-0.00772954	NA	NA	-0.0028	-0.0005	0.0523	-0.0328	-0.1003	-0.0065	0.0801	0.70385
25534	19133	19133_25534	NA	0.0219	-0.0965	-0.1129	0.0844	1.7256	0.7821	-0.106479	NA	0.0144125	0.0318125	0.0916125	NA	NA	-0.3439	0.0242	0.073	-0.0084	0.1466	0.0919	0.0276	0.4724
306748	57266	57266_306748	0.0172	0.2479	-0.05415	0.03155	-0.07275	-0.1002	-0.1003	-0.146928	0.215717	-0.0431438	0.0109824	-0.023696	-0.0969	-0.0787	0.015	-0.119191	-0.0619091	-0.0929	-0.0941	-0.123	-0.0576	-0.09
29300	14465	14465_29300	NA	-0.0382	-0.1543	-0.16345	-0.145	-0.7033	-0.8878	-0.138149	NA	-0.0682375	-0.0636852	0.0378159	NA	NA	0.24075	-0.1282	-0.09375	0.0719	0.0921	0.0853	0.0041	0.3622
24837	21956	21956_24837	0.0095	NA	-0.18145	0.05315	NA	0.1502	0.358	0.986113	NA	-0.665706	-0.729773	-0.53816	0.1246	-1.1042	0.112	-0.0659	0.4741	-0.1527	-0.0466	-0.1538	0.1701	-1.1174
80841	12140	12140_80841	0.172	0.0915	0.0236	-0.0483	-0.1016	-0.0965	-0.2748	-0.544954	NA	-0.521775	-0.54561	-0.701759	-0.1658	-0.0038	0.0162	0.0464	-0.0398	0.0869	0.0119	-0.1328	-0.0616	-0.1025
310738	18049	18049_310738	0.0238	-0.0023	0.1807	0.1953	-0.01165	-0.006	-0.1255	-0.315869	0.116233	-0.0174375	-0.0190114	0.0786648	-0.0449	0.2416	-0.0755	0.0754	0.138	0.0647	-0.0471	0.0731	-0.0947	0.1737
64021	70771	70771_64021	-0.0362	0.0159	-0.0644	-0.04755	0.0961	-0.0666	0.003	0.0111322	NA	-0.0256688	-0.0392347	0.175131	0.6746	-0.0032	-0.1212	0.0736	0.111	0.0526	-0.0057	-0.0911	-0.1441	-0.268
64020	64450	64450_64020	0.0107	0.00893333	-0.0533667	-0.0201333	0.0405333	0.0415	0.0872	-0.294659	0.0348167	0.0475792	-0.139158	-0.155761	-0.0242	0.0895	0.0758	-0.0326	-0.0364	-0.0562	0.0235	-0.1727	-0.1175	0.0531
58964	54369	54369_58964	0.0162	-0.0452	-0.0034	0.0479	0.1208	-0.008	-0.0415	-0.161901	-0.0556333	-0.0812875	0.0716159	0.101481	-0.5994	-0.1522	0.0118	0.0184	-0.0019	-0.0836	-0.0718	0.0166	0.1347	-0.14
361096	22772	22772_361096	0.1056	-0.1753	-0.1896	-0.2591	0.1855	0.4066	-0.1899	-0.188196	-0.127	-0.25695	0.12827	-0.0143125	0.2425	-0.2115	0.0522	-0.0351	0.0104	0.0303	-0.0882	0.1808	0.1192	0.0573
306226	278672	278672_306226	0.662	-0.0348	0.2005	0.1011	-0.02245	-0.2985	-0.2976	-0.0233545	NA	0.125704	0.0967686	0.041114	-0.1767	0.0757	NA	NA	NA	NA	NA	NA	NA	NA
64044	12370	12370_64044	-0.077	0.0736	0.3971	0.2435	-0.3385	0.1597	0.2476	0.171457	-0.0346667	-0.0406125	0.1374	0.231605	-0.4191	-0.3443	-0.0204	0.19245	0.04465	0.0875	-0.0086	-0.0632	0.1362	0.6915
78962	18628	18628_78962	-0.0609	-0.1012	0.0731333	0.176767	0.1066	0.0606	0.0542	0.101742	0.0824	-0.0887083	-0.0939845	-0.0551496	-0.1933	-0.0636	-0.0482	-0.0109	0.0733	-0.012	0.1004	0.1181	-0.0813	-0.161167
84489	14184	14184_84489	0.0501	-0.07445	0.1774	-0.0186	0.0924	-0.1171	-0.0886	-0.39004	-0.0467	0.0772375	0.292694	0.328568	0.0524	-0.149	-0.045	-0.0129	-0.0836	-0.0857	-0.1522	-0.1588	-0.1371	-0.1571
252885	15425	15425_252885	NA	0.0656	0.0185	0.0522333	-0.2201	NA	NA	-0.019955	NA	-0.032225	0.0792447	0.0636193	NA	NA	NA	NA	NA	NA	NA	NA	NA	NA
288151	15429	15429_288151	0.1357	0.0063	0.0417	-0.1077	0.1354	-0.1518	0.5567	0.0110283	NA	-0.088475	-0.0181966	0.0514545	NA	NA	-0.0533	0.0579	0.1795	0.0795	0.0583	0.0942	-0.0804	0.1659
100911859	109663	109663_100911859	NA	-0.05365	NA	NA	0.0773	NA	NA	NA	NA	NA	NA	NA	NA	NA	-0.0047	-0.1417	-0.2237	0.3765	-0.0138	0.1294	0.183	0.2608
315337	15422	15422_315337	NA	0.041	0.0408	0.115	0.1219	NA	NA	-0.0542349	NA	0.025425	-0.0997455	0.0133511	NA	NA	NA	NA	NA	NA	NA	NA	NA	NA
297099	15405	15405_297099	NA	0.0631333	0.0173	0.05315	0.0221333	NA	NA	-0.0012269	NA	-0.0129375	-0.037025	-0.0112847	NA	NA	NA	NA	NA	NA	NA	NA	NA	NA
103690130	15400	15400_103690130	NA	-0.02085	0.06695	0.0369	-0.0613	NA	NA	-0.00134412	NA	-0.0611688	0.0346807	0.000175568	NA	NA	0.0128	0.00265	-0.0651	-0.019	-0.0155	0.0762	-0.0293	-0.1821
103690132	15394	15394_103690132	NA	0.0307	-0.0089	-0.1432	0.06545	NA	NA	-0.0138918	NA	-0.077925	-0.0323375	0.0886375	NA	NA	-0.1272	-0.01165	0.10745	0.0279	0.0452	-0.0161	0.0347	-0.17635
497987	15413	15413_497987	NA	0.0045	-0.2097	0.0559	-0.0907	NA	NA	-0.0125929	NA	0.083075	0.086583	0.0217898	NA	NA	NA	-0.0737	-0.1621	0.0566	0.0038	0.0565	0.1538	NA
497986	15414	15414_497986	NA	-0.0143	0.0154	0.0089	-0.0533	NA	NA	NA	NA	-0.0196375	-0.107387	0.139683	NA	NA	NA	NA	NA	NA	NA	NA	NA	NA
103692131	15396	15396_103692131	NA	0.0324	0.1707	-0.1785	0.0681	NA	NA	-0.039687	NA	-0.0361375	0.0383693	0.0019875	NA	NA	0.00945	0.0232	0.03755	0.0353	0.0541	-0.0399	-0.0189	0.3515
79241	15402	15402_79241	NA	-0.0241	0.0331	0.0631	-0.0353	NA	NA	NA	NA	0.0937625	-0.00678068	0.0229068	NA	NA	0.0154	0.0731667	0.0197	0.1903	-0.0244	-0.1844	-0.0435	-0.6032
29710	20273	20273_29710	-0.005	-0.1749	-0.017225	-0.001775	-0.0687	-0.0018	0.0122	0.513419	-0.110733	-0.0624875	-0.142603	-0.11967	-0.0219	0.1894	-0.07255	4e-04	-0.04065	-0.0309	-0.0723	0.0342	0.0291	0.3064
366213	228731	228731_366213	NA	0.0778	0.0422	0.1132	0.0014	NA	NA	NA	-0.0401	0.06885	0.0634455	-0.0667739	NA	NA	NA	NA	NA	NA	NA	NA	NA	NA
25367	110532	110532_25367	0.0586	0.0702333	0.1338	0.00235	0.101233	0.2516	-0.1951	0.165065	-0.0478444	-0.00389375	-0.0115795	0.0232216	0.024	-0.0153	0.00367	-5e-05	-0.04154	-0.088	-0.0322	0.0016	-0.0802	0.1673
25104	18563	18563_25104	0.0116	0.0118	0.06802	0.04016	-0.02425	0.0094	-0.0604	0.163164	-0.0519667	0.0356875	-0.100842	0.00706273	0.1302	-0.0266	-0.0278	0.0563	0.0318	-0.0278	-0.1761	-0.036	-0.0783	-0.093
25319	14319	14319_25319	NA	NA	0.01445	0.01925	NA	NA	NA	-0.278217	0.0213833	0.0256875	-0.0210216	-0.090671	-0.1625	NA	-0.0131	0.00366667	-0.0416	-0.03005	-0.0599	-0.03655	-0.0456	0.1645
291470	67634	67634_291470	NA	-0.0481	0.1376	0.0782	-0.017	NA	NA	-0.0985825	NA	-0.081125	-0.0874955	-0.0965648	NA	NA	0.018	-0.1177	-0.1211	0.1804	0.0629	0.0536	0.0705	0.2084
681066	71996	71996_681066	NA	NA	0.0782	0.084	0.0724	NA	NA	-0.0779168	NA	-0.0940375	-0.0939523	-0.0287205	NA	NA	NA	NA	NA	NA	NA	NA	NA	NA
63880	100037258	100037258_63880	0.0501	NA	-0.05806	-0.21822	-0.0746	0.1764	0.0973	-0.000293076	NA	-0.0762525	-0.0124941	-0.0945411	-0.1933	0.0272	0.0244	-0.0164	0.0034	-0.0485	0.0944	-0.1708	0.0508	0.0097
25621	12520	12520_25621	0.0289	0.0225	0.0823	0.037	-0.0648	-0.0229	-0.0671	-0.334107	-0.170267	0.0515875	0.225715	0.146608	-0.1544	-0.0393	-0.0562	0.0993	0.0863	-0.0053	-0.1314	-0.097	-0.1902	-0.11
25599	16149	16149_25599	-0.2819	-0.1425	0.0911	0.1935	-0.0865667	1.0118	0.7318	0.806278	0.8342	0.0255125	0.0256705	0.079133	-0.1752	-0.4667	0.0589	0.21124	-0.02077	-0.2307	-0.4834	-0.155	0.0672	0.1742
314251	20741	20741_314251	-0.0072	0.1494	0.00285	-0.04805	0.0403	0.1163	0.1358	-0.616481	-0.0421	-0.0712	-0.0535352	0.0909835	0.204	0.0677	-0.1062	-0.0423	-0.0282	-0.1591	-0.1572	-0.113	-0.2756	0.6796
503000	67087	67087_503000	0.0377	0.0326	-0.0507	-0.0545	-0.0571	0.0417	-0.0708	-0.181095	0.159767	-0.00255625	0.0473972	0.0456017	0.1601	0.0135	0.01645	0.14515	0.2639	-0.0594	-0.0436	0.017	0.0582	-0.2362
266608	14371	14371_266608	0.2132	NA	0.2208	0.2921	-0.0117	-0.2141	-0.261	-0.570304	NA	-0.0909625	0.114983	-0.0133602	0.0176	-0.0274	-0.0263	-0.0185	0.0222	0.0329	-0.0088	0.0924	0.0114	0.2202
24323	13614	13614_24323	-0.0536	-0.031	0.0305	0.1983	-0.0103	0.2829	0.0882	0.431201	0.1602	-0.157562	-0.121625	-0.128783	0.6927	-0.2662	0.0324	-0.0775	-0.0588	0.0063	0.1303	-0.0365	-0.097	-0.5998
246311	382051	382051_246311	0.1106	-0.0318	0.0431	0.02405	0.089075	-0.1167	-0.0623	-0.383067	-0.0311667	-0.069025	-0.068521	-0.0902386	0.1675	0.1159	0.05285	-0.08515	-0.03745	0.0098	-0.0399	0.0043	0.2073	-0.3148
365564	53404	53404_365564	-0.0848	0.0185	0.0252	0.02405	0.1243	-0.2378	-0.0656	0.723678	-0.137767	-0.127881	-0.139447	-0.156948	NA	0.2737	-0.0261	0.009	-0.0474	-0.0207	0.0578	0.0538	-0.1156	-0.0563
361338	14151	14151_361338	-0.019	0.0561333	0.0656333	0.0777333	-0.0594	-0.0495	-0.0072	NA	0.0800667	0.0335542	0.106372	0.0468871	-0.1644	0.0868	-0.023	-0.033	0.0194	0.1074	0.0275	0.0183	0.1363	-0.2032
116499	14175	14175_116499	NA	-0.0371	0.0681333	-0.016	0.1184	NA	NA	NA	NA	0.033275	0.174158	0.0928227	NA	NA	-0.2679	0.2184	0.0717	0.012	-0.0442	0.0269	-0.0775	-0.0265
84409	268902	268902_84409	-0.0199	0.0046	NA	NA	-0.0181667	0.118	0.2005	0.178374	NA	NA	NA	NA	-0.0753	0.0044	-0.01975	0.01245	-0.1458	-0.0473	-0.0344	-0.081	0.0149	0.3097
293537	15373	15373_293537	NA	-0.04655	0.0895	0.0436	-0.06995	NA	NA	NA	NA	-0.0018625	0.0192239	-0.0710091	NA	NA	-0.0396	0.031	0.0444	0.0932	-0.0169	0.0047	0.0859	-0.0054
500453	18507	18507_500453	-0.323	0.0039	0.0181	0.0135667	-0.1099	0.0948	0.8976	-0.000391704	NA	0.0417583	0.017378	0.0207875	NA	NA	-0.0775	-0.005	0.1752	0.1298	0.0733	0.0828	0.085	0.2118
81819	18510	18510_81819	NA	0.0483	0.1773	0.4063	-0.01425	NA	NA	0.00295706	NA	0.0251	0.131472	-0.0170443	NA	NA	0.2002	-0.535	-0.6726	-0.0471	0.0154	-0.0636	0.0845	-0.3446
293992	18504	18504_293992	0.3552	0.01795	NA	NA	0.00435	0.1225	0.013	-0.121646	NA	NA	NA	NA	0.8812	0.8979	0.0397	-0.0224	-0.0006	0.0628	0.0334	-0.0492	0.0268	0.0154
25509	18508	18508_25509	0.0224	0.0245	0.1253	0.03185	0.0605	0.1007	-0.0087	-0.411639	NA	-0.0687781	-0.00622358	-0.0281435	-0.1064	-0.0736	0.0104	-0.0061	-0.1828	7e-04	-0.0905	-0.1417	-0.0313	0.0486
24598	18125	18125_24598	-0.0597	-0.0722	0.130133	0.0931667	-0.02825	0.1654	0.0599	-1.37197	-0.0775667	-0.101671	-0.815405	-0.562923	-0.2094	0.2494	-0.0508	-0.07	0.1545	-0.1091	-0.2935	-0.117	-0.0309	-0.52125
305719	54713	54713_305719	-0.0808	0.1732	-0.1125	-0.1158	-0.03645	-0.2047	-0.2396	0.0485099	0.0239333	0.384912	0.110416	-0.0910534	0.434	-0.0929	-0.0321	-0.0168	0.0911	-0.3539	-0.2314	-0.2501	0.1027	-0.5835
25147	13075	13075_25147	NA	0.04	-0.022	-0.1819	-0.1877	-0.4703	-0.9067	-0.233045	NA	-0.163775	0.0331102	0.0354068	-0.5949	0.3324	0.1929	-0.2929	-0.2587	-0.0072	-0.0116	-0.0591	0.189	NA
65132	53624	53624_65132	NA	-0.0346	-0.1495	0.0537	-0.2371	NA	NA	0.0730901	-0.0864667	-0.005875	0.0715705	0.0200227	NA	NA	0.0056	0.0931	0.1516	0.0797	0.0438	0.1823	0.1297	-0.5125
303181	22416	22416_303181	-0.355	-0.0455	-0.0082	0.0483	0.0153	1.4134	1.3186	-0.0100884	NA	0.140075	0.0326261	0.149149	0.8348	0.4736	NA	NA	NA	NA	NA	NA	NA	NA
300228	65970	65970_300228	0.0408	0.0021	0.0320037	0.15335	0.0611	-0.0884	-0.1203	NA	0.0335	-0.0686875	0.0390571	0.0316713	-0.2459	-0.1015	0.02035	0.0159	-0.05095	0.0028	0.0469	0.0402	0.1265	-0.3003
365542	15002	15002_365542	-0.0583	-0.0263	0.0066	-0.0041	-0.0131	0.2187	0.2808	0.043855	NA	0.0500437	0.0129494	0.0427608	NA	-0.0379	0.0326	-0.0372	-0.0844	0.0482	0.0915	-0.015	0.0346	-0.0049
24981	381091	381091_24981	NA	-0.0457	-0.1388	-0.0017	-0.0417	NA	NA	NA	NA	0.035375	0.00930454	0.0804636	NA	NA	NA	NA	NA	0.0842	0.0409	0.0749	0.0246	NA
294270	14969	14969_294270	-0.3511	0.0056	0.003	0.114	0.015	0.4689	0.3552	0.317186	0.566733	-0.12965	0.0519966	0.0370591	-0.0971	-0.1455	0.12635	0.0994	0.14885	0.0039	-0.0646	0.021	0.1085	-0.13405
25557	20845	20845_25557	-0.0242	-0.0722	-0.0895667	0.0137667	-0.0578	0.1479	0.0667	0.132513	NA	0.0169667	-0.128283	0.0279727	-0.156	-0.5774	-0.1201	-0.1372	0.0182	-0.1282	-0.1115	-0.0617	-0.1145	0.4854
25390	11933	11933_25390	0.0271	-0.1384	0.0667	0.0165	0.1591	0.008	-0.095	0.129621	-0.140567	0.146338	0.50224	0.461035	-0.0512	-0.1091	0.02108	0.00808	-0.0299046	-0.0753	0.39505	0.11345	0.0615	0.1991
24214	11932	11932_24214	0.0609	-0.3291	0.0688	-0.05255	-0.2173	0.0744	-0.0368	-0.0200847	0.171667	0.0524625	0.122246	0.173615	0.1005	-0.135	0.0274	-0.0327	-0.03236	0.0529	0.0353	0.1775	-0.1414	-0.3475
25650	11931	11931_25650	NA	NA	-0.016225	0.01	0.0329	NA	NA	NA	0.0987333	0.123134	0.0306372	0.0944176	NA	NA	0.02978	0.04376	0.03192	NA	NA	NA	NA	-0.1384
140586	20682	20682_140586	0.0877	0.2824	0.0616	0.11195	-0.0502	0.064	-0.0792	-0.236614	-0.0157	-0.0327875	0.365416	0.358963	0.274	0.119	0.00245	-0.0817	0.005625	0.0443	-0.0746	0.0345	-0.0437	-0.1152
24943	18823	18823_24943	0.0254	-0.1481	0.1147	-0.0359333	0.0306	-0.1102	-0.1562	NA	-0.3117	0.337179	0.25142	0.248516	NA	-0.1655	0.06467	0.12127	0.00137	-0.0424	-0.0536	-0.0328	0.3184	-0.0067
307403	12978	12978_307403	-0.1962	0.0194	0.0879333	0.0707333	-0.1142	-0.0149	0.047	-0.0676654	-0.0544333	-0.0154833	0.105306	0.100399	-0.2442	-0.0695	NA	NA	NA	-0.0008	-0.1594	0.167	-0.0072	-0.1936
493909	71724	71724_493909	-0.2619	-0.0955	0.0744	0.0121	0.0947	0.8542	0.5507	NA	-0.110067	0.0371	0.248464	0.0920943	-0.7669	-0.9355	0.2142	-0.2762	-0.2035	0.0336	-0.003	0.0207	0.03	0.2862
316421	213043	213043_316421	NA	-0.085	NA	NA	-0.2333	NA	NA	0.0059673	NA	NA	NA	NA	NA	NA	NA	-0.0217	-0.0061	0.183	-0.0173	0.177	0.1811	0.6825
316424	71872	71872_316424	-0.2861	0.0497	7e-04	0.1064	-0.0499	0.7484	-0.1726	-0.261449	NA	-0.0936375	0.0184273	-0.0964727	NA	NA	0.2128	-0.0344	0.0124	0.1386	0.1932	0.1166	-0.0127	-1.8511
54349	11761	11761_54349	-0.0206	-0.06815	0.2165	0.3114	0.09845	-0.1066	-0.0169	NA	0.0658	-0.104288	0.235698	0.126448	-0.1662	0.0581	0.0091	0.0046	-0.0953	-0.0414	-0.1578	0.0871	-0.1198	0.1531
500224	16815	16815_500224	NA	-0.0369	0.0638	0.031	-0.1187	-0.3841	-0.3748	-0.362397	NA	0.0086	-0.0781	-0.0239398	NA	NA	-0.0246	-0.0673	-0.1834	0.0516	0.1604	0.0945	-0.0506	-0.1874
308472	20924	20924_308472	-0.0118	0.08225	0.0473	0.0747	-0.14665	0.0545	0.0328	0.0495523	-0.0206667	-0.0984375	-0.0834682	0.0227375	0.0843	-0.0098	-0.0694	0.1204	0.0673	0.0527	-0.0026	-0.0113	-0.1931	-0.2605
25243	11864	11864_25243	-0.0189	-0.1765	-0.0871667	-0.103367	-0.2855	-0.0641	-0.0668	0.72357	-0.0714333	0.0101417	0.11092	0.0025322	0.1832	-0.2443	-0.02485	-0.03925	0.10975	0.019	-0.084	-0.0426	-0.0751	-0.42235
316539	13838	13838_316539	0.0454	0.0712	-0.04585	0.035725	0.1618	0.106	0.161	-0.426374	-0.112867	0.190284	0.113738	0.31317	0.0074	0.2695	-0.0247	0.0372549	-0.02165	-0.0302	0.0408	-0.0271	0.0856	0.43975
24211	11928	11928_24211	-0.0089	0.0048	0.0019	-0.08485	0.0035	-0.0092	0.0163	1.10068	-0.0301	-0.116444	0.0212625	0.0352398	0.1777	-0.0122	-0.0071	0.0739	0.0266	0.0298	-0.081	0.0073	-0.1459	0.0562
24213	232975	232975_24213	NA	NA	0.2201	-0.0185	NA	NA	NA	NA	NA	0.256425	0.105634	0.266072	NA	0.1211	-0.1165	0.075	0.0515	-0.0153	-0.0391	-0.0083	-0.0126	-0.1142
292935	53415	53415_292935	-0.0587	0.0975	0.0081	0.001	0.0096	-0.0928	-0.0562	0.460377	-0.0203	0.0804625	0.32889	0.306766	-0.1917	0.2201	-0.0064	-0.059	-0.048	-0.0374	0.0964	-0.0301	0.0424	0.0541
312195	18181	18181_312195	-0.0042	0.0681	0.0708	0.01065	-0.02295	-0.1323	-0.0259	0.38373	-0.0895333	-0.130244	-0.069871	0.0767006	0.0116	0.0236	0.0632	-0.0741	-0.1333	3.333e-06	-0.0371	-0.2116	0.0739	0.248
171360	12677	12677_171360	0.1926	0.08905	-0.0225	-0.0289	-0.04705	-0.0731	0.3929	-0.0139804	NA	0.0590125	0.0702068	0.18446	0.3929	-0.0925	0.0496	0.0472	-0.0785	0.1361	0.0183	0.0038	-0.1661	1.2309
316052	13813	13813_316052	0.6142	0.0072	-0.00055	0.14515	0.0176	0.368	0.3544	-0.0121905	NA	-0.00581875	0.0365881	0.0854318	-0.4829	0.1211	NA	NA	NA	NA	NA	NA	NA	NA
29733	13609	13609_29733	-0.0268	-0.0515	-0.1499	-0.2485	-0.0467	0.0413	-0.0263	-0.0144409	NA	-0.0608625	-0.152008	-0.115212	-0.1444	-0.1162	0.0243	-0.0848	-0.0388	0.0386	0.0781	0.0372	-0.0522	-0.008
25748	11656	11656_25748	-0.1702	0.0091	0.5118	0.3526	-0.2073	0.9533	0.3667	0.237701	0.729	-0.0272125	0.11397	0.115364	-0.5624	-0.7188	-0.1196	-0.0617	-0.0763	0.0838	0.0417	0.074	-0.0482	-0.8976
29139	13179	13179_29139	-0.2895	-0.21065	-0.1475	0.1484	-0.0237	1.0079	0.0384	-3.17247	-0.0247	0.450562	0.529048	0.412792	0.0569	-0.3422	0.1186	0.053	0.25395	-0.6507	-0.8202	-0.8521	0.2914	0.2071
361802	14979	14979_361802	-0.0207	-0.0016	0.0057	0.0099	-0.0137	0.1187	0.0592	-0.450923	-0.0580667	-0.193238	-0.220826	-0.289717	0.1659	0.1378	-0.04585	0.0249	0.02545	0.0303	-0.0907	-0.0261	-0.2923	-0.3214
25217	21356	21356_25217	-0.0849	-0.0199	0.139	0.0288	-0.1678	-0.018	-0.037	0.380594	-0.148	0.0440625	0.0502278	0.115247	0.4244	-0.0101	-0.0379	0.0087	-0.0384	-0.0283	-0.1897	0.0068	-0.2124	0.2117
140926	13163	13163_140926	-0.0232	-0.2615	-0.0456	-0.003	-0.0044	0.0229	0.1162	NA	0.0457333	-0.0478875	-0.0802443	-0.0133568	0.1048	-0.1119	-0.0232	0.0675	0.0639	-0.0098	-0.0208	0.0118	-0.0588	-0.1317
309630	81630	81630_309630	-0.0419	0.0479	0.1111	0.1814	0.1819	-0.0719	-0.0196	0.204816	-0.096	0.0436125	0.0378125	0.0431705	0.404	0.0689	-0.0332	0.0025	0.0596	-0.0253	-0.0855	0.0257	-0.1445	-0.1131
25601	18390	18390_25601	-0.0577	-0.1639	-0.0021	0.05175	0.0432	-0.1142	-0.4137	0.0809291	NA	-0.0177969	-0.00639886	0.0244281	0.2163	0.0907	0.1003	0.10685	-0.0259	-0.018	-0.0003	-0.1145	0.1321	-0.0698
25054	18212	18212_25054	0.0459	-0.0245333	0.0556	-0.0968333	0.005675	-0.0336	-0.0568	0.42484	0.0412889	0.0586979	0.0203841	0.0185593	0.0323	-0.1244	-0.00932273	-0.0401182	0.00987727	0.0252	-0.0345	-0.0051	0.0019	0.0327333
29613	18213	18213_29613	-0.0371	0.02375	0.07528	0.02608	-0.03265	-0.0098	0.0521	-0.0747364	-0.01015	-0.190993	-0.030655	-0.0342539	-0.0845	0.0253	-0.0031	-0.0426667	0.0059	0.0566	0.0247	0.0621	-0.0952	0.24615
29382	13016	13016_29382	0.0123	-0.0428	0.0396	-0.0783	0.0165	-0.0079	-0.0324	0.18892	NA	0.037525	0.0217295	0.024867	0.123	-0.1427	-0.0348333	0.0280667	0.0361	-0.0796	-0.0984	-0.052	-0.2633	-0.01945
81717	13017	13017_81717	-0.0209	NA	0.0544	-0.042	0.0974	-0.0674	-0.0239	-0.944318	NA	-0.129319	-0.143791	-0.223522	-0.1639	0.1434	0.03065	-0.06785	0.01605	-0.0316	-0.0595	-0.0041	0.0428	-0.3104
294283	19732	19732_294283	-0.0478	-0.0609	0.044	-0.0554	-0.0901	0.2089	0.0544	0.201982	0.0410333	-0.0070625	0.0650955	-0.0549545	0.2718	-0.036	-0.01324	0.00136	-0.05859	-0.0202	-0.0408	-0.0576	-0.1534	-0.109
59102	19891	19891_59102	-0.0304	-0.08905	0.0742	0.02125	-0.11995	-0.0719	0.0708	-0.135557	0.102267	-0.078075	-0.183687	-0.0326125	0.0987	0.0516	-0.0202	0.0602	-0.1177	0.0562	0.0159	0.0123	-0.0249	0.0683
81517	17242	17242_81517	0.0018	-0.106775	0.0583	-0.0417	0.01605	0.2246	0.0517	-0.511732	-0.15855	0.15625	0.152475	0.194707	0.0898	-0.099	0.1398	-0.0881	-0.0116	-0.1691	-0.1912	-0.0612	0.449	-0.0646
286911	67373	67373_286911	NA	-0.0078	0.0838	0.11	-0.2515	NA	NA	0.0630941	NA	-0.0250542	0.00836136	-0.0639977	NA	NA	0.0332	0.0459	-0.1189	4e-04	0.0501	0.0146	-0.0565	0.0638
24691	22072	22072_24691	NA	-0.0142	0.0384	0.119975	-0.152	NA	NA	-0.0213808	NA	0.0576625	0.0203827	0.172066	NA	NA	0.0019	-0.0829	-0.1744	-0.0042	-0.0574	-0.0851	-0.2708	-0.0884
171293	13033	13033_171293	-0.0839	0.1039	0.1224	0.035	0.0222	0.008	0.0262	-0.0835144	0.0578333	0.06815	0.3513	0.378739	-0.0496	0.0161	-0.04243	-0.04199	0.00948	-0.0149	-0.2167	-0.1383	0.0647	-0.1597
299138	20474	20474_299138	-0.1137	0.0189	-0.04305	-0.118925	-0.03485	-0.1543	-0.174	0.1114	NA	0.0827187	-0.0695727	0.0836909	-0.3147	0.4412	-0.003	-0.0501	-0.0318	-0.0208	-0.129	-0.1558	0.0017	0.26115
308406	20475	20475_308406	-0.2148	-0.0399	0.013	-0.0014	0.113867	0.4303	-0.0291	NA	NA	-0.030575	0.0365341	0.081125	0.8714	-0.0499	-0.1706	0.2006	0.0073	0.0712	0.0183	0.0947	-0.1019	-0.4466
116554	26419	26419_116554	-0.0473	0.0775	-0.055425	-0.022225	0.0523	-0.0439	-0.0489	0.361667	-0.0688	0.101944	-0.0757301	-0.0175284	-0.0774	-0.1309	-0.00623333	-0.0352333	-0.0187333	-0.0397	-0.0404	-0.0137	0.0824	-0.228
81649	26416	26416_81649	-0.0161	-0.1392	0.036225	-0.036825	0.0708	-0.0412	-0.01	-0.272162	0.127767	0.016975	0.0682418	0.059694	0.1575	0.0958	-0.0108273	0.0383182	-0.0112909	-0.0957	-0.0053	-0.0549	-0.1692	0.0912
114495	26399	26399_114495	-0.006	0.00856667	0.0693	-0.0448	-0.159367	0.161	0.137	NA	0.0862667	-0.0239875	0.0972818	0.158641	-0.1254	0.0468	-0.0326	0.0105	0.0402	0.0162	-0.015	-0.0766	0.0565	-0.1976
24952	14526	14526_24952	NA	0.0082	0.0605	0.2647	-0.2738	NA	NA	0.0808671	NA	-0.0530625	-0.00944546	-0.0935011	NA	NA	-0.0207	-0.1209	-0.0561	0.1099	0.1497	0.1599	0.205	1.6493
25453	14573	14573_25453	0.7043	-0.0596	-0.0942	-0.1468	-0.14245	1.1717	0.8895	0.011208	NA	0.093475	0.0176341	-0.0241375	0.2201	0.0307	0.1629	-0.1985	-0.4093	0.2018	-0.0349	-0.0209	0.0382	0.3991
25454	14585	14585_25454	-0.0354	-0.0754	0.0708667	0.129867	0.1424	-0.1874	-0.2098	-2.06473	-0.0868667	-0.307496	-0.584231	-0.527963	0.0972	0.1724	0.038	0.0143667	-0.120667	0.1537	-0.006	0.1121	0.0452	-0.7425
364706	17300	17300_364706	-0.0914	-0.0561	0.16535	0.16285	-0.1743	0.0589	-0.1136	0.246521	-0.1049	-0.208656	0.132958	-0.0409716	-0.1362	-0.31	-0.0206	-0.05415	-0.12445	-0.1339	-0.0261	-0.0613	-0.0637	-0.4156
24792	11611	11611_24792	NA	-0.0309	0.0445	-0.0614	-0.1976	NA	NA	0.885129	NA	0.05685	0.144236	0.0222159	NA	NA	-0.2596	0.0637	-0.0083	0.196	0.1943	0.2897	-0.017	0.101
360272	20563	20563_360272	0.0048	-0.0884	0.04245	0.00365	0.09475	-0.3485	-0.1548	NA	-0.0652333	0.0640063	-0.367008	-0.0958557	-0.0419	0.433	0.0534	-0.09345	0.0945	0.0064	0.0268	0.0496	0.247	-0.20245
83467	20564	20564_83467	-0.0214	-0.0922	-0.1202	-0.0251	-0.094	-0.1446	0.0424	-0.568903	-0.0759333	-0.143088	-0.390865	-0.227616	0.2156	0.1513	-0.0654	-0.0354	0.0309	0.1097	0.067	0.1054	-0.1421	0.0793
366120	258987	258987_366120	NA	-0.0195	NA	NA	0.0157	NA	NA	-0.0259176	NA	NA	NA	NA	NA	NA	0.0106	-0.0139	0.0529	0.184	-0.0226	0.0578	-0.0462	-0.0795
405116	258946	258946_405116	NA	0.0594	NA	NA	0.0084	NA	NA	0.107716	NA	NA	NA	NA	NA	NA	NA	0.1599	0.0989	0.0844	0.0173	0.0669	0.0021	-0.3725
299593	259044	259044_299593	NA	-0.0076	NA	NA	-0.0099	NA	NA	-0.0166629	NA	NA	NA	NA	NA	NA	NA	0.0295	-0.0219	0.0391	0.0787	0.0674	0.0764	0.381
291929	258858	258858_291929	NA	0.0455	NA	NA	0.0219	NA	NA	NA	NA	NA	NA	NA	NA	NA	0.0537	0.055	-0.1116	0.133	0.2007	0.095	-0.26	-2.3853
405107	258883	258883_405107	NA	0.034	NA	NA	-0.1863	NA	NA	0.000549312	NA	NA	NA	NA	NA	NA	NA	0.3407	-0.0425	-0.3686	-0.1718	-0.1529	-0.2697	0.0584
404986	258734	258734_404986	NA	0.0208	NA	NA	-0.0233	NA	NA	-0.00738691	NA	NA	NA	NA	NA	NA	NA	NA	NA	NA	NA	NA	NA	NA
405386	258913	258913_405386	NA	0.0893	NA	NA	-0.0558	NA	NA	NA	NA	NA	NA	NA	NA	NA	0.0762	0.2653	0.1843	-0.1554	-0.0546	-0.2337	-0.4016	-0.1903
405280	259074	259074_405280	NA	-0.0023	NA	NA	0.0093	NA	NA	0.0103239	NA	NA	NA	NA	NA	NA	0.0188	-0.0113	-0.0036	0.2674	0.239	0.1924	0.201	0.0222
287502	259010	259010_287502	NA	0.1479	NA	NA	-0.133	NA	NA	NA	NA	NA	NA	NA	NA	NA	-0.0832	0.0592	0.0453	NA	NA	NA	NA	NA
405026	258684	258684_405026	NA	-0.0909	NA	NA	0.1034	NA	NA	NA	NA	NA	NA	NA	NA	NA	NA	0.0303	0.1774	0.0202	0.0269	0.0758	-0.0485	0.1406
405947	258920	258920_405947	NA	0.0673	NA	NA	-0.0855	NA	NA	-0.010865	NA	NA	NA	NA	NA	NA	NA	-0.0706	0.0179	0.1069	0.059	0.0193	-0.2081	0.1554
405091	258780	258780_405091	NA	-0.0495	NA	NA	-0.1268	NA	NA	0.0694714	NA	NA	NA	NA	NA	NA	-0.1307	-0.1239	-0.2016	-0.0221	0.0378	-0.0796	-0.0412	-1.0599
405950	258902	258902_405950	NA	NA	NA	NA	NA	NA	NA	-0.00479677	NA	NA	NA	NA	NA	NA	0.7963	0.33	0.1794	-0.1094	0.0388	0.0083	-0.0133	0.3034
687082	258769	258769_687082	NA	0.0185	NA	NA	0.0946	NA	NA	NA	NA	NA	NA	NA	NA	NA	NA	NA	NA	NA	NA	NA	NA	NA
404819	258972	258972_404819	NA	0.0481	NA	NA	-0.0445	NA	NA	NA	NA	NA	NA	NA	NA	NA	0.023	0.0048	-0.0964	0.2033	0.0748	-0.0253	0.0911	-0.0173
293815	258792	258792_293815	NA	0.0181	NA	NA	-0.0949	NA	NA	NA	NA	NA	NA	NA	NA	NA	0.0501	0.1207	0.232	-0.1048	-0.0898	-0.086	-0.002	0.1459
293809	258991	258991_293809	NA	-0.0545	NA	NA	-0.0104	NA	NA	-0.00418258	NA	NA	NA	NA	NA	NA	-0.0249	-0.2595	-0.0997	-0.0408	-0.0885	-0.1191	-0.1166	0.0122
404972	259025	259025_404972	NA	-0.0167	NA	NA	-0.2085	NA	NA	-0.0161082	NA	NA	NA	NA	NA	NA	NA	-0.1951	-0.1373	0.0336	0.1476	0.0763	0.125	-0.3998
296679	258941	258941_296679	NA	0.0216	NA	NA	0.0858	NA	NA	0.0761784	NA	NA	NA	NA	NA	NA	7e-04	-0.0597	-0.0836	0.0524	0.0025	0.0342	-0.0142	1.1283
405086	258741	258741_405086	NA	0.0436	NA	NA	-0.1303	NA	NA	NA	NA	NA	NA	NA	NA	NA	NA	-0.0258	0.0423	0.0634	0.0923	-0.0033	0.1677	0.2136
405951	258974	258974_405951	NA	-0.0179	NA	NA	0.0564	NA	NA	-0.0158016	NA	NA	NA	NA	NA	NA	0.2574	0.1135	0.1181	0.033	0.1639	0.0034	0.0472	0.6035
363640	259009	259009_363640	NA	0.019	NA	NA	-0.1488	NA	NA	0.0490462	NA	NA	NA	NA	NA	NA	0.0918	-0.0147	-0.0893	NA	NA	NA	NA	0.2689
293781	258693	258693_293781	NA	-0.02365	NA	NA	-0.0148	NA	NA	NA	0.1208	NA	NA	NA	NA	NA	-0.1523	0.00265	0.10335	-0.0758	-0.1077	-0.2234	-0.2234	-0.3026
293789	258700	258700_293789	NA	0.0565	NA	NA	0.0196	NA	NA	-0.0140825	NA	NA	NA	NA	NA	NA	0.0063	-0.0508	-0.0955	0.234	0.2751	0.1399	0.2257	0.2096
686900	404330	404330_686900	NA	-0.0584	NA	NA	0.0671	NA	NA	NA	NA	NA	NA	NA	NA	NA	NA	NA	NA	NA	NA	NA	NA	NA
499237	258728	258728_499237	NA	-0.0429	NA	NA	-0.062	NA	NA	0.662122	NA	NA	NA	NA	NA	NA	NA	NA	NA	NA	NA	NA	NA	NA
296677	258942	258942_296677	NA	-0.017	NA	NA	-0.0512	NA	NA	0.0702396	-0.0973333	NA	NA	NA	NA	NA	-0.0622	-0.0611	0.3615	-0.0379	-0.0656	0.1793	-0.1049	0.2789
404975	259026	259026_404975	NA	-0.0556	NA	NA	-0.1775	NA	NA	NA	-0.1548	NA	NA	NA	NA	NA	NA	-0.0124	0.0278	0.182	0.111	0.0111	-0.1303	0.2312
366104	258762	258762_366104	NA	0.0795	NA	NA	-0.0332	NA	NA	NA	NA	NA	NA	NA	NA	NA	NA	NA	NA	0.1205	0.0182	0.1757	0.029	NA
287501	259008	259008_287501	NA	NA	NA	NA	NA	NA	NA	NA	NA	NA	NA	NA	NA	NA	0.0336	-0.1502	0.023	0.1133	0.0512	0.0266	0.2241	0.4458
300411	258908	258908_300411	NA	-0.0502	NA	NA	-0.0672	NA	NA	NA	NA	NA	NA	NA	NA	NA	0.0174	0.1053	-0.1881	NA	NA	NA	NA	0.2897
296678	258943	258943_296678	NA	-0.0351	NA	NA	-0.2955	NA	NA	NA	NA	NA	NA	NA	NA	NA	-0.1137	0.0948	-0.0219	-0.0446	-0.0643	-0.1213	-0.1073	0.6831
56821	258944	258944_56821	NA	0.0715	NA	NA	-0.0462	NA	NA	NA	NA	NA	NA	NA	NA	NA	0.0224	-0.0117	-0.0545	-0.0008	-0.0833	-0.2039	-0.184	0.138
366122	258982	258982_366122	NA	NA	NA	NA	NA	NA	NA	NA	NA	NA	NA	NA	NA	NA	NA	NA	NA	0.1975	0.1129	0.0789	0.2943	NA
405136	258990	258990_405136	NA	0.0506	NA	NA	0.0122	NA	NA	-0.0147736	NA	NA	NA	NA	NA	NA	NA	-0.0611	0.232	0.1393	0.1259	0.0353	0.1034	0.6098
405974	258875	258875_405974	NA	-0.0128	NA	NA	-0.0292	NA	NA	NA	NA	NA	NA	NA	NA	NA	NA	NA	NA	NA	NA	NA	NA	0.0025
290003	258316	258316_290003	NA	-0.0438	NA	NA	-0.0601	NA	NA	-0.099765	NA	NA	NA	NA	NA	NA	0.1726	-0.0712	-0.0602	0.0532	0.1092	-0.0574	0.1574	0.1877
404967	18321	18321_404967	NA	-0.0446	NA	NA	-0.1584	NA	NA	0.00694688	NA	NA	NA	NA	NA	NA	0.0232	0.0243	-0.1572	-0.1181	-0.2917	-0.219	-0.0988	0.6514
300603	18343	18343_300603	NA	NA	NA	NA	NA	NA	NA	-0.36996	NA	NA	NA	NA	NA	NA	NA	0.1116	0.0293	-0.0365	-0.0237	-0.0146	-0.043	0.1499
405329	258366	258366_405329	NA	0.0303	NA	NA	0.0468	NA	NA	0.092661	NA	NA	NA	NA	NA	NA	NA	NA	NA	0.0716	0.4575	0.5445	0.1045	NA
287262	18351	18351_287262	NA	-0.021	NA	NA	-0.0498	NA	NA	-0.0209562	NA	NA	NA	NA	NA	NA	0.0985	-0.0707	0.0247	0.1881	-0.0202	0.0211	0.1979	-0.643
405131	18346	18346_405131	NA	NA	NA	NA	NA	NA	NA	NA	NA	NA	NA	NA	NA	NA	0.0505	0.1099	0.0184	0.0285	0.099	-0.0119	-0.065	-0.0099
405132	258647	258647_405132	NA	0.0173	NA	NA	-0.2048	NA	NA	0.129643	NA	NA	NA	NA	NA	NA	-0.1315	0.0063	0.0787	0.4002	0.316	0.2521	0.1964	-0.2944
405322	18350	18350_405322	NA	0.0573	NA	NA	0.0693	NA	NA	-0.0632752	NA	NA	NA	NA	NA	NA	0.051	0.0627	0.2217	0.0962	0.0817	0.0161	0.2253	0.0123
367067	258606	258606_367067	NA	-0.0346	NA	NA	0.00865	NA	NA	NA	NA	NA	NA	NA	NA	NA	NA	NA	NA	NA	NA	NA	NA	NA
296690	236509	236509_296690	NA	0.0881	NA	NA	-0.01735	NA	NA	0.15975	NA	NA	NA	NA	NA	NA	NA	-0.1471	0.0661	0.1131	0.1219	0.0908	0.2146	0.1869
367064	257912	257912_367064	NA	-0.023	NA	NA	-0.0457	NA	NA	NA	NA	NA	NA	NA	NA	NA	0.0072	-0.0587	-0.1616	-0.1164	-0.1205	-0.17	-0.1623	0.475
296689	258656	258656_296689	NA	-0.0017	NA	NA	0.151	NA	NA	NA	NA	NA	NA	NA	NA	NA	0.1707	0.0555	0.0259	-0.0419	0.0272	-0.0013	-0.1269	0.8974
302825	258289	258289_302825	NA	0.0382	NA	NA	0.0113	NA	NA	0.0128453	NA	NA	NA	NA	NA	NA	NA	0.0117	0.0015	-0.0195	-0.1973	-0.1587	-0.0838	0.0575
405179	258249	258249_405179	NA	0.0414	NA	NA	-0.0363	NA	NA	0.0028253	NA	NA	NA	NA	NA	NA	NA	0.2525	0.1775	-0.1542	-0.033	0.042	-0.3213	0.1732
404874	258085	258085_404874	NA	-0.0182	NA	NA	0.106	NA	NA	0.00226417	NA	NA	NA	NA	NA	NA	0.1183	-0.078	-0.0007	0.0958	0.0967	0.0979	-0.0164	0.0977
405112	227794	227794_405112	NA	NA	NA	NA	NA	NA	NA	NA	NA	NA	NA	NA	NA	NA	NA	NA	NA	NA	NA	NA	NA	NA
299586	257883	257883_299586	NA	-0.0118	NA	NA	-0.0744	NA	NA	NA	NA	NA	NA	NA	NA	NA	NA	-0.0454	0.0428	-0.1263	-0.0908	-0.1146	-0.0481	-0.9596
405133	18310	18310_405133	NA	-0.076	NA	NA	-0.0949	NA	NA	-0.0219611	NA	NA	NA	NA	NA	NA	NA	-0.0871	-0.1043	0.0358	0.074	0.0236	-0.131	0.3444
404968	258236	258236_404968	NA	NA	NA	NA	NA	NA	NA	-0.00799586	NA	NA	NA	NA	NA	NA	NA	NA	NA	0.0922	-0.0132	-0.0865	-0.1785	NA
315452	18322	18322_315452	NA	-0.0183	NA	NA	-0.2847	NA	NA	-0.0881072	NA	NA	NA	NA	NA	NA	0.1788	0.0519	0.3324	0.2127	0.0833	0.2204	0.1907	0.3153
404812	258466	258466_404812	NA	-0.0264	NA	NA	-0.1188	NA	NA	NA	NA	NA	NA	NA	NA	NA	NA	-0.16	0.0161	NA	NA	NA	NA	0.1314
405114	258618	258618_405114	NA	0.0653	NA	NA	-0.0317	NA	NA	0.108608	NA	NA	NA	NA	NA	NA	0.004	-0.0042	-0.0763	0.1441	-0.0784	-0.0273	0.0717	0.0156
405092	258225	258225_405092	NA	-0.04275	NA	NA	-0.07675	NA	NA	-0.193356	NA	NA	NA	NA	NA	NA	0.0468	-0.1211	-0.0502	0.0607	0.0082	0.0075	-0.1095	-0.0397
405106	258310	258310_405106	NA	-0.0191	NA	NA	-0.1272	NA	NA	0.000886537	NA	NA	NA	NA	NA	NA	0.2174	-0.1248	-0.0419	-0.0247	-0.0257	-0.1042	0.0936	-0.0221
299596	18357	18357_299596	NA	-0.0072	NA	NA	-0.0551	NA	NA	-0.000831212	NA	NA	NA	NA	NA	NA	NA	-0.0243	8e-04	0.0457	-0.0479	0.0742	-0.0167	0.475
296682	258616	258616_296682	NA	-0.0098	NA	NA	-0.078	NA	NA	-0.0173297	NA	NA	NA	NA	NA	NA	0.3353	-0.0242	-0.1081	0.288	-0.0511	-0.0491	-0.1664	-1.1611
296675	18328	18328_296675	NA	-0.0259	NA	NA	0.01275	NA	NA	NA	NA	NA	NA	NA	NA	NA	0.2535	0.1885	0.3004	-0.2473	-0.1853	-0.2634	-0.1781	0.2061
405328	258360	258360_405328	NA	0.0101	NA	NA	-0.0115	NA	NA	-0.0140486	NA	NA	NA	NA	NA	NA	NA	0.019	0.3692	-0.2103	-0.0994	-0.0836	-0.162	2.0978
295713	258426	258426_295713	NA	-0.076	NA	NA	-0.06755	NA	NA	0.0399631	NA	NA	NA	NA	NA	NA	-0.3227	0.1203	0.3705	0.1005	0.1309	0.1171	-0.0474	0.3712
405345	257872	257872_405345	NA	-0.0016	NA	NA	-0.0654	NA	NA	NA	NA	NA	NA	NA	NA	NA	0.2408	0.0507	-0.0819	-0.1541	-0.091	-0.1754	-0.2805	-0.0408
405123	258420	258420_405123	NA	-0.0557	NA	NA	-0.1537	NA	NA	0.00816861	NA	NA	NA	NA	NA	NA	0.06	-0.0391	0.1042	0.1623	0.141	0.0129	0.0084	-1.0394
286959	258269	258269_286959	NA	-0.1099	NA	NA	0.0957	NA	NA	NA	NA	NA	NA	NA	NA	NA	-0.088625	-0.0118	0.05685	0.0758	0.182	0.0801	0.1664	1.544
404808	18331	18331_404808	NA	-0.0528	NA	NA	-0.1271	NA	NA	-0.0606355	NA	NA	NA	NA	NA	NA	NA	-0.0321	-0.0437	-0.1959	-0.0785	-0.0567	-0.2144	0.2335
404971	193053	193053_404971	NA	0.0081	NA	NA	-0.0577	NA	NA	-0.0125814	NA	NA	NA	NA	NA	NA	-0.1529	0.1147	0.2143	0.1502	0.0171	0.0302	-0.0413	-0.3096
405076	258086	258086_405076	NA	-0.0181	NA	NA	-0.0899	NA	NA	1.09098	NA	NA	NA	NA	NA	NA	0.0247	0.0277	-0.0282	0.0217	0.0782	0.0695	-0.0772	0.3852
293812	258097	258097_293812	NA	-0.0153	NA	NA	0.089	NA	NA	0.00341996	0.0261667	NA	NA	NA	NA	NA	NA	NA	NA	0.0443	0.0739	0.0307	-0.2217	NA
687896	258343	258343_687896	NA	-0.0657	NA	NA	-0.0963	NA	NA	-0.00325791	NA	NA	NA	NA	NA	NA	NA	NA	NA	NA	NA	NA	NA	NA
296003	258391	258391_296003	NA	0.04	NA	NA	-0.0587	NA	NA	NA	NA	NA	NA	NA	NA	NA	0.099	0.0522	-0.1014	0.0102	0.0472	-0.0486	-0.1314	0.6894
367061	258432	258432_367061	NA	-0.0491	NA	NA	-0.3146	NA	NA	NA	NA	NA	NA	NA	NA	NA	NA	NA	NA	-0.067	0.0017	-0.1179	-0.1943	NA
405115	258620	258620_405115	NA	0.0265	NA	NA	-0.0091	NA	NA	-0.00283791	NA	NA	NA	NA	NA	NA	0.1553	0.0437	0.2272	0.0523	0.0946	0.0285	0.0805	-0.1403
298449	75753	75753_298449	NA	-0.0411667	0.00933333	0.0241333	-0.0610333	0.3266	0.1439	-0.00330138	NA	0.0239667	-0.0272394	-0.109036	NA	NA	NA	NA	NA	NA	NA	NA	NA	NA
303811	13544	13544_303811	-0.0207	-0.0378	-0.01595	0.009	-0.04725	0.0173	0.0029	0.214175	NA	-0.0135187	0.190855	0.0705886	0.1936	-0.0731	-0.01	-0.0592	-0.1509	0.012	-0.0278	0.0354	-0.0758	-0.2686
362696	225049	225049_362696	-0.1408	-0.0581	0.0463	0.03205	-0.0101	0.0604	-0.0075	0.518203	0.0533333	0.0647	-0.056529	-0.0120369	-0.0997	-0.1469	0.0139	-0.0476	-0.0521	5e-04	-0.0556	0.0568	0.0353	-0.6359
171454	66830	66830_171454	0.0162	0.0388	-0.0462333	0.0597667	0.01265	-0.0085	0.0032	-0.274285	-0.00545	-0.0151875	-0.0289962	0.102272	0.1954	0.0149	-0.0166	0.0303	-0.1015	-0.024	-0.0984	-0.0861	-0.0879	0.366
307237	93737	93737_307237	0.0414	-0.1433	-0.1062	-0.08005	0.0499	0.0805	-0.0639	-0.217579	-0.111367	-0.0790375	0.072658	0.110623	0.07	-0.1618	-0.0324	-0.0844	0.0463	0.0293	-0.0182	-0.081	0.0144	-0.1327
295588	74194	74194_295588	0.0654	0.0111	-0.17165	-0.27295	0.06	0.2022	-0.0892	0.573995	-0.249867	0.131387	0.340859	0.31278	-0.1107	-0.1355	-0.00455	0.00945	-0.0298	-0.1376	-0.0695	-0.1993	0.0674	0.4949
171150	12572	12572_171150	-0.0161	0.0154	-0.03644	-0.05504	0.0221	-0.0183	0.0061	0.239399	NA	0.023275	0.00356705	0.0392155	0.1301	0.025	NA	NA	NA	NA	NA	NA	NA	NA
294103	23972	23972_294103	0.0233	-0.0043	0.0960667	0.0346333	0.0087	-0.0562	0.0384	-0.059198	NA	0.179121	0.284993	0.217517	-0.2582	-0.1369	-0.0265	-0.0408	-0.0141	0.1047	0.1236	-0.1592	0.003	-0.1916
65129	12737	12737_65129	-0.4623	-0.0434	-0.13855	0.08425	0.062	0.327	-0.2949	-0.0455935	-0.244233	-0.0251437	-0.119237	0.0384778	0.0205	-0.0437	-0.017	0.0547	0.1507	-0.261	-0.0982	-0.2841	-0.027	-0.7118
84588	18417	18417_84588	0.099	-0.1032	0.0507	0.0277	0.2609	-0.2315	-0.0614	-0.214828	-0.2559	0.44555	0.451311	0.2682	-0.0588	-0.0575	0.0398095	0.14541	0.0336286	-0.2272	-0.179	-0.2154	0.414	0.2604
500000	64945	64945_500000	-0.0138	-0.0964	-0.176	-0.05405	0.1117	0.2508	0.0274	NA	0.0837667	-0.0164938	0.0325693	0.00156534	-0.1265	-0.065	0.0182	0.0418	-0.0475	0.0484	0.0334	0.0343	-0.4214	0.20835
192154	215114	215114_192154	0.0143	-0.0511	0.020775	0.0611	0.101	-0.1375	-0.0501	-0.0264627	0.109867	-0.0847656	0.0707972	0.0303784	0.0654	-0.0972	-0.01305	-0.03515	-0.00285	-0.0331	-0.0478	0.0283	0.0694	0.13175
368002	22385	22385_368002	0.0143	0.1421	0.100867	-0.0521	0.0328	0.2224	0.1171	-0.147859	-0.0536333	-0.146546	-0.105792	-0.0551708	0.0229	-0.0491	-0.07095	-0.03175	-0.0197	-0.1126	-0.0215	0.0076	-0.2306	-0.29025
293140	259066	259066_293140	NA	NA	NA	NA	0.071	NA	NA	-0.0127381	NA	NA	NA	NA	-0.2723	-0.3494	-0.0784	-0.0571	0.0148	0.0166	-0.0093	0.0692	-0.0956	0.1939
405357	258973	258973_405357	NA	-0.0325	NA	NA	-0.0262	NA	NA	NA	NA	NA	NA	NA	NA	NA	-0.1094	0.0179	-0.0071	-0.0011	0.0217	-0.1061	-0.2421	0.0145
404826	258451	258451_404826	NA	0.0182	NA	NA	-0.0152	NA	NA	NA	NA	NA	NA	NA	NA	NA	-0.0094	0.116	0.2223	-0.1033	0.073	0.074	-0.162	0.3688
404962	258407	258407_404962	NA	0.0593	NA	NA	-0.148	NA	NA	NA	NA	NA	NA	NA	NA	NA	0.0109	-0.06795	-0.0365	-0.0183	0.044	0.0149	-0.0626	0.731
29430	15114	15114_29430	-0.0532	-0.04175	0.0896	0.0752	-0.042075	-0.1039	-0.0462	-0.811408	0.0896333	-0.197337	-0.594344	-0.596027	0.3216	-0.095	0.0051	0.0772	0.0481	-0.0899	-0.1724	-0.1992	-0.2973	-0.8728
246770	57080	57080_246770	0.0175	-0.079325	-0.04605	-0.05895	-0.0622	0.2159	-0.1871	0.0576253	-0.0115333	0.0986875	-0.094146	0.0435551	0.0857	-0.1559	0.00794915	-0.021925	0.034025	-0.0243	-0.0913	0.0095	0.0885	-0.281
288599	22384	22384_288599	-0.0033	0.057	-0.000833333	-0.0328333	0.1029	-0.0413	-0.0521	0.0771135	0.0155333	-0.00435	-0.0349462	-0.0521129	0.0964	-0.0647	-0.0171	0.0237	0.0107	-0.0377	-0.1855	-0.0958	-0.1596	-0.3142
60446	12951	12951_60446	NA	0.0261	-0.01625	-0.004	-0.0868	NA	NA	0.155847	NA	0.0221938	0.0679102	0.0124222	NA	NA	0.0974	-0.0113	0.1058	0.0246	-0.0591	-0.1518	-0.0077	-0.305
25628	21869	21869_25628	0.4296	0.01215	0.2014	0.2689	-0.0797	-0.4777	-0.4829	-0.00272751	0.0784333	-0.043525	0.0776318	0.03285	-0.5604	-0.3571	0.1725	-0.0805	-0.0045	-0.0372	-0.0968	-0.0471	-0.0202	0.3786
362915	69787	69787_362915	NA	-0.0156	-0.0046	0.0893	-0.1979	0.5612	0.9097	-0.000341569	NA	0.0316	0.051092	0.0120341	NA	NA	0.1319	-0.1676	-0.0597	0.0504	0.0573	-0.0357	0.2903	0.4909
361514	17537	17537_361514	-0.0136	-0.081	0.1228	0.024	0.00826667	0.021	-0.0124	0.113427	0.2	0.131112	-0.00206932	0.0782852	0.1194	-0.1646	0.0118	-0.0222	0.036	-0.0025	-0.0328	0.0171	-0.0342	-0.3541
83724	17978	17978_83724	0.0507	-0.03135	0.06895	-0.047475	-0.0111667	0.0897	0.0487	0.141086	-0.0440667	0.0261812	0.121357	0.084967	-0.0006	0.0555	0.038	-0.0705	-0.0511	-0.0521	-0.1177	-0.0836	-0.0121	0.0509
29555	22355	22355_29555	0.2937	0.0214	-0.1694	0.042	0.0466	1.9106	-0.9896	-0.176606	NA	-0.03835	0.0688705	-0.0744977	-0.316	-0.0566	-0.001	-0.0446	-0.1096	-0.0318	-0.1918	-0.0967	-0.1847	-0.1273
24312	13361	13361_24312	0.1024	0.0043	0.1255	0.1943	-0.02095	-0.0842	0.0405	NA	NA	-0.027075	-0.0514722	-0.0590938	-0.1465	0.1268	0.00415	0.07785	0.0592	-0.0598	-0.0912	-0.0461	-0.026	-0.0312
25456	14658	14658_25456	-0.0043	-0.0152	-0.0471	-0.04335	0.06165	0.0035	-0.0725	NA	-0.0158	0.110625	0.188287	0.0424676	-0.1613	0.0219	-0.0551	0.0948	0.0335	-0.0373	0.0264	-0.0061	0.0815	0.091
367912	14657	14657_367912	-0.0931	-0.0027	-0.0576	0.039	-0.1647	-0.0101	-0.8058	NA	NA	-0.0434	-0.029817	0.13175	-0.2913	-0.0009	0.0658	0.4231	0.0418	-0.0107	0.031	-0.1166	-0.1086	0.2325
366542	20472	20472_366542	-0.7529	0.0384	0.2305	0.2715	-0.1113	-0.8431	-0.9399	0.547542	NA	-0.0064875	-0.0582955	0.0207432	NA	NA	0.1817	-0.1343	-0.0725	0.0063	-0.1216	-0.0533	0.0595	-0.0328
295235	66256	66256_295235	0.0093	-0.0206	-0.0224	-0.0874	0.0219	-0.0667	-0.0493	-0.0748068	-0.0651333	-0.0177625	0.084933	0.0871636	0.0639	0.0714	-0.03595	0.03275	0.07535	0.0841	-0.1467	0.0412	-0.073	-0.069
83837	68010	68010_83837	0.119	-0.0382	-0.0643	0.1235	0.0429	0.1032	0.2259	-0.00746752	NA	-0.04795	0.184009	0.294365	-0.5761	-0.3854	0.006	-0.007	0.0019	-0.0794	-0.0756	-0.0371	-0.0403	-0.1697
24907	13405	13405_24907	0.0131	0.036	-0.0179	0.10825	0.01755	0.011	0.0434	0.466869	NA	-0.0520687	-0.11547	-0.0806381	-0.1353	-0.0662	-0.0414875	-0.0746	-0.0221125	0.036	0.0244	-0.0254	0.2569	-0.0234667
29508	18044	18044_29508	0.068	0.0539	-0.04915	-0.28475	-0.1437	0.16	0.1972	-0.0742118	NA	-0.014125	0.126447	0.088275	-0.1778	0.0748	0.0038	-0.0354	-0.071	9e-04	0.0504	-0.0473	0.0042	-0.3213
306254	66923	66923_306254	0.0107	-0.0159	-0.0693	-0.0375333	0.0591667	0.0922	0.1259	-0.268869	-0.00127778	-0.099375	-0.0785735	-0.0493655	-0.092	0.0255	NA	NA	NA	NA	NA	NA	NA	NA
294250	53761	53761_294250	-0.0048	-0.1411	-0.0565667	-0.0293333	-0.0798	0.0232	-0.0039	-0.110832	-0.0133333	0.00524583	-0.0287943	0.0338557	0.5148	-0.1554	-0.0947	-0.0102	0.0658	0.0559	-0.0509	0.0698	-0.0342	-0.0535
94342	224727	224727_94342	-0.0042	0.0587	0.0078	-0.0352	0.0254	0.0683	0.0363	NA	0.0292667	-0.0307625	0.0507693	0.0499807	0.24	-0.0172	-0.0644	0.0361	0.0484	-0.001	-0.0817	-0.0087	-0.1313	-0.1523
361798	110147	110147_361798	-0.0109	-0.0659	0.13335	-0.0415	-0.102267	0.0365	0.0555	0.00217271	0.0221667	0.0724937	0.0765824	0.0829864	0.4278	-0.0464	-0.09085	0.14905	0.15785	-0.037	-0.1223	0.0086	-0.1579	-0.1164
24860	22227	22227_24860	NA	0.0826	0.2369	0.2124	0.1565	NA	NA	0.00214019	NA	0.010325	0.0126364	-0.0384852	NA	NA	NA	-0.127	-0.0313	0.1233	0.0724	0.2057	0.0603	2.6275
83826	26423	26423_83826	NA	0.00635	0.04145	0.11885	0.00385	NA	NA	0.521732	NA	0.091675	0.0290778	-0.0174074	NA	NA	NA	-0.0547	0.0837	0.0397	0.1029	0.0715	-0.0386	-0.0486
246246	241274	241274_246246	0.0086	-0.0253	0.1178	0.0769	-0.016	-0.1242	0.052	-0.56533	0.0511333	-0.0639	0.0632705	-0.0057125	-0.15	0.0536	-0.0375	-0.03975	0.01025	NA	NA	NA	NA	-0.2368
296566	69454	69454_296566	-0.2816	-0.0537	-0.1157	-0.0304	0.0402	-0.3496	-0.3009	0.058653	-0.105867	-0.02805	-0.168823	0.0540261	-0.4124	-0.2425	0.0032	0.0564	-0.1911	0.0699	-0.0524	-0.0863	0.0477	-1.3392
114106	63857	63857_114106	0.1935	-0.0144	-0.1969	-0.0541	0.0745	-0.1489	0.2797	NA	NA	0.0168125	0.0359739	-0.146478	NA	0.6652	0.0496	0.1938	0.0676	0.0024	-0.006	0.0262	0.1021	-0.835
315644	170752	170752_315644	0.1218	0.0582	-0.0177	0.0529	0.1242	0.1633	0.1599	0.719293	-0.0797667	-0.08045	0.0307364	0.0237557	0.0725	0.1568	0.11685	-0.0789	-0.02355	-0.0533	0.0119	-0.0492	0.0726	-0.5365
363294	65960	65960_363294	0.0039	0.02285	0.0986	0.0245	0.031	-0.0647	-0.0252	NA	0.109167	0.0140042	0.0180193	0.109912	-0.1595	-0.0402	-0.0117	-0.0637	-0.1286	0.0948	-0.0179	0.0895	0.0202	NA
307724	244585	244585_307724	-0.0139	-0.0749	NA	NA	0.1035	0.0641	0.0185	0.172164	0.2281	NA	NA	NA	-0.0308	-0.0431	0.0277	0.016	0.0216	0.0395	0.1078	-0.0249	0.2219	-0.3296
24268	12870	12870_24268	-0.1799	-0.0039	0.111957	0.0901	0.07785	0.0881	0.1144	-0.309237	-0.110033	-0.165829	0.270637	0.193882	-0.5679	-0.219	0.0972	0.02575	-0.03755	-0.2401	-0.219	-0.0879	0.2165	0.0626
299691	12952	12952_299691	0.0616	-0.0332	-0.2016	-0.0433	-0.3078	0.3627	0.1733	NA	NA	-0.210088	0.186994	0.112498	-0.0341	-0.058	0.0284	-0.0052	-0.039	-0.1486	-0.0268	-0.1301	-0.0887	0.2565
24564	17528	17528_24564	NA	-0.0238	0.0508	0.0184	-0.0745	NA	NA	0.0540814	NA	-0.093925	-0.0567773	0.0358125	NA	-0.442	0.0668	-0.0802	-0.12745	0.05	-0.0136	-0.0238	-0.0182	0.0652667
64310	11840	11840_64310	-0.021	0.0103	0.1021	0.0612	0.0123	-0.0274	0.0187	-0.00341986	-0.0322	0.0562375	0.0113318	0.130478	0.0782	0.0552	-0.0064	0.1718	0.0992	-0.0306	-0.0123	-0.0632	-0.0783	-0.0629
24368	14194	14194_24368	-0.0519	-0.0567	0.0032	0.0167	0.0095	-0.0287	-0.0763	0.266413	0.242933	-0.0524375	-0.0646432	-0.106289	-0.2776	-0.0153	0.0162	-0.0081	0.0356	-0.105	0.0241	-0.068	0.0806	-0.1421
55939	55938	55938_55939	NA	0.0013	-0.16245	0.0399	-0.056	NA	NA	0.00654958	NA	0.0530687	-0.00154886	0.0153432	-0.9676	-0.1041	-0.0101	0.002	-0.0855	0.0694	0.0243	0.0557	0.0648	0.1063
116777	12560	12560_116777	-1.331	-0.001775	0.16055	0.13255	-0.0475	NA	NA	0.258302	NA	0.0484812	0.00985909	0.0199938	-0.4989	0.1885	0.0383	0.0475	0.0501	0.0651	-0.0095	-0.0523	0.4388	-0.1956
83502	12550	12550_83502	-0.2786	0.0607	-0.2792	-0.0857	0.11	-0.7492	-0.7784	-0.0690102	-0.164967	-0.50165	0.0591795	0.00286591	-0.2474	-0.7129	0.2852	-0.2223	-0.0021	0.117	0.0977	0.0239	0.0518	-2.3694
24482	16000	16000_24482	0.0513	0.06165	-0.07785	-0.059575	0.0138667	0.1085	0.0106	0.0747731	0.0682	0.0437063	0.0124116	0.0468972	-0.2417	-0.0239	0.006875	-0.0310083	-0.0768	0.0119	-0.0241	-0.0576	0.1574	0.1772
29601	14616	14616_29601	NA	0.0348	-0.2179	-0.0285	-0.1946	-0.5444	0.7194	-0.0126176	NA	-0.006	-0.0103398	-0.0831114	NA	NA	-0.012	-0.0091	0.1457	NA	NA	NA	NA	-0.2307
500137	11922	11922_500137	-0.0063	-0.0526	-0.0209	0.0863	-0.0403	-0.0578	0.0803	-0.0739213	NA	0.443912	0.191544	0.844927	-0.0592	0.1948	-0.0278	0.0172	-0.0105	-0.2798	0.3554	0.1923	0.7744	0.5849
60329	11925	11925_60329	NA	0.0158	0.00765	0.0706	-0.0031	NA	NA	-0.0352625	NA	0.062075	0.186022	0.0801193	NA	NA	-0.0489	0.2362	-0.031	-0.0402	-0.0549	-0.0913	-0.0241	-0.2995
25410	110794	110794_25410	NA	0.006	NA	NA	0.00875	NA	NA	-0.0983164	NA	NA	NA	NA	NA	NA	-0.0518	-0.022	0.1279	0.0943	0.1281	0.0755	0.059	0.1709
60628	12767	12767_60628	0.3327	0.0589	-0.0063	0.0347	-0.0303	-0.5099	-0.1867	-0.578053	-0.0463	0.0486375	0.156598	0.340933	-0.4404	-0.0526	-0.0259	0.0441	-0.038	-0.0397	-0.1342	-0.1443	-0.1866	0.0652
306636	13642	13642_306636	-0.1477	-0.1275	-0.094825	-0.129025	-0.0924	0.0136	-0.1916	0.236978	0.1406	-0.0439812	-0.224711	-0.202065	-0.02	0.0364	0.0151	0.0204	0.1242	-0.0027	-0.2228	-0.2015	0.0406	-0.1457
25186	13641	13641_25186	-0.0331	0.0333	-0.136033	-0.277667	-0.0717	-0.0188	0.0457	0.159993	-0.0714333	-0.0781917	-0.303002	-0.361928	0.3843	0.0989	-0.0443	-0.1216	0.085	-0.048	-0.1762	-0.2453	-0.0637	0.0217
360546	13643	13643_360546	0.0199	0.1087	0.0358	-0.0032	0.1211	-0.0868	-0.0346	-0.867414	-0.100133	-0.387362	-0.53009	-0.480398	0.3287	0.1112	-0.098	-0.0124	0.0424	0.0958	-0.0244	0.0678	-0.3349	-0.1553
25705	21417	21417_25705	-0.0171	-0.212	0.07	-0.0250667	0.0201	0.0196	-0.0474	NA	0.156767	-0.0392708	-0.205691	-0.284983	-0.2258	-0.1235	-0.0218	0.00973333	-0.0102667	-0.0594	0.0012	0.0015	0.1529	-0.3966
85271	22786	22786_85271	NA	-0.0548	-0.0885	-0.1238	-0.0553	NA	NA	0.0876772	NA	-0.028125	-0.00251477	0.00861023	NA	NA	NA	0.0905	-0.0603	0.021	-0.0973	-0.0957	-0.1894	0.0583
171109	240672	240672_171109	0.0455	NA	-0.2619	-0.1249	NA	-0.7371	-0.1247	NA	NA	0.561775	0.953886	0.84066	0.1009	0.3754	-0.02715	-0.1437	-0.0526	-0.0278	-0.0415	-0.1111	0.7292	1.2597
362051	16911	16911_362051	-0.0411	0.1481	0.0275	0.1241	0.1433	0.0939	0.03	1.15004	0.0313333	0.0562375	0.572178	0.565895	0.0761	0.0265	0.0142	-0.0022	0.06	-0.0979	0.077	-0.0169	0.0538	0.112
114117	14704	14704_114117	-0.0252	0.083	0.133	0.0336	-0.0933	-0.1447	-0.1811	0.124808	0.0158333	0.40875	0.372184	0.43302	-0.2197	0.0535	-0.0589	0.0225	0.1718	-0.0416	-0.045	-0.044	-0.0725	-0.4257
81512	16840	16840_81512	0.5049	0.0228	0.0634	0.3016	0.1684	-0.3087	0.1226	0.0936241	NA	-0.0440375	0.125801	0.096858	NA	NA	0.3898	0.1634	0.2422	-0.0458	0.003	0.1198	0.2596	0.0952
306659	16371	16371_306659	0.1776	0.0944	0.3234	0.1098	-0.0067	1.0913	-0.2641	-1.21436	NA	0.094075	0.0512068	-0.00774546	NA	0.1537	NA	0.0849	0.0172	0.0805	0.1063	0.0617	-0.0324	0.02675
498918	54352	54352_498918	0.8089	-0.0509	-0.0265	0.0037	-0.1971	-0.1455	-0.38	0.00311829	0.0374	-0.0222375	0.0581182	-0.00897046	NA	NA	0.1322	-0.0557	0.0902	0.3234	-0.0284	0.0184	0.0223	-0.2392
24530	16816	16816_24530	0.0722	0.05625	0.107	0.0853	-0.0186	0.1108	1e-04	-1.09732	-0.0257167	-0.0763125	-0.00227614	0.112456	-0.2883	-0.4202	-0.02335	0.05635	-0.06325	0.3629	-0.049	0.185	-0.232	-0.2615
680717	353310	353310_680717	0.02	NA	0.0678	0.03505	0.000633333	-0.0095	-0.0373	NA	NA	0.0759563	0.489053	0.471658	0.7384	0.0432	-0.0267	-0.0265	-0.01115	0.0672	0.0889	0.1082	-0.1527	-0.196967
498266	66352	66352_498266	-0.0327	NA	0.0597333	0.135067	NA	-0.1071	0.0838	-0.0591082	NA	-0.0172542	-0.131067	-0.0932258	-0.1267	0.0556	0.0497	0.0145	0.001	0.0294	0.0081	0.0075	0.0383	-0.0142
29210	13837	13837_29210	0.0758	-0.0570333	0.009475	0.1813	0.145333	0.0563	0.1039	-0.925129	0.0757667	0.0854219	0.111606	0.227103	-0.0819	0.1987	-0.0737	-0.0215	-0.1045	0.0054	0.0362	0.0088	-0.0325	0.1919
499076	232807	232807_499076	0.0065	0.03895	0.00535	-0.00365	0.06145	0.0888	0.0489	0.0192513	-0.0384	0.0325312	0.0328398	0.0696716	0.2274	-0.0428	-0.0868	0.0044	0.0206	-0.1129	0.0353	0.0404	-0.2379	-0.0156
29209	12373	12373_29209	0.4061	0.0382	0.127	0.0716	-0.1209	0.1043	-0.0653	0.0833833	NA	-0.0120375	0.14276	-0.0212239	-1.4553	-0.0253	0.0187	0.0046	-0.10925	0.005	-0.0819	-0.0292	0.1174	0.0699
103689992	76846	76846_103689992	0.001	-0.026875	-0.06515	-0.0639	-0.036925	-0.0809	-0.0655	-0.226536	-0.152708	-0.012625	0.154414	0.0343801	-0.0019	-0.0625	-0.0164	0.02483	-0.01154	-0.0809	-0.1498	-0.041	0.252	NA
171575	13423	13423_171575	-0.1334	0.0491	NA	NA	0.1607	0.0179	0.1139	NA	-0.0354	NA	NA	NA	-0.0264	-0.0377	0.0232	0.02999	0.00049	-0.0257	-0.0541	-0.0089	-0.0049	-0.2809
292721	13875	13875_292721	-0.0319	0.0586667	-0.01785	0.07705	-0.0734667	-0.0555	-0.0338	0.78529	-0.145117	-0.0923875	0.0618347	0.0821205	0.777	-0.1308	-0.043	-0.0317	0.078	0.0307	-0.0317	0.0995	-0.2275	0.1029
25728	11816	11816_25728	4e-04	-0.0897	0.0703	0.0346	-0.111	-0.0167	-0.0737	-0.206721	0.0357	-0.107213	0.0102943	0.0149239	NA	NA	-0.0183	0.02057	0.06729	0.0014	-0.1835	-0.092	-0.1591	-0.015
116694	73647	73647_116694	0.0196	NA	0.1314	-0.0637	0.03795	0.3028	0.3308	-0.360345	NA	-0.010125	0.00536932	-0.0466693	NA	-0.1283	-0.0688	0.1355	0.1794	-0.1308	-0.0381	-0.0562	-0.14	-0.1928
297518	68089	68089_297518	-0.0072	NA	0.3449	0.1688	NA	-0.0642	-0.0032	-0.0877842	NA	0.0945	0.105299	0.275095	-0.0232	0.0989	-0.0441	-0.0099	0.0262	0.0458	-0.1362	-0.0658	-0.0618	0.2984
29618	12226	12226_29618	-0.0103	-0.103225	-0.113667	-0.118467	-0.043525	0.2227	0.1253	-0.737676	0.187778	-0.091475	-0.0287955	-0.0871735	-0.0379	-0.0069	0.0478	-0.002	-0.0255	0.0116	0.0734	0.0416	-0.5215	-0.3437
364420	21933	21933_364420	0.0579	0.0017	0.2146	0.2289	0.020125	-0.1827	0.073	0.205442	NA	-0.03445	-0.050033	-0.0107994	-0.7229	-0.4799	0.1301	0.3673	0.3857	-0.2026	0.0164	-0.0877	-0.0533	1.3023
291610	24066	24066_291610	0.0338	-0.0454	-0.1336	-0.1517	0.0633	0.0263	-0.0491	NA	0.0626667	-0.0223563	-0.0228767	0.0051892	0.1999	-0.0384	-0.0205	-0.0764	-0.0401	0.071	-0.0172	0.0456	0.0948	-0.2757
25421	12960	12960_25421	0.0337	-0.078	-0.0121	-0.0048	-0.0289	-0.214	0.0511	0.133478	-0.111933	-0.002525	-0.107843	-0.0340193	-0.1377	-0.2912	-0.0756	-0.1277	-0.0615	0.0302	0.0421	0.0673	0.016	-0.335
24609	18263	18263_24609	0.0716	NA	0.026	0.0983	NA	0.0382	-0.0115	NA	NA	-0.0359125	0.213395	0.284619	-0.2683	0.0231	-0.01305	0.04305	0.02955	-0.0935	-0.0955	-0.1593	-0.0655	0.0955
89807	11600	11600_89807	0.0369	-0.04135	0.007	0.20835	0.0204	-0.0584	0.0039	-1.06874	0.0093	0.114331	0.0418335	0.00730284	-0.5292	0.1432	0.0655	-0.0617	-0.0321	-0.0668	-0.0757	-0.0465	0.0716	-0.133
89805	11601	11601_89805	-0.3105	-0.0206	0.0416	0.1107	-0.06855	0.5614	0.0194	-0.125838	0.0444	-0.0269437	0.262264	0.132865	-0.0129	-0.1229	-0.1636	-0.0844	-0.3174	-0.128	-0.026	-0.0421	-0.0562	-0.2213
502970	30924	30924_502970	0.6696	0.0253	-0.1757	0.0028	-0.0371	0.0232	0.4194	-0.0297544	0.0594667	0.148438	-0.0805136	-0.179731	NA	NA	-0.1089	0.178	0.0987	0.0777	-0.1062	-0.0682	0.0089	0.1081
288280	17968	17968_288280	0.01	-0.0036	-0.142333	-0.165633	0.09175	-0.0433	0.0858	0.176851	0.0637667	0.119587	0.297841	0.181564	-0.0193	0.0572	0.0214	-0.015	0.0382	0.0705	0.0752	0.0225	0.4058	-0.2821
24586	17967	17967_24586	0.0111	-0.06245	0.0146333	0.0260333	-0.0321333	0.0886	-0.0022	-0.192443	-0.15675	-0.0498042	-0.013547	-0.031272	-0.005	0.0011	0.0334	-0.0672	-0.0095	0.0022	-0.0395	-0.0132	0.0049	-0.2118
102548228	246229	246229_102548228	-0.017	0.0172	-0.0501	0.0076	-0.1316	-0.0194	0.0057	-0.419229	NA	0.0330875	0.144686	0.15673	-0.0736	0.0279	-0.01235	0.04685	-0.0278	-0.048	0.0164	0.0243	0.0912	NA
362746	109065	109065_362746	0.0676	-0.0708	-0.08465	-0.09665	0.0431	0.0747	0.0836	NA	-0.100767	-0.101719	-0.00501534	-0.0225364	0.0256	0.1016	0.0404	0.0086	0.0416	-0.1138	-0.0302	-0.0538	0.0349	0.0732
24651	18770	18770_24651	0.8687	0.00343333	-0.0388667	0.0285	-0.00446667	-0.0783	-0.1233	0.0285833	NA	-0.00109583	0.122892	0.120153	-0.0225	0.1501	-0.0163	0.10945	0.0736	-0.0075	-0.0501	-0.0539	-0.0046	0.1854
317376	209446	209446_317376	0.004	0.1073	0.1131	0.1203	0.1416	-0.0412	-0.0048	0.263988	-0.0995333	0.110838	0.141649	0.178576	0.1928	-0.0003	-0.0236	0.1229	0.11065	0.0766	0.0254	0.1597	0.0777	0.04
100145871	11532	11532_100145871	0.0059	-0.0191	0.0766	0.0696	-0.139333	-0.0259	-0.0142	NA	-0.0320333	0.0090375	0.0396284	-0.0377398	-0.0613	0.04	0.03752	0.00761	-0.00301	NA	NA	NA	NA	0.0643
294964	66046	66046_294964	-0.0167	-0.1551	0.0236	0.0398	-0.1483	-0.0935	-0.1589	-0.0820909	0.207267	-0.060975	-0.00971648	-0.0841642	-0.187	0.0603	0.0263	-0.0077	0.0411	-0.0619	-0.0776	-0.1057	-0.0838	-0.0656
363735	14390	14390_363735	0.0275	0.00403333	0.00365	-0.03455	0.03105	0.0604	0.0845	-0.209379	0.0463667	-0.0799813	0.0050642	-0.0490091	-0.0857	-0.1026	0.0385	-0.0146	-0.0445	-0.0933	-0.1275	-0.1055	0.0362	0.26595
116676	19378	19378_116676	-0.3163	-0.0262	0.0513	0.1082	0.16525	0.7408	0.1172	0.170421	-0.1275	-0.0722125	-0.0194307	-0.0492375	-0.0244	-0.8723	0.0804	-0.08	-0.0876	-0.3706	-0.2314	-0.3307	-0.4032	-0.4132
367100	17130	17130_367100	-0.0648	0.0251	0.3919	0.4339	0.0211	0.3982	0.0356	0.269746	-0.0444167	-0.426013	0.113888	0.0384352	-0.0317	-0.5296	0.0466	0.1114	-0.3413	0.1833	0.0218	0.0188	-0.0151	NA
288620	12466	12466_288620	0.0349	-0.0941	-0.01115	0.01355	0.0289	-0.0131	0.0034	-0.158967	0.0171667	0.0270062	-0.04305	-0.0738125	0.0477	-0.007	-0.01605	0.01905	0.03895	-0.1315	0.1835	-0.0487	-0.1124	NA
363658	12467	12467_363658	0.2801	0.0227	0.0398	0.0714	-0.0916	0.3941	0.0432	-0.00703574	NA	-0.026725	-0.0652977	0.0250432	-0.0882	0.4616	-0.0593	0.0138	-0.0265	-0.0932	0.0935	0.0641	-0.0188	0.1817
83472	22235	22235_83472	0.0333	-0.0155	-0.0643	-0.1852	-0.1541	0.0547	0.0084	-0.144905	NA	0.0376875	-0.0394795	0.113384	-0.1296	-0.1041	0.0081	0.0148	0.0073	-0.0182	-0.0382	-0.1131	-0.0939	-0.0618
114122	13003	13003_114122	0.0848	-0.0843	0.0321333	-0.0163667	-0.044425	-0.0942	0.074	-0.0550552	NA	0.0287042	0.0683383	0.0539381	-0.2864	-0.0498	0.0614	0.11535	0.0254	0.0721	0.0488	0.0761	0.1516	0.3267
25311	13176	13176_25311	-0.0293	NA	-0.0352333	0.0244	-0.1133	-0.1147	0.0473	-0.00353277	NA	-0.0291083	-0.382924	-0.425425	-0.0584	0.2405	0.0343	-0.0092	-0.0058	0.0121	-0.022	-0.0024	-0.0226	-0.3873
680102	23937	23937_680102	0.5285	0.0606	-0.1379	-0.0175	-0.1363	0.8493	0.0208	0.252271	-0.176567	0.0097	0.0301659	0.126177	NA	-0.7894	-0.0568	0.039	0.0541	0.0233	0.1061	0.1131	0.0711	0.0921
85382	64242	64242_85382	0.3567	-0.00845	0.06995	-0.0498	-0.10875	0.0112	-0.18	-0.855273	0.0998333	-0.204525	-0.0724131	-0.384313	-0.0019	0.1081	-0.0075	0.0522	-0.0469	0.0534	-0.0417	-0.0798	-0.119	0.2712
84006	18759	18759_84006	-0.0173	0.0434	-0.1292	-0.0499	0.1004	0.0301	0.0491	NA	NA	-0.0534437	0.0462426	0.0679432	-0.1069	0.0477	-0.0201	0.0525	0.0207	-0.001	0.0138	-0.0083	0.1136	-0.05625
170901	13638	13638_170901	0.0589	0.072	0.02335	-0.01775	0.0891	-0.1217	-0.0052	-0.303751	0.0871	0.116413	0.285257	0.132176	0.4792	0.1503	NA	NA	NA	NA	NA	NA	NA	NA
309377	54612	54612_309377	0.0678	6e-04	0.1244	0.1143	0.1429	2.3892	-0.3962	-0.139763	-0.134633	0.0103375	0.0720244	0.133587	NA	NA	-0.0922	-0.0091	0.1089	-0.0373	0.0867	0.081	0.0246	-0.011
56010	22628	22628_56010	NA	0.064	-0.013725	-0.0785	0.0966	-0.0528	-0.0681	0.0415133	-0.0508	0.165716	0.252618	0.187018	-0.0892	-0.0098	0.0032	0.0364	0.0834	-0.0221	-0.0022	-0.037	0.1774	0.1629
317322	14735	14735_317322	-0.0331	0.0424	0.1301	0.1303	-0.3399	0.0818	0.1099	-1.22792	-0.0644667	-0.354388	-0.143036	-0.157722	0.0268	0.0891	-0.0564	0.0854	-0.0308	-0.0016	0.0584	0.0957	-0.4182	0.0636
64441	15500	15500_64441	0.0904	0.0379	-0.1908	-0.1495	0.1945	-0.0263	0.0693	-0.157879	0.0101	0.09425	0.136391	-0.0291455	-0.1278	0.1295	-0.0366	-0.0328	0.0043	0.0261	0.0969	0.0119	3e-04	-0.1031
365901	14686	14686_365901	NA	-0.0352	-0.0208	0.103	-0.0453	0.6606	-0.3885	0.00986815	NA	-0.046775	0.128085	0.0282148	NA	-0.2047	-0.0273	-0.1078	-0.0436	0.0896	0.0091	0.0724	0.0751	1.538
306330	16598	16598_306330	4e-04	-0.1679	0.0261	0.0301	-0.1966	-0.2386	0.0864	0.0239808	0.0497	-0.0528	-0.0569761	-0.0792557	1.3344	-0.3922	-0.0363	-0.0539	-0.0076	-0.1868	-0.0965	-0.0085	0.0152	0.17
114845	16599	16599_114845	0.0157	-0.0081	0.086325	0.04735	0.1583	0.0157	0.0743	-0.730946	0.1108	-0.0241656	-0.089925	-0.0496716	-0.0076	0.0796	-0.0449	-0.01595	-0.0361	0.0902	0.0519	0.0862	-0.0805	-0.0745
363143	14685	14685_363143	NA	-0.05565	-0.2431	-0.1009	-0.0306	0.2645	0.2718	0.0749121	NA	-0.0349375	0.0313205	0.0113034	NA	NA	0.1503	0.0411	0.0052	0.0588	-0.0189	0.0771	0.04	-0.1827
316218	107477	107477_316218	0.2208	-0.023	-0.0802	0.1417	0.1216	0.6017	0.1432	-0.0776464	-0.0287	-0.041425	-0.174342	-0.117124	NA	NA	-0.0365	-0.01585	-0.2469	-0.0172	0.0801	0.0323	0.043	-0.21595
113911	14918	14918_113911	NA	NA	NA	NA	NA	NA	NA	0.421469	NA	NA	NA	NA	NA	NA	0.0088	-0.1229	-0.0689	0.0388	-0.0804	-0.0443	0.0741	0.1406
116556	245650	245650_116556	-0.2861	NA	NA	NA	-0.108	0.0967	0.1201	NA	NA	NA	NA	NA	NA	NA	-0.012	0.1163	0.2037	0.0939	0.0065	0.0918	0.0541	0.0019
79222	14919	14919_79222	0.0597	0.0195	0.114	-0.0455	-0.0612	0.0036	0.0874	-0.00367991	NA	-0.0981375	0.0642886	0.0648136	0.7133	NA	-0.0002	-0.0201	-0.2129	-0.0507	-0.1205	-0.0952	-0.1165	-0.213
26201	17719	17719_26201	NA	NA	NA	NA	NA	NA	NA	NA	NA	NA	NA	NA	NA	NA	NA	NA	NA	NA	NA	NA	NA	NA
26200	17720	17720_26200	NA	NA	NA	NA	NA	NA	NA	NA	NA	NA	NA	NA	NA	NA	NA	NA	NA	NA	NA	NA	NA	NA
26202	17721	17721_26202	NA	NA	NA	NA	NA	NA	NA	NA	NA	NA	NA	NA	NA	NA	NA	NA	NA	NA	NA	NA	NA	NA
26203	17722	17722_26203	NA	NA	NA	NA	NA	NA	NA	NA	NA	NA	NA	NA	NA	NA	NA	NA	NA	NA	NA	NA	NA	NA
26195	17708	17708_26195	NA	NA	NA	NA	NA	NA	NA	NA	NA	NA	NA	NA	NA	NA	NA	NA	NA	NA	NA	NA	NA	NA
26198	17709	17709_26198	NA	NA	NA	NA	NA	NA	NA	NA	NA	NA	NA	NA	NA	NA	NA	NA	NA	NA	NA	NA	NA	NA
26204	17710	17710_26204	NA	NA	NA	NA	NA	NA	NA	NA	NA	NA	NA	NA	NA	NA	NA	NA	NA	NA	NA	NA	NA	NA
26192	17711	17711_26192	NA	NA	NA	NA	NA	NA	NA	NA	NA	NA	NA	NA	NA	NA	NA	NA	NA	NA	NA	NA	NA	NA
26193	17716	17716_26193	NA	NA	NA	NA	NA	NA	NA	NA	NA	NA	NA	NA	NA	NA	NA	NA	NA	NA	NA	NA	NA	NA
26194	17717	17717_26194	NA	NA	NA	NA	NA	NA	NA	NA	NA	NA	NA	NA	NA	NA	NA	NA	NA	NA	NA	NA	NA	NA
26199	17718	17718_26199	NA	NA	NA	NA	NA	NA	NA	NA	NA	NA	NA	NA	NA	NA	NA	NA	NA	NA	NA	NA	NA	NA
25402	12367	12367_25402	-0.0008	-0.0168	-0.00895	0.0574	-0.0459	-0.1454	-0.1015	0.00731415	NA	-0.0014375	0.0157489	0.00409943	-0.4075	0.0474	0.0046	0.0564333	-0.0450333	0.0114	0.1794	0.006	-0.0365	-0.0308
289754	22433	22433_289754	0.1082	0.0068	0.0254	-0.2585	0.1189	0.4289	0.2129	-0.0733474	-0.1293	-0.149642	0.202189	0.20472	-0.0497	-0.0707	0.0414	0.0199	-0.0538	-0.0981	-0.0289	-0.1692	-0.2956	0.0343
83512	56473	56473_83512	0.0245	-0.0782	0.0317333	-0.00483333	-0.04585	0.0692	0.0098	NA	0.0350333	-0.0017125	0.0731155	0.118062	-0.3243	-0.0819	-0.0917	-0.0669	-0.0256	-0.0468	-0.0155	0.0071	-0.0459	-0.0634
286922	60527	60527_286922	-0.1316	-0.0125	0.0151667	0.0201333	-0.0487667	0.0857	-0.0108	0.0799515	-0.00816667	0.0175708	-0.0756523	-0.0770856	0.3099	0.1154	NA	NA	NA	-0.0411	-0.1101	-0.0369	-0.0257	NA
65158	59021	59021_65158	0.0067	-0.0001	0.0258667	0.0649667	0.1116	-0.0398	-0.0195	-0.0410907	0.0138667	0.0376083	0.0621273	0.131955	-0.0771	0.086	-0.002	0.0024	0.026	-0.0145	0.1284	-0.0185	-0.0673	0.0164
81818	22352	22352_81818	0.1617	-0.1246	0.0972667	0.235433	0.0418	-0.1427	0.2595	NA	-0.0455667	0.364625	0.919465	0.653197	-0.0697	-0.4879	0.00582	0.05603	-0.05661	-0.3801	-0.3279	-0.1802	0.1231	0.2279
81643	108147	108147_81643	-0.0001	0.0129	0.06095	0.11365	0.0185667	-0.0296	0.0076	-0.133178	0.122556	0.0873437	0.0195341	-0.0410176	-0.0414	-0.1051	-0.02504	0.0585	0.0061	-0.0536	-0.0313	-0.0099	-0.0188	0.0114
298954	75456	75456_298954	NA	0.0388	0.0502	-0.1388	-0.02155	NA	NA	0.0510742	NA	-0.0405875	-0.0655977	0.0590341	NA	NA	0.0109	0.0543	0.1199	0.0474	0.0321	0.038	0.2303	0.0944
306862	21418	21418_306862	-0.3573	0.0203667	0.110467	0.126533	-0.039325	1.0457	0.8656	0.0133831	NA	0.0322375	0.100792	0.044383	NA	NA	-0.00125	0.0584	-0.0404	-0.0388	0.0035	0.005	-0.1745	0.2785
24296	13076	13076_24296	NA	-0.05	-0.1789	-0.1384	0.03	0.1344	0.3083	0.000273411	NA	0.0036875	0.0579682	0.0539307	NA	NA	NA	-0.0024	0.0907	0.055	0.0149	-0.1708	0.0288	-0.1821
24297	13077	13077_24297	NA	-0.00135	0.0954	0.0721	-0.13625	NA	NA	NA	NA	-0.0442	-0.0267273	0.00753296	NA	NA	-0.0035	0.00385	0.05145	0.0906	0.1637	0.1431	-0.1438	1.0488
29146	16449	16449_29146	-0.1011	0.0496	-0.0523667	-0.0044	-0.0259	-0.2536	-0.1615	-0.656094	NA	-0.373958	-0.413315	-0.554241	-0.0414	-0.3276	0.062	-0.0633	-0.0404	0.1446	-0.1341	-0.0101	0.167	-0.4573
29147	16450	16450_29147	-0.016	0.0201	-0.0533	0.0139	-0.0633	-0.0219	-0.0515	NA	-0.0377333	-0.0307625	-0.168886	0.0793159	0.4549	-0.0665	-0.0358667	-0.0624	0.0440333	-0.0288	-0.0888	-0.036	0.0055	-0.14615
287422	18626	18626_287422	-0.0476	-0.07005	-0.2723	-0.1528	-0.1198	-0.093	0.101	0.689439	-0.0651667	-0.130288	0.024317	0.192449	0.3221	-0.1012	-0.0778	0.0275	0.0575	0.01	-0.0551	0.0622	-0.0839	-0.0843
63840	18627	18627_63840	0.0766	-0.0509	-0.03605	-0.02235	0.00853333	0.1808	0.1643	0.680697	0.277583	0.121	0.204481	0.0434773	0.0828	-0.109	0.055	0.014	-0.5768	-0.1249	-0.0167	-0.017	-0.0797	-0.4454
288909	244551	244551_288909	-0.2587	-0.0163	NA	NA	0.0532	0.1324	0.7461	0.106672	NA	NA	NA	NA	NA	0.3844	0.0326	-0.0175	0.0062	0.1369	0.1025	0.0965	0.1689	-0.0261
24264	12709	12709_24264	NA	NA	-0.0374	-0.0855	NA	0.058	-0.1336	0.653915	7.08198e-16	-0.0557	0.119049	0.151659	-0.1048	-0.0512	-0.01349	0.07219	0.09166	-0.1495	-0.1913	-0.1006	-0.1897	-0.1172
25640	21410	21410_25640	0.0232	-0.0092	0.05705	0.0767	-0.15975	0.2328	0.1875	-0.0150923	NA	-0.122713	0.00585227	0.0531199	1.1678	0.2862	0.1355	0.0119	0.1232	0.1105	0.0242	0.0077	0.1376	0.2843
25524	19156	19156_25524	NA	-0.058	0.0592	-0.0137	0.0363	NA	NA	0.264203	-0.0849667	0.0179312	0.0407352	0.138369	0.0065	NA	0.0094	0.0182	0.0158	-0.0481	-0.1036	-0.0539	-0.1204	-0.354
289720	76943	76943_289720	NA	0.0051	0.01215	-0.0109	-0.0482	NA	NA	-0.0385146	NA	0.035925	-0.0377017	0.0605682	NA	NA	0.1521	-0.081	-0.0728	0.1353	0.1868	0.2268	0.0702	0.7744
114207	20190	20190_114207	-0.1152	-0.095725	0.08935	-0.05095	-0.11085	-0.1364	0.0264	-0.337905	-0.1431	-0.599	-0.975983	-1.45087	-0.0757	-0.206	NA	NA	NA	NA	NA	NA	NA	NA
300803	80907	80907_300803	0.0177	0.1249	-0.2443	-0.09	0.0408	-0.0351	-0.0189	0.40677	-0.0881	0.04195	0.193988	0.0702307	-0.2879	-0.0258	0.0487	-0.0202	-0.0703	-0.0907	0.1932	0.0351	0.1098	-0.0128
24252	12606	12606_24252	0.0209	0.0935	0.1396	-0.0048	0.2001	-0.2757	0.0863	-0.891911	NA	0.209987	0.217226	0.244019	0.1906	0.1826	-0.06695	0.07305	0.0205	0.0699	0.0648	0.1042	-0.0735	0.423
24253	12608	12608_24253	0.1314	0.2815	-0.135	-0.0118	0.0586	-0.1385	-0.0966	-0.230499	0.151567	0.0106625	0.37329	0.478853	0.3936	0.2787	-0.00662727	0.0018	-0.0897636	0.0862	0.1909	0.0893	0.0193	0.9064
25695	12609	12609_25695	0.0444	NA	0.1932	0.3304	-0.0337	-0.1177	0.1318	-1.93919	NA	-0.441787	-0.226433	-0.341938	0.3261	0.23	-0.0773	0.00235	-0.07705	NA	NA	NA	NA	0.7533
25301	12611	12611_25301	-0.0208	-0.0789	-0.0450333	-0.0313667	0.0244	-0.0149	0.0083	0.306728	-0.0677	-0.0179208	-0.0843269	-0.00949091	-0.0293	-0.0394	-0.0401	0.0214	-0.4202	-0.0651	0.0746	0.0124	0.0475	0.1847
25614	14083	14083_25614	0.0392	0.0967	0.05355	-0.0709	0.0082	0.192	0.0741	0.561933	-0.0212333	0.0085	0.0521847	0.0446602	0.0638	-0.021	-0.0471	0.0473	-0.0099	-0.0207	0.0559	-0.0763	-0.0971	0.0127
313512	140477	140477_313512	0.3167	-0.02385	0.0469	0.0907	-0.0572333	1.9951	-0.089	-0.202776	NA	0.06795	-0.169251	0.00978068	NA	NA	-0.05495	0.0204	0.13165	0.1142	-0.0064	-0.0522	0.0475	-0.60795
246149	231044	231044_246149	NA	0.0492	NA	NA	0.0571	NA	NA	-0.0968298	NA	NA	NA	NA	NA	NA	-0.0432	0.1146	-0.1278	0.0748	0.0773	0.0835	0.0755	0.0688
686117	17268	17268_686117	0.1098	-0.1881	0.1252	-0.2358	-0.1201	-0.0317	-0.1283	-0.805	0.0386667	-0.0601375	-0.027925	-0.081517	-0.1395	-0.5247	0.0968	-0.0526	0.0361	-0.0899	-0.0706	-0.0442	0.199	-1.03815
294322	18771	18771_294322	0.0547	0.0513	-0.131467	-0.2009	0.1252	0.0525	-0.0029	0.0934932	-0.01885	0.069325	0.396597	0.342594	-0.025	-0.0079	-0.0377	0.0192	-0.2612	-0.1414	-0.0931	-0.1261	-0.1844	0.0813
29415	14739	14739_29415	-0.0381	-0.072	0.0602	0.1618	-0.0283667	-0.2107	-0.1076	0.336704	-0.0423667	0.076075	0.17922	0.126327	0.1094	-0.0213	-0.0377	0.0347	0.0174	-0.0737	-0.1786	-0.0584	-0.0599	0.4583
50592	14799	14799_50592	0.015	-0.175967	0.09545	0.08275	0.02825	NA	NA	-1.50832	-0.0472889	-0.170556	-0.245518	-0.361084	0.1664	0.2265	-0.08925	0.2653	0.24415	0.0757	0.0984	0.011	-0.1043	-0.1385
29627	14800	14800_29627	-0.0232	-0.1523	-0.034325	-0.0012	0.156567	-0.0417	0.05	-0.0188192	-0.00325	0.0352906	-0.278661	-0.391315	NA	0.1864	0.0251	-0.0024	-0.0673	0.0705	0.09	0.0417	0.0852	0.25555
29628	53623	53623_29628	-0.0197	-0.0876	-0.1037	-0.02035	0.0516333	0.0253	0.0484	0.413642	-0.05205	0.125856	0.208411	0.0832455	-0.0602	-0.1171	0.015575	0.008775	-0.025325	0.0216	0.0175	0.0258	0.0283	0.3298
29629	14802	14802_29629	-0.0292	0.0969	-0.133267	-0.0433333	-0.06845	-0.0217	-0.1999	0.848536	0.153667	0.111363	0.234172	0.210544	-0.195	-0.1632	0.0237	-0.02985	-0.0101	0.1004	0.0412	0.0147	0.1254	-0.19515
24239	12288	12288_24239	-0.029	-0.054075	0.0732	0.06405	6.66666666666686e-05	-0.0255	-0.0617	-0.257645	-0.160033	-0.156694	-0.244811	-0.220847	0.0791	0.181	-0.0602	-0.033175	-0.014643	0.0902	-0.0197	0.0428	-0.0607	0.1484
298652	63958	63958_298652	0.0156	-0.0639	0.06575	0.02435	0.0013	0.0045	0.0076	-0.0716185	-0.0853667	0.0546813	-0.0235006	0.0652955	-0.0494	0.0155	-0.0560333	0.119833	0.1658	-0.0099	-0.0033	-0.0053	0.0117	0.0567
680117	21909	21909_680117	NA	0.0124	-0.0874	-0.0026	0.0385	NA	NA	0.00146301	NA	0.02485	0.132751	0.118889	NA	NA	0.0201	-0.0449	9e-04	0.0095	-0.021	0.1376	0.0108	-0.24525
292988	22652	22652_292988	0.0522	0.0094	0.0132	-0.0513	0.0332	0.2523	0.1972	0.157034	0.0139667	0.1643	0.252523	0.134716	-0.8266	-0.0962	NA	NA	NA	NA	NA	NA	NA	NA
296988	54484	54484_296988	0.0218	0.0901	-0.015325	-0.060275	-0.0518	-0.0085	-0.0102	0.397376	0.0427333	0.0279281	0.280608	0.310983	-0.0249	0.0422	-0.0233	0.0382	-0.0398	-0.0049	0.0766	0.0644	-0.0957	0.1169
297525	67027	67027_297525	-0.017	0.0353	NA	NA	0.1106	0.004	0.0109	-0.00214081	0.0464667	NA	NA	NA	-0.1556	-0.0107	0.0175	-0.0046	-0.0143	-0.064	0.1165	-0.0691	-0.2046	-0.2545
360406	19268	19268_360406	0.0202	-0.07975	-0.0216	-0.0643333	-0.0546	-0.1057	-0.0994	0.346912	0.0164333	0.0264	0.298443	0.220462	0.17	-0.0117	0.03295	-0.14875	0.0303	-0.0509	-0.1398	-0.0364	-0.0519	-0.4531
25529	19280	19280_25529	0.0037	0.01802	0.0814667	0.0387	0.01134	0.0148	0.0235	NA	-0.0460667	0.0577917	0.0163682	-0.0681409	0.1465	0.1131	-0.0259	-0.0278	0.0572	0.0302	-0.0116	0.0067	-0.0785	0.2947
307740	58198	58198_307740	-0.0217	-0.02545	-0.0077	0.01125	0.05505	-0.0505	-0.0303	-0.128067	0.0327	0.0949688	0.0958028	0.021	-0.0127	-0.0491	0.0488	-0.0333	-0.0293	0.1496	-0.0101	-0.14	0.0284	-0.1672
364910	20689	20689_364910	0.0312	NA	-0.0561	-0.2476	0.0893	-0.2948	-0.0581	NA	NA	-0.0343625	-0.135308	0.0491307	0.1088	-0.1945	-0.0241	-0.1067	-0.0878	-0.0396	-0.0306	0.036	0.0927	0.01515
313038	54383	54383_313038	0.0019	0.0978	-0.01525	-0.01805	0.03	0.0215	0.0404	-0.067728	-0.0682667	-0.0447313	0.039625	-0.0179318	0.2404	0.0829	-0.0442	-0.0226	0.0192	-0.0207	-0.0366	0.0021	-0.0607	0.2944
79131	14077	14077_79131	-0.0114	0.1148	-0.1068	0.0776	0.0247	-0.0692	-0.1077	0.383866	-0.0283667	0.173788	0.251797	0.320765	-0.4079	-0.2174	0.0165	-0.14545	-0.01155	0.0468	-0.0396	-0.0456	-0.0605	-0.261
24360	14080	14080_24360	NA	0.0325	0.0657	-0.00585	0.0465	NA	NA	-0.106052	NA	-0.014675	0.0632767	-0.0229528	NA	NA	-0.1616	-0.0562	0.1042	-0.0481	0.0876	0.0056	-0.0914	0.697
25061	12903	12903_25061	0.1687	-0.0331	0.0883	-0.1602	-0.3141	-0.143	-0.2814	NA	0.0595333	-0.1253	-0.0769943	0.122564	0.6094	-0.2716	-0.0029	-0.0434	-0.0504	-0.1466	-0.132	-0.2178	0.2294	-0.1365
24710	19660	19660_24710	NA	0.0655	0.0929	0.1784	-0.04215	-0.9247	0.1174	-0.00767449	-0.0958333	-0.0555875	-0.099308	0.129307	NA	0.0929	-0.0688	0.0522	0.1832	-0.0443	-0.0598	-0.0674	0.0719	-0.0214
29563	12904	12904_29563	-0.3854	-0.0444	0.2069	0.217	-0.2147	0.2592	0.0214	0.497289	-0.0294333	-0.154438	-0.0110705	0.0466023	-0.4319	-0.7965	0.1044	-0.0298083	-0.00111667	-0.0878	-0.249	-0.1418	0.1468	-0.1313
498576	171463	171463_498576	-0.0852	0.02825	0.23845	0.07995	-0.10155	-0.1671	-0.0919	NA	0.086	-0.120506	-0.167489	-0.270931	-0.4385	-0.0172	-0.2809	0.0141	0.073	0.0034	0.1143	0.0451	-0.0257	0.0765
25405	12450	12450_25405	0.0122	-0.00923333	0.0115333	0.0088	0.1201	-0.0134	-0.032	0.0672181	0.0519556	0.04275	-0.0264386	-0.128244	-0.0743	0.0698	0.0129	0.2116	0.1655	0.0859	0.1215	0.0564	0.1955	0.0644
114516	110304	110304_114516	-0.19	0.0677	-0.0174	0.02035	0.021	0.5207	-0.1031	-0.0685271	NA	-0.100806	0.0500886	0.0614858	NA	NA	0.0276	-0.089	0.0724	-0.2027	-0.3824	-0.3481	0.248	0.044
302333	93837	93837_302333	-0.1359	-0.0086	-0.09095	-0.09915	-0.0345	-0.8637	-0.2878	-0.0309937	NA	0.600063	0.200874	0.377508	-0.2832	0.1034	NA	NA	NA	NA	NA	NA	NA	NA
306096	13134	13134_306096	0.1297	0.001225	-0.209367	-0.1938	-0.00042	0.0881	0.0538	-0.987639	NA	-0.0358083	-0.0104269	-0.0830595	-0.1583	-0.0233	NA	NA	NA	NA	NA	NA	NA	NA
688913	102323	102323_688913	-0.0286	-0.042	-0.0443	-0.0735	-0.121	0.0055	0.0201	0.0700315	0.0808	0.135075	0.00652045	-0.0127386	-0.0967	0.1003	-0.0509	0.1308	0.0439	-0.1871	0.1082	-0.1402	-0.1659	-0.2231
114494	12428	12428_114494	-0.0681	0.0778	-0.0326	-0.1062	0.0467	-0.0365	0.2541	-0.21333	NA	0.116769	0.256431	0.205559	-0.5082	-0.1339	0.23805	0.0258	0.0617	-0.0097	0.03	0.0362	0.2208	0.0284
687575	108121	108121_687575	0.019	NA	-0.0014	0.0367	-0.0916	0.0485	0.0816	-0.356638	NA	-0.1548	-0.128702	-0.117583	0.0258	0.006	0.0294	-0.01672	-0.04539	NA	NA	NA	NA	-0.1993
297566	11973	11973_297566	-0.0202	NA	-0.0169	0.012	NA	-0.0537	-0.0378	-0.00877583	-0.0790333	-0.001	0.0540511	0.0938659	-0.0813	0.0819	-0.0351	0.04325	0.0156	-0.0698	0.0525	-0.0762	0.0805	-0.1251
366545	74915	74915_366545	NA	0.0761	0.0526	0.1399	-0.0663	1.4085	0.6733	-0.0304012	NA	-0.0704125	0.109865	0.114545	0.8538	0.5047	0.0438	0.0548	-0.021	-0.0691	-0.044	-0.0694	-0.009	-0.6688
25538	20103	20103_25538	0.0052	0.0051	0.0666	0.0478	0.02595	-0.0351	-0.0451	-0.265306	-0.106133	-0.0953375	-0.146175	-0.115317	-0.0645	-0.0744	0.014	0.017	-0.1011	-0.0267	-0.176	-0.1363	-0.2752	-0.0352
686980	83701	83701_686980	0.0105	-0.233333	0.0468	-0.0303	-0.0454	0.2584	0.1448	-0.00581368	0.0950444	-0.219062	-0.125728	-0.154151	0.2849	-0.0027	NA	NA	NA	NA	NA	NA	NA	NA
291794	20641	20641_291794	0.0846	-0.0231	-0.0551	0.047	-0.22765	0.0312	0.0382	-0.0627571	-0.0310833	-0.10385	-0.0303102	-0.0756489	-0.3529	0.0731	0.0035	0.01615	0.0055	-0.0236667	0.346767	0.205067	0.2285	0.0144
65045	52040	52040_65045	0.0495	0.0572	0.1645	0.2099	-0.1583	0.1677	0.0984	-0.215105	0.139433	0.0620875	0.139165	0.0815068	0.1476	0.0956	-0.0435	0.0558333	-0.0384	0.0144	-0.0623	0.0031	0.0031	-0.0953
299112	18974	18974_299112	0.0497	0.0425	0.01845	-0.011	-0.0701	0.565	0.1911	-0.0575056	NA	-0.0758875	-0.134238	0.0399466	-0.2952	-0.0862	-0.1562	0.0696	0.01	-0.0556	-0.1206	-0.0588	-0.0733	-0.0202
54312	53600	53600_54312	0.0498	-0.0376	NA	NA	-0.1105	-0.0781	-0.1128	0.174308	NA	NA	NA	NA	-0.1338	0.0199	-0.0179	0.04855	0.046	0.0406667	-0.179633	-0.136233	-0.00506667	0.0795667
307485	24074	24074_307485	0.0357	-0.0349	-0.0456333	-0.0139333	0.0524	-0.0013	-0.0109	0.0993116	NA	-0.00199583	0.11322	0.181888	-0.1616	-0.0756	0.0041	0.0132	0.0236	0.0555	0.0033	-0.0589	0.2069	-0.2041
113927	93687	93687_113927	0.004	0.0378	0.08715	0.05895	0.037	-0.0985	-0.0075	-0.00148674	NA	0.082675	0.0275153	-0.0525585	-0.0216	-0.0402	-0.0261	-0.0069	0.0148	0.0467	0.0519	0.0108	0.2117	0.4346
307665	100042388	100042388_307665	NA	NA	NA	NA	NA	NA	NA	NA	NA	NA	NA	NA	NA	NA	NA	NA	NA	NA	NA	NA	NA	NA
295107	70099	70099_295107	-0.051	NA	0.00776667	0.0936333	-0.0496	0.0014	0.2011	-0.726189	NA	-0.105679	-0.2803	-0.222672	-0.1837	-0.0414	0.0704	0.0492	-0.0584	0.0477	0.1291	0.0322	0.3743	0.1027
295270	107701	107701_295270	-0.0013	0.0293	0.02055	0.09165	-0.0198333	-0.0158	0.0042	-0.0315598	0.0333333	0.0133563	0.0325341	0.0961153	-0.2316	0.0905	-0.1154	0.0883	0.0727	0.1257	0.0744	0.0881	-0.0715	-0.1707
170667	11984	11984_170667	-0.0171	NA	NA	NA	NA	-0.0747	-0.0847	NA	NA	NA	NA	NA	0.4412	5e-04	-0.0493333	0.0473	0.128167	0.0182	0.078	0.0646	-0.14	-0.085
312538	17216	17216_312538	0.0549	-0.0265	0.08245	0.0227	0.1332	-0.1175	0.0559	0.160316	-0.0925667	-0.07925	0.150344	0.150791	-0.2051	-0.2252	0.0134455	0.0276818	0.00910909	0.1042	-0.0163	0.1582	0.1342	-0.32945
361808	20630	20630_361808	0.0269	0.0033	NA	NA	-0.1606	-0.0418	-0.0399	NA	0.000933333	NA	NA	NA	-0.0149	0.0578	NA	NA	NA	0.0333	-0.0256	-0.0312	0.0086	NA
288532	17220	17220_288532	0.061	-0.0354	0.00295	-0.03845	0.0308333	0.1841	0.1246	-0.236119	NA	-0.106447	-0.121945	-0.0169818	0.0021	0.1225	0.03249	-0.00911	-0.02868	-0.1045	-0.1312	-0.1497	-0.0477	-0.079
117106	12492	12492_117106	0.0151	0.0786	0.0181	0.0057	-0.01235	-0.0173	-0.0087	0.119013	-0.0635	0.044475	0.215111	0.18823	-0.1313	-0.2832	-0.0844	-0.0295	-0.0407	0.046	-0.0533	0.0309	0.1364	0.1726
293722	72727	72727_293722	-0.0112	0.00775	0.0675	0.0213	-0.0981	-0.1464	-0.1552	0.126249	-0.100517	0.097225	-0.108742	0.023858	0.4898	-0.0348	-0.0461	-0.0118	-0.0298	-0.0229	-0.0763	0.0449	0.1518	-0.0279
689116	68092	68092_689116	0.0273	0.06715	-0.0023	0.0476667	-0.0437	0.029	0.0625	-0.0675001	-0.07705	0.0179208	0.0688182	0.0936436	-0.1601	-0.1453	-0.04945	0.01295	0.00905	0.0042	-0.0685	-0.1612	-0.025	0.0429
305073	76843	76843_305073	0.0533	0.01715	-0.13005	0.010225	-0.02775	0.1644	-0.0722	2.37566	NA	0.132706	-0.0111472	-0.071319	-0.533	-0.3032	NA	NA	NA	NA	NA	NA	NA	NA
306526	67920	67920_306526	0.056	-0.02545	0.0316	0.0179	0.0393	0.0087	0.0538	0.0293261	-0.0025	-0.0492	0.0517943	0.0136136	0.1756	0.2757	0.0289	0.0394	0.05	-0.0005	0.2151	0.1439	0.2478	-0.0391
361925	56456	56456_361925	0.05	-0.0303	-0.0918	-0.05645	-0.1421	-0.0324	-0.0038	0.392417	0.0561667	-0.0325438	0.0859875	-0.0280165	0.0881	-0.1157	0.0361	0.26235	0.05745	-0.1088	-0.0825	-0.0754	-0.1362	0.0536
246232	67883	67883_246232	-0.065	-0.0335	-0.0269	-0.0255333	-0.1127	-0.0744	0.0239	0.211323	NA	0.00540417	0.054511	0.0393595	0.0727	0.0703	-0.0152	0.0111	-0.0104	0.02025	0.1446	0.0411	0.0082	0.5509
361403	21750	21750_361403	0.0168	-0.01335	-0.0774	-0.1279	0.020525	0.0071	0.0013	-0.00880216	0.0150167	0.0117313	0.0159011	0.049721	-0.005	0.0382	0.00095	0.01935	0.0418	-0.0417	0.0816	-0.051	0.0034	-0.0318
310838	29815	29815_310838	0.0569	-0.0091	-0.039	0.0373	-0.0227	0.1822	0.1007	0.827786	NA	-0.09615	0.183791	0.222847	-0.0153	-0.1814	-0.0276	-0.0647	-0.1401	-0.0842	-0.0961	0.0282	-0.0409	-0.0272
316273	17215	17215_316273	-0.02	0.062	0.13615	0.115725	0.0621	-0.1093	0.1077	-0.312915	NA	0.03575	0.223109	0.182634	-0.4965	-0.1443	0.0830091	0.0197364	-0.0490909	-0.0026	-0.078	0.1093	-0.0275	-0.0913
292554	20871	20871_292554	NA	NA	0.0064	0.1199	NA	0.3421	0.4034	0.143903	NA	-0.0211625	0.035842	0.125045	-0.0779	-0.0017	-0.0004	0.0342	-0.0147	0.0091	0.025	-0.0114	-0.2064	-0.027
114592	20877	20877_114592	0.5136	NA	-0.10795	-0.11515	-0.0539	-0.243	0.4533	-0.00631763	NA	0.00761875	0.0972449	-0.0110523	-0.2036	0.2477	-0.0479	0.0401	-0.1074	0.0719	0.005	0.1023	0.2451	1.4016
295230	12462	12462_295230	0.0336	-0.11095	0.06835	0.056175	-0.0329333	-0.0099	-0.0456	NA	-0.0523167	-0.0432219	-0.0222804	0.0265415	-0.1476	0.0336	-0.0112667	0.04875	0.0681167	-0.169	-0.2237	-0.188	-0.0521	0.0441333
299809	12461	12461_299809	0.0342	0.0098	-0.0254	0.0634667	0.0232	-0.0098	0.0136	-0.18201	-0.1094	0.0155708	0.00393561	-0.0663038	-0.2643	0.0073	0.05373	0.07229	0.04789	0.0619	0.0785	0.0015	0.1707	-0.0081
297406	12468	12468_297406	0.0276	-0.0297	0.05325	0.00385	-0.0863	0.0365	0.0183	-0.0835796	-0.0649667	-0.0905813	-0.0580307	-0.0199693	-0.0773	0.0191	-0.032	0.01773	0.00569	-0.0116	-0.0713	-0.0404	0.1282	-0.0949
83615	54411	54411_83615	-0.005	0.0181	0.0207	-0.0651	NA	-0.0008	-0.0457	NA	-0.0646667	0.0935125	0.0857159	0.140244	-0.0722	-0.0094	0.0124	0.0274	0.0461	-0.0162	-0.0796	-0.0913	-0.099	-0.0113
293725	67160	67160_293725	0.0022	NA	0.0458	0.027	0.00735	0.0478	-0.0406	0.0632998	NA	-0.126475	-0.221292	-0.170547	-0.0096	-0.0714	-0.0316	-0.02785	-0.0188	-0.0271	-0.0863	-0.0906	-0.0033	-0.1309
288770	17938	17938_288770	-0.0205	0.051	NA	NA	-0.0849	0.0455	0.0204	NA	0.0957667	NA	NA	NA	-0.0933	-0.0534	-0.01285	0.02295	-0.00188	0.0837	0.0653	0.0997	-0.1893	0.0496
25449	14309	14309_25449	NA	0.0298	0.0692	0.0649	-0.0760667	NA	NA	-0.0130116	NA	-0.047725	0.136486	-0.0711034	NA	NA	0.0926	0.2075	0.0299	0.1719	0.0531	0.069	0.1655	0.374
362591	17764	17764_362591	0.0141	-0.01265	-0.02174	0.02352	0.05515	-0.0394	0.0533	0.00598467	0.000233333	-0.03313	0.0188359	-0.0178111	-0.0963	0.0199	0.00145	0.0589	0.13155	-0.0139	-0.0677	-0.0944	-0.1587	-0.3005
116685	16906	16906_116685	-0.0199	-0.048	0.2848	0.19485	-0.09055	-0.0579	-0.0102	-0.0960653	0.0570333	0.096675	0.105489	0.243311	-0.4041	-0.1434	-0.0461	-0.2804	-0.0495	-0.2238	-0.1431	-0.1113	-0.0848	0.1752
60374	16905	16905_60374	-0.0288	0.10686	-0.17775	-0.153	-0.03485	0.0216	0.014	0.518073	0.01866	0.120957	0.238393	0.296517	0.0743	-0.0268	0.003745	-0.046575	-0.0168114	0.0029	-0.031	-0.0056	0.1605	0.04335
171304	16551	16551_171304	0.1486	-0.0788	-0.0410333	0.0885667	-0.0123	-0.0116	0.2529	-0.0048751	-0.0679	-0.0306167	0.0875542	0.069058	-0.0141	0.0449	0.0497	-0.1465	-0.1477	-0.0014	-0.0225	0.0287	-0.1134	-0.1001
64665	14251	14251_64665	-0.0313	0.1965	0.0569	0.0921	-0.1156	-0.076	-0.0433	0.119839	-0.01735	0.0245125	-0.115341	-0.0234034	0.0958	9e-04	-0.03595	0.06678	0.01307	-0.0122	-0.0402	-0.0529	-0.2366	-0.1316
83764	14252	14252_83764	-0.0313	0.0762	0.1139	0.0152	-0.03205	-0.0699	-0.0883	-0.157259	0.089925	0.0841313	-0.0786676	0.0401955	-0.0248	0.0131	-0.03355	0.03085	0.04705	-0.0379	-0.0278	-0.0738	-0.2635	-0.0728
25718	16001	16001_25718	0.0644	-0.1741	-0.00475	-0.023625	0.0591333	0.016	-0.0286	0.0340577	-0.1329	-0.0545438	0.0506403	0.0616196	-0.0518	0.0047	-0.0553	0.0044	0.0674	-0.0666	-0.0626	-0.033	-0.0817	-0.009
24954	16337	16337_24954	-0.0139	-0.01585	0.0176333	0.0566	0.0740667	-0.0273	-0.0137	0.000217892	0.0833	-0.035425	-0.0547121	-0.0371182	-0.0349	-0.0346	-0.0852	0.0078	0.0025	-0.003	-0.0221	0.0659	-0.0171	-0.17705
25346	19886	19886_25346	NA	0.0574	0.0722	0.1803	0.0903	NA	NA	0.0127065	NA	0.0957875	0.0369068	-0.106756	0.1026	-0.211	0.0633	0.1538	-0.4183	0.1447	0.1329	0.0617	-0.0488	0.7098
50646	19229	19229_50646	0.0028	-0.1389	0.0258	-0.12035	-0.1687	-0.0223	0.103	-0.785085	0.0673667	-0.0293125	-0.206151	-0.0977244	0.0596	0.187	0.0621333	0.145467	0.0592	-0.0051	-0.081	-0.053	0.057	0.33955
313228	16348	16348_313228	0.0634	-0.0191	-0.0449	0.0585	0.081	0.0352	0.0701	-0.234264	NA	0.0100625	-0.173372	-0.066075	-0.0725	-0.0167	0.0513	0.0187	-0.0653	-0.0566	-0.0787	-0.0477	0.1005	-0.3534
289229	93840	93840_289229	-0.0107	-0.0032	0.065	0.0639333	-0.1452	-0.0385	-0.0912	-0.0655354	-0.0095	-0.0496542	-0.0610515	0.101985	0.1445	0.2106	-0.0491	0.1551	0.0398	-0.0067	0.0056	0.1467	-0.2396	-0.3865
24273	12954	12954_24273	-0.4013	-0.0313	0.2001	0.2652	0.0632	-0.1756	-0.1261	-0.245396	NA	0.184825	-0.0478205	0.00543068	NA	NA	0.05105	-0.0113	-0.0149	NA	NA	NA	NA	-0.1112
287473	140859	140859_287473	-0.0581	-0.0371	0.0349	0.1852	-0.0574	-0.1784	0.0011	NA	-0.0844	0.0164562	-0.0762955	0.0290398	0.1376	-0.0155	0.0303	-0.0183	0.0129	-0.0504	-0.027	-0.0387	-0.1131	-0.5126
114500	14472	14472_114500	0.6274	-0.0257	0.0623	0.1078	0.0647	3.5631	-1.1432	NA	0.057	-0.0287125	-0.0557659	0.00331364	NA	NA	-0.0354	0.0196	0.1865	0.1411	0.0939	-0.0557	0.2727	1.4723
170520	114886	114886_170520	-0.0906	-0.0766	0.1279	-0.0517	0.0729	0.0723	0.017	-0.887889	-0.0118333	-0.576237	-1.12818	-0.963855	0.1624	0.0136	-0.0363	0.0205	0.0776	-0.0209	-0.2415	-0.0437	-0.2981	-0.2072
292804	14751	14751_292804	NA	NA	0.0669333	0.0038	0.0166	-0.0518	-0.0385	-0.102788	NA	0.0013625	-0.126855	-0.112866	-0.0216	0.0109	-0.0307	0.0115	0.1048	0.0021	-0.0744	-0.0956	0.0136	-0.2261
24269	109697	109697_24269	NA	0.0887	-0.1785	-0.0738	-0.005	NA	NA	-0.0236942	NA	0.0069	0.007325	0.154592	NA	NA	-0.4588	-0.2536	-0.1652	0.1547	0.0964	0.1315	0.2353	-0.1816
25585	15903	15903_25585	0.0087	-0.0683	0.1155	0.1943	-0.0269	0.042	-0.0183	-0.197613	0.0237	0.108213	0.484216	0.380359	0.3065	-0.2263	-0.0396	0.095	-0.1538	-0.0392	-0.2234	0.0649	-0.1609	-0.5239
314431	278203	278203_314431	NA	NA	NA	NA	-0.0126	NA	NA	-0.0081019	NA	NA	NA	NA	NA	NA	NA	0.0691	-0.059	0.0248	0.0712	6e-04	-0.0648	0.0803
363168	69032	69032_363168	0.4749	0.0859	0.0339	0.3472	0.0696	-0.1701	-0.8166	1.39115	-0.0170333	-0.0620625	0.133355	0.101676	0.0252	0.331	-0.0216	0.0244	-0.0901	0.0561	0.1449	0.0608	0.3212	0.7881
364745	67328	67328_364745	NA	0.0088	0.1558	-0.0774	-0.1092	NA	NA	0.0341128	NA	-0.00385	0.00427614	-0.0689227	NA	NA	-0.0582	-0.0168	-0.0262	0.0068	0.0397	-0.0304	0.0154	0.0739
287751	69444	69444_287751	NA	0.0175	-0.00513333	-0.0164667	-0.1012	NA	NA	0.0362067	NA	0.0269292	-0.0111144	-0.0613216	NA	NA	0.1034	0.1176	0.0883	0.0265	0.0055	-0.0114	0.0592	0.4114
362881	77397	77397_362881	NA	-0.006	0.1573	-0.0875	0.071	NA	NA	0.00394514	NA	-0.047825	-0.0520636	-0.0384409	NA	NA	0.5399	-0.113	-0.0204	-0.0617	-0.1538	-0.1046	-0.3053	1.0235
287557	75622	75622_287557	NA	0.0468	0.0328	0.0777	-0.1146	NA	NA	-0.0552307	NA	0.0146875	0.10358	0.0539205	NA	NA	0.1661	-0.038	-0.0768	-0.0594	0.0729	0.0466	-0.0115	-0.2242
688394	17116	17116_688394	-0.346	-0.027	0.2018	0.15395	-0.1295	0.8157	0.1034	-0.672015	NA	-0.1431	-0.0428233	-0.0433807	1.024	-0.6788	0.243	0.04	0.0655	-0.0522	0.0226	0.105	0.0887	-0.1412
24693	19224	19224_24693	-0.1209	0.00504737	0.0314667	0.0926667	-0.0160333	-0.0191	0.1117	0.569424	0.0600167	0.0622958	0.0541205	0.106448	-0.0825	0.0166	0.0329	-0.0282333	0.00623333	0.1501	0.0183	-0.0609	-0.0275	-0.05075
29527	19225	19225_29527	0.1243	-0.0135	0.0471	0.10575	-0.21775	-0.2205	0.1392	0.439387	NA	0.346781	1.78161	1.98752	0.0898	0.0466	-0.053	-0.5176	-0.2071	0.2178	0.2243	0.0661	-0.0065	0.1884
25690	11622	11622_25690	0.0547	0.0257	0.09975	0.16925	0.0766	-0.0935	-0.1533	-0.149726	NA	0.19605	0.194359	0.165543	-0.0888	0.0082	-0.041	-0.0241	0.0757	0.0256	-0.0032	-0.0247	0.1608	-0.20545
445442	21825	21825_445442	0.01	-0.0272	0.0709	0.0115	-0.0273	0.3699	0.1495	-0.0834572	NA	-0.123958	0.0425235	-0.0808208	-0.2944	0.3745	0.0684	-0.05885	-0.14875	NA	NA	NA	NA	0.3555
292406	21826	21826_292406	0.019	0.0667	-0.0209667	0.0593	0.0819	0.3046	0.0427	0.15147	0.00516667	-0.115829	0.19738	0.217567	-1.1211	-0.5646	-0.099	0.00827	0.01687	-0.1371	-0.0636	-0.0934	0.222	-0.5771
681309	21827	21827_681309	-0.0588	-0.100633	-0.004	0.0436	0.0328333	0.2675	0.3851	-0.797281	-0.0497444	-0.082975	-0.451364	-0.574195	-0.0305	0.171	0.1695	-0.0814	0.06415	0.0475	0.0021	0.048	-0.103	-0.3881
29220	21828	21828_29220	-0.0494	0.0283	0.0888	0.1453	0.0244	0.1058	0.2265	-1.09199	NA	0.223425	0.799716	0.308114	NA	NA	0.323	0.0113	0.0192	-0.1083	0.0026	0.0164	-0.0874	-0.35
266714	17921	17921_266714	0.01	-0.1611	0.1518	0.2717	0.022	-0.0272	-0.0072	NA	-0.537433	-0.0134625	0.0060875	0.119374	0.3615	-0.1067	0.1074	0.1411	-0.003	0.1754	0.0337	0.0828	0.1299	-0.0692
298894	18109	18109_298894	-0.0039	-0.0086	0.0476	-0.01885	-0.0294	0.2145	-0.0522	-0.169488	NA	-0.121881	-0.494276	-0.0734051	0.3205	0.0694	0.0361	0.0785	0.054	0.022	0.043	-0.0979	0.0255	0.2801
361943	18526	18526_361943	-0.0112	0.0843	-0.01444	-0.0204	-0.0799333	-0.1252	-0.1435	0.840391	0.113544	0.00988	-0.350445	-0.334717	-0.0087	-0.1654	NA	NA	NA	NA	NA	NA	NA	NA
116782	93706	93706_116782	0.0108	-0.0678	NA	NA	0.0503	0.0446	-0.0645	NA	0.236933	NA	NA	NA	0.2474	-0.0961	NA	NA	NA	NA	NA	NA	NA	NA
25502	18245	18245_25502	0.0091	NA	NA	NA	NA	-0.0422	-0.0741	0.0215477	NA	NA	NA	NA	0.1737	-0.0347	-0.0142	0.06495	0.0661	-0.126	-0.2645	-0.1461	-0.2295	-0.242
113948	67378	67378_113948	-0.0232	0.0183	-0.0107	0.0325	-0.0389	0.1044	0.0857	-0.202582	0.0688333	-0.154075	-0.0196057	0.0389693	-0.0513	-0.0236	-0.00205	0.04185	0.0223	-0.0109	0.0016	-0.0685	0.2372	-0.177
308761	233406	233406_308761	0.0141	-0.0749	0.1833	0.092	0.0573	0.1221	0.1479	-0.446325	-0.0873	0.0622687	0.181556	0.291067	0.0392	0.0308	-0.06035	0.20155	-0.12435	-0.036	0.0682	-0.0027	0.2496	0.44225
304983	21346	21346_304983	0.0806	NA	0.0378	-0.0673	0.0405	-0.1344	0.0445	0.0124229	NA	-0.0260875	-0.120465	0.127681	0.1959	-0.6591	-0.04329	0.05912	0.0064	-0.2118	-0.2693	-0.1243	-0.1641	0.0542
311545	14950	14950_311545	-0.0103	-0.0155	-0.02955	-0.117317	0.0349556	0.0125	-0.0017	-0.0888339	0.00504167	-0.0865896	-0.0521557	0.0356648	0.1384	-0.0928	-0.0271	-0.0048	0.0706	-0.0127	-0.0984	-0.015	-0.1758	-0.1792
29647	12361	12361_29647	-0.0104	-0.0367	-0.024225	-0.1153	0.1507	0.098	-0.0006	0.389666	0.0863	0.0304969	0.109162	0.159796	-0.0379	-0.0769	0.00603333	-0.0133	0.0203667	0.0566	-0.0026	0.0308	0.2476	0.1038
360719	15233	15233_360719	NA	NA	0.1385	0.1742	0.1617	NA	NA	-0.00770887	NA	-0.00995	-0.104293	0.020567	NA	-0.5098	0.3293	0.0153	-0.1793	-0.1193	-0.0706	0.0326	-0.123	-0.7859
296281	54711	54711_296281	0.0406	-0.014	-0.0229333	0.0181333	0.057	-0.1287	-0.0693	-0.0852769	-0.015	-0.0433333	-0.0122227	-0.0100852	0.0352	-0.0415	0.0296	0.0259	-0.031	0.1185	-0.0582	0.042	0.0496	-0.1238
29659	18438	18438_29659	0.0588	0.0075	0.073025	0.03925	0.0913	-0.0017	-0.0981	0.177078	-0.0212	-0.0155812	-0.00510256	-0.0241972	-0.2209	-0.0471	0.048	0.0256	0.0078	-0.0121	-0.2596	-0.2193	-0.1411	-0.1159
24566	15235	15235_24566	NA	-0.0799	0.2276	0.2417	0.2783	0.7453	0.8438	-0.00675819	-0.00703333	0.0396	0.0801989	0.0758784	NA	NA	0.0332	-0.1124	-0.1968	0.1054	0.0271	0.0418	-0.0371	-0.1463
24890	13982	13982_24890	0.1256	-0.01705	0.0202667	0.0452667	0.1261	-0.2323	-0.1938	-0.0166588	0.0200667	-0.0275333	0.103864	0.032033	0.0856	0.1872	NA	-0.0424	0.0625	-0.0288	0.04925	-0.0019	0.2887	-0.1544
304208	67260	67260_304208	-0.0598	0.0223	-0.0203	-0.128633	-0.02465	0.111	0.0338	-0.0111871	0.102667	0.126438	0.28907	0.239538	-0.19	-0.0736	0.0122	-0.0748	-0.0539	0.0011	-0.0932	-0.0577	-0.1451	0.3619
310667	76893	76893_310667	0.0054	-0.1035	0.0354	0.0902	0.226767	-0.0241	-0.0152	-0.306361	-0.356978	0.0664	0.116433	-0.0118023	0.043	-0.0481	0.05637	0.02673	-0.04675	-0.0387	-0.0754	-0.0335	0.0447	-0.1629
304883	11352	11352_304883	0.0158	NA	0.00536667	-0.0929333	0.0129	-0.1093	0.0552	-0.0778993	NA	0.015275	-0.121653	-0.0673587	-0.0045	0.1148	-0.0636	1e-04	0.0132	-0.1131	-0.0175	-0.0593	-0.0795	0.2081
288414	69263	69263_288414	0.0749	0.0409	-0.0248	0.12015	0.14955	0.0107	-0.005	-0.145484	-0.192067	-0.0619688	-0.000222727	-0.0124676	-0.4217	0.1135	0.0268	0.0236	-0.0113	-0.0302	-0.0712	0.0319	0.032	-0.202
24166	11516	11516_24166	-0.008	0.1666	-0.29685	-0.18965	-0.0718	0.4786	-0.3668	1.46888	-0.0513	-0.455506	0.0388358	0.0322011	0.3918	-0.1024	0.0752	0.021	-0.3082	-0.0314	0.0437	-0.0253	-0.2943	-1.0696
313373	242546	242546_313373	0.1419	NA	NA	NA	0.054	-0.2137	-0.1732	0.00687824	NA	NA	NA	NA	-0.8393	0.4529	0.0969	0.0946	-0.1634	0.008	-0.0872	0.0444	0.3662	-0.1455
65210	13110	13110_65210	0.034	-0.0276	-0.0502	0.06235	-0.1197	-0.055	-0.1202	-0.0991647	NA	0.053725	0.0123659	0.0211591	-0.6348	0.113	0.0877	-0.046	-0.2684	-0.136	-0.3584	0.0301	-0.2056	-0.06385
114630	228033	228033_114630	-0.0012	NA	0.058	0.0039	NA	-0.0517	-0.092	0.0793248	-0.0899333	0.0071375	0.0630898	0.0476602	0.2452	0.0451	-0.0182	0.0323	0.0206	0.0859	-0.0445	0.0068	0.1231	0.0022
24718	19699	19699_24718	-0.0417	-0.1369	-0.1216	-0.07645	-0.0694	0.0019	0.0579	-0.403626	0.0404	0.046025	0.20353	0.206954	-0.1576	-0.1624	0.00766364	-0.0295545	0.00408182	0.0721	-0.1682	-0.0042	0.1423	-0.1401
25694	15117	15117_25694	0.3771	-0.0412	-0.05005	-0.04645	0.1042	-0.0973	0.1887	-0.0299577	NA	-0.0004625	0.0358955	-0.0211256	-0.3792	0.0065	-0.0921	-0.12	0.0635	0.0817	0.0905	0.006	0.0428	-0.0775
309888	20464	20464_309888	NA	0.0374	0.0634	0.023	-0.0454	NA	NA	-0.116616	NA	-0.0153875	0.00481818	0.0803449	NA	NA	-0.0022	-0.03315	0.08985	-0.0924	-0.0897	-0.1672	-0.0941	0.0939
116601	11937	11937_116601	0.3136	-0.0189	0.0292	-0.1451	0.0051	2.1922	-0.5561	0.13774	-0.1864	0.10705	0.102715	0.114394	-0.2394	0.6688	-0.0211	0.0211	-0.0322	NA	NA	NA	NA	NA
100360342	17688	17688_100360342	-0.1186	0.0368	-0.0311	-0.115	0.0588	-0.0057	0.0425	-0.116541	0.0761167	-0.0025875	-0.0666466	-0.174652	8e-04	-0.0573	NA	NA	NA	NA	NA	NA	NA	NA
266813	18933	18933_266813	0.0236	0.018025	-0.12584	-0.17142	-0.02022	0.0219	0.0912	-0.0989264	-0.0272333	-0.067625	0.0634311	0.0221355	-0.0502	-0.0491	0.0337	-0.1989	-0.0425	-0.1575	-0.1404	-0.1654	0.1301	-0.5124
25587	15902	15902_25587	0.0079	0.0167	0.0061	0.0269	-0.0400333	0.2262	-0.0255	0.342746	-0.0142333	-0.0165375	0.448771	0.198602	-0.0515	-0.0346	-0.0332	-0.026	-0.0274	0.1433	0.1261	0.1709	-0.0645	-0.1239
66020	14447	14447_66020	0.0509	0.0215	0.0313	0.1476	0.084	0.0192	0.1281	-0.217535	NA	0.01975	0.139285	0.0476807	NA	-0.149	-0.1305	0.074	0.1043	-0.0725	-0.0674	0.014	-0.059	0.1628
303179	14923	14923_303179	-0.016	0.0684	0.0683	0.0597	-0.0127	-0.1279	-0.0777	-0.0862239	-0.120833	0.0455	-0.0710557	-0.10368	-0.1029	0.0667	-0.0123	0.0758	0.0163	-0.0529	-0.0993	-0.0579	0.0869	-0.0597
25435	13631	13631_25435	-0.074	0.0937	-0.0948667	0.0519333	-0.0957	-0.0232	0.111	-0.0894055	0.0638	-0.0133167	-0.0120811	0.00605038	-0.1415	-0.1266	0.0566	-0.0297	-0.0229	-0.096	-0.0859	-0.0399	0.0499	0.0014
366227	71881	71881_366227	0.001	9e-04	0.1831	0.1575	0.0073	-0.0811	-0.0199	NA	-0.0805667	-0.0227125	0.0559511	0.084767	-0.0116	0.0796	-0.04155	0.0491	0.016	-0.004	-0.0245	-0.086	-0.0946	-0.3482
93646	69162	69162_93646	0.022	NA	0.1453	-0.0479	0.0044	0.0751	0.0446	0.188369	NA	-0.0017	0.0536727	0.134581	0.1449	0.0055	0.0359	0.0028	0.0154	-0.005	-0.0823	-0.0561	-0.0978	-0.1374
303373	217012	217012_303373	-0.4113	0.02	-0.0773	-0.1159	-0.0421333	0.1279	0.0788	0.0369064	0.00735	0.0093625	0.0418466	0.0919443	NA	NA	NA	NA	NA	NA	NA	NA	NA	NA
117523	20450	20450_117523	0.1928	-0.1975	0.06475	-0.0892	-0.013	0.1605	0.0549	0.236324	0.0360667	0.207056	0.425659	0.490273	-1.5623	NA	0.1158	0.0446	-0.0456	-0.1247	0.0682	0.0183	-0.066	-0.2892
117251	237806	237806_117251	0.0579	NA	0.2361	0.1908	0.0472	-0.1039	0.132	0.0278517	NA	0.0730375	0.129491	-0.0678557	-0.008	0.3279	NA	NA	NA	NA	NA	NA	NA	NA
25569	22044	22044_25569	0.6839	-0.0242	-0.0498	-0.0221	-0.1299	-0.0753	-0.8274	-0.248196	0.146967	0.0123875	0.0377011	0.22825	1.1567	-0.6383	-0.0619	0.0218	-0.1029	-0.0157	-0.0461	0.0121	0.0516	0.9498
25237	11482	11482_25237	-0.0359	-0.0141	0.2269	-0.0618	0.0655	-0.081	-0.1976	NA	NA	-0.0426812	0.049421	-0.0294159	0.0629	-0.486	-0.028	-0.0459	-0.0232	0.1078	-0.0554	0.0176	-0.1445	-0.4137
287469	15218	15218_287469	NA	0.0427	-0.0879	-0.02105	0.1063	1.186	0.8166	-1.04979	NA	-0.032675	-0.0793722	0.0235648	NA	NA	-0.0986	0.2933	0.2545	0.0453	0.0159	0.0123	-0.2132	-1.015
25083	11551	11551_25083	0.0523	-0.0848	-0.0731	-0.0920667	-0.0484	0.2116	0.1083	-1.36869	0.216633	0.00396667	0.0394833	0.0763875	0.0291	-0.246	0.0524	-0.0978	0.1562	NA	NA	NA	NA	-1.486
24174	11552	11552_24174	0.6675	-0.0185	-0.0228	-0.02265	-0.0088	2.8563	-0.8089	0.296517	NA	-0.106881	-0.0065875	0.00668977	0.1039	0.192	-0.02095	-0.0047	-0.0021	0.2046	0.0188	0.0395	0.0763	0.0406
24175	11553	11553_24175	0.1608	-0.04705	-0.01045	0.036125	-0.08125	0.1222	0.1359	NA	0.0296167	0.218641	0.389379	0.360778	0.5413	0.0972	0.0125	0.0143	-0.0016	-0.2285	-0.2592	-0.1758	-0.4206	-0.2374
312903	72265	72265_312903	-0.0004	0.0252667	-0.05155	-0.088	0.113767	0.0337	0.0183	0.745042	0.0660889	-0.0104563	0.00609716	-0.0145057	-0.1747	-0.0905	0.0193	0.1375	0.0938	-0.0414	0.0073	0.0199	-0.2327	0.1767
310846	229801	229801_310846	0.0145	0.0416	0.005	0.0685	-0.2136	-0.0109	-0.101	0.15977	NA	-0.2099	-0.35083	-0.423677	-0.2305	0.1029	0.0265	0.0193	-0.023	0.1153	0.1064	-0.0554	0.0159	0.0533
29432	224105	224105_29432	0.0509	NA	0.0483	-0.07125	0.0932	0.0384	0.055	NA	NA	-0.0773438	0.0462642	0.0449347	-0.3355	NA	-0.0123	0.0384	-0.0172	0.0172	0.1342	0.0276	0.1713	0.9096
81660	67092	67092_81660	0.022	-0.0067	0.035	0.0858	-0.1232	-0.0755	-0.1487	0.157228	NA	0.105588	-0.0428386	-0.148667	-0.2343	-0.1869	0.0429	-0.022	0.0117	-0.0982	-0.046	-0.025	0.0386	0.14555
171126	55946	55946_171126	-0.0263	0.0073	-0.05605	-0.042375	0.09695	-0.0154	0.0171	-0.135188	0.0411	0.0756156	-0.0277267	0.0193457	-0.2336	-0.012	0.0317	0.0114	-0.0306	-0.0281	0.0077	-0.073	0.1318	-0.0415
29157	12452	12452_29157	0.0082	-0.0359	0.02565	0.0117	0.1606	0.1407	0.1529	NA	0.8912	0.0797937	0.262255	0.482927	-0.0224	-0.1855	0.0286	0.1095	0.0528	-0.1204	0.134	0.0342	-0.4393	0.0184
497881	27140	27140_497881	NA	-0.0599	0.1768	0.1841	-0.2587	NA	NA	-0.0294897	NA	-0.0886	-0.174525	-0.0131818	NA	NA	NA	NA	NA	NA	NA	NA	NA	NA
499361	21908	21908_499361	NA	0.0051	0.0783	0.12	-0.0229	NA	NA	0.00677649	NA	0.105213	-0.0212011	0.080233	NA	NA	NA	0.0858	-0.1056	-0.0592	-0.0895	-0.0635	-0.0905	0.2985
140667	64933	64933_140667	-0.0224	0.0363	-0.01775	0.0528	0.0248	-0.0638	-0.0313	1.15985	0.0411	0.0256625	-0.186597	-0.106267	-0.0166	0.1649	0.0676	-0.1298	0.0296	-0.0538	-0.0659	-0.0676	-0.0187	-0.1591
306571	244349	244349_306571	0.0035	NA	0.20715	0.09685	0.0265	-0.0135	0.0283	-0.329829	NA	-0.00964375	-0.0348653	-0.0795114	0.0122	-0.0661	-0.0279667	-0.0121333	-0.00656667	-0.0025	0.0238	0.0549	-0.054	-0.0984
368042	107182	107182_368042	-0.011	NA	-0.138467	-0.207033	0.10415	0.1604	0.3312	0.149784	NA	-0.0842042	0.0262008	-0.0343117	-0.0489	-0.0392	0.0181	-0.0644	-0.0328	-0.0414	0.0168	-0.1162	-0.0394	0.08615
25498	18148	18148_25498	-0.0233	-0.1563	0.0164	0.0669	-0.09245	0.011	0.0595	-0.276155	0.132233	-0.039625	-0.0937205	-0.157385	-0.1404	-0.0433	-0.1358	-0.0359	0.154	0.1743	0.3109	0.2663	0.5919	NA
307503	225363	225363_307503	0.0087	-0.0208	0.0045	0.0506333	0.0596	-0.0424	-0.0135	NA	-0.0678667	0.060775	0.0728352	0.0966155	-0.1299	0.007	0.00101	0.00875	-0.02579	-0.0339	0.2132	0.1002	0.1409	0.0806
63865	19141	19141_63865	-0.107	-0.1525	0.0555	0.0351	0.015	-0.0174	0.0391	0.274379	-0.0350333	0.131263	0.271685	0.366826	-0.3059	-0.0133	0.0387	0.0719	0.0504	-0.0527	-0.0818	-0.0171	0.0595	-0.1996
117524	12449	12449_117524	0.1438	NA	-0.19735	-0.2076	NA	-0.2156	0.0828	NA	NA	0.164775	0.262166	0.18263	0.2665	0.2439	0.0124	-0.0398	0.0214	-0.1865	0.0512	-0.17	-0.1651	-0.0574
24240	69719	69719_24240	0.0723	-0.0972	0.120867	0.003	-0.1087	0.175	0.0496	-0.113001	-0.0476667	-0.122967	-0.0592258	-0.05095	-0.0073	0.0411	-0.0234	0.0335	-0.017	-0.0267	-0.1201	-0.0251	-0.2775	-0.3059
364686	56705	56705_364686	-0.0362	-0.0016	-0.1159	-0.018	0.0663	-0.0242	-0.0482	0.451958	0.186833	-0.00430625	-0.0063375	0.0484443	-0.1642	-0.0423	NA	NA	NA	NA	NA	NA	NA	NA
81735	18007	18007_81735	0.0378	-0.0304	0.0453333	-0.0352667	0.0599	0.0783	0.0277	-0.013835	0.3334	-0.037075	0.0798394	0.0518625	0.068	-0.065	NA	NA	NA	NA	NA	NA	NA	NA
300674	213827	213827_300674	0.0085	NA	0.01205	-0.0974	NA	0.0144	0.0215	0.0705683	NA	0.101656	0.0293437	0.0837881	-0.1502	-0.0213	-0.041	0.1076	0.0774	-0.0257	0.0273	-0.0476	0.0655	0.0683
292401	64074	64074_292401	0.0042	NA	0.0779	0.054	NA	0.0539	0.1633	NA	NA	-0.386362	-0.243225	-0.219472	0.4976	-0.0009	0.0265	-0.0265	-0.3374	0.1278	0.0155	0.1425	0.3582	1.37205
116724	13823	13823_116724	-0.0141	-0.134467	0.16025	0.05225	0.0266	-0.0009	-0.1573	NA	-0.0398333	0.12765	-0.276844	-0.116229	-0.1551	-0.0471	0.0115	0.0169	0.08065	-0.1281	-0.0046	-0.0573	0.2313	-0.0617
679906	58800	58800_679906	-0.0281	-0.0194	-0.0159333	-0.0699	-0.1342	0.0361	0.0907	-0.0470586	NA	0.0259042	0.016842	-0.0560473	-0.0061	-0.1839	-0.0583	0.0985	0.1473	0.0561	0.1084	0.0307	0.1338	0.112
690953	235033	235033_690953	NA	0.0443	NA	NA	-0.0489	NA	NA	0.00195162	NA	NA	NA	NA	NA	NA	-0.0452	-0.0237	0.0437	-0.0212	0.0494	-0.0025	-0.1212	-0.5931
50938	57810	57810_50938	-0.0083	-0.005	0.0652	0.1491	-0.0709	0.173	0.1083	-0.269229	NA	-0.120913	-0.363284	-0.196832	0.1438	0.041	-0.0334	-0.1432	-0.1371	-0.0413	0.0208	0.0429	-0.2357	-0.1126
24356	23871	23871_24356	6e-04	-0.00526667	-0.065925	-0.048275	-0.10865	-0.0244	-0.0657	0.0235675	0.0643667	-0.0185875	0.0282312	0.0480818	-0.1411	-0.4024	0.0487	-0.0885	-0.0637	-0.0733	-0.0712	0.0382	0.0323	-1.7122
245979	109594	109594_245979	-0.0188	0.0489	0.2307	0.1615	0.0113	0.0676	0.077	-0.809557	NA	-0.48125	-0.70087	-1.05412	0.0665	0.4393	-0.0558	0.0306	0.0757	0.0843	-0.1053	0.0384	0.0923	0.0293
25515	18817	18817_25515	0.0764	0.0013	-0.1208	-0.2165	0.1444	-0.4325	-0.0702	-0.326027	-0.1905	-0.0272	-0.0789841	0.0786739	-0.34	-0.0615	-0.01815	-0.03106	-0.10089	-0.0657	-0.0413	-0.1399	-0.1553	0.0329
266805	15118	15118_266805	-0.0918	-0.0243	0.1305	0.2931	-0.0919	-0.2541	-0.0997	0.0569613	NA	0.05665	-0.100778	-0.066467	0.1401	-0.4083	0.0666	0.1294	-0.0097	0.1276	-0.05	0.0802	-0.0517	0.5732
29238	13490	13490_29238	NA	-0.0061	0.098	0.1201	-0.2825	1.0863	1.0915	-0.085173	NA	-0.0648375	0.0242625	0.00473182	-1.1147	NA	0.1509	0.1621	-0.0844	0.0188	0.0027	-0.005	0.0674	0.2631
24318	13489	13489_24318	0.304	-0.3598	0.0136	-0.2563	0.2032	0.2947	-0.3585	-0.00303461	0.0921667	-0.164437	-0.0189318	0.0422068	-0.1087	-0.497	8e-04	-0.1103	-0.1499	0.0278	-0.1604	-0.0554	0.1169	-0.492
117517	109828	109828_117517	0.2244	NA	NA	NA	0.0588	0.3426	0.143	-0.0221104	NA	NA	NA	NA	-0.2439	-0.3628	NA	NA	NA	NA	NA	NA	NA	NA
24419	108072	108072_24419	NA	0.0552	NA	NA	-0.0419	NA	NA	-0.000132179	NA	NA	NA	NA	0.0307	0.012	-0.01475	0.02295	0.1077	6e-04	-0.0114	-0.0786	0.0759	0.1078
309147	67689	67689_309147	0.0842	-0.0581333	0.2402	0.2866	0.0892667	-0.2587	-0.1796	0.523781	0.0102	0.14305	0.428932	0.603367	0.0223	0.0608	-0.0241	0.2892	0.1975	-0.0502	-0.0324	-0.1268	-0.2477	0.3123
307766	93762	93762_307766	0.0638	NA	-0.0944	-0.1587	-0.0158	0.0452	0.1013	-0.0511138	NA	0.02745	-0.0122909	-0.00313636	-0.1581	0.0451	0.0036	-0.041	-0.023	-0.02605	0.15545	0.00505	0.3233	0.1265
29603	12041	12041_29603	-0.0279	-0.0548	0.06195	0.0602	-0.12085	-0.0157	-0.0483	NA	-0.0291333	-0.0078875	0.00255852	0.123878	-0.1408	0.051	-0.0269	0.0508	0.0846	-0.0302	-0.1499	-0.0807	-0.1096	-0.1446
314814	260315	260315_314814	-0.0161	0.003	0.03785	-0.07105	-0.0356	0.0135	-0.034	0.574324	NA	0.195375	-0.0591347	0.072821	0.0795	-0.2219	0.00795	-0.0697	-0.0072	-0.046775	0.013075	-0.020325	0.103225	-0.2386
63868	15510	15510_63868	0.0517	-0.0754	0.0393	-0.0532	-0.114	0.0179	0.0257	0.00979435	0.08945	-0.0016875	-0.139176	-0.0698557	0.0099	-0.0203	NA	NA	NA	NA	NA	NA	NA	NA
260320	14068	14068_260320	NA	0.0235	-0.1938	-0.1584	0.233	0.6052	0.9983	0.192892	NA	0.0606	-0.0474	0.0410875	NA	NA	-0.0456	-0.1136	-0.1514	0.1439	0.0318	0.0589	0.1537	0.0362
24362	14121	14121_24362	-0.6437	-0.0001	-0.0994	0.2822	-0.0715	0.0057	0.0449	-0.629176	-0.0087	0.0632875	0.01035	0.130125	NA	NA	0.132	0.00925	-0.05345	-0.0191	-0.0717	0.056	0.0164	-0.0342
24817	21405	21405_24817	0.4915	NA	NA	NA	NA	0.623	0.5275	0.013845	NA	NA	NA	NA	NA	NA	NA	-0.2227	-0.1219	0.1736	0.0327	0.0546	0.1273	-0.6187
102548778	671535	671535_102548778	-0.2664	NA	-0.078	-0.0326	0.130275	0.0566	0.3362	-0.00837322	NA	-0.20715	-0.0372341	0.156091	0.0926	0.031	NA	NA	NA	NA	NA	NA	NA	NA
171139	30056	30056_171139	-0.0125	-0.014	-0.1878	-0.0336	0.066025	-0.0509	-0.0359	-0.110385	0.0618667	0.104656	-0.0712148	-0.278486	0.0757	0.051	0.0137	0.3395	0.32625	0.0957	0.1592	0.1003	0.3371	0.26725
301544	23874	23874_301544	-0.0071	0.068	-0.0514	-0.020975	0.00365	-0.0621	-0.0778	0.0296422	-0.0255167	0.007925	-0.0424716	-0.0467943	-0.2167	0.1335	-0.0344	0.0797	0.0946	0.1419	0.1533	0.0644	0.2918	0.0129
25615	15529	15529_25615	-0.0053	-0.1897	0.1124	0.134867	-0.0345	0.2342	0.0796	0.120618	-0.0735667	0.0317542	0.264738	0.32369	-0.2321	-0.1147	-0.023	0.4354	0.329	0.0221	-0.0072	0.0602	-0.1974	0.1903
58922	18292	18292_58922	-0.032	0.1298	0.17465	0.17375	0.1039	0.0086	0.015	0.424827	-0.0480333	0.127131	-0.0164375	0.082896	NA	NA	-0.0054	-0.1028	0.0292	-0.0381	-0.0478	-0.0403	-0.0546	-0.3863
362013	229709	229709_362013	-0.0427	-0.1395	-0.0548333	0.0009	0.0636	-0.0033	-0.0188	0.162215	0.0416333	0.103087	-0.103742	-0.0217678	-0.2228	-0.0119	-0.0267667	-0.0367333	0.00853333	-0.121	-0.0197	-0.0379	-0.0716	-0.04525
29243	14058	14058_29243	NA	0.0431	0.165033	-0.017	-0.1684	NA	NA	-0.150519	NA	0.0186833	-0.0305973	0.0460992	0.5209	-0.101	0.1046	-0.2188	-0.2158	0.0587	0.0098	0.1197	0.0936	-0.7732
291885	17218	17218_291885	0.0281	0.0881	0.00816667	-0.103933	-0.0894	-0.0308	0.0093	NA	-0.0278333	0.0511792	0.197257	0.263505	-0.5906	-0.4468	0.1284	0.096	-0.1957	-0.0208	-0.0079	-0.0295	-0.1337	-0.4247
295241	17827	17827_295241	4e-04	0.0959667	0.14615	0.14085	-0.129067	-0.0198	-0.0512	-0.130969	-0.0280444	-0.056625	-0.034083	-0.00299432	0.1129	0.0481	-0.0462333	-0.0125333	0.0034	NA	NA	NA	NA	0.1777
288150	53375	53375_288150	-0.0495	NA	0.0162	0.0601	NA	-0.0623	-0.0306	NA	NA	0.0639125	0.201956	0.0745318	-0.007	0.0968	0.011	0.0355	0.0502	0.0527	0.0696	0.0285	0.1474	0.0494
688905	382793	382793_688905	-0.0413	NA	-0.00163333	-0.0738333	0.0112	-0.0474	-0.0343	-0.0651726	NA	0.0386	-0.118472	-0.150947	-0.0451	0.0584	NA	NA	NA	NA	NA	NA	NA	NA
316583	227327	227327_316583	0.2772	-0.0079	-0.041	0.1188	0.0646333	0.2224	-0.0632	0.120766	NA	0.0744125	-0.0191523	-0.069217	0.1901	-0.1074	-0.0434	-0.0224	0.0096	0.0133	-0.1957	-0.0594	-0.013	-0.5747
81521	17698	17698_81521	-0.0007	-0.0614	0.03225	0.0802	0.0542	-0.1177	0.0571	-0.121013	0.0647333	0.143875	0.335386	0.288813	-0.3347	-0.4486	-0.0234	-0.0087	-0.2027	-0.2015	-0.0744	-0.0741	0.0403	0.0092
100362764	67848	67848_100362764	-0.0261	NA	0.06675	0.1387	-0.1062	-0.0045	0.0285	0.791449	NA	0.0845125	-0.0571159	0.17564	-0.0689	0.0924	-0.0069	-0.0483	-0.0147	-0.0334	-0.0345	-0.1573	-0.2023	NA
289504	231452	231452_289504	0.0353	0.0512	-0.0368	-0.0474	0.0615	-0.0503	-0.0199	-0.0663075	0.0206	0.101075	-0.0654614	0.00569773	-0.0705	0.0809	-0.0151	-0.043	-0.0514	0.004	0.0531	-0.0819	0.0362	0.1264
292751	67224	67224_292751	0.0779	0.0139	-0.0129333	-0.1261	-0.0549	-0.0039	-0.0451	0.0818063	NA	-0.099775	-0.0515496	-0.032392	-0.0737	0.0491	-0.00333333	-0.00496667	0.0426333	0.0393	-0.0796	-0.0137	-0.0765	-0.0219
317418	69499	69499_317418	-0.0072	-0.014	-0.02545	-0.0228	-0.000533333	-0.048	0.0575	-0.256086	-0.0385444	-0.0381625	-0.305195	-0.309031	NA	-1.2375	-0.0158	-0.0078	-0.15045	-0.0472	-0.0521	-0.077	-0.1942	-0.1717
304037	68146	68146_304037	-0.0392	NA	-0.12325	-0.11135	-0.000966667	-0.1298	0.0226	-0.200179	NA	0.0636125	-0.0125824	-0.0132273	-0.0148	-0.1117	0.0433	0.0794	0.0077	-0.007	0.008	-0.0254	0.0382	0.1457
297797	108664	108664_297797	-0.0147	-0.0279	-0.0054	0.0515	0.0652	-0.0628	-0.0254	0.147175	-0.121233	0.0890625	0.147503	0.102313	-0.0481	0.035	0.0362	-0.013	0.0666	0.0198	0.0169	-0.0517	0.1781	0.0775
192246	68479	68479_192246	-0.0292	0.0378	0.0401	0.0463	-0.0278	-0.0059	-0.0316	-0.137957	-0.119067	-0.0556	-0.105202	-0.0306205	-0.3301	-0.0137	0.0122	0.127867	0.0401667	-0.03	-0.0909	-0.0279	-0.0568	0.0077
65153	14299	14299_65153	0.0167	0.0335	0.1999	0.0218	0.11395	0.0841	0.0359	-0.348461	0.04325	-0.0024	0.185104	0.0677947	0.0547	-0.1908	-0.0033	-0.0453	-0.0619	-0.0144	-0.0338	0.0169	-0.0864	0.1754
360815	71990	71990_360815	0.0521	0.0623	0.05185	0.1943	-0.0493	-0.0125	0.0069	0.0914482	-0.00136667	-0.0671937	0.165713	0.169257	0.0748	0.0336	-0.03575	-0.0063	-0.01735	-0.031	-0.0577	-0.124	0.0453	-0.0395
293976	240590	240590_293976	0.3622	0.0184	-0.1933	0.1992	0.0173	-0.3829	0.036	-0.32974	-0.0742	0.0360625	-0.092617	0.108048	-0.3283	1.0915	0.0569	-0.0054	-0.097	0.1028	0.121	0.0275	0.0957	-0.1081
289382	77065	77065_289382	0.0195	-0.0854	-0.0329333	-0.0944667	0.0198	0.0267	-0.0015	0.568295	0.0624333	0.006925	0.143635	0.185934	-0.0293	-0.0375	-0.0066	-0.0062	0.0088	0.1112	-0.0226	0.0556	-0.0091	-0.1985
114489	13138	13138_114489	0.0255	0.1102	0.0567	0.117267	-0.0052	-0.0028	0.0506	NA	-0.125717	0.0291875	0.144381	0.23268	0.0196	0.0538	-0.0312667	-0.0477333	-0.0661	0.0054	-0.0379	-0.0549	-0.055	-0.0236
25635	17202	17202_25635	-0.0276	0.1048	NA	NA	-0.2079	-0.5401	0.2999	NA	0.126533	NA	NA	NA	-0.2329	-0.0181	0.0425	-0.1616	-0.1203	-0.0496	0.1365	-0.0632	-0.0919	0.7014
25726	17203	17203_25726	0.2461	-0.0093	0.02085	0.0291	-0.0932	-0.0296	-0.0006	-0.00777401	NA	0.00121875	0.0127136	-0.0583972	NA	NA	0.0979	-0.0284	-0.0675	0.0629	-0.0197	0.1073	0.0898	-0.6706
298941	16777	16777_298941	0.002	-0.0698	0.0469667	0.0490333	-0.1762	-0.0119	0.0484	-0.000250239	NA	-0.15575	-0.358966	-0.326885	0.1234	0.0896	NA	NA	NA	NA	NA	NA	NA	NA
117036	226519	226519_117036	0.0087	0.0112	0.06445	0.02645	0.0786	0.0268	0.1165	-0.155165	0.0757	0.0730375	0.12111	0.0684148	-0.1473	-0.0972	0.01324	-0.00969	0.03707	-0.0991	-0.1726	-0.1772	-0.1226	0.0157
25685	16006	16006_25685	NA	-0.0277	0.1385	-0.0438	-0.2458	0.4386	0.9321	-0.0129179	NA	0.0346	-0.294865	-0.202644	1.4615	-0.0588	-0.0394	0.0237	0.1564	0.0146	-0.017	-0.0332	-0.1592	-0.0143
362703	72515	72515_362703	0.0279	NA	-0.0815	-0.08865	0.0106	-0.0251	-0.0261	-0.127962	NA	0.0217125	-0.0753222	-0.047146	-0.1515	0.0343	0.0553	0.06155	-0.0314	-0.0609	0.0576	0.065	-0.0263	0.1343
246042	67949	67949_246042	0.0059	0.0513	-0.0563	0.0528	0.04685	-0.2282	-0.0659	-0.378674	-0.1713	0.0627	0.0897432	-0.0471511	-0.4286	0.2082	0.0436	0.0201	0.0046	0.0662	0.0434	-0.0285	0.0786	-0.1124
298782	74196	74196_298782	-0.0009	0.0323	-0.0763	-0.028	-0.0146	-0.1417	-0.0132	0.0464445	-0.0585333	-0.0182875	-0.0988966	-0.0181477	0.0402	-0.0363	0.0192	0.0342	0.0285	NA	NA	NA	NA	0.1862
298086	319885	319885_298086	-0.0785	-0.25435	-0.1295	-0.0913	-0.00345	0.0928	0.0313	NA	0.0521667	0.04325	-0.263442	-0.383928	-0.0408	-0.1513	0.0485	-0.0913	-0.0487	-0.07925	0.07385	-0.1276	0.01735	0.136
24612	18378	18378_24612	0.2795	-0.0485	-0.14565	-0.11015	-0.07825	-0.4689	-0.3234	-1.04102	NA	-0.0881438	-0.0361705	0.0189568	NA	NA	0.0092	-0.2273	-0.24	0.0769	-0.0223	0.0487	-0.0349	0.1784
25512	18675	18675_25512	0.5077	0.0597	0.038	0.0677	0.0795	-0.4834	-0.2622	0.014886	NA	0.0011	0.187342	0.234557	2.2032	NA	NA	-0.0389	0.14375	0.043	0.0771	0.1551	0.1455	0.0542
292907	20174	20174_292907	0.123	0.0073	0.0944	-0.0025	0.0682	0.0072	0.0023	0.078645	0.129533	0.125238	0.0303216	0.114003	0.1144	0.0169	-0.0145833	0.000683333	-0.032625	-0.0215	-0.0614	-0.1434	-0.1756	0.0654
29156	12336	12336_29156	0.0268	-0.0295	0.1844	0.0679	-0.0409	-0.1081	-0.0752	0.0999282	0.000133333	0.085075	0.165705	0.257086	0.173	0.0012	-0.0213	0.12825	0.12285	0.0319	-0.0535	-0.055	0.0215	-0.118
171402	170439	170439_171402	0.0028	-0.0072	-0.0373	-0.0815	-0.081	0.0175	-0.0688	NA	0.113	0.0738812	0.0327659	0.0285063	0.5062	-0.089	0.05505	-0.02795	-0.00905	-0.094	-0.0039	-0.1225	-0.0787	-0.2465
24399	14661	14661_24399	0.0168	0.1217	0.0251	0.01025	-0.0390333	0.0088	-0.0824	NA	0.0845667	0.00350625	-0.0438761	-0.0107364	-0.1051	-0.129	-0.0537	0.006	0.0425	0.0071	-0.0187	-0.0706	0.072	-0.1721
301005	23918	23918_301005	-0.0214	-0.1117	0.07825	0.0867	-0.0575	-0.0235	0.0214	0.00671236	-0.0288	-0.122831	-0.0322108	-0.0472943	-0.0484	-0.0332	-0.04314	0.09585	0.03754	-0.0073	-0.15	-0.0881	-0.0106	-0.0842
501841	23790	23790_501841	0.027	0.0068	0.0491	-0.0065	-0.1269	-0.0556	0.0325	NA	0.0260333	0.0328063	0.116232	0.18349	-0.1138	0.0401	NA	NA	NA	0.0358	-0.0099	-0.0124	-0.0475	0.3563
500262	243574	243574_500262	0.0412	0.1325	-0.09215	-0.09195	0.0747333	-0.0178	0.1183	NA	0.00946667	-0.126669	-0.109055	-0.0971994	-0.0293	-0.0336	-0.0369	0.0876	-0.0533	0.062	0.0406	-0.0138	0.1169	0.1581
85241	18968	18968_85241	0.0553	0.0978	0.0793	0.1665	-0.1501	-0.0945	-0.0373	-0.686821	NA	0.145975	-0.142717	-0.262142	-0.1733	0.0833	0.0848	0.04	0.0125	0.0216	0.125	0.0601	-0.0583	-0.6704
25537	19878	19878_25537	0.0173	0.0132	-0.0194197	-0.17065	-0.0928	0.0368	0.0757	0.564234	-0.0024	0.0095625	0.0812733	0.207548	-0.1019	0.0583	0.00765	-0.0182	-0.04185	0.1393	0.1767	0.0548	0.3921	0.1021
25149	13983	13983_25149	NA	0.00603333	0.1215	0.3384	-0.0119667	-0.0237	-0.4865	NA	NA	-0.0178375	-0.00160114	0.0685659	1.1704	-0.0472	-0.0135	0.1626	0.2414	0.0927	0.0797	0.0036	-0.0426	0.225233
298699	235036	235036_298699	-0.0692	0.0532	-0.0234	0.0725	0.0011	0.0071	0.0302	-0.776203	-0.0709	-0.0521625	-0.0272	0.0189216	-0.0675	0.101	-0.04217	-0.05465	-0.01814	0.0963	-0.0889	0.0039	-0.0283	0.0745
54350	76983	76983_54350	-0.0149	NA	-0.0028	0.0847	-0.1478	-0.0161	-0.023	-0.0616251	NA	0.0716062	-0.015546	-0.0122244	-0.2083	-0.0169	0.0372	0.0144	6e-04	-0.0517	0.0439	-0.0811	0.0582	0.0301
58961	54375	54375_58961	0.0078	-0.0015	-0.02925	0.04755	0.1345	-0.0737	0.005	0.210372	0.0120667	0.129537	0.353809	0.300088	-0.0948	-0.0209	0.0234	9e-04	0.0059	0.0406	0.0162	-0.0713	0.1725	0.3637
315852	22137	22137_315852	-0.2748	-0.0166	0.1329	0.437	-0.00933333	-0.4239	0.0538	-0.0053643	NA	0.0623625	0.00422159	-0.0384136	-0.3023	-0.1672	0.0417	0.0455	-0.0154	0.0328	-0.0469	-0.0162	0.1013	-0.4245
366998	18022	18022_366998	NA	0.0623	-0.1064	-0.0725	-0.0886	-0.0324	-0.0091	0.00548132	NA	0.0512375	0.022225	-0.177341	NA	0.1019	-0.1004	-0.2261	-0.1296	-0.0234	0.0627	0.113	0.1131	0.0728
24547	17196	17196_24547	NA	-0.0609333	0.0968286	-0.0683571	0.0555	NA	NA	0.0566965	-0.227522	0.163236	0.0483787	0.0993529	NA	NA	0.028	0.0035	0.1366	-0.094	-0.09035	-0.1044	0.19865	-0.4324
81516	17131	17131_81516	0.0349	0.0559	0.00055	0.00435	-0.2424	-0.1916	-0.1924	NA	NA	-0.0389125	0.435831	0.265228	0.1311	-0.0379	-0.0158	0.008	0.0217	0.0814	-0.0918	-0.0392	0.0506	-0.0344
301887	215654	215654_301887	-0.1854	-0.0128	NA	NA	0.2005	-0.117	-0.0304	0.595557	0.0502	NA	NA	NA	-0.1776	0.0953	NA	NA	NA	NA	NA	NA	NA	NA
313052	269587	269587_313052	-0.1185	0.013	0.02525	0.063	-0.07525	0.3048	0.1912	-0.0192956	0.231533	-0.129425	-0.438076	-0.185351	-0.1336	-0.2522	NA	NA	NA	NA	NA	NA	NA	NA
360704	15312	15312_360704	0.0308	-0.0426	-0.0272	-0.0644	-0.0356	0.0826	0.0366	NA	0.0339667	-0.0379	-0.075217	-0.141544	-1.6825	0.0268	-0.1204	0.0225	0.0842	-0.3566	-0.0164	-0.1183	0.0292	-0.0015
29699	19087	19087_29699	-0.0255	-0.0062	0.016	-0.07495	-0.1313	-0.1007	-0.0197	0.293954	NA	-0.050325	-0.110572	-0.148153	-0.0007	-0.0449	-0.11185	0.05435	-0.03975	0.066	0.0221	-0.0224	0.0664	0.2198
298875	17775	17775_298875	-0.0181	-0.025	0.1772	0.1227	-0.0467	-0.0486	-0.0743	-0.169406	-0.115467	0.045275	-0.00103523	0.028192	-0.3194	-0.2307	0.0012	0.0513	-0.0075	-0.001	0.0026	-0.0053	-0.003	-0.0233
361532	64383	64383_361532	0.0298	0.0091	0.1566	0.0204	-0.0514	-0.1018	-0.0888	-0.193479	-0.0234333	0.0260875	0.051358	0.039417	-0.0203	-0.0619	-0.0532	0.0111	0.0065	0.0075	-0.0437	-0.0696	0.0247	-0.4172
25592	11603	11603_25592	0.0033	-0.1252	-0.104	-0.02315	0.0752333	0.0971	0.0663	0.132714	-0.0487333	0.148006	0.305958	0.223727	0.1243	-0.1857	0.0378	-0.0412	-0.0214	-0.0405	-0.0848	-0.0018	-0.3231	-0.2411
315911	66889	66889_315911	0.0416	0.0411	0.11155	0.0816	-0.0347	-0.3246	-0.1131	-0.618875	0.173867	-0.0205875	0.125954	-0.0176301	-0.2123	0.3376	-0.0007	0.018	-0.1639	NA	NA	NA	NA	NA
681407	71300	71300_681407	NA	NA	0.073	0.0614	-0.0928	NA	NA	-0.0125133	NA	-0.174625	0.0477727	0.162655	NA	NA	NA	-0.0436	0.0739	0.0652	-0.0335	0.1172	0.0854	0.4004
681395	386611	386611_681395	NA	-0.0542	0.0168	-0.066	-0.1286	NA	NA	NA	NA	-0.0035375	-0.0638875	0.0288455	NA	NA	-0.022	0.0491	0.1663	-0.0694	-0.0217	-0.0085	0.2204	0.1873
362519	14211	14211_362519	-0.0315	-0.0561	-0.1978	-0.078225	0.0312	0.0383	0.1475	NA	NA	0.0293219	-0.222475	-0.229482	-0.1045	0.0767	0.0023	0.0427	0.0468	0.1557	0.1162	0.034	0.4421	0.0961
305287	69940	69940_305287	-0.0519	NA	-0.03825	0.13565	-0.0305333	0.0161	0.0456	-0.0742296	NA	-0.0342875	0.0135705	-0.0225818	0.0085	0.0337	-0.0807	0.0547	0.0248	0.0297	8e-04	-0.0115	0.1438	-0.2126
361509	22192	22192_361509	-0.0017	0.1542	0.24175	-0.01205	-0.0794	-0.066	-0.0948	0.509858	-0.1086	0.147425	0.0844136	0.128655	0.0489	-0.0838	-0.0919	0.019	0.0561	NA	NA	NA	NA	-0.1256
29174	26898	26898_29174	NA	0.0102	-0.0054	0.2325	0.1068	NA	NA	0.00623098	NA	-0.0089875	0.066867	-0.011683	NA	NA	-0.0987	-0.2007	-0.2511	NA	NA	NA	NA	0.234
498688	56835	56835_498688	NA	-0.0571	-0.1081	-0.0319	0.0724	NA	NA	-0.00664658	-0.0123333	0.0718	-0.00460568	-0.0165205	NA	NA	NA	0.0741	0.0531	8e-04	-0.1869	-0.1381	-0.0999	0.0236
25697	13039	13039_25697	-0.0445	0.024	0.0152	-0.0335	0.1291	0.102	0.0381	0.192933	NA	0.0220813	0.237961	0.0491773	-0.2391	-0.1582	-0.00579	0.01601	-0.01726	0.0478	0.0818	-0.0265	0.1269	0.0342
290975	58518	58518_290975	NA	0.0297	0.0345	0.1334	-0.0598	NA	NA	NA	NA	-0.0257125	0.014675	-0.0150818	NA	NA	NA	0.0233	0.0942	-0.1521	-0.0234	-0.0063	-0.0558	-0.7025
680718	56094	56094_680718	NA	0.01775	0.0912	0.00495	0.0697	NA	NA	0.013253	NA	0.0335375	-0.0146114	0.0464591	NA	NA	NA	0.0703	-0.0874	0.0052	-0.0245	0.0083	-0.0812	0.0615
286916	214639	214639_286916	NA	-0.041	0.0057	0.119	0.0554	-1.456	-0.1964	0.020874	NA	0.0932125	-0.0962466	0.076975	NA	NA	-0.0763	-0.3218	-0.2979	-0.0087	-0.0206	0.0208	-0.0247	0.0619
290970	56092	56092_290970	NA	-0.0215	NA	NA	0.0895	NA	NA	-0.246947	NA	NA	NA	NA	NA	NA	NA	0.0612	0.174	-0.0763	0.0185	0.0527	-0.1097	0.0642
301517	104086	104086_301517	0.1027	-0.100333	0.0098	0.0176	0.0826	0.1702	-0.0653	-0.00127083	-0.279911	-0.0168813	0.0371653	0.00359546	-0.4778	0.3085	0.073	-0.0659	-0.1199	0.0109	0.0724	0.1837	0.284	0.1048
313200	72479	72479_313200	0.0328	-0.0466	0.0174	0.0723	-0.1153	-0.0087	-0.0535	NA	NA	0.0322062	0.182852	0.0634574	-0.319	-0.1338	0.0064	-0.0126	-0.0285	-0.2102	0.3013	-0.0146	0.2514	-0.0042
363016	70984	70984_363016	0.0094	0.0461	0.14915	0.24805	-0.0093	-0.0607	0.02	0.00141875	0.133267	0.00199375	0.0891983	0.0815716	-0.2615	-0.0395	0.0331	0.0403	0.0335	-0.0481	-0.1686	-0.1127	-0.1442	-0.1718
305685	69156	69156_305685	0.0463	-0.0477	0.1224	0.1352	-0.1569	-0.0101	-0.1436	NA	-0.110333	0.04795	0.037667	0.149641	0.0813	0.1964	0.0285	0.20065	0.28575	0.0049	-0.161	-0.1115	0.0546	-0.0388
25292	11812	11812_25292	-0.0142	-0.04715	0.0679	-0.0492	0.0077	0.4003	-0.2098	NA	-0.170783	-0.0203625	0.201212	-0.0761455	2.1575	0.2673	0.1154	-0.118133	-0.0679333	-0.2393	-0.2438	-0.1282	-0.1122	-0.0994
25735	15378	15378_25735	NA	-0.0734	0.021375	0.22485	-0.1546	NA	NA	NA	-0.0898333	0.0055875	0.0531585	0.0382705	NA	NA	-0.0326667	0.0027	0.1365	0.1221	0.0933	0.1772	0.0883	-0.3675
312915	211673	211673_312915	-0.0425	NA	4.9999999999998e-05	-0.10645	0.1214	0.0461	0.0504	NA	NA	0.0982313	-0.0194057	0.0573875	0.0361	0.0186	-0.0113	0.07675	0.0114	0.0455	0.1937	0.066	0.1077	-0.1349
56611	12306	12306_56611	0.258	-0.0219	0.1525	0.1948	0.2232	-0.2318	0.0815	NA	-0.0665333	0.133887	0.522311	0.688552	-0.1287	-0.6405	0.0583	-0.0056	-0.0881	-0.4446	-0.4441	-0.4337	0.1594	-0.1041
29383	14085	14085_29383	-0.0897	-0.0643	0.0373	-0.0238	-0.1019	0.0251	-0.1076	0.0476496	-0.0854	-0.0800625	-0.359344	-0.264973	-0.0801	-0.0294	0.0276	0.1065	0.0041	-0.1014	-0.1588	-0.186	0.1027	0.0349
305606	76784	76784_305606	-0.0298	0.0364	0.1565	0.0827	-0.1758	0.031	0.0239	0.0113838	NA	0.012175	0.0731784	0.0430398	-0.2455	-0.0626	0.0297	0.016	0.0081	-0.092	-0.0108	-0.0525	0.0981	0.0045
85274	53381	53381_85274	0.0396	-0.068	-0.112933	0.0261667	-0.0357	0.1049	-0.0428	0.123919	-0.0764667	0.0823667	0.0751799	-0.0454322	-0.0978	-0.149	8e-04	-0.5945	-0.0395	-0.019	-0.0805	0.021	0.1457	0.0355
94188	94187	94187_94188	0.0864	-0.063	0.0953	-0.1676	0.0072	0.0309	-0.2891	-0.266666	0.00841667	-0.506162	0.0672534	-0.853158	0.1388	-0.0403	-0.0253	0.0648	0.1619	0.1312	-0.0455	0.0868	-6.032e-05	-0.2655
24919	22632	22632_24919	0.0064	-0.0151	-0.07635	-0.134175	-0.2079	-0.0124	0.0032	-0.118626	NA	0.0214562	-0.0201599	-0.00360682	2e-04	0.0644	-0.0179	0.0316	0.0157	-0.091	-0.0037	-0.0376	0.0034	0.2623
24271	76703	76703_24271	NA	-0.0324	-0.0836	-0.093	-0.0955	-0.0467	-0.6651	NA	NA	-0.147975	0.113747	-0.0246511	NA	NA	NA	-0.1435	-0.1772	0.0093	0.0191	0.0056	0.0166	0.3582
25373	11625	11625_25373	NA	-0.01535	-0.2094	-0.1249	0.05755	NA	NA	-0.124744	NA	-0.0909	-0.113343	-0.0181443	NA	NA	-0.0112	-0.0585	-0.1359	-0.0443	0.0438	0.1051	-0.0618	-0.2803
295352	229688	229688_295352	NA	0.1019	NA	NA	-0.1879	NA	NA	0.0110337	NA	NA	NA	NA	NA	NA	0.1276	0.1066	0.032	0.0857	0.1586	0.0207	-0.0097	0.3312
113901	81600	81600_113901	0.0865	-0.15665	0.0019	-0.0787	-0.0526	-0.7391	-0.3798	-0.504989	-0.1058	0.00175	-0.326016	-0.523115	0.3704	0.6698	-0.0959	0.1321	0.11	0.0746	-0.0268	0.0071	-0.2764	0.2945
24813	234724	234724_24813	0.5719	-0.0057	-0.0472	0.0112	-0.1811	-0.3409	0.2201	0.225053	NA	-0.0711875	0.0232886	0.1383	NA	NA	NA	-0.31525	-0.03835	0.0144	0.0214	0.1047	-0.1439	0.1663
64862	67443	67443_64862	0.0175	0.151	0.0592	-0.00375	-0.09855	0.0181	-0.0453	0.0223401	0.0878667	0.00744063	0.0799983	0.119263	-0.2546	0.0295	-0.0136714	-0.0534747	-0.013	0.0149	0.0289	0.05945	0.1202	-0.0761
24936	12527	12527_24936	0.0253	-0.1156	0.1647	0.2179	0.0344	-0.0566	0.0656	-0.311701	-0.3395	0.199937	0.732253	0.431334	-0.2151	-0.187	0.0842	0.1085	-0.034	-0.1628	-0.104	-0.0778	0.3701	0.2199
308056	67719	67719_308056	NA	0.0637	0.0677	0.1497	-0.0866	NA	NA	0.46684	NA	0.0683375	-0.169055	0.0751136	NA	NA	NA	NA	NA	NA	NA	NA	NA	NA
64206	56720	56720_64206	-0.2912	0.0218	0.2518	0.5122	0.0221	-0.0829	0.0039	-0.822263	NA	-1.26104	-1.7046	-2.07415	NA	NA	-0.0387	0.1131	-0.0517	0.0133	0.0335	-0.0321	-0.0643	0.3903
500317	381810	381810_500317	-0.2347	NA	NA	NA	-0.0539	0.0029	0.0608	-0.0204807	NA	NA	NA	NA	0.0572	0.2035	NA	NA	NA	NA	NA	NA	NA	NA
24254	12613	12613_24254	NA	-0.0154	0.163	-0.067	-0.1073	NA	NA	NA	NA	0.0808	-0.0577534	0.065083	NA	0.0264	0.108	0.0199	-0.0786	0.0086	-0.0094	-0.0562	-0.2499	-0.0545
24179	11606	11606_24179	0.1429	-0.2337	0.4014	0.0674	-0.1019	0.2784	-0.1619	-2.7086	0.131867	0.161862	0.192868	0.153072	0.2275	0.0595	-0.0238	-0.0653	-0.0071	-0.0906	-0.2701	-0.0238	-0.2453	-0.1727
291084	18105	18105_291084	0.1293	0.0101667	0.0079	-0.00686667	0.1214	-0.1086	-0.1148	-0.363887	-0.0643333	-0.0584125	-0.00162841	-0.0994508	-0.5352	0.0928	-0.1433	0.0454	-0.0256	0.2485	0.028	0.1339	0.2559	-0.1796
24314	18104	18104_24314	0.1344	-0.04175	0.082	0.2722	-0.0237	0.4438	0.3234	-0.153952	-0.266267	-0.01265	0.263441	0.0646136	-0.202	0.0063	-0.0658	0.016	0.0222	0.1983	-0.0548	0.0179	-0.0967	-0.1991
498272	107652	107652_498272	-0.0398	0.0105	-0.06324	0.0276	0.1291	-0.0579	-0.1169	0.532513	0.0922667	0.05793	0.0181539	-0.0146195	-0.1999	0.0105	0.00225	-0.14205	-0.08815	-0.14835	-0.04025	-0.05455	-0.0091	-0.09755
25351	20526	20526_25351	NA	0.0113	-0.0383	-0.0896	-0.04735	-0.4845	0.0723	-0.000844541	NA	0.07	0.106827	0.115076	NA	NA	0.0479	0.0047	0.07465	-0.001	0.0343	0.1049	-0.109	-0.0468
192357	105446	105446_192357	0.0114	0.0853	-0.0138	-0.0245	0.0162	0.1118	0.1051	-0.146174	-0.1206	0.060475	-0.168977	-0.101784	-0.3934	-0.0576	-0.0216	-0.1296	0.0243	-0.0992	-0.1123	-0.1762	-0.2023	-0.1276
171374	11947	11947_171374	NA	NA	-0.0017	0.0131	NA	-0.0346	-0.064	0.0541425	-0.0644667	0.02465	-0.015542	0.094183	0.0424	-0.0004	-0.0476	0.0856	0.1045	-0.0097	-0.1185	-0.1049	-0.0243	-0.5562
114591	75221	75221_114591	0.0128	-0.0458	0.0162	0.0364	0.0345	0.0727	0.0148	0.119074	-0.07005	0.0932125	0.277264	0.214193	0.2203	0.1339	-0.0162	-0.17915	0.0219	0.015	-0.0087	-0.0024	-0.0754	-0.1606
170635	241452	241452_170635	NA	-0.0153667	NA	NA	-0.107767	NA	NA	-0.098737	NA	NA	NA	NA	-0.9709	0.3611	NA	-0.1072	0.087	0.0575	-0.1826	-0.212	0.1287	0.24
64040	56752	56752_64040	-0.0409	-0.0549	-0.00775	-0.0218	-0.0649	0.0537	-0.0494	-0.478095	NA	-0.100044	-0.141531	-0.20439	-0.1182	-0.085	-0.032325	0.017075	0.093275	0.0317	-0.0344	0.0784	-0.239	-0.0217
24464	15439	15439_24464	-0.0628	-0.0039	0.1558	0.0044	0.0493667	0.4412	1.9039	-0.687609	NA	-0.087775	0.0553602	0.0951716	0.0488	-0.2446	-0.0033	-0.012	-0.104	-0.0632	0.0308	0.0772	-0.1532	0.4768
295703	12258	12258_295703	-0.1232	-0.0097	0.0841	0.292	0.2216	0.3625	0.2697	-0.735198	-0.243067	-0.06395	0.468998	0.698932	0.0545	-0.4829	0.1199	0.0497	-0.0942	-0.2183	-0.1193	0.0029	-0.0552	0.0586
25081	11806	11806_25081	NA	-0.0154	0.103775	0.009025	0.0375	-0.6392	-0.6267	-0.00474021	0.0102	-0.006375	-0.048921	-0.0192688	-0.0453	0.3396	0.0874	0.0288	0.0615	NA	NA	NA	NA	0.2818
25080	11808	11808_25080	NA	0.0267	0.0127	0.01085	0.0558333	NA	NA	NA	NA	0.0631125	0.00805227	0.0649778	NA	NA	-0.0529	-0.0592	0.0849	-0.0025	0.0218	0.0089	-0.0404	-0.7942
293448	67003	67003_293448	-0.003	0.0156	-0.0521	0.05785	0.0586	-0.0431	-0.0078	-0.0582805	-0.00716667	-0.0838187	-0.101502	-0.115852	-0.1725	-0.0502	0.0311	0.0068	0.0209	-0.0487	0.0132	-0.0128	-0.0626	-0.055
25513	18708	18708_25513	0.0267	-0.175167	-0.080775	-0.0196	-0.00975	0.0885	0.0511	0.728368	-0.02735	0.33135	0.506746	0.785534	0.0064	-0.0677	0.0121	-0.03805	0.00825	-0.0705	0.0136	-0.1321	-0.0413	-0.5209
300079	27367	27367_300079	-0.0179	NA	NA	NA	NA	0.0144	0.0386	NA	NA	NA	NA	NA	-0.1477	-0.0475	0.0134	0.0343	0.0059	-0.0155	0.0155	0.0549	-0.075	0.0436
362789	68520	68520_362789	-0.0006	0.0886	-0.0037	-0.00395	0.046	-0.0822	-0.0535	-0.227755	0.106	0.05995	-0.023175	-0.00867102	0.1551	-0.1017	-0.0163	0.0985	0.0168	-0.03	-0.1259	-0.0782	0.0319	-0.2378
300142	67976	67976_300142	0.0219	0.0578	-0.01725	-0.14855	0.0627	0.0602	0.0834	-0.334754	0.0966778	-0.106625	-0.235914	-0.0447244	0.2444	0.0225	NA	0.0063	-0.0436	-0.1515	-0.1732	-0.0967	-0.1821	-0.1335
317163	13664	13664_317163	-0.0468	-0.0559	-0.0068	0.07865	0.1228	-0.0598	-0.0039	0.0146242	0.112967	0.107494	0.0399506	0.0542216	-0.0822	0.045	0.0072	-0.0655	-0.0318	-0.0811	0.2953	-0.0579	0.1569	0.0407
302697	66235	66235_302697	0.0128	0.0653	-0.0209667	0.0284667	-0.0783	-0.0043	-0.0206	NA	NA	-0.0265083	-0.0365091	-0.0772413	-0.018	-0.0467	0.0317	0.0068	0.0158	-0.0078	0.194	-0.0223	0.0064	0.1129
24775	20415	20415_24775	NA	-0.0472	0.1608	0.1693	-0.0838	-0.574	-0.9745	-0.0122087	NA	0.003275	0.0245	-0.00213977	0.0955	0.1988	0.00408	-0.01197	0.01963	0.02	-0.1052	-0.1101	-0.4733	0.1323
362866	212862	212862_362866	0.0639	-0.0692667	-0.0449667	-0.1071	-0.0418	0.0445	0.0214	-1.13323	0.00793333	0.162333	0.321276	0.16106	-0.336	-0.1759	NA	NA	NA	NA	NA	NA	NA	NA
29758	20447	20447_29758	0.0224	-0.0183	-0.1358	-0.25645	0.01435	-0.0933	0.0504	-0.619644	NA	-0.0399938	0.0778108	0.0169619	-0.2415	0.0752	0.02495	0.0449	-0.02175	0.0057	0.0671	0.0038	0.0192	0.02275
25445	14283	14283_25445	NA	0.0041	0.08145	0.0356	-0.0747	0.2274	0.766	-0.0403802	NA	0.0183062	-0.0022017	0.128712	0.0567	0.3298	-0.1591	-0.4118	-0.1778	0.0029	-0.0221	0.0079	-0.0401	0.118
29215	11847	11847_29215	0.0255	-0.0143	-0.1525	-0.0035	0.0268	-0.2523	0.002	-0.0242061	0.0362667	0.441681	0.131228	0.0966358	0.3319	0.1932	0.021	0.4302	0.2934	-0.0189	0.0088	-0.0101	0.1191	0.8424
84013	56348	56348_84013	0.0031	-0.0664	0.0698	0.0852	-0.0844	-0.0524	-0.1753	-0.0713223	0.0410333	-0.00631875	-0.155805	-0.141802	-0.0753	-0.0465	0.01225	-0.00055	0.01175	-0.0015	0.0768	0.0379	0.0562	-0.1902
360505	17168	17168_360505	-0.0415	0.01735	0.1791	0.1495	-0.1244	-0.0742	-0.0704	-0.531436	0.112867	-0.0594375	-0.0258761	0.110632	0.1301	0.0676	NA	NA	NA	NA	NA	NA	NA	NA
308416	53333	53333_308416	-0.0317	-0.1007	0.0574	0.1	0.0233	-0.0483	-0.1072	0.0660773	5e-04	0.048525	0.0291284	0.129893	0.3377	0.0995	-0.028	0.0382	-0.4457	-0.0594	-0.1266	-0.065	0.2171	-0.235
306544	114863	114863_306544	0.032	0.0405333	-0.13975	-0.11905	-0.0772667	-0.1125	0.0018	0.325605	-0.0077	-0.0295312	0.193414	0.155886	0.0337	0.122	0.0098	0.051	0.0607	-0.0402	-0.1344	-0.1613	-0.1456	-0.23
116593	103149	103149_116593	-0.2408	-0.0449	0.0692	0.0589	-0.0706	0.816	-0.492	-0.356878	-0.207167	-0.064125	-0.0310739	-0.0511511	-0.8513	0.9295	0.0218	0.0437	-0.0537	0.0931	0.0164	0.0396	0.1347	1.5024
79250	11429	11429_79250	5e-04	-0.0693	0.04295	0.0905	0.0206	-0.0236	-0.0197	-0.0860659	-0.150967	0.0159688	-0.0253687	-0.00184886	-0.111	-0.0136	-0.0108	0.0459	0.0357	0.0523	-0.0157	-0.0583	-0.0208	-0.2131
301617	269224	269224_301617	0.0828	-0.0233	0.1692	-0.1088	-0.0067	0.1912	0.3577	0.181578	NA	0.0845	-0.0266432	0.0293023	0.0659	0.1265	0.0359	0.0612	-0.0209	-0.0836	-0.0442	0.0132	-0.3305	-0.5003
85253	18815	18815_85253	NA	-0.00846667	0.1185	-0.0809	-0.112133	-0.2997	-0.514	0.0709515	NA	-0.00855	-0.00329659	-0.0264477	NA	0.0998	-0.1218	0.1091	0.1607	0.156	0.1246	0.0923	0.0713	-0.0767
24795	20716	20716_24795	0.2122	-0.1383	0.2326	0.1497	0.1488	-0.4673	0.2057	NA	0.111867	0.598838	1.88662	1.73027	0.4284	NA	0.1596	-0.04065	-0.09185	0.1335	-0.0498	-0.0337	-0.0935	0.5519
288354	72020	72020_288354	-0.027	-0.0748	-0.1715	-0.2473	0.0355333	0.045	0.0758	0.194646	0.0422	0.00615	0.0809977	-0.005425	-0.0885	0.0392	NA	NA	NA	NA	NA	NA	NA	NA
313478	319965	319965_313478	-0.0745	-0.1501	0.0779	0.1493	0.0341	-0.0205	8.603e-05	-0.0629569	-0.209667	-0.0420375	0.0538534	0.0826023	0.0253	-0.1162	-0.0413	0.0193	0.0751	-0.0706	-0.1865	-0.0499	-0.0138	-0.4722
311647	277360	277360_311647	0.0707	-0.0189	0.0685	-0.0062	-0.1277	0.0663	-0.031	0.936588	-0.0293	0.0777375	0.527364	0.436574	0.1776	-0.2331	-0.0662	0.0311	-0.04	-0.0302	-0.1285	-0.0427	-0.1476	-0.1901
246185	68730	68730_246185	-0.0035	0.08595	0.0295	0.0065	-0.0954	-0.0094	0.0261	NA	-0.104983	-0.00961875	0.0797852	0.0652716	0.0169	0.0912	-0.1014	0.0805	0.0228	NA	NA	NA	NA	-0.109
305544	216549	216549_305544	-0.0037	-0.124	0.01105	-0.05985	0.0049	0.0525	0.0548	-0.124285	-0.0505333	-0.0054	-0.0880051	-0.0813438	0.0582	-0.0016	0.0131	0.0844	0.0567	-0.026	0.0256	-0.0139	0.0403	0.1372
292687	67369	67369_292687	0.0102	0.0364	-0.0799	-0.0371	-0.0725	-0.0267	-0.0263	0.120615	NA	-0.067475	0.0663699	-0.0505875	-0.0035	0.0075	-0.0033	0.0144	0.0041	0.0601	-0.085	0.06	-0.038	-0.06515
29635	21856	21856_29635	-0.0562	-0.0132	-0.0777333	0.0188	-0.0747667	0.0254	0.064	0.0538011	0.0076	0.0313042	-0.0904265	-0.063733	-0.0592	0.0841	-0.0518	0.148	-0.0145	-0.002	-0.0132	-0.0471	-0.024	-0.1847
303252	11685	11685_303252	NA	-0.0932	-0.178	0.0336	-0.1121	NA	NA	NA	NA	0.187062	0.138336	0.101365	NA	NA	-0.1458	-0.8625	-0.8756	0.0091	-0.0032	-0.0156	-0.0458	-0.2809
81639	11687	11687_81639	0.0299	0.05615	-0.2162	-0.2433	0.10335	0.4127	0.3131	0.00475998	NA	-0.143875	0.0262273	0.0942364	0.087	-0.6222	-0.153	0.0296	0.0363	-0.0362	0.0495	0.0687	-0.055	-1.2168
287454	11684	11684_287454	-0.5129	0.0166	-0.0283	0.0431	-0.0828	-0.1143	0.0209	-0.0296725	-0.00443333	0.0206313	-0.0565222	-0.0393688	0.1152	-0.0462	-0.0896	0.0034	0.1434	0.0031	-0.0285	-0.0278	-0.1022	-0.9607
25404	12389	12389_25404	-0.0528	0.1344	0.1204	0.0907	0.2723	0.163	0.0019	-0.0809157	0.324533	-0.010925	0.374061	0.232937	-0.3096	-0.3837	-0.00396	-0.00159811	-0.02444	-0.1099	-0.0881	-0.1935	0.0298	-0.1013
499413	74377	74377_499413	0.4012	NA	0.07435	0.1065	0.0092	-0.6513	-0.9332	-0.0967605	NA	0.0597	0.112516	0.0482977	-2.8667	-0.4202	-0.01	-0.13585	-0.1048	0.1321	0.03	0.0596	0.0543	-0.0046
361849	67500	67500_361849	0.0208	-0.0614	-0.1215	-0.16095	0.1083	0.0722	0.0828	-0.168274	0.132067	-0.0332187	-0.000541477	-0.010933	-0.0237	-0.0177	0.0465667	-0.122967	-0.0368667	-0.1084	0.0494	-0.0301	0.0911	0.00845
302670	22184	22184_302670	0.0312	0.0425667	0.0279667	-0.0186	0.0325333	-0.0477	0.0652	-0.100233	0.0233333	0.0516583	0.0572777	0.0660689	-0.3937	-0.0363	NA	NA	NA	NA	NA	NA	NA	NA
498425	22183	22183_498425	0.0298	0.0176	0.1445	0.1036	0.1171	-0.0232	-0.0265	-0.332923	NA	0.00845	0.0464716	0.17767	-0.0214	0.0643	0.0267	0.2307	0.196	-0.0459	0.0531	-0.0763	-0.0425	-0.1092
298071	94181	94181_298071	0.0827	0.1553	0.01545	0.0593	-0.0466	0.2203	0.0432	NA	0.115767	-0.0357063	0.129929	0.244753	0.0662	0.088	0.01215	0.01965	0.00085	-0.084	-0.2253	-0.2809	0.2014	-0.1426
304074	338467	338467_304074	-0.0683	-0.0242	0.00515	-0.0426	0.08365	0.0294	0.0775	NA	0.0572667	0.024275	0.100401	-0.133159	-0.0113	-0.0603	0.0204	0.0982	0.0173	-0.1012	0.194	-0.0758	0.0884	0.06775
691610	228491	228491_691610	0.0475	-0.0373	0.00035	0.0534	0.071	-0.0841	-0.0023	0.244253	0.0222	-0.130513	-0.0324489	-0.0591097	-0.184	0.038	NA	NA	NA	NA	NA	NA	NA	NA
312510	21841	21841_312510	-0.0669	-0.0493	-0.04995	-0.062125	-0.01345	0.0793	0.0373	0.0449503	0.204333	0.0027	0.0428989	8.4375e-05	-0.0486	-0.1369	-0.0125	0.0136	-0.0348	0.0875	0.0671	-0.0563	-0.1159	0.023
363165	215418	215418_363165	0.03	0.038	-0.10875	-0.00905	0.0556	-0.3474	-0.1658	0.847649	-0.118	0.0352312	0.104203	0.0939938	0.7044	0.1678	-0.0775	-0.1082	-0.0175	-0.0134	-0.1437	-0.0371	0.043	0.1118
292737	233016	233016_292737	0.0589	-0.0314	0.0813	0.0596	-0.04115	0.0378	0.086	0.289695	0.268933	-0.184737	0.0479511	0.0578159	0.3811	0.0171	-0.0264	-0.0369	0.0114	-0.0651	0.0582	0.0048	-0.1654	0.05805
29568	23938	23938_29568	-0.0379	-0.0511	-0.0176333	-0.00356667	-0.0384	-0.0129	-0.0218	-0.122538	-0.00436667	-0.113454	-0.189342	-0.136724	0.1135	0.0941	-0.056	0.0451	0.0381	0.1249	0.0469	0.1899	-0.0065	-0.3525
299604	216151	216151_299604	-0.0571	0.1375	-0.0701	-0.0057	-0.1198	0.0161	-0.0129	0.197331	0.00823333	0.0244375	0.00367273	0.0359023	0.4758	-0.0446	-0.0451	0.0334	0.0306	0.0361	-0.0229	0.0892	-0.019	-0.1602
291969	11972	11972_291969	-0.0005	0.119975	0.0398	-0.0703	-0.0879	-0.0181	-0.0505	NA	-0.0438917	0.0389125	0.0198125	0.0417443	-0.1266	0.0492	-0.0287	0.0683	0.1334	-0.0052	-0.0635	-0.0994	0.0757	-0.2989
315745	14155	14155_315745	0.0127	-0.0757	0.0888	0.17645	0.1705	6e-04	0.0319	0.0276681	0.0122333	0.0431313	0.257394	0.186857	-0.0664	0.0879	-0.0712	0.046	0.0461	0.0015	0.0107	-0.001	-0.0507	-0.1177
366138	241576	241576_366138	0.0668	0.067	0.0447	0.0278	-0.1286	-0.0122	-0.052	-0.0130507	NA	-0.1226	-0.193239	-0.124223	-0.0691	-0.1674	NA	NA	NA	NA	NA	NA	NA	NA
171105	240028	240028_171105	0.0365	0.005925	0.1649	-0.1756	-0.0297	-0.0756	0.1137	-0.302298	NA	0.0431375	-0.0789023	-0.0424602	-0.1068	0.1884	-0.0167	0.0354	0.02518	0.0285	0.1094	0.0926	0.1766	-0.1131
314399	66622	66622_314399	0.0774	-0.0183333	-0.0731	-0.1636	0.00846667	-0.0031	0.0525	-0.123376	0.0688667	0.0294937	0.0793568	-0.0511699	-0.1217	-0.0197	-0.0196	0.0279	-0.0229	-0.0097	0.0888	0.0468	0.0457	-0.141
301513	58184	58184_301513	0.0031	-0.0204	0.0048	-0.1105	-0.0402	-0.0275	-0.0125	NA	0.000133333	-0.0493375	-0.0469682	-0.0362818	-0.1221	-0.0114	-0.0036	0.0211	0.0114	0.0615	-0.0373	-0.0122	-0.0461	-0.1378
317335	13205	13205_317335	-0.039	0.1685	-0.0168333	0.0182	-0.1732	-0.0541	0.0087	-0.0493651	-0.0289333	0.0430792	-0.10509	-0.0996091	-0.1197	-0.0109	0.02005	0.0456	0.0322	0.0047	0.20175	0.09925	0.2374	0.1672
300225	22379	22379_300225	-0.0627	0.0315333	-0.0279	0.0586	-0.0364333	-0.0159	-0.0858	0.087442	-0.0416667	-0.0112	0.013242	0.043975	-0.2395	-0.1735	NA	NA	NA	NA	NA	NA	NA	NA
288671	59008	59008_288671	-0.0611	0.0626	0.1528	-0.0635	0.0748	0.0045	-0.0333	NA	-0.1424	0.147888	-0.00296023	0.0572477	-0.1049	-0.0602	0.0063	0.0322	0.0263	0.0311	-0.0997	-0.0499	0.0284	-0.203
60357	19126	19126_60357	0.0649	-0.0099	-0.0231	-0.0239	0.0102	0.0302	0.0705	0.176061	NA	-0.110812	-0.0294295	0.00488182	-0.2959	-0.5589	0.0567	-0.0613	-0.1217	-0.1189	-0.1691	-0.2167	-0.1148	-0.33145
360569	67390	67390_360569	0.017	-0.0172	0.1011	0.0483	-0.1131	-0.0194	0.1216	0.133953	0.0463	-0.0053125	-0.00295227	0.0154398	-0.0818	-0.0326	-0.0028	0.0345	0.0757	-0.0284	0.0105	-0.0771	-0.262	-0.1955
498662	72148	72148_498662	0.0564	0.0089	-0.0122	-0.0205	-0.0731	-0.1005	-0.0373	0.225842	0.0792	0.1626	0.399806	0.520715	-0.1844	-0.0236	-0.0244	-0.0043	0.0401	0.0111	0.0179	0.0712	-0.0249	-0.4416
311548	74711	74711_311548	0.3691	0.0301	-0.0142	0.0384	-0.0956	-0.3301	-0.2312	-0.424955	-0.0420333	0.020225	0.103634	0.126389	-0.1647	0.0376	0.0478	0.0306	-0.1133	-0.0248	-0.034	-0.0106	0.0087	-0.1019
366567	231098	231098_366567	NA	-0.0351	0.1883	0.2484	-0.0409	NA	NA	NA	NA	-0.048975	-0.00312727	0.0241432	NA	NA	-0.03165	-0.0098	-0.1493	0.0361	-0.0758	0.0111	-0.0747	1.1842
83689	53599	53599_83689	-0.0211	-0.1766	0.0351	-0.0399	0.1085	0.0225	-0.1102	NA	-0.149433	-0.011725	0.127998	0.0106398	-0.0721	-0.042	0.00525	-0.02155	0.0021	0.1095	0.1689	0.2007	0.18	0.0377
289752	14030	14030_289752	-0.0637	0.0149	-0.0537	0.072	-0.0423	0.0082	0.0352	0.102082	NA	-0.0161937	-0.162522	-0.181986	0.3022	-0.1489	0.01795	-0.00685	-0.1814	-0.112	0.1162	0.019	-0.1546	0.1197
305427	21906	21906_305427	NA	-0.04755	-0.1289	-0.0279	0.06595	0.2277	0.6492	0.00428181	-0.0940667	0.0475625	-0.0659023	0.000897727	NA	NA	-0.0369	-0.0048	0.0838	0.2261	0.1646	0.1839	0.1768	-0.1869
362873	54712	54712_362873	-0.0307	-0.1006	0.07615	-0.0313	-0.07545	-0.1567	-0.1293	-0.27311	0.1834	-0.0943271	-0.106011	-0.30934	0.0099	0.0028	NA	NA	NA	NA	NA	NA	NA	NA
365494	332397	332397_365494	-0.0158	-0.0577	-0.1967	-0.1156	-0.0061	-0.0291	0.0122	0.301934	0.1027	-0.0894063	-0.375073	-0.300316	-0.2156	-0.1125	NA	NA	NA	NA	NA	NA	NA	NA
312647	74244	74244_312647	-0.0075	0.0831	0.0306	-0.0083	-0.1607	-0.0216	-0.0592	0.113905	0.1665	-0.0133333	0.0136928	-0.0150023	0.035	-0.0313	-0.0176	0.0449	0.0793	0.0676	-0.0487	0.0169	-0.1959	-0.0188
503446	70392	70392_503446	NA	0.0371	-0.2526	0.0241	-0.2193	NA	NA	0.14582	-0.0709667	-0.1553	0.0226034	-0.138227	NA	NA	0.1525	0.2947	-0.0359	0.0771	0.0947	0.0592	-0.0128	0.7956
314630	66932	66932_314630	-0.0145	0.043	0.0197	0.0210333	-0.0758667	-0.0138	0.0237	0.111957	0.0673333	-0.0126583	-0.0219333	0.0117966	0.285	0.0591	-0.05275	0.0628	0.1143	0.0807	0.0193	0.0497	0.0396	-0.0159
290212	13644	13644_290212	-0.0112	-0.2634	0.03895	0.08725	-0.0917	0.1047	-0.1045	NA	-0.0734667	-0.120925	-0.112901	-0.206853	0.0829	-0.0616	-0.0139	0.0408	0.0194	NA	NA	NA	NA	-0.1848
305827	218973	218973_305827	-0.095	0.0731	0.0156	0.0063	-0.1047	-0.0545	0.1457	0.210104	0.0115333	-0.06725	-0.163627	-0.0950932	-0.0313	-0.085	0.0607	-0.1903	-0.0938	-0.0311	0.0049	-0.0129	-0.0663	-1.0064
307200	54607	54607_307200	0.0065	-0.0027	-0.1905	-0.206033	-0.0527	0.206	0.0488	0.176253	0.0138667	0.0409292	0.168317	0.122436	-0.2139	-0.0649	-0.0416	0.1729	0.12745	0.0512	0.0548	0.0015	-0.0383	-0.1817
362666	230935	230935_362666	-0.0352	-0.0334	0.00645	-0.05975	-0.018	-0.0161	0.0122	0.216379	NA	-0.0220688	-0.0664358	0.114932	0.0728	0.0756	-0.0442	-0.014	0.116	-0.0249	-0.1065	-0.0403	0.0319	-0.0909
317646	22121	22121_317646	0.0039	0.0764	-0.0281	0.011	-0.1452	-0.0292	-0.0695	-0.225282	-0.197067	-0.120169	-0.108539	-0.171552	0.2331	-0.0224	0.00844545	-0.00911818	-0.0396364	0.01175	-0.15465	-0.15055	0.047	0.0801
54308	20874	20874_54308	0.0037	-0.1376	-0.049975	-0.033675	0.00776667	0.0241	0.0884	0.365162	0.138233	-0.0180375	0.078929	0.084992	-0.163	-0.0173	-0.016	-0.0235	-0.0121	-0.0053	0.0616	-0.033	0.1469	0.0257
25497	18141	18141_25497	0.0266	0.039	0.048	-0.0626333	-0.0255667	0.0198	0.0483	-0.0659314	0.0761667	-0.0236292	0.106532	0.0196182	0.1248	0.0972	0.0819	0.0458	-0.051	-0.0275	-0.0314	0.0253	0.0124	0.0932
500265	78482	78482_500265	0.3394	0.0177	0.0245	-0.1733	-0.06625	-0.02	0.3205	-0.0146647	NA	0.148113	-0.170038	0.0763034	NA	NA	NA	NA	NA	NA	NA	NA	NA	NA
64527	231887	231887_64527	0.001	NA	0.20605	0.14425	0.0127	-0.0766	-0.0088	NA	NA	0.127287	0.0394034	0.12024	-0.0311	0.1434	0.0149455	-0.00214545	0.0272	-0.152	0.0581	-0.0112	0.0575	0.3455
500727	71963	71963_500727	0.0067	0.0550333	0.0003	0.0634	-0.0398333	0.0119	0.0029	0.0464687	-0.0257556	-0.0191125	0.0666233	0.084796	0.0333	-0.0146	-0.0832	0.0756	0.00195	-0.0317	-0.1477	0.0192	-0.315	-0.12
84360	12725	12725_84360	0.0215	-0.0379333	-0.089075	-0.060925	-0.02792	-0.0414	-0.0057	-0.0747431	0.0793333	0.04405	0.118741	0.0973097	-0.118	0.0314	0.014	0.0151	-0.0073	-0.0009	0.0502	0.0022	-0.1228	0.02695
362635	230848	230848_362635	0.0894	0.056	0.0641	0.009	-0.0264333	0.5035	0.2392	NA	NA	-0.471938	0.0655557	-0.0520932	0.4076	-0.1716	-0.1571	-0.0834	-0.099	-0.1645	-0.1021	-0.1496	-0.3605	-0.5186
313772	140500	140500_313772	0.0042	0.04615	0.1251	0.0891	-0.0208	-7.746e-05	0.0568	0.183405	0.0652667	0.07815	0.119624	0.165557	0.3847	-0.0872	-0.05	0.0286	0.0253	-0.0492	-0.0877	-0.0481	-0.0863	0.09975
303396	66884	66884_303396	4.699e-06	0.0756	0.1407	-0.0839	0.1714	0.0218	0.0349	0.0312088	-0.0485	-0.033725	-0.0327852	0.049083	-0.1373	-0.0795	0.03615	0.00755	0.0309	-0.0554	-0.0116	-0.0628	0.0267	0.0415
100364165	18087	18087_100364165	-0.0125	0.0528	-0.1301	-0.19565	-0.0612	0.1163	-0.0084	0.0313277	NA	0.0075375	-0.0361653	-0.0507097	0.0037	-0.1411	NA	NA	NA	NA	NA	NA	NA	NA
252892	56839	56839_252892	-0.0148	-0.1129	0.03105	0.1403	-0.0644	-0.0586	0.0494	-0.266532	-0.0637667	-0.1294	-0.127682	-0.206025	-0.1409	0.1298	-0.0658	0.0813	0.0437	0.092	0.1709	0.0686	0.0652	0.5561
94165	104248	104248_94165	0.0069	NA	-0.0189667	0.0383667	-0.0058	0.0109	0.027	0.062191	NA	0.00997917	-0.0790689	-0.110827	0.3437	0.0902	-0.0755	0.0111	0.0248	0.0131	-0.0333	0.0379	-0.1288	0.1199
295050	69639	69639_295050	0.0252	0.0814	-0.0146	0.1043	0.0376	0.0808	-0.0267	-0.255214	0.117067	-0.117475	-0.303755	-0.218894	-0.0667	-0.1629	0.0281	0.0466667	-0.0488333	-0.0515	0.247	-0.0047	-0.2321	0.0469
366984	71949	71949_366984	-0.0525	-0.1652	0.0161	-0.0397	0.0714	-0.0176	-0.0398	NA	-0.0538667	-0.037675	-0.0731932	-0.080533	0.0027	-0.0308	0.0128	-0.0209	0.0182	0.1477	-0.0474	0.0352	-0.1025	-0.3883
689523	72568	72568_689523	0.1505	NA	-0.0541	-0.0982	0.0643	0.309	0.2431	0.111109	NA	-0.037075	0.000345455	-0.0207818	-0.1564	-0.2758	NA	NA	NA	NA	NA	NA	NA	NA
79559	11658	11658_79559	-0.0714	-0.2383	-0.099975	-0.1362	0.0559	-0.1431	-0.0936	NA	-0.2053	-0.179816	-0.36478	-0.391624	0.0037	-0.1419	-0.0066	-0.058	0.0683	-0.0151	0.0792	-0.0345	0.1027	-0.0493
297725	67623	67623_297725	-0.0549	NA	0.0703	0.0108	0.0476667	-0.1616	-0.0852	-0.228487	NA	-0.0676625	-0.0169835	-0.124008	0.0192	0.0504	0.0086	-0.0012	-0.0117	-0.0176	-0.0513	0.048	-0.1726	0.0473
502020	380916	380916_502020	-0.0336	-0.09205	-0.0207	-0.06255	-0.0018	0.1012	-0.1005	-0.259184	0.2425	-0.00794375	-0.163081	-0.175128	0.0032	-0.0167	0.0495	-0.0735	-0.0463	-0.053	-0.0204	0.066	-0.0398	-0.1356
307474	56070	56070_307474	-0.013	-0.07175	0.0173333	0.1457	0.0779667	-0.0283	-0.0268	0.0439757	-0.0788	0.0690875	0.0451027	0.0256261	-0.1342	0.0125	-0.01965	-0.199	-0.0076	0.0556	0.0615	0.091	0.2161	0.2833
500030	75725	75725_500030	0.0101	-0.03065	-0.109233	-0.000866667	-0.00108	-0.0188	0.0195	0.110458	0.0693667	-0.0419083	0.00364129	-0.00263674	-0.0224	0.0663	-0.1233	-0.01825	-0.08005	-0.0383	0.1494	0.0463	0.199	0.1319
314772	13516	13516_314772	-0.024	-0.0049	0.0285	3e-04	-0.01505	-0.2243	-0.7446	0.00865486	NA	-0.0952	0.0521205	-0.000854545	NA	0.0676	0.0842	0.0834	-0.0124	0.0785	0.0024	0.051	0.0865	-1.0072
304802	269120	269120_304802	0.1429	0.0061	0.1835	0.1621	0.0658	0.0849	0.0127	-0.301773	NA	-0.118263	-0.0331034	0.0304159	0.6422	-0.71	-0.2908	-0.011	0.169	-0.0867	-0.1215	-0.0262	-0.0559	-0.7447
29186	12512	12512_29186	0.0124	-0.109733	NA	NA	-0.0649667	-0.0483	-0.0865	NA	-0.227122	NA	NA	NA	-0.204	-0.1231	0.03453	0.01027	0.00553	-0.0852	-0.2306	-0.1454	0.3181	-0.1951
311368	329506	329506_311368	-0.019	-0.07985	0.0638	-0.00705	0.08395	0.0239	0.1011	0.0357439	0.110633	0.0542	-0.054746	-0.00619432	-0.0921	0.0938	-0.0609	0.0037	-0.0478	0.0958	0.2058	0.0764	0.08	0.4335
314751	319880	319880_314751	0.047	-0.0761	0.0293	-0.08144	0.0122	-0.1194	-0.1056	-0.823078	-0.179267	-0.176165	-0.170457	-0.256878	-0.0344	-0.0158	0.0328	0.0403	0.0034	0.0744	-0.0375	-0.0106	0.0375	0.6631
25493	18035	18035_25493	-0.1406	-0.0243	7.49999999999987e-05	-0.00915	-0.1405	-0.2534	0.1147	0.333759	-0.174167	0.0945969	0.219893	0.161464	-0.0306	-0.2922	0.0111	-0.1255	-0.0592	-0.3339	0.0216	-0.0875	0.1279	0.9715
363212	320705	320705_363212	-0.0329	0.112	0.0281	-0.1841	-0.0666	0.0893	-0.1447	0.548457	0.0260667	0.071	-0.0837898	-0.0825864	-0.1271	-0.1751	0.0324	-0.01455	0.0213	-0.0092	0.0498	0.0096	0.0899	-0.6568
65134	56389	56389_65134	-0.0424	0.031	-0.04015	-0.02925	-0.0917	0.1197	0.0694	0.00187215	0.0704	-0.0804187	0.0286653	-0.00525966	0.2142	-0.0075	-0.0242	0.0779	0.0787	0.0509	-0.0456	-0.1262	-0.1679	-0.0148
498012	217246	217246_498012	NA	NA	NA	NA	0.0072	NA	NA	NA	NA	NA	NA	NA	NA	NA	NA	0.0103	-0.1907	NA	NA	NA	NA	-0.4551
24310	11421	11421_24310	-0.5419	-0.0759	0.07105	0.16325	0.0325667	0.9573	-0.2482	0.123887	NA	0.0426375	0.0758699	0.073329	-0.1004	-0.0565	0.0079	0.0405	-0.1406	NA	NA	NA	NA	-0.76655
24642	18648	18648_24642	NA	-0.075	-0.0747	-0.0317	-0.12285	-0.0534	-0.0948	0.00419462	-0.0902	0.0862875	0.110607	0.095908	0.0507	0.0523	-0.0120833	0.08735	0.128608	0.0777	0.1237	0.1341	0.1019	-0.2111
304758	72949	72949_304758	0.0071	NA	-0.04125	-0.0743	-0.165	0.094	0.1275	0.251244	NA	0.265863	0.407156	0.391985	0.0459	-0.0288	0.03575	0.01455	-0.03825	0.0701	0.1577	-0.0351	-0.0443	0.13815
303614	66313	66313_303614	-0.0104	-0.1448	-0.0512333	-0.1379	0.0417667	0.0066	0.0227	-0.498992	-0.0767333	-0.0567125	0.00640795	0.0418758	-0.0234	-0.0832	0.02025	0.0195	0.00615	-0.0053	0.12325	0.05775	0.0865	-0.0209
360823	68420	68420_360823	0.0026	-0.0376	-0.0381	-0.0888	0.0331	-0.0969	0.037	0.0804069	-0.0854	-0.118362	-0.300647	-0.20702	-0.1586	-0.0921	8.373e-05	0.0542	0.0114	-0.0955	-0.0309	0.0504	-0.0147	0.0518
363002	83797	83797_363002	0.0134	-0.0509333	0.0118	-0.0728	0.1122	0.0253	-0.039	0.515172	0.0759889	0.03395	0.121797	0.206931	0.1307	-0.1166	-0.0143	0.0331	0.05	0.06	0.0177	-0.0076	-0.0665	0.0998
100365370	52468	52468_100365370	0.0119	-0.02365	0.0243667	0.0087	0.0411333	-0.0326	-0.0031	0.362418	-0.0443333	-0.00333333	0.0387629	0.0304523	0.3484	-0.0877	NA	NA	NA	NA	NA	NA	NA	NA
83498	15384	15384_83498	0.0126	-0.0024	0.03386	0.06952	0.0697	-0.103	-0.0801	-1.03613	0.0203333	0.0144625	-0.0163132	-0.0327136	3e-04	0.199	0.01487	0.01442	0.029215	-0.0471	0.1098	0.0172	0.0085	0.1514
289777	60530	60530_289777	0.2079	0.1114	0.2044	0.01335	0.085	0.2684	0.2712	-0.490676	NA	-0.0108687	0.102446	0.149384	-0.0978	0.0108	-0.1114	0.2815	-0.065	-0.0186	-0.063	0.0435	-0.0126	0.1054
498875	225638	225638_498875	0.6531	NA	-0.1386	-0.1456	0.1103	0.8307	0.0832	-0.0417109	NA	-0.093775	0.0578125	0.0566216	0.4163	0.785	NA	NA	NA	NA	NA	NA	NA	NA
681996	217737	217737_681996	0.0647	0.1365	0.0476	0.0012	-0.0329	-0.0027	-0.0188	-0.179112	-0.126867	-0.0757125	-0.0939216	-0.033167	0.0262	0.0328	-0.0291	0.0604	0.0814	NA	NA	NA	NA	-0.0637
304709	67118	67118_304709	-0.0023	-0.001775	0.00136667	-0.0034	-0.07102	0.0239	0.0458	-0.0077568	-0.0333667	0.0167375	0.0798996	0.0973803	-0.0571	-0.0029	0.0144	0.006475	-0.04225	-0.063925	0.012425	-0.111075	-0.035325	0.13478
366975	223828	223828_366975	0.0174	0.0135	-0.2486	-0.2894	-0.06296	0.0353	0.0322	0.481213	NA	-0.110562	0.0497415	0.160785	-0.0548	0.0237	0.0279	-0.5118	-0.0274	-0.0521	0.0234	-0.0052	0.0837	0.0948
499431	12817	12817_499431	-0.3641	0.0423	0.0357	0.097	-0.0576	0.3174	0.1901	0.00362704	NA	0.0597125	0.188926	0.209323	0.9025	-0.2291	0.1351	-0.0647	0.0389	-0.0126	-0.0054	-0.0541	0.0536	1.055
303470	217127	217127_303470	-0.0084	0.1441	0.02295	0.0036	-0.03955	-0.0095	-0.0222	0.186573	-0.0464	-0.04565	0.0147903	0.0125619	0.0085	0.0075	-0.0792	0.05045	0.0252	-0.0372	-0.0506	-0.0946	-0.1326	-0.0633
85243	74769	74769_85243	0.0038	-0.04	-0.0849	-0.0558	0.1706	0.0052	0.0094	-0.191294	0.112867	-0.0079	-0.123047	-0.0428818	-0.022	0.0488	-0.0008	0.0426	0.022	-0.0122	0.0564	-0.02915	-0.0261	0.1866
315298	26934	26934_315298	0.0825	NA	-0.07365	-0.06375	-0.0242	0.455	0.1598	0.996842	NA	-0.0895688	0.866427	0.632616	-0.0189	-0.2787	0.03845	0.066	0.04235	0.0272	0.041	-0.0279	-0.069	-0.4286
25603	17118	17118_25603	0.0137	-0.0501	-0.13555	-0.02025	0.0283	0.1422	-0.0149	NA	0.0655667	0.0496906	0.415203	0.266746	-0.1074	-0.0272	0.018	0.026	-0.0017	0.1936	0.1474	0.1454	-0.0593	-0.20785
360725	69150	69150_360725	-0.0534	0.0135	-0.022	0.0547	-0.0623	-0.0447	-0.0241	0.192699	0.000166667	0.10255	0.157723	0.151139	-0.2189	0.0042	-0.0192	0.39	0.1951	-0.0301	-0.0009	-0.0424	-0.0415	0.2097
314336	72935	72935_314336	0.034	0.2303	-0.0475	0.0153	-0.12365	0.1023	0.0207	NA	-0.0182667	-0.0709875	0.00159545	-0.0587364	-0.1097	-0.0381	-0.02735	0.0354333	-0.0101667	0.1077	-0.0048	0.0754	-0.0178	-0.074825
288092	67846	67846_288092	-0.0294	-0.16	-0.04145	-0.0529	0.03	0.0144	0.0624	0.0323325	-0.00123333	0.129306	0.0937148	0.0833778	-0.0522	-0.074	-0.0227	0.0287	-0.02	-0.0397	-0.0445	-0.1977	-0.1207	0.0599
246776	70598	70598_246776	0.0426	NA	-0.05915	0.05685	-0.056	-0.0373	0.0624	NA	NA	-0.0798375	-0.160369	-0.000102273	-0.164	0.1727	-0.0332	0.0813	-0.1037	0.2349	0.1086	0.1234	-0.0644	-0.0043
29278	16796	16796_29278	-0.0507	-0.00896667	-0.129186	-0.0866286	-0.00133333	0.1415	-0.0805	0.742451	0.037	-0.0236946	-0.034687	-0.14433	0.0882	-0.3109	-0.0079	0.0823	0.1069	-0.0743	-0.0958	-0.061	-0.1355	0.12125
303336	78889	78889_303336	-0.1435	-0.2864	-0.0388	-0.0644	0.0411	-0.045	-0.0393	0.0170918	-0.0627	0.269863	0.0303557	-0.16861	-0.1794	-0.2959	0.0255	-0.00805	-0.0023	-0.1009	0.0667	-0.0113	-0.1156	0.102
296121	84092	84092_296121	-0.0257	-0.0371333	-0.0479	-0.0752	0.144867	0.0236	0.0034	0.399616	0.00785	-0.015725	0.00869432	-0.0172523	-0.1947	-0.0685	-0.0045	-0.0223	-0.0075	-0.0046	0.0231	-0.0007	0.0439	-0.2672
362196	69065	69065_362196	-0.037	0.2244	0.0417	0.2208	-0.0304	-0.168	-0.2169	0.323141	0.215367	-0.090325	0.050242	0.0917534	0.144	0.0108	-0.0046	0.0524	0.1074	0.0256	0.0542	0.0083	0.0379	0.1846
294693	23894	23894_294693	-0.0306	-0.1208	0.0884	0.2685	0.02615	-0.1037	-0.0521	-0.425762	0.0143333	-0.12565	-0.0910466	-0.154907	-0.169	0.02	0.0247	0.0288	-0.02	0.1442	-0.018	0.0107	0.1628	0.0867
309456	226178	226178_309456	0.0132	-0.0827	-0.0324333	-0.0793333	0.0624	-0.0521	0.0092	NA	0.1413	0.0573125	0.213586	0.207066	0.2406	0.0096	-0.015	0.0536	0.0631	0.0367	0.005	-0.052	-0.1094	-0.1118
308435	71722	71722_308435	-0.0139	-0.1105	-0.0112	-0.0248	0.0855	0.0619	0.0355	0.0978548	0.0796667	0.1172	0.1119	0.329353	0.4568	-0.1795	0.0353	-0.0259	-0.022	0.0593	-0.1042	0.0511	-0.0252	-0.20575
361438	104346	104346_361438	-0.0647	-0.0547	0.0389	0.149	-0.0975	0.0262	0.0465	-0.0923938	0.0298	-0.0052125	0.0223659	0.130728	0.0711	0.0433	-0.0618	0.008	0.0285	-0.0946	0.0647	0.1029	-0.0738	-0.0737
314981	12818	12818_314981	-0.49	-0.0303	0.3013	0.20675	-0.01745	0.1222	-0.4635	0.117963	NA	0.0183125	-0.153736	0.00426421	0.1761	0.0216	0.0624	0.1111	0.1196	0.0334	-0.028	0.0267	0.1117	-0.4786
293692	13660	13660_293692	0.0169	0.0668	-0.0099	0.02905	-0.0503	0.0992	0.0927	-1.02212	-0.1598	-0.161169	0.289603	0.127033	0.0728	0.1218	-0.0546	0.0302	0.02845	NA	NA	NA	NA	-0.03075
366205	71436	71436_366205	0.0483	-0.110567	0.0042	0.04525	0.0299	-0.2621	-0.0272	-0.688038	0.135367	-0.13715	-0.202816	-0.0509267	-0.1138	0.2469	0.0079	-0.0686	-0.0593	0.094	-0.0425	-0.0532	-0.1803	-0.0314
353227	235320	235320_353227	-0.1237	NA	-0.07028	-0.05226	0.0846	-0.3376	0.1073	-0.0423257	NA	-0.21987	-0.724065	-0.897401	0.3006	-0.0928	-0.0712	-0.1069	-0.1165	-0.0394	0.0863	-0.0707	-0.2378	0.2458
362622	70012	70012_362622	0.0916	0.151	0.0293	-0.2068	0.1543	0.083	0.1232	-0.211579	0.0667667	-0.0274	0.10117	0.178623	0.0199	0.013	0.0152667	-0.0511333	-0.0203	-0.1927	4e-04	-0.0677	-0.2401	-0.1146
25414	12927	12927_25414	-0.0422	0.2057	0.0097	-0.0134	0.1845	-0.0332	0.0246	-0.316352	0.0954333	0.0095375	-0.107596	0.052708	0.323	0.0658	-0.0635	0.0021	0.0249	0.0048	0.0068	0.1055	0.0199	0.00965
84473	53975	53975_84473	0.0402	-0.0011	0.0665	-0.0145	0.1956	-0.0713	-0.055	-0.00942507	0.0273	0.090675	-0.14205	-0.170299	-0.166	-0.0385	0.0058	-0.0081	-0.0462	0.064	0.0918	0.0069	0.0636	0.2208
81729	19896	19896_81729	0.0029	NA	0.0545	0.0194	0.0989	-0.0716	-0.0809	-0.158149	NA	-0.0388125	-0.00737614	-0.027017	-0.1999	-0.0926	-0.0821	0.003425	0.028375	0.0945	0.0721	-0.0331	0.1967	0.0079
302773	211208	211208_302773	NA	-0.01545	NA	NA	-0.08055	NA	NA	-0.00655483	-0.160033	NA	NA	NA	NA	NA	NA	NA	NA	NA	NA	NA	NA	NA
64474	110611	110611_64474	7e-04	-0.0178333	0.050225	0.005375	-0.0536333	0.039	-0.0073	NA	-0.0719833	0.098425	0.118667	0.208357	-0.0063	0.0292	-0.0821	0.0853	0.1162	-0.0837	-0.0342	-0.0371	0.109	-0.3134
362353	77574	77574_362353	0.0147	0.0024	-0.0315	0.0604333	0.0328	-0.0264	-0.026	0.129438	0.0555667	0.0618833	0.206129	0.143158	-0.0729	0.0137	NA	NA	NA	NA	NA	NA	NA	NA
100912416	232748	232748_100912416	-0.4554	-0.126	-0.0309	0.1612	0.0658	0.4304	0.188	0.000182693	-0.110967	-0.019	-0.0317432	0.045442	NA	NA	NA	NA	NA	NA	NA	NA	NA	NA
494321	403088	403088_494321	NA	0.0242	NA	NA	-0.0631	NA	NA	0.342784	NA	NA	NA	NA	NA	NA	-0.102	-0.02735	0.10445	-0.0006	0.0362	-0.1205	0.0241	0.051
373541	108143	108143_373541	-0.0409	0.0322	-0.03865	0.06335	-0.19375	-0.1421	-0.0243	-0.176784	0.158867	0.0858125	0.183803	0.0528682	-0.172	-0.0455	0.01545	0.0375	-0.1537	NA	NA	NA	NA	0.3889
171152	407786	407786_171152	-0.0183	0.013	0.05885	-0.00345	0.11915	-0.019	0.0501	-0.149309	-0.0664333	-0.0289438	0.113048	-0.0324062	0.1136	-0.0014	0.0726	0.0364	0.0983	0.0169	0.09	0.0372	0.0905	0.0627
315833	244923	244923_315833	-0.3707	-0.0281	NA	NA	-0.0116	-0.3006	-0.1078	-0.0190429	NA	NA	NA	NA	-0.7345	NA	0.1589	-0.0899	-0.1138	0.0826	0.0855	0.0838	0.05065	0.32175
295586	26372	26372_295586	0.0022	-0.0428	0.04065	-0.07685	0.0489	0.0331	-0.0223	0.243186	NA	-0.00389375	-0.054508	0.0539278	-0.0035	-0.0302	-0.07285	-0.07685	0.0508	0.0435	-0.0857	-0.0618	-0.0402	0.1562
307917	234825	234825_307917	0.0078	0.0501	-0.0786	0.1357	0.026	0.0824	0.1356	0.0162231	-0.0842833	0.0043625	-5.56818e-05	0.10524	NA	0.6942	NA	NA	NA	NA	NA	NA	NA	NA
313253	72701	72701_313253	0.0769	NA	-0.088525	-0.0564	-0.07085	-0.323	-0.2559	-0.383111	NA	-0.0517469	0.0481764	0.0566693	0.2179	0.2798	NA	NA	NA	NA	NA	NA	NA	NA
299824	74694	74694_299824	-0.034	NA	-0.1502	-0.0704	0.0663667	0.088	-0.063	0.000372063	NA	-0.0359437	-0.14914	-0.0165045	-0.1067	0.1077	NA	NA	NA	NA	NA	NA	NA	NA
363067	20466	20466_363067	0.0119	0.0672	0.0659667	-0.0308667	-0.041	0.0097	0.0634	0.610777	-0.0513667	-0.0808583	-0.130373	-0.0953322	0.0098	-0.0123	0.0463	0.0067	0.0947	0.0625	-0.0385	0.0923	-0.0024	-0.2013
312401	68169	68169_312401	0.0497	-0.0514	0.05775	0.12145	0.033	-0.0047	-0.0284	-1.75957	0.0342667	0.0061125	0.0135386	0.0202705	0.0135	-0.0569	NA	NA	NA	NA	NA	NA	NA	NA
362609	80912	80912_362609	0.0038	0.0906	-0.00616667	0.00876667	0.15795	0.0537	0.0318	NA	0.0386333	-0.0519	-0.00913712	0.0477754	-0.1049	-0.0313	0.0455	0.0502	0.0416	-0.0368	-0.0227	-0.0219	-0.1178	0.0896
311621	67145	67145_311621	-0.0225	0.00515	0.0777	0.0485	-0.07755	-0.0268	0.0277	-0.202388	-0.13375	0.0706625	-0.188378	-0.0702034	-0.042	0.0804	-0.0554	0.0405	0.0443	-0.1274	-0.0061	-0.066	-0.0048	-0.0378
293669	70445	70445_293669	-0.1048	0.12995	0.0107	0.0224	0.02935	-0.0906	-0.2463	0.242739	-0.209333	-0.110113	0.0519682	0.0943386	NA	NA	-0.04255	0.108	0.1464	0.1514	-0.0026	0.0715	-0.0545	-0.1881
303687	14027	14027_303687	0.0256	NA	0.0554	0.0148	0.2599	6e-04	-0.1965	NA	NA	0.0191875	0.127688	0.241406	0.6302	0.7576	-0.1271	0.0058	-0.0064	0.0876	0.043	0.041	0.1237	0.0503
83783	20887	20887_83783	-0.0617	-0.031	0.1655	0.0781	0.3876	-0.0764	0.3516	-0.313959	0.1127	-0.27515	-0.283555	-0.348844	-0.4566	-0.1545	0.0091	0.2147	0.2134	-0.0052	-0.062	-0.0134	0.0441	0.4667
64305	56362	56362_64305	NA	0.0276	0.1357	-0.0467	-0.100567	NA	NA	-0.032193	NA	-0.0421125	0.0175148	-0.0565886	NA	NA	-0.1238	0.0714	0.0859	-0.0085	-0.0614	-0.0016	-0.0173	0.53885
360268	20860	20860_360268	NA	0.0319	0.2534	0.0914	-0.1146	NA	NA	-0.0603578	NA	-0.0488625	-0.1153	-0.0344705	NA	NA	-0.0193	0.004	-0.08095	-0.1171	0.0625	-0.0215	-0.0396	0.0982
293860	192176	192176_293860	-0.0324	-0.039	0.1187	0.0809	0.0259	0.2982	0.2331	-0.0108166	-0.0478333	0.188325	0.434695	0.264087	-0.0569	-0.3545	-0.0711	0.0593	0.0481	-0.1543	-0.1526	-0.1988	0.1852	-0.3897
293828	67973	67973_293828	0.014	0.0719	-0.0526	-0.0784	-0.1114	0.0575	0.0537	-0.239538	NA	0.03115	-0.183056	-0.110805	-0.3093	0.0509	0.0662	0.034	-0.0996	0.0122	0.1489	-0.0594	0.087	0.1783
29271	12631	12631_29271	NA	NA	0.16125	0.0459	NA	-0.0801	-0.0716	0.19606	NA	0.166263	0.13012	0.180317	0.1141	0.0119	-0.04625	-0.00885	0.0857	0.1289	0.06225	0.13685	0.10805	0.0185
315259	106042	106042_315259	0.0027	0.0852	-0.0696	-0.07435	-0.0397	0.0895	-0.0296	0.529254	-0.1186	-0.030225	0.129544	0.116232	-0.0413	0.1736	-0.0147	0.0408	-0.0641	-0.0221	0.0469	-0.0406	-0.2362	0.1147
25337	18046	18046_25337	-0.0207	-0.0287	-0.0107	-0.0329	0.01875	0.06	0.0621	-0.0458517	0.1518	-0.123188	-0.177543	-0.115322	-0.0584	-0.0096	-0.0659	0.0846	-0.1603	0.0632	0.086	0.0211	-0.0625	0.1635
64370	56307	56307_64370	0.021	-0.0313	-0.02535	-0.03825	-0.005825	0.0068	0.017	0.185768	0.00796667	-0.0174937	-0.00891562	-0.0158063	-0.2285	0.0406	-0.00196	0.07125	0.094	-0.0385	0.2352	0.0286	0.0354	0.2955
361628	13690	13690_361628	0.0369	-0.10565	-0.03662	-0.03998	-0.00716667	0.0181	-0.0315	0.467566	0.0181667	0.0308475	0.0871434	0.150883	NA	-0.0804	0.0760167	0.0211333	0.0148833	0.0176333	0.00226667	0.0282667	0.260967	0.331275
309400	83921	83921_309400	0.1247	-0.00805	0.0009	-0.05505	0.015875	-0.007	-0.0032	NA	-0.0436556	0.0427437	0.271882	0.394685	0.0032	-0.0861	0.0219	0.0108	-0.0319	-0.1199	-0.0919	-0.1621	0.075	-1.0164
288778	18813	18813_288778	0.0362	-0.0294	-0.0124	-0.027225	-0.0625	0.0657	0.0601	-0.0430362	-0.155167	-0.0473781	-0.0153335	-0.0589571	-0.1297	0.0088	0.0114	-0.0800667	0.0149667	-0.0745	-0.0255	-0.042	-0.1169	-0.05995
288029	224092	224092_288029	0.0212	0.03865	-0.0724	-0.1261	0.0783	0.1787	0.1953	0.160494	-0.00878333	0.121925	0.0569784	0.0954852	-0.1377	-0.0068	-0.00795	-0.0952	-0.1095	-0.1576	0.0941	-0.004	-0.3124	-0.1626
309871	12142	12142_309871	-0.1225	0.0185	0.2217	-0.0623	0.04815	-0.0221	-0.2164	0.413703	NA	-0.0148875	0.120628	0.0853659	-0.1078	-0.4392	0.1169	-0.1319	-0.0602	0.1831	0.0558	0.1807	-0.0003	0.0505
305830	78938	78938_305830	-0.0317	-0.0604	0.0371	-0.0032	0.06072	-0.0469	0.0287	-0.1371	0.0428667	-0.0732875	-0.161231	-0.0501318	-0.1454	0.0632	-0.029	0.0813	0.0103	0.2029	0.0631	0.0843	0.1451	0.0301
299199	56531	56531_299199	-0.0146	-0.018	-0.008	-0.0435	-0.0148	0.0336	0.0478	0.462941	-0.0108333	-0.17865	-0.125794	-0.144786	0.0493	0.0208	-0.0234	-0.0479	-0.0038	-0.0136	0.0875	0.041	0.0358	0.0258
296374	228880	228880_296374	0.006	-0.25595	0.0194667	-0.00956667	0.0323	0.0425	0.0123	-0.00919853	-0.00813333	0.0447667	-0.0869655	0.137561	0.1131	0.0519	-0.0328	-0.0687	-0.0538	-0.0918	0.0034	-0.1287	-0.0468	0.222
363656	320522	320522_363656	0.0661	0.1564	0.2057	0.0413	0.0694	-0.2289	-0.0811	-0.785403	0.0645	-0.055625	0.191523	0.230867	-0.273	0.0655	NA	NA	NA	NA	NA	NA	NA	NA
367838	245522	245522_367838	0.0294	0.0885333	0.0173	0.0546	0.0367333	-0.0297	0.0062	-0.0946381	0.0883222	-0.075275	0.0932466	0.0881807	-0.1058	-0.0003	-0.0164	0.0207	0.0151	0.0462	-0.032	-0.0627	-0.0191	0.0589
296462	52856	52856_296462	-0.0123	-0.0256	0.09455	0.11885	0.1741	0.0514	0.0183	-0.113791	0.0691667	-0.0258313	-0.00261079	-0.0192023	0.1121	0.0431	-0.1046	-0.0004	0.0101	0.0045	-0.0648	-0.0638	-0.0902	0.0064
360625	268482	268482_360625	-0.0083	0.1426	-0.14125	-0.1842	-0.10515	0.191	0.0322	NA	-0.360067	-0.568237	-0.98877	-0.795547	NA	NA	-0.0051	-0.0082	0.0644	-0.083	0.0132	-0.0841	-0.0254	-0.3525
287675	75706	75706_287675	NA	0.0228	-0.0781	-0.3144	-0.0185	NA	NA	0.00950783	NA	-0.077275	-0.0473557	0.12215	NA	NA	0.0797	-0.033	-0.0419	0.0515	0.1217	0.1709	0.1225	0.073
360626	16669	16669_360626	0.1977	0.0605	0.0027	-0.041	-0.0634	-1.5802	-0.1506	0.00327724	NA	-0.118775	-0.105297	0.084625	NA	NA	0.2463	-0.0127	-0.0234	0.0761	-0.0842	0.0549	-0.0061	0.3491
287700	16665	16665_287700	0.0793	0.1532	0.0874	0.2032	0.2746	-1.6181	-0.4153	-0.688007	-0.00783333	0.04205	-0.000607955	0.0526341	NA	NA	-0.0196	-0.0105	0.05924	0.11	0.1065	0.0418	-0.0328	0.1932
450231	68239	68239_450231	NA	-0.0393	-0.011	0.0718	0.0134333	NA	NA	NA	NA	0.0055625	-0.0866284	0.0988216	NA	0.0464	-0.1327	-0.2761	-0.092	0.154	0.0586	0.0342	0.2572	-0.4217
287701	16664	16664_287701	NA	-0.0588	0.11765	0.21125	-0.006	NA	NA	NA	NA	0.062725	0.0672688	0.0781193	NA	NA	-0.03535	0.04194	0.03282	0.0927	0.0042	0.0524	-0.0368	0.1923
450228	16660	16660_450228	NA	0.0209	0.1399	0.1877	0.0282	NA	NA	-0.198094	NA	-0.10225	-0.0238409	0.00433977	NA	NA	NA	NA	NA	0.1372	0.131	0.305	0.3408	NA
287702	16667	16667_287702	NA	-0.0807	0.0442	0.0253	0.0274	NA	NA	-0.0138059	0.0848333	-0.0714	-0.0247852	0.0373955	NA	-0.3555	NA	NA	NA	-0.0547	0.0413	-0.1316	-0.02	NA
287699	16663	16663_287699	NA	0.0079	-0.004	-0.2831	-0.0185	NA	NA	-0.004635	NA	-0.0115125	-0.0259085	0.00490511	NA	NA	0.1001	0.0096	-0.0681	-0.0727	-0.092	0.001	-0.132	-0.5537
310615	74343	74343_310615	-0.0499	-0.0059	-0.1083	-0.1666	-0.0931	0.0576	0.0326	0.0429294	-0.0731	-0.0511563	0.102011	-0.0394182	0.0864	0.0199	-0.0267	0.1341	0.1383	0.0885	0.0232	0.0886	-0.193	-0.0063
289168	16579	16579_289168	-0.0188	-0.0246333	-0.0244	-0.1816	0.0167333	0.0236	-0.0139	NA	0.00153333	0.0720812	0.0706807	0.100391	-0.1321	0.0276	-0.0066	0.0193	0.0182	0.033	0.0583	0.0169	0.1599	0.11445
64511	110606	110606_64511	0.0404	0.1942	0.0448	0.0469	-0.2314	-0.0435	0.0069	-0.121672	0.112733	-0.0221	-0.124189	-0.131436	-0.0199	0.1181	0.063	-0.0108	0.0138	0.0679	0.0241	-0.0116	0.0663	0.0589
311716	73368	73368_311716	0.0295	NA	-0.1079	0.0273	0.0263	0.2131	0.1901	-0.116499	NA	0.0852375	0.0022572	0.108766	0.1117	0.0404	NA	NA	NA	NA	NA	NA	NA	NA
311637	228875	228875_311637	0.0488	0.0860333	-0.0166	-0.11845	-0.0267	-0.2357	-0.0445	-0.273901	-0.000355555	0.0334562	-0.136059	-0.178477	0.2366	0.1283	0.0294	-0.0378	-0.0713	0.1714	-0.1991	-0.0824	-0.0486	0.1344
287150	214917	214917_287150	-0.034	0.1364	0.0597	0.0938	0.0415	-0.019	-0.0187	-0.157546	-0.0558667	-0.123875	-0.180842	-0.163748	0.2545	0.0733	-0.0436	0.0359	0.0079	-0.0371	-0.0885	-0.1145	-0.5432	0.1969
307947	56086	56086_307947	0.0216	NA	-0.0851	-0.06	0.20155	0.0362	0.0035	NA	NA	0.0026875	-0.121761	-0.102041	0.2242	0.0569	-0.0724	-0.0377	0.017	-0.0718333	-0.0587	-0.0518667	0.0336	-0.5807
25686	14677	14677_25686	-0.0154	NA	0.113233	0.147967	0.1687	-0.1326	-0.0822	0.0566499	NA	0.0407208	-0.249736	-0.177161	-0.1132	-0.0839	0.0592	0.1106	0.1445	-0.024	0.061	0.0678	0.3067	-0.1895
307151	12151	12151_307151	-0.0043	NA	-0.1281	-0.0757	NA	0.0121	0.1086	-0.32962	NA	-0.066625	-0.058917	-0.142357	-0.0652	-0.0567	-0.0739	0.023	-0.0101	0.0089	0.0737	-0.0097	0.0762	0.0889
100365679	320560	320560_100365679	0.047	-0.038	-0.11565	-0.228575	0.09605	0.0399	0.0335	0.353449	0.00273333	0.0674531	0.118935	0.165146	-0.1394	-0.0079	NA	NA	NA	NA	NA	NA	NA	NA
294343	64453	64453_294343	0.0829	-0.0262	-0.0086	-0.0312	0.1184	-0.0236	0.0863	-0.0946884	0.1458	0.054225	-0.376068	-0.261126	1.9766	0.0168	NA	NA	NA	NA	NA	NA	NA	NA
302812	208968	208968_302812	-0.0541	-0.078	0.0138	0.1031	0.1886	-0.0524	0.0264	0.030212	0.0485333	0.0722875	0.0758102	0.0403273	-0.2639	-0.0472	NA	NA	NA	NA	NA	NA	NA	NA
315798	235469	235469_315798	0.0513	-0.1494	-0.0523	-0.1273	0.110067	0.0208	8e-04	0.319876	0.120133	0.03545	0.0613568	0.0139443	-0.1613	0.0057	-0.0319	0.0405	-0.0548333	0.1698	0.1592	0.1346	0.2225	0.3276
100362005	14790	14790_100362005	0.0099	-0.0402	0.05685	0.0584	-0.1275	-0.1419	-0.1036	NA	0.105133	-0.0396188	-0.169332	-0.141583	-0.0467	0.03	-0.02715	0.02295	0.03965	-0.0022	-0.2045	-0.0864	-0.2226	NA
363457	12830	12830_363457	-0.2032	-0.0455	0.0556	0.11835	0.11365	0.1516	-0.0597	NA	-0.0374667	0.0372125	0.261652	0.237143	0.074	-0.0758	NA	NA	NA	NA	NA	NA	NA	NA
140923	12177	12177_140923	-0.0033	-0.0701	0.0128333	0.0326	0.0815	-0.0099	-0.0403	0.130107	-0.0348	-0.0750208	-0.00859811	0.0374492	-0.0737	0.0147	-0.0026	0.01685	0.041	-0.0567	0.0463	-0.0572	0.0104	0.006
309004	27973	27973_309004	-0.0008	-0.0747667	0.0892	-0.033	-0.0558667	0.0357	0.0783	-0.119634	-0.0102778	-0.0719625	-0.054983	-0.0418205	-0.408	0.0306	0.03368	0.00194	-0.03527	0.0212	-0.0568	-0.0251	-0.2389	-0.087
498386	231214	231214_498386	-0.0265	-0.0502	-0.016	0.1365	-0.0223	-0.0582	0.0387	-0.063455	0.0715	-0.0920875	-0.349619	-0.368609	-0.1422	-0.1677	NA	NA	NA	NA	NA	NA	NA	NA
303559	80981	80981_303559	0.0023	0.0825	-0.1984	-0.0229	0.1214	-0.2064	0.014	0.972241	-0.0492333	-0.183012	0.963872	0.995873	0.2904	-0.1779	0.0086	4e-04	0.1115	-0.0926	-0.1097	-0.1829	-0.2184	0.475
54241	67300	67300_54241	0.008	NA	-0.0941	-0.1563	-0.00755	0.0317	-0.0079	0.254406	NA	0.0391375	0.0625773	0.0137273	-0.0904	0.0094	0.0511	-0.0036	0.0185	-0.0062	-0.0364	-0.0475	0.1259	-0.1499
307582	16774	16774_307582	-0.0711	NA	-0.4792	-0.3465	-0.0086	-0.2633	-0.1657	0.309034	NA	-0.154888	-0.285132	-0.318601	-0.0684	0.1571	-0.017	0.0218	-0.0468	-0.0376	0.0223	9.397e-05	0.2373	0.5759
303245	80886	80886_303245	0.008	-0.1178	-0.0032	-0.0663	-0.0674	0.0184	0.0103	0.668733	0.0151333	-0.0542625	-0.0998239	-0.032217	0.1423	0.0172	-0.0579	0.0501	0.0232	0.0125	-0.0103	0.0099	-0.0113	0.0117
497931	320207	320207_497931	-0.2808	-0.0309	0.229	0.3185	-0.1085	0.0102	0.2074	0.81506	NA	0.0204625	-0.0896534	0.000959091	-0.1667	-0.1626	-0.0354	0.062	0.1885	0.0969	-0.011	0.0571	0.0438	0.1321
362751	72736	72736_362751	-0.0566	0.0237	-0.0115	0.0428	0.0134	0.0127	0.0363	NA	-0.135333	0.0899438	0.0607074	-0.041125	-0.0264	-0.0131	-0.0003	0.0217	0.0064	-0.0185	0.0161	-0.0804	0.0369	0.2475
116636	13685	13685_116636	0.0996	0.1124	-0.04055	0.0297	0.1963	-0.0512	0.1754	0.535853	-0.143633	-0.04835	0.288485	0.253013	-0.1682	-0.1217	-0.03771	-0.05841	-0.10801	0.0506	-0.0813	-0.0201	-0.0448	0.0785
294673	15212	15212_294673	-0.2994	-0.0363	0.02965	0.03815	-0.23325	-0.0866	-0.0067	NA	0.1448	0.0622375	0.175886	0.0506381	-0.0555	-0.0695	0.0232	-0.0061	-0.026	0.0512	-0.0441	-0.0331	0.0666	0.0554
619436	23989	23989_619436	-0.0279	0.1696	0.026	0.0945	-0.1387	0.0477	0.03	0.162797	0.2668	-0.0013625	-0.0881182	-0.0895307	0.0918	0.0275	-0.0401	0.0449	-0.0183	-0.0419	-0.0689	-0.0567	-0.1767	0.1101
60431	56491	56491_60431	-0.0053	-0.2177	0.0904667	0.0783667	0.0794333	0.0135	-0.0568	0.0276867	0.0049	-0.0560042	-0.19223	-0.163617	0.169	0.0039	0.0089	0.0129	-0.1128	-0.0837	-0.0281	-0.0661	-0.0657	-0.335
684771	67849	67849_684771	-0.0328	-0.0353	0.28255	0.07525	0.0654	0.3436	-0.2528	-0.0642792	-0.0660333	0.11645	0.0824773	0.191357	0.763	-0.4864	0.0240333	-0.0412333	0.0163333	-0.0298	0.0375	-0.0888	-0.1044	0.0265
290364	16432	16432_290364	-0.0192	-0.028175	0.02235	0.0349	-0.0361	-0.0015	-0.0375	-0.228559	0.0886333	0.029075	-0.0185477	0.014008	-0.0677	-0.0296	0.0183	0.0238	0.0221	-0.0594	0.0414	-0.0374	-0.02	0.2762
79214	14423	14423_79214	-0.0076	-0.015175	-0.01505	0.0014	0.016625	-0.0661	-0.0532	-0.375199	0.013225	-0.01205	-0.0203949	-0.0460011	-0.1869	-0.1191	-0.0473	0.0467	-0.003	-0.1093	0.1664	-0.0351	-0.0466	-0.0114
29307	11536	11536_29307	-0.12	-0.0088	-0.1718	-0.0663	-0.0896	0.1528	-0.1658	-0.486695	-0.160817	-0.115513	-0.0192648	0.0380114	-0.1692	-0.0464	-0.0272	-0.0429	-0.2136	-0.1879	-0.1838	-0.2021	-0.3295	-0.3651
64013	67466	67466_64013	0.0801	0.0242	0.0411	-0.00645	0.09295	-0.0295	-0.0308	0.0828467	0.0326667	0.0387188	0.208304	0.0802301	-0.1703	-0.0809	-0.0257	0.0168	-0.009	-0.05505	0.0616	-0.0528	0.06605	0.149
304653	212123	212123_304653	-0.0529	0.0556	0.0583	0.0904	-0.1329	0.0113	0.0608	-0.0226418	-0.0180667	-0.1435	-0.206645	-0.0778045	0.1328	0.0105	-0.0543	0.025	0.0617	0.069	-0.0764	-0.0778	-0.1299	-0.1079
29344	12192	12192_29344	0.1614	-0.0662333	-0.0031	-0.01995	0.00696667	0.0248	-0.0908	-0.242332	0.115883	-0.157738	0.0475369	0.0590239	0.315	-0.2859	0.0152818	-0.0242909	0.0197	0.0297	-0.0344	-0.0252	0.0186	-0.124
361811	20815	20815_361811	0.0017	0.1179	-0.1288	-0.0762	0.0535	0.1257	0.0893	0.664981	0.00276667	-0.0590375	-0.106769	0.0127182	0.0929	0.0305	-0.018	0.0984	0.1169	-0.0156	0.0684	-0.0348	-0.0474	-0.1254
361972	320782	320782_361972	0.1322	0.0099	0.0513	0.1963	-0.3531	0.2156	0.2745	-0.0262866	NA	-0.005675	-0.00429091	0.0204341	-0.3396	-0.1145	-0.0321	0.0334	0.0176	-0.0334	0.0184	0.0477	-0.0218	-0.6859
24331	109901	109901_24331	0.3171	-0.0256	0.0382	0.1346	0.1445	-0.0594	0.0915	NA	-0.152433	0.0146	0.577406	0.616352	NA	0.1496	0.01296	0.13412	-0.04216	0.0017	0.0941	0.0961	-0.0092	NA
305911	219105	219105_305911	-0.0279	-0.0872	-0.0017	-0.00116667	0.0442	-0.0346	-0.0517	-0.0222667	0.119333	0.0379375	0.021314	-0.015533	-0.0002	0.0334	NA	NA	NA	NA	NA	NA	NA	NA
305913	76007	76007_305913	0.0093	-0.0044	-0.0947	-0.14815	-0.00635	-0.0042	0.0319	0.0292734	NA	0.149919	0.0757705	0.105581	-0.1546	0.0028	NA	NA	NA	NA	NA	NA	NA	NA
363519	15161	15161_363519	0.0119	0.0663	0.139467	0.0754667	-0.2038	0.0473	0.0539	NA	0.0419333	0.0073375	-0.0255883	0.0884962	-0.0057	0.1394	0.0698	-0.0185	-0.0162	0.0267	-0.0508	0.0535	-0.0568	0.14625
116479	16456	16456_116479	-0.067	-0.0082	0.1204	-0.1033	0.0691	0.2485	0.1343	0.0688262	-0.0674333	0.052725	0.163947	0.0691295	-0.1347	0.0149	-0.0496	0.06735	0.0882	-0.1638	-0.1054	-0.1014	0.0593	-0.2594
171068	18986	18986_171068	-0.047	0.0306	-0.0616667	0.000633333	0.00316	0.016	-0.0361	-0.156927	0.00903333	-0.0721458	-0.18719	-0.187489	-0.1114	-0.0962	-0.0471	-0.0384	-0.0061	0.1291	0.0016	0.1044	0.0366	-0.27945
116644	104001	104001_116644	NA	0.018175	-0.0534	0.0227	-0.0716667	-0.0412	0.0012	-0.223675	0.111467	-0.0479875	-0.152405	-0.110687	0.1602	-0.0869	0.03399	-0.0024	-0.00522	0.0634	-0.0312	-0.0266	-0.0953	-0.1845
301012	12836	12836_301012	0.0048	-0.02155	-0.035	0.0316	0.15365	-0.0292	0.025	NA	-0.0112667	0.0805	0.200798	0.0369523	0.1499	-0.404	-0.0284	-0.0685	-0.0736	0.0612	0.0433	0.0391	0.057	-0.0862
314623	59090	59090_314623	0.0717	0.131067	-0.1823	-0.1253	-0.0143667	0.1073	-0.0343	1.1597	-0.00253333	0.121762	0.965962	0.98697	0.3776	-0.1579	-0.03315	-0.04655	-0.03835	0.0853	-0.0019	0.1752	0.1444	0.5775
117520	170719	170719_117520	-0.0694	-0.01045	-0.1105	-0.0184	0.05625	-0.1362	-0.1328	0.343908	0.106233	0.080575	-0.0441233	0.0117574	-0.1385	-0.0555	-0.0031	-0.0065	0.0316333	-0.0123	0.0846	0.0368	0.1004	-0.2528
192126	69601	69601_192126	-0.0243	0.1011	0.0831	-0.0824	-0.00785	0.018	-0.0102	0.87408	0.102767	0.0910813	-0.11006	-0.0279642	0.3727	-0.2689	0.0201	-0.0111	-0.0247	-0.0365	-0.012	0.0452	0.0651	-0.3104
360243	21973	21973_360243	0.0845	0.0074	0.2176	0.0817	0.1178	0.0222	0.2815	-0.285225	NA	0.13125	0.160799	0.316499	-0.3707	-0.5067	0.1261	-0.04245	0.01445	-0.0174	-0.0043	-0.0008	0.1139	-0.02365
81803	20909	20909_81803	-0.0158	0.0988	-0.0057	-0.0248	0.0114	0.0023	-0.0656	-0.0267136	-0.0816	-0.098375	0.201477	0.0721409	0.0967	-0.0902	0.0012	-0.007	0.0388	-0.2041	-0.0552	-0.1582	0.0564	-0.1349
114506	11732	11732_114506	-0.0151	0.0898	0.1063	0.0081	0.0033	-0.066	-0.0667	0.103778	-0.0522333	-0.187562	-0.375318	-0.333394	-0.1118	-0.0062	-0.0025	-0.0005	0.0663	0.0713	-0.068	-0.0484	-0.1321	0.1365
361118	70564	70564_361118	-0.0006	0.0131	-0.0688	0.00555	0.10295	0.0062	-0.0178	NA	0.118067	-0.0135937	0.120659	-0.12131	-0.1127	0.0096	-0.0085	-0.0257	-0.0212	-0.0838	0.1655	-0.005	-0.0275	0.009
681234	83703	83703_681234	0.0584	0.0835	0.0583	0.1551	0.0763	-0.0368	0.0794	0.186586	0.0098	0.012425	-0.0456	-0.126976	-0.124	0.0735	0.0036	0.0494	-0.0651	-0.0088	0.0896	0.0377	0.1419	0.1883
100361939	68209	68209_100361939	-0.0349	0.0129	0.00815	0.1171	-0.0995	-0.0649	-0.0536	NA	-0.0253333	-0.0811125	-0.0111858	0.0611386	0.4331	0.1097	NA	NA	NA	NA	NA	NA	NA	NA
685152	54667	54667_685152	-0.0196	NA	-0.00565	-0.0749	0.0391	-0.0512	-0.108	0.00818268	NA	0.0900813	-0.03495	-0.00793466	0.0853	0.0865	NA	NA	NA	NA	NA	NA	NA	NA
113906	80888	80888_113906	0.0313	-0.0562	0.07595	-0.0218	0.0561	-0.018	0.1268	NA	0.167067	-0.116312	0.104944	0.173869	0.2719	-0.184	NA	NA	NA	-0.0078	-0.0851	-0.1099	-0.0516	NA
29662	14569	14569_29662	0.0018	0.0698	0.03285	0.0518333	0.0314	0.0021	-0.0015	0.0432821	-0.0967333	0.05095	0.139778	0.10292	-0.1229	0.0116	0.0167	0.0292	0.0393	0.0237	0.0711	-0.0137	0.2507	0.1516
117855	22668	22668_117855	-0.0149	-0.09185	-0.080125	-0.1264	0.02285	0.0284	-0.0153	-0.00922402	-0.1704	-0.0208625	-0.171047	-0.184514	0.2228	-0.0448	-0.04435	0.06575	0.0043	8e-04	0.0447	0.0277	-0.0917	0.115
307858	52815	52815_307858	-0.0347	-0.0640333	0.1082	0.142	0.1166	-0.23	-0.2196	-0.642245	-0.0194667	-0.04015	-0.00459829	0.0808813	-0.1225	-0.0946	0.0093	-0.0045	-0.0042	-0.0211	0.0386	0.0103	0.0696	-0.5792
289055	14060	14060_289055	NA	0.0399	-0.1495	0.039	0.03535	NA	NA	-0.0105833	NA	-0.005675	0.00929432	-0.0410045	NA	NA	NA	-0.0454	0.2679	0.0126	0.0645	-0.0697	-0.0661	0.0788
100362241	213522	213522_100362241	0.1987	-0.0504	-0.0393	-0.0682	-0.0493	-1.153	-1.227	NA	NA	-0.044275	-0.122065	0.0733977	0.4627	-0.5568	NA	NA	NA	NA	NA	NA	NA	NA
315309	21422	21422_315309	0.0209	0.1575	0.0799	-0.0002	-0.1503	-0.0234	0.0278	NA	0.0704667	-0.0056	-0.00448182	-0.0217466	-0.0372	-0.0132	0.0325	-0.0376	-0.0194	-0.0904	-0.0023	-0.0929	-0.1029	-0.1124
360540	56697	56697_360540	0.0441	-0.0241333	-0.0401	-0.069025	-0.0104	0.0998	0.0412	0.00410651	0.0228667	0.0359344	-0.0532909	-0.0645006	-0.0497	0.0288	0.0219	-0.0136	-0.0159	0.0265	0.0956	0.0262	0.0823	0.0909
246143	67169	67169_246143	-0.0842	0.0213	0.0776	-0.008	0.0657	0.3021	0.3724	-0.335124	0.102067	0.0496375	-0.0473318	0.0159068	0.5144	0.2822	0.0485	0.0411	-0.0567	-0.0307	-0.001	0.0113	0.0594	-0.2812
85385	20416	20416_85385	0.142	0.014675	0.06455	-0.0305	0.022	0.0363	-0.0114	NA	0.0736	0.03295	0.0340545	0.0432915	0.1966	-0.186	0.1568	-0.1079	-0.0759	-0.1642	0.0257	0.1317	-0.081	-0.2999
311764	228913	228913_311764	0.0518	-0.0351	0.1993	0.2382	0.0349	-0.1571	-0.0835	-0.260082	NA	-0.0697625	0.12608	0.0413545	0.2355	0.0514	-0.0353	0.0157	0.0085	-0.0476	-0.197	-0.1088	-0.0592	0.5074
360881	68440	68440_360881	0.0789	0.0456	0.2094	0.2501	-0.0308	-0.0679	-0.0008	-0.0891966	-0.0077	0.04975	-0.0390659	-0.186739	0.728	-0.0082	-0.068	-0.2307	-0.1823	-0.1095	-0.0981	-0.181	-0.1737	NA
360866	240880	240880_360866	-0.0257	0.0280333	0.0485333	0.0414	-0.0144333	0.0017	0.049	0.148005	0.0689222	0.0355958	0.0478311	0.0719144	-0.0312	-0.0127	-0.0663	-0.0841	-0.1309	-0.0189	-0.029	-0.0315	-0.0802	-0.2684
680280	237436	237436_680280	0.0275	NA	0.224033	0.258833	0.08755	-0.0472	0.1536	-0.32311	NA	-0.146987	-0.125716	-0.151869	-0.171	0.5741	NA	NA	NA	NA	NA	NA	NA	NA
500392	240697	240697_500392	-0.0243	NA	NA	NA	NA	0.1199	0.3008	-0.0118802	NA	NA	NA	NA	-0.0785	-0.0594	0.01435	-0.00745	-0.123	0.0701	0.014	-0.0803	-0.0431	0.4069
366276	68879	68879_366276	0.0241	0.09	-0.05125	0.04575	-0.0854	0.0435	0.0453	-0.0824675	0.0142333	-0.0447125	-0.00921648	0.0312733	0.1222	0.0014	-0.0092	0.0559	0.0232	-0.1181	-0.1008	-0.1057	-0.0671	-0.0604
56083	21817	21817_56083	-0.091	0.0237	0.0125	0.10972	0.2098	-0.1772	-0.0004	0.0828779	0.2464	-0.121843	0.158371	0.114495	-0.3617	-0.5052	0.0039	-0.1829	-0.1002	-0.2611	-0.0424	-0.118	0.1092	-0.2149
308971	233833	233833_308971	-0.0126	-0.21785	-0.0866625	-0.154762	0.0395333	-0.0072	-0.0451	-0.1726	0.12415	0.0574016	-0.0782143	-0.039293	0.0231	-0.0352	0.0420333	-0.0417333	-0.0109	-0.0762	-0.026	-0.0052	0.0046	-0.1006
24917	16211	16211_24917	0.0291	0.1268	-0.04565	-0.05695	-0.2293	0.0217	0.0509	0.154443	0.211033	0.0709188	0.0619679	-0.0187866	-0.0653	-0.0175	-0.087	0.0378	0.0725	-0.0577	-0.0267	-0.0072	0.0563	-0.3217
680537	107823	107823_680537	-0.0138	NA	-0.035	-0.00185	0.04732	0.0543	-0.0085	0.289094	NA	0.127775	0.0593361	0.179884	0.01	0.0111	0.0140667	-0.00446667	-0.0065	-0.0515667	0.0885667	-0.0723333	0.0576333	-0.17665
360515	216705	216705_360515	0.0218	0.0966	0.0576	-0.0825	-0.0545	-0.0551	0.0167	0.0026196	NA	0.0770375	0.0184182	-0.0623227	-0.0914	-0.036	NA	NA	NA	NA	NA	NA	NA	NA
58967	54650	54650_58967	-0.028	-0.0266	-0.0947	-0.21248	-0.024025	-0.0517	0.0238	-0.165453	-0.0314	-0.05384	-0.118847	-0.0929439	0.0512	-0.0308	0.0204	0.003	-0.0201	-0.0361	0.0544	0.0274	0.0701	0.1336
362356	26965	26965_362356	-0.0279	-0.0475	-0.0483	0.0409	0.05615	-0.0141	0.0071	NA	-0.0298	0.042375	-0.055025	-0.076067	-0.1569	0.0375	0.0014	0.0637	0.0562	0.0488	0.1078	-0.0145	0.2102	0.0861
54292	71729	71729_54292	-0.047	0.0684	0.144967	-0.0406667	-0.086	0.0793	0.0703	-0.28654	0.1557	-0.0857167	0.0186758	0.0452992	0.0316	-0.142	-0.0131	0.0588	-0.0183	-0.0189	-0.0052	-0.0096	-0.0964	-0.2462
362343	243771	243771_362343	-0.0948	0.0912	-0.0694	-0.0317	-0.0463	0.1599	0.2243	NA	0.101	0.231013	0.11871	0.101849	-0.1973	-0.1516	0.0118	0.1392	-0.10855	-0.1628	-0.1632	-0.0236	-0.1458	NA
307029	225131	225131_307029	0.0222	0.0348	-0.104225	0.010425	-0.00468333	-0.0102	0.0302	0.0734397	NA	0.0723063	0.0242151	0.00916449	0.001	-0.1462	-0.00845	-0.01325	-0.0237	0.0331	0.113	0.0307	-0.0005	0.3409
308790	108797	108797_308790	0.1025	-0.0326	0.0585	0.326	-0.0235	0.0104	0.0483	0.0555644	NA	0.0896375	0.636024	0.605649	0.4481	0.1573	2e-04	0.0769	-0.084	0.1848	0.0756	0.0782	-0.1992	0.3857
246216	28000	28000_246216	-0.0219	-0.103833	0.09678	0.08688	-0.0226667	-0.0116	0.0046	-0.130656	-0.0346222	-0.0512425	-0.123132	-0.111835	0.0772	0.0983	-0.016	-0.0619	-0.4398	-0.1135	-0.1546	-0.0884	-0.2748	-0.0229
498579	100504518	100504518_498579	0.0535	NA	NA	NA	NA	0.0494	0.108	-0.0109033	NA	NA	NA	NA	NA	NA	NA	NA	NA	NA	NA	NA	NA	NA
362587	11426	11426_362587	0.0138	NA	-0.0012	-0.0432	-0.06315	0.0725	-0.026	0.186083	NA	0.0668813	-0.121038	-0.110283	-0.0067	-0.0237	-0.026	0.0117	0.0142	-0.0591	-0.055	-0.047	0.0437	0.2429
282840	107503	107503_282840	0.0421	0.2498	-0.0223	0.0308	-0.1968	0.0134	0.0229	-0.326688	-0.2432	-0.0856	-0.168081	-0.116045	0.4317	-0.006	-0.0829	-0.0066	-0.0803	0.0702	0.016	0.0577	-0.1181	-0.0632
304917	11905	11905_304917	NA	0.0469	-0.2902	-0.2096	0.0245	-0.4539	0.0932	-0.0814576	NA	0.0262	-0.127518	-0.0259568	NA	NA	NA	-0.2353	-0.0942	0.0625	0.0495	0.0516	-0.0446	-0.3307
299982	68839	68839_299982	-0.0234	0.0394	0.0699	-0.0037	-0.1045	-0.0665	0.0261	-0.607666	0.0840333	-0.134725	-0.210277	-0.215277	-0.1191	0.0242	0.007	0.0567	0.0603	-0.0148	-0.1265	-0.083	-0.2579	0.1033
685365	240894	240894_685365	NA	0.0046	NA	NA	-0.1209	NA	NA	-0.000530908	NA	NA	NA	NA	NA	NA	NA	0.046	-0.0462	0.0514	-0.0985	0.0072	0.0551	-0.3836
685351	226604	226604_685351	NA	NA	NA	NA	0.0714	NA	NA	0.137207	NA	NA	NA	NA	NA	NA	NA	NA	NA	NA	NA	NA	NA	NA
246247	226564	226564_246247	NA	0.0187	0.2056	0.0804	-0.0908	-0.5386	-0.7029	-0.0145431	NA	0.03545	0.0645091	0.127142	0.0421	-0.0005	-0.0159	-0.0369	0.0059	0.1422	0.0599	0.0671	0.0426	-0.9719
303346	237859	237859_303346	0.088	NA	-0.03785	0.0781	0.1812	0.1347	0.1969	0.146231	NA	-0.082775	-0.00706364	0.0403017	-0.0827	-0.0176	0.0273	-0.038	-0.0147	-0.0977	0.1678	-0.0916	0.1474	-0.1337
312634	97287	97287_312634	-0.0976	0.10435	-0.0185	-0.0029	0.07426	0.0326	0.029	-0.00765929	0.059075	0.0864375	0.017758	-0.101299	-0.0698	0.0139	0.021	-0.0149	-0.138	-0.0699	-0.1832	-0.1615	-0.1324	-0.2294
116477	232341	232341_116477	0.0259	-0.1488	0.0564	-0.0314333	0.037575	0.0135	-0.0385	-0.121103	-0.0676222	0.0904625	-0.0489409	-0.0282064	-0.0734	-0.0391	0.034	0.0036	-0.0321	0.11785	0.0419	0.15055	0.24765	0.21545
362844	57261	57261_362844	-0.011	-0.046975	0.0274333	-0.0539667	-0.07155	-0.0117	0.0315	0.106648	0.0769	-0.0433667	-0.123038	-0.083242	0.1998	0.0103	0.0165	0.0264	-0.135	0.0279	0.0176	0.0543	0.0857	-0.02445
309159	16594	16594_309159	-0.0276	0.1421	-0.0183	0.0013	-0.0998	0.0049	-0.0147	0.326557	0.240117	0.119112	-0.101112	0.0843682	0.1346	0.0116	-0.0037	-0.034	2.00000000000002e-05	-0.1395	-0.222	-0.0948	0.0648	-0.1922
313348	242521	242521_313348	0.0328	0.00095	0.0203	-0.0428	0.12785	0.0176	0.0367	-0.256279	-0.0251833	-0.017825	0.014125	-0.0619932	-0.0355	-0.0894	0.0206	-0.0083	-0.0024	0.1011	-0.0054	0.0024	0.077	0.0905
313445	67455	67455_313445	0.0587	-0.0475	0.0265	0.05565	-0.204	0.0551	-0.0353	-1.01194	0.102333	0.125569	0.206126	0.264237	-0.2152	-0.036	NA	NA	NA	NA	NA	NA	NA	NA
65165	56334	56334_65165	0.0359	NA	0.04955	0.090675	NA	-0.0177	-0.0248	0.0250614	NA	0.0304219	0.148053	0.206227	-0.2844	-0.0016	0.0228364	0.0391	0.0184091	0.0137	0.0374	0.0118	-0.0194	0.0536
83830	83602	83602_83830	0.0601	-0.02345	0.013	0.0423667	-0.04655	0.0555	0.018	0.0640141	NA	-0.0163958	0.0461674	-0.0103693	-0.1044	0.0077	-0.0621	0.0219	-0.045	0.0533	0.0776	-0.041	0.1421	-0.2144
361065	57784	57784_361065	-0.0711	NA	0.0391	0.0636	NA	-0.1087	-0.02	-0.0405914	NA	0.0621625	0.0109205	0.0614284	-0.0265	0.0841	-0.0416	0.0105	0.0266	-0.0397	-0.1343	-0.1892	-0.0076	0.1613
24855	22084	22084_24855	-0.024	0.0747	0.1049	0.0427	0.04465	0.0715	0.0932	0.120827	0.1244	0.0075875	-0.130778	-0.123217	0.0695	-0.1897	-0.0106	-0.038	0.0544	-0.0412	-0.1024	-0.0711	-0.1376	-0.1477
100365184	383491	383491_100365184	NA	0.0032	0.1217	0.0809	0.02845	NA	NA	NA	NA	-0.0282625	-0.0754034	-0.0516682	NA	NA	NA	NA	NA	NA	NA	NA	NA	NA
29556	17888	17888_29556	-0.0506	0.0283	0.0272667	0.0703	-0.2095	-0.2559	-0.3367	-0.156755	NA	-0.04095	-0.0106102	0.0432898	0.6165	0.077	-0.0551	-0.019	0.0101	-0.0275	-0.0484	0.0064	-0.2546	-0.0237
303353	69077	69077_303353	-0.0065	-0.0019	0.020075	0.0452	-0.0642	0.0299	0.0443	0.0308243	-0.11945	-0.040875	-0.0104352	0.000805114	-0.055	-0.0223	NA	NA	NA	NA	NA	NA	NA	NA
314894	67074	67074_314894	0.0076	-0.087	0.0159	-0.0604333	0.02555	0.0321	0.0401	-0.0936719	-0.0986	-0.0456458	0.107526	-0.0115432	-0.0508	0.0122	0.0134097	0.0353	-0.01355	-0.0841	-0.0562	-0.0635	-0.1461	0.0284
364032	67292	67292_364032	-0.0022	-0.0517	-0.031	-0.06995	-0.0418	-0.0695	0.0343	-0.155603	-0.0246	0.101225	0.08545	0.046717	-0.1086	-0.0085	0.0078	-0.0375	0.0896	0.1378	0.024	0.0194	0.0769	-0.1608
25230	27360	27360_25230	-0.0157	-0.0140333	0.0246	0.175525	0.07866	-0.0147	0.0546	-0.816432	0.0756667	-0.0223187	-0.0410347	0.0176648	-0.2157	-0.1042	0.0084	0.0463	-0.0114	0.0018	0.0181	-0.0365	0.1256	0.1067
361831	216080	216080_361831	-0.0211	-0.024	0.0311	0.0808	0.0695	-0.0725	-0.0766	NA	NA	0.056375	0.094467	0.0398102	-0.1752	0.1078	0.05825	0.0178	-0.0727	0.0899	0.1335	0.1412	-0.161	-0.1205
295607	56194	56194_295607	0.0013	-0.0025	0.0266833	-0.000333333	0.00983333	-0.0013	0.0529	-0.397606	0.05105	0.122106	0.0555214	0.00908276	-0.2571	0.0519	0.0084	-0.0445	-0.0336	0.1105	0.2046	0.0801	0.2778	0.0446
306871	109620	109620_306871	-0.0259	-0.1287	0.195467	0.166433	0.0162667	-0.1168	0.1723	-4.02377	-0.00813333	-0.582875	-0.395466	-0.585924	-0.3999	0.5328	NA	NA	NA	NA	NA	NA	NA	NA
288516	27979	27979_288516	-0.002	0.00235	0.0667	-0.086	0.0300333	-0.0016	0.0333	0.114381	0.0704333	0.0060875	0.0362455	0.0981648	0.0927	0.0428	-0.0476	0.0732	0.044	-0.0923	-0.0651	-0.0767	-0.1841	-0.1735
140931	59013	59013_140931	-0.0052	-0.242967	-0.13255	-0.1124	-0.0955333	0.1442	0.0403	NA	0.0559444	-0.0911562	-0.0537	-0.123759	-0.1049	-0.0193	0.00439	0.04233	-0.02402	-0.0266	0.01	-0.094	0.0379	0.053
308650	56258	56258_308650	-0.0038	0.0473	-0.1292	-0.0566	-0.15185	0.0133	0.0233	0.138515	-0.0550667	0.043975	0.155835	-0.0411182	-0.0609	0.0106	-0.0052	-0.005	-0.0091	-0.0528	0.0291	-0.1446	-0.1908	-0.1396
64200	98758	98758_64200	0.0234	0.0215	0.007575	-0.026975	0.0382	0.0765	0.061	NA	-0.0583667	0.0433687	0.0516503	0.0395818	-0.0003	-0.0714	0.000871429	-0.0658286	-0.0168429	-0.07005	0.0957	0.05045	0.00675	0.1817
303584	353047	353047_303584	0.0466	0.0691	0.0658	-0.1255	-0.07025	0.0435	0.0426	0.185957	0.181967	-0.0796375	0.0928534	0.184183	0.0755	-0.0017	-0.079	-0.0077	0.0128	-0.0469	-0.0456	-0.0154	-0.1468	0.0683
291609	65113	65113_291609	-0.0251	0.0662	0.0196	0.0612	0.0169333	-0.0257	-0.0731	0.213525	-0.00606667	0.115396	0.173735	0.150047	0.0532	0.0644	0.0058	0.0307	0.0358	0.0512	0.0209	0.0264	0.0847	0.1419
287249	104625	104625_287249	0.0152	0.0496	-0.1066	-0.12015	0.08315	0.0872	0.074	-0.156426	NA	-0.086275	0.0921946	0.182642	-0.1481	-0.0992	NA	NA	NA	NA	NA	NA	NA	NA
302499	59048	59048_302499	-0.0325	-0.0952	0.11325	-0.0132	0.0415	-0.0292	-0.0432	-0.402448	0.0773	-0.0253	0.0123932	0.0141642	-0.2894	-0.0201	0.009	0.034	0.0063	-0.0766	0.1048	-0.3981	-0.0102	0.3223
365894	94093	94093_365894	0.0048	-0.0795	0.0094	-0.0164	0.05582	0.0186	0.0402	-0.299928	0.149044	0.0462687	-0.0574347	0.000916477	-0.1586	0.0243	NA	NA	NA	NA	NA	NA	NA	NA
287828	15374	15374_287828	-0.064	0.1142	0.0936	0.0509333	-0.13045	0.0624	0.0842	0.0473061	0.0331	0.00986667	0.14178	0.322504	0.426	0.2255	-0.0411	-0.0114	-0.0126	-0.0506	-0.063	-0.0679	-0.1229	0.3135
117556	64176	64176_117556	-0.0455	0.1453	0.00375	0.022	-0.023	-0.2498	-0.0888	NA	0.0454333	0.518837	0.0746574	0.308905	-0.134	0.1116	0.0119	0.021	0.2559	-0.3523	0.0077	-0.1414	0.4761	0.0919
307390	107035	107035_307390	7e-04	-0.04185	0.0429	0.0012	0.10245	-0.0114	0.0905	-0.138996	-0.0501	0.048825	0.0914068	0.147962	-0.0288	0.0013	-0.02075	0.06	-0.03245	0.0672	0.0345	-0.026	-0.1087	0.0652
298934	104923	104923_298934	-0.0077	-0.0764	NA	NA	-0.0159667	-0.054	-0.0711	-0.0881319	-0.265917	NA	NA	NA	0.2018	0.1018	-0.0028	-0.0174	0.0207	0.1348	0.0184	0.123	0.1759	-0.0361
287824	432613	432613_287824	NA	0.0032	-0.2163	-0.1595	0.001	0.5654	0.3715	-0.0670586	NA	-0.01385	-0.0904489	0.0444943	0.9275	0.1595	NA	NA	NA	NA	NA	NA	NA	NA
314862	69181	69181_314862	0.0191	-0.0386	0.1589	0.1904	-0.05365	-0.1983	-0.0204	0.195666	-0.0971667	0.118762	0.151424	0.0283	0.0114	0.0585	-0.00635	-0.0198	0.05495	-0.0547	0.0814	0.044	0.1258	0.22485
192181	27205	27205_192181	-0.0354	0.0789	0.07195	0.14715	0.2412	-0.0386	-0.1269	NA	0.0267	-0.0048	-0.0955324	-0.148506	-0.0092	-0.3901	0.0364	-0.0398	-0.024	-0.1392	0.0193	0.1774	-0.1374	-0.3648
689256	21987	21987_689256	-0.0539	-0.0779	0.0724	0.1178	0.06015	0.006	-0.1691	NA	-0.0984	-0.354375	-0.432592	-0.523825	-0.1386	-0.125	0.0595	-0.091	0.1641	0.1731	-0.0457	0.0238	-0.0493	-1.5371
25484	71602	71602_25484	0.0411	NA	-0.00473333	-0.0147	-0.1638	-0.0752	-0.039	NA	NA	0.0318333	0.111626	0.102878	-0.1279	-0.0519	-0.0177	0.0859	0.056	-0.1315	-0.0448	-0.1403	0.313	-0.1517
289125	72482	72482_289125	0.0123	0.093	0.0225	0.0026	0.019	-0.0413	-0.0829	0.382527	0.0461	-0.0605062	-0.00377614	-0.0085517	-0.0555	0.1031	-0.0276	-0.0055	-0.0074	0.0878	-0.0346	-0.0067	-0.1251	0.0877
290467	239250	239250_290467	0.1091	-0.078	0.1143	0.1142	0.0793	0.9013	-0.6458	-0.558566	-0.0203333	-0.03655	-0.053067	-0.105017	-0.0125	-0.1035	-0.0046	0.0732	-0.0569	-0.1257	-0.0988	-0.3909	0.0128	0.4032
83628	12521	12521_83628	0.0784	-0.1062	0.0129	0.00115	-0.1132	-0.0789	-0.1164	-0.161429	-0.4299	0.02505	0.135195	0.11443	0.0512	0.1372	0.0147	0.2777	0.2366	-0.0399	-0.1971	-0.133	-0.0477	-0.3431
24790	20683	20683_24790	0.0051	-0.0261	-0.0033	-0.0779667	0.10215	-0.0512	-0.0825	0.161308	NA	-0.105067	-0.113287	-0.116709	-0.0733	-0.0346	0.05135	0.1602	0.16445	0.1994	0.113	0.1786	0.2921	-0.15165
54318	13665	13665_54318	0.0152	-0.063	0.0845	-0.0544	-0.1322	-0.0329	-0.0019	-0.168827	NA	0.0495625	0.0689409	-0.00453182	-0.1731	-0.0339	0.0214909	0.0407818	0.0373364	-0.0358	0.1956	0.0711	-0.0949	0.141
29412	11549	11549_29412	-0.0616	0.0034	0.1179	-0.0002	-0.00443333	-0.0669	-0.1378	NA	NA	0.0055125	-0.167207	-0.0699852	-0.2241	0.1766	-0.12905	-0.0239	0.0452	0.0648	0.0875	0.0952	-0.1677	0.2754
294385	338359	338359_294385	0.0109	0.1095	0.0435	0.03325	-0.0807	-0.0642	-0.0087	0.196486	-0.0666	-0.0291875	0.0644619	0.046504	-0.1171	0.0263	-0.0088	0.0406	0.073	-0.0326	-0.0196	-0.0799	-0.1864	-0.22
292729	53607	53607_292729	0.0155	0.0558	0.0757	0.0402	-0.10965	-0.0301	-0.0788	-0.237615	0.04165	-0.088675	-0.00741136	0.0101795	-0.1998	0.1519	-0.0053	-0.0298	0.0118	0.1503	-0.008	0.0075	-0.0131	0.165
360741	27886	27886_360741	-0.0499	NA	0.1816	0.08595	-0.0814333	0.007	0.0689	0.0768188	NA	0.0502937	-0.017554	0.0588955	0.1198	0.1207	-0.0163	-0.002	-0.0394	0.0198	-0.0361	-0.0693	-0.19	-0.18
65189	56274	56274_65189	0.0352	-0.0865	-0.03585	0.05715	-0.02535	-0.3196	-0.078	-0.493707	0.0343	0.133169	0.19513	0.272048	-0.2371	0.103	0.0141	0.6396	0.4733	0.0587	0.0034	0.0078	0.3024	0.17395
29517	20393	20393_29517	-0.1036	-0.067	-0.0129	0.0987	0.0399	-0.168	0.2131	NA	-0.173933	0.180588	0.764714	0.96967	-0.3492	-0.0174	0.0115	-0.44	0.0418	0.0369	-0.0662	-0.0705	0.512	1.5376
57027	11491	11491_57027	-0.0927	-0.1356	-0.0107333	-0.0145333	0.0602	0.0494	0.0434	0.0462295	-0.00286667	0.0268583	0.0562837	0.0665155	0.0039	-0.1526	0.0414	0.0741	-0.0256	-0.136	0.1245	-0.0854	0.0463	-0.3788
246244	52440	52440_246244	0.0393	-0.2446	-0.0357	-0.01385	0.0093	0.0383	-0.0027	-0.013247	0.183533	0.11985	0.104411	0.119913	-0.1515	-0.0548	0.00025	0.0504	0.0407	0.0481	0.1089	0.0659	0.4271	0.1928
310784	99730	99730_310784	0.0521	0.0609	0.0895	-0.0432	-0.0507	-0.0389	-0.1257	-0.266999	-0.0266667	0.121137	0.481639	0.377514	-0.2875	-0.0994	0.08405	-0.03315	-0.01345	-0.0682	0.0397	0.00205	0.2494	-0.0384
100360623	544963	544963_100360623	0.0883	-0.0624	0.22735	0.1252	0.1473	0.0991	0.2389	NA	0.0509667	-0.249913	-0.439143	-0.530856	0.0282	0.224	NA	NA	NA	NA	NA	NA	NA	NA
312200	72649	72649_312200	0.0208	-0.0612667	0.0422333	0.0833667	0.0836667	-0.0292	-0.0428	-0.182653	0.0531333	-0.00501667	-0.00216515	0.0749519	-0.2667	0.0205	-0.0014	0.0639	-0.0181	0.07	0.0459	-0.0531	0.0794	-0.1226
300673	80288	80288_300673	0.0249	0.04635	0.10295	0.16565	-0.0145667	-0.0077	0.0119	NA	0.377267	-0.0451937	-0.0475386	0.0380801	0.7141	-0.2611	-0.1293	0.0261	-0.031	0.0116	-0.1587	-0.014	-0.0116	-0.0593
362858	70428	70428_362858	-0.076	0.0013	0.0539667	0.0197	0.0015	-0.018	0.0027	-0.139195	-0.123967	0.0207417	0.0948947	0.012197	-0.0292	0.1204	-0.0082	0.0696	0.0512	0.105	0.092	0.0527	0.0514	-0.1378
84401	67959	67959_84401	0.0113	0.0589	0.0979	-0.059	-0.00565	-0.0522	-0.0718	NA	-0.0156667	-0.0195625	-0.100586	-0.033117	0.0148	0.0807	-0.0546	0.0497	0.0673	-0.1107	-0.1482	-0.1365	-0.1228	-0.0388
25388	216869	216869_25388	-0.0119	0.0917	0.02065	0.05325	-0.1172	0.0758	0.0714	0.0855965	0.129167	-0.188438	-0.154399	-0.179873	0.113	0.0737	-0.0382	0.0105	0.0432	0.0177	-0.0647	0.0497	-0.2332	0.1939
682457	109658	109658_682457	-0.0197	-0.0147	-0.0120667	-0.115233	-0.0603	0.0973	0.0622	-0.395199	-0.0883667	-0.03155	0.0179223	-0.0559394	0.0967	-0.0482	-0.018	0.0745	-0.0642	NA	NA	NA	NA	-0.176
100360594	208836	208836_100360594	-0.0143	-0.0489	0.00755	0.06965	-0.0101	-0.1692	-0.2277	0.0258305	NA	-0.0020625	-0.0237574	-0.0602562	-0.3644	0.1755	NA	NA	NA	NA	NA	NA	NA	NA
312495	232174	232174_312495	0.1141	0.0539	0.2961	0.287	-0.0312	0.509	0.2571	-0.515227	NA	0.0955625	-0.183557	-0.0855432	0.4784	-0.2226	0.0145	0.5173	0.2953	-0.0858	-0.0601	-0.0276	0.085	0.1376
309945	105171	105171_309945	0.0957	-0.0559	0.1278	0.093	0.1243	-0.06	-0.0315	-0.0987202	-0.101967	0.0184125	0.245801	0.11952	-0.266	-0.1869	-0.0451	0.021	0.0096	-0.2206	-0.0102	-0.2182	0.263	0.0799
81654	235339	235339_81654	0.0151	0.0358	0.0408333	0.0841333	0.1943	-0.182	-0.0742	-0.381806	0.0261667	0.124354	0.0471879	0.0213902	0.0389	0.0196	-0.022	0.01045	0.0653	-0.0737	-0.0549	-0.0288	0.0129	-0.0377
361634	101565	101565_361634	0.0231	-0.0626667	0.0739	0.0128	0.100433	0.0118	-0.0678	NA	-0.651533	0.044175	-0.100031	-0.040742	-0.0821	-0.0352	0.0039	0.0907	0.018	0.0406	0.1351	-0.0328	0.1993	0.24915
29367	12651	12651_29367	-0.0653	NA	NA	NA	0.0693	0.0295	-0.0011	NA	NA	NA	NA	NA	0.0361	0.0456	-0.0421	-0.0231	-0.0237	-0.1245	-0.1621	-0.0741	-0.2105	-0.0087
24483	16002	16002_24483	-0.5504	-0.6121	0.17655	0.12375	0.0096	1.0479	0.0063	-0.369325	-0.793033	-0.248244	-0.152791	-0.230069	-0.0976	-0.7747	0.0698667	-0.106267	0.0194	-0.2502	-0.3004	-0.1996	0.6235	-0.5847
360863	226551	226551_360863	-0.0093	NA	-0.174775	-0.1283	0.0891	0.0069	0.0357	0.0123612	NA	0.0248062	-0.0776733	-0.172546	-0.1732	-0.0142	-0.0763	-0.0229	-0.1407	0.0588	0.1446	0.0894	0.2577	0.0088
290562	218877	218877_290562	0.0819	-0.0349	NA	NA	-0.1896	-0.2239	-0.1528	-0.0330619	NA	NA	NA	NA	0.0022	-0.3063	-0.2698	-0.088	-0.0246	-0.1082	-0.1049	-0.0334	-0.1696	-0.2215
360592	68729	68729_360592	-0.0093	-0.1393	0.03124	0.01516	-0.0554	0.0265	-0.0202	0.182955	0.108133	0.0180175	0.0470368	0.142467	-0.1237	-0.0618	-0.0269	-0.0087	0.0125	-0.0518	0.0867	0.0027	-0.0063	-0.1119
311670	67337	67337_311670	0.0191	0.1828	-0.0091	-0.0398	-0.0531	0.0362	0.0839	NA	0.0882667	-0.011875	0.0887216	0.118011	-0.0411	0.0619	-0.0047	-0.0148	-0.0196	-0.0051	-0.102	-0.008	-0.0209	-0.1767
296349	76080	76080_296349	-6.11e-05	0.0880333	-0.0290333	-0.00476667	-0.0311	0.0063	0.0121	NA	-0.0101556	-0.017275	0.124581	0.07575	0.2274	0.0874	-0.0121	0.0361	0.0345	0.0074	0.0271	-0.0113	0.1256	0.1133
287155	56424	56424_287155	0.0013	NA	0.12205	0.072	0.0286	-0.0421	-0.1092	NA	NA	0.00875625	-0.0925114	0.0224915	-0.0346	0.0188	-0.021	0.0282	0.0579	-0.1269	-0.2906	-0.0992	-0.1432	NA
24852	326618	326618_24852	-0.0329	-0.1185	0.0777	0.1321	0.102333	0.0523	-0.0019	-0.0850244	-0.0487667	-0.0187125	0.162849	0.192924	-0.1581	-0.2775	-0.0059	-0.0453	0.01295	-0.1432	-0.0077	-0.0177	0.2372	0.3472
289443	100604	100604_289443	-0.0138	0.0363	0.0946	0.0068	0.0097	-0.2024	0.0907	0.0986753	0.22	0.17595	-0.132023	-0.204916	-0.063	-0.0784	0.0229	-0.0464	-0.1035	0.0526	0.1165	0.1344	0.1895	-0.1733
288710	50849	50849_288710	0.024	0.0544	-0.01015	-0.1247	-0.0047	0.0218	0.0235	0.247109	0.0637667	-0.0124937	0.0489375	-0.00921705	0.1999	-0.0453	-0.016	-0.0377	-0.0184	-0.0313	-0.1824	-0.0859	-0.0603	0.0987
56718	56717	56717_56718	-0.0075	-0.074	0.04175	0.1294	0.005	0.0286	0.0477	-0.469556	0.0448	0.0826188	-0.0172705	0.0385864	0.0116	0.0128	-0.0133	0.0871	0.1015	-0.0733	-0.1487	-0.0511	-0.0583	-0.1958
291927	56452	56452_291927	-0.0066	0.0629	-0.1523	-0.0395	0.125	-0.0343	0.0633	-0.113943	0.00266667	-0.05385	-0.0982898	-0.106659	-0.1352	0.0414	0.0471	-0.0276	-0.0427	0.0571	0.0323	0.0694	0.0106	-0.1227
311266	99003	99003_311266	0.0192	NA	-0.383067	-0.264933	0.0644	0.0127	-0.0283	0.0446222	NA	-0.108662	-0.0902114	-0.210083	-0.1319	-0.1015	0.0015	-0.0413	-0.0285	-0.0038	0.05625	0.0257	0.09555	-0.22995
293408	56422	56422_293408	0.0215	-0.02375	-0.0525333	-0.0997	0.00695	0.0769	0.0156	0.0643972	-0.0947556	-0.0206208	0.00907879	0.0386595	0.0143	0.0418	-0.0246	0.1533	0.0713	-0.028	-0.1046	-0.0718	0.0809	-0.1803
316639	227377	227377_316639	0.0095	NA	-0.00245	0.04165	0.0628	0.0816	0.1058	-0.237693	NA	-0.187388	0.295834	0.146717	0.0217	0.057	-0.0557	0.0162	0.0426	-0.051	-0.0003	-0.0323	-0.0071	-0.1231
361047	219114	219114_361047	0.0042	-0.066	-0.0715	-0.0275	0.0944	0.1056	0.1821	NA	NA	0.07425	-2.38636e-05	0.0477341	0.0952	-0.0358	NA	-0.1277	-0.0485	-0.0341	-0.0825	0.0613	-0.3198	-0.29115
294019	72691	72691_294019	-0.1019	-0.02615	0.0999	0.0589	-0.02905	-0.0276	-0.004	0.991293	NA	-0.269625	-0.302873	-0.240317	0.3212	0.0528	-0.0681	0.0945	0.0132	0.1017	-0.0062	0.0825	-0.1139	0.2064
297486	232314	232314_297486	0.0277	-0.055	-0.0511	-0.0715	0.052	0.0462	0.0799	-0.178058	NA	0.0704	0.192433	0.0222989	-0.0321	-0.0302	0.0346	-0.0011	0.0073	-0.007	0.0735	0.004	0.159	0.0421
289400	67886	67886_289400	-0.0025	-0.0629	0.0125667	0.0271	-0.0813	0.0014	0.1012	-0.0408458	-0.0333667	0.0623042	0.104078	0.090075	-0.0209	0.0188	-0.04055	-0.0158	0.0228	-0.0659	0.0117	-0.0971	0.0754	0.0772
474154	66704	66704_474154	-0.0467	0.0338	0.1689	0.04	-0.1049	0.0293	-0.1244	-0.360034	-0.000466667	-0.135563	-0.0189761	0.213199	-0.2614	-0.0902	0.0098	0.0183	0.0061	-0.0191	-0.0372	-0.1287	-0.093	-0.2135
300996	83486	83486_300996	-0.058	-0.0266333	0.01165	-0.0961	0.0365	0.0534	0.0753	-0.0120388	0.121967	0.171075	-0.034258	-0.048281	-0.214	-0.1139	0.00025	0.09405	0.05395	-0.1089	-0.0895	-0.0903	-0.0415	-0.06915
64391	13144	13144_64391	0.0372	0.1061	0.401	0.275	-0.1192	-0.0421	-0.0575	-0.10282	0.188633	0.092675	0.197449	0.278893	0.1573	-0.0761	-0.1103	0.0869	0.0976	-0.0783	-0.1129	0.0417	-0.0553	-0.0971
29757	11975	11975_29757	-0.0006	-0.0231	0.0114	0.0365333	-0.07715	0.0086	-0.0587	0.130755	0.2229	0.0704417	0.192408	0.106219	0.0285	0.0331	-0.0984	0.0696	0.112	0.0285	-0.0267	0.0106	-0.0099	0.0118
315333	223922	223922_315333	-0.0095	0.0604	0.2179	-0.0865	0.0445333	0.064	0.0224	-0.173082	0.0332333	-0.092375	0.146902	0.165122	0.1646	-0.0624	-0.06	0.1698	0.0217	0.0158	-0.0475	0.0241	-0.127	-0.0386
79210	14314	14314_79210	0.0409	0.0837	-0.0342	0.06825	0.01935	-0.0842	-0.0081	-0.256731	-0.0713667	0.160481	0.650673	0.477206	0.1628	-0.0882	0.0103	-0.01465	0.0091	-0.1783	-0.2217	-0.228	0.0419	-0.32235
307500	74002	74002_307500	-0.0164	-0.1978	0.0228	-0.0091	-0.1035	0.1845	-0.0454	-0.317161	-0.204733	0.0316125	0.337553	0.2455	0.2414	-0.136	0.0082	0.0099	-0.0221	-0.1017	-0.1529	-0.0849	-0.4516	0.0877
300235	23994	23994_300235	-0.0228	-0.0487	0.0523	-0.0033	0.0503	0.0066	-0.0111	0.025225	0.1397	-0.0533	-0.011275	0.019767	-0.1226	-0.0538	0.0226	0.0266	-0.0024	0.04505	0.0371	0.0638	-0.09165	0.01155
304284	55950	55950_304284	-0.0043	0.1228	0.0106	-0.024	-0.01	-0.0816	-0.1075	0.143179	-0.0506333	0.0537375	0.181561	0.102968	0.3373	0.0357	-0.02955	0.0232	-0.0145	-0.0095	-0.1285	0.0352	-0.3174	-0.0414
289990	67089	67089_289990	0.0232	-0.0365	0.0289	-0.0501	-0.0563	0.0441	0.0296	-0.0449576	NA	0.0484875	0.178875	0.210516	-0.2586	0.0105	0.0499	-0.0214	0.0017	-0.068	0.3849	0.0923	0.111	0.072
291703	13872	13872_291703	-0.0369	0.0326	0.1698	0.0518	0.0503	-0.088	0.0146	NA	-0.0539	0.0999125	0.123478	0.172641	-0.018	0.0676	0.009	0.0073	0.0186	-0.0869	-0.0009	-0.0308	0.0436	-0.1342
361190	71472	71472_361190	0.0042	-0.245	-0.056275	0.03715	-0.0739667	0.1235	0.0693	0.20603	0.0816333	0.0370313	0.0515864	0.0524892	0.1803	0.0507	-0.0182	0.0696	0.037	-0.0207	-0.0803	-0.058	-0.1713	-0.0437
171352	13113	13113_171352	0.1534	-0.00846667	-0.0868	-0.3017	0.082	-0.3964	-0.5362	-0.0058946	-0.1273	0.028175	0.0523148	-0.020842	0.0917	-0.0572	0.0323	0.0715	-0.0208	0.0444	0.1127	0.1426	0.6578	-0.067
290280	57258	57258_290280	-0.0807	-0.01255	0.0290833	-0.09355	0.06725	0.0497	0.0323	0.124306	NA	0.0684479	-0.0611801	0.00396231	-0.1842	0.0404	0.0128	-0.0182	-0.0707	0.0045	0.0084	-0.0262	0.0551	0.0919
690416	271887	271887_690416	NA	0.0626	NA	NA	0.056	NA	NA	0.02876	NA	NA	NA	NA	1.3709	0.0498	NA	NA	NA	NA	NA	NA	NA	NA
296302	67204	67204_296302	0.016	-0.06725	-0.0595	-0.01605	0.13635	-0.0367	-0.0108	-0.142312	-0.0227667	0.0165437	-0.0363761	-0.00962443	-0.1811	0.0698	0.00645689	-0.0205364	-0.00764545	-0.0095	-0.0358	-0.0535	0.0277	0.1004
317377	54648	54648_317377	-0.0357	0.1228	-0.202	-0.2372	0.0518	0.1651	0.1195	0.168419	0.158	0.0694625	-0.0198534	-0.0619534	1.1592	0.1344	-0.4292	0.0707	0.1749	0.0179	0.0466	0.0897	-0.1123	NA
361717	57431	57431_361717	0.0082	0.0863	0.0016	0.1739	-0.1368	-0.0091	-0.1128	0.0679013	-0.0370333	-0.113775	-0.0727648	-0.0374284	-0.1082	0.07	-0.0179	0.02095	-0.0782135	0.0225	-0.0814	-0.0181	0.0268	-0.1549
363135	81000	81000_363135	-0.0462	0.1139	0.0538	0.06395	-0.0677	-0.0353	-0.0058	-0.0118909	NA	-0.0099375	0.0104778	0.109093	0.2988	0.148	-0.07915	-0.012	-0.0335	0.015	-0.0099	-0.0162	-0.0699	-0.2363
54295	50779	50779_54295	0.1363	0.0793	0.07815	0.03775	0.0693	0.3937	0.0633	2.53483	-0.0731667	0.0723875	0.0817937	0.366014	-0.0641	0.0054	-0.05175	-0.0115	-0.01215	0.0087	0.2199	0.0104	0.0445	-0.3883
29464	21366	21366_29464	-0.0291	-0.0223	0.0752	0.0678	0.1158	-0.0118	-0.0485	-0.255026	0.2342	0.00122917	-0.0864583	0.00279318	0.0427	-0.2804	0.0456	-0.1021	-0.05755	0.0793	-0.1121	-0.0018	-0.1453	-0.0095
24451	15368	15368_24451	0.0912	0.0287	-0.0909	-0.1745	-0.1273	0.206	0.4717	-0.472354	-0.0178333	0.051625	0.336524	0.469356	-0.1061	-0.0694	0.0108	-0.0322	-0.0435	0.0727	-0.0216	-0.1617	-0.0833	0.2383
363113	56403	56403_363113	0.019	-0.0535667	-0.07024	-0.13598	0.063175	-0.0166	0.0052	0.0938806	-0.0376667	0.0913025	0.13736	0.161065	-0.0773	-0.0616	-0.0450333	-0.0223667	-0.0157667	0.0094	0.1865	0.0756	0.1578	0.2706
291996	67619	67619_291996	0.0289	-0.0563	0.0079	-0.0837	-0.08625	-0.06	-0.0077	-0.139762	0.0418	-0.003775	-0.172498	-0.113026	-0.0348	0.0225	-0.0259	0.0223	-0.009	-0.0322	-0.0219	-0.0734	-0.1784	-0.0527
408200	103135	103135_408200	-0.028	-0.0267667	0.0201	-0.0953	0.0406	0.0622	0.025	0.54181	-0.122456	-0.0915	-0.203681	-0.23948	-0.0484	0.018	NA	NA	NA	NA	NA	NA	NA	NA
64635	56463	56463_64635	-0.0261	0.0278	0.1213	0.0075	-0.1538	0.0295	0.1112	-0.230323	0.0196333	0.0613375	-0.048592	0.0886625	0.0674	0.0271	-0.0915	0.0573	0.0702	-0.0074	-0.1292	-0.0345	-0.0704	0.0489
292999	269941	269941_292999	0.0322	0.0153	-0.0482	-0.1228	0.0659	-0.0095	-0.0049	-0.163303	0.0552667	-0.1091	-0.100994	-0.217098	0.0355	-0.1049	-0.0194	-0.0114	-0.0219	-0.0426	-0.0044	-0.0035	-0.0964	-0.05355
310244	67306	67306_310244	0.0094	0.00385	-0.121567	0.0229667	0.11985	-0.0145	3e-04	0.339799	0.0314167	0.149321	0.278858	0.314688	-0.0896	-0.0237	-0.0226	-0.0433	-0.0152	0.0304	0.0698	-0.0085	0.2652	0.0612
79431	20893	20893_79431	-0.0191	0.0286	-0.1152	-0.2943	-0.00995	0.0244	-0.042	1.05664	0.1472	-0.0647	-0.631151	-0.704036	0.1834	-0.3915	0.037	-0.07	0.0455	-0.1839	-0.0916	-0.0528	-0.1096	0.4894
310704	77578	77578_310704	-0.0164	0.0823	0.1318	-0.0775	0.026175	-0.0525	-0.0366	0.105104	0.0567	0.143175	0.0663545	0.0382614	0.5341	-0.1338	-0.05755	-0.03435	0.04095	-0.0455	-0.0445	0.0242	0.081	0.05025
114766	12034	12034_114766	0.0017	0.0779	0.0606667	0.0780333	-0.021	-0.0023	-0.0094	0.0301713	0.0147667	-0.0369833	-0.0607371	-0.00753523	0.054	-0.0053	-0.0162	0.0142	0.0301	-0.0364	-0.1816	-0.1413	-0.0006	-0.1766
84017	15364	15364_84017	-0.0213	-0.00835	0.00686667	0.00926667	-0.126167	0.0292	0.6493	0.0439213	NA	0.0211583	-0.0150333	-0.162316	NA	NA	NA	NA	NA	NA	NA	NA	NA	NA
305645	71228	71228_305645	-0.0662	NA	-0.05435	-0.1483	0.1362	-0.1063	0.0395	-0.5053	NA	-0.125806	-0.483744	-0.373426	0.0234	0.0141	-0.02995	-0.0362	-0.0383	0.0107	-0.0621	-0.0387	-0.13	-0.03395
84472	16201	16201_84472	-0.0319	0.00415	0.0179	-0.0626667	-0.05234	-0.0025	0.0675	-0.3356	0.05195	0.0391625	-0.0512186	0.0434621	0.0868	-0.0245	0.0694	0.0219	0.0443	-0.0685	-6.19e-06	-0.0658	-0.1215	-0.2283
65156	56749	56749_65156	-0.0009	0.0265	0.12835	0.0734	0.0587	-0.0147	0.083	-0.475931	-0.0972	-0.116331	-0.197734	-0.191048	-0.1359	0.2466	-0.0476	0.0604	-0.0118	0.0231	0.0121	0.0221	-0.1805	0.3974
266732	18145	18145_266732	0.041	NA	-0.0811	-0.0701	0.0352333	-0.0601	-0.069	NA	NA	-0.0444625	-0.0802682	-0.0694364	-0.1302	0.0422	0.0308	0.0389	-0.0377	-0.0854	-0.0907	-0.0896	0.0265	-0.034
116552	18822	18822_116552	0.1035	-0.0644	0.1542	-0.0721	0.1578	0.0811	0.0031	-0.241373	-0.151867	-0.0014625	0.40774	0.323017	0.1567	0.0135	-0.05282	-0.00804	-0.0316	-0.027	-0.1487	-0.1014	-0.0177	-0.0934
296480	66314	66314_296480	0.0106	-0.0263	-0.0344333	0.0429	0.01955	0.0476	0.044	0.00576466	-0.0218667	-0.0858458	-0.03275	-0.0387761	-0.0715	0.039	-0.0486	-0.0041	0.0247	-0.0914	0.0041	0.0017	-0.0644	0.0543
313765	320541	320541_313765	-0.0405	0.03595	-0.207	-0.1543	0.06715	0.0797	0.0285	-0.0245746	-0.00191667	0.0236125	-0.00906591	-0.0246625	-0.0223	0.01	-0.0853	-0.0504	-0.2705	-0.0677	-0.0752	-0.0998	-0.2136	-0.2808
65171	56807	56807_65171	NA	0.1539	0.01215	0.00885	-0.0209	-0.0599	-0.0467	NA	-0.0427667	0.131781	0.0817466	0.205706	0.1621	0.0463	-0.10435	0.0382	0.0855	0.0024	-0.0901	-0.0021	0.0044	0.255
100188984	626391	626391_100188984	-0.2377	-0.0139	NA	NA	0.0587	0.4095	0.3932	0.0597981	0.0073	NA	NA	NA	-0.0409	0.3961	-0.0275	0.0529667	-0.00436667	NA	NA	NA	NA	0.3571
287634	268465	268465_287634	0.4176	NA	0.2107	0.0025	-0.0148667	0.0398	-0.5515	NA	NA	-0.0997375	-0.117476	-0.00969432	NA	-0.3212	-0.0362	0.3637	0.2626	-0.044	-0.0023	0.065	0.1491	0.4644
29486	13006	13006_29486	0.04	-0.01165	-0.06095	-0.0788	-2.5e-05	0.0367	0.1638	-0.0431199	0.076	0.006325	-0.097721	0.0218676	-0.2547	-0.0165	0.0013	0.042	0.0165	-0.0918	0.21	-0.0552	-0.0258	0.19605
679898	66492	66492_679898	0.0173	0.0056	0.09265	-0.0047	-0.0967	-0.0451	0.0655	-0.114088	NA	0.00528125	-0.0377307	-0.000764205	-0.1716	0.0575	-0.0134	0.0203	-0.022	-0.1016	0.1398	-0.0522	0.0213	0.0498
303617	207165	207165_303617	0.0216	NA	-0.01185	-0.052075	0.0339	0.0679	0.1017	-0.23225	NA	-0.0798187	-0.123723	-0.11191	0.0806	0.0871	NA	NA	NA	NA	NA	NA	NA	NA
406864	114584	114584_406864	-0.0479	-0.0681	0.1806	0.3361	-0.2618	0.0067	0.0719	0.00563204	-0.0203	-0.112825	0.225805	0.325643	-0.4844	-0.1888	NA	NA	NA	0.0178	-0.049	0.1704	0.134	NA
313706	71707	71707_313706	0.0695	0.037	0.0132	0.1152	0.0089	-0.0867	-0.0369	-0.244704	-0.0146	-0.141962	-0.128713	-0.0331784	0.3892	0.0018	0.0187	0.0319	-0.0295	0.118	0.0197	0.013	-0.2513	-0.3525
170844	319944	319944_170844	-0.0371	NA	-0.01355	-0.0144	0.0065	0.038	0.0401	0.0395673	NA	-0.0234062	0.0698074	-0.00440909	-0.1385	-0.1167	0.0796	-0.0014	0.0146	0.0254	0.105	0.0598	0.0955	0.0293
362110	107951	107951_362110	-0.0165	-0.0456	0.0775	0.06415	-0.0089	0.0852	0.0718	0.167704	-0.0235667	0.0116437	0.0408244	0.00905852	0.233	-0.0103	0.0214	0.0156	0.0365	-0.0496	-0.0529	-0.0411	0.0426	-0.0765
315111	239552	239552_315111	0.0559	NA	-0.064	0.0845	0.2046	0.0626	0.1102	NA	NA	-0.0842875	-0.374688	-0.587036	NA	NA	NA	NA	NA	NA	NA	NA	NA	NA
308622	378431	378431_308622	-0.0374	-0.0275	0.0292	-0.12635	-0.06325	0.1911	0.1138	-0.206962	NA	0.0159437	0.0831761	0.141536	-0.4814	-0.2409	0.0638	-0.0897	-0.1997	-0.0935	7e-04	-0.04	0.1196	-0.709
364137	21982	21982_364137	-0.0621	-0.0857	0.0891	0.0454	-0.1451	-0.0135	0.0198	-0.112796	NA	0.193825	0.132692	0.153758	0.0102	0.0395	-0.052	-0.0211	-0.0126	0.079	0.1106	0.0602	0.0134	0.1022
313020	230796	230796_313020	0.0376	-0.0388	-0.0037	-0.035	-0.1603	0.0283	0.0432	-0.210665	NA	0.016925	-0.0271614	0.0780784	0.4191	-0.0804	-0.07645	-0.1803	-0.059	-0.0464	-0.1864	-0.1643	-0.068	0.30995
308775	76375	76375_308775	-0.0871	-0.01	0.032	-0.1721	0.0153	-0.0588	-0.0255	-0.378735	NA	-0.162275	-0.155884	0.0546432	-0.0334	0.2002	-0.0381	0.0166	-0.1354	0.081	-0.0023	-0.022	-0.1458	-0.6663
685611	208177	208177_685611	-0.0974	-0.0124	-0.0283	0.0073	0.0798333	0.2273	-0.0649	NA	NA	-0.1952	0.148099	-0.155943	-0.3758	-0.1539	NA	NA	NA	NA	NA	NA	NA	NA
171350	18458	18458_171350	-0.0013	0.0609	-0.0158	-0.0424	0.013475	-0.0196	0.0164	-0.122656	0.139633	-0.092475	-0.0222364	0.0364659	-0.1576	-0.0925	-0.0249	-0.01635	-0.0231	0.0548	0.061	0.102	-0.0456	0.0627
361649	233871	233871_361649	-0.0218	0.1443	0.0003	0.0044	-0.0747	0.1084	0.0161	0.170304	0.199733	-0.0177563	0.109335	-0.0193551	0.2279	-0.0297	-0.0523	0.00095	0.03735	0.0466	0.0325	0.1329	0.0017	0.0667
25757	12894	12894_25757	0.0143	-0.04	0.0637	-0.00986667	0.1361	0.0321	-0.0777	-0.0655204	NA	0.107096	0.0984189	0.00778864	-0.0914	-0.0764	-0.002	-0.0024	-0.0102	0.0036	-0.0779	-0.0173	0.1067	0.0082
309144	52036	52036_309144	0.0063	-0.00225	-0.0094	-0.1329	-0.1583	0.0403	0.0524	0.343891	-0.0101667	-0.0581438	-0.11898	-0.0785636	-0.0252	0.025	0.0033	0.0676	0.0935	-0.0004	0.1244	0.054	-0.0233	-0.3912
154968	76055	76055_154968	0.022	-0.12245	0.01052	-0.03882	0.0658	0.0481	0.0146	0.0395704	0.0562333	0.0809225	0.177378	0.289095	-0.0313	-0.0082	-0.0193	-0.0227	-0.0348	-0.0802	0.0534	-0.0605	-0.0487	-0.046
120100673	218476	218476_120100673	-0.1083	NA	NA	NA	0.0143	0.5592	-0.0032	-0.0172415	NA	NA	NA	NA	NA	NA	NA	NA	NA	NA	NA	NA	NA	NA
307805	320394	320394_307805	-0.0566	0.0423	-0.0087	-0.0748	-0.089	0.0209	-0.0072	0.146743	0.0256667	0.0295125	0.0497773	0.0277727	NA	0.3765	0.1058	0.0696	-0.0171	0.0395	0.0133	-0.0432	-0.0546	0.0615
305984	108912	108912_305984	0.0542	-0.0207	-0.09885	0.10825	0.1018	0.6004	0.9238	0.135705	NA	-0.076275	-0.0930108	0.0155472	-0.2155	-0.3085	0.5748	-0.2121	-0.2421	-0.0018	0.0131	-0.0824	-0.0451	1
29221	11846	11846_29221	NA	-0.0033	0.0562	-0.0623	0.00445	-1.0135	0.4182	-0.0548531	NA	-0.00575	-0.0617568	0.0458148	-0.1472	0.3045	-0.0877	0.1557	-0.1355	0.1687	0.0011	0.0335	-0.3335	0.4355
360845	70579	70579_360845	-0.0397	-0.0297	0.0002	-0.08725	-0.0733	0.103	0.0448	0.0396088	NA	-0.0166844	-0.118501	-0.0490349	0.0445	-0.1351	-0.0137182	0.0111455	-0.0613	-0.01845	-0.00765	-0.12075	0.03175	-0.1449
313323	101739	101739_313323	0.0225	-0.097	-0.07015	-0.02425	0.0718667	0.0466	0.0285	-0.0887744	0.1004	-0.0054625	0.0232506	-0.0468506	-0.0924	0.0397	-0.0059	0.0156	0.0014	-0.1243	0.2366	-0.0082	0.1289	0.2069
298916	54451	54451_298916	-0.0091	0.045	-0.0320333	0.0626667	-0.046	0.0385	0.0035	NA	-0.0498333	0.0179167	0.0236383	-0.0126167	-0.1149	0.1099	-0.022	0.035	-0.0045	-0.0517	-0.0082	-0.095	-0.0393	-0.2898
83688	21351	21351_83688	0.0605	0.0854	0.088	0.0572	0.0735	-0.0793	-0.0614	-0.166087	-0.172767	-0.102263	0.0743091	0.0504182	0.08	0.0675	-0.02052	0.07729	0.01849	3e-04	-0.1379	-0.1047	0.0545	0.2596
266809	67161	67161_266809	-0.1304	0.0182	-0.2376	-0.2324	0.014875	0.0417	-0.0565	0.385252	NA	-0.0320625	0.174967	0.184264	-0.0832	-0.0448	-0.022	-0.0099	0.0025	-0.0841	0.0918	-0.0877	0.0504	0.0487
25035	109754	109754_25035	0.0163	0.0714667	0.111833	-0.0189667	-0.0616	-0.0452	0.0501	-0.00888882	-0.0385222	0.149329	0.324467	0.426132	0.0076	0.0869	-0.0092	0.0039	-0.1027	4e-04	0.0195	0.064	-0.1536	-0.0371
314265	211978	211978_314265	0.0173	0.0714	0.0378	-0.1216	0.1365	0.0055	0.0683	-0.219088	0.0662667	0.0225625	0.088358	0.0400557	0.0901	0.0196	0.0405	0.0268	0.0155	-0.043	-0.1184	-0.1387	-0.1967	-0.2019
64154	56494	56494_64154	-0.0031	0.028275	0.0326	0.03915	-0.05815	0.0435	0.0226	-0.0206925	0.0439167	0.0417063	0.175688	0.236152	-0.0096	-0.009	-0.065	0.0434	0.0466	-0.1155	0.0178	0.0289	0.0178	-0.2169
307657	270086	270086_307657	-0.0133	-0.0597	-0.02825	-0.04895	-0.083	-0.0111	0.002	0.254477	-0.0538	-0.0089125	-0.0894392	-0.0131051	-0.1725	0.1864	-0.0448	-0.0293	-0.0328	0.0313	0.1249	0.0757	-0.0173	0.4109
295568	20585	20585_295568	0.0246	-0.0421	-0.138133	-0.209867	-0.0218	0.054	0.0461	0.0346367	NA	-0.0293583	-0.210003	-0.113514	-0.0907	-0.0709	0.1181	-0.8164	-0.0998	0.037	0.1035	0.0652	0.351	0.1239
686295	77305	77305_686295	0.0251	NA	-0.0331	-0.1163	-0.0942	0.0772	0.0476	-0.277761	NA	-0.0296	-0.0201386	0.00736136	0.0686	0.0054	-0.0507833	-0.00513333	-0.00723033	0.1001	0.059	0.0943	-0.0049	0.3763
171433	68514	68514_171433	-0.0297	-0.03215	0.0687	0.0965	-0.0569	0.0274	0.0828	-0.153701	-0.109967	0.131412	0.189332	0.182007	-0.0242	0.0533	-0.0173	0.0173	0.0441	0.0081	0.2543	0.0474	0.1996	-0.0446
301555	26554	26554_301555	0.01	-0.0721	-0.0047	0.01764	0.0925	-0.0248	-0.0173	0.00459924	0.0754333	0.104165	0.0767416	0.0776343	-0.0784	0.0387	-0.003	0.0257	0.02365	0.0592	0.1716	0.0813	0.2202	-0.1299
303608	56095	56095_303608	0.0217	-0.1075	0.0103	-0.033	-0.0096	-0.0086	0.1034	0.063253	0.0902	0.163213	-0.0369693	-0.0569216	-0.0146	0.1009	-0.00367	0.01741	0.0303	-0.2463	-0.0415	-0.1326	-0.1284	0.0785
303312	192652	192652_303312	-0.015	NA	0.0625	0.1948	-0.01305	0.0548	0.1473	-0.178041	NA	-0.0792625	-0.0144273	-0.00373068	0.4164	0.0949	-0.04245	0.10945	0.0968	-0.039	-0.0788	0.0152	-0.1069	-0.2028
316313	13518	13518_316313	0.0251	-0.0759429	-0.000125	-0.00025	-0.0438909	0.0689	-0.0564	0.379451	0.0271444	-0.0562719	-0.0852463	-0.0450344	0.031	0.0354	-0.0412833	0.0644333	0.0457833	-0.1068	0.0536	0.0081	0.0743	-0.04355
309312	104174	104174_309312	-0.0098	-0.03135	0.0142	0.0083	-0.0549	0.1191	0.0682	-0.853952	0.0478667	-0.18895	-0.122	-0.115011	-0.1282	-0.0056	0.0466667	-0.0897333	-0.0723	-0.0966	-0.0934	-0.1071	-0.1822	-0.1166
60445	64930	64930_60445	-0.045	-0.0377	0.05285	-0.03195	-0.04695	-0.0198	0.0266	0.273369	0.0398	0.079875	-0.0305739	0.0688097	0.0998	-0.108	-0.2886	0.0235	0.1408	-0.119	0.0076	-0.0391	-0.2035	-0.2101
295602	51869	51869_295602	-0.04	0.0365	-0.10158	-0.17824	0.0925667	-0.0619	0.0202	NA	NA	-0.0622425	-0.532294	-0.509585	-0.0231	9e-04	NA	NA	NA	NA	NA	NA	NA	NA
364396	219144	219144_364396	-0.1297	0.0926	NA	NA	-0.019	-0.2781	-0.0935	-0.0775238	NA	NA	NA	NA	-0.9322	0.1009	-0.0168	-0.0475	-0.1115	0.0126	-0.0351	-0.0176	-0.0834	-0.8461
287954	94223	94223_287954	-0.0523	-0.0212	-0.00136667	-0.0102333	0.0057	0.1434	0.1045	0.00809559	0.1502	-0.0320125	-0.0274394	0.0391008	0.01	0.03	0.0094	-0.0115	-0.026	-0.1223	0.0279	-0.0586	-0.1872	-0.0565
29755	382864	382864_29755	-0.7184	0.0878	0.1657	0.3148	-0.0929	0.6659	0.3266	0.0603853	NA	0.007825	0.00669773	-0.0475307	-0.1304	0.4811	0.06575	0.08525	-0.022	-0.0733	-0.1051	-0.0132	-0.018	-0.3324
363869	24109	24109_363869	0.0271	0.0625	0.013	0.0764	0.1682	-0.0851	-0.0559	-0.121736	-0.0542333	-0.0207875	-0.0803386	-0.0402273	0.0777	0.0401	0.0241	0.0554	-0.0296	-0.0658	-0.1521	-0.1497	-0.0106	0.336
500340	243659	243659_500340	0.4899	-0.0899	0.2443	0.1283	-0.1055	-0.3235	-0.2904	0.0426377	NA	-0.051775	0.0154443	0.0277727	-0.2464	-0.313	NA	NA	NA	NA	NA	NA	NA	NA
299284	192119	192119_299284	-0.0387	-0.0127	0.1254	0.12145	0.026	-0.0559	-0.0098	0.516039	-0.1095	-0.0550375	-0.0242858	-0.0297256	-0.0062	-0.0365	NA	NA	NA	NA	NA	NA	NA	NA
316108	66069	66069_316108	0.0248	0.0452	-0.1203	-0.0733	0.0254	-0.0063	0.0184	-0.0492825	-0.1086	-0.008175	0.111471	-0.0233625	-0.1737	0.1348	-0.018	0.0376	0.0236	0.00485	0.0504	0.02345	0.06165	-0.1147
291926	213435	213435_291926	0.1954	0.0346333	0.3057	0.4529	-0.0224333	0.1923	0.4626	-0.0221804	NA	0.072075	1.07753	1.00096	-0.4706	0.4064	-0.119	0.0621	-0.0166	-0.0329	-0.1161	-0.0301	-0.0065	0.4143
306868	17828	17828_306868	0.0021	0.0833667	-0.0161	0.1937	-0.0771	-0.0086	-0.0359	-0.281461	-0.0729667	-0.08345	0.262798	0.411828	-0.2143	-0.009	0.0083	0.1362	-0.0314	-0.1194	-0.0574	-0.1784	-0.0893	-0.1826
314417	18789	18789_314417	0.0398	-0.1551	0.0528	0.0401333	0.0326667	0.1274	0.1027	-0.136139	-0.0736667	0.00155	-0.131404	-0.159794	-0.0662	-0.0459	0.0064	0.1166	0.0549	0.0421	0.1109	-0.0392	-0.0207	0.1304
309029	68277	68277_309029	0.0282	0.0807	-0.0158	-0.085	-0.1302	-0.1252	-0.0054	0.342322	NA	0.148787	0.127464	0.265798	-0.2268	0.1407	-0.0405	0.0467	0.0011	0.0054	0.0892	0.0984	0.0611	-0.0032
687539	234814	234814_687539	-0.0282	0.0318	0.00205	-0.053	-0.0313	-0.0299	-0.0344	0.334725	0.114567	-0.0896312	-0.0273847	-0.015183	0.1989	0.1911	NA	NA	NA	NA	NA	NA	NA	NA
288734	231600	231600_288734	-0.05	-0.06045	-0.0648333	-0.1305	-0.0147	-0.0098	0.0827	0.0564345	0.134667	0.102775	0.0593	0.0271769	-0.0232	-0.014	0.0233	0.0109	-0.1485	-0.0477	-0.0078	0.0133	-0.003	0.1527
314818	52679	52679_314818	-0.4713	0.1018	-0.0324	-0.3184	-0.10005	-0.1332	0.1028	0.143754	NA	-0.0373125	0.108045	0.00279659	-1.2643	0.0949	0.0685	-0.0838	-0.0178	-0.0537	-0.0689	-0.1242	-0.0808	-0.2064
303403	327987	327987_303403	0.0589	0.0279	-0.224033	-0.216933	0.05695	0.0526	0.0873	NA	NA	-0.100642	0.0331114	0.0403561	-0.1241	0.0652	NA	NA	NA	NA	NA	NA	NA	NA
297077	66058	66058_297077	0.0366	NA	0.01065	-0.0088	NA	-0.2229	0.011	0.0659853	NA	0.0150437	0.154101	0.170601	-0.1335	-0.088	-0.0441	0.0574	-0.003	0.0713	-0.157	0.3551	-0.319	-0.2651
25425	13036	13036_25425	-0.0932	-0.0587	0.0464	0.12015	0.13975	-0.0717	0.1102	0.0966047	-0.1621	0.204419	0.556315	0.459068	-0.2726	-0.1268	-0.0217	0.0764	0.0226	-0.0989	-0.1778	-0.0545	-0.1401	-0.0588
81673	229906	229906_81673	0.0454	0.0241	0.0458	0.1179	-0.191	-0.0143	0.015	0.136809	NA	0.03585	0.127826	0.174703	-0.0089	0.0042	0.0304	0.0159	-0.1041	0.0545	0.1549	-0.0413	0.0369	-0.0205
311591	70470	70470_311591	3e-04	0.0989	-0.00903333	-0.175067	-0.03505	-0.0145	0.0055	0.0678065	0.0391667	-0.04625	-0.0606129	-0.139641	-0.1871	0.0181	-0.0056	0.0294	-0.0006	0.0798	-0.0582	-0.0484	-0.0576	-0.00495
308760	269955	269955_308760	-0.0876	0.0153333	0.2202	0.2859	0.0175	-0.0746	-0.0324	0.221102	0.0537	0.130788	0.350842	0.530877	0.2145	0.0788	NA	NA	NA	NA	NA	NA	NA	NA
117513	317717	317717_117513	0.1366	0.003075	0.1024	0.0815	-0.007875	0.0352	0.0541	NA	0.113667	-0.0799875	0.106026	0.138618	-0.3562	0.0795	0.0513	0.118	0.0146	NA	NA	NA	NA	-0.0371
100363253	76952	76952_100363253	-0.0273	-0.0175333	0.02515	0.02905	0.0541333	-0.0123	-0.0206	-0.145883	0.0798889	-0.0582625	-0.137398	-0.123952	-0.1644	0.064	NA	NA	NA	NA	NA	NA	NA	NA
361104	71918	71918_361104	0.0755	NA	0.096	0.0104	0.1416	-0.0446	0.0014	-0.358279	NA	-0.031725	0.118872	0.143085	-0.1467	-0.1328	6e-04	-0.0376	-0.0289	0.0523	-0.0148	0.0365	-0.0998	0.1323
100362347	216742	216742_100362347	-0.0057	-0.18235	-0.15155	-0.08365	0.238275	-0.1029	0.0064	-0.0269731	0.247067	0.214569	0.271047	0.210857	-0.0621	0.062	-0.0310667	-0.004	-0.0805667	0.0097	0.0847	0.0097	0.0167	NA
293410	20947	20947_293410	-0.0526	0.0014	0.02975	0.07235	-0.02156	-0.1262	-0.083	-0.112239	0.07655	-0.121406	-0.122963	-0.0876938	-0.0771	-0.2505	0.0454	-0.0341	-0.0306	-0.1726	-0.0309	0.004	0.1021	-0.1089
309686	80294	80294_309686	0.0159	-0.0876	-0.0801333	-0.0232667	-0.079	-0.0043	0.0047	0.0899099	-0.00513333	-0.00913125	0.163979	0.178585	0.1303	0.0278	-0.04475	-0.0028	0.0182	0.0233	-0.2263	-0.074	0.1216	-0.2101
297942	66625	66625_297942	-0.0695	NA	-0.00571429	0.00411429	0.07155	0.1611	0.1008	NA	NA	0.188705	-0.164293	-0.229949	-0.1695	-0.1188	0.0974	0.046	-0.0405	-0.073	0.1688	-0.0397	-0.0954	0.4371
315711	20361	20361_315711	0.0588	0.1528	0.08385	0.20985	-0.1941	0.0503	0.0433	1.17522	-0.0342333	0.0410187	0.42081	0.686243	0.2692	0.0588	-0.1435	0.0663	-0.0876	0.0403	-0.0478	0.0432	-0.0062	0.829
113960	217866	217866_113960	-0.0191	-0.1886	0.0385	-0.0195	-0.0741	-0.0059	0.0153	0.329458	0.0259	0.02975	0.0467784	0.0927591	0.0055	-0.1019	0.0027	-0.0076	0.0117	-0.098	-0.0842	-0.0127	0.0099	-0.0579
299499	320145	320145_299499	0.1755	-0.0052	-0.1738	0.1681	0.0316	-0.0983	-0.0144	0.454726	-0.0284	-0.093275	0.0436227	-0.0667307	0.6037	-0.3906	-0.1683	-0.0861	0.2822	0.1034	-0.0016	0.0779	-0.1127	NA
360471	252870	252870_360471	-0.0002	-0.1602	-0.06036	-0.1119	0.0130333	0.0589	0.0232	0.0919992	0.149967	0.0834625	-0.0258573	-0.0268132	-0.0313	-0.0677	-0.0408	-0.0067	0.0377	-0.0736	0.1103	-0.0055	-0.0149	0.1515
313993	195733	195733_313993	0.0236	0.013	0.0598	0.1393	0.02995	-0.0782	0.0607	-1.12309	0.0635	-0.135887	-0.0456159	-0.150708	0.1237	0.2294	NA	NA	NA	NA	NA	NA	NA	NA
116967	67075	67075_116967	0.0068	0.0094	0.1565	-0.01425	-0.1322	0.0882	0.0435	-0.42924	NA	-0.0375187	0.0222364	-0.048204	-0.2221	-0.1732	0.0248	0.0894	-0.0713	-0.0536	-0.0609	-0.103	0.0526	-0.0296
291314	109079	109079_291314	0.0053	0.0889	0.060775	0.112825	0.2524	-0.0242	0.0062	0.0553313	0.0173667	-0.0423687	0.0138869	0.098904	-0.0857	-0.0766	-0.0046	0.0067	-0.0723	-0.0689	0.0745	-0.0207	-0.1914	-0.03145
260326	14766	14766_260326	0.0918	0.009	-0.0134	-0.0346	-0.07725	-0.1039	-0.1192	NA	NA	-0.111463	0.0837148	0.0276687	0.1533	-0.0123	-0.00837	-0.01191	-0.0088	0.0531	-0.1267	-0.018	-0.2339	-0.482
306771	74257	74257_306771	0.014	0.188333	0.05365	0.05165	-0.024	-0.1752	-0.1542	0.287062	-0.0999667	0.0491125	0.547682	0.555456	0.1215	-0.0018	-0.0401	-0.0037	-0.1024	0.0571	-0.0952	-0.0085	0.0791	0.016
497892	24052	24052_497892	-0.0529	0.01085	-0.214033	-0.0240667	-0.00885	-0.4526	-0.0835	-0.0893621	NA	-0.102021	-0.18325	-0.230338	0.0267	0.8019	-0.0564	-0.0665	0.0247	0.0117	0.0058	-0.0217	0.4418	-0.2565
689197	16588	16588_689197	0.051	-0.1355	-0.1058	0.0594	-0.0551	0.0338	0.119	NA	-0.0638	0.00605	0.0392466	0.0688636	-0.1263	0.1107	0.0771	-0.0098	-0.0321	-0.0007	0.059	-0.0275	-0.0068	0.0864
497878	18197	18197_497878	NA	-0.1249	0.06625	-0.0389	0.00776667	-0.0783	-0.0403	NA	-0.0736	-0.166525	-0.190635	-0.134747	-0.0683	0.0318	-0.01565	0.2318	0.28035	-0.0789	-0.0777	-0.0396	-0.0738	-0.0105
296099	27223	27223_296099	-0.0051	-0.0697	0.02936	-0.03378	-0.22135	-0.0319	0.0155	-0.0644057	-0.0749	0.0120525	-0.17638	-0.206187	0.1007	-0.0311	-0.0075	0.0779	0.0604	-0.0325	0.0204	-0.0906	-0.1575	-0.181267
499891	228602	228602_499891	-0.0435	-0.2794	-0.04955	-0.05085	-0.083	0.0127	-0.0627	-0.000707943	0.173533	0.0144187	0.121697	-0.0106369	-0.0084	-0.1709	-0.0836	0.0573	-0.01	-0.0075	-0.1401	-0.1348	-0.006	0.0771
245926	106583	106583_245926	-0.0027	-0.002	-0.051	-0.0643	-0.0036	-0.0321	0.0073	0.871162	0.061	0.060225	-0.103384	-0.0983239	-0.0131	0.0563	-0.0226	0.019	-0.0004	0.0232	0.0198	0.062	0.0495	0.2564
25328	16783	16783_25328	0.0093	-0.0409	0.0314	-0.027	0.1423	-0.0178	-0.081	NA	-0.2048	0.0118375	0.125284	0.103145	-0.1375	-0.0234	-0.0387	0.0875	0.0733	0.0056	-0.0507	0.0129	0.1006	-0.2648
363237	57750	57750_363237	0.0272	0.0057	-0.1268	-0.12855	-0.0957	-0.0314	0.0174	0.482417	NA	-0.076875	-0.17046	-0.111509	-0.2733	0.0475	8e-04	0.01355	0.0194	0.0495	0.001	-0.0736	0.2756	-0.1295
290850	57312	57312_290850	0.0637	-0.00865	-0.0265	0.0496	-0.041575	-0.1385	-0.0727	-0.144086	-0.0306889	-0.1107	-0.128177	-0.0536057	-0.1444	0.0351	0.0429	0.0176	-0.0352	-0.0503	-0.0745	0.0069	0.1262	-0.0203
307644	16582	16582_307644	0.0259	-0.0057	0.0152	0.0973	0.1186	0.0322	-0.0481	NA	-0.111133	-0.035575	-0.297876	-0.14567	0.2421	-0.0535	-0.03365	-0.0072	-0.0009	-0.0647	-0.2215	-0.0019	-0.038	-0.0781
311532	228765	228765_311532	-0.0401	0.0383333	0.1759	0.2203	-0.0584667	-0.2039	0.1406	-0.636845	-0.0829	-0.0275	0.0807761	0.112974	-0.5533	0.4839	-0.1591	0.1611	0.1267	-0.0683	0.1111	0.0115	0.0092	0.2588
83841	53378	53378_83841	-0.0113	-0.012625	0.08225	0.117	0.00992	-0.0382	0.0434	-0.323593	0.133283	-0.0664813	0.0591187	0.142186	-0.1058	0.0014	0.0193	0.0128	0.0174	-0.038	0.0045	-0.0643	-0.1165	0.01
25307	13010	13010_25307	-0.0587	NA	NA	NA	NA	-0.0142	-0.0747	-0.0413169	-0.0743667	0.122088	0.21941	0.197423	-0.0163	NA	-0.0008	-0.0399714	-0.0252429	0.0014	0.0018	0.0264	-0.0562	-0.0388
117280	51810	51810_117280	-0.032	NA	-0.03322	-0.00414	NA	0.1014	0.0478	NA	NA	0.107485	-0.0378632	-0.0953145	-0.0606	-0.029	0.0196	-0.0158	-0.0387	-0.0356	0.1476	6e-04	-0.0854	0.3415
171287	13841	13841_171287	0.0094	0.0342333	0.026675	0.186475	0.0368333	0.0663	0.2031	-0.26399	-0.0192111	0.0404062	0.257946	0.311593	-0.168	0.2163	-0.0878667	0.138733	-0.191267	0.0508	0.1054	0.1215	-0.038	0.6162
84404	66603	66603_84404	0.0786	-0.0047	-0.1973	-0.161	0.0201	-0.0316	0.1546	NA	0.128433	-0.0431125	-0.124926	-0.181897	-0.0764	-0.07	-0.0078	0.0443	-0.2227	0.0194	0.1369	-0.0927	-0.0091	0.1663
294917	665113	665113_294917	-0.0252	NA	0.00085	-0.02955	0.1459	-0.0493	0.0345	NA	NA	0.1146	-0.117366	-0.222727	-0.1348	-0.0613	-0.013	-0.0056	-0.0264	0.013	0.0454	0.0661	-0.118	0.1479
83525	72075	72075_83525	0.055	0.1376	-0.00255	-0.0325	0.0599	0.0256	0.0446	NA	-0.0705333	-0.0664062	0.11529	0.231476	0.1888	0.0537	-0.0162	-0.0519	0.0107	0.0943	-0.0921	-0.0602	0.0053	-0.04
50557	19211	19211_50557	-0.0271	-0.0662	-0.072375	-0.060575	-0.13135	0.0283	0.0068	0.219606	0.0132333	0.0248281	-0.0153557	-0.0119006	-0.0587	-0.1624	0.086	-0.0714	-0.0196	0.0043	0.2127	0.0994	0.0521	-0.1945
365703	22763	22763_365703	0.0092	-0.2155	-0.0204	-0.119967	0.12705	0.0244	0.0174	-0.0199453	0.0171	0.194767	0.055722	0.228389	-0.0514	-0.0562	0.046	-0.0062	-0.0237	-0.0379	0.0629	-0.014	0.125	0.0361
293184	22083	22083_293184	-0.0089	-0.0473	-0.0105333	0.00346667	0.149	0.1177	0.0738	-0.128023	0.110833	-0.00190833	-0.0421966	0.0431364	-0.0073	0.0276	-0.0296	-0.0211	-0.0106	-0.0798	0.064	-0.086	0.1045	0.1418
691898	233895	233895_691898	-0.0225	0.0587	-0.0141	-0.1009	0.0822	0.005	-0.005	-0.151435	-0.104533	0.0017625	0.100891	0.105533	0.1692	-0.0383	NA	NA	NA	NA	NA	NA	NA	NA
305466	215476	215476_305466	0.0299	-0.0196	0.01765	0.00695	-0.0489	0.024	0.1013	-0.174087	0.0537333	-0.0263313	-0.146422	-0.126132	0.017	0.0644	NA	NA	NA	NA	NA	NA	NA	NA
360972	107829	107829_360972	0.014	-0.0182	0.0755	-0.1343	0.0984	-0.0013	-0.006	-0.066663	-0.1122	-0.0270375	0.0311602	0.0748432	0.0093	0.0095	-0.015	0.0346	0.0479	4e-04	-0.0817	-0.0247	-0.0427	-0.0031
305854	50524	50524_305854	0.0045	-0.0443	-0.1268	-0.128	0.0918	0.1327	-2.199e-05	-0.655161	0.0533	-0.020375	-0.082208	-0.117968	-0.0324	0.0254	-0.0268	0.0306	-0.0701	-0.0329	-0.1342	-0.0868	-0.173	0.0877
307868	270096	270096_307868	0.0309	-0.01075	0.176467	0.0575667	-0.0584	-0.035	-0.0433	-0.245774	-0.0135333	-0.0135917	0.0501633	0.0693572	0.151	0.0449	-0.0846	-0.0458	-0.0287	0.0588	-0.1348	-0.0339	-0.0563	-0.1873
25753	11449	11449_25753	NA	0.0091	0.0359	0.130633	-0.0397	NA	NA	-0.0997458	NA	0.0284917	-0.0569648	-0.0632174	NA	NA	0.0895	-0.1273	-0.1406	0.0556	0.0354	0.1406	-0.0045	-0.0714
83805	20779	20779_83805	0.0137	0.02265	-0.1058	-0.1896	0.0616333	-0.0074	0.053	-0.154201	-0.0353833	0.0446	0.126566	0.092579	0.2267	0.0333	-0.0641	-0.0346	-0.03705	-0.1398	-0.1668	-0.1009	-0.0694	0.2268
303342	237860	237860_303342	0.0063	-0.0167	0.05285	-0.0873	0.07125	-0.0189	0.0868	0.0639771	NA	-0.02825	-0.116745	-0.0682182	0.0344	-0.0265	-0.1025	0.0127	0.1025	-0.0157	0.0265	0.0163	0.1568	-0.0515
363450	54632	54632_363450	0.0086	0.087175	0.1376	0.08735	-0.005475	-0.026	0.0236	-0.0911766	-0.1753	-0.0456437	-0.057646	-0.00617784	-0.2566	-0.0091	NA	NA	NA	NA	NA	NA	NA	NA
287366	194908	194908_287366	0.0488	NA	-0.1782	0.0105	-0.1942	-0.1379	-0.1408	0.0873471	NA	0.082125	-0.0945955	0.0153875	0.1947	0.0054	NA	NA	NA	NA	NA	NA	NA	NA
299872	16341	16341_299872	-0.0188	NA	-0.0353667	0.0436667	NA	0.0062	0.0464	-0.32925	NA	0.0229417	0.0846197	0.0987405	-0.2102	0.0495	0.0496909	-0.0109364	-0.0462042	0.1391	0.29	0.0785	0.158	0.292
24190	230163	230163_24190	-0.0573	0.01245	0.1679	0.1174	0.0636	0.0468	-0.0175	NA	-0.1365	0.0115625	-0.34869	-0.318319	-0.2176	-0.1336	-0.0593	0.0042	0.1233	0.2228	0.0979	-0.0121	0.1281	-0.2685
315746	76524	76524_315746	-0.1251	0.07795	0.1125	0.0988	-0.077	-0.0156	-0.0182	-0.386795	-0.0230667	-0.0883625	-0.294413	-0.239392	-0.1506	0.1098	-0.0552	0.0311	-0.0594	0.1382	-0.0592	0.0137	-0.113	-0.337
680039	320661	320661_680039	0.0112	-0.0278	-0.0057	0.0431	-0.13335	-0.0326	0.0116	-0.0216275	-0.0723333	-0.0439875	-0.159456	-0.13769	-0.0152	0.0227	-0.05935	0.01825	-0.01645	-0.1024	0.1018	-0.023	0.0628	0.0711667
29545	22223	22223_29545	0.0518	-0.0351	0.2156	0.0827	-0.0254	-0.041	-0.1466	NA	0.00946667	0.393587	0.87722	0.834367	0.0067	0.0953	-0.00117778	0.01102	0.04687	-0.0509	-0.14	-0.1284	-0.3622	0.1601
296757	242864	242864_296757	0.036	0.00615	0.0705	-0.0025	0.0419667	0.0404	0.08	-1.23801	0.0703667	-0.179812	-0.257981	-0.263673	-0.0229	0.1848	0.0432	0.0106	-0.1067	-0.0357	0.0375	-0.0123	-0.1404	0.86165
313108	212377	212377_313108	0.0014	0.0217	0.0393	-0.00075	-0.018975	0.0732	-0.0314	0.0260679	NA	-0.0482375	0.0136824	0.0211835	-0.444	0.1658	0.093	-0.0973	-0.0385	0.1512	0.0717	0.0747	0.0815	-0.100133
303274	268448	268448_303274	-0.0456	-0.09275	0.0136	-0.06055	-0.0379	-0.0322	-0.0731	0.222419	-0.0772667	0.059175	0.0295773	0.0834352	0.0368	-0.0462	-0.02055	0.05505	-0.00485	0.0045	0.0089	0.0923	-0.1683	0.0096
362291	17932	17932_362291	0.0511	-0.005	-0.0234	-0.0587	0.036	0.1205	0.0936	0.00953933	0.0973	-0.043325	-0.0283898	0.154768	-0.0179	0.0843	-0.032	0.0541	0.0222	0.0305	0.0211	-0.0594	-0.1263	0.11305
685374	433667	433667_685374	0.0338	0.0753	0.0986333	-0.00356667	-0.0193	0.0113	-0.0169	0.347207	0.202033	-0.0280625	0.0169148	0.0884277	-0.0052	-0.0237	-0.0238667	0.0282333	0.0397333	0.0684	0.147567	0.1226	0.1594	0.0700667
65038	16332	16332_65038	0.0803	-0.0566667	-0.0353	0.021	0.0417333	0.0712	-0.0154	0.207719	0.0097	0.024375	0.0695557	0.141889	0.0778	-0.0451	0.00515	-0.0164	-0.09775	-0.0613	-0.1563	-0.0665	-0.0832	0.1196
60666	14555	14555_60666	0.0892	0.0974	0.2726	0.1971	0.1005	-0.0435	0.1457	-0.0926252	-0.279233	-0.0966625	0.201461	0.257174	0.0565	-0.1506	-0.0254	0.08135	0.0384	-0.023	-0.1151	-0.1544	-0.0535	0.8691
685933	209478	209478_685933	0.0738	-0.0713	-0.1324	-0.0749	-0.1207	0.0172	0.0582	NA	-0.0633333	0.1028	0.0133125	-0.0434943	-0.0363	-0.0492	NA	NA	NA	NA	NA	NA	NA	NA
303583	544817	544817_303583	0.009	0.1001	0.0287333	0.0599667	-0.07965	-0.1379	-0.1467	-0.144571	0.0665333	0.00390833	-0.0501864	-0.00379204	0.1798	-0.2548	0.1157	-0.0229	0.0184	-0.0706	-0.1164	-0.0234	-0.0844	0.5399
365023	77087	77087_365023	0.0133	NA	-0.0127667	0.0252	0.0467333	0.0095	0.0281	0.0346305	NA	0.0368125	-0.0393678	0.0441591	0.1606	-0.0352	-0.0254	0.03035	0.0625	-0.198	0.2981	0.13985	-0.08045	-0.0179
83536	27418	27418_83536	0.0242	0.04565	-0.1289	-0.0618	-0.02735	-0.0478	4e-04	0.068606	0.133233	0.0684188	0.0874324	0.115215	-0.1735	0.0639	0.0104	0.0264	0.0282	6e-04	0.1154	-0.0279	0.126	0.0874
306347	13716	13716_306347	8.963e-05	-0.008	0.01565	0.1322	0.0281	-0.1191	-0.0027	-0.0376373	0.1004	-0.0103	0.015483	-0.0248778	0.1872	0.034	NA	NA	NA	-0.0746	-0.1442	-0.0826	-0.2263	NA
362170	11800	11800_362170	0.0284	-0.0448	-0.0365333	-0.151067	-0.053	0.0016	0.0404	0.210996	NA	-0.0353542	-0.00713864	-0.0093447	-0.1037	0.0052	0.0478	-0.0069	3e-04	0.1375	-0.0576	-0.0667	0.1578	0.13625
363232	66882	66882_363232	0.012	-0.0876	-0.01762	-0.00972	-0.00535	-0.0172	-0.0243	0.298871	-0.0282333	0.203345	0.193773	0.281886	-0.1419	-0.0598	-0.0188	-0.2919	-0.08235	0.06085	0.1183	0.01475	0.1393	0.2356
25591	11545	11545_25591	-0.0247	0.0710667	-0.0338667	-0.0537333	0.0089	-0.1922	0.048	-0.244841	-0.0529889	-0.0388083	-0.275542	-0.21761	0.0458	0.0369	0.00737	0.06785	-0.02811	-0.0146	-0.0137	0.0197	-0.0151	0.126
314388	68734	68734_314388	-0.0563	-0.0314667	-0.0566	-0.0231	0.0592333	0.0505	0.0347	NA	0.0108	-0.0191063	-0.0571136	0.0281614	0.0938	-0.0393	0.02065	0.0112545	-0.0669	0.0258	0.1295	0.0874	0.1394	NA
362715	13528	13528_362715	-0.0458	-0.0225	-0.0884	0.0184	-0.0004	-0.123	-0.0028	0.138754	0.0586667	-0.0346875	-0.167764	-0.0644875	-0.0696	0.0648	NA	NA	NA	NA	NA	NA	NA	NA
311835	227674	227674_311835	0.0061	NA	-0.18505	-0.1158	-0.01435	0.0973	0.1972	-0.462088	NA	0.0302938	0.0158875	0.0509443	-0.1237	-0.0166	NA	NA	NA	-0.0019	-0.0106	-0.0098	-0.0337	NA
307039	19330	19330_307039	-0.009	-0.0141	0.27885	0.19745	0.02475	0.0218	0.0149	-0.0841888	-0.0038	0.131144	0.24841	0.348191	-0.154	-0.0318	0.00823333	0.00816667	0.00413333	-0.06505	0.04825	-0.0463	0.09385	0.0737
290640	270058	270058_290640	-0.0016	0.0256	0.0544	0.027	-0.0561	0.0244	0.02	0.000397344	0.0908	-0.05745	-0.129188	-0.0507284	0.292	0.0322	-0.0433	-0.0691	0.0315	0.0015	-0.037	0.0141	-0.2237	-0.2883
293674	66556	66556_293674	-0.0165	0.1175	0.286	0.1297	-0.0756	-0.1286	0.0233	-0.254714	0.115433	0.0533625	-0.33602	-0.278952	0.0077	0.0039	-0.0639	-0.0069	-0.0111	-0.0292	-0.0738	-0.0242	0.2312	0.1997
170916	74142	74142_170916	0.0221	NA	-0.0125	-0.0637	-0.0114	0.128	0.1263	-0.0285412	NA	-0.0523	-0.028767	-0.0629568	0.1043	0.0167	-0.01563	-0.00266	0.00801	-0.19575	0.23995	-0.0298	-0.2991	-0.2878
24420	14852	14852_24420	0.0092	NA	-0.087	-0.12875	0.1246	0.0148	0.016	0.0641599	NA	0.118206	0.063769	-0.00566307	-0.2429	-0.3462	-0.0023	-0.033	-0.2496	-0.0091	0.1409	0.0405	0.0217	0.2352
501582	14853	14853_501582	0.0077	0.0102	-0.0127	-0.0822	-0.09	-0.1852	-0.0658	-0.130259	0.1185	-0.0383063	-0.0917034	-0.137461	-0.0179	0.1664	-0.0235	0.343	0.3874	0.0719	0.0796	0.0086	0.1262	0.2254
688642	74716	74716_688642	NA	0.0047	0.2523	0.2873	0.0672	NA	NA	-0.00236175	NA	0.03435	0.0126943	0.173595	NA	NA	NA	NA	NA	NA	NA	NA	NA	NA
304103	50913	50913_304103	0.0409	-0.0155	0.2288	0.1123	0.0829	0.0869	-0.0898	0.0888334	NA	-0.228788	-0.0807409	-0.225043	0.0358	-0.1815	-0.0033	0.0457	0.0359	0.1414	4e-04	0.0075	0.1072	0.1594
498819	381157	381157_498819	-0.0783	NA	0.129	0.09275	0.06745	-0.3708	-0.0569	-0.119761	NA	-0.144162	-0.685843	-0.939924	0.0485	0.2156	NA	NA	NA	NA	NA	NA	NA	NA
305386	231225	231225_305386	-0.0044	-0.0413	-0.0147	-0.0152	0.0716	0.0168	-0.0196	0.119755	0.0126667	0.0489125	-0.0272239	-0.0298011	-0.0936	0.0181	NA	NA	NA	NA	NA	NA	NA	NA
292263	67141	67141_292263	0.0323	-0.0086	-0.0381	-0.0008	-0.1163	0.133	-0.0066	NA	NA	-0.1716	-0.212334	-0.240345	0.4788	-0.1679	NA	NA	NA	0.0526	-0.0166	0.031	0.1433	NA
310616	78284	78284_310616	-0.4043	-0.0504	0.0377	-0.0013	0.079	0.3165	0.7285	-0.152339	NA	0.05545	-0.0772841	-0.107688	NA	NA	0.0164	0.1214	0.1064	-0.1519	0.0227	-0.0232	0.073	-0.5564
288238	56176	56176_288238	0.0165	-0.0815	0.1387	0.2244	0.0181667	0.0293	0.0318	-0.0680444	0.00035	-0.0751125	0.0114625	-0.0934489	-0.4994	0.0792	0.0498	0.1117	0.0986	0.1516	-0.043	0.0343	0.4156	-0.0897
64202	12317	12317_64202	0.0765	0.0344	0.0967	-0.0623667	-0.3348	0.3043	0.0941	0.199975	-0.0522667	-0.167708	0.0848587	-0.0130348	0.052	0.0305	-0.0081	-0.0046	-0.0154	0.0436	3e-04	-0.126	0.0874	0.1996
361363	234582	234582_361363	-0.0495	-0.1128	0.0685333	0.0621667	0.0094	0.3048	0.1927	NA	NA	0.03925	0.142491	0.102575	0.0826	-0.1007	0.0356	-0.0305	0.0035	-0.0094	-0.0925	-0.0027	0.1086	-0.3675
361980	74200	74200_361980	-0.0293	-0.2187	-0.0093	-0.0341	0.1861	0.0835	0.0401	0.311793	0.0838333	0.029075	0.0248864	-0.0028375	-0.0025	-0.0544	NA	NA	NA	NA	NA	NA	NA	NA
689914	666048	666048_689914	-0.1444	NA	-0.23645	-0.2139	0.0689	-0.4261	-0.3275	1.59307	NA	-0.359675	-0.746478	-0.879665	0.7501	0.0324	NA	NA	NA	NA	NA	NA	NA	NA
290646	110385	110385_290646	0.0324	0.111	NA	NA	-0.0456	-0.4101	-0.1749	NA	NA	NA	NA	NA	0.3508	-0.4809	0.0168	-0.1436	-0.1191	0.0345	0.0094	0.0257	0.0665	-0.109
309458	18572	18572_309458	-0.0129	-0.0583	0.0892	0.0828	0.1963	0.022	0.0582	0.0594793	-0.0109	-0.2579	-0.0777943	-0.055767	0.0021	-0.0735	-0.0084	-0.02	-0.0118	-0.1333	0.0106	-0.1036	-0.0915	-0.2637
366532	106794	106794_366532	0.0095	0.0013	0.0099	-0.0535	0.14135	-0.031	0.0196	0.0727271	-0.0208333	0.0816125	0.110312	0.0845591	-0.1059	-0.0417	0.0151	0.0148	-0.0089	0.0095	0.0672	0.1033	-0.041	0.02855
295686	22193	22193_295686	0.0194	-0.0582	-0.02265	-0.01135	-0.1556	0.1108	0.0191	NA	0.0779333	0.0148062	0.226608	0.275715	-0.0801	-0.0091	-0.0023	0.0134	0.0444	0.0432	-0.0641	-0.178	0.0177	-0.074
117043	245670	245670_117043	-0.0104	NA	NA	NA	0.0977	-0.1083	-0.0318	-0.358838	NA	NA	NA	NA	-0.0828	0.4364	-0.0351	0.0238	0.0838	0.1243	0.011	0.0551	0.0497	-0.1853
117044	68441	68441_117044	0.0109	-0.0435	0.1279	0.116	-0.0243	-0.0819	-0.0817	0.428014	NA	0.0112125	0.0349716	0.0565557	-0.128	0.0924	-0.0244	0.0647	0.1129	0.0026	0.0314	0.0292	0.1506	-0.0016
64152	56398	56398_64152	-0.0163	0.0223333	0.0556	0.0007	0.01095	-0.0761	-0.0585	0.118986	0.0112889	0.147262	0.257565	0.212119	-0.1362	-0.0506	-0.01035	-0.00095	0.0013	-0.0536333	-0.0353333	-0.0721	-0.0587	-0.1478
64475	18451	18451_64475	0.0712	-0.1297	-0.0073	-0.3219	-0.0684	0.2238	0.1566	-0.159879	-0.0787333	-0.0491125	0.0678437	0.102176	-0.0079	-0.0359	0.05215	-0.09085	-0.05215	-0.2078	-0.0209	-0.2201	-0.1884	0.4125
313418	71148	71148_313418	-0.066	-0.0601333	-0.09295	0.0065	-0.0358	-0.0288	-0.0195	0.0165787	0.1234	0.0870875	0.0360602	-0.117149	-0.1161	-0.0796	0.0118	-0.1092	0.0427	0.0092	0.3617	0.0181	-0.0904	-0.2521
362833	208228	208228_362833	-0.0638	-0.1	-0.1394	-0.1543	0.1023	-0.1064	-0.1327	-0.523849	0.152933	0.0381625	0.216199	0.0408932	0.2392	0.0688	0.0183	0.1246	0.0764	0.0698	-0.0375	0.0023	-0.0696	-0.671
366229	545474	545474_366229	0.0712	NA	0.0142667	-0.0291333	0.03205	-0.2259	-0.0981	-0.40362	NA	0.141954	0.334559	0.320667	0.5456	0.1263	-0.1836	-0.1275	-0.1212	0.1146	0.135	0.141	0.0819	-0.3391
100911970	73490	73490_100911970	0.2474	NA	-0.158	-0.1679	-0.0673	-0.1176	-0.0277	-0.101163	NA	0.042075	-0.066233	-0.0499727	-0.3284	-0.1076	NA	NA	NA	NA	NA	NA	NA	NA
252902	235661	235661_252902	0.0611	0.1316	0.1707	0.0471	0.0938	0.036	-0.0196	NA	-0.0393333	-0.0183125	-0.0311409	-0.0354341	0.1177	0.0224	-0.1099	0.0284	0.0069	0.1046	0.0347	-0.0037	0.1758	-0.5671
311968	69188	69188_311968	-0.0443	NA	-0.0223	0.04462	0.110667	-0.0258	0.0018	-0.0143215	NA	-0.0614475	-0.0187384	0.0274116	0.11	-0.0352	0.02515	-0.01895	-0.00535	0.0229	0.039	0.052	0.136	0.0647
290749	16363	16363_290749	0.0445	-0.13	-0.1138	0.0619	0.1881	-0.0136	0.0687	0.665569	0.0176	-0.0130625	-0.0573977	-0.168606	-0.1112	-0.0102	-0.027	-0.0488	-0.2447	-0.0466	0.0241	-0.0192	0.0702	-0.5377
60328	13728	13728_60328	-0.005	-0.01235	0.0434	0.102967	-0.0142	0.0444	0.0599	0.298398	0.106333	0.00864167	0.010114	0.116748	0.2986	-0.1447	-0.0331	-0.0071	0.0485	0.0043	0.0012	0.0549	-0.1189	0.0193
85494	24100	24100_85494	-0.0209	0.0343	0.1499	0.095	-0.0936	0.1303	-0.0459	NA	0.146467	-0.0097875	0.0412773	0.122782	0.2805	-0.0002	-0.0635	0.0473	0.0896	0.0372	-0.0492	-0.0118	-0.3729	-0.377
310662	69269	69269_310662	-0.0181	0.0287	0.1259	0.1782	0.0217	0.1289	0.1072	-0.180761	-0.21045	-0.171175	-0.0266159	0.0174739	-0.1356	0.0753	-0.0139	0.0283	0.0167	0.0777	-0.0112	-0.0707	0.1816	0.1546
288306	74112	74112_288306	0.0011	-0.1434	-0.0518	0.0132	0.0872	0.0861	0.0456	0.160659	-0.149133	0.0014625	0.0833614	-0.00931364	-0.0999	-0.0769	0.02485	0.0376	0.01945	0.0187	0.2035	0.0985	0.1915	0.1814
691543	72425	72425_691543	0.0522	-0.00155	-0.0046	0.07705	0.228467	0.0047	0.0045	0.209668	-0.0533667	0.0733313	0.184044	0.0284278	-0.2602	0.3227	0.0233	0.06985	-0.0357	0.1911	0.1149	-0.0321	0.0944	0.09375
293953	52013	52013_293953	0.0415	0.11	0.0469	0.01665	0.0431	-0.0044	0.0699	-0.132438	0.0739333	-0.0753625	0.0162631	0.0135847	-0.2151	0.0194	NA	NA	NA	NA	NA	NA	NA	NA
304822	18772	18772_304822	NA	0.0078	0.1539	0.1007	-0.1583	NA	NA	0.15453	NA	0.119862	-0.0298227	-0.0798091	-0.0751	0.0371	-0.00974	0.04019	-0.03102	0.1425	-0.0017	0.0415	0.0374	-0.2797
304157	268903	268903_304157	0.0187	-0.0576	0.1323	0.015775	0.0689	0.047	0.1339	-0.115662	NA	0.144303	-0.13493	-0.10524	-0.026	0.1534	0.0071	0.0342	0.0038	0.1764	-0.0069	0.0221	0.1012	-0.05905
117038	17751	17751_117038	0.0169	0.0555	0.058	0.0138	-0.0634	-0.0826	-0.0148	-0.193775	0.507967	0.0034	0.065333	0.0352966	0.1003	0.0075	-0.00211111	-0.02503	-0.034	-0.0299	-0.279	-0.0504	-0.0573	0.1047
498911	17752	17752_498911	NA	0.0821	-0.0586	0.0121	0.0882	NA	NA	NA	NA	-0.039925	0.126359	0.0764955	NA	-0.9739	0.0506	-0.0081	0.1157	0.3026	0.3013	0.25	0.122	-0.7386
302981	79043	79043_302981	-0.022	0.32	0.0229	0.0043	0.01515	0.0192	-0.0102	0.167337	0.1346	0.028425	0.103595	0.270324	0.1975	-0.0151	-0.0351	-0.01	0.0038	0.0724	-0.0953	-0.0583	-0.0732	-0.1866
688885	68979	68979_688885	0.0327	0.0861	0.0768	0.0856	-0.0554	-0.0508	0.0133	0.0231997	0.171333	0.0463375	0.00345227	0.0261367	-0.1685	0.1099	NA	NA	NA	NA	NA	NA	NA	NA
300849	71538	71538_300849	0.016	0.07495	0.07795	0.1264	0.10835	0.0069	-0.0907	0.155233	-0.0164	0.0415312	0.0850057	0.133139	-0.1181	-0.0046	NA	NA	NA	-0.0337	0.1846	0.0442	0.1714	NA
298317	22209	22209_298317	0.0107	-0.0836	0.0521	0.0188	0.0134	-0.0581	-0.0125	-0.0245369	0.109033	0.0975	0.106378	0.0504051	-0.0814	-0.0079	0.0204	0.0112	0.0186	0.0883	0.1994	0.0836	0.1383	0.08585
361030	218989	218989_361030	-0.0074	0.0229667	NA	NA	0.1024	0.1631	-0.0168	-0.326425	0.0362	NA	NA	NA	0.0239	0.0849	-0.0055	-0.01765	-0.03235	-0.2001	0.0103	-0.0888	-0.1194	-0.2755
63837	56370	56370_63837	0.045	0.2024	0.0111	0.0531	0.0127	-0.0736	-0.1325	0.00602087	-0.196467	0.131213	0.750363	0.698307	-0.0968	0.0686	-0.0286	0.0576	0.0666	-0.0191	-0.0873	-0.0945	-0.232	0.0187
303953	213012	213012_303953	0.057	0.1204	-0.0433	0.01155	-0.02085	0.0263	-0.0183	0.115258	-0.1277	-0.031225	-0.03615	0.0116705	0.1743	0.8893	0.0093	-0.0134	-0.0155	-0.0348	0.0396	-0.0453	0.0099	0.0564
89818	53620	53620_89818	-0.1605	0.0993	-0.138	-0.1424	-0.1201	-0.0629	-0.0134	NA	NA	-0.0923937	-0.0419886	0.121448	NA	-0.1152	-0.0078	0.0111	-0.0058	-0.1443	-0.1696	-0.064	-0.1166	-0.1206
314212	208846	208846_314212	-0.0112	-0.0597	-0.0889	-0.06315	0.00145	-0.0233	0.0347	0.184171	-0.0700333	-0.103413	-0.299927	-0.260716	-0.0262	0.0972	-0.00305	-0.0169	0.0034	-0.0232	0.1021	-0.0416	0.1288	0.0236
291439	17190	17190_291439	-0.0632	-0.07032	0.0587	-0.04386	0.0335833	0.031	0.0555	0.00895131	0.152433	-0.0481525	-0.0990036	-0.0875341	0.0212	0.0233	-0.0001	-0.0047	-0.01245	-0.0201	-0.0921	0.027	-0.2286	-0.036
317183	279653	279653_317183	-0.0136	NA	0.135	0.119833	-0.0151	-0.0853	-0.0012	-1.33371	NA	-0.547592	-0.640941	-0.680144	0.0169	0.2334	-0.0719	-0.0311	0.0891	0.1034	-0.1201	0.0311	-0.2033	-0.2469
313429	230577	230577_313429	0.0494	0.02565	0.1933	0.2005	-0.02845	-0.0211	0.1087	-0.0850546	0.100783	-0.0745	-0.0759045	-0.0417273	0.08	0.2398	-0.14635	0.09435	0.043	-0.0085	-0.0848	0.0477	0.0237	0.0022
287388	69747	69747_287388	-0.0182	NA	-0.1707	0.0632	0.1284	-0.0118	-0.0155	0.0634705	NA	0.060975	0.352565	0.360841	-0.2721	0.0622	0.0477	-0.0602	-0.0135	-0.0311	-0.2183	-0.0742	-0.0917	-0.0847
287069	68015	68015_287069	-0.0289	0.1407	0.02055	0.00115	-0.0556	-0.0282	-0.0209	0.0126959	-0.134633	0.037075	-0.00136704	0.0371432	-0.0375	0.0348	-0.0058	-0.05005	0.00445	0.0431	-0.1271	-0.0764	0.1295	-0.1897
362825	15353	15353_362825	0.0438	0.1307	0.177	0.0028	-0.0327	0.0978	0.0236	-0.183183	0.0710333	-0.0280375	-0.049742	0.00374773	0.0808	-6.908e-05	-0.0451	0.0496	-0.0106	-0.0747	-0.0943	-0.0088	-0.1155	-0.3445
29515	13498	13498_29515	-0.0103	-0.1728	0.0789	-0.1737	-0.1904	0.0878	0.0093	NA	0.0716333	0.0161875	0.166602	0.0683227	0.4252	-0.0831	-0.0523	0.02915	0.07655	-0.0099	0.0391	0.0608	-0.1077	-0.2473
362828	73218	73218_362828	-0.0649	0.0723	0.0638	0.0522	0.0062	0.0426	-0.0153	0.0696051	-0.0462333	-0.0124125	-0.0231545	0.176405	0.3031	0.1103	-0.0384	-0.06125	-0.11915	0.0731	-0.0894	0.0196	-0.3911	0.072
365546	252974	252974_365546	0.6735	0.068	NA	NA	-0.0365	0.6715	-0.8593	0.971265	0.2431	NA	NA	NA	NA	NA	NA	NA	NA	NA	NA	NA	NA	NA
89827	68278	68278_89827	0.0163	0.0045	-0.0582	-0.01575	-0.1246	-0.1007	0.0044	0.260348	NA	0.0684938	0.158613	0.0388134	0.2464	0.0419	-0.017	-0.0065	-0.0076	-0.1286	-0.0719	0.0191	-0.1507	0.0711
81740	18536	18536_81740	0.0064	-0.00105	-0.090675	-0.05935	0.0532333	0.0176	0.0132	-0.0020798	NA	0.0660969	-0.0907685	-0.11993	-0.1848	-0.0184	0.0336	0.0322	0.0192	0.0769	0.1572	0.0325	0.1216	-0.0797
25596	103963	103963_25596	0.0529	0.0731	-0.01842	0.03352	0.0442	0.078	0.0103	0.198314	0.143667	-0.0120375	0.0307032	-0.0120666	-0.1135	0.0685	0.00976	0.05467	0.0152	-0.0132	-0.0254	0.0263	0.0159	0.1115
314638	208677	208677_314638	-0.1348	0.1028	0.0804	0.0617	0.0145	-0.2126	-0.0661	NA	NA	0.035775	0.0675955	0.133439	NA	0.1281	NA	NA	NA	-0.0324	-0.046	-0.0482	0.0491	0.5437
161475	67151	67151_161475	0.0554	0.095	0.0325667	-0.0165051	0.0481	-0.0501	0.002	0.0627243	0.0096	-0.0108292	-0.00755227	-0.080667	0.2292	0.1019	-0.0121	0.0496	0.0826	0.1183	-0.0043	0.0844	-0.1085	0.0639234
116691	19157	19157_116691	-0.0792	0.0868	0.0067	0.05595	0.085	-0.0415	0.0481	-0.395617	-0.0333667	-0.20055	-0.348146	-0.31543	0.2202	-0.014	-0.1022	-0.0045	-0.0314	NA	NA	NA	NA	0.771
360915	26891	26891_360915	0.0037	0.0171	-0.0134	0.0758	-0.16295	-0.0464	-0.0482	0.0022368	-0.00438333	0.0982875	-0.0465443	-0.0614284	-0.1989	-0.0396	-0.047	0.0427	0.058	0.0352	-0.0191	-0.0609	0.0381	-0.1908
363197	224807	224807_363197	-0.0264	0.0054	0.011	-0.0038	-0.0894	0.0248	0.011	0.145817	0.0149667	-0.0030125	0.0493284	0.088158	0.0053	0.0749	NA	NA	NA	NA	NA	NA	NA	NA
83781	16854	16854_83781	0.126	-0.0567	0.1136	0.2066	0.0648	-0.216	0.6622	-2.09415	-0.0306	0.5432	1.21798	1.03446	0.1371	-0.0575	0.128491	0.1824	-0.133891	-0.0072	-0.0186	-0.0176	0.0565	0.9706
688785	93679	93679_688785	0.0287	-0.1293	-0.08795	-0.13175	0.1115	0.0014	-0.0667	0.136695	0.0663	-0.0348188	-0.141794	-0.158018	0.2062	-0.0844	-0.0013	-0.0896	0.0487	-0.0096	-0.0275	0.057	-0.069	0.1814
314465	21981	21981_314465	0.0077	0.0079	0.0917	-0.0131	0.0599333	-0.0131	0.0947	NA	0.0917667	-0.201263	-0.587247	-0.57014	0.1967	0.0637	-0.0552	0.0131	-0.0185	-0.0558	-0.0563	-0.0635	0.0252	0.2711
315305	11908	11908_315305	0.0274	0.0183	-0.0639	0.0222	-0.03845	0.1028	0.107	-0.0585532	NA	0.007025	-0.152398	-0.203251	-0.0803	-0.0926	0.0235	0.0583333	0.0248333	0.0119	0.1363	0.1176	0.1863	0.08485
685009	108937	108937_685009	0.0061	NA	0.0067	-0.0945	0.1784	-0.1361	-0.0403	0.447761	NA	-0.0172437	-0.301602	-0.349768	0.0274	-0.113	NA	NA	NA	NA	NA	NA	NA	NA
299061	18094	18094_299061	0.0325	-0.0771	0.1237	0.2434	-0.07385	1.2436	-0.3285	0.0691022	NA	0.136275	0.149956	0.128632	NA	NA	0.0231	-0.0061	-0.0982	0.0488	0.1285	0.1054	-0.1258	0.0185
64306	19942	19942_64306	0.0401	NA	NA	NA	NA	0.0013	-0.009	NA	NA	NA	NA	NA	0.0331	-0.0301	NA	NA	NA	NA	NA	NA	NA	NA
313427	329908	329908_313427	0.0027	NA	0.03585	-0.1328	-0.0212	-0.0784	-0.0307	0.0612497	NA	0.0553656	0.0824628	0.0378111	-0.1051	-0.0654	-0.0223	-0.00915	0.02155	0.0092	-0.0541	0.0171	-0.1901	0.1434
171137	16549	16549_171137	0.0316	0.1075	-0.0247	-0.0859333	-0.0355	0.1376	0.1421	0.309192	-0.169867	-0.0748958	0.0142621	0.000816667	0.5511	-0.0508	-0.0724	-0.0253	-0.0166	0.021	-0.0917	-0.0323	-0.0812	0.0719
245980	13864	13864_245980	-0.0159	0.04945	0.02015	-0.0384	4e-04	0.0462	-0.0531	0.242667	0.00751667	0.0325937	-0.185266	-0.139207	0.7341	0.0043	-0.0955	-0.0611	-0.0151	-0.1145	-0.1143	-0.085	-0.3538	-0.03945
361822	216119	216119_361822	0.0422	0.1452	0.0286	-0.1312	0.0132	0.1352	0.1591	-0.179089	-0.1352	-0.0271625	-0.126174	0.0631432	-0.7675	0.0841	0.00085	0.128	0.0197	0.0106	-0.0072	-0.0286	0.1018	-0.2051
312373	107569	107569_312373	-0.0516	-0.0229	2e-04	0.1407	-0.0423	-0.007	0.001	0.639131	-0.199933	-0.0561625	-0.131323	-0.0538602	-0.06	0.0112	0.0371	0.0333	-0.0024	0.0272	0.2379	0.11	0.0856	0.2586
29393	12842	12842_29393	0.0202	-0.0511	-0.03435	0.01435	0.0024	0.4787	-0.1398	-0.212819	NA	0.0801375	0.145237	0.226957	-0.1928	-0.3344	0.10755	-0.05265	0.00895	0.02	0.0037	-0.0126	0.0049	-0.57195
315265	19230	19230_315265	0.0607	-0.045	0.2213	0.0787667	0.258	-0.0334	0.0713	-0.34271	-0.0896	-0.0390208	0.0806773	0.172881	-0.127	-0.0583	-0.02715	-0.253	-0.0413	0.0299	0.1478	0.0591	0.172	0.1711
171071	17872	17872_171071	0.0897	0.0209	0.1175	0.006	-0.0492	-0.1684	-0.086	0.299427	-0.0162333	-0.1246	0.0545705	0.167044	0.1916	-0.0228	-0.0944	-0.0435	-0.0135	-0.0964	-0.0881	-0.0754	-0.0888	0.0427
362973	170736	170736_362973	0.0563	NA	-0.0324	-0.04055	-0.1719	0.0917	-0.005	-0.173743	NA	-0.304438	-0.442126	-0.311481	0.0845	-0.2247	-0.0435	-0.3336	-0.0404	-0.0441	-0.2023	-0.0645	-0.0492	-0.3308
294421	56442	56442_294421	NA	-0.2428	0.043325	0.055975	0.0851	-0.0453	-0.0224	0.0663777	0.242633	0.210944	0.0932327	0.139141	NA	0.0546	0.04	0.05135	0.00525	0.024	0.001	-0.0224	0.0025	0.296
287420	237823	237823_287420	-0.0258	NA	0.0325	-0.0284	0.13345	0.0086	0.0513	NA	NA	-0.18665	-0.249995	-0.543588	0.2072	-0.0893	0.0065	0.0535	0.0238	-0.0356	-0.1138	-0.0747	-0.2111	-0.2052
58823	50884	50884_58823	0.0011	-0.1891	0.0312	0.0036	0.0707	-0.0484	0.026	-0.593123	0.0929667	-0.06775	-0.26601	-0.279036	-0.0589	-0.0419	0.018	0.0904	0.0675	0.0293	-0.0161	-0.0472	0.2169	0.31225
100364990	56075	56075_100364990	-0.0737	-0.0678	-0.06375	0.0413	-0.108533	-0.0724	-0.041	0.173376	0.129267	0.0485563	0.0102648	-0.11038	-0.1723	0.083	NA	NA	NA	NA	NA	NA	NA	NA
171366	56420	56420_171366	0.0051	0.0619	0.1131	0.0449	-0.007	0.0568	0.0603	0.0843289	-0.153133	-0.0472875	-0.0335023	0.0655352	0.1623	0.0628	-0.0736	0.0906	0.0056	-0.0102	-0.2046	-0.1	-0.3034	0.1864
293453	70316	70316_293453	0.0352	0.0282	-0.0974	-0.0286	0.042	-0.0515	-0.1011	-0.0734581	NA	-0.0770708	0.0885417	0.0240428	-0.0814	-0.0039	-0.0597	-0.0108	-0.00916667	0.1091	-0.0242	0.0315	0.0236	0.1046
312115	213945	213945_312115	-0.1683	-0.0118	NA	NA	-0.02035	-0.0274	-0.1958	NA	NA	NA	NA	NA	-0.8634	-0.4062	NA	NA	NA	NA	NA	NA	NA	NA
300726	110842	110842_300726	0.0228	-0.08675	0.1258	0.1005	0.0103	0.0731	0.0149	-0.194357	0.007875	-0.043725	0.00619205	-0.0557341	-0.2659	-0.1497	0.0628	-0.0017	-0.0517	0.1588	0.0988	0.1384	-0.0048	-0.0659
313048	19646	19646_313048	-0.0036	NA	0.169433	0.112333	0.0367	-0.0321	-0.0101	-0.104096	NA	0.00300417	0.0974121	0.230803	0.0108	-0.0618	-0.038425	0.057025	0.0661	-0.14255	0.19105	0.08755	-0.1197	0.13985
362668	100090	100090_362668	-0.0487	NA	-0.0432	-0.1118	NA	-0.0268	-0.0331	0.0869168	NA	-0.0559375	-0.0499341	-0.0719761	0.0412	0.0462	-0.0666	0.0362	0.0219	-0.024	-0.0252	0.0097	-0.0046	-0.1266
311791	67187	67187_311791	0.0755	0.02025	-0.0087	-0.0331	0.029	-0.0396	0.0283	0.0415646	NA	-0.00645625	-0.0263881	-0.0125114	0.067	0.0808	-0.0247	-0.0275	-0.0362	-0.1508	-0.0283	-0.0204	-0.1804	0.0031
116504	26936	26936_116504	0.0083	-0.022075	0.0515333	0.0767667	-0.0665286	0.1313	0.0764	0.156828	0.0306222	-0.0430042	-0.0269326	-0.000780303	0.013	-0.0035	-0.0298	0.056	0.0688	-0.098	-0.0548	0.0034	-0.0131	-0.1929
296966	66075	66075_296966	0.0345	-0.063	0.1404	0.1409	-0.1558	0.0589	-0.0306	-0.20244	NA	-0.07195	0.0529534	-0.0292	-0.2933	-0.015	-0.0235	0.0048	0.0131	-0.0463	0.1444	0.0145	0.1353	0.0862
362772	238386	238386_362772	-0.0158	0.0647	0.01695	-0.0164	-0.2032	0.005	0.0392	-0.00844818	NA	-0.0659813	-0.108188	-0.0868989	-0.0776	-0.0884	-0.03655	0.0773	0.05625	-0.0556	0.0585	-0.0809	0.1147	-0.0498
291060	67797	67797_291060	-0.0131	-0.0076	-0.0629667	-0.0764	0.07375	0.0832	0.1323	-0.034628	NA	0.0140958	-0.0424981	-0.0668102	0.0314	-0.0004	0.00575	0.0144	-0.01865	-0.0752	-0.031	-0.179	-0.1808	-0.3187
315216	223776	223776_315216	-0.0363	0.0914	0.0201	-0.0029	-0.0447	-0.1696	-0.1453	0.231963	-0.0885333	-0.0530625	-0.204074	-0.118666	-0.0026	0.1707	-0.0602	0.0521	-0.0116	0.0343	-0.147	-0.006	-0.051	-0.1458
363031	68743	68743_363031	0.0903	-0.1187	0.19545	0.1111	0.0829	-0.1709	-0.0023	-0.834117	-0.272967	0.270838	0.086504	-0.0281614	-0.1384	0.1083	NA	NA	NA	NA	NA	NA	NA	NA
685144	218811	218811_685144	0.0349	-0.2801	-0.0268	-0.0899	-0.0906	0.054	0.0232	0.000668364	0.0698667	0.0158	0.0927557	0.239558	0.0879	0.0171	-0.0104	-0.0122	0.0102	0.0194	-0.034	0.0222	0.0107	-0.18475
29452	13819	13819_29452	0.0179	-0.0167	0.0136	-0.0404	-0.0003	-0.038	-0.0675	-0.0614916	0.1316	-0.0173125	-0.00108466	-0.125823	-0.1012	-0.2889	-0.0407	-0.0856	-0.0545	-0.0044	-0.1265	-0.006	0.0864	0.2509
360968	103724	103724_360968	0.0276	0.0185	0.0211	0.0381	-0.1536	0.0199	0.0619	0.200185	-0.0369	0.0651625	0.281242	0.331811	0.0989	0.1052	-0.0303	0.0348	0.0322	-0.0686	-0.1246	-0.1077	-0.1584	0.2909
307667	70823	70823_307667	-0.0309	0.0037	0.00803333	0.00956667	0.100033	-0.0094	0.0187	-0.033225	-0.0275111	0.0582792	-0.0280345	-0.0866795	0.1269	-0.0603	0.01085	0.0369	-0.0207	-0.0014	-0.0083	-0.0524	0.0233	-0.8445
288647	208144	208144_288647	0.0112	-0.0698	NA	NA	0.03775	0.0615	0.0921	-0.141842	0.0622	NA	NA	NA	0.0023	-0.0613	-0.3194	0.0346	0.3184	-0.0235	-0.0511	0.0376	-0.1997	NA
314644	102115	102115_314644	0.0211	NA	-0.072	-0.0392	NA	-0.069	-0.0649	0.303188	NA	-0.0730875	0.00780909	0.0637727	0.1611	0.139	0.0398	-0.0347	-0.0086	-0.0078	-0.1574	-0.0775	-0.1332	-0.1646
315158	20286	20286_315158	-0.0142	NA	-0.00365	-0.0333	-0.0681	0.0495	-0.0282	0.143488	NA	-0.0596812	-0.0225847	0.00628523	0.1779	-0.2102	-0.0065	-0.0042	-0.126	-0.1143	-0.1859	-0.0604	-0.0596	-0.0641
311361	241627	241627_311361	0.1154	-0.0638	-0.0227	-0.0112	0.1554	0.1736	0.0656	-0.0112169	-0.0183667	-0.0544875	-0.123803	-0.0505659	-0.1892	-0.2815	NA	NA	NA	NA	NA	NA	NA	NA
81922	20405	20405_81922	-0.0284	0.1473	-0.0114	-0.0091	0.0289	0.0323	0.0744	-0.27561	-0.0861333	-0.028775	-0.329778	-0.19004	0.1415	0.0828	-0.1457	0.1728	0.0772	NA	NA	NA	NA	0.0421
117535	107932	107932_117535	0.0334	-0.118133	0.0829667	-0.0282667	-0.0181333	0.1375	0.1324	-0.0310328	0.0386111	-0.022725	-0.103378	0.0248852	0.0727	0.0107	NA	NA	NA	NA	NA	NA	NA	NA
64709	98415	98415_64709	-0.0101	-0.03295	-0.00293333	0.0688	-0.0076	0.0396	0.0562	-3.76906e-05	-0.2063	0.0669875	-0.122445	-0.145744	-0.0377	-0.0478	-0.00137373	0.0202929	0.00578571	0.1161	0.2564	0.1406	0.1083	-0.0277
306387	234344	234344_306387	0.0784	NA	NA	NA	-0.037	-0.1387	-0.0265	NA	NA	NA	NA	NA	-0.0557	-0.0012	0.0139	-0.03025	-0.00485	0.0253	-0.0654	-0.0608	0.0841	-0.139
316123	98053	98053_316123	0.0394	0.0363	0.07295	0.10985	-0.0053	0.0686	0.1385	NA	-0.1557	-0.0611187	-0.0944585	0.0646284	-0.1023	-0.0068	-0.0101	-0.0243	-0.0091	-0.0942	0.0663	-0.039	-0.0433	-0.1249
360662	57230	57230_360662	0.0666	0.1193	0.15615	0.1988	0.0079	-0.0024	0.0674	-0.0932818	0.124933	0.02485	0.022571	0.189837	-0.1634	0.1103	-0.085	-0.0611	-0.0663	-0.0174	-0.0111	-0.0452	-0.0641	-0.0514
308939	233726	233726_308939	0.0497	0.0167	0.0207	0.0109	-0.0438	0.0104	0.0362	NA	NA	0.0113375	-0.0535364	-0.045625	-0.0926	-0.0113	0.0131	0.049	0.046	-0.0152	0.0944	-0.0749	0.1949	0.1699
25281	218210	218210_25281	-0.0429	0.0925	-0.144867	-0.180933	-0.0792	0.0819	0.1056	-0.0301589	NA	-0.0328875	-0.135751	-0.204767	-0.0503	0.0258	0.0146	0.0524	0.0243	0.0053	0.0361	0.001	0.0912	0.1173
84497	13350	13350_84497	-0.1402	-0.003	-0.0891	-0.0516	0.1117	-0.0101	-0.057	0.291247	-0.0869667	0.0280375	-0.0412432	0.0191466	0.0433	0.1372	-0.0247	-0.02825	-0.045	0.062	-0.1106	-0.097	-0.1249	-0.218
83785	22339	22339_83785	-0.0101	-0.0170667	0.01745	-0.07575	0.0491667	0.0617	-0.1738	0.247483	0.132583	0.109556	0.0811705	0.10849	-0.043	-0.0796	0.009675	-0.03805	0.002925	-0.0674	0.0204	0.1099	0.0514	0.009775
29251	14061	14061_29251	NA	0.0528	-0.0353	0.1876	-0.0092	0.1503	0.171	0.0827381	NA	0.011175	0.0505023	-0.0285205	NA	NA	0.04065	0.02471	0.0853	-0.076	-0.1618	-0.0205	-0.0119	-1.0045
25571	50500	50500_25571	0.1687	0.0609	0.0086	0.0041	0.1295	0.0339	-0.0209	-0.0888121	NA	-0.115675	-0.192598	-0.183173	-0.5999	-0.1453	0.0109	-0.037	-0.0221	-0.1672	-0.1607	-0.1892	0.0676	0.0479
688637	225348	225348_688637	0.0021	NA	0.01455	-0.0352	NA	-0.033	-0.0043	-0.0584521	NA	-0.00456875	0.0603773	-0.0412364	-0.1441	0.1285	NA	NA	NA	NA	NA	NA	NA	NA
362824	73822	73822_362824	0.0598	NA	0.0563	0.0617	0.10315	-0.0461	0.045	0.00929882	NA	0.255175	0.616882	0.790349	0.4211	0.1416	-0.0708	-0.0222	-0.3722	-0.0261	-0.1173	0.0016	-0.0574	0.12505
64365	21452	21452_64365	-0.1829	0.1302	0.031625	0.01515	0.0299	0.15	-0.0556	-0.261876	-0.2025	-0.00899687	0.222691	0.204459	-0.1573	-0.0769	-0.0564	0.0932	0.0415	0.0149	-0.0958	0.0415	0.0939	-0.2218
497756	69983	69983_497756	-0.221	-0.1153	NA	NA	-0.04295	0.3583	0.3278	-0.0276082	NA	NA	NA	NA	-0.2295	0.121	-0.0677	0.3124	0.1444	0.0755	0.0662	0.0512	0.1093	1.2955
312272	232714	232714_312272	NA	NA	0.0208	0.0212	-0.138	-0.7106	0.0267	0.00918996	NA	-0.0477375	-0.0431705	0.0312875	-0.7198	NA	NA	NA	NA	NA	NA	NA	NA	NA
100912108	56312	56312_100912108	-0.0533	-0.0237	-0.0123	0.2759	0.0743	-0.0244	0.0011	0.704291	-0.299133	-0.17685	0.0678807	-0.0800858	0.4081	0.1433	0.17977	-0.11133	-0.07934	-0.216	-0.1744	-0.4003	-0.0279	0.2836
293415	56786	56786_293415	-0.0177	-0.0076	0.09835	0.10125	-0.0674	-0.0676	-0.0251	-0.282113	-0.0724	0.00410625	-0.0378568	-0.0473176	0.0271	-0.0055	0.0413	0.0153	-0.0234	-0.0154	-0.07	-0.1277	0.0354	0.2657
312213	243743	243743_312213	0.0278	-0.107	-0.04405	-0.0328	-0.0517	0.166	0.1472	-0.314939	NA	-0.1426	0.128629	0.136012	0.1937	0.1044	-0.13545	-0.02705	-0.0742	0.0399	0.0139	0.0377	-0.0847	0.0572
305105	67948	67948_305105	-0.043	0.0115	-0.0579	-0.106267	-0.04215	-0.0906	-0.0496	0.0249472	0.197133	-0.0316958	-0.00973902	0.00976932	-0.1006	0.0016	-0.0499	0.0379	0.0413	-0.0832	-0.0674	-0.1195	0.0995	-0.234
308843	244152	244152_308843	0.2565	0.0083	0.0022	-0.1256	0.052	-0.0095	0.2307	0.295389	NA	0.0535	-0.12458	0.077675	0.2336	0.2003	0.0021	-0.027	-0.0656	-0.0394	0.0643	0.0802	9e-04	-0.1014
84354	72475	72475_84354	0.0546	-0.0013	-0.1415	-0.14495	-0.0401667	0.1193	0.0273	-0.0942317	0.15765	0.099425	0.560519	0.332065	0.2331	-0.131	-0.0331	-0.0383	0.0735	-0.1216	-0.0424	-0.0808	-0.291	-0.1156
364534	76900	76900_364534	-0.0075	0.1329	0.2052	0.0913	-0.2137	-0.0904	-0.0644	NA	0.210033	-0.0816125	-0.292193	-0.187133	0.8665	-0.0172	-0.0523	-0.1002	-0.1171	0.0242	-0.0715	-0.0694	-0.0572	6e-04
25676	218397	218397_25676	-0.0727	-0.1888	-0.0297667	0.121033	0.07845	-0.0801	-0.0352	-0.281519	0.130567	-0.0906	-0.117418	0.00944356	-0.0721	0.0546	0.0419	-0.0028	0.022	0.0899	0.0647	0.0377	0.3471	0.1418
307008	105351	105351_307008	0.004	NA	-0.0229	0.0349	NA	-0.0636	-0.0008	0.0223851	NA	0.0408125	-0.0231375	0.116051	-0.199	0.0331	0.007	0.0153	0.0527	-0.1485	0.1439	-0.0783	0.0715	0.0172
362865	432486	432486_362865	0.0472	-0.0833	0.00653333	0.0114	0.3606	-0.0699	-0.0036	-0.137404	0.0479333	0.142433	0.178535	0.165394	-0.0727	0.0044	NA	NA	NA	NA	NA	NA	NA	NA
361504	108841	108841_361504	-0.0102	-0.0218	-0.1119	-0.128	-0.2105	0.0751	0.0899	NA	NA	0.0822125	0.0433398	-0.0136114	0.161	0.0264	-0.0034	0.0361	-0.1644	-0.0179	-0.1264	-0.0416	-0.372	-0.1527
363985	98396	98396_363985	0.0134	NA	0.09575	0.09225	-0.1998	-0.05	0.075	-0.445229	NA	-0.0201687	0.0548199	-0.0874188	0.0854	-0.0018	0.0015	-0.0465	-0.0303	NA	NA	NA	NA	0.0506
117261	56643	56643_117261	NA	0.0409	0.1239	-0.0127	-0.0106	0.0782	1.3599	-0.0159958	NA	-0.0251375	0.0362716	-0.0164068	-0.1016	0.5451	-0.2341	-0.1371	0.4229	-0.0648	-0.0777	-0.1027	-0.0019	-0.174133
292126	226243	226243_292126	NA	0.0499333	-0.0124	-0.065	-0.1353	-0.0807	-0.3966	-0.0358673	NA	-0.015025	-0.100544	0.0553239	NA	NA	0.0174	-0.0437	-0.0793	-0.041	-0.0273	-0.0434	-0.0115	0.2837
313582	14201	14201_313582	0.0087	-0.056	0.1361	0.2165	-0.054	-0.1931	-0.2063	0.180813	NA	-0.0043125	-0.0182386	-0.000206818	0.7135	-0.0062	-0.0079	0.002	0.1398	0.0051	0.1004	0.2142	-0.1265	-0.0603
24797	20604	20604_24797	-0.0918	0.105	0.031	0.0515	-0.0693	-0.3324	-0.2306	0.163485	0.145433	0.0945875	0.0543489	0.362914	-0.0092	-0.3097	-0.05454	-0.01644	0.123	0.1084	-0.2249	0.0753	-0.0855	-0.31
316742	21815	21815_316742	0.2433	-0.0404667	-0.0198	0.0761	-0.0319333	-0.0431	0.1232	-0.332717	NA	-0.0403125	0.167835	-0.0316886	0.126	-0.6324	0.0649	-0.053	-0.0225	-0.0165	-0.0149	0.0652	-0.0424	0.0302
307096	432720	432720_307096	NA	-0.0202	0.145	0.0959	0.0763	0.4182	1.3013	-0.0143495	NA	0.0449625	0.184117	-0.0390739	-0.3627	-0.2264	0.1008	0.0458	-0.1742	-0.105	-0.1902	-0.1354	0.2259	0.2328
360894	226777	226777_360894	0.1067	0.0423	NA	NA	-0.0897	0.1987	-0.183	2.43601	0.0142667	NA	NA	NA	-0.0821	-0.1466	-0.0334	-0.0304	-0.1561	-0.1208	-0.1053	-0.0692	-0.1461	-0.3066
59295	53322	53322_59295	0.0029	0.0297	0.1227	0.186	-0.0445	-0.0843	0.0012	NA	NA	0.0809625	0.120665	0.153245	-0.2788	-0.023	-0.0033	-0.0019	-0.029	-0.1288	0.082	-0.0427	0.0201	0.146
301458	227197	227197_301458	0.0094	-0.0283	0.0102	0.1102	-0.0875	-0.0113	-0.0037	-0.25176	NA	-0.043025	-0.0970466	-0.13421	-0.125	-0.09	0.0123	0.0211	0.0519	-0.052	0.1364	-0.0148	0.1804	-0.0724
315203	223752	223752_315203	-0.0107	0.1027	-0.0188	-0.058	-0.2524	0.0593	-0.0249	0.465671	0.0629333	0.054775	0.15666	0.156626	0.2218	-0.1195	NA	NA	NA	NA	NA	NA	NA	NA
84391	16563	16563_84391	-0.0026	-0.0893	0.017725	-0.0858	0.0633	0.0039	0.0206	0.147826	0.1036	0.127681	0.159018	0.149942	-0.0593	0.0532	-0.0260667	-0.016	-0.00616667	0.0235	0.0701	0.0475	0.0804	0.1559
311731	74616	74616_311731	0.0493	0.0534	-0.014	0.0983667	0.01725	-0.0328	-0.0027	-0.07279	NA	-0.0316708	0.0442292	0.000321212	-0.1764	0.1064	0.0284	-0.0189	-0.0157	0.3263	0.0649	0.1077	0.2223	0.2346
690323	217328	217328_690323	0.1994	NA	0.1436	0.1334	0.01805	-0.1248	-0.1933	-0.00378983	NA	-0.0330688	0.0630142	0.124399	0.6047	0.3925	NA	NA	NA	NA	NA	NA	NA	NA
293500	67278	67278_293500	-0.0294	NA	-0.1327	-0.1198	NA	0.0657	0.0584	0.053516	NA	-0.013425	-0.279305	-0.180201	0.0836	-0.2142	0.0425	0.0579	-0.1231	-0.1253	-0.0418	-0.0389	-0.2498	-0.0559
361724	23942	23942_361724	-0.011	0.092	0.1132	-0.0809	-0.0739	0.0858	0.1399	-0.0688792	-0.00396667	-0.0742625	0.108048	0.11532	0.0347	0.0184	-0.1106	0.103	0.1227	-0.0326	-0.0211	-0.0221	-0.1232	-0.1141
310969	99899	99899_310969	-0.0369	-0.0338	0.0683	0.0486	0.0647	0.2374	0.4233	NA	NA	0.041825	-0.0225159	-0.0653659	-0.5659	-0.177	0.12825	-0.0546	-0.0413	-0.0767	-0.1575	-0.0977	0.13	-0.002
310968	15061	15061_310968	NA	-0.0236	-0.10835	0.01585	-0.0318	NA	NA	0.127446	NA	0.075125	-0.0383284	-0.00217727	-0.0423	-0.5182	NA	NA	NA	NA	NA	NA	NA	NA
114121	56706	56706_114121	-0.0232	0.0188	-0.0684	0.045	-0.0151	0.0442	0.0841	0.0440277	0.0552	0.0465375	-0.0396034	0.0319477	-0.1074	-0.1191	0.00483333	-0.0450333	-0.0346	0.1812	0.1376	0.0585	0.1248	0.16135
362399	80292	80292_362399	-0.0778	0.0551	-0.1521	-0.150033	-0.00996667	-0.0058	0.0398	-0.0127427	0.168411	-0.00977917	0.0345417	-0.0137367	-0.1021	0.035	NA	NA	NA	NA	NA	NA	NA	NA
292887	67605	67605_292887	0.0695	-0.1527	0.17225	0.11485	-0.1186	-0.0459	-0.0219	-0.189354	-0.0332333	0.0510875	0.178217	0.299023	0.1136	0.0649	-0.0501	0.0142	0.0426	-0.0716	-0.2004	-0.0885	-0.0978	0.0158
100911235	66213	66213_100911235	0.0224	-0.0192	-0.0649	-0.0763	-0.0577	-0.0928	0.0567	-0.0189268	0.0444333	0.0899625	0.199414	0.185624	-0.1291	-0.0656	0.0447	0.0501	-0.0011	-0.2931	0.1435	-0.2386	-0.0118	NA
307796	102075	102075_307796	0.2624	0.0698	-0.0288	-0.0076	0.1759	0.5056	0.6552	0.81938	0.0571	0.003725	-0.54245	-0.360126	-0.532	-0.1423	NA	NA	NA	NA	NA	NA	NA	NA
296410	66404	66404_296410	0.0318	0.1543	0.0926	0.08535	-0.0140333	0.0382	0.0352	-0.148794	-0.125667	0.134556	0.268323	0.399408	0.0674	-0.0506	0.0096	-0.0004	-0.0022	-0.3123	-0.09	-0.2098	-0.4432	-0.1439
291936	15245	15245_291936	0.0862	-0.0654	0.065375	-0.000375	-0.0385	-0.1583	-0.1781	-0.333543	0.0510333	-0.08745	-0.154524	-0.193434	-0.0161	0.0539	0.0278	0.1492	-0.0351	-0.0388	0.0302	-0.0407	0.7984	NA
360230	74178	74178_360230	0.1332	-0.0308	-0.1674	-0.0758	0.01985	0.0034	-0.0378	0.699633	0.191633	0.132587	0.729115	0.757698	0.1849	-0.0509	-0.0381	0.0015	0.0218	-0.0668	-0.0717	-0.0186	-0.1002	-0.0253
306128	211286	211286_306128	0.0331	0.0863	0.0047	0.0936	0.3299	0.0993	0.0902	NA	-0.100833	-0.0252625	0.0742568	-0.0245023	-0.2614	0.2233	-0.02985	0.01555	-0.05265	-0.0689	-0.0341	-0.0821	-0.1675	-0.19885
306504	319582	319582_306504	-0.0831	0.1612	-0.03605	-0.0357	0.01145	-0.11	-0.3596	NA	-0.0423667	-0.014175	-0.0941562	-0.132477	3e-04	-0.0021	0.0315	-0.11	-0.0485	-0.0033	-0.0317	-0.0432	0.0722	0.0216
290794	21951	21951_290794	0.0501	-0.1567	0.0498	-0.0442667	0.0151	0.0489	0.0531	-0.264669	0.0857	0.063075	0.161712	0.218402	0.0298	0.0833	-0.0099	-0.0194	-0.0096	-0.047	-0.0912	-0.0956	0.0171	-0.3845
25062	14571	14571_25062	-0.0123	-0.10045	-0.0151667	0.0105	-0.0459	-0.0145	0.0603	NA	0.0518	-0.0297792	-0.0477674	0.0197223	-0.1528	-0.0057	0.023	-0.0692	-0.0555	0.1071	0.0616	0.0615	-0.0047	0.13085
171456	59050	59050_171456	-0.0108	NA	-0.2326	0.1022	-0.06185	-0.0939	0.0309	-0.570272	NA	-0.13255	0.13529	-0.118961	-0.1927	0.0633	NA	NA	NA	0.13585	0.3159	0.08135	0.1807	NA
680066	380664	380664_680066	0.0218	NA	-0.01905	0.02535	NA	-0.0982	-0.0362	0.256696	NA	0.080925	0.15203	0.0619437	0.042	0.0196	0.0064	0.0661	0.0504	-0.0402357	-0.041	-0.03925	-0.0237	0.04675
29435	20832	20832_29435	-0.0232	-0.0381	-0.0798	0.07085	-0.066	-0.1047	-0.048	-0.089324	-0.0390667	0.0151313	0.173467	0.127273	-0.0964	0.1135	-0.00466316	-0.01575	-0.04922	0.1913	-0.1535	0.0399	-0.0008	0.0624
56646	16852	16852_56646	0.0104	-0.0397	0.09025	0.21605	-0.077	0.0014	0.0913	NA	-0.254833	0.204531	0.492968	0.53939	-0.1919	-0.0766	-0.05049	0.00496	-0.02755	0.0257	-0.215	0.011	0.1812	-0.1926
24592	18015	18015_24592	0.0585	-0.0079	0.02185	-0.1756	-0.1112	0.0426	-0.0555	-0.0942513	0.2328	-0.0324938	0.0242318	0.0390068	-0.0495	0.0228	0.0293	-0.0615	-0.0579	0.0321	-0.0073	0.0314	0.1204	-0.316
89842	56453	56453_89842	0.0079	-0.1262	0.03505	-0.0086	-0.0844	-0.0087	0.0011	-0.234118	-0.0581	-0.0154562	-0.0750744	-0.0196017	0.1271	-0.0116	-0.0579	0.0264	-0.0534	8e-04	-0.0327	0.0294	-0.1333	0.1305
84599	68581	68581_84599	0.0213	-0.1534	0.0215	0.00832	0.014775	0.021	-0.0205	-0.144415	-0.0298667	0.0657325	0.209801	0.0322	-0.0275	-0.027	0.03026	0.00633	-0.028	-0.04085	-0.11935	-0.0653	-0.05765	0.005
366203	66580	66580_366203	-0.0015	NA	-0.0467	0.0673667	-0.0129	0.0685	0.0703	NA	NA	0.0529083	0.000101136	-0.0710178	-0.0526	0.003	0.0734	0.0177	0.0342	0.0864	0.0474	-0.1197	0.4064	0.0645
50685	67938	67938_50685	-0.0156	0.0526	0.0708	0.0302	-0.0091	-0.0199	-0.015	-0.0549176	0.144433	0.0546125	0.098758	0.172918	-0.0931	0.0907	-0.0003	-0.0065	-0.0548	-0.0774	0.0558	0.0499	-0.2241	NA
296313	98932	98932_296313	0.0052	NA	0.2485	0.3204	0.02345	0.063	-0.1463	NA	NA	-0.109188	0.302042	-0.0218841	-0.2796	-0.3706	-0.115	-0.0093	-0.0194	-0.2654	-0.1871	-0.1349	-0.1059	-0.5443
114024	74205	74205_114024	-0.0049	-0.0071	0.0421667	0.0174	0.15105	-0.1554	-0.0639	0.0312659	0.0461667	0.0935417	0.0242795	0.0443098	-0.291	-0.1442	-0.0021	-0.005	-0.0158	-0.0692	0.1386	0.06	0.1228	0.346
367645	208084	208084_367645	-0.1191	-0.0225	0.0776	0.0345	-0.0472	0.1093	0.0656	0.355407	0.104267	-0.0276375	-0.038571	-0.0351801	-0.7572	-0.4635	0.2102	-0.0598	-0.026	-0.0017	-0.0282	0.0457	-0.0384	-0.6258
311118	228012	228012_311118	-0.0204	-0.0053	-0.110575	-0.094275	0.16415	0.0102	0.044	0.201806	-0.0542333	0.0898125	-0.0399031	-0.102445	-0.1342	-0.0181	0.0162	0.0202	0.0193	0.0523	0.1748	0.0584	0.3293	0.0581
500723	72805	72805_500723	-0.0519	NA	0.1397	0.152	0.0161	-0.0327	-0.0656	-0.0333143	NA	-0.0402	-0.0125182	-0.0283898	0.3742	0.1621	NA	NA	NA	NA	NA	NA	NA	NA
290829	23808	23808_290829	-0.0084	-0.0206333	0.1049	0.03525	-0.0137	-0.0209	-0.0397	-0.276115	-0.0602833	0.0137625	-0.0855795	0.00924602	-0.0151	-0.0264	-0.0271	0.062	0.0599	-0.0663	0.086	-0.0804	-0.0314	-0.0553
307178	71435	71435_307178	-0.0196	NA	-0.0434	-0.0051	0.1414	-0.0516	0.0546	-0.39894	NA	0.06415	-0.115424	-0.183969	-0.0058	0.0267	-0.0511	0.0398	0.072	-0.031	0.0178	-0.0582	9.302e-05	0.4964
360609	12412	12412_360609	0.0329	0.0674	-0.03772	0.03732	0.0021	0.1049	0.0898	0.0583161	NA	-0.058475	0.0527766	-0.00907454	0.0304	-0.0494	NA	NA	NA	NA	NA	NA	NA	NA
291057	66143	66143_291057	-0.0327	-0.1668	0.1008	0.0741	0.0241	-0.1361	-0.0386	NA	0.00293333	-0.018925	-0.052975	-0.054942	-0.1234	-0.0423	0.0347	0.0156	0.0317	0.0438	0.1719	0.0172	-0.119	0.1344
362151	69605	69605_362151	-0.0184	0.0655	-0.0867667	-0.0187667	0.0849667	-0.0229	-0.0353	0.66369	NA	0.155542	0.0382913	0.0999098	-0.153	0.0789	0.0149	-0.4087	-0.0135	0.0343	0.146	0.0465	0.2993	0.2109
362138	56878	56878_362138	-0.0543	-0.17175	0.0589	-0.0176	0.0996	0.2787	-0.0274	0.295178	-0.0550833	0.0357375	0.346235	0.080425	-0.3592	-0.14	0.09129	-0.09937	-0.07302	-0.1956	-0.0891	-0.0519	0.0839	-0.4941
498194	433938	433938_498194	-0.1105	0.05	-0.077	-0.1329	-0.1148	0.0151	0.0629	0.000352855	NA	-0.44495	-0.836087	-0.827647	0.6346	-0.2	-0.0307	-0.1072	-0.0223	0.1252	-0.0006	0.0701	0.2884	-0.2659
307726	109151	109151_307726	0.0066	NA	-0.0939	-0.0755	0.158875	0.1004	0.0946	0.302897	NA	-0.0176	-0.0832477	-0.130267	0.1228	-0.0741	NA	NA	NA	NA	NA	NA	NA	NA
298309	77809	77809_298309	-0.0467	-0.0363	-0.0521	0.0245	-0.2038	0.0392	0.0247	-0.707454	NA	-0.160137	-0.264035	-0.0958034	-0.0873	-0.0031	0.0269	-0.0251	-0.0598	-0.0808	-0.1425	-0.0038	-0.0973	0.1187
361454	215814	215814_361454	-0.0118	-0.0317	0.0199	0.137267	0.00165	-0.0357	0.0154	-0.211031	-0.0545333	-0.03565	-0.175691	-0.0069947	-0.1437	0.0323	0.0111	0.0152	0.0039	0.0176	-0.0671	-0.1672	-0.1028	-0.2533
103689991	100045792	100045792_103689991	0.1433	NA	NA	NA	0.0367	-0.4366	0.085	-0.0722257	NA	NA	NA	NA	-0.4163	-0.5317	NA	NA	NA	NA	NA	NA	NA	NA
303634	14674	14674_303634	0.0169	-0.1773	0.0556286	-0.0132286	0.05055	-0.0702	-0.0043	-0.28472	-0.106067	0.0727107	0.215746	0.173856	-0.2266	-0.3526	-0.1505	0.1318	0.0177	0.0085	0.1462	0.1215	-0.0279	1.1004
498234	68724	68724_498234	-0.0004	0.0473	-0.0553	-0.0314	0.0444	-0.079	-0.0324	NA	0.0884333	-0.0144875	0.101284	-0.0139091	0.0039	0.0386	0.0275	0.0188	0.0516	-0.099	-0.1155	-0.1047	0.1474	0.105
361399	234699	234699_361399	-0.0407	0.0966	-0.0415	-0.0133	0.0788	0.0822	0.0873	0.0365702	0.0413333	-0.044125	-0.115232	-0.0335659	0.1563	-0.0171	-0.028	0.00765	-0.00225	NA	NA	NA	NA	0.0659
58978	28253	28253_58978	-0.2096	-0.0397667	-0.0891333	-0.0696333	0.0325	-0.4779	-1.24	0.157042	NA	-0.00382917	-0.0713424	0.0544394	NA	NA	NA	-0.0145	0.10695	0.0232	-0.0472	0.0238	0.0415	0.2804
64530	12785	12785_64530	-0.0282	-0.0564	-0.14625	0.04635	0.0149	-0.0526	-0.0417	-0.0789875	NA	0.0233562	-0.0585858	-0.138132	-0.1686	-0.0122	-0.0295	0.0798	0.0568	-0.1495	0.0302	-0.0167	-0.0371	0.1393
501036	100504689	100504689_501036	NA	NA	NA	NA	NA	NA	NA	0.0137661	NA	NA	NA	NA	NA	-0.012	-0.0707	-0.1749	-0.1249	NA	NA	NA	NA	-1.1958
102551265	78459	78459_102551265	NA	0.042	0.0557	-0.053	-0.0181	NA	NA	0.00651415	NA	0.0501625	0.0406375	0.0369045	NA	NA	NA	NA	NA	NA	NA	NA	NA	NA
365548	108705	108705_365548	-0.0208	0.0575	0.0061	0.02045	0.1284	-0.0988	-0.0579	NA	-0.1286	0.0163812	0.0785875	0.013267	-0.0269	-0.1695	0.0248	0.0134	-0.0028	-0.0537	-0.1749	-0.0089	-0.1047	-0.2723
306619	26889	26889_306619	0.0508	0.01775	-0.120575	-0.067975	0.07385	0.0302	0.0685	-0.102115	-0.034	0.130819	0.233462	0.19719	0.0017	0.0081	0.0064	0.0084	-0.0095	-0.0946	-0.0332	0.0544	0.0206	0.0221
25283	14629	14629_25283	-0.0241	-0.0616	-0.0443	-0.0255	0.0694	-0.0887	-0.0303	-0.0477905	0.0126667	0.0416562	-0.0971881	-0.138407	-0.1988	-0.0044	0.03175	0.0237	0.00925	-0.0313	0.0621	0.0712	-0.0056	0.1591
362719	211914	211914_362719	0.0036	0.009	-0.0047	0.08885	0.0566167	-0.012	-0.0055	0.581819	0.005	0.0538187	0.0773733	0.141146	0.1015	-0.0717	NA	NA	NA	NA	NA	NA	NA	NA
296488	67059	67059_296488	0.0162	0.0423	0.114233	0.113133	-0.16825	-0.0408	0.0217	-0.154406	0.0625	0.0434542	0.0411436	-0.0531795	-0.0679	0.0912	0.0022	-0.0565	0.0128	0.0908	0.0633	-0.0245	0.1818	0.2565
685834	68744	68744_685834	-0.0309	NA	-0.0501	-0.1301	NA	-0.0578	0.0397	-0.0702267	NA	-0.0458625	-0.232159	-0.138792	0.1794	-0.0389	NA	NA	NA	NA	NA	NA	NA	NA
117262	23996	23996_117262	0.0184	0.2116	-0.0996	-0.01515	-0.1272	0.009	-0.0269	0.0796836	-0.142367	0.022325	0.129981	0.0596739	-0.1048	-0.0384	-0.0067	0.0556	0.0946	-0.1222	-0.0907	-0.1084	-0.25	-0.0636
309774	94221	94221_309774	0.0258	0.1151	0.014	-0.0215667	-0.0464	0.0314	0.0727	NA	0.0502667	0.0809625	0.320605	0.275338	-0.0793	0.0454	-0.0086	0.0276	0.0096	-0.0636	0.0018	-0.0971	-0.0847	0.0574
363412	214812	214812_363412	0.0285	0.06115	NA	NA	0.11985	0.0132	0.0663	0.130133	0.0559333	NA	NA	NA	0.0872	-0.0364	-0.019	0.0351	-0.011	0.0287	-0.0257	0.0573	-0.1089	0.0114
303669	66176	66176_303669	0.0308	-0.0296	-0.015	0.0923	0.0787	0.0509	-0.0255	0.0633629	-0.0236	-0.102413	0.0799057	0.19689	0.1503	0.1004	-0.0546	0.0134	0.0327	-0.0401	-0.0721	-0.085	-0.193	0.0294
315689	66867	66867_315689	0.0069	-0.1729	0.0207333	0.0316	-0.104	0.0551	-0.008	-0.0504454	0.0018	-0.0324042	-0.0264265	0.0344735	-0.1691	0.0519	-0.0026	0.0476	0.0333	0.0253	0.0103	-0.0832	0.1328	-0.0615
500261	14924	14924_500261	-0.0258	-0.090475	0.03326	0.00598	-0.04268	-0.064	-0.1386	0.792583	-0.0310917	-0.282237	-0.149246	-0.252415	0.0521	-0.1505	-0.051	-0.0011	0.0253	0.0443	0.03955	0.04035	-0.02145	-0.0085
24184	11637	11637_24184	-0.0809	-0.0264667	0.04555	-0.00385	-0.0345	0.0792	0.1248	0.0338175	-0.0352889	-0.0224312	-0.044925	0.12012	0.4555	-0.0251	0.0320533	0.00996	-0.01828	0.1347	0.0748	0.1218	0.0777	-0.01895
117049	100972	100972_117049	0.0103	-0.00905	-0.0239	-0.0346	0.00596667	-0.0825	-0.0546	NA	0.01325	0.002125	-0.0290057	-0.0226273	-0.1115	-0.0622	0.0061	0.04395	0.0174	0.0679	0.0119	0.0215	0.1405	0.206
500715	12454	12454_500715	0.033	-0.01555	-0.1537	-0.1178	0.09025	-0.0215	0.0199	NA	-0.0348333	-0.027225	0.123974	0.239724	0.04	0.059	-0.0315	0.0083	0.0419	-0.0124	0.0797	0.0226	0.0932	-0.021
29565	13629	13629_29565	NA	-0.106467	-0.0152	-0.066	-0.0573	0.0159	-0.022	0.0984858	0.00442222	-0.08265	-0.0632625	-0.0131489	0.0581	-0.1313	-0.05896	0.09243	0.05679	-0.0902	-0.1796	-0.1364	-0.1331	-0.3875
287722	217203	217203_287722	-0.2223	-0.0965	0.0474	0.05485	-0.159	0.2675	0.2098	0.0374799	NA	-0.0107875	0.13257	0.0530034	-0.0788	-0.2227	0.0663	-0.1187	-0.2008	-0.0892	-0.1717	-0.0369	-0.1668	-0.9015
54321	71994	71994_54321	0.0536	0.0964	0.065	9.99999999999973e-05	0.18185	-0.1452	-0.0273	-0.727629	-0.0193333	0.07937	0.132439	-0.00575636	-0.2427	-0.0798	0.0406	0.04655	-0.002	-0.02285	-0.0385	-0.0344	0.145	0.1576
361711	19708	19708_361711	0.0364	-0.0817	0.0524	-0.1163	0.0435	0.0565	0.0591	0.166968	NA	-0.0086	0.00578636	0.0824489	0.1181	-0.0377	-0.0311	0.04215	0.0469	-0.0282	-0.0867	-0.1	-0.2801	-0.19965
497886	69183	69183_497886	0.0394	0.0149	0.026	-0.0632	-0.2282	-0.0362	-0.1699	-0.592488	-0.106933	-0.0726875	-0.0456091	-0.0294966	-0.4171	-0.1877	3e-04	-0.069	0.0607	-0.0615	0.0052	-0.0526	0.0573	-0.4344
499772	72500	72500_499772	0.0841	0.2448	-0.1469	-0.1472	-0.0044	-0.0101	-0.122	1.01421	0.124267	-0.0766875	-0.166916	-0.00235341	1.2558	-0.0279	-0.063	-0.0382	-0.0167	0.1221	0.0594	-0.0026	0.0593	-0.0165
100911796	11542	11542_100911796	0.0171	NA	NA	NA	NA	0.3231	0.1732	NA	NA	NA	NA	NA	-0.3524	-0.0998	NA	NA	NA	NA	NA	NA	NA	NA
363084	235441	235441_363084	-0.0478	-0.02065	0.03588	-0.01696	0.1534	-0.0268	0.0495	-0.156612	-0.0277667	0.049455	0.0917082	0.063853	0.1199	-0.064	-0.0183	-0.0001	-0.0212	0.0805	0.0493	0.1137	-0.1258	0.3233
287432	216853	216853_287432	0.0071	0.0039	0.02295	-0.01715	-0.0832	-0.0801	-0.058	-0.276763	-0.0176667	-0.108556	-0.0929261	-0.139956	0.4471	0.0557	-0.0214	-0.0065	0.041	-0.0326	-0.1572	-0.1392	-0.1327	-0.0037
191576	106529	106529_191576	-0.0491	0.0569667	0.2559	0.0147	-0.0836	0.009	-0.0674	0.0182155	0.00352222	0.160069	0.163324	0.265265	0.0768	-0.0035	-0.05375	0.07095	0.1002	-0.0059	-0.006	-0.0008	-0.1104	-0.17205
291145	80838	80838_291145	NA	-0.007	NA	NA	0.1421	0.4946	0.2559	0.0733905	NA	NA	NA	NA	NA	NA	0.1573	-0.1145	-0.0448	0.0259	-0.0091	0.0819	0.3152	-0.5922
24438	107970	107970_24438	NA	0.0185	0.0535	0.0834	-0.0253	NA	NA	0.0293084	NA	0.0720875	0.00603295	0.00909091	-0.6184	-0.4014	-0.0393	-0.0337	0.039	0.0484	-0.0432	0.1463	0.0563	0.0605
684681	50708	50708_684681	0.1015	NA	NA	NA	NA	-0.148	-0.2742	NA	NA	NA	NA	NA	-0.4403	-0.0157	NA	NA	NA	NA	NA	NA	NA	NA
81763	100503670	100503670_81763	-0.0336	NA	-0.02165	0.0403	-0.0254	0.025	0.022	-0.00589939	NA	-0.002525	0.0483761	0.0535625	-0.1857	-0.0367	0.02499	0.0097	-0.04077	0.0258	-0.055125	-0.048075	0.244775	0.0291667
89843	13052	13052_89843	-0.0912	-0.0401333	0.03852	0.0251	-0.0170667	-0.2627	-0.1985	0.178945	0.185733	0.117797	0.253855	0.279114	-0.1948	-0.1925	-0.0657	-0.0007	0.0076	-0.1446	-0.0228	-0.0596	-0.3434	-0.5069
58974	56486	56486_58974	-0.031	-0.0797	0.0642	0.0039	0.0362	-0.0208	-0.054	-0.274471	0.033	0.0301875	0.228653	0.211726	0.029	0.0062	0.0848	0.0312	0.026	0.0524	-0.0288	0.0782	-0.2314	0.0674
297554	78752	78752_297554	0.0011	-0.0436	-0.1802	-0.0805	-0.0689	0.025	0.0792	-0.128037	NA	0.0396625	0.164977	-0.13722	0.0232	-0.0034	0.0175	0.0644	-0.0354	0.03375	0.12255	0.0552	0.0276	-0.0979
315330	105988	105988_315330	-0.1289	-0.0272	0.268	0.1089	0.0379	0.1279	0.194	-0.0292772	NA	0.0548125	0.177355	0.0587045	-2.0516	0.0814	-0.0789	0.0205	0.0039	0.0988	0.0755	0.0931	0.1164	-0.3748
304323	68017	68017_304323	0.0776	0.0083	0.1058	-0.0623	-0.1024	0.0797	0.0321	-0.13781	-0.1479	-0.0974375	-0.0359455	-0.136522	0.376	-0.0859	-0.0173	-0.03	0.0325	NA	NA	NA	NA	-0.3211
300756	23806	23806_300756	0.0141	-0.1212	0.003925	-0.036525	-0.0847	0.0817	0.0431	0.1762	0.05	-0.0214156	-0.0523812	0.0333682	0.0116	-0.0509	0.0473	-0.0354	-0.026	0.0978	0.1508	0.0457	0.2548	0.37
83730	22320	22320_83730	-0.1296	-0.14595	0.3009	0.2249	-0.11425	0.2282	0.06	-0.294454	-0.214517	0.0196	0.0239807	0.0518943	0.1579	0.1257	0.024	-0.0041	-0.0766	-0.0785	-0.2391	-0.0257	0.1491	0.0255
25649	11807	11807_25649	0.1685	-0.0477	0.0999	0.1408	0.0591	-0.1366	-0.2236	0.0667781	-0.107967	0.0123375	0.074625	-0.0975193	NA	NA	0.1859	0.0653	0.0333	0.0849	-0.0398	-0.0207	-0.0397	0.8418
687711	67332	67332_687711	0.0395	-0.0076	0.1569	0.1474	-0.2991	0.0137	0.0236	-0.308118	0.111033	-0.117163	-0.035567	-0.0355318	-0.1286	0.0727	NA	NA	NA	NA	NA	NA	NA	NA
498967	69551	69551_498967	0.0534	-0.0613	-0.0156	-0.033	-0.0212	-0.1345	-0.1752	-0.862965	-0.120467	0.08135	0.23369	0.122493	0.003	-0.155	-0.0426	-0.0221	0.0639	0.0029	-0.125	0.0302	-0.0579	-0.223
54133	54132	54132_54133	0.0298	0.2015	-0.1842	-0.2731	0.1114	-0.0188	-0.0025	-0.0850004	-0.141967	0.12885	0.162691	0.136288	-0.1039	-0.4682	-0.0301	0.07234	0.00131	0.0484	-0.0246	-0.1576	0.3073	0.0766
287113	19826	19826_287113	-0.0122	0.0267	0.00148	0.01834	-0.0227667	-0.0369	-0.0401	0.076027	0.0467833	0.018125	0.0106482	-0.0544075	-0.0571	0.0108	-0.0394	0.12325	0.14055	0.0317	0.0331	0.0274	-0.0593	-0.44525
360640	53859	53859_360640	-0.1138	-0.0381	0.0039	0.04115	0.0953	0.1398	0.0072	0.184679	-0.0369333	-0.0079875	-0.136649	0.0490875	0.191	0.0133	-0.0738	0.0157	0.0447	0.01085	-0.05405	0.0256	-0.08365	-0.1295
79119	11841	11841_79119	0.0441	0.1939	0.050175	-0.027625	0.0796	-0.0237	0.0021	0.0932848	0.0825667	0.115503	0.115011	0.140722	0.0836	-0.0099	-0.0032	-0.005	-0.0579	-0.0002	0.0053	-0.0046	-0.1029	-0.3419
493810	12343	12343_493810	-0.0235	-0.02825	0.06515	0.12015	0.0605	-0.1592	-0.0043	-0.230268	NA	0.0253625	-0.120553	-0.14769	-0.0602	0.0803	0.0123	0.0606	-0.3311	0.1172	0.101	0.0321	0.0941	0.4181
691149	12340	12340_691149	0.064	-0.0656	-0.04865	-0.06485	0.00215	-0.005	-0.0258	0.0200404	0.115867	0.0588375	0.054671	0.0484597	-0.15	-0.0459	0.0274	0.0558	0.09255	0.0254	0.113	0.0025	0.1772	0.0276
304850	19821	19821_304850	-0.0669	-0.0099	0.05502	-0.00202	0.0527	-0.0693	0.0735	NA	NA	0.0708125	0.131419	0.16417	-0.1621	-0.0031	0.0014	0.0619	-0.0058	-0.0253	0.2012	0.1108	0.0296	0.44415
301079	66202	66202_301079	0.0441	-0.0345	0.052	0.12	-0.0333	-0.0389	0.1166	0.0707099	0.0198333	-0.137137	-0.101611	-0.0865227	-0.4097	0.136	0.056	0.0354	-0.1371	0.0859	0.1333	-0.0224	0.0596	0.0659
307721	16373	16373_307721	0.3849	-0.0809	0.2944	0.2315	-0.0731	0.702	-0.0791	-0.297047	0.0117333	-0.04105	-0.0123341	0.03315	NA	-0.1546	-0.0252	-0.0333	-0.0758	0.0326	-0.0065	0.0488	-0.05	0.533
498176	76809	76809_498176	-0.0172	NA	-0.023675	0.029	0.0238	-0.0525	-0.0639	NA	NA	-0.0987906	-0.146676	-0.142991	0.0219	0.2385	0.0668	0.0237	-0.0936	-0.0403	-0.0086	-0.0377	-0.2437	-0.0752
309010	207352	207352_309010	-0.0031	0.0152	-0.03945	-0.0725	-0.089	-0.0067	0.0631	-0.417703	-0.158867	-0.128925	0.0316011	0.0266403	-0.1687	0.1348	0.01995	0.02165	0.01375	0.1248	0.2915	0.1775	0.0848	0.0661
360895	67223	67223_360895	0.0076	0.0036	0.016	0.016	-0.0546	-0.0517	0.1375	-0.203719	-0.0201333	-0.0444	-0.0333341	0.0641705	NA	0.0954	0.0148	0.0349	0.0572	-0.0606	0.1457	0.0764	-0.0344	-0.2105
287212	74315	74315_287212	0.029	0.016	0.0685	-0.022	-0.02975	-0.0087	0.0066	0.157011	0.0188	0.006675	-0.0530511	-0.12525	0.0648	-0.0543	-0.0065	0.0167	-0.0381	0.0241	0.0174	0.0215	-0.236	-0.0241
304944	80914	80914_304944	-0.0564	0.0485333	0.1203	0.1709	-0.0410667	0.0212	0.0872	0.586195	0.0620667	0.140437	0.172602	0.308839	0.2596	0.1086	-0.0056	0.0334	0.0019	-0.0141	0.0564	-0.0571	-0.1366	-0.0125
308937	22390	22390_308937	-0.0115	-0.0178	-0.05575	-0.1108	0.055	-0.0862	0.0617	NA	NA	-0.0409438	-0.154932	-0.124373	-0.1654	0.0457	0.0119	0.01785	0.0051	0.0577	0.124	0.0157	0.0178	0.2422
301511	76709	76709_301511	-0.0077	NA	-0.0453	0.0127	-0.0434	-0.0755	0.0898	-0.226374	NA	-0.0959625	-0.073992	-0.160643	-0.0405	0.021	-0.0271	0.0874	-0.0258	0.0459	0.0121	-0.0216	0.0413	0.5121
362394	57905	57905_362394	-0.0108	0.1694	0.1592	0.1459	0.071	-0.0626	0.0301	0.0391048	-0.0343667	-0.0013375	-0.00740455	0.039658	-0.0452	-0.0465	-0.0315	0.004	-0.0186	0.1786	0.033	0.0559	0.0413	-0.0815
299811	432508	432508_299811	-0.0112	-0.0139	-0.038825	-0.11365	-0.0734	0.0806	0.0263	-0.24335	0.0178667	-0.0399719	0.0569759	0.0112134	-0.048	0.018	0.0217	0.2068	0.0966	0.0499	-0.0419	-0.0253	-0.1001	0.22935
100359714	70998	70998_100359714	0.029	-0.02295	-0.10145	0.0061	-0.09315	-0.0133	0.063	-0.0350725	0.127167	0.115212	0.148008	0.0778812	-0.2897	-0.002	NA	NA	NA	NA	NA	NA	NA	NA
309145	72056	72056_309145	-0.0949	0.078	0.0225	0.0113	-0.1045	-0.1598	-0.0827	0.0271777	0.1561	0.115225	0.161442	0.254258	-0.0266	0.1418	-0.0748	0.0412	0.0211	-0.053	-0.0247	-0.0495	-0.2318	-0.0511
498300	619326	619326_498300	NA	0.0425	0.0332	-0.0541	0.0506	-0.8364	-0.2654	-0.829293	NA	0.0467375	-0.0103602	-0.0580375	NA	NA	NA	NA	NA	NA	NA	NA	NA	NA
58970	13244	13244_58970	0.0307	0.0934	0.0885	0.08415	0.1351	-0.1619	-0.1075	-0.22472	-0.0826333	0.182256	0.133351	0.0669398	-0.1157	-0.0098	-0.0163	0.0321	0.0116	0.0648	-0.0969	0.0188	0.0905	0.0517
296156	56264	56264_296156	-0.0441	-0.0062	0.2241	0.1756	-0.0387	0.0567	-0.0098	-0.509708	-0.0099	-0.0364625	-0.0607466	0.209615	-0.2375	-0.084	0.0553	-0.0804	0.0135	-0.0504	-0.1388	-0.1506	-0.1572	-0.1312
83581	20019	20019_83581	0.0066	-0.002	0.0274667	-0.0133667	-0.0416667	-0.0141	0.0307	-0.10674	-0.1291	-0.0194833	-0.147177	-0.0911557	-0.0164	0.0881	-0.0441	0.0218	0.039	-0.0733	-0.1217	-0.0711	-0.1853	-0.0455
360531	50724	50724_360531	0.0356	0.2294	8.97e-06	-0.0971	-0.057	-0.101	-0.0262	0.11265	-0.0732667	-0.1416	-0.163506	-0.16519	0.0269	0.0576	NA	NA	NA	NA	NA	NA	NA	NA
140673	108124	108124_140673	0.0357	0.0241333	0.0363	-0.00995	-0.0958	0.0947	0.0542	0.134276	0.0844111	0.0329	0.369476	0.449111	0.0705	0.2321	-0.0945	0.1646	0.0663	0.1531	0.0134	0.0394	-0.1525	0.2657
680747	66448	66448_680747	0.0079	0.0347	0.0227	0.1318	-0.107	-0.0783	-0.011	-0.522476	-0.0252	0.0102375	0.040158	0.0117761	0.0706	0.085	0.0445	0.0012	-0.0373	NA	NA	NA	NA	0.079
364069	15284	15284_364069	0.0781	0.0234	-0.058	0.0085	0.0169	0.0433	0.2243	-0.014715	NA	-0.0985375	0.114528	0.0328091	-0.0755	-0.1223	0.0672	-0.0301	-0.08775	0.1128	0.0266	0.1185	0.0596	-0.7291
362092	67382	67382_362092	0.0275	NA	-0.014975	0.019025	0.0461	0.0183	0.0165	-0.00476049	NA	-0.00391875	-0.0138389	0.0479767	0.0093	-0.0746	-0.0001	0.0055	0.0118	0.0656	-0.0272	-0.0216	0.0567	-0.1284
685580	677289	677289_685580	0.2904	NA	NA	NA	-0.0718	-0.8616	-0.4512	0.267037	NA	NA	NA	NA	NA	NA	NA	NA	NA	NA	NA	NA	NA	NA
287273	52530	52530_287273	0.0144	-0.0289	-0.0395	0.11015	-0.0269	-0.1138	-0.0488	0.00385455	0.0507667	-0.0216625	-0.00758295	-0.12148	-0.0686	-0.0197	NA	NA	NA	NA	NA	NA	NA	NA
288240	110948	110948_288240	0.0276	0.0469	0.086	0.0293	-0.0615	-0.0313	-0.0412	-0.022253	0.0297	-0.186225	0.0393068	-0.100793	0.2438	-0.0141	NA	NA	NA	NA	NA	NA	NA	NA
304396	71735	71735_304396	0.0364	0.0628	0.05735	-0.03075	-0.0628	0.0353	0.1077	-0.0633659	-0.0576	-0.139319	-0.0541432	-0.0360545	0.3586	0.0658	0.0117	0.0635	-0.13475	0.0671	-0.054	-0.0067	-0.1795	-0.0027
307774	73945	73945_307774	-0.0295	NA	-0.0393333	-0.0429	0.11245	-0.0076	0.0099	-0.0416548	NA	0.0541958	0.106953	0.0668394	-0.0732	-0.1217	-0.0606	0.0105	0.0111	0.0999	0.0445	-0.0369	0.1298	0.0687
192235	12282	12282_192235	0.1119	0.0186	0.166133	0.0190333	0.0352	0.1742	0.0636	0.275598	0.0282333	-0.00449583	-0.0553394	0.000848106	0.13	-0.0284	-0.0016	-0.0024	-0.0019	0.0946	-0.1376	-0.1005	0.1084	-0.2933
311786	22030	22030_311786	0.0459	-0.0958	-0.0319	-0.0948	0.1379	0.2567	0.2182	-0.0664803	0.0193333	0.01865	0.150309	0.0911568	0.2129	0.0975	-0.0243	0.0944	0.0405	-0.0344	-0.117	-0.0372	-0.268	-0.0918
303351	59040	59040_303351	0.0074	0.0306	-0.0178667	-0.0224667	0.00806667	-0.0391	-0.0725	0.0318996	0.0805667	0.00867917	0.0163466	0.0381727	-0.1643	0.0352	0.0101	0.0443	0.0233	0.0362	0.1633	0.084	0.1627	0.0263
299266	65256	65256_299266	-0.1447	0.1003	-0.1728	0.1236	0.0969	-0.0944	-0.4561	0.645527	-0.0746	0.103025	-0.0195193	0.0871795	0.1119	0.0632	-0.0174	0.0467	0.1206	0.0019	0.0616	0.1017	-0.0342	-0.816
192234	224045	224045_192234	-0.005	-0.0905333	0.0276	0.0057	-0.0390333	0.0551	0.0415	0.150546	-0.0417889	-0.0929125	0.0530568	0.117647	-0.0281	0.0733	-0.0382	0.014	-0.0172	-0.023	-0.0652	-0.0114	-0.0759	0.0144
310721	74645	74645_310721	-0.6999	NA	-0.0008	0.0455	-0.1247	0.4975	0.231	NA	NA	0.0226	0.0833648	-0.0359875	-0.311	0.0778	-0.006	0.3031	0.2673	0.0514	0.0829	0.0763	0.0592	-0.4461
363333	27221	27221_363333	0.1051	0.0159	NA	NA	0.1133	-0.0814	0.0055	-0.0547561	-0.1984	NA	NA	NA	0.03	0.1059	NA	NA	NA	NA	NA	NA	NA	NA
296370	19025	19025_296370	-0.0589	0.020175	-0.0157	-0.0103	-0.079175	-0.0038	2e-04	0.020069	-0.0600889	-0.0077375	0.0572347	0.109105	0.0099	-0.0405	0.01516	0.06278	0.03853	0.0553	-0.0792	0.049	0.0655	0.0065
83610	11784	11784_83610	-0.0342	0.03695	-0.0555	0.0353	-0.0642	-0.003	0.0215	NA	-0.11135	0.040075	0.070292	0.0915352	0.1165	0.0956	-0.0531	-0.0749	0.0963	-0.0492	-0.0795	-0.0789	0.0368	0.1613
500578	214359	214359_500578	0.0468	0.109	0.0017	0.087	-0.0502	0.0932	-0.1087	-0.236045	-0.0124	-0.122575	0.0978932	0.0232852	0.1784	-0.0267	0.0018	-0.0788	-0.0765	0.0315	-0.0696	0.0057	0.077	-0.2001
361924	80732	80732_361924	-0.0041	-0.02335	-0.0668833	-0.0320667	-0.0686	-0.0113	0.1075	-0.0464704	0.101233	-0.0107104	0.0500263	0.0182822	-0.1765	0.0443	0.0032	-0.0282	-0.0015	-0.0014	0.0977	-0.0382	-0.1838	-0.0758
363334	106766	106766_363334	0.1391	0.031	-0.0366	0.05665	-0.1202	0.0413	0.1888	0.490664	NA	0.0662625	0.0665449	-0.0176977	-0.2004	-0.1354	0.0336	-0.0477	-0.0139	-0.1207	-0.1242	0.0038	-0.1226	-0.3414
366300	319263	319263_366300	0.0156	0.0091	0.01202	0.0932	0.0912333	-0.0205	-0.0024	-0.23852	-0.0385222	0.164405	0.137602	0.212092	-0.0854	0.114	0.0185667	0.0376	-0.00623333	0.0101	0.0318	-0.0507	0.0147	0.11165
298533	76850	76850_298533	-0.0543	-0.09025	-0.0697	-0.08955	-0.0406333	0.0806	0.0776	-0.688107	-0.072	-0.122925	-0.2538	-0.276078	-0.0232	-0.0226	-0.0018	-0.0335	-0.1657	-0.0452	-0.0391	-0.0716	-0.1049	-0.2907
360634	217198	217198_360634	-0.0003	NA	-0.0614	0.0513	NA	0.1168	0.0509	0.00747695	NA	-0.155562	-0.457525	-0.223524	0.6255	0.0646	-0.037	0.0017	0.0399	0.0493	0.0178	0.1437	0.0514	0.0176
116643	269523	269523_116643	0.0283	-0.0666	-0.0006	-0.0068	0.0456	0.0385	-0.0142	-0.174977	-0.1239	-0.0059	0.0637455	0.0819886	-0.024	0.0204	-0.0146	0.3519	0.3739	-0.036	-0.0338	0.0034	0.0725	-0.049
288515	231830	231830_288515	0.1638	0.0125333	0.1231	-0.1306	0.0276	-0.0375	-0.1066	-0.234684	0.07165	0.0416125	0.00518636	0.127413	-0.0122	0.371	NA	NA	NA	NA	NA	NA	NA	NA
315287	78541	78541_315287	0.0205	0.0846	0.0813	0.03055	0.0072	-0.0405	0.0127	-0.0736847	0.2862	0.0749625	0.0733426	0.11384	-0.0488	0.0879	0.0146	0.011	-0.0225	-0.0057	-0.0138	-0.0514	-0.1538	0.1177
305628	73254	73254_305628	0.0273	-0.0026	0.0129	-0.0459	-0.05465	-0.0342	0.2185	0.0139048	NA	-0.0964	0.0452494	-0.0284761	-0.3151	-0.0242	NA	NA	NA	NA	NA	NA	NA	NA
81800	70356	70356_81800	0.064	-0.0625	0.1366	0.00575	-0.07	0.0238	0.0068	NA	-0.0971333	0.0116312	0.0707744	0.0840102	-0.0093	-0.0389	0.007	0.0527	-0.0781	-0.0173667	0.0873333	-0.0321667	0.0685333	0.0882
363875	19353	19353_363875	-0.0026	0.0283	0.1405	0.04395	-0.002	-0.0114	-0.0462	-0.779037	-0.3057	0.071725	0.0329625	0.141794	-0.2038	0.0082	-0.0251	0.4437	0.2933	-0.0287	0.0175	0.0021	-0.0288	0.1427
312444	76614	76614_312444	-0.0315	-0.1132	0.180533	0.0771333	0.0293	0.0055	-0.062	-0.069478	0.1354	0.0848708	0.133991	0.149903	-0.0741	0.0199	-0.0511	0.012	0.0251	-0.0675	-0.0098	-0.0503	0.1306	-0.1461
60433	19719	19719_60433	-0.0384	-0.1036	0.00635	-0.12265	-0.1335	0.0261	-0.0614	-0.116299	-0.1521	0.00621875	0.0696398	0.0522523	0.1308	0.0061	-0.0451	0.0744	0.0792	NA	NA	NA	NA	-0.1445
690976	12798	12798_690976	-0.1022	0.0315	0.0775	0.2481	-0.08195	0.027	-0.0653	NA	0.174	-0.02435	0.199006	0.0966659	0.0964	-0.4462	NA	NA	NA	NA	NA	NA	NA	NA
306575	80986	80986_306575	0.0175	NA	0.0354	-0.0669	0.1692	0.4024	0.4755	-0.0102193	NA	0.0032625	0.165211	0.080242	-0.2358	-0.1973	0.0975333	0.0235	-0.2245	-0.04185	-0.0331	-0.02775	-0.03975	-0.484
59303	67878	67878_59303	0.0017	-0.1086	0.02982	-0.01368	-0.023525	-0.0402	-0.0483	-0.0628393	-0.0805333	0.04889	0.126016	0.10076	0.0169	0.0461	0.0318333	-0.0066	-0.0509333	-0.0443	0.1545	0.0284	0.02	-0.2834
64624	75717	75717_64624	-0.0012	-0.1393	-0.195967	-0.1278	0.2193	0.0641	0.0654	-0.192391	0.0744	-0.0417417	-0.112328	-0.0870061	-0.0838	0.0769	0.0022	-0.0439	-0.0367	0.0261	0.253	0.0905	0.135	0.2369
29752	14109	14109_29752	-0.0167	-0.1884	-0.0074	0.0148	0.0056	-0.0694	-0.0886	-0.11084	-0.1071	-0.0792625	-0.10105	-0.0664023	-0.3149	-0.0701	0.0105583	-0.038485	-0.0350017	0.123	-0.0764	0.0157	-0.0222	0.0715
300146	71474	71474_300146	-0.0202	0.0156	-0.018125	-0.103075	0.0769	0.0536	0.0519	0.0995999	-0.0412667	0.0687125	0.0146287	0.0329801	0.1424	-0.039	-0.0458	-0.0194	0.0192	-0.1034	-0.19	-0.1667	-0.1131	-0.1096
302313	56496	56496_302313	0.0441	-0.04485	0.01295	0.09415	0.04605	-0.0919	-0.0959	-0.610429	0.0548167	-0.0243188	0.0857466	0.129353	-0.3081	-0.0742	-0.0188	0.0679	-0.0249	0.1093	0.1174	-0.0984	-0.006	-0.0295
311327	76464	76464_311327	0.205	NA	0.0337333	-0.0024	0.0437	0.418	0.316	0.00178169	NA	-0.0688292	0.00774508	0.0475045	-0.3422	0.0486	0.13005	-0.0824	-0.06825	0.00025	-0.0178	0.0099	0.23335	-0.3346
302671	108012	108012_302671	-0.0202	-0.00025	0.1707	0.107567	-0.10215	0.1247	0.0063	-1.01564	NA	-0.265567	-0.473856	-0.466335	-0.072	-0.0523	0.01465	-0.0387	-0.04435	0.182	-0.1038	-0.0334	0.0584	0.0754
303700	72344	72344_303700	-0.0233	NA	-0.11645	-0.0033	0.0846	-0.0029	-0.0153	0.0627243	NA	0.0140062	-0.0368625	-0.0512415	0.3286	0.0632	-0.0066	-0.1721	-0.0647	NA	NA	NA	NA	0.0498
300980	235584	235584_300980	0.0427	0.1146	-0.1505	-0.167967	0.0629	0.018	-0.0141	0.583134	-0.0943	0.0570042	0.163683	0.283875	0.2105	-0.1713	-0.05485	-0.0315	-0.1637	0.057	0.1239	0.1303	-0.2491	0.2037
362981	170787	170787_362981	-0.1001	0.1283	0.0118	-0.0504	-0.01545	0.1217	0.1279	0.130553	0.038	0.013775	0.0430568	0.0217739	-0.0446	-0.1367	-0.0874	0.0364	-0.019	-0.074	-0.1403	-0.0295	-0.254	-0.1397
117104	71978	71978_117104	0.0277	NA	-0.0178667	-0.0395	-0.02915	-0.0388	-0.0258	-0.0543072	NA	0.00405	-0.0103269	0.0165583	-0.1584	-0.0202	-0.0178	0.063	0.0896	0.0417	0.0866	0.0276	0.1891	-0.0746
100125373	52830	52830_100125373	0.0356	-0.0891	-0.1873	-0.10875	0.0361	0.0421	0.0416	-0.284537	0.1219	-0.00616875	-0.0719557	-0.26434	-0.2872	-0.0945	0.0361	0.0566	0.0197	-0.0634	0.181	-0.0807	-0.0657	0.1773
361167	67384	67384_361167	-0.0136	0.009	0.0678667	0.0381667	0.0967	-0.1103	0.053	NA	0.164733	0.0250583	0.0747186	0.109487	0.2531	0.1745	-0.0435	4e-04	0.0325	0.1775	0.188	0.2209	0.0326	0.11565
361895	74559	74559_361895	-0.0172	-0.1186	0.146317	0.0852	-0.0155	0.029	-0.1508	0.0357812	-0.00526667	0.149938	0.0551417	0.0264019	0.0398	-0.0039	-0.0409	0.0096	0.0738	0.033	0.0129	-0.0632	0.8156	-0.1931
414065	71950	71950_414065	NA	0.0117	0.1916	0.2528	0.138233	0.7789	0.3968	0.286698	NA	0.0901875	0.000479545	-0.0338261	NA	NA	-0.00545	0.02195	0.02015	-0.0013	-0.1071	-0.0286	-0.0155	0.53095
310710	20333	20333_310710	0.0292	0.0857	0.0118	0.0467	-0.0301	-0.0333	-0.0008	NA	-0.0683667	-0.1617	0.0194636	0.0344932	-0.0928	0.0018	-0.0064	0.057	0.0311	-0.0886	-0.0519	-0.027	-0.3415	0.2368
116598	12304	12304_116598	0.2108	-0.1899	0.0785	0.08065	0.03075	0.3646	0.2076	0.00200695	-0.171833	-0.0710563	-0.0763341	0.0252642	0.1096	-0.1391	-0.0419	-0.0126	-0.5568	-0.1145	0.0107	-0.205	-0.1076	-0.0531
192280	244416	244416_192280	-0.3067	-0.0536	0.4256	0.095	0.06215	0.6891	0.3101	NA	NA	-0.187837	-0.0617284	-0.026267	0.4667	0.1134	0.0729	-0.0411	0.1639	0.0401	-0.054	0.0108	0.1627	-0.6199
291394	66054	66054_291394	0.0373	-0.0754	0.10125	0.1251	0.0474	0.0463	0.0561	-0.00884223	-0.0331333	-0.0597625	0.0728057	0.0582193	-0.0577	0.0718	-0.037	0.0753	0.0656	-0.0732	-0.1197	-0.0755	-0.1758	0.0146
303730	12416	12416_303730	0.0106	-0.0391	-0.0461	-0.03505	-0.0425	-0.29	-0.1474	-0.498023	NA	0.0314687	-0.232321	-0.000385227	0.2446	0.1392	-0.0188	0.0324	-0.013	0.0431	0.0514	-0.0616	0.0728	0.0828
364629	234129	234129_364629	NA	-0.02735	0.0264	0.1069	-0.0591	-0.0658	-0.2077	NA	NA	-0.006925	-0.00569091	0.0250193	2.6643	-0.8838	0.0964	0.032	0.0527	0.1678	0.2722	0.0503	0.2728	0.1882
304410	80909	80909_304410	0.0115	0.03525	-0.0786	-0.236167	0.0104	0.0938	0.0271	NA	0.0063	-0.153375	-0.0626731	-0.155756	0.2834	-0.126	-0.0585	-0.0741	0.0151	-0.0783	-0.0969	-0.0821	-0.1846	-0.2144
287710	19285	19285_287710	0.0456	0.0426	-0.01095	0.06215	0.117	-0.0238	-0.1377	-0.0215475	NA	-0.0615313	0.121824	0.0938983	0.208	-0.6823	-0.046	-0.031	0.0767	0.0115	-0.0402	-0.1491	-0.1196	-0.2569
81920	66105	66105_81920	-0.0126	0.0054	0.0607286	0.0336571	0.05045	-0.031	-0.0225	0.143357	0.1015	0.0934411	0.0480946	0.0760148	-0.129	-0.0231	0.02219	0.00364541	-0.02008	0.0336	-0.0045	0.0094	0.1097	0.1331
298441	50927	50927_298441	0.0471	0.09455	-0.0800333	-0.1018	0.00325	0.0876	0.0513	0.0579214	-0.00868889	-0.0335208	-0.0152977	0.0927742	-0.0019	-0.0904	0.00882424	0.04355	-0.029	-0.0752	0.0494	0.0792	-0.2705	-0.20485
24668	19045	19045_24668	-0.0109	-0.131133	0.0563	0.002	-0.0502333	0.0174	0.0054	NA	-0.0310111	0.005875	0.146857	0.12258	0.0195	0.0265	-0.044	0.0654	-0.0446	-0.0246	-0.2162	-0.1403	-0.3413	-0.0322
294231	69662	69662_294231	-0.002	NA	0.0125	-0.03075	-0.2553	0.0036	-0.0489	NA	NA	0.0538125	0.0342608	-0.0665631	0.0944	0.0743	-0.0308	-0.01	0.003	0.0369	-0.0573	0.0537	-0.2356	-0.0846
684035	108657	108657_684035	-0.0687	0.0677	0.05745	0.0581	0.1399	0.0111	-0.0538	-0.122061	-0.0399667	-0.0055	0.065679	-0.0772636	0.1353	0.1109	-0.0475	0.0415	-0.00795	NA	NA	NA	NA	0.0175
287706	217194	217194_287706	0.0015	0.0211	-0.07145	0.00245	-0.145	-0.0549	0.0158	-0.180207	NA	0.005875	0.061933	0.00269716	0.1048	0.1709	-0.0451	0.0907	0.0645	-0.1082	0.0736	0.0145	0.1389	0.6533
299043	66266	66266_299043	0.029	-0.0251	0.1137	0.1019	-0.0534	0.0281	0.0853	-0.0841301	NA	-0.0544375	0.10784	0.126981	-0.0176	-0.0286	-0.02555	-0.01945	-0.0318	0.0427	0.0546	-0.0567	-0.1323	-0.0755
304929	14067	14067_304929	-0.8594	-0.0967	0.1477	0.1447	-0.01295	1.2301	-0.2268	-0.100114	-0.171733	0.110506	0.0699409	-0.000547159	0.3563	-0.8627	0.3078	0.0541	-0.0168	-0.0991	-0.1175	-0.1398	1.1031	1.1041
291921	80750	80750_291921	0.0365	NA	-0.0240333	-0.115133	0.1037	0.0315	0.0712	NA	NA	0.0187125	-0.0843	-0.0835492	0.1399	-0.0091	-0.02225	-0.01105	0.00555	-0.0196	0.04	0.0675	-0.2102	0.1482
316001	68176	68176_316001	0.0355	0.0367	0.0108	0.1237	0.0903	-0.3282	-0.0341	NA	-0.0925333	0.142625	-0.0755955	-0.0225977	-0.2444	0.3618	-0.0475	0.1471	0.1587	-0.0342	0.0242	0.0535	-0.028	0.0624
360658	260302	260302_360658	-0.0176	0.03805	-0.0615	-0.0592	-0.1568	0.0883	0.0305	0.00241673	0.1082	-0.0154375	-0.0684125	0.0150841	-0.0444	-0.0071	NA	NA	NA	NA	NA	NA	NA	NA
307821	17463	17463_307821	-0.0056	-0.03295	0.0502	0.00405	-0.100867	0.0043	0.0733	0.0182203	0.00693333	0.0313312	-0.0376744	0.00177045	-0.0747	0.0728	0.0219	-0.0218	0.0269	-0.0627	-0.0525	-0.0503	0.0948	-0.2148
361607	233545	233545_361607	-0.0199	NA	-0.0044	-0.0631	0.0791	0.1109	0.1544	-0.00846749	NA	-0.0316437	-0.0686864	-0.11961	0.0053	-0.0295	NA	NA	NA	NA	NA	NA	NA	NA
498351	66661	66661_498351	0.0315	-0.0328	0.03675	0.0451	-0.1313	0.0085	0.0089	-0.219804	0.105733	-0.0133125	-0.0780886	0.0486699	-0.0836	0.1367	-0.004175	0.006825	-0.003	-0.0311667	0.164167	0.0844333	0.0267667	-0.0459667
497865	67039	67039_497865	-0.037	-0.0503	-0.0862333	-0.0232667	0.09975	0.0452	0.077	-0.00798093	NA	0.126775	0.010303	-0.0379663	-0.0496	-0.0545	NA	NA	NA	NA	NA	NA	NA	NA
299027	26905	26905_299027	2e-04	-0.0848	0.0036	-0.00873333	-0.0398	-0.0262	0.0207	0.0044681	0.186833	0.0389542	-0.0327424	0.0148803	-0.2135	-0.0159	-0.0337	-0.01855	-0.0014	0.0896	0.0242	-0.019	0.105	0.0015
100312984	26908	26908_100312984	-0.1003	-0.0715	-0.1244	-0.1043	0.0337	0.0922	0.0606	-0.0183681	-0.0043	0.2568	0.0328295	-0.173136	-0.2059	-0.0221	0.023	0.0113	-0.0215	NA	NA	NA	NA	NA
300266	12419	12419_300266	0.0457	-0.07465	0.001575	-0.109675	-0.01655	0.1135	0.0646	-0.015142	-0.0375667	-0.142597	0.0415994	0.0631599	-0.2557	0.0412	-0.0266	-0.0534	-0.0425	-0.0574	-0.0363	-0.1571	-0.3398	-0.1068
305935	219135	219135_305935	0.0251	0.0678	-0.076825	-0.037725	-0.1389	-0.0479	0.0107	0.156329	NA	0.145859	0.0810812	0.0675063	-0.1222	-0.0226	NA	NA	NA	NA	NA	NA	NA	NA
293044	209225	209225_293044	-0.0048	-0.0368	-0.00095	-0.0662	-0.067	-0.0204	-0.0463	-0.255861	0.166367	0.0365188	-0.0192278	0.103264	0.3173	-0.1104	-0.0857	0.2515	0.2024	0.0622	0.0119	0.0613	-0.0855	-0.1892
117519	50868	50868_117519	-0.0081	0.10815	0.19495	0.1192	-0.02538	-0.073	-0.0744	-0.193898	-0.0522417	-0.037675	0.0198295	0.104485	0.1026	-0.0233	-0.0437	0.4601	0.4785	-0.1372	-0.1386	-0.114	0.0559	-0.3851
298506	16918	16918_298506	0.0176	0.11	0.0379667	-0.000566667	-0.0269	-0.1097	0.0516	-1.95184	0.00513333	-0.186808	-0.153355	-0.18373	0.252	0.2369	-0.0776	-0.006	-0.09	-0.0655	-0.0413	-0.055	-0.3301	NA
361184	71941	71941_361184	-0.0376	NA	0.0455667	-0.0235	0.03715	-0.0675	-0.0311	-0.295105	NA	-0.0828625	-0.152591	-0.0890917	0.0853	0.0908	-0.0245	-0.0006	0.0446	0.0737	-0.0555	0.001	-0.1021	-0.2832
306665	218333	218333_306665	-0.0192	NA	-0.125	-0.1129	0.0234	-0.0244	-0.0027	0.0915291	NA	0.155062	0.0647932	0.00413977	0.0522	-0.0332	NA	NA	NA	NA	NA	NA	NA	NA
309441	226153	226153_309441	0.0122	0.0362	0.0552	-0.0232	-0.0516	0.0195	0.0394	-0.0831457	0.258133	-0.0680625	-0.044525	0.0999898	0.1758	-0.0522	-0.0654	-0.0051	0.0282	-0.0392	-0.0642	-0.1073	-0.0177	-0.0123
298787	76890	76890_298787	-0.0602	NA	-0.0008	0.0902	-0.000666667	-0.0724	-0.051	NA	NA	0.029	0.0629273	-0.0397886	-0.0568	-0.0175	-0.0145	0.0081	-0.0099	-0.0109	0.12	0.1226	0.0171	0.2767
315912	245638	245638_315912	-0.025	NA	0.1706	0.1677	-0.2148	-0.1243	0.0433	-1.73406	NA	-0.65725	-0.760861	-1.07508	-0.1801	0.2522	NA	NA	NA	NA	NA	NA	NA	NA
60430	17210	17210_60430	0.0333	-0.0097	-0.135183	-0.0912833	0.1962	-0.0581	0.0034	-0.386432	0.0601	0.0965063	0.315497	0.248158	-0.0953	-0.0717	-0.0301	-0.04125	-0.0272	NA	NA	NA	NA	0.4353
114705	51791	51791_114705	0.0209	0.1283	0.2222	0.1983	-0.3398	-0.0308	0.1316	NA	0.1369	-0.0677125	-0.627348	-0.688887	0.3235	0.2281	-0.0685	0.0335	-0.0112	0.0704	-0.0308	0.0628	0.262	0.6961
361959	16649	16649_361959	0.0727	0.0737	-0.08875	-0.17145	-0.124	0.0266	0.076	NA	NA	0.00643125	0.158937	0.0316534	-0.1286	0.0209	-0.1475	-0.0012	0.0334	0.0802	0.0929	0.0169	0.1492	-0.0725
291287	238463	238463_291287	NA	NA	NA	NA	0.1446	NA	NA	0.0521301	NA	NA	NA	NA	NA	NA	NA	-0.1383	0.1164	0.0697	0.0186	0.0211	-0.0475	-0.3959
64466	12705	12705_64466	0.1454	0.0656	-0.3524	-0.3037	-0.1767	0.1316	-0.6034	0.546585	0.0180333	-0.034475	-0.227362	0.0328375	-0.5928	-0.1825	0.01265	-0.0813	0.0592	0.1639	-0.1239	-0.0003	0.0354	-0.383
366988	668218	668218_366988	-0.1382	NA	NA	NA	NA	0.1554	0.239	NA	NA	NA	NA	NA	0.1796	0.0763	-0.0437	0.0362	0.1003	0.0687	0.0573	0.1257	0.1474	-0.7904
361755	56454	56454_361755	0.071	-0.0267	-0.02604	-0.03344	0.06795	0.0637	0.0248	0.328712	-0.0948667	0.04424	0.228902	0.0964852	0.0652	0.0688	-0.01955	0.02245	0.0352	-0.0263	-0.0479	-0.0954	-0.0619	-0.25265
296318	29812	29812_296318	-0.0294	0.1381	0.08125	0.06005	0.045	0.0031	0.0537	0.0588682	-0.0244	-0.0305563	0.0610392	0.0245926	0.0254	0.1216	-0.0615833	0.00306364	-0.0190727	0.04635	0.01645	-0.06545	-0.04445	0.1497
83521	56437	56437_83521	0.0201	-0.0043	0.0149	0.0372	0.1103	0.2039	0.3249	0.0493963	-0.0805667	0.145375	0.199633	0.0281295	-0.1248	-0.1901	0.0073	0.0097	0.0189	0.1973	0.0624	0.0995	0.0962	-0.1874
287543	21927	21927_287543	-0.0038	0.0799	-0.00893333	-0.0494	-0.0129	0.0357	-0.0162	0.118107	0.0860667	-0.0225875	0.0372114	0.00582917	0.0809	-0.1598	0.0336	0.1007	0.0367	-0.0315	0.0293	-0.0143	-0.1372	-0.3921
502875	171506	171506_502875	NA	-0.0566	0.0265	0.2586	-0.2728	NA	NA	0.0484992	NA	-0.06455	-0.0499716	-0.0231489	NA	NA	0.1752	-0.0377	-0.0586	-0.1638	-0.2404	-0.2928	-0.1915	0.3114
65195	56543	56543_65195	0.0298	0.0119	0.0625333	0.0366667	0.0201	-0.0233	-0.1347	-0.4158	NA	-0.0785208	-0.00357803	0.0228557	0.067	0.0146	-0.00406667	-0.0318	0.0630667	0.0692	0.0426	0.0677	-0.0489	-0.3014
266733	171286	171286_266733	0.1146	-0.0207	0.04805	0.0753	0.0249	0.0286	0.0309	0.566478	0.0265667	0.0147312	0.00587614	0.0121443	-0.1961	-0.0976	0.07	-0.0333	-0.0955	0.0981	-0.0314	-0.0368	-0.0128	0.5817
363005	18521	18521_363005	-0.0015	-0.0507	0.0376	0.0166	0.0206	0.0633	-0.0141	-0.139712	-0.0438667	-0.0581062	-0.0769386	-0.0873051	-0.1891	-0.0432	-0.0289333	0.0237	0.0185333	0.0582667	-0.0140333	0.0113667	0.0238333	0.0875
114589	244682	244682_114589	-0.1431	NA	NA	NA	0.1012	0.2079	0.056	NA	NA	NA	NA	NA	-0.0364	0.0823	-0.0301	-0.0542	-0.1965	0.0159	0.0306	0.0515	-0.282	-0.4569
310352	269424	269424_310352	0.0464	-0.02945	-0.12455	-0.05445	0.0897333	0.0424	-0.0177	0.115392	0.06675	0.0189	-0.256853	-0.11354	-0.1088	0.0472	0.04	-0.0251	-0.0509	-0.0441	-0.0646	-0.051	0.0358	-0.1773
303948	212547	212547_303948	-0.0196	-0.0338	0.0759	0.0894	0.0819667	0.0455	-0.0111	-0.0633476	-0.0565	-0.175075	-0.0156955	-0.229981	-0.2373	-0.0447	-0.0115	0.0117	-0.0337	0.0029	0.0227	0.0221	-0.0767	-0.1279
685258	223527	223527_685258	-0.0443	0.0233	-0.22845	-0.0548	-0.0341	-0.0989	-0.0277	NA	NA	-0.0419031	-0.194474	-0.187264	-0.1699	-0.0505	0.0218	-0.0643	-0.0994	0.0613	0.081	0.0573	0.1763	0.44
140639	217365	217365_140639	-0.0013	0.0811	0.09	0.0359	-0.0565	-0.0488	-0.0318	0.181756	0.00233333	0.07245	0.161877	0.204886	0.1289	-0.0868	-0.0306	-0.0005	-0.0073	-0.0012	-0.0067	0.0158	0.0076	0.0177
25597	114713	114713_25597	0.0277	-0.0498	-0.19585	-0.12135	0.0764	-0.08	-0.0346	0.459605	0.119333	-0.0412438	0.0299528	0.0238898	-0.0927	0.0906	0.0042	-0.0596	-0.0503	0.1459	0.1834	0.0778	0.1283	0.1943
24638	18639	18639_24638	-0.25	-0.0562	-0.0019	0.0828	-0.1139	-0.1432	-0.055	0.0366395	NA	-0.01395	0.0533045	-0.1344	0.9958	-0.1818	-0.0721	0.0537	0.0461	-0.0378	-0.082	-0.113	0.0064	0.62535
246211	101502	101502_246211	0.0389	0.0004	0.0211	-0.0103	0.0278	0.0357	-0.0138	-0.164054	0.0525167	-0.0736875	0.106568	0.146115	0.2305	-0.0277	-0.0243	-0.063	0.0591	-0.0011	-0.0953	-0.0476	-0.2516	-0.0961
296048	99010	99010_296048	-0.0302	-0.046	0.0871	0.0658	-0.1059	0.0424	-0.1304	0.0243759	0.0343333	0.0843875	-0.0392557	0.00346591	0.496	-0.0451	-0.0524	0.0554	0.0426	0.0368	-0.0527	0.1107	-0.3187	-0.2034
25255	13548	13548_25255	-0.0071	-0.1651	0.000966667	-0.0721	-0.0045	-0.0058	0.0378	0.0975113	0.0607	0.0101375	0.0420958	0.141459	-0.0909	0.014	-0.0149333	-0.0919	-0.098	0.0516	0.0313	0.1139	-0.0269	0.2887
363332	66530	66530_363332	-0.0114	0.0254	0.0272	0.0224	-0.046	-0.0545	-0.0457	0.0593759	-0.0387111	-0.0384875	-0.100324	-0.0158375	0.2895	0.0451	-0.0339	0.0103	-0.001	0.0526	-0.0743	-0.0464	-0.1033	0.0724
307288	107022	107022_307288	0.0413	-0.0473	0.10115	0.2317	0.0479	0.0229	-0.0929	-0.207551	0.0327667	-0.117381	0.0376437	0.0960795	-0.1348	-0.1	-0.0073	-0.0033	-0.0156	0.0813	0.1349	0.0778	0.1591	0.3439
305248	665563	665563_305248	0.0098	0.0483	0.0599	-0.0355333	-0.07045	0.0933	-0.0224	-0.247024	NA	-0.0910292	-0.0193542	-0.0769364	-0.2177	0.3836	0.0321	0.0028	-0.0904	-0.0117	-0.0712	-0.129	0.3299	-0.0284
500695	66354	66354_500695	0.031	0.0421	0.08865	0.13415	0.009	0.1174	0.0752	0.150052	-0.0437	-0.118231	-0.165955	-0.121222	-0.035	0.0108	-0.0151	-0.1339	-0.089	-0.1267	0.0957	-0.1073	0.0638	NA
100363111	271944	271944_100363111	-0.2339	NA	NA	NA	0.0123	-0.0503	-0.0634	NA	NA	NA	NA	NA	0.5875	0.3154	NA	NA	NA	NA	NA	NA	NA	NA
688698	76722	76722_688698	NA	-0.02775	0.212	-0.0632	-0.05395	NA	NA	NA	-0.194533	-0.100462	0.0351091	-0.026325	NA	NA	-0.10775	0.11675	-0.16955	NA	NA	NA	NA	0.1972
306164	76355	76355_306164	-0.1842	0.0301	0.0706	0.1338	-0.0299	-0.056	2e-04	-0.23367	NA	-0.0331875	0.0765705	0.0766432	0.1847	-0.1396	0.045	-0.0494	-0.017	-0.0857	-0.0329	-0.0606	0.0438	0.0035
85428	104215	104215_85428	0.0638	-0.043	0.1461	-0.0021	0.032	0.0607	-0.0717	NA	NA	0.1223	0.305627	0.378182	0.0021	-0.1126	0.0265	0.0499667	0.00233333	-0.1596	0.111	0.0064	0.3911	0.2394
293820	107272	107272_293820	0.0647	-0.1351	-0.01005	-0.06405	0.0988	-0.0704	-0.0078	NA	-0.0582333	0.0674625	0.117414	0.0458278	-0.1681	-0.0984	-0.056	0.033	-0.0412	-0.0062	-0.0951	-0.0434	0.0344	0.0036
292148	13669	13669_292148	0.0134	-0.0949	0.102175	0.0957	0.0247	0.0381	0.0982	-0.190408	-0.0263667	0.0052	-0.0337145	-0.0263082	-0.1454	0.0025	0.02051	0.03232	-0.01023	-0.0079	0.23	0.0743	0.3176	0.2207
295263	213054	213054_295263	-0.0456	-0.00855	-0.1211	-0.0564667	-0.0199	0.0353	0.0245	-0.247992	NA	-0.0230083	-0.247294	-0.157781	0.0115	0.0454	NA	NA	NA	NA	NA	NA	NA	NA
311245	22034	22034_311245	0.0448	-0.0463667	0.0474	0.0258333	0.0431	-0.0937	0.0114	-0.146219	0.0722167	-0.00935833	-0.0407928	-0.0108981	-0.156	0.0749	0.0051	-0.0421	0.0338	0.0024	-0.0143	-0.0144	-0.0303	-0.3873
288482	76800	76800_288482	0.0016	NA	-0.0412	-0.0216	0.127367	-0.0694	0.0058	0.0301466	NA	0.0086625	0.0703648	0.110319	-0.0932	0.0342	0.01795	-0.01185	-0.09655	0.0343	-0.0179	0.0166	-0.1437	-0.0781
305918	21821	21821_305918	-0.0256	-0.1276	0.0562	0.1092	0.07455	0.0971	0.0707	0.0145315	-0.0632333	0.0933875	0.131713	0.0821409	-0.2261	0.0948	0.0063	0.0558	0.00365	-0.0052	0.1919	0.0272	0.1109	-0.0196
300359	66396	66396_300359	-0.0741	-0.0511	-0.03735	-0.06135	0.0792	0.1463	0.0865	0.206537	0.0484333	-0.138813	-0.389448	-0.233366	-0.0504	-0.2088	0.1139	0.0455	-0.0532	-0.1001	0.4285	-0.122	-0.0091	-0.2926
361650	233876	233876_361650	-0.0103	0.0091	0.0188	0.0749	0.0184	-0.024	0.1193	0.0970782	0.0808667	0.00705	-0.186511	-0.0704159	0.0723	-0.0215	-0.0027	0.05405	0.01935	-0.098	0.1771	0.0889	0.1313	-0.0886
360849	381293	381293_360849	0.6075	0.0722	0.1456	0.1466	0.00435	-0.0723	0.3944	NA	NA	-0.0056875	0.00311477	-0.088067	NA	NA	NA	NA	NA	NA	NA	NA	NA	NA
287269	12750	12750_287269	-0.1031	-0.2128	-0.19925	-0.0001	0.2526	-0.0596	0.0152	-0.198406	0.0988167	0.241813	0.0207602	0.0554568	-0.284	-0.1617	0.0261	0.0093	-0.0075	-0.0364	0.2391	-0.0281	0.1316	-0.0924
364788	75869	75869_364788	0.0273	0.0271	-0.1424	-0.164267	0.1191	-0.0512	0.0623	0.0710879	-0.0016	0.0265292	0.342026	0.361058	-0.0098	0.1076	-0.0602	0.0089	0.0342	-0.1636	-0.0457	-0.1924	-0.027	0.1159
291069	76487	76487_291069	-0.2602	NA	-0.3309	-0.1987	-0.0724	-0.0656	0.1428	0.0156396	NA	-0.0756875	-0.466506	-0.333732	0.1886	0.0168	NA	NA	NA	NA	NA	NA	NA	NA
29441	18984	18984_29441	0.0347	0.0388667	0.0723	0.0266	-0.124667	0.0421	0.0457	0.242502	-0.161017	0.1038	0.137899	0.214523	0.0054	0.0267	-0.0473	0.0463	-0.1445	-0.0557	-0.2155	-0.0897	-0.1921	0.2022
287530	192159	192159_287530	-0.0027	-0.22075	0.1069	0.0096	-0.13645	0.0514	0.0108	-0.145952	0.0720667	-0.0487125	-0.0639216	0.00156591	-0.0841	0.0548	-0.0657	0.0434	0.0392	0.0197	-0.0406	-0.0396	0.0392	0.039
24417	268934	268934_24417	-0.0742	0.0079	-0.2388	-0.3206	0.0794	0.7339	-0.4057	0.705103	NA	0.106362	0.282077	0.0075625	0.2161	-0.1144	0.00579	-0.12502	-0.2276	0.0169	-0.0603	0.0516	0.0289	-0.77605
100361238	320292	320292_100361238	-0.0382	0.0439	-0.0567	-0.0673	0.07595	0.5073	-0.4432	NA	0.0595167	0.17	0.140016	0.215178	-0.0607	-0.1143	NA	NA	NA	NA	NA	NA	NA	NA
316012	270201	270201_316012	0.0137	-0.0948	-0.0132	0.0824	0.0941	0.0198	-0.0231	NA	-0.0796333	0.00648125	-0.00399602	-0.0844915	0.189	0.0391	NA	NA	NA	NA	NA	NA	NA	NA
366826	208666	208666_366826	-0.0209	0.2426	0.0364333	0.0169333	-0.1142	-0.0324	-0.0722	0.199258	0.265833	0.0833958	0.0450019	0.0724583	0.547	0.022	-0.0056	-0.0235	0.0545	-0.0823	-0.074	-0.1085	-0.03	-0.05785
302855	19655	19655_302855	-0.0398	-0.0797	0.0186667	0.0535333	0.0161	0.0719	0.056	-0.0549218	0.116333	0.122567	-0.057892	-0.0508095	-0.1698	-0.0291	-0.0494	0.0934	0.1394	0.0782	0.011	-0.0531	-0.1353	-0.1664
78960	19153	19153_78960	-0.0737	-0.00823333	-0.0467	-0.023	-0.0287667	-0.2195	0.041	NA	NA	0.0543375	0.0447034	0.00276705	0.2836	0.016	0.0636	0.08345	-0.02745	0.0285	0.0235	0.046	0.1176	-1.2944
362088	227644	227644_362088	-0.0716	-0.3131	0.10645	0.00525	-0.1812	0.0042	0.0268	0.0446718	0.165933	0.0858625	-0.148873	-0.0879313	0.1039	-0.0812	-0.0285	0.03275	0.01845	-0.0542	-0.0049	0.0247	-0.116	-0.1973
24834	21877	21877_24834	-0.0126	-0.0102333	0.0074	-0.0598	0.046725	-0.4419	-0.0373	-0.141661	NA	-0.0321	0.034525	0.0747375	0.2746	0.0052	0.0479	-0.05545	0.023975	NA	NA	NA	NA	-0.2784
300782	69882	69882_300782	0.0347	0.00805	0.01355	0.0216	0.0055	0.0364	0.0545	0.0167631	0.0152833	-0.0514937	0.00500171	0.0734716	-0.0463	0.0579	0.0047	0.1452	0.0742	0.0942	0.0482	0.0694	0.1387	0.2354
363266	15463	15463_363266	0.0259	-0.00875	-0.04144	-0.14036	0.0739	0.0345	-0.0039	NA	0.05165	0.105588	0.214585	0.269797	-0.0299	-0.0079	0.0253	0.0017	0.0034	0.0069	0.1194	0.0201	0.1012	0.2903
308965	70261	70261_308965	0.0226	-0.0927	-0.0188	0.0787	-0.0121	-0.1122	-0.0255	0.61185	NA	-0.0643	-0.0730955	0.159176	-0.3124	-0.2094	-0.0194	-0.0911	-0.1259	0.1123	0.0608	0.0352	0.0945	0.1631
361505	58804	58804_361505	-0.0463	-0.0085	-0.2461	-0.025	-0.2105	0.4141	-0.0471	0.0999622	NA	-0.0750125	-0.115817	0.0680534	0.0364	-0.0488	-0.0332	-0.0115	0.0166	0.1395	0.0049	0.0457	-0.0833	-0.268
25419	12944	12944_25419	NA	-0.019	0.003	0.2817	-0.0212	NA	NA	-0.0263839	NA	0.046625	0.00944432	-0.0342864	NA	NA	0.163	0.0863	0.1602	-0.0568	-0.1253	0.0112	-0.0534	0.0922
29339	20219	20219_29339	NA	-0.045	-0.108	0.1709	0.1101	NA	NA	0.00633053	-0.1241	-0.01295	-0.0381636	0.049708	NA	NA	NA	-0.1399	-0.01	0.2116	0.1711	0.2098	-0.1322	-0.805
308839	233532	233532_308839	0.0093	-0.0384	-0.038	-0.127975	0.212467	0.0303	0.1089	0.0445228	-0.0442667	-0.0529625	-0.132341	-0.0817812	-0.0739	0.0034	NA	NA	NA	NA	NA	NA	NA	NA
296351	381404	381404_296351	-0.1487	NA	-0.1926	-0.1098	-0.1121	-0.1397	-0.72	-0.36257	NA	-0.01805	0.115756	0.100667	NA	NA	NA	NA	NA	NA	NA	NA	NA	NA
314964	239510	239510_314964	-0.0156	-0.0241	-0.0829	0.0174667	0.0691333	0.0513	0.0676	0.216263	0.107967	0.153863	0.163726	0.198923	-0.014	0.0881	-0.0421	0.0294	-0.0760333	-0.0507	0.1829	-0.0742	-0.1288	0.1215
308311	232791	232791_308311	-0.0325	-0.00566667	0.0416	0.0036	0.0122741	0.1299	0.0593	0.0924508	0.1164	-0.032425	-0.086829	-0.0866733	0.2177	0.0744	-0.0904	-0.0063	-0.0316	-0.0513	-0.0611	-0.0191	-0.1628	NA
81825	12696	12696_81825	-0.1267	0.2617	0.1329	0.379	-0.0539	-0.1413	-0.0858	0.0267441	3.33333e-05	0.210925	-0.0656455	-0.113514	-0.0775	0.0128	0.0014	0.25715	0.22455	-0.0016	0.1104	0.1793	-0.2609	-0.0263
114488	19652	19652_114488	-0.083	0.0289	-0.33975	-0.2427	-0.0221333	-0.1064	0.0844	0.0923241	-0.0462667	0.1394	0.0633415	-0.0165142	-0.2154	0.0655	0.0515083	-0.00215	-0.0340083	-0.037	0.0857	0.0569	-0.0442	0.5618
311846	241296	241296_311846	0.0327	0.0324	0.095	-0.0828	0.1904	-0.0411	0.0433	-0.16297	0.0524333	0.170137	0.457443	0.38387	-0.1068	0.0347	0.0049	-0.0798	-0.0478	-0.0132	-0.0092	-0.0266	-0.1501	-0.0462
497984	268469	268469_497984	0.0299	0.0148	0.1357	-0.0384	-0.00835	-0.0514	0.021	-0.0129245	NA	0.0330875	0.151398	0.13764	-0.0399	0.1263	-0.0159	0.0437	0.01655	0.15495	0.0761	0.08695	-0.13245	-0.239
500587	230903	230903_500587	0.0174	0.2619	0.1191	0.0087	-0.1525	-0.1408	-0.1808	0.0843968	0.0594	0.237725	0.0295875	0.185693	0.0536	-0.0243	-0.0917	0.06035	0.12615	-0.0883	-0.1213	-0.1063	0.1071	NA
192351	50762	50762_192351	-0.023	0.1441	0.0353	0.0788	0.0017	0.1066	0.0809	0.1555	-0.0581333	0.0355938	0.0489045	0.0783017	-0.1199	0.0279	-0.0068	0.1129	0.0944	-0.0115	-0.2055	-0.1006	-0.2902	0.0937
81664	14678	14678_81664	-0.0202	0.1537	0.0018	0.03555	0.00995	0.0147	-0.0211	0.0448379	0.113233	0.00323125	0.0414665	0.011758	0.1276	-0.0865	-0.021	0.16545	0.17215	-0.0627	-0.0967	-0.0463	-0.1596	-0.103
367074	214523	214523_367074	NA	0.018	-0.1372	0.2391	-0.0217667	NA	NA	-0.135027	NA	0.131375	0.0567705	-0.00578523	NA	0.9523	0.0077	0.1986	-0.1235	-0.0147	-0.0133	-0.124	-0.1136	-0.1146
364648	20419	20419_364648	-0.0182	0.00283333	-0.0874	-0.1129	0.0605667	-0.2525	-0.1351	-0.120481	NA	-0.0626625	-0.177881	-0.0875625	0.6153	-0.2173	NA	NA	NA	NA	NA	NA	NA	NA
116639	13047	13047_116639	0.0134	-0.01582	-0.0531571	-0.0508571	-0.06176	0.1351	-0.0757	0.35946	0.00474167	0.0199125	0.137105	0.220758	-0.0331	-0.1824	0.0255	-0.02645	-0.0587	0.0049	-0.0795	-0.0861	0.0118	-0.1608
116565	16976	16976_116565	0.0536	-0.2288	0.057625	0.0205	-0.0512	0.11	0.0407	-0.177121	0.0841	0.139856	0.403469	0.47768	0.0564	0.0774	0.00610909	-0.00142727	-0.00477273	-0.0984	-0.0654	-0.0728	-0.0524	NA
361686	79196	79196_361686	0.0533	0.0867	-0.0586	-0.1251	0.07245	0.2926	-0.0565	0.0945559	NA	0.01675	0.47498	0.508851	-0.0993	-0.1284	0.0051	0.0318	0.0175	-0.0718	-0.0539	-0.0913	-0.2092	-0.3119
298765	12193	12193_298765	0.0341	0.0141	0.23	0.06755	0.0942	0.1137	-0.0749	-0.0853162	NA	-0.0846375	0.0242295	0.0808426	3.3826	0.0139	0.024075	-0.0733667	-0.033575	0.0861	0.0622	0.0997	-0.0555	-0.0322
24669	19047	19047_24669	0.0044	NA	0.0608	0.0255	-0.1842	-0.0526	0.0041	-0.0405303	NA	0.0525125	-0.207118	-0.205951	-0.1045	0.0432	0.0026	0.0735	0.0218	0.0116	0.1391	0.0051	0.0077	0.3725
287544	67811	67811_287544	-0.0129	0.1572	0.0432	0.0458	0.03995	-0.0182	-0.0562	-0.0835394	-0.0701667	-0.0350688	-0.0150324	0.0352977	-0.0117	-0.0523	-0.0542	0.0102	0.0143	-0.0035	-0.1517	-0.0358	-0.0697	-0.1633
64557	12021	12021_64557	0.0413	-0.043	-0.2141	0.0145	-0.0599	0.4245	0.2275	-0.183198	NA	0.0051375	-0.0982205	0.0414591	1.2804	-0.1754	0.1262	-0.2338	-0.327	0.1276	0.1386	0.2654	0.0981	-0.20775
300857	69981	69981_300857	-0.0131	NA	-0.0446	0.0476	NA	-0.0459	-0.0294	0.022346	NA	0.1131	0.0410803	0.0362841	-0.0482	-0.0344	-0.0253	0.0341	0.0253	0.0243	0.2017	0.0333	0.0459	0.197
170845	83431	83431_170845	-0.009	0.0672	-0.0559	-0.1147	0.0516	0.0158	-0.0279	0.37133	-0.0305667	0.0096125	0.0787102	0.149511	0.0635	0.0073	-0.06485	-0.0188	0.04925	-0.0875	-0.086	-0.1683	0.1185	0.1459
360550	78246	78246_360550	0.0379	0.0728	-0.0279	-0.1585	0.1126	0.0915	0.0889	0.0664851	-0.0363333	0.093775	-0.0157568	0.0555511	0.2908	0.0108	0.0153	0.0012	0.0073	-0.1256	-0.1389	-0.1132	-0.266	-0.0208
361448	215751	215751_361448	-0.1034	-0.1155	-0.09875	4.99999999999997e-05	0.0165	-0.0292	-0.1071	NA	-0.0420667	0.0493313	0.0325722	-0.0302278	-0.1185	-0.1316	NA	NA	NA	NA	NA	NA	NA	NA
29739	14630	14630_29739	0.0407	0.159	-0.0137	0.0261	0.2234	-0.0654	-0.0213	0.0958306	-0.00123333	0.0672125	-0.0127398	0.0726614	-0.0049	-0.0785	NA	0.0377	0.1566	-0.0472	0.0466	0.063	0.2256	0.0513
304580	231637	231637_304580	0.0389	0.0184	0.034875	-0.0106	0.0313	-0.0359	-0.0555	NA	NA	0.0316625	0.00505454	0.0785895	0.2413	0.0861	NA	NA	NA	NA	NA	NA	NA	NA
293476	74204	74204_293476	-0.0022	-0.087	0.0365	-0.0702	-0.0269	0.0245	0.0446	0.118695	-0.0240667	0.0528125	0.111702	0.159749	-0.0225	-0.0322	-0.0539	0.0802	0.071	0.0063	-0.0601	-0.027	-0.0752	0.36835
500084	21848	21848_500084	0.0078	NA	0.01485	0.0292	NA	-0.0694	-0.0119	-0.0822942	NA	-0.00284375	-0.103979	-0.0937318	-0.0413	-0.1122	-0.2664	0.2778	0.1194	-0.0601	0.0765	0.0356	-0.0418	0.3339
63847	59095	59095_63847	-0.0937	0.0908	-0.0536	-0.0132	-0.0663	0.028	-0.1031	0.0596514	0.153067	-0.262525	-0.537135	-0.252609	0.2597	-0.6228	0.0829667	-0.0869667	0.0821667	0.0778	-0.154	-0.032	-0.1885	-1.17285
298683	246228	246228_298683	0.0648	-0.0357	0.1057	0.1614	-0.025425	0.2014	-0.0132	1.04153	NA	0.0145625	0.420432	0.484826	0.3102	-0.2227	-0.0323	-0.0197	0.072	-0.025	0.0356	0.023	-0.022	-0.1983
366262	56190	56190_366262	-0.0455	0.0529333	-0.071	-0.0489	0.0223	-0.1814	0.0728	-0.268479	0.0928833	0.0119875	0.0735511	0.0970761	0.5159	-0.0261	-0.0419	-0.0968	-0.0513	0.0752	0.1462	0.067	0.0316	0.5987
305123	114642	114642_305123	-0.0425	0.0452	0.0244	-0.04265	-0.0231667	0.0228	0.0244	0.0809903	0.0457333	0.0995875	0.145685	0.234432	NA	NA	-0.0195	0.0241	0.0665	-0.0359	0.0411	-0.0241	0.0338	0.029
25095	11717	11717_25095	0.0784	-0.0102	-0.0416	-0.1693	0.0504	0.0136	0.0099	0.0115123	NA	0.0163625	0.120247	0.103597	-0.1418	-0.0666	0.0383	-0.0409	-0.0782	-0.0179	-0.0864	-0.1104	0.0583	-0.0275
307236	240442	240442_307236	-0.0502	NA	-0.113	9e-04	-0.0151	-0.0797	-0.0615	-0.077353	NA	-0.0532375	-0.11487	-0.013242	0.0882	0.0276	-0.0277	0.0887	0.0513	0.0274	0.0297	0.1079	0.0832	-0.0724
317368	53627	53627_317368	-0.0389	0.1105	0.092	-0.0333	-0.0168	-0.063	0.019	NA	0.06425	-0.0896875	-0.155399	-0.257986	0.1279	0.1588	-0.0523	0.0183	-0.0419	0.1194	-0.0506	0.0944	-0.4851	0.2107
296315	67388	67388_296315	0.0384	-0.0081	-0.09615	0.02425	-0.0675667	-0.1309	-0.075	NA	-0.0867667	0.0211063	0.0280034	0.0239574	-0.3729	0.0634	-0.01079	0.03677	0.00725992	0.0673	-0.1522	-0.086	0.1769	0.1056
252881	211446	211446_252881	0.0057	-0.0464	0.0884	0.01205	-0.012	0.0219	0.0101	-0.0933672	-0.107333	-0.00979375	-0.109963	-0.0262148	-0.0549	0.0329	0.0138	0.0193	-0.0014	-0.0213	-0.0208	-0.0643	0.0248	-0.2281
85311	85031	85031_85311	0.0134	-0.0240333	-0.062	0.1199	0.0829333	0.3094	0.1816	0.615379	0.0779667	-0.111463	0.119835	0.19607	-0.1391	0.1097	-0.0428	-0.01565	0.0107	0.1746	0.0835	0.0201	0.1655	0.4154
361745	67155	67155_361745	0.0071	-0.03875	0.0775	0.08875	0.020175	0.1888	0.078	NA	0.06515	-0.265587	-0.207139	-0.167922	-0.024	-0.0857	-0.0367667	-0.0416	0.0155667	0.0352	0.11735	0.1198	0.22985	-0.1063
316256	94185	94185_316256	0.0164	-0.06165	0.0994567	0.0299	-0.0376	-0.0954	0.0116	-0.670499	0.111483	-0.05895	-0.363407	-0.267176	-0.0141	0.205	-0.0276	0.0477	-0.0465	-0.0071	-0.0037	0.0503	0.0834	0.3285
290657	234378	234378_290657	0.0047	0.0408	-0.0258	-0.1638	0.0217	-0.1003	0.0108	-0.273485	0.0219833	-0.044325	-0.18062	-0.0431102	0.2059	0.1908	-0.0318	0.0051	0.1552	-0.0286	-0.1368	-0.0298	-0.1347	0.24265
114124	11640	11640_114124	0.0434	-0.02045	-0.07905	-0.102	-0.0132	-0.024	0.0283	-0.0562328	0.0250222	0.0064	-0.0932847	0.0459182	0.2221	0.0532	-0.05075	-0.04505	-0.0064	0.0092	-0.0751	0.0209	-0.1125	0.1178
114300	69237	69237_114300	-0.0003	-0.1062	-0.165433	-0.159467	-0.0431	-0.0409	0.024	-0.0940774	-0.0209333	0.102175	0.148061	0.0232754	-0.2734	0.1463	-0.01825	-0.028575	0.003825	-0.0061	0.145267	0.0026	0.139033	0.1416
361541	333193	333193_361541	0.029	0.0533	NA	NA	0.19525	0.4967	0.093	0.0847594	-0.0217	NA	NA	NA	0.0259	0.1234	-0.0294	0.2228	0.1967	-0.0353	-0.0532	0.0041	0.047	0.1136
499020	60532	60532_499020	-0.0337	0.0122	-0.02355	-0.0299	0.0513	-0.0606	0.0211	-0.120691	NA	0.0412563	-0.0491	-0.0916835	-0.1836	0.0358	-0.0183333	-0.0160667	-0.0140333	-0.0032	0.1421	0.0528	0.0832	0.18735
308051	68031	68031_308051	0.0044	NA	0.0228333	0.0348667	0.0468	-0.092	0.0115	-0.159145	NA	0.125879	-0.0721087	0.00453485	-0.1548	0.0382	0.0396	0.0558	-0.1648	-0.0348	0.0101	-0.1384	0.0409	0.0219
360697	15980	15980_360697	2e-04	0.0151	-0.02075	0.1187	-0.0368	-0.0482	0.013	-0.684876	-0.0481833	0.0578687	0.247278	0.304137	-0.0391	0.0807	0.0664	-0.0569	0.0511	-0.0017	0.1768	0.1324	-0.0783	-0.1174
25359	21917	21917_25359	0.0382	0.0200333	-0.147425	-0.003225	-0.00878	-0.0152	-0.0205	0.131193	0.160783	0.141647	0.162163	0.249057	-0.0619	-0.0812	0.0619	0.0917	0.0354	-0.0528	0.0169	-0.0667	0.0994	0.0899
308451	233011	233011_308451	-0.0751	0.0499	-0.0145	-0.1175	-0.1345	-0.0393	-0.0982	0.0135239	0.0055	0.157875	0.393493	0.275664	0.4648	0.1252	-0.0586	-0.1398	-0.1013	-0.0889	-0.0958	0.0393	-0.0904	-0.1613
690043	70238	70238_690043	-0.045	-0.083	-0.0446	-0.05815	-0.1249	-0.0097	0.0599	-0.0620357	-0.00636667	0.0235875	-0.0563409	-0.0065233	0.1009	0.0696	0.0215	0.0541	0.0447	NA	NA	NA	NA	-0.0761
266759	15525	15525_266759	0.0429	0.09155	0.0846	0.0229	-0.24575	-0.0149	-0.0469	0.428218	0.0395	-0.00557917	0.086775	0.0670064	-0.0891	0.0719	-0.0062	-0.0454	0.0085	-0.083	0.1394	0.0119	0.0783	0.1292
314297	170721	170721_314297	0.0688	-0.008	0.2227	0.1912	-0.0728	-0.0015	-0.3887	0.000178669	-0.0696	-0.124188	0.0475614	0.0218409	0.2849	-0.0447	NA	NA	NA	NA	NA	NA	NA	NA
499211	233552	233552_499211	0.0617	-0.0965	-0.1268	-0.1683	-0.0325	0.4057	-0.1162	0.879351	0.0110667	0.02465	0.176693	0.280363	0.0942	0.0446	0.0462	-0.01795	-0.0746	0.0772	-0.0226	0.0262	0.2348	-0.367
25117	15484	15484_25117	NA	0.0376	-0.0859	-0.0905	-0.0079	-1.9426	-0.8294	NA	NA	-0.062925	0.013825	-0.0276364	NA	0.2782	0.1345	-0.0348	0.0027	0.05	0.0348	0.0241	-0.1663	-0.7323
29740	13177	13177_29740	-0.0592	0.1074	0.1202	0.1096	-0.1468	0.0428	-0.0346	-0.415173	0.0122333	-0.20795	-0.355522	-0.325745	-0.3558	-0.0566	-0.019	0.015	-0.0125	-0.1059	-0.1434	-0.025	-0.0438	-0.0977
315970	321022	321022_315970	0.021	NA	-0.0596	-0.0749	NA	0.085	0.0336	NA	NA	0.0163875	0.00931364	0.0722642	0.0283	-0.0677	0.0026	-0.0008	-0.0751	-0.0194	0.1225	0.0221	0.218	0.0889
60381	22099	22099_60381	-4.482e-05	0.0095	0.077475	0.059475	-0.1911	-0.0336	-0.0127	-0.0289384	0.1024	-0.00679687	0.0429713	-0.00321051	0.0427	0.0338	0.0044	0.003	0.0105	0.0757	0.1348	0.1219	-0.0501	-0.0822
363767	320712	320712_363767	-0.6098	-0.00025	-0.20275	-0.1152	-0.0644667	-0.1241	-0.5032	2.53466	-0.0400833	0.193381	0.0230256	0.14333	-0.3027	-0.0405	NA	NA	NA	NA	NA	NA	NA	NA
362608	230770	230770_362608	-0.0378	NA	-0.1156	-0.1941	NA	-0.1187	-0.0997	-0.0184145	NA	-0.0417125	-0.0643932	-0.093408	0.288	0.0069	-0.0364	-0.0178	0.0119	0.0877	0.0276	0.1138	-0.1966	-0.0699
25393	12032	12032_25393	-0.043	-0.009	-0.0371	-0.09795	-0.0461333	0.0688	-0.0117	-0.164135	0.0428833	-0.0929313	-0.156186	-0.146298	0.3022	-0.0869	0.002	-0.0238818	-0.0318545	-0.0409	-0.1784	-0.1315	-0.2243	0.17135
192360	72205	72205_192360	-0.0057	NA	0.3184	0.2836	-0.0118	-0.0688	-0.0365	-0.302238	NA	0.046575	-0.135383	-0.127557	0.1722	-0.0142	0.1247	0.0018	-0.023	-0.0935	-0.0322	-0.0092	-0.0762	-0.0018
102551408	70757	70757_102551408	0.0106	-0.0072	0.0604	0.05525	0.201	-0.1933	0.0047	-0.332163	0.0159667	0.046075	0.0156847	-0.0842688	0.298	-0.2963	NA	NA	NA	NA	NA	NA	NA	NA
498831	225289	225289_498831	-0.0006	NA	NA	NA	-0.11335	0.0341	-0.0007	-0.0495696	NA	NA	NA	NA	-0.2604	-0.1249	-0.031	0.0199	-0.06285	0.03835	0.08435	-0.04295	0.12795	-0.17645
316507	20420	20420_316507	-0.0576	0.2685	0.0439	0.0987	0.0334	0.0378	-0.1501	0.531016	0.0179333	0.111625	-0.0592443	0.0860375	0.3446	-0.1193	-0.0122	0.1325	0.1731	-0.1961	-0.1535	-0.1801	-0.0133	-0.142
310946	67144	67144_310946	-0.085	NA	-0.1331	0.0408	NA	-0.0681	-0.036	NA	NA	-0.0115125	-0.0961216	-0.103563	-0.1607	-0.0169	0.0341	0.0411	-0.0385	0.0224	0.2453	0.0735	0.0416	0.019
64631	67128	67128_64631	0.003	-0.000966667	-0.03425	-0.056	0.107633	-0.0019	0.0192	0.280449	0.109467	0.0722375	-0.00187841	0.0482722	-0.2354	-0.0943	0.08935	0.00535	-0.0851	0.1343	0.1382	0.1593	0.2248	0.016
114764	13589	13589_114764	0.0058	0.0614	-0.00654	0.07614	-0.1062	0.0126	0.0076	0.238646	0.1228	0.069385	0.137666	0.175826	-0.1232	-0.0321	0.0158455	-0.0233	-0.0831182	-0.04005	-0.0299	-0.05725	0.00645	0.0433
619566	217946	217946_619566	-0.0586	NA	0.0332	0.105	0.1266	-0.0679	0.3412	0.102585	NA	0.038025	0.153039	0.0628125	-0.0752	0.1527	-0.0701	0.00405	0.02375	0.178	0.2292	0.1686	0.2933	0.3751
498538	66854	66854_498538	0.0221	0.0453	0.0902667	0.0734667	-0.020675	-0.1169	-0.0009	-0.443529	0.0193667	0.198846	0.138227	0.0675348	-0.0066	-0.0647	0.0101	0.0183	-0.0104	-0.0306	-0.0651	6e-04	-0.1787	0.2155
289046	66241	66241_289046	-0.0136	-0.1298	0.1129	0.0788	-0.05215	-0.0767	0.0058	-0.244166	-0.0661	0.094575	0.191169	0.247526	0.0671	0.0944	-0.0538	0.0108	0.0116	-0.0565	-0.0712	0.0607	-0.0635	-0.1252
360829	71782	71782_360829	-0.022	0.0004	-0.00413333	-0.0381333	0.07235	0.021	0.0782	0.106003	-0.00318333	-0.0223625	-0.0260159	-0.0678629	-0.0644	0.0202	-0.0692	0.029	-0.0898	0.0269	0.08	0.0293	-0.0799	-0.0798
294787	71175	71175_294787	0.0352	-0.0748	-0.0064	-0.122275	0.0578429	0.1373	0.124	-0.0288333	-0.0514833	-0.137838	-0.0863153	-0.055394	-0.045	0.043	NA	NA	NA	NA	NA	NA	NA	NA
310638	192195	192195_310638	0.0184	-0.0168	0.06	-0.0287333	0.0342667	0.0657	0.0874	NA	NA	-0.0403667	-0.102154	-0.0335337	0.0128	-0.007	0.00245	-0.00485	-0.03825	-0.0048	0.0776	0.0127	0.0927	-0.2381
362550	26563	26563_362550	0.0277	0.0703	0.189233	0.131933	0.039	-0.0383	0.109	0.12009	NA	-0.376879	-0.28594	-0.364278	-0.1083	-0.3003	0.0164	0.0254	0.003	0.0727	0.0267	0.0192	-0.0101	0.2604
314126	217578	217578_314126	0.2493	-0.0102	-0.35515	-0.33855	-0.0916	-0.0199	-0.0053	0.355331	NA	0.282587	0.284776	0.274358	-0.0646	-0.0316	0.028	-0.0106	-0.1642	-0.1814	-0.228	-0.1225	-0.0188	0.4238
56084	15239	15239_56084	0.0241	-0.0934	0.0856	0.0859	-0.1642	0.0303	-0.0141	0.107256	0.0781833	0.03225	0.160172	0.133223	0.2872	8e-04	-0.0044	0.02865	0.05145	0.067	-0.0594	-0.0482	-0.0155	-0.1739
29593	12716	12716_29593	-0.0634	0.2568	0.06275	-0.07165	-0.0797	0.0567	-0.0996	0.157136	0.0046	-0.080925	-0.200141	-0.26551	0.0361	0.053	0.0029	0.0815	0.0239	-0.0676	-0.1584	-0.1085	-0.059	-0.1153
679811	229473	229473_679811	-0.03	-0.1008	-0.0322	-0.0939	-0.0575	0.1256	0.2348	-0.602894	0.1552	-0.0359125	-0.135259	-0.0375318	-0.0264	-0.1608	NA	NA	NA	NA	NA	NA	NA	NA
59302	12155	12155_59302	NA	-0.0778	-0.0269	0.0884	-0.2263	-0.4532	0.3202	NA	NA	-0.0147	-0.0237165	0.0852449	0.2114	-0.0235	0.0617	-0.0123	0.0062	-0.0249	0.1547	-0.0161	-0.1484	-1.1679
362286	23856	23856_362286	-0.0193	-0.077975	0.08394	0.11276	-0.0169	0.1148	0.0953	-0.0754488	0.11615	0.011405	-0.103547	-0.0986841	0.0175	-0.0485	NA	NA	NA	NA	NA	NA	NA	NA
313722	74646	74646_313722	0.1213	0.2619	-0.0213	-0.0229	0.0494	-0.1826	0.1577	0.308467	0.00733333	0.176138	0.270559	0.364063	0.0714	0.0767	-0.1048	-0.0242	-0.0668	-0.0697	0.1004	0.0933	-0.0608	0.0609
291450	110695	110695_291450	-0.0074	-0.1412	0.048	-0.10975	0.218	0.0113	-0.0295	-0.192516	-0.0091	-0.0898	-0.049204	-0.0169119	-0.185	-0.107	0.0145	0.0137	0.0319	-0.0804	-0.0084	-0.0521	-0.1793	-0.3201
29596	15982	15982_29596	-0.0123	-0.0379	-0.0805	-0.039	0.0144	-0.1423	-0.0094	0.474962	NA	0.184487	0.295851	0.275409	0.1558	-0.0384	-0.0253	0.0129	-0.0327	NA	NA	NA	NA	0.6009
58936	12795	12795_58936	0.0901	0.0152	-0.0261	-0.1379	0.1606	0.0746	-0.0538	1.35359	-0.1644	0.0311	0.189043	0.210347	0.0203	-0.0474	-0.0531	-0.0305	0.051	-0.0284	-0.143	0.0264	0.0213	-0.3905
282845	80751	80751_282845	0.0034	0.0446667	0.024	0.0276	-0.0167	-0.1037	0.0081	0.0155207	0.0986556	0.0193125	0.0610818	0.103983	-0.0439	0.0626	-0.0033	0.0012	0.0332	-0.0521	0.0115	0.0106	-0.059	-0.0792
102551660	225898	225898_102551660	-0.0003	-0.00025	0.114	0.0873	0.1156	-0.1037	-0.1023	-0.357481	-0.121367	-0.1044	0.0586875	-0.11836	0.3865	-0.0112	NA	NA	NA	NA	NA	NA	NA	NA
360956	100855	100855_360956	-0.0107	0.094	-0.13145	-0.0421	-0.094	-0.0736	0.059	-0.192911	0.128933	0.0632063	-0.0648864	-0.0462199	0.0068	0.0382	-0.0719	0.05395	0.01	-0.0006	-0.0828	-0.0405	0.0039	0.3553
296461	228983	228983_296461	0.0622	0.0355	0.0576	-0.0305	-0.1693	-0.0046	0.02	-0.063819	0.1697	0.0174125	-0.107009	-0.116367	0.0231	0.1058	-0.0281	0.0827	0.0326	-0.1201	-0.0126	-0.0772	-0.0418	-0.0659
287768	76479	76479_287768	-0.001	0.058	-0.0700333	-0.0157	0.0987	-0.0353	0.0245	-0.163537	NA	0.00450833	0.0784955	0.021036	0.071	0.0029	0.023025	-0.0426	-0.039425	-0.10785	0.0097	-0.08785	-0.13965	0.2875
364227	65257	65257_364227	0.0102	0.03065	-0.0262	-0.04305	-0.02115	0.0726	0.0665	-0.00575803	0.124433	-0.109988	-0.10607	-0.179987	-0.2342	0.0818	0.0092	0.0135	0.0237	-0.0098	0.2582	0.008	0.0629	0.1257
304278	71799	71799_304278	0.0083	NA	-0.0908	-0.13255	NA	0.0855	0.1809	0.100747	NA	-0.12335	-0.143422	-0.127651	-0.0255	0.0837	-0.0054	0.1395	0.0906	-0.0304	0.0649	7e-04	-0.075	-0.2082
79117	11844	11844_79117	-0.034	0.3129	0.0705	0.1109	-0.0826	-0.0821	-0.0298	-0.0290378	0.0429333	-0.02295	0.119699	0.210683	0.2276	0.017	-0.0092	0.041	-0.0217	-0.0621	-0.0651	0.0111	-0.2454	0.1434
171052	17386	17386_171052	NA	-0.00406667	-0.2912	-0.193	-0.0939	1.0507	-0.2223	NA	-0.1533	-0.01595	-0.0258852	0.0157159	NA	NA	0.1096	0.1178	0.1783	0.0751	0.0029	-0.0582	-0.0942	-0.278
64523	21745	21745_64523	0.0083	-0.0115	0.0703	0.0629	-0.0863	0.2126	0.1175	0.0480306	NA	0.0484625	0.24346	0.0770852	0.0643	-0.0741	0.003	-0.0063	-0.0253	0.0069	-0.0414	0.0823	0.0457	-0.0061
293484	56347	56347_293484	0.0328	-0.0496	0.0966	0.100125	0.024	0.0113	0.0449	-0.0380208	0.160633	0.0252813	-0.0374898	0.0845077	-0.2608	0.1874	0.02323	0.00927361	0.0138436	-0.0274	2e-04	-0.0252	0.2255	0.0582
290232	28113	28113_290232	-0.0076	0.0329	-0.0238	-0.098	-0.1695	-0.0462	0.0539	0.15499	NA	0.0501875	0.0971057	0.215562	-0.0099	-0.0109	-0.007	0.0179	0.007	0.1902	0.0297	0.0976	0.0679	-0.1938
287772	66997	66997_287772	0.0055	0.0818	0.0357	6e-04	-0.1393	0.0048	0.0457	0.134456	-0.00531667	0.0485	0.00819659	0.0398557	-0.0772	-0.0203	0.0036	0.0732	-0.0096	-0.055	-0.0059	-0.1253	0.0237	-0.0258
360524	67966	67966_360524	0.0353	0.0423	-0.2623	-0.2192	-0.2277	0.016	0.1951	-0.0227735	NA	0.107475	0.122868	-0.253201	-0.263	-0.1555	0.0363	0.2945	0.3626	-0.0544	0.034	-0.0711	0.1315	0.0794
362084	227624	227624_362084	-0.006	NA	0.0026	-0.0693	0.0701	0.0902	0.045	NA	NA	-0.142806	-0.155583	-0.160264	0.2395	-0.0663	-0.0798	-0.0834	-0.0239	0.0198	-0.0887	-0.0732	0.0375	-0.167
64226	56716	56716_64226	0.0192	0.0851	-0.00475	-0.06245	-0.0343333	-0.0159	0.0253	-0.381796	0.0951556	-0.0947563	-0.11987	-0.0524	0.211	0.0511	-0.007	0.0037	0.0445	-0.0422	-0.1039	-0.0182	-0.1797	-0.1373
316077	215446	215446_316077	-0.0516	0.021	0.0133	-0.1405	-0.0922	-0.0511	-0.1676	NA	NA	-0.1896	-0.888761	-0.77463	-0.1066	-0.1537	0.004	0.029	-0.0915	0.0331	-0.1741	0.1353	0.0217	0.1483
302938	17237	17237_302938	-0.0177	0.1713	0.0518667	0.0332	0.039	0.033	-0.0141	-0.0864857	0.1081	0.0129417	-0.0487621	0.0663538	0.0779	0.0109	-0.0497	0.2851	0.2886	-0.0259	-0.0437	0.0355	-0.1678	-0.3219
306616	17930	17930_306616	0.2436	NA	-0.0856667	-0.205867	-0.0855	-0.6228	0.0201	-1.3369	NA	0.0395375	0.0235905	0.0646424	-0.1218	0.5424	-0.0271	0.0034	-0.0099	-0.0093	0.0433	-0.1296	-0.0819	-0.3045
502749	69923	69923_502749	-0.0534	-0.0112	0.1017	0.01015	-0.2648	-0.1362	-0.0661	-0.0604939	NA	0.0394687	0.0299045	0.0788659	-0.1082	0.0444	-0.023	0.163	0.1993	0.0287	-0.0176	0.0238	0.0261	-0.11125
315926	102502	102502_315926	-0.0058	NA	0.1357	0.0951	0.0868	0.0239	-0.1128	NA	NA	0.0010875	-0.217236	-0.289044	-0.1794	-0.0843	-0.0993	0.18	-0.0354	-0.1651	-0.0587	-0.1412	0.3533	1.3748
306618	234094	234094_306618	0.068	-0.04925	-0.0471	-0.11165	0.0364	-0.151	-0.055	-0.350399	-0.0479	-0.01255	0.136732	0.0912722	-0.0644	0.0321	NA	NA	NA	NA	NA	NA	NA	NA
300208	74351	74351_300208	-0.0102	NA	-0.00425	0.02	NA	0.0387	0.0421	0.0736338	NA	-0.0467438	-0.177833	-0.176095	0.0112	-0.0561	-0.0234	0.0442	0.028	-0.0429	-0.1883	-0.1887	0.0794	NA
499721	229927	229927_499721	NA	-0.1078	-0.0491	-0.1251	-0.0397	NA	NA	NA	NA	0.022525	-0.020125	0.0617614	-0.1382	0.7427	0.0388	-0.0269	-0.0909	0.1693	0.0141	-0.0306	0.0254	-0.4666
308016	229933	229933_308016	NA	0.053	0.0889	0.0319	0.001	NA	NA	-0.0884273	NA	-0.101538	-0.0418011	0.00778523	0.9781	0.0795	-0.0262	-0.1032	-0.056	-0.1408	-0.1732	-0.1512	-0.0938	0.1976
308015	23844	23844_308015	NA	-0.1141	-0.2368	0.0189	-0.087	NA	NA	0.196916	NA	0.064075	-0.112086	0.0885034	-1.0577	-0.3714	0.0033	0.1642	-0.0206	0.1013	0.0227	-0.0267	0.3533	-0.0478
361769	24069	24069_361769	0.0322	0.06825	0.08745	0.04725	0.0931667	-0.0243	0.0547	-0.049251	NA	-0.104875	-0.130738	-0.113639	0.0931	0.0266	-0.036	7e-04	0.0131	0.0279	-0.0131	0.069	-0.1241	0.0114
690728	71177	71177_690728	0.092	-0.0541	-0.158533	-0.136433	0.0167667	0.0078	0.0603	0.132968	0.0661	0.0324958	-0.0478879	-0.10423	-0.009	-0.1834	0.004	-0.0276	-0.1828	-0.0625	0.0306	-0.058	-0.0046	0.3354
309256	330554	330554_309256	0.0059	NA	NA	NA	NA	-0.0138	0.0866	-0.0102278	NA	NA	NA	NA	0.1655	0.1605	0.0014	0.151	-0.0276	0.0204	0.0783	0.0159	0.0946	-0.3765
361617	69710	69710_361617	-0.0556	-0.02968	0.2998	0.0966	-0.05606	0.0478	0.0616	0.143998	-0.0755	-0.0135625	-0.0236852	0.0543591	0.1525	-0.1405	NA	NA	NA	NA	NA	NA	NA	NA
298549	76824	76824_298549	0.023	-0.004	0.02575	0.05355	-0.1415	-0.003	0.0013	-0.120098	0.111	0.00726875	-0.0403182	0.074208	-0.1008	-0.0314	-0.038	0.1011	0.08	-0.0492	0.0207	0.0109	-0.2077	0.0496
170577	17169	17169_170577	0.0158	-0.1115	-0.0381	-0.0406	0.0250333	-0.0125	0.0481	0.0807734	0.0329667	0.029375	0.0295784	0.0323432	-0.0785	-0.0259	-0.0288	0.0107	-0.0042	-0.0094	0.0591	-0.0015	0.0353	0.0945
245925	101471	101471_245925	-0.0011	0.01605	-0.0695	0.0202	-0.133267	0.0356	0.0558	-0.0246088	-0.00735	-0.0571	-0.00988636	0.0109136	0.0203	0.0281	0.0089	-0.0006	-0.0013	-0.086	-0.0086	-0.0796	-0.1445	-0.0105
287115	67078	67078_287115	0.0557	-0.0136	0.04715	0.0249	-0.1162	-0.0421	-0.0664	0.637068	0.0336	-0.0522625	-0.153853	-0.130419	0.076	0.0639	0.0069	0.0435	0.0553	-0.0618	-0.0994	-0.1058	-0.0193	-0.1501
679942	72713	72713_679942	0.0659	0.0686	-0.1298	-0.11345	0.0875	-0.1169	-0.0023	-0.0544367	-0.0352667	-0.0211375	-0.0137557	0.103089	-0.8346	0.0887	-0.0283	-0.2471	-0.0353	-0.1752	0.0336	-0.209	-0.3417	-0.7407
305127	52397	52397_305127	0.0173	-0.0698	-0.0921333	-0.151033	0.13585	0.0198	0.0361	0.0706738	0.182967	0.0380917	0.000291667	-0.00175947	-0.0521	0.0414	-0.0256	0.0403	0.0333	-0.0627	0.0287	-0.0623	-0.0467	0.02855
315858	108837	108837_315858	-0.0381	-0.0774	0.0585333	0.105733	0.0608667	0.0644	0.0238	NA	0.0683	0.00395833	-0.0138451	0.0695701	-0.1212	-0.0871	NA	NA	NA	NA	NA	NA	NA	NA
313138	50793	50793_313138	0.0155	0.027	-0.0109333	0.0236333	0.0084	-0.0027	0.0267	-0.165357	-0.0268333	-0.0585833	-0.0462231	-0.0526879	-0.086	0.0168	0.0634	0.0293	0.0149	0.0666	0.0426	0.0073	0.0874	0.0699
361449	67418	67418_361449	0.01	-0.0795	-0.029	-0.0578	-0.0451	0.1098	0.1627	0.100782	NA	0.01445	0.0591795	0.0394761	-0.1659	0.1494	0.0105	-0.0165	1.803e-05	0.1111	0.2349	-0.0089	0.2916	0.30825
313729	74155	74155_313729	0.027	0.0485	-0.05595	-0.0273	0.1714	-0.1915	0.1055	-0.292334	-0.0700667	0.0780125	0.119069	0.135878	-0.0551	0.0641	0.0019	-0.1496	0.0268	-0.1255	0.0395	-0.1431	0.0838	0.8304
289089	117198	117198_289089	0.0359	-0.36095	-0.1966	-0.121567	0.127475	-0.0324	-0.0338	0.493946	0.0601667	0.165196	0.0424155	-0.0970561	-0.1202	-0.1563	0.1116	0.0123	-0.01325	-0.0726	0.06	-0.0914	0.2621	0.1092
287924	70120	70120_287924	0.1125	-0.0655	-0.1307	-0.01575	-0.0024	-0.1554	-0.0731	-0.0443494	NA	-0.0295	0.20032	-0.0918687	-0.1319	0.0586	-0.0277	-0.0336	0.0027	0.0777	0.1704	0.0097	-0.0758	0.1732
310633	94232	94232_310633	-0.005	-0.0142	-0.0089	-0.1092	-0.1721	0.0334	0.0063	0.583756	-0.0065	-0.050025	-0.0924187	-0.0300176	0.2166	-0.2113	-0.0666	0.0352	0.0201	0.0266	-0.0214	-0.0032	0.1486	-0.4494
313539	230674	230674_313539	0.0384	-0.0632	0.0074	-0.0526	-0.0689333	-0.0151	0.0778	NA	0.0369	-0.114238	0.132902	0.0463125	-0.0387	0.0354	-0.0077	-0.0991	-0.0858	-0.0473	-0.0076	0.0177	0.0862	0.1106
294009	67116	67116_294009	0.0134	0.1329	0.00585	0.00975	-0.0771	-0.0354	-0.0403	0.171149	-0.0466333	-0.047875	-0.0561534	0.0932739	-0.3816	-0.0464	0.0207	0.0668	-0.0158	-0.0487	-0.0236	-0.0807	-0.1412	0.0517
294979	21744	21744_294979	NA	-0.0253	0.0639	0.0706	-0.0427	NA	NA	0.00417628	NA	-0.0840625	0.0766875	0.0129136	NA	NA	-0.1549	0.1998	0.1276	0.0356	0.0541	0.0411	-0.0694	-0.1887
306417	59009	59009_306417	0.0434	0.0319667	0.0257667	0.125067	0.114	-0.1503	0.0728	-0.105687	0.0323667	0.326529	0.12097	-0.0425803	0.1685	0.0332	-0.1119	0.0744	0.05	-0.1138	-0.0374	-0.0832	0.3337	-0.002
690102	621893	621893_690102	NA	0.0044	NA	NA	-0.1853	NA	NA	0.0372995	-0.287567	NA	NA	NA	NA	-0.8328	0.0612	0.0473	0.132	0.251	-0.0487	0.1384	0.0599	0.4236
64646	319162	319162_64646	0.0936	NA	0.083	0.05515	NA	0.0489	0.0875	NA	NA	-0.318119	-0.0297074	-0.0422903	0.0344	0.0756	-0.00357273	-0.0350273	-0.00514545	0.00395	-0.0477	0.01955	0.0033	-0.0002
499675	319176	319176_499675	NA	NA	NA	NA	NA	1.4187	1.61	NA	NA	NA	NA	NA	NA	NA	NA	NA	NA	NA	NA	NA	NA	NA
313167	230082	230082_313167	-0.0065	0.00613333	0.0796333	0.142167	-0.117967	0.0183	0.0745	NA	0.406633	0.0745125	0.0776227	0.0727538	0.1463	0.0429	NA	NA	NA	NA	NA	NA	NA	NA
363849	15260	15260_363849	-0.0237	-0.0337	0.0566	-0.009	0.0546	-0.0138	0.0174	0.0891887	-0.0940667	0.0133813	-0.0532216	-0.0392528	0.177	-0.2124	0.00885	0.01025	-0.0573	-0.071	0.0242	0.1001	-0.2369	0.5118
498385	209707	209707_498385	0.0013	-0.00263333	-0.200275	-0.264725	-0.10204	0.0169	0.1097	-0.293792	NA	-0.580381	-1.02142	-1.54858	-0.3208	-0.1925	NA	NA	NA	NA	NA	NA	NA	NA
306197	68059	68059_306197	0.0198	0.019	-0.0376	-0.00266667	0.0701333	-0.0245	-0.021	-0.0669928	0.0186889	0.0848458	0.0981837	-0.0230989	-0.134	0.0229	-0.0009	0.0682	0.029	0.0352	0.0365	-0.0401	0.0414	0.1176
688968	70601	70601_688968	0.068	0.06855	0.01035	-0.02095	-0.03975	-0.0347	0.0275	0.341272	-0.0220833	-0.0380438	0.0694261	0.0867068	-0.0882	-0.1178	NA	NA	NA	NA	NA	NA	NA	NA
303024	103583	103583_303024	0.0281	-0.0826	0.0803	-0.0658667	0.0125	-0.0608	0.0356	-0.369751	NA	0.0306167	0.0153837	0.0183208	0.1026	-0.0189	-0.02605	0.04705	0.05085	-0.0299	-0.0259	-0.067	-0.1188	0.0479
313564	230709	230709_313564	0.0156	-0.037975	0.0717	0.0033	-0.011425	-0.0376	-0.0152	0.0128364	0.0758333	-0.02625	-0.088167	-0.0956841	-0.2939	0.0145	-0.0429	-0.0154	-0.0731	0.0447	0.0066	-0.0095	-0.1211	0.0906
366515	59002	59002_366515	0.0068	0.1315	-0.0493	-0.0595	0.09405	-0.0222	-0.0413	0.0594538	-0.063	-0.104838	-0.0928114	-0.121567	0.104	0.0123	0.0316	-0.0747	-0.1149	-0.0684	-0.0527	0.0401	-0.1487	-0.125
65027	67772	67772_65027	0.0251	0.1521	-0.0629	-0.1109	-0.03345	0.1188	0.1068	-0.208807	0.0185333	-0.0793	-0.0533687	-0.076579	-0.0213	0.0051	0.0106	0.0811	-0.01075	0.0254	0.0187	0.0144	0.0253	-0.1993
314046	217473	217473_314046	-0.021	0.0313	0.0710667	-0.0757333	-0.1481	-0.0069	0.0219	0.0762475	0.106667	0.05	0.000288636	0.0122337	-0.0605	0.0405	-0.0331	0.3102	0.3174	0.0515	-0.1816	-0.0661	0.105	0.101
307820	54446	54446_307820	-0.0543	-0.140267	-0.0081	-0.050075	-0.0776667	-0.0172	-0.0044	0.205134	0.1067	0.0160031	0.02945	-0.0321628	-0.1149	-0.0054	-0.046	0.03105	-0.02945	0.0821	0.0613	0.0234	0.0931	0.2317
305909	219103	219103_305909	4e-04	-0.0625	-0.3116	-0.4105	-0.1556	0.0564	0.1287	NA	NA	-0.145962	0.127375	-0.0468841	-0.2186	0.016	-0.002	0.0065	-0.0149	-0.0495	-0.0849	-0.1078	-0.0127	0.1633
311209	277414	277414_311209	-0.0538	-0.10195	0.0427	0.0092	-0.02765	0.1881	0.0554	-0.253052	0.0968333	-0.244062	-0.811093	-0.734693	0.4103	-0.1817	-0.0126	0.0594	0.0108	0.0421	-0.0577	0.0185	-0.3285	-0.1689
300860	215351	215351_300860	0.0122	0.04975	-0.106333	-0.0119667	0.09755	0.0299	0.0161	-0.0881223	0.0451333	-0.028875	-0.107773	-0.161673	-0.1136	-0.0719	0.0118	0.1832	0.1668	0.058	0.2274	0.0419	0.1563	0.2215
315478	102607	102607_315478	0.0176	0.0264	0.0501333	0.0657333	-0.1441	0.0541	0.0379	0.131466	-0.0362333	-0.01275	0.00158788	0.0350886	-0.0538	0.0723	-0.0342333	0.0414	0.00103333	0.0331	-0.1236	-0.0748	0.0958	0.0699667
64896	70769	70769_64896	0.0454	0.1654	0.000433333	-0.0122667	-0.0369	0.0293	0.0278	NA	-0.0964667	0.0206208	-0.0491068	0.0628288	0.0035	0.0781	-0.0177	0.0073	0.0162	0.0147	0.1609	0.0036	0.0197	-0.0989
289827	216558	216558_289827	0.0319	-0.1145	0.0074	0.06424	-0.1269	0.1306	0.0198	-0.109182	0.1225	0.09913	0.214682	0.156375	-0.2387	-0.054	0.0317	-0.0307	-0.0195	-0.0693	0.1089	-0.0411	0.339	-0.0398
315150	11564	11564_315150	-0.0508	-0.0049	0.1223	0.0366	0.0711	0.0186	0.0196	-0.925771	-0.0494333	-0.0692	-0.062842	0.00939773	-0.1291	0.0717	-0.0572	0.0632	0.0938	-0.0708	-0.1807	-0.0718	-0.3662	-0.0085
79426	22695	22695_79426	0.13	0.0985	0.1005	-0.1214	-0.1009	-0.2362	-0.1429	-0.0183382	0.0298333	0.12205	0.546884	0.583535	0.2844	-0.2311	-0.0574	-0.0969	-0.0411	0.0624	0.0271	-0.0158	-0.0721	0.1945
313756	269615	269615_313756	0.0192	0.0224	0.1284	0.1751	-0.1513	-0.3385	-0.102	-0.0607921	0.167567	0.155919	0.0768659	0.166923	0.3268	0.0299	NA	NA	NA	NA	NA	NA	NA	NA
84496	20853	20853_84496	0.0024	0.0143	-0.0513	-0.0333333	-0.0439	0.0647	0.0449	0.0676582	-0.00893333	0.0400792	0.0232095	0.0677553	0.0622	-0.0553	-0.0281	-0.0047	-0.0036	-0.1397	0.022	-0.0298	0.0573	0.0923
502759	18291	18291_502759	NA	-0.0325	-0.0542	0.0774	0.0272	NA	NA	-0.00229568	-0.213	-0.057925	0.0716455	-0.0226761	NA	NA	-0.176	0.0236	0.1587	-0.0902	-0.0299	-0.1116	-0.0293	0.2312
361262	217995	217995_361262	-0.0119	-0.026525	0.00823333	-0.0978333	-0.034775	0.106	0.1095	0.00572676	0.00323333	-0.0136542	-0.0822943	-0.156183	0.1963	0.1628	-0.0178	0.0943	0.0712	-0.0756	-0.0326	-0.037	-0.1615	0.0356
64622	11538	11538_64622	-0.0732	NA	NA	NA	NA	-0.2219	-0.0339	NA	NA	NA	NA	NA	-0.0837	0.0319	0.0065	0.0059	0.037	0.0322	0.085	0.0906	0.0894	-0.0224
362759	97827	97827_362759	-0.0294	-0.0646333	-0.029	-0.113	0.186633	0.0617	-0.0167	0.540922	-0.0764556	-0.11055	-0.220675	-0.230999	0.0073	-0.0933	-0.0487	0.1287	0.03	0.0428	-0.0232	-0.0277	-0.064	0.269
100360291	100009600	100009600_100360291	0.4614	NA	-0.072	-0.1308	NA	-0.4389	-0.4114	0.466412	NA	-0.0025875	-0.0302455	0.202556	1.0898	0.1491	NA	NA	NA	NA	NA	NA	NA	NA
315291	12455	12455_315291	0.0169	0.019	-0.0137	-0.02535	-0.02805	-0.0186	0.0191	-0.101982	0.266833	0.0492312	-0.0414648	-0.0264483	-0.0562	0.1031	-0.0293	0.0982	-0.0669	0.0356	0.0032	-0.0157	-0.0928	0.8092
360560	74477	74477_360560	0.0203	0.4363	-0.1822	-0.1561	-0.1173	0.0685	0.0313	0.255253	0.128233	0.177888	0.283965	0.338947	-0.0488	-0.0433	NA	NA	NA	NA	NA	NA	NA	NA
305455	24116	24116_305455	-0.0472	0.0877	-0.0514	0.0119	-0.05395	-0.0617	-0.0166	-0.0758384	0.0998	-0.0152	-0.066167	0.0730034	-0.0069	0.087	-0.0281	0.1188	0.1145	0.0293	-0.0344	0.004	-0.2033	0.0159
362501	106021	106021_362501	-0.0084	-0.2239	-0.0217333	0.00256667	0.2284	0.0186	0.1038	0.0607534	0.0567333	0.0865458	-0.0151	0.054722	-0.0095	-0.0529	-0.0287	0.0091	0.0124	-0.0411	0.0753	-0.0993	0.15	0.0647
304298	17425	17425_304298	-0.0194	0.003925	0.0211667	0.0611	-0.0215	-0.17	0.0901	-0.216298	0.0310667	-0.0707625	-0.179356	-0.199236	0.0684	-0.0354	0.0066	-0.0597	-0.0089	-0.0448	-0.0131	0.0117	-0.1458	-0.21555
304862	108989	108989_304862	0.0315	-0.10285	-0.17045	-0.071775	-0.0651	0.031	0.0757	-0.0265334	0.0625	-0.00856563	-0.0838395	-0.0402511	-0.0817	0.029	0.01405	0.0216	0.0039	-0.0864	0.0106	-0.0721	0.1549	-0.0695
314537	77706	77706_314537	NA	NA	NA	NA	-0.0871	NA	NA	0.0298569	NA	NA	NA	NA	NA	NA	NA	NA	NA	NA	NA	NA	NA	NA
315523	235134	235134_315523	-0.072	-0.0044	0.0103	-0.04545	-0.1195	-0.0469	0.0492	-0.00665319	-0.0160167	-0.0567187	-0.0503028	0.0277886	-0.156	-0.0762	0.0193	-0.0004	-0.024	-0.1119	-0.0497	-0.0944	-0.266	0.05945
25019	14375	14375_25019	0.0308	0.0268	-0.0535	-0.11155	-0.0533	-0.0802	-0.0215	-0.0538755	-0.000516666	-0.0321188	-0.104153	0.00114204	-0.3903	-0.071	-0.01735	0.02455	-0.1279	-0.0825	-0.1268	-0.2071	-0.1128	0.00375
65168	24044	24044_65168	-0.0261	0.0526	0.02665	-0.11365	-0.0774	-0.0393	-0.0539	0.0542603	-0.00553333	-0.094375	-0.0295665	-0.0355386	0.3009	-0.0596	0.0039	0.0063	-0.0227	0.0497	-0.0216	-0.0383	-0.0266	-0.0644
314681	237422	237422_314681	0.0388	-0.0608333	-0.03565	-0.1414	-0.0712	0.0569	0.0794	0.359143	0.130433	-0.0103	-0.0402869	-0.0422136	0.0873	-0.1029	-0.08785	0.0263	0.0022	-0.0075	0.0355	-0.0233	-0.1176	0.2495
301245	28064	28064_301245	-0.0322	0.0955333	-0.01105	-0.0289	-0.161633	-0.0192	-0.0602	0.0223462	-0.00374444	-0.109194	-0.0748119	-0.0407438	0.3333	0.0621	-0.0722	-0.0904	0.018	0.0782	-0.0965	-0.1005	-0.2127	-0.0597
65278	103236	103236_65278	0.0367	0.1198	0.0063	0.0319	0.0806	0.009	-0.022	0.310503	-0.133722	-0.0344875	0.121326	0.159682	0.2425	-0.0408	0.0045	-0.0107	-0.0117	-0.1015	-0.1561	-0.1012	-0.1043	-0.0881
29476	20340	20340_29476	0.0139	-0.063	0.0541	0.037875	-0.02765	0.0394	0.0273	-0.141565	0.0128333	-0.0680969	0.060048	0.134134	0.1091	0.0622	-0.0437	0.026	0.0841	-0.0793	0.0986	0.009	-0.016	-0.1985
310958	108946	108946_310958	0.0222	0.02854	-0.1515	-0.2089	0.0525333	0.0099	0.0214	0.053246	NA	0.0037125	0.223802	-0.0799648	-0.0297	-0.0017	-0.0225333	-0.0438	-6.66667e-05	NA	NA	NA	NA	-0.467
305908	30054	30054_305908	0.0246	-0.0133	-0.08175	-0.105225	-0.0817	-0.1731	-0.0879	-0.00524086	NA	-0.0576875	0.00281704	-0.030908	NA	NA	0.0019	0.1947	0.1952	0.0443	-0.1282	-0.0763	-0.0208	-0.0839
362166	192285	192285_362166	0.0012	0.0128	0.0489667	0.0021	-0.0374	0.1021	0.0722	-0.20657	-0.0563667	-0.0935167	-0.131443	-0.122094	-0.0143	-0.025	NA	NA	NA	NA	NA	NA	NA	NA
81725	18198	18198_81725	0.6661	0.0185	-0.0595	-0.1713	-0.02005	-0.8272	-0.0653	-0.0921583	NA	-0.0114125	0.012767	-0.0642205	NA	NA	NA	-0.099	-0.0379	0.0698	0.1013	0.0307	0.0132	-0.0214
64185	12331	12331_64185	0.0206	0.0151	0.0086	-0.02725	0.0322	-0.0243	0.0306	0.128599	0.1486	-0.072475	-0.14391	0.0240835	0.0812	0.1137	-0.0882	0.3385	0.1121	0.0276	-0.0589	-0.0575	-0.1718	0.1167
29171	11832	11832_29171	NA	-0.0118333	0.0326	0.0493	-0.0613	-0.8864	-0.2846	-0.0206768	NA	0.00596875	0.101871	0.0286017	NA	NA	NA	-0.0078	-0.0405	0.0298	0.0667	-0.005	-0.09	0.239
58835	236539	236539_58835	-0.0411	NA	NA	NA	NA	0.0256	-0.0367	NA	NA	NA	NA	NA	-0.1803	0.0425	-0.0250636	0.00587273	-0.00313636	0.0117	-0.1901	-0.0787	-0.1923	-0.18705
100362346	116871	116871_100362346	-0.0399	0.05955	0.0483	-0.00445	-0.0141	0.0054	-0.0636	-0.211432	0.00563333	-0.169475	-0.245608	-0.154435	0.184	-0.1093	NA	NA	NA	NA	NA	NA	NA	NA
300029	72960	72960_300029	-0.0087	0.05645	0.1185	0.1225	-0.0103	-0.1064	-0.0123	NA	0.0186667	-0.0579625	-0.159028	-0.16055	-0.0676	0.1107	0.0323	-0.0034	0.0407	-0.0747	-0.1021	-0.0621	-0.1074	-0.2893
113976	50790	50790_113976	0.0399	0.027825	0.0140333	-0.00316667	-0.01885	-0.1333	0.0094	0.071803	-0.06465	0.14285	-0.0666758	-0.119972	-0.1506	0.15	0.0094	0.0556	0.0576	0.0845	0.0664	0.0596	0.3423	0.1712
503027	399510	399510_503027	0.0089	-0.015175	-0.0489667	-0.104267	-0.087575	-0.0174	0.0785	NA	NA	0.177408	0.157027	0.237776	-0.1095	-0.0011	-0.0002	0.0434	0.0281	-0.0163	0.04	-0.0154	0.0404	0.2586
305035	52477	52477_305035	-0.0014	-0.0756	-0.04582	0.01756	-0.0175	0.0409	0.0477	0.155679	-0.107933	0.007005	0.0516452	-0.0308934	-0.0186	-0.1089	0.05165	0.06785	-0.0327	0.0228	-0.0185	-0.0527	-0.0447	-0.0636
289693	13204	13204_289693	0.002	-0.0379	-0.0594	-0.11255	0.1467	0.0371	0.0858	NA	-0.0336833	-0.0118063	-0.0450278	-0.142876	-0.0322	-0.0914	-0.0086	0.0307	-0.0184	-0.0206	0.3158	0.0621	0.0601	0.1365
29559	14805	14805_29559	-0.08	0.0528333	-0.2955	-0.2992	-0.0555	-0.0908	-0.1671	-0.587489	-0.119567	-0.0504125	-0.0264739	-0.0932057	-0.0923	-0.0233	0.0459	-0.0218	0.0497	0.0562	-0.0031	0.0076	0.2524	-0.47645
170538	18753	18753_170538	0.2877	-0.0428	0.1235	0.115	0.0718	1.6428	-0.3334	-0.546487	-0.0747667	0.1228	-0.0372023	0.34859	-0.4068	-0.297	0.04465	-0.08695	-0.03035	-0.1277	-0.0965	-0.0974	0.0973	-0.6143
298757	56298	56298_298757	0.0356	-0.08915	0.100325	-0.001575	0.0141	0.0426	0.0384	0.042239	0.0139417	0.0806031	0.127145	0.0847801	-0.1032	-0.1343	-0.00795	-0.1757	-0.0353	-0.0649	-0.0622	-0.193	0.0642	0.16655
297387	232157	232157_297387	-0.0049	NA	NA	NA	NA	0.0383	0.1293	-0.0162245	NA	NA	NA	NA	-0.2265	-0.1391	0.013	-0.00575	-0.01825	0.0089	-0.0258333	0.0293	-0.0294667	0.0095
310681	69585	69585_310681	0.0407	0.0474	0.1376	-0.01055	-0.0524	0.054	0.1717	NA	NA	-0.0531875	-0.0400017	-0.0890795	NA	NA	0.1698	0.3278	0.256	0.0996	0.0074	-0.0579	-0.0505	-0.3448
83529	22333	22333_83529	0.0079	0.0445	-0.039375	0.019475	-0.0094	-0.0438	-0.0835	NA	0.0761667	0.0850469	0.136101	0.139582	-0.0975	0.0958	-0.04165	-0.01825	0.0373	-0.0534	0.0039	-0.0637	0.0492	NA
684304	27393	27393_684304	0.0229	0.0184	0.09525	0.1768	0.0678	-0.0777	-0.0741	-0.281208	0.0910333	0.030075	0.201003	0.281834	-0.2877	-0.0487	NA	NA	NA	NA	NA	NA	NA	NA
288514	68510	68510_288514	-0.0186	-0.0193	-0.0139	0.08005	0.0696	0.0375	0.0249	0.355593	-0.00366667	-0.0315625	0.168944	0.0158517	0.2451	0.0105	NA	NA	NA	NA	NA	NA	NA	NA
25594	19046	19046_25594	0.029	-0.0982333	-0.109367	-0.0645667	0.0032	-0.0361	0.034	-0.0965923	0.140883	0.121262	0.119662	-0.0320462	-0.1155	0.0074	0.0087	0.0425	-0.0106333	0.14165	0.089925	0.071525	0.2302	0.084775
58857	30960	30960_58857	0.0176	0.06	-0.0185	-0.03285	-0.1831	-0.0384	-0.0493	0.147597	0.0776	0.0371688	0.110191	0.0851545	-0.017	-0.0008	0.0071	0.0287	0.0269	0.0393	0.0822	-0.0092	0.1246	0.0165
300033	66656	66656_300033	-0.0128	0.026075	-0.0425333	-0.0691333	-0.02085	0.1133	0.0841	-0.261346	0.0276333	-0.0639125	-0.00667955	-0.0226886	0.0176	0.0384	0.02788	0.03203	-0.01164	-0.0395	-0.0855	-0.0242	-0.0479	-0.1123
81827	19184	19184_81827	0.028	0.05445	0.0676	0.0501	-0.0904	0.0175	0.0141	NA	0.17365	-0.002525	-0.0774489	-0.0323261	-0.1134	-0.0374	0.0108	-0.0418	-0.0261	-0.0649	-0.0158	-0.0873	0.0394	-0.085
305610	237711	237711_305610	-0.0317	0.0311	-0.0732	-0.05285	0.06705	0.1004	0.0942	-0.582173	NA	-0.129163	-0.202748	-0.250016	-0.1134	0.1511	NA	NA	NA	NA	NA	NA	NA	NA
502128	195236	195236_502128	NA	NA	-0.0712	0.3485	-0.2098	-0.168	0.4364	0.8212	NA	-0.0595625	0.0180114	-0.0890489	NA	NA	-0.00333333	0.0239333	0.0259667	0.0561	0.1341	0.0852	-0.1699	0.23915
113975	107939	107939_113975	0.0306	-0.0016	-0.0495	-0.04035	-0.1072	-0.1506	-0.0803	0.066701	0.0819	-0.0347688	-0.0950108	-0.144301	0.3258	0.005	-0.0147	-0.0014	0.0583	-0.0095	-0.0366	0.1145	0.051	-0.2407
117060	70790	70790_117060	0.0102	-0.224	-0.1092	-0.1532	0.1373	-0.004	0.0295	-0.124021	0.0766333	0.117306	-0.0496455	-0.00782273	-0.1198	-0.0636	NA	NA	NA	NA	NA	NA	NA	NA
360715	117606	117606_360715	0.0274	-0.0093	-0.1463	-0.1624	-0.1659	0.1807	0.1437	0.946488	NA	-0.0736187	-0.25313	-0.416452	0.0513	-0.1558	0.0166	0.0114	-0.1301	-0.0065	-0.0296	0.0458	0.0068	NA
140670	71770	71770_140670	0.0201	-0.03108	0.2094	0.10715	-0.10032	-0.031	0.0086	0.175814	0.129975	0.207494	0.33658	0.305711	0.0393	-0.1154	-0.0356667	-0.0196333	0.0465	-0.0106	0.0147	0.004	0.1167	0.0126
295461	99683	99683_295461	0.0032	0.0261	0.04725	-0.07735	-0.01555	0.0517	0.0273	0.0697059	0.1927	0.0574938	0.0447784	0.0796489	0.0829	0.061	0.0521	-0.0151	0.0137	0.0069	0.0233	0.0333	-0.0448	0.137
25344	18673	18673_25344	0.0226	NA	0.0525	0.03625	NA	-0.0931	-0.0814	-0.306783	NA	-0.0605438	-0.0770244	0.103499	0.0011	0.0414	-0.0429	0.0357	0.0788	NA	NA	NA	NA	-0.16995
56011	54401	54401_56011	0.025	0.03205	-0.01624	-0.02726	0.01035	-0.0087	-0.0197	-0.101172	0.1541	0.072335	0.156467	0.163188	-0.0993	-0.0153	-0.0126	-0.0142	0.0433	-0.0048	-0.0199	-0.0591	0.0471	-0.1038
297570	74043	74043_297570	-0.0406	-0.101	-0.0759	-0.0559	-0.0795	-0.072	0.0501	-0.0283381	-0.0195667	-0.05115	-0.0377966	0.081517	0.2797	0.0669	-0.0388	0.0727	-0.0641	-0.0502	-0.0243	-0.0134	-0.1788	-0.2792
302705	270669	270669_302705	0.0101	-0.0991	0.0449	0.1019	0.0153667	-0.0822	0.0087	0.104156	NA	-0.02635	0.0993932	-0.0846227	-0.0767	0.1333	-0.0427	0.02865	-0.068	NA	NA	NA	NA	0.0549
313035	68598	68598_313035	8e-04	0.0935	-0.0087	0.0917	0.00433333	0.0056	0.0187	0.13506	-0.0674333	0.0120625	0.00168864	0.0548034	-0.2459	0.0341	-0.00455	0.00775	0.01145	-0.0074	0.0595	-0.0591	0.104	0.0695
500629	105014	105014_500629	0.026	-0.0844	0.121	0.1514	-0.0063	-0.031	-0.0334	NA	0.0129167	0.0195	0.195455	0.1715	0.053	0.0885	0.0158	0.0645	0.0332	-0.1842	0.0711	-0.2232	-0.0315	0.1649
266712	233900	233900_266712	-0.004	-0.1116	-0.0384	0.0859	-0.2195	0.0243	0.0549	NA	0.0504	0.0010375	0.0217716	0.0925375	0.0946	-0.0399	-0.0157	0.0198	-0.0566	-0.1546	-0.0685	-0.1337	-0.0397	0.0055
500988	13209	13209_500988	0.0321	0.080475	-0.309025	-0.308175	-0.04812	0.041	0.049	NA	-0.0794111	-0.03	-0.0224903	0.0217866	-0.0127	-0.05	0.0217	0.0120667	0.0171667	-0.0033	0.0545667	-0.0492333	0.147667	0.0072
363164	67561	67561_363164	-0.0155	NA	0.00656667	-0.0648333	0.0692	0.0666	0.0801	-0.174071	NA	0.0069625	-0.0787352	0.0589879	-0.0253	-0.0424	0.0118	-0.0043	-0.0063	0.0062	0.0837	0.0196	0.0915	-0.0894
100364568	75137	75137_100364568	0.0051	-0.1659	-0.0530429	0.00885714	0.0304	0.0756	0.0592	-0.0928869	-0.0314667	0.0856982	-0.0310463	-0.0491185	0.1262	0.0321	NA	NA	NA	NA	NA	NA	NA	NA
362783	68519	68519_362783	0.0244	0.00165	0.0083	-0.0183	0.0843	0.2128	-0.1458	0.232675	-0.1207	-0.047525	-0.00208068	0.033092	0.0378	0.0402	-0.047	0.0719	0.036	NA	NA	NA	NA	0.0085
361275	209645	209645_361275	0.0884	-0.0452	0.2679	0.1891	-0.0731	0.086	0.1184	0.364977	NA	-0.077725	-0.0380307	-0.00913864	0.4072	-0.2801	-0.0441	-0.0789	-0.132	-0.1148	0.1022	-0.0935	0.1314	-0.0496
83534	12751	12751_83534	-0.0168	-0.0021	0.03825	0.01205	0.0317	0.0643	-0.0246	NA	-0.1512	-0.0349687	0.0678364	-0.0521733	-0.0098	-0.1091	-0.0448	-0.0022	0.004	0.0782	-0.1187	-0.0153	0.0639	-0.1012
29677	19182	19182_29677	0.0152	0.0095	0.0635	0.0963	-0.0958	3e-04	0.047	0.0717475	0.099	-0.004625	0.0113182	0.047358	-0.1015	-0.0147	-0.0247	0.0301	-0.1408	-0.0414	-0.0909	-0.1158	0.0186	0.0308
54240	11447	11447_54240	NA	-0.01655	0.0871	-0.0605	-0.0933	NA	NA	-0.0073502	NA	0.103313	0.126576	0.238978	NA	NA	0.0474	-0.0142	0.1195	-0.0668	0.0256	0.0036	-0.2286	0.0867
245957	212880	212880_245957	0.0204	0.0516	-0.0294	-0.06632	-0.03255	0.0775	0.084	0.0997028	-0.0392	0.0687425	0.0174289	0.0665132	-0.0268	5e-04	0.01125	0.00545	-0.00405	-0.1202	0.0573	-0.0053	-0.0714	0.0249
288652	80291	80291_288652	0.0415	0.0228	-0.0351	0.022	0.0444	-0.1997	-0.0285	-0.237572	0.0378	0.0725	0.1049	0.0601932	0.0424	0.0714	-0.0264	-0.0108	-0.013	-0.1286	-0.1383	-0.1162	-0.0617	0.1904
680515	70466	70466_680515	0.237	0.0093	-0.0644	0.0224	0.0605	-0.1702	-0.1469	0.00310124	NA	0.008425	0.0187608	0.0788125	0.4655	-0.5181	NA	NA	NA	NA	NA	NA	NA	NA
680229	24051	24051_680229	-0.017	0.0682	0.0316667	0.14	0.0965	-0.0635	-0.0234	-0.0474161	-0.0326667	0.0701958	0.188672	0.13322	-0.1088	-0.124	-0.41	-0.0468	-0.1006	-0.2206	-0.0943	-0.1577	0.105	0.5077
305888	239102	239102_305888	-0.0215	-0.0218	NA	NA	-0.057325	-0.0153	-0.0171	0.000791428	0.101217	NA	NA	NA	0.4604	0.1402	-0.0419	-0.0766	0.0074	-0.0384143	-0.00178571	0.0504286	0.0399857	0.3397
309452	18034	18034_309452	0.0754	-0.093	-0.0359	-0.02395	-0.042	-0.075	-0.1635	0.0439897	NA	-0.097675	-0.0199892	0.243378	0.1556	0.0686	0.0143	-0.0303	0.03135	-0.0483	-0.0107	-0.0395	-0.0721	-0.0886
297380	243510	243510_297380	-0.0385	0.0275	NA	NA	0.04015	0.1313	0.1348	-0.00239996	NA	NA	NA	NA	0.3963	-0.1188	NA	NA	NA	NA	NA	NA	NA	NA
313662	17150	17150_313662	0.0857	0.0565	0.01585	0.02305	-0.0625667	-0.173	0.0794	-0.998851	0.11245	0.0428188	0.0975472	0.108715	-0.538	-0.2349	-0.0554	-0.0306	0.0349	-0.0178	-0.1045	-0.0905	-0.2887	1.1089
25413	12896	12896_25413	-0.0008	-0.0161	0.1946	0.0964	0.132	0.0715	-0.0388	-0.0796789	-0.1831	-0.0496125	0.194773	0.26795	-0.3473	-0.1285	0.0155	-0.0268	-0.0404	0.0147	-0.0207	-0.0956	-0.0656	-0.1112
301363	26921	26921_301363	0.0278	-0.0382	0.067725	-0.056525	-0.09755	-0.0167	0.0143	-0.216106	0.263533	-0.0734188	0.0303841	0.0476582	0.0271	-0.0677	-0.0108	-0.0909	-0.0332	-0.1294	-0.0923	-0.018	-0.0695	0.0674
315634	67010	67010_315634	-0.0163	-0.0367	0.0062	0.0256	-0.0249	-0.0379	0.0041	-0.182238	NA	0.071	0.0799045	-0.00489318	-0.2507	-0.0229	0.0103	0.0927	0.0071	0.0538	0.1455	0.1308	0.0932	0.2548
362414	101206	101206_362414	-0.0067	-0.09825	0.0615	0.132	0.04865	0.0118	-0.0263	-0.119295	-0.0951333	-0.0070625	0.0334477	0.0438875	0.0755	0.0792	-0.0399	0.064	0.0538	-0.0238	-0.0562	0.0185	-0.1123	-0.0604
282827	11632	11632_282827	-0.0058	0.1859	0.3566	0.0735	-0.1429	-0.0797	-0.0522	-0.0453611	0.0630667	-0.00995	0.0336091	0.037142	0.0284	0.0028	-0.061	0.0213	0.0318	-0.126	-0.2664	-0.1847	-0.273	0.0738
24660	18858	18858_24660	-0.0185	-0.0643	0.0033	0.0023	-0.05615	-0.0969	-0.1385	NA	-0.1153	-0.105063	0.0389807	0.0660477	-0.1475	0.0182	0.0085	0.0791	-0.0163	-0.0704	-0.1879	-0.1397	-0.1096	0.4801
290300	29820	29820_290300	-0.0181	0.07625	-0.0448333	-0.015	0.00075	0.1116	0.0372	0.144092	0.0295	-0.137967	-0.293579	-0.337611	-0.1461	-0.1868	-0.0968	0.1212	0.0205	-0.0536	-0.0921	0.0063	-0.1088	-0.379
117243	216739	216739_117243	0.0217	0.0410667	0.0068	0.071	0.00283333	-0.0398	-0.0919	0.048636	0.0646667	0.1528	0.186509	0.174272	-0.0121	-0.121	0.0387	-0.0598	-0.0293	-0.044	0.0116	0.0235	-0.043	0.1152
366169	76246	76246_366169	0.0035	NA	0.0088	-0.0082	-0.1438	-0.0158	0.0628	0.0563445	NA	-0.00355	-0.0562352	0.0727057	0.0268	-9.337e-05	0.0085	0.0288	0.0546	-0.1063	-0.0182	-0.0665	-0.1457	0.1162
294236	14885	14885_294236	-0.034	0.1212	-0.0237333	0.0746	-0.1267	0.0109	-0.018	-0.00414612	-0.0411667	-0.192146	-0.0253193	-0.0617822	-0.0488	0.0355	-0.0842	-0.0132	-0.0322	-0.1082	-0.1048	-0.1252	-0.3019	-0.112
309194	225895	225895_309194	0.0016	0.0835	0.0752	0.1727	0.0718	0.0117	0.082	-0.0120795	0.118667	-0.0472125	-0.0312898	0.0656648	0.1412	-0.0345	-0.0808	0.0549	0.0481	0.019	-0.0545	-0.0017	-0.0878	-0.2232
306516	68153	68153_306516	0.0629	-0.01525	-0.067	-0.0017	-0.0978	0.0202	0.054	NA	0.10225	0.096675	0.283344	0.201153	-0.1237	-0.0003	-0.0183	0.0148	0.0409	-0.1104	-0.1453	-0.1658	0.3178	-0.0468
89816	233489	233489_89816	0.0274	-0.0321	0.0287	-0.1066	0.0696	0.0188	0.0113	-0.368364	-1.2626	0.0221375	-0.0332489	-0.0557023	-0.1296	-0.0147	-0.07015	-0.01615	-0.01495	-0.0125	0.0603	-0.0122	0.148	0.4202
316530	69171	69171_316530	0.0399	NA	-0.0408	0.0251	NA	0.0906	0.118	0.102058	NA	0.0691	0.194442	0.262881	0.2065	-0.0216	0.0149	0.0243	-0.0184	0.0275	-0.0406	0.051	-0.2401	-0.1546
315151	223701	223701_315151	-0.011	1e-04	-0.0087	-0.0412	-0.0326	-0.2208	0.0672	-0.266049	0.00983333	-0.1128	-0.238782	-0.312893	0.3782	0.1934	NA	NA	NA	NA	NA	NA	NA	NA
288731	72542	72542_288731	0.0336	0.1667	0.0582	0.0279	-0.06395	-0.0498	-0.0507	-0.122696	-0.0825333	0.0466375	0.0677409	0.0488011	0.0035	0.047	-0.006	0.0192	0.0081	0.0878	0.0897	0.0844	-0.0736	-0.0017
501157	66646	66646_501157	0.0062	NA	0.03195	0.01555	-0.0861	-0.0535	-0.0513	NA	NA	0.000175	0.121259	0.0943074	-0.179	-0.0569	0.0199	0.0194	-0.0167	-0.0606	0.086	-0.0109	0.0764	0.65905
500199	69956	69956_500199	-0.0081	-0.1215	-0.1095	-0.0429	0.0057	-0.0568	-0.0517	-0.0308719	-0.0073	0.011	-0.126709	-0.0892102	-0.0493	0.0753	0.0227	0.0093	0.0014	0.0272	0.1484	0.0739	0.0518	0.1206
292156	54673	54673_292156	0.008	-0.07495	-0.05442	0.0174	-0.03735	0.0493	0.0098	0.296142	0.0744	0.076575	0.171469	0.178387	-0.1979	-0.1035	0.0112	-0.0611	-0.0373	0.02	0.0481	-0.0648	0.1405	0.0412
300257	56612	56612_300257	-0.0136	0.02735	0.0505	0.0022	-0.0899	0.0673	-0.0052	0.173976	0.02485	0.026175	-0.0494966	-0.0424761	0.0922	-0.0567	0.0106	0.009	-0.0217	-0.0911	-0.0919	-0.0859	-0.1625	-0.0122
288479	18861	18861_288479	0.0403	0.0664	0.0321	0.0263	-0.0215	-0.0854	-0.0233	0.271127	0.132067	0.0111625	-0.14546	-0.11582	-0.1938	0.0905	-0.0033	0.0231	0.0333	-0.0431	-0.069	-0.0965	-0.0271	-0.0257
64196	224903	224903_64196	0.0184	NA	-0.0335	-0.06895	0.0714	0.0239	0.0601	NA	NA	-0.0518687	-0.124836	-0.0759432	0.084	-0.0108	-0.0626	0.0608	0.0403	-0.1226	-0.013	-0.057	-0.1791	-0.1547
301126	224902	224902_301126	-0.0794	NA	-0.0477	-0.015	-0.0411	0.0404	0.0894	-0.0818467	NA	0.0289917	-0.141514	-0.126222	0.0017	0.0017	-0.0079	0.00815	0.0011	-0.1224	-0.0246	-0.1033	-0.3046	-0.1426
[truncated: 29,494 more rows]

## Sheet: HPC_SamplingVariances
Rat_EntrezGene.ID	Mouse_EntrezGene.ID	MouseVsRat_EntrezGene.ID	GSE123027_ECT_HPC	GSE27532_desipramine_HPC	GSE63469_venlafaxine_high_HPC	GSE63469_venlafaxine_low_HPC	GSE73798_ketamine_HPC	GSE81672_ketamine_HPC	GSE81672_imipramine_HPC	GSE84183_fluoxetine_HPC	GSE26836_Amitriptyline_HPC	GSE118670_Fluoxetine_HPC	GSE43261_Dorsal_fluoxetine_HPC	GSE43261_Ventral_fluoxetine_HPC	GSE109445_fluoxetine_HPC	GSE205325_fluoxetine_HPC	GSE_230149_TMS_intermittent_theta_burst_HPC	GSE230148_TMS_modifier_theta_burst_HPC	GSE230148_TMS_1Hz_HPC	GSE56028_imipramine_HPC	GSE56028_tianeptine_HPC	GSE56028_fluoxetine_HPC	GSE56028_agomelatine_HPC	GSE61301_imipramine_yohimbine_HPC
114087	23825	23825_114087	0.00246527	0.00795731	0.00176312	0.00176285	0.0190304	0.00441554	0.00398265	0.00131598	0.00824586	0.00534386	0.00316983	0.00261465	0.00859936	0.0128283	0.00694251	0.0626064	0.0625726	0.0133114	0.0133335	0.0133067	0.0133146	0.0166897
191569	18585	18585_191569	0.00470595	0.00301035	0.00304554	0.00304366	0.0163965	0.0192916	0.016706	0.00599588	NA	0.00910333	0.0299237	0.00731677	0.0167085	0.0499392	0.00189201	0.00746597	0.00744196	0.00901969	0.00880726	0.00880262	0.00879881	0.0192594
246307	66514	66514_246307	0.00198494	0.00218637	0.00363351	0.00363456	0.0296888	0.00459753	0.00414823	0.0024345	0.0129902	0.00720144	0.00468846	0.00572674	0.0045582	0.0141558	0.000838923	0.002003	0.00198964	0.00676226	0.00676266	0.00676401	0.00675734	0.0072055
65041	20480	20480_65041	0.00109153	0.00373799	0.00939162	0.00930289	0.0143368	0.00321733	0.00293301	0.00164106	0.00752779	0.00672995	0.00350704	0.00436174	0.00735324	0.0101303	0.00183061	0.00756924	0.00757275	0.00605522	0.00606005	0.00605586	0.00605721	0.00874505
25437	13726	13726_25437	0.00150611	0.00849015	0.00206177	0.00203272	0.0285262	0.00273864	0.0024985	0.010834	0.0131676	0.00426618	0.0124766	0.0106175	0.0179215	0.0104911	0.000492205	0.0014446	0.00144573	0.00884306	0.00882009	0.00826446	0.00886789	0.00682071
25380	16952	16952_25380	0.0471128	0.00345583	0.00381896	0.00373682	0.0155949	0.149532	0.136085	0.079163	NA	0.0545319	0.0105278	0.00942975	0.0541391	0.170652	0.00760331	0.00987099	0.00986518	0.0075731	0.00757134	0.0075775	0.00757525	0.0471997
362528	338355	338355_362528	0.000951815	NA	0.00999528	0.00999194	0.00864989	0.00168906	0.00153207	0.0156328	NA	0.00539065	0.00191854	0.00288811	0.00629082	0.0102992	NA	NA	NA	NA	NA	NA	NA	NA
192259	665270	665270_192259	0.0388208	0.00320399	0.00346826	0.00346419	0.01487	0.0447393	0.040717	0.00013573	NA	0.00816527	0.00612775	0.00452512	0.625282	0.136247	0.00856415	0.0225514	0.0225605	0.00472815	0.00444444	0.00470746	0.00470961	0.0115185
100362547	11766	11766_100362547	0.00909382	0.00236035	0.00416782	0.00420442	0.0137436	0.0716562	0.0652279	NA	0.011526	0.00696581	0.0206923	0.0260351	0.073648	0.0307953	NA	NA	NA	NA	NA	NA	NA	NA
690227	383258	383258_690227	NA	NA	NA	NA	0.0221554	NA	NA	7.41655688327256e-05	NA	NA	NA	NA	NA	NA	0.043029	0.0186053	0.0186055	NA	NA	NA	NA	0.0678732
685641	627743	627743_685641	NA	NA	NA	NA	0.0123113	NA	NA	NA	NA	NA	NA	NA	NA	NA	NA	NA	NA	0.0169881	0.0169397	0.0168569	0.0169239	NA
301154	625029	625029_301154	NA	NA	NA	NA	0.0109253	NA	NA	NA	NA	NA	NA	NA	NA	NA	0.0273248	0.0397965	0.0398059	NA	NA	NA	NA	0.159258
688517	17850	17850_688517	0.00256433	0.003063	0.00186379	0.00186529	0.0113169	0.00192924	0.00175922	NA	NA	0.00556332	0.00258731	0.00209777	0.00538211	0.00850058	NA	NA	NA	NA	NA	NA	NA	NA
294429	19386	19386_294429	0.00130044	0.00475702	0.00689456	0.00689316	0.0202433	0.00915457	0.00834338	0.00104775	NA	0.023795	0.0277469	0.0374578	0.0107385	0.0186513	0.00233935	0.00209559	0.0021145	0.00322676	0.00323198	0.00322885	0.00322882	NA
688841	620592	620592_688841	0.00158587	0.00304774	NA	NA	0.0478503	0.00517296	0.00471558	0.0105971	0.0102254	NA	NA	NA	0.01445	0.0309744	NA	NA	NA	NA	NA	NA	NA	NA
690254	69870	69870_690254	0.00248657	NA	0.0047974	0.0048091	NA	0.00878906	0.00801766	0.0193174	NA	0.017342	0.00708105	0.00430508	0.0159601	0.0227721	0.000842183	0.00168072	0.00166072	0.0134553	0.013507	0.0134281	0.0134508	0.0126411
29141	14419	14419_29141	0.128044	0.00207278	0.00443767	0.00443607	0.0377575	0.241204	0.219573	0.0129311	0.0270058	0.0319615	0.0225879	0.0578623	0.218715	0.208548	0.010399	0.0261804	0.0265862	0.0228379	0.0228511	0.0228694	0.0228359	0.0469786
100359816	208043	208043_100359816	0.00267539	0.00702378	0.00336008	0.00335815	0.0161716	0.0104953	0.00954531	0.00362089	0.00814456	0.00537234	0.00158922	0.0024822	0.0119231	0.0149235	NA	NA	NA	NA	NA	NA	NA	NA
680427	21375	21375_680427	0.00986686	0.00762582	0.00167571	0.00167634	0.0187816	0.00472515	0.00430528	0.0139311	0.0169893	0.018544	0.0263695	0.0134813	0.0254205	0.157799	0.00802423	0.0174608	0.0175314	0.0159316	0.0159367	0.0159522	0.0159469	0.101789
303398	21385	21385_303398	0.01195	0.00237241	0.00157319	0.00156967	0.0141609	0.0428732	0.0390233	0.0114732	NA	0.0064548	0.00558877	0.00617567	0.149515	0.144998	0.00315715	0.0057105	0.00572905	0.0111404	0.0111509	0.0111719	0.01111	0.0249591
316317	27993	27993_316317	0.00220587	0.00498761	0.00173773	0.00174234	0.0128339	0.0039987	0.00361283	NA	0.00971649	0.00587598	0.00326873	0.001909	0.00711619	0.00588417	0.000540077	0.00267039	0.00266382	0.00887282	0.00887887	0.00887153	0.0088804	0.00690256
287612	380718	380718_287612	0.0136375	NA	0.00266209	0.00266822	0.0177778	0.021597	0.0196746	0.00509466	NA	0.00838471	0.00265077	0.00463105	0.0332323	0.0160247	0.00134309	0.00590269	0.00587504	0.00639493	0.00634911	0.00635289	0.0064795	0.0253843
81635	56417	56417_81635	0.00101288	0.00517661	0.00196009	0.00196438	0.020545	0.00362143	0.00329842	0.00381693	0.0117234	0.00601488	0.00256178	0.00327338	0.00416074	0.0144239	0.00227575	0.0172767	0.0172814	0.00429634	0.00429385	0.00429081	0.00428964	0.101038
688163	217138	217138_688163	0.147157	0.00215442	0.00173956	0.00174236	0.0229273	0.282249	0.256939	0.0001891	NA	0.00701862	0.00908374	0.00267242	0.185007	0.0712179	NA	NA	NA	NA	NA	NA	NA	NA
309532	67979	67979_309532	0.000666623	0.00870615	0.00255336	0.00254791	0.0143219	0.00556146	0.00513868	NA	0.016087	0.00182858	0.00250988	0.00336889	0.00403315	0.00355705	0.00105295	0.0138102	0.0138367	0.00402635	0.00401916	0.00402451	0.00394561	0.00981916
84027	56637	56637_84027	0.00103106	0.00967795	0.00409087	0.00409346	0.0468352	0.00685513	0.0062757	0.00205657	0.00833857	0.00423832	0.00196289	0.00258483	0.00745431	0.0140412	0.004318	0.0257806	0.0258212	0.00430403	0.00426938	0.00427909	0.00427284	0.0145239
307798	497652	497652_307798	0.00144208	0.00682165	0.00130621	0.00130468	0.0161672	0.00350994	0.00318408	0.00572878	0.0125604	0.00387337	0.00363564	0.00227062	0.0133702	0.00984238	0.00229887	0.00413375	0.00413093	0.00909735	0.00911146	0.0091219	0.00910101	0.0144707
361843	71361	71361_361843	0.00705952	0.00323144	0.00285755	0.00286747	0.0120197	0.00989098	0.00899779	0.00617918	0.00906377	0.0103384	0.00269662	0.00248113	0.0394128	0.0395127	0.00164821	0.00906222	0.00910135	0.0147611	0.0151891	0.0151656	0.0151514	0.0224143
360475	208211	208211_360475	0.00210696	0.00519332	0.00260852	0.00261453	0.0133407	0.00570864	0.00517572	0.0010799	0.00919465	0.00396565	0.0029026	0.00443851	0.04853	0.00799284	0.00158799	0.00280091	0.00280165	0.00723332	0.00725008	0.00724925	0.00724806	NA
294400	52014	52014_294400	0.00118133	0.005952	0.00308682	0.00309185	0.0166517	0.0067468	0.00615148	0.00244512	0.0108292	0.00362624	0.00298574	0.00290029	0.0038802	0.00590351	0.000699352	0.00223471	0.00222376	0.00971225	0.00975291	0.00972821	0.00974887	0.00934295
89826	19892	19892_89826	0.2338	0.00309902	0.00205642	0.00205666	0.0128778	0.802646	0.730341	0.0362317	0.00552006	0.01449	0.00692401	0.0105895	0.0999371	0.0834098	0.0071027	0.0441528	0.0441801	0.0233483	0.0231983	0.0233288	0.0231587	0.0590144
304407	12740	12740_304407	NA	0.00413779	0.00499826	0.00499949	0.0197083	NA	NA	0.00112326	NA	0.00334431	0.00416009	0.0060192	NA	0.412981	0.0666538	0.0821656	0.0823099	0.00700017	0.00704517	0.00700456	0.0070045	0.741631
65130	12739	12739_65130	0.209407	0.00545383	0.00800273	0.00802829	0.013742	0.341041	0.310389	0.0299624	NA	0.00840153	0.00385462	0.0054209	0.805862	0.656495	0.0212127	0.00700576	0.00698918	0.0099807	0.00998111	0.00998701	0.00997413	1.72304
287098	54419	54419_287098	NA	0.0024563	0.00122502	0.00122541	0.0204475	NA	NA	6.66165239448192e-05	NA	0.00498823	0.00467801	0.00310046	NA	NA	0.0564165	0.0652113	0.0652346	0.0169265	0.0170494	0.0169156	0.0168332	0.105377
287099	56863	56863_287099	0.348209	0.00277291	0.00549051	0.00549231	0.0154341	1.0911	0.992983	NA	0.00803477	0.00300987	0.00176056	0.00178209	0.083074	0.0715665	0.00237864	0.0145745	0.0146484	0.00838801	0.00838737	0.00853453	0.00838052	0.0117603
24923	56216	56216_24923	0.000818607	NA	0.0109459	0.0109307	0.0118637	0.00392753	0.00357321	0.0104223	NA	0.0490823	0.0132836	0.0172638	0.00384619	0.014184	0.00768359	0.0130612	0.0116065	0.00363972	0.00363549	0.00363785	0.00362077	0.016312
25682	19015	19015_25682	0.00386074	0.00167835	0.00419852	0.00419502	0.0210692	0.0135983	0.0123558	0.00445554	NA	0.0077818	0.0043612	0.00244133	0.0130506	0.0192606	0.00365061	0.00612911	0.00608157	0.00462982	0.00461975	0.00461476	0.00462484	0.0351915
25662	16008	16008_25662	0.111362	0.0114315	0.0127789	0.0127774	0.0836364	0.127686	0.116257	NA	0.162671	0.0377916	0.0244561	0.0177265	0.0583881	0.164849	0.0140671	0.0283702	0.0283612	0.13312	0.133133	0.133143	0.133111	0.0308462
114125	13389	13389_114125	0.0101098	0.00148371	0.00403124	0.00405237	0.0293891	0.0415176	0.0377631	0.005664	NA	0.00766812	0.0110938	0.0109479	0.320155	0.329199	0.00356263	0.00809768	0.00811118	0.00579649	0.00577626	0.00577618	0.00577005	0.0343539
292934	13172	13172_292934	NA	0.00283428	0.00995482	0.00996252	0.0114792	NA	NA	0.000192507	NA	0.0042809	0.00625708	0.00405523	NA	NA	0.00276006	0.0423197	0.0423029	0.00823752	0.0082402	0.00823189	0.00824883	0.0065123
541457	223843	223843_541457	0.00449759	NA	0.00196801	0.00196751	0.0150836	0.00708515	0.00645361	0.00406625	NA	0.011259	0.0143075	0.0151839	0.0655935	0.0854282	NA	NA	NA	NA	NA	NA	NA	NA
361131	80720	80720_361131	0.00865099	0.00640784	0.0150094	0.0150126	0.0170808	0.0172991	0.0157728	0.00963325	0.0150569	0.00593839	0.00381074	0.00504292	0.0638059	0.0219848	0.00158119	0.00420096	0.00416617	0.00595912	0.00595876	0.00597936	0.0059489	0.00859015
364529	73316	73316_364529	0.0392462	0.00336188	0.00650502	0.00654151	0.0143686	0.0452052	0.0411886	0.00579077	NA	0.00888994	0.00347668	0.00362045	0.0435663	0.0255508	0.0026257	0.0034366	0.00346021	0.00435595	0.00436343	0.00437129	0.00435755	0.0242637
29421	22275	22275_29421	0.0012375	0.00551587	0.0022698	0.00226901	0.0110499	0.00451213	0.00411489	0.00108656	0.0107721	0.00654818	0.00685397	0.00658835	0.00991498	0.0112545	0.00102456	0.00156169	0.00155817	0.0193879	0.0213406	0.021336	0.0213248	0.00510204
289311	27217	27217_289311	NA	0.00317942	0.00187999	0.00187946	0.0180924	NA	NA	0.0224287	NA	0.00645427	0.00528861	0.00237013	NA	NA	0.0188021	0.0247363	0.0247383	0.00635019	0.00632288	0.00633622	0.00634019	0.497629
294279	12815	12815_294279	0.00241285	0.00657488	0.00363212	0.00363106	0.0181387	0.0183167	0.0166659	0.0200394	NA	0.00742012	0.00733945	0.00465304	0.0468585	0.0482387	0.00530309	0.01254	0.0123243	0.004907	0.00484601	0.00491375	0.00490406	0.019244
85272	12162	12162_85272	0.0393367	0.00355178	0.003629	0.00363201	0.0193013	0.0418754	0.0381253	0.0191724	0.0335987	0.012205	0.00357524	0.0030653	0.0835983	0.0848494	0.00511603	0.00456231	0.00458225	0.0334734	0.0334256	0.0334258	0.0334223	0.0544667
64618	22771	22771_64618	0.295708	0.0310209	0.00269325	0.00269373	0.100933	0.166483	0.151544	0.0367239	0.031862	0.059347	0.0237665	0.0243638	0.031732	0.373322	0.0306824	0.0195886	0.0196774	0.0181971	0.0181874	0.0181913	0.0183165	0.026053
58946	19876	19876_58946	0.00519945	0.0197594	0.00401274	0.00400866	0.0223068	0.00848239	0.00770527	0.00627506	0.0197172	0.00787215	0.0335149	0.0125335	0.00619508	0.0937293	0.0020214	0.0182774	0.0182472	0.00916814	0.00916511	0.00915901	0.00915929	0.0296802
315564	19649	19649_315564	0.0165228	NA	0.00112826	0.00112795	0.0177827	0.127359	0.11588	0.051405	NA	0.0109267	0.0189574	0.0224126	0.0599039	0.407362	0.00491342	0.0737264	0.073707	0.022389	0.0223881	0.0224018	0.0223952	0.107673
288617	22021	22021_288617	0.000885363	0.00398353	0.00148715	0.0014859	0.0125526	0.00486407	0.00444012	NA	0.0117851	0.00265152	0.00431391	0.00412281	0.00858332	0.00659732	NA	NA	NA	NA	NA	NA	NA	NA
29619	12227	12227_29619	0.0157708	0.00317933	0.00228133	0.00227417	0.0346278	0.0150676	0.0137608	0.147618	NA	0.0150941	0.200504	0.203403	0.0553754	0.0415584	0.00117782	0.00573464	0.00585824	0.00461438	0.00462565	0.0046184	0.00461204	0.0258521
363854	15568	15568_363854	0.00141849	0.00465919	0.0046586	0.00465954	0.0160512	0.003683	0.00335225	0.000723259	0.0101314	0.00825964	0.00306991	0.00327174	0.00661522	0.00677692	0.000669335	0.00329122	0.00331068	0.00390545	0.00390625	0.00390891	0.0039111	0.0114594
25703	19662	19662_25703	0.0261083	0.00312796	0.00992386	0.00991713	0.017676	0.0424578	0.0385891	0.0317941	0.00567615	0.036551	0.0948091	0.0932689	0.0332691	0.127828	0.00466661	0.0149157	0.0149114	0.0230975	0.0231672	0.0231141	0.0230904	0.0371104
24248	12359	12359_24248	0.00194684	0.0047791	0.00233762	0.00235691	0.0157295	0.00438892	0.00399437	0.00599649	0.0103696	0.0271305	0.0115977	0.0132856	0.00590122	0.0298463	0.00213089	0.00448894	0.00446739	0.0086782	0.00866595	0.0086913	0.00864601	0.0232307
29200	16323	16323_29200	0.0199656	0.00538552	0.00702193	0.00702071	0.0251233	0.0171851	0.0156345	0.0222191	0.00792033	0.116444	0.166439	0.199877	0.0217914	0.0600795	0.00201834	0.0286428	0.0286321	0.0144784	0.0144828	0.0146118	0.0144695	0.0203333
311311	17536	17536_311311	0.0157372	0.0268752	0.00648154	0.00648086	0.0317181	0.0123422	0.0112418	0.0155189	0.0120421	0.108169	0.00404486	0.018246	0.00687174	0.0601354	0.00183657	0.011991	0.0119908	0.0340564	0.034042	0.0340654	0.0340488	0.0364868
117268	20218	20218_117268	0.000913747	0.00752053	0.00302041	0.00302953	0.0325431	0.00300024	0.00274376	0.00160632	0.0124137	0.00487964	0.00180253	0.00193135	0.00553607	0.00905814	0.00197314	0.00251548	0.00252533	0.0100306	0.0101065	0.0100988	0.0101061	0.00850544
29466	14797	14797_29466	0.0012198	0.0113016	0.00273677	0.00274576	0.0322781	0.00648935	0.00591794	0.00252383	0.0397969	0.0647877	0.00899267	0.00988322	0.0193436	0.0139921	0.000740196	0.00404208	0.00406277	0.00816759	0.00817741	0.00816619	0.00816728	0.0609719
24873	22337	22337_24873	0.209986	0.003887	0.00635764	0.00635916	0.023047	0.737945	0.67196	0.00134022	0.0114976	0.00555167	0.00273641	0.0037349	NA	NA	0.0339135	0.0450612	0.0451665	0.00756144	0.00747784	0.00750051	0.0074865	0.0917087
191575	18102	18102_191575	0.00120012	0.00537021	0.00129731	0.00129498	0.0106409	0.00277736	0.00252589	0.00117317	0.00706252	0.00464715	0.00238011	0.00374402	0.00462698	0.0222587	0.000404969	0.00233495	0.00234591	0.028884	0.0288931	0.0288804	0.028899	0.0093816
83782	18103	18103_83782	0.00109403	0.00632265	0.00241318	0.00241166	0.0164559	0.00656061	0.00596458	0.00448219	0.00886127	0.00210958	0.00184945	0.00182841	0.00481714	0.0156333	0.000551434	0.00249821	0.0024231	0.0235724	0.0235435	0.0235307	0.0235512	0.00662478
85269	79059	79059_85269	0.00311913	0.0142657	0.0011979	0.00121763	0.0101273	0.00826446	0.00752144	0.00122894	0.0141164	0.00356066	0.00656285	0.00374183	0.0328691	0.0225375	0.000524445	0.00309365	0.00306172	0.0089161	0.00890193	0.00889178	0.00890134	0.0105606
171566	171567	171567_171566	0.00361082	0.00364372	0.00185203	0.00185294	0.014853	0.00728511	0.00653689	0.00176524	0.0116772	0.007795	0.00281132	0.00340182	0.0151771	0.00773121	0.00235814	0.00505076	0.00502239	0.00395987	0.00395414	0.00395422	0.00402568	0.0376189
85489	22160	22160_85489	0.0279973	0.00410329	0.00120416	0.00120439	0.0390851	0.0901683	0.0820342	0.0168698	0.00780188	0.0164069	0.00737816	0.0125761	0.0581492	0.0796301	0.00782571	0.0212934	0.0214251	0.0148502	0.0148363	0.0148504	0.0148403	0.15888
25737	18538	18538_25737	0.00124136	0.00385296	0.00204307	0.00203524	0.0201628	0.0090887	0.00829687	0.00525774	NA	0.00315315	0.00271217	0.0029932	0.013517	0.0133294	0.000854185	0.00187541	0.00187014	0.00739057	0.00739022	0.00738536	0.00738874	0.0110951
312320	140488	140488_312320	0.00957655	0.00238138	0.00398253	0.003986	0.0152346	0.0137995	0.0125699	NA	0.00602794	0.00482872	0.00165957	0.00174844	0.0964281	0.0567911	0.0232592	0.0459252	0.0457128	0.00294286	0.00294311	0.00296173	0.00294255	0.214669
24838	21957	21957_24838	0.1181	0.00250077	0.00551438	0.00553305	0.0177112	0.355522	0.321798	6.48655460282812e-05	NA	0.00720613	0.00808479	0.00419737	0.626941	0.274983	0.151853	0.0248714	0.0248773	0.00444972	0.00443754	0.00444137	0.00443438	0.108455
24583	17883	17883_24583	0.0379014	NA	0.025253	0.0252455	0.0157882	0.0678114	0.0616911	0.015603	NA	0.0240338	0.0116934	0.00967577	0.155817	0.274117	0.0434487	0.0309234	0.0309025	0.00407109	0.00404529	0.00394844	0.00384592	0.0392554
252942	17885	17885_252942	0.0642091	0.00257888	0.0224122	0.0223888	0.0144217	0.103415	0.0941231	NA	0.00906539	0.013682	0.00557631	0.00387334	NA	0.445246	NA	NA	NA	0.00514544	0.00514691	0.00513887	0.00513921	NA
360543	17884	17884_360543	0.0821602	0.0017919	0.00281934	0.00282288	0.0244991	0.305041	0.277721	0.043636	NA	0.00586376	0.00249631	0.00249427	0.429312	0.171816	0.00833636	0.0176963	0.0177169	0.00691847	0.00692129	0.00707485	0.00510204	0.181693
56781	17901	17901_56781	0.0564444	0.00430537	0.0023533	0.00235546	0.0147363	0.189455	0.175396	0.00329301	0.0198196	0.00550785	0.00666368	0.00979577	0.494827	0.149043	0.039157	0.0411949	0.0411123	0.00601373	0.00603169	0.00601827	0.00601265	0.157667
[truncated: 31,421 more rows]

## Sheet: CTX_Log2FoldChanges
Rat_EntrezGene.ID	Mouse_EntrezGene.ID	MouseVsRat_EntrezGene.ID	GSE26836_Amitriptyline_CTX	GSE84183_fluoxetine_CTX	GSE118670_Fluoxetine_CTX	GSE28644_fluoxetine_CTX	GSE93041_ketamine_CTX	GSE81672_ketamine_CTX	GSE81672_imipramine_CTX	GSE150264_imipramine_CTX	GSE168172_duloxetine_CTX	GSE168172_sertraline_CTX	GSE138802_ketamine_CTX	GSE129359_duloxetine_CTX	GSE45229_quetiapine_low_dose_CTX	GSE45229_quetiapine_high_dose_CTX	GSE230149_TMS_CTX	GSE253280_MDMA_CTX
[truncated: 36,110 more rows]

[truncated: 2 more sheets: CTX_SamplingVariances, Gene_Annotation_Orthology]
