# Supplementary material for: The Converging Effects of Different Categories of Antidepressants on the Brain: A Systematic Meta‐Analysis of Public Transcriptional Profiling Data From the Hippocampus and Cortex
Source: J Neurochem. 2026 Jul 3;170(7):e70502. doi: 10.1111/jnc.70502 (PMC13329748; doi:10.1111/jnc.70502)
Supplement: Supplementary file 3 — Table S2: The full hippocampal antidepressant meta‐analysis results (16,494 genes, 16,439 stable meta‐analysis estimates). [file JNC-170-e70502-s010.xlsx]

## Sheet: metaOutputFDR_orderedByPval
Rat_EntrezGene.ID	Mouse_EntrezGene.ID	MouseVsRat_EntrezGene.ID	Mouse_Symbol	Mouse_Genetic.Location	Mouse_Genome.Coordinates..mouse..GRCm39.human..GRCh38.	Mouse_Name	Rat_Symbol	Rat_Genetic.Location	Rat_Name	Log2FC_estimate	SE	pval	CI_lb	CI_ub	FDR	Leave1Out_Min_Log2FC	Leave1Out_Max_Log2FC	Leave1Out_Min_Pval	Leave1Out_Max_Pval	Number_Of_Comparisons	Number_of_Coefficients	tau2_ResidualHeterogeneity	SE_tau2_ResidualHeterogeneity	QE_CochransQ_Teststat	QEp_CochransQ_pval	QEp_FDR	I2_PercentVar_TrueHeterogeneity	H2_Ratio_EffectHetero_overSamplVar	PubBias_Egger_Zstat	PubBias_Egger_pval	Egger_FDR
298732	230587	230587_298732	Glis1	Chr4 cM	Chr4:107291788-107492258(+)	GLIS family zinc finger 1	Glis1	Chr5 q34	GLIS family zinc finger 1	0.156274	0.0233483	2.18367169955083e-11	0.110512	0.202036	3.60174810123914e-07	0.145971	0.168855	3.02106138957367e-12	1.01763045642993e-07	14	1	8.6404992702482e-06	0.00228042	18.4849	0.13996	0.198824	0.104959	1.00105	1.05335	0.292182	0.834255
305423	109323	109323_305423	C1qtnf7	Chr5 cM	Chr5:43672881-43776145(+)	C1q and tumor necrosis factor related protein 7	C1qtnf7	Chr14 q21	C1q and TNF related 7	-0.136176	0.0214528	2.18530690734477e-10	-0.178223	-0.0941296	1.80222260648723e-06	-0.144325	-0.125118	4.1401232907625e-11	0.000124311	19	1	4.93921266063061e-06	0.00194776	39.2511	0.00263642	0.00621217	0.0504582	1.0005	-0.328339	0.742655	0.964952
58968	11595	11595_58968	Acan	Chr7 cM	Chr7:78703231-78764847(+)	aggrecan	Acan	Chr1 q31	aggrecan	0.165183	0.0299475	3.47253270189289e-08	0.106487	0.223879	0.000171978	0.158785	0.186265	1.06094712024031e-08	2.54395936446722e-06	12	1	0	0.00383678	8.31629	0.684722	0.739801	0	1	1.62142	0.104927	0.663853
338457	81897	81897_338457	Tlr9	Chr9 cM	Chr9:106099797-106104075(+)	toll-like receptor 9	Tlr9	Chr8	toll-like receptor 9	0.0963525	0.0175714	4.17068271139765e-08	0.0619131	0.130792	0.000171978	0.0842952	0.101938	1.21921827995658e-08	4.26080333542264e-05	16	1	2.45821427868092e-06	0.00128404	17.6417	0.281971	0.357124	0.0448237	1.00045	-2.41281	0.0158302	0.37841
NA	109637	109637_NA	Upk1a	Chr7 cM	Chr7:30302517-30312159(-)	uroplakin 1A	NA	NA	NA	0.0988131	0.0189669	1.89075736547301e-07	0.0616387	0.135988	0.000528725	0.0868712	0.102243	1.42858701334986e-07	5.86960782896124e-05	12	1	0	0.00146151	4.87938	0.936867	0.952165	0	1	-1.89706	0.05782	0.557511
363220	16764	16764_363220	Aff3	Chr1 cM	Chr1:38216407-38704036(-)	AF4/FMR2 family, member 3	Aff3	Chr9 q21-q22	ALF transcription elongation factor 3	0.0957716	0.0183943	1.92333532361115e-07	0.0597195	0.131824	0.000528725	0.0875312	0.104209	7.6407078729803e-08	0.000224926	12	1	4.23112074162622e-07	0.00145414	17.5897	0.0916021	0.13897	0.00980494	1.0001	0.762659	0.445667	0.900601
303215	213980	213980_303215	Fbxw10	Chr11 cM	Chr11:62737895-62768291(+)	F-box and WD-40 domain protein 10	Fbxw10	Chr10 q23	F-box and WD repeat domain containing 10	-0.205902	0.0397813	2.26878248235297e-07	-0.283872	-0.127932	0.00053459	-0.225027	-0.187242	4.46561987659864e-09	4.26159789058344e-05	12	1	0.00390515	0.00711947	16.2726	0.131308	0.188839	21.7476	1.27792	1.1483	0.250846	0.807466
683891	434778	434778_683891	Ccdc160	ChrX cM	ChrX:51880077-51888345(+)	coiled-coil domain containing 160	Ccdc160	ChrX	coiled-coil domain containing 160	-0.153853	0.0306128	5.01398746194504e-07	-0.213853	-0.093853	0.00103376	-0.173135	-0.139607	3.03297829430115e-09	2.17845684275137e-05	14	1	0.00194022	0.00464631	16.3969	0.22836	0.300149	15.1523	1.17858	1.37148	0.170224	0.745727
365192	243834	243834_365192	Zfp324	Chr7 cM	Chr7:12699765-12707749(+)	zinc finger protein 324	Zfp324	Chr1 q21	zinc finger protein 324	0.0911738	0.0189144	1.43320760596735e-06	0.0541022	0.128245	0.00262659	0.0768914	0.0970731	6.53627210959712e-07	0.000267645	14	1	0	0.0016647	6.69077	0.917377	0.935874	0	1	-0.685733	0.492882	0.915685
619566	217946	217946_619566	Cdca7l	Chr12 cM	Chr12:117807209-117842441(+)	cell division cycle associated 7 like	Cdca7l	Chr6 q33	cell division cycle associated 7 like	0.0942587	0.0196829	1.67725110617738e-06	0.055681	0.132836	0.00276646	0.0858738	0.104935	2.38970369177485e-07	9.24011621647057e-05	20	1	0	0.00195192	20.5162	0.364136	0.442599	0	1	0.706823	0.479677	0.912863
315069	70363	70363_315069	Fam135b	Chr15 cM	Chr15:71310800-71600282(-)	family with sequence similarity 135, member B	Fam135b	Chr7 q34	family with sequence similarity 135, member B	0.156015	0.0333027	2.80290938952693e-06	0.090743	0.221287	0.00420284	0.128145	0.172863	1.7467937660025e-07	4.3409340750615e-05	12	1	0.00287649	0.00509932	12.4054	0.333956	0.412327	23.0326	1.29925	-0.73581	0.461846	0.906113
29538	20297	20297_29538	Ccl20	Chr1 cM	Chr1:83094487-83096888(+)	C-C motif chemokine ligand 20	Ccl20	Chr9 q35	C-C motif chemokine ligand 20	-0.106542	0.0234699	5.63863279342297e-06	-0.152542	-0.0605415	0.0077503	-0.115936	-0.0872228	2.41175139476659e-06	0.000153005	15	1	0.000692638	0.00273436	13.2161	0.509582	0.58251	8.432	1.09208	-1.10628	0.268605	0.818317
NA	69082	69082_NA	Zc3h15	Chr2 cM	Chr2:83474922-83494961(+)	zinc finger CCCH-type containing 15	NA	NA	NA	0.0791043	0.0176281	7.2094253051672e-06	0.044554	0.113655	0.00829975	0.0692506	0.086246	5.34023807450608e-07	0.000142364	12	1	0.000553838	0.00143781	13.9039	0.238356	0.310737	15.1939	1.17916	-0.180671	0.856626	0.980339
307585	63955	63955_307585	Cables1	Chr18 cM	Chr18:11972600-12078681(+)	CDK5 and Abl enzyme substrate 1	Cables1	Chr18 p13	Cdk5 and Abl enzyme substrate 1	-0.115778	0.0258531	7.52461767224201e-06	-0.166449	-0.0651064	0.00829975	-0.131517	-0.103669	7.98957874808729e-08	8.29337228981115e-05	20	1	0.00517208	0.00395206	36.1915	0.00999829	0.020185	46.3594	1.86426	0.323291	0.746475	0.964952
367113	214345	214345_367113	Lrrc1	Chr9 cM	Chr9:77338105-77452152(-)	leucine rich repeat containing 1	Lrrc1	Chr8 q24	leucine rich repeat containing 1	-0.0909756	0.0203749	8.00379037284118e-06	-0.13091	-0.0510416	0.00829975	-0.100051	-0.0807723	1.12345396389855e-06	0.00038	22	1	0.000123099	0.00225313	19.6547	0.543215	0.613103	1.31546	1.01333	1.54514	0.122312	0.68064
316019	54199	54199_316019	Ccrl2	Chr9 cM	Chr9:110883902-110886586(-)	C-C motif chemokine receptor-like 2	Ccrl2	Chr8 q32	C-C motif chemokine receptor like 2	0.0844801	0.0189255	8.05117442696224e-06	0.0473868	0.121573	0.00829975	0.0752052	0.0946359	2.7401916766687e-07	0.000106971	21	1	0.000487015	0.00189413	16.3653	0.693717	0.747708	6.54902	1.07008	0.261322	0.793844	0.972681
NA	52120	52120_NA	Hgsnat	Chr8 cM	Chr8:26434481-26466781(-)	heparan-alpha-glucosaminide N-acetyltransferase	NA	NA	NA	0.0735616	0.0165894	9.23884447221492e-06	0.041047	0.106076	0.00855419	0.0660187	0.0812631	7.96179086447974e-08	0.000125062	12	1	0.00092024	0.00130549	16.0663	0.138687	0.197453	29.3994	1.41642	1.55845	0.119127	0.677794
689625	107375	107375_689625	Slc25a45	Chr19 cM	Chr19:5927828-5935796(+)	solute carrier family 25, member 45	Slc25a45	Chr1 q43	solute carrier family 25, member 45	0.0856315	0.0193211	9.33523404711798e-06	0.0477629	0.1235	0.00855419	0.0743765	0.0922163	4.88233668135566e-06	0.000185044	22	1	0	0.00207291	17.745	0.66508	0.722555	0	1	-0.494211	0.621157	0.942019
363796	69707	69707_363796	Iqcg	Chr16 cM	Chr16:32834640-32876617(-)	IQ motif containing G	Iqcg	Chr11 q22	IQ motif containing G	0.106941	0.0243043	1.0820347355031e-05	0.0593058	0.154577	0.0093932	0.0917032	0.121316	2.24353798118928e-08	0.00105902	20	1	0.00134106	0.00284717	31.2589	0.0378076	0.0646886	12.4326	1.14198	-1.75259	0.0796729	0.614767
NA	12581	12581_NA	Cdkn2d	Chr9 cM	Chr9:21199759-21202553(-)	cyclin dependent kinase inhibitor 2D	NA	NA	NA	0.0621699	0.0142647	1.3107335871751e-05	0.0342116	0.0901282	0.0108096	0.0551197	0.0677709	5.75956631210291e-06	0.000807834	12	1	3.69216528709213e-06	0.000867056	14.1241	0.226202	0.297834	0.14224	1.00142	0.249327	0.803108	0.973116
65037	17289	17289_65037	Mertk	Chr2 cM	Chr2:128540876-128644814(+)	MER proto-oncogene tyrosine kinase	Mertk	Chr3 q36	MER proto-oncogene, tyrosine kinase	-0.138093	0.0319255	1.52197212331126e-05	-0.200666	-0.0755205	0.0119361	-0.147828	-0.124423	2.07814830788511e-06	0.000120052	21	1	0.0111481	0.00638171	44.8918	0.00114136	0.0029025	61.3348	2.58631	0.411239	0.680897	0.951295
291129	22360	22360_291129	Nrsn1	Chr13 cM	Chr13:25436022-25453979(-)	neurensin 1	Nrsn1	Chr17 p11	neurensin 1	-0.0885984	0.02053	1.59206222292478e-05	-0.128837	-0.0483603	0.0119361	-0.0963003	-0.0761232	4.70367527034436e-06	7.07167722445915e-05	20	1	0.00292964	0.00255631	30.9269	0.0411246	0.0696201	37.7035	1.60523	-3.39393	0.000688968	0.0963038
286931	208898	208898_286931	Unc13c	Chr9 cM	Chr9:73386704-73876248(-)	unc-13 homolog C	Unc13c	Chr8 q24	unc-13 homolog C	-0.190513	0.0444921	1.85250432296839e-05	-0.277716	-0.103311	0.0130817	-0.214541	-0.166279	4.61652975782927e-07	0.000102954	22	1	0.0234387	0.012706	72.2203	1.54167638316776e-07	7.67997893807581e-07	64.0198	2.7793	0.227784	0.819814	0.975975
29388	21952	21952_29388	Tnni1	Chr1 cM	Chr1:135709252-135738727(+)	troponin I, skeletal, slow 1	Tnni1	Chr13 q13	troponin I1, slow skeletal type	0.14371	0.033609	1.90348070848319e-05	0.0778371	0.209582	0.0130817	0.128245	0.152345	5.55413772880737e-07	0.00013416	19	1	0.00979029	0.00655201	37.881	0.00401616	0.00903225	53.038	2.12938	-1.84167	0.0655231	0.582294
362323	71238	71238_362323	Sdhaf3	Chr6 cM	Chr6:6956004-7039661(+)	succinate dehydrogenase complex assembly factor 3	Sdhaf3	Chr4 q21	succinate dehydrogenase complex assembly factor 3	0.0602405	0.0142098	2.24172373265647e-05	0.0323897	0.0880912	0.01479	0.0524845	0.0676659	9.20471782450269e-06	0.000328886	21	1	0	0.000968825	20.358	0.435743	0.512745	0	1	1.26505	0.205855	0.770773
366991	114566	114566_366991	Krt82	Chr15 cM	Chr15:101449651-101459094(-)	keratin 82	Krt82	Chr7 q36	keratin 82	0.0843247	0.0200021	2.48899202307611e-05	0.0451213	0.123528	0.0157898	0.0796917	0.0940483	6.2803874388768e-06	0.000211883	16	1	0	0.00180748	14.2715	0.505046	0.578407	0	1	0.99924	0.317679	0.850093
81022	78808	78808_81022	Stxbp5	Chr10 cM	Chr10:9631291-9776823(-)	syntaxin binding protein 5 (tomosyn)	Stxbp5	Chr1 p13	syntaxin binding protein 5	0.0959398	0.0228762	2.74237890219799e-05	0.0511033	0.140776	0.0163295	0.0800004	0.105124	2.56288062374699e-06	0.000132084	20	1	0.00535011	0.00312431	49.6114	0.000149475	0.000458346	60.6604	2.54197	2.63039	0.00852862	0.29909
100216475	238023	238023_100216475	Hexd	Chr11 cM	Chr11:121095259-121113481(+)	hexosaminidase D	Hexd	Chr10	hexosaminidase D	-0.0782645	0.0186725	2.77207770817078e-05	-0.114862	-0.041667	0.0163295	-0.0852138	-0.0703252	2.01363344722008e-06	0.000244959	20	1	0.00143457	0.00191551	22.8678	0.243213	0.31607	22.8776	1.29664	0.818769	0.412918	0.892369
498299	13590	13590_498299	Lefty1	Chr1 cM	Chr1:180762587-180765965(+)	left right determination factor 1	Lefty1	Chr13 q26	left right determination factor 1	0.111475	0.0271539	4.03774610800571e-05	0.0582545	0.164696	0.022965	0.0948187	0.122563	2.44390140896289e-05	0.00156572	15	1	0	0.00334107	11.0904	0.678919	0.734928	0	1	0.623247	0.533122	0.925294
29232	12724	12724_29232	Clcn2	Chr16 cM	Chr16:20521714-20536496(-)	chloride channel, voltage-sensitive 2	Clcn2	Chr11 q23	chloride voltage-gated channel 2	-0.0722722	0.0177224	4.54205526876234e-05	-0.107007	-0.037537	0.0249722	-0.0810855	-0.0591103	1.44977978015612e-06	0.000854433	21	1	0.000687683	0.00165599	17.9055	0.593635	0.65931	11.0015	1.12361	1.8182	0.069033	0.591561
116667	26401	26401_116667	Map3k1	Chr13 cM	Chr13:111882962-111945527(-)	mitogen-activated protein kinase kinase kinase 1	Map3k1	Chr2 q14	mitogen-activated protein kinase kinase kinase 1	-0.0720828	0.0177513	4.8925356323992e-05	-0.106875	-0.0372909	0.0260314	-0.0815626	-0.0638946	7.71855936671227e-06	0.000720361	22	1	0.000625404	0.00176489	19.7795	0.535266	0.606116	9.28905	1.1024	0.569442	0.569056	0.932475
298002	69961	69961_298002	Rpp25l	Chr4 cM	Chr4:41712033-41713517(-)	ribonuclease P/MRP 25 subunit-like	Rpp25l	Chr5 q22	ribonuclease P/MRP subunit p25 like	-0.0602812	0.0149023	5.23034050946934e-05	-0.0894892	-0.0310732	0.0269232	-0.0664859	-0.0494696	8.22247841581673e-06	0.000297618	22	1	0.00106792	0.00125687	37.0544	0.0165935	0.0315953	25.1635	1.33625	1.03044	0.302804	0.84025
293847	75590	75590_293847	Dusp9	ChrX cM	ChrX:72683025-72687120(+)	dual specificity phosphatase 9	Dusp9	ChrX	dual specificity phosphatase 9	0.0774094	0.0191772	5.42481170707572e-05	0.0398227	0.114996	0.0269232	0.0637352	0.0859826	1.96009299896077e-05	0.00247443	21	1	0.000140514	0.00182645	16.6137	0.677896	0.734157	1.75371	1.01785	-0.119155	0.905152	0.990069
290959	70484	70484_290959	Slc35d2	Chr13 cM	Chr13:64244122-64277182(-)	solute carrier family 35, member D2	Slc35d2	Chr17 p14	solute carrier family 35 member D2	0.112667	0.0279489	5.54983065827716e-05	0.0578882	0.167446	0.0269232	0.100441	0.126693	6.87845839959225e-06	0.000401079	19	1	0.000935499	0.0043072	18.6339	0.414687	0.492323	6.32498	1.06752	0.671511	0.501895	0.919304
313242	242418	242418_313242	Dcaf10	Chr4 cM	Chr4:45342101-45379759(+)	DDB1 and CUL4 associated factor 10	Dcaf10	Chr5 q22	DDB1 and CUL4 associated factor 10	0.0724078	0.0180179	5.85334797568778e-05	0.0370932	0.107722	0.0275843	0.0611657	0.0793637	4.65036811257386e-06	0.000280038	22	1	0.00114444	0.00191682	24.7146	0.259738	0.33342	16.9434	1.204	1.11479	0.26494	0.815466
364052	18611	18611_364052	Pea15a	Chr1 cM	Chr1:172024295-172034371(-)	proliferation and apoptosis adaptor protein 15A	Pea15	Chr13 q24	proliferation and apoptosis adaptor protein 15	-0.0865346	0.0216766	6.54966590145986e-05	-0.12902	-0.0440493	0.0294429	-0.0944009	-0.0730904	4.98953980559889e-06	0.000186876	22	1	0.00571878	0.00306494	53.6789	0.000109863	0.000345948	61.5543	2.60107	-2.29046	0.0219948	0.418017
NA	14469	14469_NA	Gbp2	Chr3 cM	Chr3:142326424-142343769(+)	guanylate binding protein 2	NA	NA	NA	0.124013	0.0311131	6.72361448505371e-05	0.063032	0.184993	0.0294429	0.110435	0.138223	2.38474986169005e-05	0.00559544	12	1	0	0.00378993	12.0976	0.356351	0.434995	0	1	-0.189135	0.849987	0.97906
365385	18362	18362_365385	Or13a28	Chr7 cM	Chr7:140217616-140218551(+)	olfactory receptor family 13 subfamily A member 28	Or13a26c	Chr1 q41	olfactory receptor family 13 subfamily A member 26C	-0.159859	0.0401275	6.78325113770387e-05	-0.238507	-0.0812101	0.0294429	-0.186823	-0.140447	5.09084190788118e-08	0.00120071	11	1	0.00413009	0.00683031	12.6095	0.246331	0.3195	25.3578	1.33973	-1.43271	0.151939	0.722403
304071	20465	20465_304071	Sim2	Chr16 cM	Chr16:93885963-93927891(+)	single-minded family bHLH transcription factor 2	Sim2	Chr11 q11	SIM bHLH transcription factor 2	-0.0768582	0.0193283	6.99467268948663e-05	-0.114741	-0.0389755	0.0295821	-0.0834885	-0.0725597	2.23116068307078e-05	0.000539785	21	1	4.26721696877035e-06	0.00190493	25.769	0.173578	0.23818	0.0519523	1.00052	-0.597882	0.549919	0.9292
309053	227446	227446_309053	Relch	Chr1 cM	Chr1:105591570-105682856(+)	RAB11 binding and LisH domain, coiled-coil and HEAT repeat containing	Relch	Chr13 p11	RAB11 binding and LisH domain, coiled-coil and HEAT repeat containing	0.0628587	0.015864	7.42131650200322e-05	0.0317659	0.0939515	0.0306018	0.0569331	0.0693838	7.34669505715561e-06	0.000349094	22	1	0.00207554	0.00159453	34.3213	0.0334697	0.0581751	40.8702	1.69119	1.45979	0.144349	0.711348
313484	56296	56296_313484	Dmrtb1	Chr4 cM	Chr4:107533487-107541427(-)	DMRT-like family B with proline-rich C-terminal, 1	Dmrtb1	Chr5 q34	DMRT-like family B with proline-rich C-terminal, 1	0.134835	0.0343477	8.65186030328938e-05	0.0675146	0.202155	0.0348058	0.112591	0.155911	7.45969955422019e-08	0.000709752	19	1	0.00604931	0.006214	25.0301	0.124091	0.179823	31.6631	1.46334	1.45561	0.1455	0.71202
304055	207781	207781_304055	C2cd2	Chr16 cM	Chr16:97656409-97727248(-)	C2 calcium-dependent domain containing 2	C2cd2	Chr11 q12	C2 calcium-dependent domain containing 2	-0.0695271	0.017753	8.98930971589094e-05	-0.104322	-0.034732	0.0353023	-0.0765892	-0.0585464	4.82548122620638e-06	0.00072337	21	1	0.000864057	0.00185072	35.0226	0.019984	0.0370738	13.4947	1.156	-1.23266	0.217704	0.777844
29307	11536	11536_29307	Gpr182	Chr10 cM	Chr10:127585471-127587667(-)	G protein-coupled receptor 182	Gpr182	Chr7 q22	G protein-coupled receptor 182	-0.115595	0.0295715	9.2679071980268e-05	-0.173554	-0.057636	0.03555	-0.130613	-0.0957493	1.68723366951418e-05	0.000584324	22	1	0.0037755	0.00521599	23.1779	0.334567	0.412834	21.2693	1.27015	-1.6926	0.0905314	0.635144
25019	14375	14375_25019	Xrcc6	Chr15 cM	Chr15:81872036-81924286(+)	X-ray repair complementing defective repair in Chinese hamster cells 6	Xrcc6	Chr7 q34	X-ray repair cross complementing 6	-0.0611788	0.015809	0.000108898	-0.092164	-0.0301936	0.0408218	-0.0672143	-0.0500717	2.88236939295461e-05	0.000393941	22	1	0.00110596	0.00151875	29.2026	0.109222	0.161672	21.5107	1.27406	-1.45229	0.14642	0.713498
502292	76373	76373_502292	Zfp773	Chr7 cM	Chr7:7133677-7139754(-)	zinc finger protein 773	Zfp773-ps1	Chr1 q12	zinc finger protein 773, pseudogene 1	0.0773458	0.0200569	0.000115103	0.0380351	0.116656	0.0421892	0.0655883	0.0860265	3.93670957606499e-05	0.00910297	11	1	0	0.0014184	11.6584	0.308568	0.385453	0	1	1.51915	0.128725	0.693646
502733	75196	75196_502733	Ankrd7	Chr6 cM	Chr6:18866317-18879585(+)	ankyrin repeat domain 7	Ankrd7	Chr4 q22	ankyrin repeat domain 7	-0.107272	0.0278658	0.000118319	-0.161888	-0.0526558	0.0423383	-0.12137	-0.0966758	1.25154203607225e-06	0.00130892	20	1	0.00400785	0.00425813	30.8053	0.0424026	0.0713881	29.5043	1.41853	1.42878	0.153068	0.724165
100910508	22701	22701_100910508	Zfp41	Chr15 cM	Chr15:75488528-75501676(+)	zinc finger protein 41	Zfp41	Chr7	zinc finger protein 41	0.107253	0.0278956	0.000120644	0.052579	0.161928	0.0423383	0.0891969	0.125398	2.62010962451976e-06	0.00109744	13	1	0.00446399	0.00391326	22.894	0.0286393	0.050804	48.5506	1.94366	-0.404651	0.685734	0.95221
450229	16675	16675_450229	Krt27	Chr11 cM	Chr11:99236391-99241930(-)	keratin 27	Krt27	Chr10 q31	keratin 27	-0.0687458	0.017945	0.000127665	-0.103917	-0.0335743	0.0438036	-0.0766867	-0.0592894	3.37569722936572e-05	0.00127474	18	1	0.000238651	0.00168954	18.9051	0.334005	0.412356	4.08474	1.04259	2.19042	0.0284937	0.451032
304935	83993	83993_304935	Tbx19	Chr1 cM	Chr1:164965424-164988342(-)	T-box 19	Tbx19	Chr13 q23	T-box transcription factor 19	0.0825091	0.0215642	0.000130131	0.0402441	0.124774	0.0438036	0.0638252	0.0912194	3.29299195216409e-05	0.00117292	18	1	0.001451	0.00221672	16.1818	0.510989	0.583876	19.804	1.24695	0.205128	0.837472	0.977518
65272	72258	72258_65272	Kcnk10	Chr12 cM	Chr12:98395691-98544472(-)	potassium channel, subfamily K, member 10	Kcnk10	Chr6 q32	potassium two pore domain channel subfamily K member 10	-0.137728	0.036197	0.000141827	-0.208673	-0.0667833	0.0451886	-0.149114	-0.119622	4.92676980439659e-05	0.000529381	22	1	0.0189586	0.00865198	81.428	4.65435177549175e-09	2.89148317080832e-08	71.8715	3.55512	-0.951427	0.341388	0.86158
287822	217310	217310_287822	Hid1	Chr11 cM	Chr11:115238533-115258582(-)	HID1 domain containing	Hid1	Chr10 q32.1	HID1 domain containing	0.0778829	0.0204929	0.000144415	0.0377175	0.118048	0.0451886	0.0671411	0.0877248	1.92584163090406e-06	0.000771919	22	1	0.00357247	0.00257486	44.3585	0.00210067	0.00505079	46.0556	1.85376	2.19143	0.0284209	0.450392
313548	195522	195522_313548	Zfp691	Chr4 cM	Chr4:119026710-119031392(-)	zinc finger protein 691	Zfp691	Chr5 q36	zinc finger protein 691	0.105246	0.0276997	0.000144963	0.0509557	0.159536	0.0451886	0.0953627	0.11898	4.4505515720834e-06	0.00070658	22	1	0.00696805	0.00487707	38.6747	0.010731	0.0214645	45.954	1.85028	1.12524	0.260486	0.813213
288108	72117	72117_288108	Naa50	Chr16 cM	Chr16:43960193-43983729(+)	N(alpha)-acetyltransferase 50, NatE catalytic subunit	Naa50	Chr11 q21	N(alpha)-acetyltransferase 50, NatE catalytic subunit	0.0547871	0.0144253	0.000145881	0.026514	0.0830602	0.0451886	0.0483178	0.060183	6.93191833965053e-06	0.00265737	21	1	0.000437857	0.00116249	25.4634	0.184275	0.250489	10.331	1.11521	-0.759385	0.447622	0.901664
60663	23920	23920_60663	Insrr	Chr3 cM	Chr3:87704258-87723408(+)	insulin receptor-related receptor	Insrr	Chr2 q34	insulin receptor-related receptor	0.0840632	0.022154	0.000147944	0.0406422	0.127484	0.0451886	0.0733159	0.0965135	1.97453019648894e-06	0.00199246	17	1	0.00101312	0.0023935	19.8253	0.228194	0.299954	12.7105	1.14561	-0.206342	0.836524	0.977518
84490	14156	14156_84490	Fen1	Chr19 cM	Chr19:10176496-10181533(-)	flap structure specific endonuclease 1	Fen1	Chr1 q43	flap structure-specific endonuclease 1	0.0595244	0.015769	0.000160151	0.0286178	0.0904311	0.0480278	0.0499783	0.0644576	4.11880964465348e-05	0.000892076	22	1	0.00127935	0.00153595	26.4338	0.19039	0.257443	24.9753	1.33289	-0.901799	0.367164	0.872858
684785	83436	83436_684785	Plekha2	Chr8 cM	Chr8:25529160-25592392(-)	pleckstrin homology domain-containing, family A (phosphoinositide binding specific) member 2	Plekha2	Chr16	pleckstrin homology domain containing A2	0.24759	0.0659097	0.000172305	0.118409	0.376771	0.0498748	0.208747	0.264564	8.20557131430497e-05	0.000794307	13	1	0.038555	0.0222366	68.364	6.47256464452967e-10	4.41515637910969e-09	83.0547	5.90134	-1.63945	0.101119	0.655164
60356	246277	246277_60356	Csad	Chr15 cM	Chr15:102085432-102112685(-)	cysteine sulfinic acid decarboxylase	Csad	Chr7 q36	cysteine sulfinic acid decarboxylase	-0.0752728	0.0200402	0.00017258	-0.114551	-0.0359949	0.0498748	-0.0824025	-0.0594921	5.6305498576729e-05	0.000621093	22	1	0.00381888	0.00250596	45.188	0.0016362	0.00404005	50.512	2.02069	0.840826	0.400445	0.887349
499588	71862	71862_499588	Gpr160	Chr3 cM	Chr3:30910099-30951341(+)	G protein-coupled receptor 160	Gpr160	Chr2 q24	G protein-coupled receptor 160	0.0792201	0.0211137	0.000175381	0.037838	0.120602	0.0498748	0.0628032	0.0855614	5.13464211900084e-05	0.00371635	20	1	0.000484874	0.00223491	24.4395	0.179829	0.245661	5.44675	1.05761	-0.648597	0.516599	0.922961
304555	192232	192232_304555	Hps4	Chr5 cM	Chr5:112490949-112526280(+)	HPS4, biogenesis of lysosomal organelles complex 3 subunit 2	Hps4	Chr12	HPS4, biogenesis of lysosomal organelles complex 3 subunit 2	-0.0760027	0.0203062	0.00018196	-0.115802	-0.0362032	0.0500565	-0.0835969	-0.0698423	7.64551939900484e-06	0.00180498	22	1	0.00257793	0.0025357	32.3358	0.0541211	0.0882262	31.3832	1.45737	2.13766	0.032544	0.471066
261737	94282	94282_261737	Sfxn5	Chr6 cM	Chr6:85190031-85310404(-)	sideroflexin 5	Sfxn5	Chr4 q34	sideroflexin 5	-0.0700386	0.0187313	0.000184665	-0.106751	-0.0333259	0.0500565	-0.077555	-0.0562969	2.45555333007338e-05	0.000709811	22	1	0.00190766	0.00211559	27.6171	0.151347	0.212327	27.562	1.38049	-1.99086	0.0464959	0.518621
298377	69893	69893_298377	Coa7	Chr4 cM	Chr4:108185349-108197915(+)	cytochrome c oxidase assembly factor 7	Coa7	Chr5 q34	cytochrome c oxidase assembly factor 7	0.075061	0.0200779	0.000185125	0.0357091	0.114413	0.0500565	0.0580986	0.0815972	4.13729405007031e-05	0.000765182	22	1	0.0026507	0.00245495	30.9586	0.0743497	0.116041	33.7633	1.50974	0.506976	0.612172	0.94174
29152	17700	17700_29152	Mstn	Chr1 cM	Chr1:53100799-53107238(+)	myostatin	Mstn	Chr9 q22	myostatin	-0.144419	0.0386954	0.000189812	-0.220261	-0.0685775	0.050496	-0.167285	-0.10951	7.61716821815968e-06	0.00279526	16	1	0.00647647	0.00676509	31.5391	0.00743466	0.015493	40.2777	1.67442	-0.311268	0.755597	0.965548
301073	74770	74770_301073	Hhatl	Chr9 cM	Chr9:121613082-121621573(-)	hedgehog acyltransferase-like	Hhatl	Chr8 q32	hedgehog acyltransferase-like	0.0901268	0.0243081	0.000209164	0.0424837	0.13777	0.0541687	0.0752347	0.0995787	9.87832329271666e-06	0.00136146	22	1	0.00323834	0.00325808	38.533	0.0111541	0.0222086	31.9307	1.46909	-1.22012	0.222419	0.781047
300782	69882	69882_300782	Ints14	Chr9 cM	Chr9:64868187-64894260(+)	integrator complex subunit 14	Ints14	Chr8 q24	integrator complex subunit 14	0.0437459	0.0118179	0.000214186	0.0205833	0.0669086	0.0541687	0.0386793	0.0472202	0.000110707	0.0014278	22	1	0	0.000833116	18.641	0.60816	0.672395	0	1	0.543352	0.586887	0.934916
308501	12483	12483_308501	Cd22	Chr7 cM	Chr7:30564829-30579767(-)	CD22 antigen	Cd22	Chr1 q21	CD22 molecule	0.0844237	0.0228132	0.000215051	0.0397106	0.129137	0.0541687	0.0712574	0.0907615	4.73748041817711e-06	0.00932336	21	1	0.00158849	0.00269054	37.7984	0.00937132	0.0190734	15.8689	1.18862	-0.41062	0.681351	0.951363
29695	14409	14409_29695	Gabrr2	Chr4 cM	Chr4:33062999-33095865(+)	gamma-aminobutyric acid type A receptor subunit rho 2	Gabrr2	Chr5 q21	gamma-aminobutyric acid type A receptor subunit rho 2	0.104573	0.0282732	0.000216753	0.0491581	0.159987	0.0541687	0.0918671	0.115099	3.57559759874019e-05	0.00195586	21	1	0.00452487	0.00444381	31.0051	0.055123	0.0896468	32.0369	1.47139	-1.75635	0.0790294	0.614284
294203	258470	258470_294203	Or2h1	Chr17 cM	Chr17:37401510-37409170(-)	olfactory receptor family 2 subfamily H member 1	Or2h1	Chr20 p12	olfactory receptor family 2 subfamily H member 1	0.16971	0.0460889	0.000231208	0.0793771	0.260042	0.0569187	0.140793	0.205225	2.54661810412027e-05	0.00382691	11	1	0.00116512	0.00861632	9.18209	0.514914	0.587385	4.82922	1.05074	1.25105	0.210918	0.772386
252962	18685	18685_252962	Phtf1	Chr3 cM	Chr3:103875426-103914806(+)	putative homeodomain transcription factor 1	Phtf1	Chr2 q34	putative homeodomain transcription factor 1	0.0497441	0.0135307	0.00023655	0.0232245	0.0762637	0.0571608	0.0391451	0.0551551	1.89160333911316e-05	0.000958535	22	1	0.00103856	0.00110459	30.3604	0.0849822	0.130257	28.1541	1.39187	0.179577	0.857485	0.980339
312511	232196	232196_312511	C87436	Chr6 cM	Chr6:86415356-86450482(+)	expressed sequence C87436	C4h2orf42	Chr4 q34	similar to human chromosome 2 open reading frame 42	-0.05289	0.0143972	0.000239123	-0.081108	-0.0246721	0.0571608	-0.0578085	-0.0462932	3.52742305426683e-05	0.00303858	22	1	0.000254129	0.00118341	23.3999	0.323032	0.401031	5.58861	1.05919	1.21652	0.223785	0.782915
313936	74855	74855_313936	Fam228a	Chr12 cM	Chr12:4763670-4788430(-)	family with sequence similarity 228, member A	Fam228a	Chr6 q14	family with sequence similarity 228, member A	-0.0652615	0.0178953	0.000265471	-0.100336	-0.0301874	0.0611346	-0.0695318	-0.055486	0.000156002	0.00772749	20	1	1.02180627702665e-06	0.00139757	12.3911	0.868234	0.895881	0.0142019	1.00014	0.582106	0.560495	0.931535
680609	50498	50498_680609	Ebi3	Chr17 cM	Chr17:56259640-56264022(+)	Epstein-Barr virus induced gene 3	Ebi3	Chr9	Epstein-Barr virus induced 3	0.084725	0.0232332	0.000265613	0.0391887	0.130261	0.0611346	0.0742105	0.0952117	2.03406030895377e-05	0.00248219	22	1	0.00361312	0.0030734	31.6483	0.0635242	0.101283	39.297	1.64737	-1.54597	0.122111	0.679749
306790	20354	20354_306790	Sema4d	Chr13 cM	Chr13:51839565-51947783(-)	sema domain, immunoglobulin domain (Ig), transmembrane domain (TM) and short cytoplasmic domain, (semaphorin) 4D	Sema4d	Chr17 p14	semaphorin 4D	-0.053466	0.014669	0.000267561	-0.0822166	-0.0247153	0.0611346	-0.0638481	-0.0451134	0.000104608	0.00158586	22	1	0.000246814	0.00104498	21.7619	0.413339	0.491041	5.0847	1.05357	-1.23088	0.218367	0.778421
299196	19300	19300_299196	Abcd4	Chr12 cM	Chr12:84648634-84664259(-)	ATP-binding cassette, sub-family D member 4	Abcd4	Chr6 q31	ATP binding cassette subfamily D member 4	-0.0762801	0.0209448	0.000270573	-0.117331	-0.035229	0.0611346	-0.0822128	-0.0604374	5.88116504020963e-05	0.000929358	22	1	0.0042488	0.00282012	39.7338	0.00801092	0.0165725	47.9038	1.91952	0.644643	0.519159	0.922984
NA	76933	76933_NA	Ifi27l2a	Chr12 cM	Chr12:103408426-103409939(-)	interferon, alpha-inducible protein 27 like 2A	NA	NA	NA	0.139979	0.0384776	0.000274828	0.0645644	0.215394	0.0612569	0.117678	0.166062	1.29826160896079e-07	0.0106922	11	1	0.00351248	0.00627199	18.2355	0.0511183	0.0840831	23.31	1.30395	-0.437325	0.661876	0.948869
652922	360212	360212_652922	Defb38	Chr8 cM	Chr8:19073423-19076582(-)	defensin beta 38	Defb38	Chr16 q12.5	defensin beta 38	0.0597008	0.0164301	0.000279477	0.0274983	0.0919032	0.0614625	0.0294805	0.0635449	0.00017703	0.336475	11	1	1.87197024593498e-06	0.00135698	6.16973	0.800807	0.839016	0.0327132	1.00033	-0.438524	0.661007	0.948869
295663	73373	73373_295663	Phospho2	Chr2 cM	Chr2:69620081-69627567(+)	phosphatase, orphan 2	Phospho2	Chr3 q21	phosphatase, orphan 2	0.0722216	0.0199723	0.000299092	0.0330766	0.111367	0.064221	0.062117	0.0846765	2.95795978716547e-06	0.0012655	22	1	0.00291753	0.00249985	31.0051	0.0735734	0.114982	36.3538	1.57119	-0.688909	0.490881	0.915634
501515	214290	214290_501515	Tut7	Chr13 cM	Chr13:59919690-59971060(-)	terminal uridylyl transferase 7	Tut7	Chr17 p14	terminal uridylyl transferase 7	0.0673809	0.0186666	0.000306538	0.0307951	0.103967	0.064221	0.0553779	0.0743955	3.18217422827214e-05	0.00196151	14	1	0.00193956	0.00178667	23.6189	0.0348224	0.0601489	43.3615	1.76558	-0.649662	0.515911	0.922631
360612	217140	217140_360612	Scrn2	Chr11 cM	Chr11:96920764-96924784(+)	secernin 2	Scrn2	Chr10 q31	secernin 2	-0.0901682	0.0250047	0.000310892	-0.139177	-0.0411599	0.064221	-0.0989168	-0.0755795	8.92938177570168e-05	0.00123011	22	1	0.00592509	0.00397613	43.6468	0.00259706	0.00612378	49.0068	1.96105	0.346667	0.728841	0.962183
292734	108075	108075_292734	Ltbp4	Chr7 cM	Chr7:27004561-27037117(-)	latent transforming growth factor beta binding protein 4	Ltbp4	Chr1 q21	latent transforming growth factor beta binding protein 4	-0.0533458	0.0148173	0.000317924	-0.0823871	-0.0243044	0.064221	-0.0593592	-0.0462596	0.000105176	0.00505588	22	1	7.35347845751441e-06	0.0010877	25.6085	0.221771	0.292983	0.143953	1.00144	0.479799	0.63137	0.94392
311325	51944	51944_311325	Knstrn	Chr2 cM	Chr2:118644470-118667691(+)	kinetochore-localized astrin/SPAG5 binding	Knstrn	Chr3 q35	kinetochore-localized astrin/SPAG5 binding protein	0.0657758	0.0182703	0.00031804	0.0299666	0.101585	0.064221	0.0553564	0.072894	0.000161579	0.00287223	21	1	2.9981311514277e-06	0.00163762	36.9643	0.0118178	0.0233748	0.0404194	1.0004	0.315527	0.752362	0.965548
304551	74376	74376_304551	Myo18b	Chr5 cM	Chr5:112836742-113044228(-)	myosin XVIIIb	Myo18b	Chr12 q16	myosin XVIIIb	0.0937879	0.026053	0.000318358	0.0427249	0.144851	0.064221	0.0788614	0.105156	0.000177773	0.00612618	12	1	6.8391034698797e-07	0.00280556	15.0407	0.180643	0.246547	0.00784645	1.00008	-0.0130056	0.989623	1
25393	12032	12032_25393	Bcan	Chr3 cM	Chr3:87894838-87907537(-)	brevican	Bcan	Chr2 q34	brevican	-0.0635399	0.0176542	0.000319275	-0.0981416	-0.0289383	0.064221	-0.0730723	-0.0549595	1.96230256859467e-05	0.00151981	22	1	0.00223718	0.00185731	38.38	0.0116283	0.0230414	39.7395	1.65946	1.17733	0.239065	0.797189
317376	209446	209446_317376	Tfe3	ChrX cM	ChrX:7628799-7641441(+)	transcription factor E3	Tfe3	ChrX q12	transcription factor binding to IGHM enhancer 3	0.0768764	0.0213961	0.000326882	0.0349408	0.118812	0.0649589	0.0600386	0.0842636	8.73027899648968e-05	0.00113566	22	1	0.00573818	0.0029842	70.8763	2.54117882809227e-07	1.22627863050187e-06	64.1143	2.78663	0.572788	0.566788	0.932407
290562	218877	218877_290562	Sema3g	Chr14 cM	Chr14:30939830-30952309(+)	sema domain, immunoglobulin domain (Ig), short basic domain, secreted, (semaphorin) 3G	Sema3g	Chr16 p16	semaphorin 3G	-0.0780221	0.0217614	0.000336633	-0.120674	-0.0353705	0.0661004	-0.0887046	-0.0678501	0.000207948	0.00237856	16	1	0	0.0022205	11.5265	0.714459	0.765761	0	1	-1.42186	0.155066	0.727227
298399	230101	230101_298399	Gba2	Chr4 cM	Chr4:43566928-43578873(-)	glucosidase beta 2	Gba2	Chr5 q22	glucosylceramidase beta 2	-0.0652517	0.0182192	0.000341645	-0.100961	-0.0295428	0.0662951	-0.0719606	-0.0556413	0.000129462	0.00115379	21	1	0.00191255	0.0019898	29.8204	0.0728162	0.113915	30.5241	1.43935	-0.723448	0.469405	0.908876
296947	56223	56223_296947	Fscn3	Chr6 cM	Chr6:28427888-28438621(+)	fascin actin-bundling protein 3	Fscn3	Chr4 q22	fascin actin-bundling protein 3	0.070577	0.0197908	0.000362256	0.0317878	0.109366	0.0681998	0.0561705	0.0758992	0.000149898	0.00417172	18	1	0.000492448	0.00208805	15.186	0.582085	0.649413	7.02118	1.07551	-0.776309	0.437566	0.89923
NA	100041194	100041194_NA	Ahnak2	Chr12 cM	Chr12:112738631-112766278(-)	AHNAK nucleoprotein 2	NA	NA	NA	0.144432	0.0405301	0.000365845	0.0649943	0.223869	0.0681998	0.122181	0.172042	1.08233442879881e-05	0.00462807	12	1	0.00846874	0.00735966	28.6602	0.00256233	0.0060514	57.8313	2.37143	-1.05024	0.293609	0.834255
314196	217666	217666_314196	L2hgdh	Chr12 cM	Chr12:69737210-69771648(-)	L-2-hydroxyglutarate dehydrogenase	L2hgdh	Chr6 q24	L-2-hydroxyglutarate dehydrogenase	-0.0480795	0.0135037	0.000370174	-0.0745462	-0.0216129	0.0681998	-0.0528203	-0.0401481	0.000104991	0.0613794	22	1	9.18558022277092e-07	0.00084049	34.1289	0.0351047	0.060554	0.0208351	1.00021	0.281562	0.77828	0.969748
360596	76626	76626_360596	Msi2	Chr11 cM	Chr11:88230208-88609197(-)	musashi RNA-binding protein 2	Msi2	Chr10 q26	musashi RNA-binding protein 2	-0.0761245	0.0213842	0.000371061	-0.118037	-0.0342123	0.0681998	-0.0867258	-0.0659518	0.000110808	0.00376783	14	1	1.42608951951783e-05	0.00230487	10.1186	0.684211	0.739442	0.218643	1.00219	0.625918	0.531369	0.924903
287662	22658	22658_287662	Pcgf2	Chr11 cM	Chr11:97579649-97591323(-)	polycomb group ring finger 2	Pcgf2	Chr10 q31	polycomb group ring finger 2	-0.0619339	0.0174016	0.000372134	-0.0960403	-0.0278274	0.0681998	-0.0691067	-0.0509739	8.31519541837661e-05	0.00588924	22	1	0	0.00168231	21.9247	0.40386	0.481236	0	1	2.17001	0.0300064	0.459013
313254	16552	16552_313254	Kif12	Chr4 cM	Chr4:63083867-63090368(-)	kinesin family member 12	Kif12	Chr5 q24	kinesin family member 12	0.0683748	0.0192414	0.000380098	0.0306624	0.106087	0.0685957	0.0608192	0.0823183	6.20937244125745e-07	0.00303152	18	1	0.00157677	0.00196621	27.6353	0.0493845	0.0816753	25.8777	1.34912	-2.16379	0.0304808	0.459013
25366	11481	11481_25366	Acvr2b	Chr9 cM	Chr9:119231184-119264061(+)	activin receptor IIB	Acvr2b	Chr8 q32	activin A receptor type 2B	-0.110048	0.0309837	0.000382612	-0.170775	-0.0493208	0.0685957	-0.119165	-0.0942941	0.000183701	0.00135041	22	1	0.0127986	0.00633114	66.0797	1.47257165943029e-06	6.34995998709625e-06	67.9486	3.11999	-0.394529	0.69319	0.953329
293594	244234	244234_293594	Scart2	Chr7 cM	Chr7:139827197-139880649(+)	scavenger receptor family member expressed on T cells 2	Or12j2	Chr1 q41	olfactory receptor family 12 subfamily J member 2	0.106737	0.0301793	0.000405051	0.0475869	0.165888	0.0700782	0.0884892	0.136816	4.42408335691118e-07	0.00247823	18	1	0.00447982	0.00477878	28.2182	0.042452	0.0714493	31.7927	1.46612	-1.60237	0.109073	0.668389
296285	99311	99311_296285	Commd7	Chr2 cM	Chr2:153458853-153474701(-)	COMM domain containing 7	Commd7	Chr3 q41	COMM domain containing 7	-0.0621854	0.0175874	0.000406538	-0.096656	-0.0277148	0.0700782	-0.0688113	-0.0464267	0.000137765	0.00169278	20	1	0.001962	0.00180599	27.3303	0.0971923	0.146174	35.4211	1.54849	0.248081	0.804072	0.973116
294696	66128	66128_294696	Mrps36	Chr13 cM	Chr13:100872463-100881167(-)	mitochondrial ribosomal protein S36	Kgd4	Chr2 q12	alpha-ketoglutarate dehydrogenase subunit 4	0.0619431	0.0175235	0.000407992	0.0275977	0.0962886	0.0700782	0.0525729	0.0669585	0.000124092	0.00212302	18	1	0.00205451	0.00172816	29.2408	0.0323688	0.0565563	43.0632	1.75633	-0.637144	0.524031	0.923465
299052	79459	79459_299052	Aldoart2	Chr12 cM	Chr12:55612024-55613681(+)	aldolase 1 A, retrogene 2	Aldoart2	Chr6 q23	aldolase 1 A retrogene 2	0.103156	0.0291982	0.000410959	0.0459283	0.160383	0.0700782	0.0902651	0.120877	6.91931946408337e-06	0.00558811	14	1	0.00334305	0.00393738	19.5709	0.106439	0.158063	32.6736	1.4853	-1.35803	0.174453	0.749331
NA	243906	243906_NA	Zfp14	Chr7 cM	Chr7:29735784-29750805(-)	zinc finger protein 14	NA	NA	NA	-0.079473	0.0225128	0.000415368	-0.123597	-0.0353487	0.0700782	-0.0901549	-0.0650848	0.000127378	0.00305067	11	1	0.000466871	0.00236043	12.5979	0.247032	0.320352	8.34287	1.09102	-1.59554	0.110592	0.6694
689039	66330	66330_689039	1700020L24Rik	Chr11 cM	Chr11:83328520-83332058(+)	RIKEN cDNA 1700020L24 gene	C10h17orf50	Chr10 q26	similar to human chromosome 17 open reading frame 50	0.105898	0.0300039	0.000416374	0.0470917	0.164705	0.0700782	0.0818706	0.115231	7.98073547453764e-05	0.00611125	13	1	0.00198608	0.00386297	20.3999	0.0598888	0.0962132	18.4551	1.22632	-1.35653	0.174932	0.750242
362973	170736	170736_362973	Parvb	Chr15 cM	Chr15:84116244-84199889(+)	parvin, beta	Parvb	Chr7 q34	parvin, beta	-0.124472	0.0353965	0.000437286	-0.193847	-0.0550957	0.0727224	-0.136099	-0.103945	0.00011785	0.00155501	20	1	0.016463	0.00797615	63.328	1.13839377466177e-06	4.98583826852662e-06	70.1325	3.34812	-0.428137	0.668551	0.94971
29565	13629	13629_29565	Eef2	Chr10 cM	Chr10:81012465-81018332(+)	eukaryotic translation elongation factor 2	Eef2	Chr7 q11	eukaryotic translation elongation factor 2	-0.0447101	0.0127223	0.000440902	-0.0696454	-0.0197749	0.0727224	-0.0496082	-0.0399032	0.000123307	0.00385118	21	1	4.4706356271997e-06	0.000812452	21.5818	0.36363	0.442208	0.125241	1.00125	-0.213896	0.830628	0.977518
307893	209239	209239_307893	Gan	Chr8 cM	Chr8:117884720-117932573(+)	giant axonal neuropathy	Gan	Chr19 q12	gigaxonin	-0.0589255	0.0168091	0.000455621	-0.0918706	-0.0259803	0.0735192	-0.0681689	-0.0533907	0.000170428	0.00194443	22	1	0	0.00151112	18.3098	0.629325	0.69113	0	1	1.02714	0.304353	0.841072
314228	75627	75627_314228	Snapc1	Chr12 cM	Chr12:74011255-74035740(+)	small nuclear RNA activating complex, polypeptide 1	Snapc1	Chr6 q24	small nuclear RNA activating complex, polypeptide 1	-0.068958	0.0196763	0.000457244	-0.107523	-0.0303932	0.0735192	-0.0761919	-0.060952	0.000110572	0.00189974	21	1	0.00271028	0.0023648	31.0457	0.0545898	0.0888761	36.3984	1.57229	-0.755607	0.449885	0.902152
303222	216831	216831_303222	Arhgap44	Chr11 cM	Chr11:64892865-65053779(-)	Rho GTPase activating protein 44	Arhgap44	Chr10 q24	Rho GTPase activating protein 44	0.0704211	0.0200999	0.000459105	0.0310259	0.109816	0.0735192	0.0542266	0.0783817	0.000110419	0.00181331	13	1	0.00197554	0.00200618	20.5724	0.0570035	0.0922323	41.3378	1.70468	-0.600255	0.548336	0.9292
100362283	69671	69671_100362283	Tmem52	Chr4 cM	Chr4:155553571-155555315(+)	transmembrane protein 52	Tmem52	Chr5	transmembrane protein 52	0.107061	0.0306419	0.000475938	0.0470041	0.167118	0.0739364	0.0897104	0.113408	0.000226064	0.0104338	11	1	2.71796212008141e-07	0.00354057	14.8659	0.137029	0.195498	0.00236807	1.00002	-2.35647	0.0184495	0.393561
84420	11513	11513_84420	Adcy7	Chr8 cM	Chr8:88999031-89056590(+)	adenylate cyclase 7	Adcy7	Chr19 p11	adenylate cyclase 7	0.0689921	0.0197617	0.000480846	0.0302599	0.107724	0.0739364	0.059677	0.0771088	0.000228029	0.00384585	21	1	0	0.0019638	13.6468	0.847943	0.878791	0	1	-1.04271	0.297084	0.83648
298859	217378	217378_298859	Dnajc27	Chr12 cM	Chr12:4132583-4160606(+)	DnaJ heat shock protein family (Hsp40) member C27	Dnajc27	Chr6 q14	DnaJ heat shock protein family (Hsp40) member C27	-0.0643911	0.0184484	0.000482397	-0.100549	-0.028233	0.0739364	-0.0704701	-0.0536797	0.000172832	0.00180794	22	1	0.00270892	0.00211097	33.4705	0.0412533	0.069802	41.7704	1.71734	1.43663	0.150822	0.721649
25512	18675	18675_25512	Phex	ChrX cM	ChrX:155945071-156198282(-)	phosphate regulating endopeptidase homolog, X-linked	Phex	ChrX q21	phosphate regulating endopeptidase X-linked	0.0823166	0.0235908	0.000484189	0.0360795	0.128554	0.0739364	0.0679293	0.102677	5.0757168014643e-06	0.00303823	19	1	0.00239728	0.00277986	34.0475	0.0124263	0.0244465	31.6903	1.46392	1.73632	0.0825068	0.623547
288689	57816	57816_288689	Tesc	Chr5 cM	Chr5:118165808-118199943(+)	tescalcin	Tesc	Chr12 q16	tescalcin	0.116758	0.0334785	0.000487452	0.0511416	0.182375	0.0739364	0.106346	0.134905	8.06313818847637e-09	0.0127917	13	1	0.00404224	0.00512618	18.8031	0.093393	0.14122	33.6864	1.50799	0.00900967	0.992811	1
291327	17533	17533_291327	Mrc1	Chr2 cM	Chr2:14234225-14336834(+)	mannose receptor, C type 1	Mrc1	Chr17 q12.3	mannose receptor, C type 1	-0.104317	0.0299165	0.000488606	-0.162952	-0.0456814	0.0739364	-0.120588	-0.0934625	0.000145705	0.00927648	17	1	1.10832186318215e-06	0.00389223	21.8089	0.149471	0.210105	0.00655293	1.00007	0.0382818	0.969463	1
83466	107934	107934_83466	Celsr3	Chr9 cM	Chr9:108703519-108730168(+)	cadherin, EGF LAG seven-pass G-type receptor 3	Celsr3	Chr8 q32	cadherin, EGF LAG seven-pass G-type receptor 3	-0.0778355	0.0223633	0.000500464	-0.121667	-0.0340043	0.0750423	-0.0865868	-0.0670542	7.03818669330927e-05	0.00260938	21	1	0.00219981	0.00289879	24.7383	0.211629	0.281507	22.7088	1.29381	1.72015	0.0854055	0.62872
292569	72667	72667_292569	Zfp444	Chr7 cM	Chr7:6175429-6196103(+)	zinc finger protein 444	Zfp444	Chr1 q12	zinc finger protein 444	0.0896373	0.0258416	0.000522944	0.0389887	0.140286	0.0777067	0.0743427	0.097323	0.000167238	0.00203613	20	1	0.0074419	0.00417201	45.8835	0.000514806	0.00141662	61.8713	2.6227	0.60903	0.542504	0.928172
362798	76044	76044_362798	Ncapg2	Chr12 cM	Chr12:116368969-116427152(+)	non-SMC condensin II complex, subunit G2	Ncapg2	Chr6 q33	non-SMC condensin II complex, subunit G2	-0.0973724	0.0281048	0.000530988	-0.152457	-0.042288	0.0781975	-0.110034	-0.0804456	0.000142208	0.00456357	13	1	0.00262729	0.00377157	14.5822	0.265082	0.339145	27.742	1.38393	0.692971	0.488328	0.914561
304663	17095	17095_304663	Lyl1	Chr8 cM	Chr8:85428078-85431569(+)	lymphoblastomic leukemia 1	Lyl1	Chr19 q11	LYL1, basic helix-loop-helix family member	0.0701685	0.0204021	0.000583266	0.0301811	0.110156	0.0847726	0.0547875	0.0840697	1.84701185205335e-05	0.00340791	22	1	0.00127871	0.00231823	21.9765	0.400867	0.478465	14.9711	1.17607	-0.0902576	0.928083	0.994137
499846	320554	320554_499846	Tcp11l1	Chr2 cM	Chr2:104497587-104542525(-)	t-complex 11 like 1	Tcp11l1	Chr3 q32	t-complex 11 like 1	-0.0736218	0.0214138	0.000585915	-0.115592	-0.0316515	0.0847726	-0.0874885	-0.0634262	3.34235070333055e-05	0.0035632	16	1	0.000805913	0.00231676	14.2635	0.505645	0.578933	11.2235	1.12642	0.766381	0.44345	0.900601
304883	11352	11352_304883	Abl2	Chr1 cM	Chr1:156386356-156477138(+)	ABL proto-oncogene 2, non-receptor tyrosine kinase	Abl2	Chr13 q22	ABL proto-oncogene 2, non-receptor tyrosine kinase	-0.0456706	0.0133395	0.000617748	-0.0718156	-0.0195256	0.0882339	-0.0517084	-0.0397191	0.000227634	0.00449668	20	1	0	0.00101423	16.5343	0.621388	0.684145	0	1	1.68848	0.0913193	0.636981
108352059	76917	76917_108352059	Flywch2	Chr17 cM	Chr17:23995890-24005055(-)	FLYWCH family member 2	Flywch2	Chr10	FLYWCH family member 2	0.254659	0.0744077	0.000620537	0.108822	0.400495	0.0882339	0.189144	0.276563	0.000502488	0.00253663	13	1	0.0552702	0.0287782	82.82	1.19275861420966e-12	1.06630680665442e-11	88.8124	8.93848	1.04969	0.293859	0.834255
304815	13710	13710_304815	Elf3	Chr1 cM	Chr1:135181312-135186210(-)	E74-like factor 3	Elf3	Chr13 q13	E74 like ETS transcription factor 3	0.0650468	0.0190682	0.000646601	0.0276739	0.10242	0.0911541	0.0528607	0.0722219	0.000250073	0.0090122	18	1	1.78190757008608e-05	0.001933	11.8816	0.807256	0.844103	0.265778	1.00266	-0.594969	0.551864	0.9292
361879	218460	218460_361879	Wdr41	Chr13 cM	Chr13:95112852-95159821(+)	WD repeat domain 41	Wdr41	Chr2 q12	WD repeat domain 41	-0.0393032	0.011547	0.000664641	-0.0619348	-0.0166715	0.0929032	-0.0435337	-0.0345508	0.000203822	0.00462984	22	1	0	0.000767309	22.7997	0.354749	0.433489	0	1	0.605907	0.544577	0.929053
NA	22764	22764_NA	Zfx	ChrX cM	ChrX:93118237-93167308(-)	zinc finger protein X-linked	NA	NA	NA	-0.0741223	0.0218263	0.000683766	-0.116901	-0.0313435	0.0941809	-0.0838018	-0.0583381	0.00020838	0.00477506	12	1	0.00211958	0.00228551	16.9765	0.108571	0.160853	40.1019	1.6695	1.61976	0.105283	0.664618
362283	228960	228960_362283	Stx16	Chr2 cM	Chr2:173918101-173941564(+)	syntaxin 16	Stx16	Chr3 q43	syntaxin 16	-0.0404711	0.0119267	0.000690521	-0.0638471	-0.0170952	0.0941809	-0.0482918	-0.0359768	0.000108961	0.00347119	21	1	0	0.000806803	15.143	0.768168	0.811358	0	1	0.200548	0.841052	0.977518
100912286	243813	243813_100912286	Leng9	Chr7 cM	Chr7:4151182-4152871(-)	leukocyte receptor cluster (LRC) member 9	Leng9	Chr1	leukocyte receptor cluster member 9	0.108669	0.032029	0.000691721	0.0458935	0.171445	0.0941809	0.0892814	0.118716	0.000328993	0.00314133	14	1	0.00563909	0.00525077	22.302	0.0508561	0.083721	43.5649	1.77195	-1.02524	0.305249	0.841581
85489	22160	22160_85489	Twist1	Chr12 cM	Chr12:34007670-34009828(+)	twist basic helix-loop-helix transcription factor 1	Twist1	Chr6 q16	twist family bHLH transcription factor 1	-0.185093	0.0545883	0.000697137	-0.292084	-0.0781016	0.0941809	-0.20114	-0.140945	5.45312787073719e-05	0.00197311	22	1	0.0441535	0.0194037	74.4243	6.7493086890367e-08	3.54306484777121e-07	83.8341	6.18585	-1.11383	0.265354	0.815466
298594	108911	108911_298594	Rcc2	Chr4 cM	Chr4:140427852-140450531(+)	regulator of chromosome condensation 2	Rcc2	Chr5 q36	regulator of chromosome condensation 2	0.0715963	0.02113	0.000703107	0.0301822	0.11301	0.0941809	0.0608298	0.0806301	0.000147797	0.00349922	13	1	0.00226283	0.00220843	21.634	0.0418325	0.0706014	42.721	1.74584	0.483349	0.628848	0.943293
288657	66627	66627_288657	Ogfod2	Chr5 cM	Chr5:124250384-124253544(+)	2-oxoglutarate and iron-dependent oxygenase domain containing 2	Ogfod2	Chr12 q15	2-oxoglutarate and iron-dependent oxygenase domain containing 2	0.049631	0.0146558	0.000708041	0.0209062	0.0783558	0.0941809	0.0389508	0.0582397	4.99874675749456e-05	0.00570167	22	1	0.000463782	0.00120606	21.9021	0.405172	0.482485	10.1463	1.11292	-0.0408678	0.967401	1
315663	320051	320051_315663	Exph5	Chr9 cM	Chr9:53212970-53288814(+)	exophilin 5	Exph5	Chr8 q24	exophilin 5	-0.0891055	0.0263299	0.000713856	-0.140711	-0.0375	0.0941947	-0.100597	-0.0695547	0.00033302	0.0157369	13	1	1.69578647027725e-06	0.00293607	9.95537	0.619876	0.682876	0.0174874	1.00017	1.30749	0.191048	0.761673
301476	22779	22779_301476	Ikzf2	Chr1 cM	Chr1:69570373-69726404(-)	IKAROS family zinc finger 2	Ikzf2	Chr9 q33	IKAROS family zinc finger 2	-0.105826	0.0314232	0.000757784	-0.167414	-0.0442378	0.0976392	-0.119247	-0.0722874	0.00019805	0.00402408	21	1	0.00891215	0.00585395	43.0083	0.00203919	0.00492162	56.9745	2.3242	-0.758002	0.44845	0.901877
363227	109019	109019_363227	Nabp1	Chr1 cM	Chr1:51505021-51517584(-)	nucleic acid binding protein 1	Nabp1	Chr9 q22	nucleic acid binding protein 1	-0.0688157	0.0204384	0.000759957	-0.108874	-0.0287572	0.0976392	-0.0783469	-0.0578088	0.000259178	0.00647032	21	1	2.54215631111279e-05	0.00229419	23.1146	0.283202	0.358372	0.281979	1.00283	-0.951735	0.341232	0.86158
170465	52538	52538_170465	Acaa2	Chr18 cM	Chr18:74912283-74939278(+)	acetyl-CoA acyltransferase 2	Acaa2	Chr18 q12.2	acetyl-CoA acyltransferase 2	-0.12311	0.0365727	0.000762156	-0.194791	-0.0514292	0.0976392	-0.138073	-0.105738	0.000106053	0.00272597	22	1	0.0159612	0.00867834	57.0709	3.50747068244718e-05	0.00012103	61.8079	2.61834	-1.71102	0.0870777	0.630104
24582	17880	17880_24582	Myh11	Chr16 cM	Chr16:14012392-14109227(-)	myosin, heavy polypeptide 11, smooth muscle	Myh11	Chr10 q11	myosin heavy chain 11	-0.103562	0.0307881	0.000769084	-0.163905	-0.043218	0.0976392	-0.114784	-0.0959963	2.42041367369668e-06	0.00231369	22	1	0.00533028	0.00524088	27.0456	0.16935	0.233285	32.7922	1.48792	NA	NA	NA
305105	67948	67948_305105	Fbxo28	Chr1 cM	Chr1:182140667-182169171(-)	F-box protein 28	Fbxo28	Chr13 q26	F-box protein 28	-0.03843	0.0114318	0.000774712	-0.0608358	-0.0160241	0.0976392	-0.0431762	-0.0332025	5.15136076876456e-05	0.0102574	22	1	0.000239323	0.00071303	26.9863	0.171306	0.235558	8.5566	1.09357	1.25187	0.210618	0.772386
304528	72151	72151_304528	Rfc5	Chr5 cM	Chr5:117517210-117527088(-)	replication factor C (activator 1) 5	Rfc5	Chr12 q16	replication factor C subunit 5	0.0594804	0.0176951	0.000775478	0.0247986	0.0941622	0.0976392	0.0487062	0.0683317	0.000101367	0.00323637	22	1	0.00246371	0.00191686	35.4482	0.0251965	0.0453851	42.3118	1.73346	-0.842498	0.399509	0.886776
681112	58181	58181_681112	Il20	Chr1 cM	Chr1:130834722-130839033(-)	interleukin 20	Il20	Chr13 q13	interleukin 20	0.10352	0.0309003	0.000807768	0.0429562	0.164083	0.100934	0.0923472	0.118009	8.64372380263324e-05	0.00311143	16	1	0.00878752	0.00529952	69.4972	5.48925850510501e-09	3.38087489855123e-08	77.5854	4.46138	0.847701	0.396605	0.886554
83687	13214	13214_83687	Defb1	Chr8 cM	Chr8:22266615-22285201(+)	defensin beta 1	Defb1	Chr16 q12.5	defensin beta 1	-0.0936375	0.0279765	0.000816915	-0.14847	-0.0388044	0.10131	-0.103423	-0.0691506	0.000416898	0.00299591	17	1	0.00489128	0.00423608	26.1748	0.0516173	0.0846962	42.1985	1.73006	0.876702	0.380649	0.877809
315145	213956	213956_315145	Fam83f	Chr15 cM	Chr15:80556048-80584626(+)	family with sequence similarity 83, member F	Fam83f	Chr7 q34	family with sequence similarity 83, member F	0.072873	0.0218105	0.000834208	0.0301252	0.115621	0.101982	0.0555201	0.0843727	0.000195093	0.00749038	20	1	0.00107231	0.00244353	24.7345	0.169469	0.233402	11.87	1.13469	1.77865	0.0752973	0.606987
266732	18145	18145_266732	Npc1	Chr18 cM	Chr18:12322749-12369457(-)	NPC intracellular cholesterol transporter 1	Npc1	Chr18 p13	NPC intracellular cholesterol transporter 1	-0.0469346	0.0140512	0.000836992	-0.0744744	-0.0193948	0.101982	-0.0549535	-0.0410961	0.000196395	0.00687376	19	1	0	0.00107344	12.3993	0.825952	0.860569	0	1	0.750448	0.452985	0.903461
246756	71609	71609_246756	Tradd	Chr8 cM	Chr8:105985207-105991226(-)	TNFRSF1A-associated via death domain	Tradd	Chr19 q11	TNFRSF1A-associated via death domain	-0.0838722	0.0251308	0.000845572	-0.133128	-0.0346168	0.101982	-0.0945008	-0.0698855	0.000202407	0.00386846	20	1	0.00461641	0.00364065	35.5726	0.0119056	0.0235231	43.6182	1.77362	0.504081	0.614205	0.94174
302998	68347	68347_302998	Mettl26	Chr17 cM	Chr17:26094474-26096137(+)	methyltransferase like 26	Mettl26	Chr10 q12	methyltransferase like 26	-0.101816	0.0305118	0.000847071	-0.161618	-0.042014	0.101982	-0.11145	-0.0763176	0.00036141	0.00252089	20	1	0.0122019	0.00585177	120.613	8.51696173711691e-17	1.08645604711528e-15	77.2702	4.3995	-0.527911	0.597561	0.938012
500545	52276	52276_500545	Cdca8	Chr4 cM	Chr4:124812258-124830710(-)	cell division cycle associated 8	Cdca8	Chr5 q36	cell division cycle associated 8	-0.0636594	0.019119	0.000869567	-0.101132	-0.0261869	0.103446	-0.0759558	-0.0534478	0.000225137	0.00636148	21	1	0	0.00184964	20.2118	0.444754	0.521563	0	1	1.36465	0.172365	0.747956
682147	214763	214763_682147	Cgas	Chr9 cM	Chr9:78337808-78350519(-)	cyclic GMP-AMP synthase	Cgas	Chr8	cyclic GMP-AMP synthase	0.0760858	0.0228559	0.000871768	0.0312891	0.120882	0.103446	0.0597773	0.0856724	0.000200659	0.0364833	12	1	0.000186066	0.00223039	14.3367	0.214918	0.285278	2.86129	1.02946	-3.17633	0.0014915	0.141262
362441	101142	101142_362441	Itfg2	Chr6 cM	Chr6:128386407-128401873(-)	integrin alpha FG-GAP repeat containing 2	Itfg2	Chr4 q42	integrin alpha FG-GAP repeat containing 2	-0.0702087	0.0211244	0.000888675	-0.111612	-0.0288057	0.10438	-0.076784	-0.0571771	0.00036002	0.0025787	22	1	0.00489237	0.00285673	45.5939	0.00144647	0.0036094	56.45	2.29621	-0.345548	0.729683	0.962623
301431	65102	65102_301431	Nif3l1	Chr1 cM	Chr1:58484310-58501435(+)	Ngg1 interacting factor 3-like 1 (S. pombe)	Nif3l1	Chr9 q31	NGG1 interacting factor 3 like 1	-0.0608722	0.0183215	0.000892296	-0.0967816	-0.0249628	0.10438	-0.068608	-0.0470465	0.00016855	0.0047604	22	1	0.00273534	0.00209786	41.1495	0.00537314	0.0116507	42.059	1.72589	-1.78045	0.0750019	0.606987
305095	68875	68875_305095	Tmcc2	Chr1 cM	Chr1:132284053-132319019(-)	transmembrane and coiled-coil domains 2	Tmcc2	Chr13 q13	transmembrane and coiled-coil domain family 2	-0.055976	0.0168599	0.000899979	-0.0890208	-0.0229311	0.104537	-0.0619916	-0.0465072	0.000193438	0.00247757	22	1	0.00221732	0.00175082	38.3596	0.0116931	0.0231531	40.522	1.68129	-1.43419	0.151517	0.722403
29149	268980	268980_29149	Strn	Chr17 cM	Chr17:78957327-79043990(-)	striatin, calmodulin binding protein	Strn	Chr6 q12	striatin	-0.0514816	0.0155402	0.000923695	-0.0819399	-0.0210233	0.106328	-0.058138	-0.044396	0.000115906	0.0041309	20	1	0.000337401	0.00143244	18.748	0.473105	0.548414	7.01675	1.07546	1.01031	0.312344	0.847017
360796	94254	94254_360796	Rcc1l	Chr5 cM	Chr5:134176893-134205613(-)	reculator of chromosome condensation 1 like	Rcc1l	Chr12 q12	RCC1 like	-0.0377993	0.0114149	0.00092829	-0.0601721	-0.0154265	0.106328	-0.0473464	-0.035313	0.000496956	0.00274611	22	1	2.22810585015602e-07	0.000633175	15.8925	0.775662	0.817859	0.00711876	1.00007	-1.20911	0.226622	0.785022
25277	17304	17304_25277	Mfge8	Chr7 cM	Chr7:78783516-78798808(-)	milk fat globule EGF and factor V/VIII domain containing	Mfge8	Chr1 q31	milk fat globule EGF and factor V/VIII domain containing	-0.167031	0.050508	0.000942934	-0.266025	-0.0680372	0.106867	-0.182521	-0.130888	0.000253447	0.00248291	22	1	0.0429539	0.0170562	101.154	1.80296842767549e-12	1.57845866486622e-11	84.7353	6.55106	-1.06165	0.288394	0.832507
500367	232539	232539_500367	Klhl42	Chr6 cM	Chr6:146992877-147014276(+)	kelch-like 42	Klhl42	Chr4 q44	kelch-like family, member 42	-0.0453653	0.0137216	0.000945959	-0.0722591	-0.0184715	0.106867	-0.0528284	-0.0395166	0.00026459	0.00539578	21	1	0	0.00109268	16.2759	0.699367	0.753009	0	1	0.929151	0.352811	0.867768
301126	224902	224902_301126	Safb2	Chr17 cM	Chr17:56867965-56891585(-)	scaffold attachment factor B2	Safb2	Chr9 q11	scaffold attachment factor B2	-0.0638947	0.0193606	0.000966005	-0.101841	-0.0259487	0.10839	-0.068794	-0.0519028	0.000572405	0.00359813	20	1	0.00260407	0.0022732	28.6525	0.0716506	0.112382	37.1439	1.59093	0.895648	0.370441	0.873759
291609	65113	65113_291609	Ndfip1	Chr18 cM	Chr18:38551960-38598250(+)	Nedd4 family interacting protein 1	Ndfip1	Chr18 p11	Nedd4 family interacting protein 1	0.0582566	0.0176766	0.000981811	0.0236111	0.0929021	0.109419	0.0485277	0.0671509	0.00012241	0.00370038	22	1	0.0028421	0.00198692	38.9161	0.0100443	0.0202631	46.4961	1.86902	-0.36566	0.714619	0.958899
NA	64009	64009_NA	Syne1	Chr10 cM	Chr10:4970917-5501482(-)	spectrin repeat containing, nuclear envelope 1	NA	NA	NA	0.109159	0.0331559	0.00099372	0.0441748	0.174144	0.109695	0.0860277	0.12101	0.000358914	0.00453903	12	1	0.00805326	0.00549742	30.5546	0.00129583	0.00325963	65.6392	2.91029	-0.471908	0.636992	0.945338
314306	238317	238317_314306	Mideas	Chr12 cM	Chr12:84195950-84265655(-)	mitotic deacetylase associated SANT domain protein	Mideas	Chr6 q31	mitotic deacetylase associated SANT domain protein	-0.0780314	0.0237122	0.000999152	-0.124507	-0.0315563	0.109695	-0.0874794	-0.0675921	0.000108297	0.00331166	20	1	0.0040788	0.00348572	29.3688	0.0604009	0.0969024	38.1207	1.61605	-0.0324531	0.974111	1
140668	76408	76408_140668	Abcc3	Chr11 cM	Chr11:94234121-94283823(-)	ATP-binding cassette, sub-family C member 3	Abcc3	Chr10 q26	ATP binding cassette subfamily C member 3	0.0942696	0.0286592	0.00100424	0.0380987	0.150441	0.109695	0.0770758	0.106379	0.000172276	0.0042637	22	1	0.00772769	0.00492359	43.061	0.00308754	0.00715653	54.7718	2.21101	0.175338	0.860814	0.981628
246235	246049	246049_246235	Slc36a2	Chr11 cM	Chr11:55049296-55075903(-)	solute carrier family 36 (proton/amino acid symporter), member 2	Slc36a2	Chr10 q22	solute carrier family 36 member 2	0.0883736	0.0269122	0.00102428	0.0356266	0.141121	0.111	0.0711219	0.102058	0.000278516	0.0113574	20	1	3.25134557339291e-07	0.00395488	21.2971	0.320622	0.398548	0.00218728	1.00002	1.13429	0.256672	0.810569
25100	15377	15377_25100	Foxa3	Chr7 cM	Chr7:18747209-18757463(-)	forkhead box A3	Foxa3	Chr1 q21	forkhead box A3	-0.0688989	0.0209949	0.00103187	-0.110048	-0.0277496	0.111	-0.0784417	-0.0574164	0.000106033	0.0236175	16	1	0.000388983	0.00199176	14.6863	0.474239	0.549267	5.37623	1.05682	-0.857154	0.39136	0.884763
25130	13852	13852_25130	Stx2	Chr5 cM	Chr5:129061621-129085638(-)	syntaxin 2	Stx2	Chr12 q13	syntaxin 2	-0.0693866	0.0211515	0.00103638	-0.110843	-0.0279305	0.111	-0.0762528	-0.050675	0.000359601	0.0027852	21	1	0.00375313	0.0027253	38.6113	0.0074494	0.0155179	52.5232	2.10629	-0.915137	0.36012	0.869677
25747	19013	19013_25747	Ppara	Chr15 cM	Chr15:85619184-85687020(+)	peroxisome proliferator activated receptor alpha	Ppara	Chr7 q34	peroxisome proliferator activated receptor alpha	-0.0647997	0.0197867	0.00105693	-0.103581	-0.0260185	0.112471	-0.0726971	-0.0539511	0.000288163	0.00440314	21	1	0.0021338	0.00236721	25.0532	0.199405	0.26768	27.9601	1.38812	0.394536	0.693185	0.953329
309082	212070	212070_309082	Clrn3	Chr7 cM	Chr7:135113195-135130383(-)	clarin 3	Clrn3	Chr1 q41	clarin 3	0.119015	0.0363988	0.00107637	0.0476751	0.190356	0.113365	0.0908605	0.133639	0.000296003	0.00369689	16	1	0.0120012	0.00729372	64.9453	3.49313853940142e-08	1.91797027526255e-07	75.0206	4.00331	1.45124	0.146712	0.713498
308557	210094	210094_308557	Iglon5	Chr7 cM	Chr7:43122328-43139499(-)	IgLON family member 5	Iglon5	Chr1 q22	IgLON family member 5	0.25113	0.0768265	0.00108008	0.100553	0.401707	0.113365	0.198949	0.279851	0.000296718	0.00415084	11	1	0.055211	0.0289138	88.2611	1.18397320759843e-14	1.25746645757428e-13	90.9673	11.0708	-0.37508	0.707601	0.957516
286894	231440	231440_286894	Parm1	Chr5 cM	Chr5:91665559-91771870(+)	prostate androgen-regulated mucin-like protein 1	Parm1	Chr14 p22	prostate androgen-regulated mucin-like protein 1	-0.168957	0.0517122	0.00108595	-0.270311	-0.0676029	0.113365	-0.183321	-0.122947	0.000278014	0.00284967	22	1	0.0403964	0.0176018	73.1613	1.08454824104618e-07	5.51264674508958e-07	83.7173	6.14149	-2.20193	0.0276704	0.44275
301343	214895	214895_301343	Lman2l	Chr1 cM	Chr1:36458952-36484352(-)	lectin, mannose-binding 2-like	Lman2l	Chr9 q21	lectin, mannose-binding 2-like	-0.0767	0.0234895	0.00109354	-0.122739	-0.0306614	0.113439	-0.0863502	-0.0661355	0.000209017	0.00400629	21	1	0.00582395	0.00342913	45.9659	0.000814756	0.00214297	56.848	2.31739	1.66085	0.0967433	0.647337
84020	16535	16535_84020	Kcnq1	Chr7 cM	Chr7:142660614-142980787(+)	potassium voltage-gated channel, subfamily Q, member 1	Kcnq1	Chr1 q42	potassium voltage-gated channel subfamily Q member 1	0.106507	0.0327076	0.00112857	0.0424014	0.170613	0.116272	0.0937854	0.120364	0.000132466	0.00527999	20	1	0.0103065	0.00625074	53.8844	3.43920077197549e-05	0.000118823	57.5028	2.35309	-2.18436	0.0289355	0.452122
304132	53858	53858_304132	Rwdd2b	Chr16 cM	Chr16:87230295-87237461(-)	RWD domain containing 2B	Rwdd2b	Chr11 q11	RWD domain containing 2B	-0.05875	0.0180647	0.00114519	-0.0941562	-0.0233437	0.116272	-0.0656496	-0.0496588	0.000121448	0.00366188	22	1	0.00257405	0.001977	33.7883	0.0381751	0.0652024	42.2968	1.73301	-2.82665	0.00470377	0.237992
305586	216578	216578_305586	Papolg	Chr11 cM	Chr11:23812646-23845253(-)	poly(A) polymerase gamma	Papolg	Chr14 q22	poly(A) polymerase gamma	0.039828	0.012249	0.00114781	0.0158205	0.0638355	0.116272	0.0329921	0.0452674	0.000511725	0.00918698	21	1	0	0.000813238	20.7067	0.414572	0.492222	0	1	-0.11845	0.905711	0.990069
288369	69129	69129_288369	Pex11g	Chr8 cM	Chr8:3507105-3517648(-)	peroxisomal biogenesis factor 11 gamma	Pex11g	Chr12 p12	peroxisomal biogenesis factor 11 gamma	0.0502042	0.0154416	0.00114905	0.0199393	0.0804691	0.116272	0.0378698	0.0570313	0.000455349	0.021501	21	1	0	0.00128967	10.6729	0.954268	0.966218	0	1	-0.911365	0.362103	0.870377
407758	320864	320864_407758	Krt26	Chr11 cM	Chr11:99219376-99228792(-)	keratin 26	Krt26	Chr10 q31	keratin 26	-0.0908068	0.027998	0.00118143	-0.145682	-0.0359316	0.11882	-0.11013	-0.0718819	8.47970738338755e-06	0.00684522	20	1	0.00351493	0.00414982	20.9863	0.337557	0.415989	26.5362	1.36121	-0.816219	0.414375	0.892976
291105	13557	13557_291105	E2f3	Chr13 cM	Chr13:30090558-30170046(-)	E2F transcription factor 3	E2f3	Chr17 p12	E2F transcription factor 3	0.0836929	0.0258552	0.001208	0.0330176	0.134368	0.120303	0.0674139	0.0914745	0.000502546	0.00365482	21	1	0.0057399	0.00405578	35.3577	0.0182799	0.0343404	47.4973	1.90466	0.25975	0.795057	0.972767
405918	258355	258355_405918	Or52e4	Chr7 cM	Chr7:104705455-104706393(+)	olfactory receptor family 52 subfamily E member 4	Or52e4	Chr1 q32	olfactory receptor family 52 subfamily E member 4	-0.0515748	0.0159362	0.00121076	-0.0828092	-0.0203405	0.120303	-0.0684885	-0.0483466	0.000709702	0.00835066	11	1	4.62824639194717e-06	0.00115649	9.91548	0.44794	0.524601	0.106873	1.00107	-1.2161	0.223948	0.782915
316620	171531	171531_316620	Mlph	Chr1 cM	Chr1:90842807-90878864(+)	melanophilin	Mlph	Chr9 q36	melanophilin	0.0464008	0.0143607	0.00123318	0.0182543	0.0745473	0.121797	0.0399271	0.0515472	0.000557389	0.0095265	21	1	2.89777675003823e-06	0.00109604	23.2767	0.275413	0.349812	0.0647018	1.00065	-0.645969	0.5183	0.922984
25432	13491	13491_25432	Drd4	Chr7 cM	Chr7:140871931-140874868(+)	dopamine receptor D4	Drd4	Chr1 q41	dopamine receptor D4	0.113182	0.0350555	0.00124377	0.0444744	0.181889	0.121885	0.0836686	0.121377	0.000554527	0.0051117	18	1	0.00751782	0.00650303	26.681	0.0629159	0.100419	41.1352	1.69881	-1.47711	0.139645	0.704554
312709	30853	30853_312709	Mlf2	Chr6 cM	Chr6:124908351-124913112(+)	myeloid leukemia factor 2	Mlf2	Chr4 q42	myeloid leukemia factor 2	0.0702246	0.0217583	0.00124886	0.0275791	0.11287	0.121885	0.0566242	0.0773695	0.000488056	0.00435552	22	1	0.00502553	0.00292935	50.4804	0.00031264	0.000901202	61.0183	2.56531	2.06537	0.0388879	0.500101
289565	384185	384185_289565	Arl9	Chr5 cM	Chr5:77151902-77158453(+)	ADP-ribosylation factor-like 9	Arl9	Chr14 p11	ADP-ribosylation factor like GTPase 9	-0.127617	0.0395637	0.00125708	-0.20516	-0.0500732	0.121967	-0.178324	-0.108153	2.05496872921274e-09	0.00885786	14	1	0.00716915	0.00697975	21.6441	0.0611281	0.0978761	43.539	1.77113	0.44701	0.654868	0.948869
60669	14747	14747_60669	Cmklr1	Chr5 cM	Chr5:113750415-113788487(-)	chemerin chemokine-like receptor 1	Cmklr1	Chr12 q16	chemerin chemokine-like receptor 1	0.0597803	0.0185654	0.001282	0.0233927	0.0961678	0.123657	0.0475197	0.0695594	0.000281247	0.0174892	21	1	0	0.00171284	17.1959	0.640221	0.700586	0	1	-1.08023	0.280038	0.825827
292735	192192	192192_292735	Shkbp1	Chr7 cM	Chr7:27041558-27055444(-)	Sh3kbp1 binding protein 1	Shkbp1	Chr1 q21	Sh3kbp1 binding protein 1	-0.0663527	0.0206624	0.00132146	-0.10685	-0.0258552	0.126179	-0.0716109	-0.0553489	0.000597956	0.00599953	22	1	0.0036693	0.00258185	42.0643	0.00413009	0.00926322	50.0587	2.00235	1.75493	0.079271	0.614757
362558	16975	16975_362558	Lrp8	Chr4 cM	Chr4:107659337-107734037(+)	low density lipoprotein receptor-related protein 8, apolipoprotein e receptor	Lrp8	Chr5 q34	LDL receptor related protein 8	0.070733	0.022037	0.00132856	0.0275413	0.113925	0.126179	0.0549756	0.0808692	0.000676562	0.00756667	13	1	0.00186672	0.00233693	23.3026	0.0252638	0.0454963	32.1925	1.47476	2.18114	0.0291732	0.453746
365770	241950	241950_365770	Bbs12	Chr3 cM	Chr3:37366703-37375602(+)	Bardet-Biedl syndrome 12	Bbs12	Chr2 q25	Bardet-Biedl syndrome 12	-0.175915	0.0548161	0.0013311	-0.283353	-0.0684777	0.126179	-0.193905	-0.129276	0.000647721	0.00577587	12	1	0.0236137	0.0149401	46.9683	2.17856218383641e-06	9.16897286557738e-06	79.5101	4.88045	0.163109	0.870432	0.983283
NA	70380	70380_NA	Mospd1	ChrX cM	ChrX:52433475-52459379(-)	motile sperm domain containing 1	NA	NA	NA	0.0724152	0.0226224	0.00136934	0.0280761	0.116754	0.127288	0.0615555	0.0832967	0.000172551	0.0125732	11	1	0.00138906	0.00227093	12.0912	0.278998	0.353739	26.4073	1.35883	-0.70925	0.478169	0.912578
116472	56069	56069_116472	Il17b	Chr18 cM	Chr18:61821006-61825609(+)	interleukin 17B	Il17b	Chr18 q12.1	interleukin 17B	0.0791611	0.0247377	0.00137416	0.0306762	0.127646	0.127288	0.0610487	0.0887449	0.000275472	0.00399861	21	1	0.00420109	0.00344523	28.9852	0.0880505	0.134299	40.072	1.66867	0.874706	0.381734	0.879165
295518	27278	27278_295518	Clnk	Chr5 cM	Chr5:38863805-39034155(-)	cytokine-dependent hematopoietic cell linker	Clnk	Chr14 q21	cytokine-dependent hematopoietic cell linker	0.0516947	0.0161547	0.0013744	0.020032	0.0833574	0.127288	0.0390135	0.0547089	0.000884758	0.133455	12	1	0	0.00115388	5.36279	0.912332	0.931823	0	1	-0.782725	0.433789	0.897833
679564	320343	320343_679564	Lypd6	Chr2 cM	Chr2:49956441-50083581(+)	LY6/PLAUR domain containing 6	Lypd6	Chr3 q12	Ly6/Plaur domain containing 6	-0.0778372	0.0243249	0.00137473	-0.125513	-0.0301614	0.127288	-0.0955353	-0.0652336	0.000191014	0.00704648	14	1	0.000403752	0.0029756	13.0851	0.44126	0.518423	4.83201	1.05077	-0.225329	0.821723	0.976065
310132	18414	18414_310132	Osmr	Chr15 cM	Chr15:6843049-6904434(-)	oncostatin M receptor	Osmr	Chr2 q16	oncostatin M receptor	0.121195	0.0378974	0.00138398	0.0469173	0.195472	0.127288	0.0994852	0.141453	6.31935133270278e-05	0.00432963	21	1	0.0151399	0.00867879	52.7534	8.83409687953396e-05	0.000283096	59.6712	2.47962	0.0157461	0.987437	1
64352	14866	14866_64352	Gstm5	Chr3 cM	Chr3:107803240-107806002(+)	glutathione S-transferase, mu 5	Gstm5	Chr2	glutathione S-transferase, mu 5	-0.134226	0.0420022	0.00139499	-0.216549	-0.051903	0.127288	-0.147552	-0.0975571	0.000555188	0.00395941	21	1	0.0268717	0.0112331	277.178	3.59982974881029e-47	2.17493010538011e-45	87.4637	7.97681	-1.2293	0.21896	0.779185
81670	76282	76282_81670	Gpt	Chr15 cM	Chr15:76580926-76583875(+)	glutamic pyruvic transaminase, soluble	Gpt	Chr7 q34	glutamic--pyruvic transaminase	-0.0656698	0.0205519	0.00139682	-0.105951	-0.0253887	0.127288	-0.073747	-0.046743	0.000164721	0.00346763	22	1	0.00376567	0.00271068	37.0992	0.0163979	0.031286	44.2015	1.79216	-0.314059	0.753476	0.965548
308624	380629	380629_308624	Heca	Chr10 cM	Chr10:17774788-17823785(-)	hdc homolog, cell cycle regulator	Heca	Chr1 p12	hdc homolog, cell cycle regulator	0.0443505	0.013889	0.00140704	0.0171285	0.0715725	0.127515	0.0325035	0.0489266	0.000532327	0.0286217	22	1	3.74076673740352e-05	0.00104566	18.0706	0.644531	0.70408	0.856041	1.00863	-1.48007	0.138856	0.703628
404892	258757	258757_404892	Or9g19	Chr2 cM	Chr2:85600147-85601064(+)	olfactory receptor family 9 subfamily G member 19	Or9g19	Chr3 q24	olfactory receptor family 9 subfamily G member 19	0.0225921	0.00709054	0.00144142	0.00869486	0.0364893	0.129917	0.0212298	0.0444269	0.00152385	0.300038	11	1	0	0.000954222	12.8469	0.232358	0.304434	0	1	-0.277633	0.781294	0.970309
361243	68916	68916_361243	Cdkal1	Chr13 cM	Chr13:29375729-30039657(-)	CDK5 regulatory subunit associated protein 1-like 1	Cdkal1	Chr17 p12	CDK5 regulatory subunit associated protein 1-like 1	-0.0510375	0.0160361	0.00145925	-0.0824676	-0.0196074	0.130405	-0.0561031	-0.0407501	0.000430877	0.00688175	21	1	0.000802717	0.00145946	19.8972	0.464374	0.540287	15.733	1.1867	1.49157	0.135811	0.701445
NA	320225	320225_NA	Catsperg1	Chr7 cM	Chr7:28880746-28913460(-)	cation channel sperm associated auxiliary subunit gamma 1	NA	NA	NA	-0.0941142	0.0295875	0.00146828	-0.152105	-0.0361238	0.130405	-0.11756	-0.0757579	9.69154265836097e-08	0.00837238	11	1	0.00370882	0.00382277	17.4027	0.0659141	0.104628	45.9621	1.85055	0.312067	0.754989	0.965548
366065	241447	241447_366065	Cers6	Chr2 cM	Chr2:68691785-68944626(+)	ceramide synthase 6	Cers6	Chr3 q21	ceramide synthase 6	-0.0646696	0.0203336	0.00147055	-0.104523	-0.0248165	0.130405	-0.0731333	-0.0500768	0.000408314	0.0067979	13	1	0.00145382	0.00196988	17.1184	0.145198	0.205094	29.2783	1.41399	0.104774	0.916555	0.991322
311651	77031	77031_311651	Slc9a8	Chr2 cM	Chr2:167263632-167318920(+)	solute carrier family 9 (sodium/hydrogen exchanger), member 8	Slc9a8	Chr3 q42	solute carrier family 9 member A8	-0.0411719	0.0129601	0.00148905	-0.0665733	-0.0157705	0.131339	-0.0445662	-0.0369725	0.000690313	0.00555185	22	1	1.24570645932819e-06	0.000882688	19.1366	0.576375	0.644394	0.0323379	1.00032	-0.0114804	0.99084	1
192243	224139	224139_192243	Golgb1	Chr16 cM	Chr16:36695502-36753447(+)	golgin B1	Golgb1	Chr11 q21	golgin B1	-0.0416589	0.0131354	0.00151655	-0.0674039	-0.015914	0.133053	-0.0492648	-0.0358598	0.000591439	0.00702748	20	1	2.9212375516353e-05	0.000858237	18.5418	0.486564	0.561216	0.803275	1.0081	-0.765577	0.443928	0.900601
25296	12159	12159_25296	Bmp4	Chr14 cM	Chr14:46620982-46628126(-)	bone morphogenetic protein 4	Bmp4	Chr15 p14	bone morphogenetic protein 4	0.0740313	0.0233633	0.00153119	0.0282402	0.119822	0.133189	0.0612331	0.0817239	0.00059649	0.0133526	22	1	0	0.00302528	17.6451	0.671337	0.72825	0	1	-0.985621	0.324319	0.853057
503423	434768	434768_503423	Rhox8	ChrX cM	ChrX:36963655-36967821(-)	reproductive homeobox 8	Rhox8	ChrX q35	reproductive homeobox 8	0.0991057	0.0312821	0.00153425	0.0377939	0.160418	0.133189	0.0906584	0.107338	0.00109107	0.0165281	11	1	0	0.00373641	4.34964	0.930199	0.946452	0	1	0.21403	0.830523	0.977518
361877	66970	66970_361877	Ssbp2	Chr13 cM	Chr13:91608402-91851548(+)	single-stranded DNA binding protein 2	Ssbp2	Chr2 q12	single-stranded DNA binding protein 2	-0.166832	0.0527546	0.00156472	-0.270229	-0.0634343	0.135123	-0.185732	-0.132394	0.000492004	0.00564271	14	1	0.0330513	0.0152169	104.398	2.32049834529433e-16	2.86270005290087e-15	88.611	8.78037	0.418659	0.675465	0.950718
304378	57330	57330_304378	Gigyf1	Chr5 cM	Chr5:137516810-137526197(+)	GRB10 interacting GYF protein 1	Gigyf1	Chr12 q12	GRB10 interacting GYF protein 1	-0.0453194	0.0143901	0.0016364	-0.0735235	-0.0171153	0.139724	-0.0507926	-0.0378852	0.000611001	0.020297	22	1	3.30444027137322e-06	0.00111418	29.9557	0.0928822	0.140525	0.0698256	1.0007	1.33465	0.181991	0.75812
300981	109652	109652_300981	Acy1	Chr9 cM	Chr9:106310180-106315518(-)	aminoacylase 1	Acy1	Chr8 q32	aminoacylase 1	-0.0495092	0.0157252	0.00164172	-0.0803301	-0.0186883	0.139724	-0.0595292	-0.0448186	0.000234891	0.0124949	22	1	0	0.00125425	24.0989	0.28829	0.363564	0	1	-1.6394	0.101131	0.655164
29455	23886	23886_29455	Gdf15	Chr8 cM	Chr8:71082043-71085106(-)	growth differentiation factor 15	Gdf15	Chr16 p14	growth differentiation factor 15	0.0604692	0.0192082	0.00164341	0.0228218	0.0981167	0.139724	0.0523754	0.0735991	5.0367319161943e-05	0.00516393	19	1	0.00149552	0.00177552	30.3044	0.0345898	0.0597971	30.3919	1.43661	3.96001	7.4946541506255e-05	0.0301344
362431	73149	73149_362431	Clec4a3	Chr6 cM	Chr6:122929474-122946834(+)	C-type lectin domain family 4, member a3	Clec4a3	Chr4 q42	C-type lectin domain family 4, member A3	0.105715	0.0336318	0.00167046	0.0397983	0.171633	0.141295	0.0833897	0.115798	0.000872888	0.00585719	22	1	0.0110265	0.00692871	42.401	0.00374542	0.00849168	52.8565	2.12118	-0.592759	0.553342	0.929699
691543	72425	72425_691543	Katnbl1	Chr2 cM	Chr2:112209556-112244582(+)	katanin p80 subunit B like 1	Katnbl1	Chr3 q35	katanin regulatory subunit B1 like 1	0.0684432	0.0218466	0.00173087	0.0256247	0.111262	0.144413	0.0493295	0.0743322	0.000831161	0.00664251	22	1	0.00325294	0.00285221	31.827	0.0609531	0.0976932	36.1799	1.5669	-0.643605	0.519832	0.922984
362285	12841	12841_362285	Col9a3	Chr2 cM	Chr2:180239895-180263985(+)	collagen, type IX, alpha 3	Col9a3	Chr3 q43	collagen type IX alpha 3 chain	0.0600435	0.0191669	0.00173224	0.0224771	0.0976099	0.144413	0.0468749	0.0681008	0.000770555	0.0219502	20	1	1.07176085137251e-07	0.00192376	17.009	0.589259	0.655632	0.00140721	1.00001	-0.212589	0.831648	0.977518
292999	269941	269941_292999	Chsy1	Chr7 cM	Chr7:65759263-65823546(+)	chondroitin sulfate synthase 1	Chsy1	Chr1 q22	chondroitin sulfate synthase 1	-0.0515622	0.0164607	0.00173358	-0.0838246	-0.0192998	0.144413	-0.056222	-0.0436821	0.000719058	0.0070608	22	1	0.00180901	0.00166468	29.1542	0.110348	0.163177	34.1638	1.51892	1.00233	0.316186	0.849949
293631	75770	75770_293631	Brsk2	Chr7 cM	Chr7:141503488-141557981(+)	BR serine/threonine kinase 2	Brsk2	Chr1 q41	BR serine/threonine kinase 2	0.084769	0.0270943	0.001756	0.0316652	0.137873	0.145545	0.072016	0.0967992	0.000471855	0.00790655	14	1	0.00513456	0.00377819	30.1449	0.00448846	0.00996536	58.377	2.40252	0.922613	0.356209	0.868092
688862	271424	271424_688862	Ip6k3	Chr17 cM	Chr17:27362945-27386738(-)	inositol hexaphosphate kinase 3	Ip6k3	Chr20 p12	inositol hexakisphosphate kinase 3	0.152183	0.0486716	0.00176765	0.0567881	0.247577	0.145778	0.12144	0.175917	0.000535295	0.0144537	12	1	0.0131549	0.010056	39.3195	4.67420820713828e-05	0.000157661	71.3296	3.48792	-0.230372	0.817802	0.975869
100363539	66845	66845_100363539	Mrpl33	Chr5 cM	Chr5:31771295-31779988(+)	mitochondrial ribosomal protein L33	Mrpl33	Chr6	mitochondrial ribosomal protein L33	-0.0648772	0.0207711	0.0017875	-0.105588	-0.0241666	0.146113	-0.0780387	-0.0460526	0.000239781	0.016938	13	1	0.00108365	0.00195594	12.1708	0.432062	0.509067	20.9459	1.26496	-0.421787	0.673181	0.950314
304667	234542	234542_304667	Rtbdn	Chr8 cM	Chr8:85673620-85683232(+)	retbindin	Rtbdn	Chr19 q11	retbindin	0.0631066	0.0202062	0.00178943	0.0235031	0.10271	0.146113	0.0547669	0.0683813	0.00124796	0.0105786	22	1	1.03978463370874e-06	0.00213089	15.1171	0.817031	0.852648	0.0111128	1.00011	-0.43555	0.663163	0.948921
54290	67865	67865_54290	Rgs10	Chr7 cM	Chr7:127975345-128020482(-)	regulator of G-protein signalling 10	Rgs10	Chr1 q37	regulator of G-protein signaling 10	0.134667	0.0431937	0.00182242	0.0500087	0.219325	0.146612	0.10089	0.148968	0.000941702	0.00501197	18	1	0.0200755	0.0109499	49.3815	5.26659012566315e-05	0.00017556	73.4928	3.77256	1.88817	0.0590034	0.563193
306526	67920	67920_306526	Mak16	Chr8 cM	Chr8:31649496-31658752(-)	MAK16 homolog	Mak16	Chr16 q12.3	MAK16 homolog	0.0369062	0.0118385	0.001824	0.0137033	0.0601092	0.146612	0.0338606	0.040808	0.000755671	0.0050089	22	1	8.32311000919454e-07	0.000760869	19.2013	0.572228	0.640538	0.0261198	1.00026	1.78091	0.074927	0.606987
314638	208677	208677_314638	Creb3l3	Chr10 cM	Chr10:80920163-80934706(-)	cAMP responsive element binding protein 3-like 3	Creb3l3	Chr7 q11	cAMP responsive element binding protein 3-like 3	0.065493	0.0210097	0.00182536	0.0243146	0.106671	0.146612	0.0539257	0.0702058	0.00105884	0.0213072	16	1	0	0.00200283	11.3725	0.725767	0.775311	0	1	-1.29582	0.195037	0.761778
288906	19724	19724_288906	Rfx1	Chr8 cM	Chr8:84793463-84823621(+)	regulatory factor X, 1 (influences HLA class II expression)	Rfx1	Chr19 q11	regulatory factor X1	-0.0732341	0.0235065	0.00183649	-0.119306	-0.0271621	0.146612	-0.0839792	-0.0633018	0.000110719	0.00633159	22	1	0.00496234	0.00353768	42.9136	0.00322416	0.00743974	44.7595	1.81027	2.30438	0.0212014	0.412245
313167	230082	230082_313167	Nol6	Chr4 cM	Chr4:41114427-41124450(-)	nucleolar protein family 6 (RNA-associated)	Nol6	Chr5 q22	nucleolar protein 6	0.0627359	0.0201549	0.00185389	0.0232331	0.102239	0.146612	0.0528027	0.0793131	0.000150786	0.00794932	13	1	0.000677407	0.00194357	15.5624	0.212113	0.282054	13.0435	1.15	1.67824	0.0933009	0.640749
64572	24113	24113_64572	Vax2	Chr6 cM	Chr6:83688246-83715295(+)	ventral anterior homeobox 2	Vax2	Chr4 q34	ventral anterior homeobox 2	0.0690451	0.0222195	0.00188733	0.0254957	0.112594	0.146612	0.0552949	0.0808833	6.86278710919196e-06	0.00829383	17	1	0.00234947	0.00254575	31.383	0.0120182	0.0237172	32.6832	1.48551	0.347237	0.728413	0.96217
291709	67453	67453_291709	Slc25a46	Chr18 cM	Chr18:31713217-31743585(-)	solute carrier family 25, member 46	Slc25a46	Chr18 p12	solute carrier family 25, member 46	0.0513649	0.0165437	0.00190408	0.0189398	0.08379	0.146612	0.0441791	0.0561954	0.000594895	0.0062254	22	1	0.00259494	0.0017452	40.1827	0.00706526	0.0148055	49.8271	1.99311	-0.796619	0.425672	0.896246
29725	12012	12012_29725	Baat	Chr4 cM	Chr4:49489422-49506557(-)	bile acid-Coenzyme A: amino acid N-acyltransferase	Baat	Chr5 q22	bile acid CoA:amino acid N-acyltransferase	0.060822	0.0195941	0.00190863	0.0224182	0.0992257	0.146612	0.0546914	0.0660221	0.000990933	0.00599123	21	1	1.64845514324928e-06	0.00180564	20.2661	0.441396	0.518546	0.0191613	1.00019	1.03814	0.299203	0.838924
24678	18768	18768_24678	Pkib	Chr10 cM	Chr10:57508077-57617208(+)	protein kinase inhibitor beta, cAMP dependent, testis specific	Pkib	Chr20 q12	cAMP-dependent protein kinase inhibitor beta	-0.138677	0.0446848	0.00191283	-0.226257	-0.0510961	0.146612	-0.150134	-0.105662	0.000892276	0.00469796	22	1	0.0274675	0.0131252	57.0145	3.5756563580216e-05	0.000123228	71.1112	3.46155	-1.20723	0.227343	0.785692
312382	26357	26357_312382	Abcg2	Chr6 cM	Chr6:58561476-58669436(+)	ATP binding cassette subfamily G member 2 (Junior blood group)	Abcg2	Chr4 q24	ATP binding cassette subfamily G member 2	-0.0749224	0.0241642	0.00193158	-0.122283	-0.0275615	0.146612	-0.0836958	-0.0592864	0.000741544	0.0070866	20	1	0.00328464	0.00333471	30.0674	0.0509468	0.0838472	31.7375	1.46493	-1.18035	0.237862	0.795962
289671	58227	58227_289671	Fam184b	Chr5 cM	Chr5:45687047-45796843(-)	family with sequence similarity 184, member B	Fam184b	Chr14 q11	family with sequence similarity 184, member B	-0.105472	0.0340389	0.00194466	-0.172187	-0.0387565	0.146612	-0.121623	-0.0916607	0.000194742	0.00651243	22	1	0.0147431	0.00762237	61.0476	8.85383258015584e-06	3.4040819248739e-05	63.6893	2.75401	0.681232	0.495725	0.916672
362652	214063	214063_362652	Dnajc16	Chr4 cM	Chr4:141487500-141518242(-)	DnaJ heat shock protein family (Hsp40) member C16	Dnajc16	Chr5 q36	DnaJ heat shock protein family (Hsp40) member C16	-0.0386385	0.0124732	0.00195012	-0.0630855	-0.0141915	0.146612	-0.0431105	-0.0332346	0.000924224	0.0146747	22	1	0	0.00087777	13.1975	0.90155	0.923243	0	1	0.530866	0.595512	0.93761
100911970	73490	73490_100911970	Mipol1	Chr12 cM	Chr12:57277211-57504027(+)	mirror-image polydactyly 1	Mipol1	Chr6	mirror-image polydactyly 1	-0.0833703	0.0269143	0.00195083	-0.136121	-0.0306192	0.146612	-0.0974414	-0.071367	0.00038888	0.0130589	12	1	5.87222017156046e-06	0.00326789	12.9183	0.298696	0.374853	0.0650993	1.00065	0.543674	0.586666	0.934732
499924	378700	378700_499924	Bpifb3	Chr2 cM	Chr2:153760150-153774916(+)	BPI fold containing family B, member 3	Bpifb3	Chr3 q41	BPI fold containing family B, member 3	0.0710354	0.0229339	0.00195227	0.0260858	0.115985	0.146612	0.0625362	0.0776253	0.000760144	0.00738933	16	1	2.10288636419006e-06	0.00261554	20.1562	0.166022	0.229421	0.0241245	1.00024	-0.538672	0.590113	0.935807
337920	215928	215928_337920	Mfsd4b5	Chr10 cM	Chr10:39834057-39862642(-)	major facilitator superfamily domain containing 4B5	Naglt1	Chr20 q12	Na+ dependent glucose transporter 1	0.0612983	0.0198027	0.00196509	0.0224858	0.100111	0.146612	0.0559183	0.082886	2.08898069718438e-06	0.0085131	18	1	0.00166327	0.00185608	31.4788	0.0174535	0.0329832	32.5872	1.4834	1.70229	0.088701	0.6328
304302	231861	231861_304302	Tnrc18	Chr5 cM	Chr5:142710416-142803417(-)	trinucleotide repeat containing 18	Tnrc18	Chr12 p11	trinucleotide repeat containing 18	-0.0681682	0.0220416	0.00198343	-0.111369	-0.0249674	0.146612	-0.0793383	-0.0606565	3.56690720991777e-05	0.00676842	21	1	0.00409109	0.00299566	38.7658	0.00712882	0.0149273	45.5393	1.83619	0.966187	0.333951	0.859444
29739	14630	14630_29739	Gclm	Chr3 cM	Chr3:122039206-122060864(+)	glutamate-cysteine ligase, modifier subunit	Gclm	Chr2 q42	glutamate cysteine ligase, modifier subunit	0.0554356	0.0179259	0.00198488	0.0203015	0.0905698	0.146612	0.0474303	0.0614255	0.000505668	0.0112806	21	1	0.00118627	0.00189447	22.8121	0.298113	0.374207	18.6248	1.22888	-0.803395	0.421746	0.894378
317418	69499	69499_317418	Tsr2	ChrX cM	ChrX:149870090-149879539(-)	TSR2 20S rRNA accumulation	Tsr2	ChrX q12	TSR2, ribosome maturation factor	-0.0837398	0.0270893	0.00199316	-0.136834	-0.0306457	0.146612	-0.0942995	-0.0673921	0.000502278	0.00643714	21	1	0.00898987	0.00453833	66.1646	7.60306824981065e-07	3.42823968595891e-06	72.6613	3.65782	-1.42379	0.154506	0.726243
363555	215001	215001_363555	Wfikkn1	Chr17 cM	Chr17:26096602-26099832(-)	WAP, FS, Ig, KU, and NTR-containing protein 1	Wfikkn1	Chr10 q12	WAP, follistatin/kazal, immunoglobulin, kunitz and netrin domain containing 1	-0.0686335	0.0222034	0.00199402	-0.112151	-0.0251156	0.146612	-0.0761981	-0.0586027	0.000385089	0.00836386	20	1	0.00201791	0.00256558	26.4345	0.118532	0.173106	23.5665	1.30833	-0.321921	0.747513	0.96518
303488	15410	15410_303488	Hoxb3	Chr11 cM	Chr11:96214152-96238756(+)	homeobox B3	Hoxb3	Chr10 q26	homeo box B3	0.0633456	0.0204939	0.00199519	0.0231783	0.103513	0.146612	0.0513176	0.0786025	6.5897086854509e-05	0.00931919	15	1	0.00150755	0.0020309	16.7507	0.269704	0.344125	28.1699	1.39217	1.33017	0.183463	0.759903
364601	78506	78506_364601	Micu3	Chr8 cM	Chr8:40760499-40839349(+)	mitochondrial calcium uptake family, member 3	Micu3	Chr16 q12.1	mitochondrial calcium uptake family, member 3	0.0626338	0.0202651	0.00199676	0.0229148	0.102353	0.146612	0.0445636	0.0727252	0.000830515	0.00832555	20	1	0.0026652	0.00228927	36.6685	0.00872733	0.0179085	50.2236	2.00898	3.03563	0.00240034	0.172887
298845	100952	100952_298845	Emilin1	Chr5 cM	Chr5:31070746-31078621(+)	elastin microfibril interfacer 1	Emilin1	Chr6 q14	elastin microfibril interfacer 1	0.0779596	0.0252242	0.00199704	0.0285212	0.127398	0.146612	0.0610935	0.0890728	0.000334627	0.00762375	21	1	0.00592118	0.00378726	53.5033	6.85148626843297e-05	0.000223841	61.0142	2.56504	0.793301	0.427603	0.896689
289733	237625	237625_289733	Pla2g3	Chr11 cM	Chr11:3438284-3449350(+)	phospholipase A2, group III	Pla2g3	Chr14 q21	phospholipase A2, group III	0.0856932	0.0277418	0.00200859	0.0313203	0.140066	0.146612	0.0632462	0.0996221	0.000204239	0.00667126	20	1	0.0070719	0.00447499	46.9105	0.000367849	0.00104357	56.1533	2.28067	-0.0173352	0.986169	1
498533	219148	219148_498533	Fam167a	Chr14 cM	Chr14:63673843-63702947(+)	family with sequence similarity 167, member A	Fam167a	Chr15 p12	family with sequence similarity 167, member A	0.0759362	0.024592	0.00201617	0.0277368	0.124136	0.146612	0.0643203	0.0843919	0.000690992	0.01301	21	1	0	0.00317956	16.4437	0.688746	0.743322	0	1	-0.187818	0.851019	0.97906
29463	19243	19243_29463	Ptp4a1	Chr1 cM	Chr1:30979384-30988846(-)	protein tyrosine phosphatase 4a1	Ptp4a1	Chr9 q21	protein tyrosine phosphatase 4A1	0.0964824	0.0312655	0.00202932	0.0352032	0.157762	0.146612	0.0806025	0.108258	0.000368903	0.00586279	19	1	0.0124549	0.00607321	64.4423	3.84372543562344e-07	1.81293701273014e-06	72.1106	3.58559	-1.20833	0.22692	0.785183
83503	69833	69833_83503	Polr2f	Chr15 cM	Chr15:79025525-79035974(+)	polymerase (RNA) II (DNA directed) polypeptide F	Polr2f	Chr7 q34	RNA polymerase II, I and III subunit F	0.0379009	0.0122873	0.00203851	0.0138183	0.0619836	0.146612	0.0321764	0.0422627	0.00067518	0.0113711	21	1	2.29382263907909e-07	0.000796608	27.7439	0.115602	0.169653	0.00696737	1.00007	-0.367523	0.713229	0.958527
680266	13972	13972_680266	Gnb1l	Chr16 cM	Chr16:18317463-18385429(+)	guanine nucleotide binding protein (G protein), beta polypeptide 1-like	Gnb1l	Chr11 q23	G protein subunit beta 1 like	0.0757738	0.0245681	0.00204078	0.0276212	0.123926	0.146612	0.0606482	0.0887777	0.000313374	0.0143369	14	1	0.000938327	0.00280441	14.1638	0.362413	0.441089	11.3499	1.12803	-0.572881	0.566725	0.932407
498728	54326	54326_498728	Elovl2	Chr13 cM	Chr13:41335858-41373879(-)	ELOVL fatty acid elongase 2	Elovl2	Chr17 p12	ELOVL fatty acid elongase 2	-0.0716722	0.023259	0.00205975	-0.117259	-0.0260853	0.146612	-0.0776193	-0.0591662	0.00111102	0.00649672	22	1	0.00620532	0.0034808	57.0594	3.52128975370072e-05	0.000121456	60.8921	2.55703	0.916583	0.359361	0.86936
301085	17281	17281_301085	Fyco1	Chr9 cM	Chr9:123618565-123680964(-)	FYVE and coiled-coil domain containing 1	Fyco1	Chr8 q32	FYVE and coiled-coil domain autophagy adaptor 1	-0.10629	0.0344961	0.00206163	-0.173901	-0.0386785	0.146612	-0.117749	-0.0792556	0.000852753	0.00528055	22	1	0.0143732	0.00758401	63.2669	4.04077070964388e-06	1.63715234794562e-05	66.9537	3.02606	-1.34499	0.178627	0.751408
120099766	243833	243833_120099766	Zfp128	Chr7 cM	Chr7:12615105-12627349(+)	zinc finger protein 128	Znf8	Chr1	zinc finger protein 8	0.0611845	0.0198579	0.00206221	0.0222638	0.100105	0.146612	0.0482049	0.0701645	0.000654878	0.0251205	12	1	0	0.00192422	10.7663	0.463045	0.539102	0	1	-2.24743	0.0246128	0.428683
100360872	17227	17227_100360872	Mcpt4	Chr14 cM	Chr14:56297201-56299767(-)	mast cell protease 4	Mcpt1l1	Chr15	mast cell protease 1-like 1	0.058877	0.019135	0.00209152	0.021373	0.096381	0.147915	0.0456951	0.0675861	0.000953984	0.0283832	15	1	0	0.0016969	12.3408	0.578952	0.646442	0	1	-0.993403	0.320514	0.852532
117022	16178	16178_117022	Il1r2	Chr1 cM	Chr1:40123872-40164390(+)	interleukin 1 receptor, type II	Il1r2	Chr9 q22	interleukin 1 receptor type 2	0.0988631	0.0321409	0.00209846	0.0358681	0.161858	0.147915	0.0772124	0.116232	0.000185621	0.0087191	20	1	0.00789784	0.00557701	45.6084	0.000562964	0.0015348	57.0825	2.33005	-0.0160164	0.987221	1
309377	54612	54612_309377	Sfrp5	Chr19 cM	Chr19:42186410-42190691(-)	secreted frizzled-related sequence protein 5	Sfrp5	Chr1 q54	secreted frizzled-related protein 5	0.0576844	0.0187724	0.00212036	0.0208912	0.0944775	0.148822	0.0482845	0.0673107	0.000319014	0.0131135	20	1	0.000238741	0.0018872	27.2158	0.0997264	0.14946	3.35201	1.03468	0.143288	0.886062	0.987538
498404	104479	104479_498404	Ccdc117	Chr11 cM	Chr11:5478887-5492187(-)	coiled-coil domain containing 117	Ccdc117	Chr14 q21	coiled-coil domain containing 117	-0.0689425	0.0224696	0.00215316	-0.112982	-0.0249028	0.149686	-0.0778595	-0.0594102	0.000358602	0.00688314	22	1	0.00387207	0.0032799	32.3138	0.0544017	0.0886225	36.6905	1.57954	-1.04796	0.294657	0.834385
293625	57913	57913_293625	Pidd1	Chr7 cM	Chr7:141018026-141023938(-)	p53 induced death domain protein 1	Pidd1	Chr1 q41	p53-induced death domain protein 1	0.072333	0.0235808	0.00215893	0.0261154	0.118551	0.149686	0.0584723	0.0812273	0.000110836	0.00711489	20	1	0.0024083	0.00326257	28.7864	0.0694196	0.109423	22.8702	1.29652	1.11566	0.264566	0.815466
317464	17692	17692_317464	Msl3	ChrX cM	ChrX:167437113-167456894(-)	MSL complex subunit 3	Msl3	ChrX q13	MSL complex subunit 3	0.0434033	0.0141541	0.00216595	0.0156617	0.0711448	0.149686	0.0348461	0.0473713	0.000947928	0.00943626	21	1	0.000702449	0.00120565	20.9735	0.398694	0.476285	17.3294	1.20962	-1.79967	0.0719133	0.596566
155430	15214	15214_155430	Hey2	Chr10 cM	Chr10:30708355-30718779(-)	hairy/enhancer-of-split related with YRPW motif 2	Hey2	Chr1 p11	hes-related family bHLH transcription factor with YRPW motif 2	-0.120263	0.0392801	0.00220105	-0.19725	-0.0432752	0.149686	-0.131185	-0.100756	0.00075272	0.00668299	22	1	0.0170437	0.00989319	50.6723	0.000293895	0.000851933	59.6934	2.48099	0.761164	0.446559	0.900625
81812	21833	21833_81812	Thra	Chr11 cM	Chr11:98631539-98659832(+)	thyroid hormone receptor alpha	Thra	Chr10 q31	thyroid hormone receptor alpha	-0.0625897	0.0204458	0.00220409	-0.102663	-0.0225168	0.149686	-0.0688939	-0.0469951	0.000572299	0.00578433	21	1	0.00393802	0.00255898	41.3195	0.00338864	0.00777252	53.184	2.13602	-0.370687	0.71087	0.958091
289185	433375	433375_289185	Creg1	Chr1 cM	Chr1:165591327-165602878(+)	cellular repressor of E1A-stimulated genes 1	Creg1	Chr13 q23	cellular repressor of E1A-stimulated genes 1	-0.0914039	0.0298698	0.00221276	-0.149948	-0.0328603	0.149686	-0.103869	-0.0750344	0.000438589	0.00728661	20	1	0.00936691	0.0053074	51.8656	6.92959685946456e-05	0.000226213	64.1313	2.78794	-0.510862	0.609448	0.940076
366017	227715	227715_366017	Exosc2	Chr2 cM	Chr2:31560727-31571361(+)	exosome component 2	Exosc2	Chr3 p12	exosome component 2	-0.0630691	0.0206119	0.00221456	-0.103468	-0.0226705	0.149686	-0.0700475	-0.0503614	0.000746845	0.00617176	21	1	0.00378545	0.00266037	36.1849	0.0146289	0.0282574	46.8298	1.88075	-1.00452	0.31513	0.849166
298943	12033	12033_298943	Bcap29	Chr12 cM	Chr12:31645353-31684657(-)	B cell receptor associated protein 29	Bcap29	Chr6 q16	B-cell receptor-associated protein 29	0.057736	0.0188792	0.00222688	0.0207334	0.0947386	0.149686	0.045269	0.0641428	0.000407131	0.00927584	22	1	0.0016912	0.00206961	40.2559	0.00692152	0.0145468	23.98	1.31544	0.0752565	0.940011	0.997024
290946	69577	69577_290946	Fastkd3	Chr13 cM	Chr13:68730353-68740457(+)	FAST kinase domains 3	Fastkd3	Chr1	FAST kinase domains 3	-0.0642522	0.0210223	0.00224028	-0.105455	-0.0230492	0.149686	-0.0693988	-0.0537506	0.00122857	0.00704636	22	1	0.00527845	0.0028605	55.0723	6.89978515918052e-05	0.000225357	61.9468	2.6279	1.76937	0.0768317	0.610069
313866	213556	213556_313866	Plekhh2	Chr17 cM	Chr17:84819323-84929566(+)	pleckstrin homology domain containing, family H (with MyTH4 domain) member 2	Plekhh2	Chr6 q12	pleckstrin homology, MyTH4 and FERM domain containing H2	-0.0822071	0.026913	0.00225396	-0.134956	-0.0294586	0.149686	-0.0907106	-0.0561863	0.000864202	0.00512942	21	1	0.00789484	0.00458478	57.3918	1.78976481717399e-05	6.51520213958679e-05	57.3935	2.34706	-2.04083	0.0412673	0.504568
305101	207792	207792_305101	BC034090	Chr1 cM	Chr1:155088217-155120190(-)	cDNA sequence BC034090	Kiaa1614	Chr13 q21	KIAA1614 homolog	0.165537	0.054203	0.00225791	0.0593015	0.271773	0.149686	0.142746	0.190156	0.000116048	0.0142994	11	1	0.0159297	0.0138828	21.1515	0.0200616	0.0372044	54.469	2.1963	0.266521	0.789838	0.971831
295263	213054	213054_295263	Gabpb2	Chr3 cM	Chr3:95089077-95125227(-)	GA repeat binding protein, beta 2	Gabpb2	Chr2 q34	GA binding protein transcription factor subunit beta 2	-0.0912371	0.0298775	0.00226035	-0.149796	-0.0326782	0.149686	-0.101604	-0.0754369	0.0011233	0.0106842	13	1	0.00540892	0.00438423	24.405	0.0179082	0.0337344	53.632	2.15666	1.56087	0.118554	0.67725
291996	67619	67619_291996	Nob1	Chr8 cM	Chr8:108139121-108151670(-)	NIN1/RPN12 binding protein 1 homolog	Nob1	Chr19 q12	NIN1 (RPN12) binding protein 1 homolog	-0.0443925	0.01454	0.00226469	-0.0728904	-0.0158946	0.149686	-0.050462	-0.0354975	0.00049075	0.0075783	22	1	0.00107682	0.00133487	24.8751	0.252613	0.325821	24.2295	1.31978	-0.513226	0.607794	0.940003
498075	77647	77647_498075	Trat1	Chr16 cM	Chr16:48551137-48592384(-)	T cell receptor associated transmembrane adaptor 1	Trat1	Chr11 q21	T cell receptor associated transmembrane adaptor 1	0.0516558	0.016919	0.00226478	0.0184951	0.0848165	0.149686	0.0426726	0.061253	0.000692609	0.0151379	18	1	9.96875395979887e-05	0.00151165	14.6464	0.620932	0.683734	1.89999	1.01937	-1.23925	0.215253	0.77542
24962	107869	107869_24962	Cth	Chr3 cM	Chr3:157599885-157630714(-)	cystathionine gamma lyase	Cth	Chr2 q45	cystathionine gamma-lyase	-0.126447	0.041432	0.0022738	-0.207653	-0.0452421	0.149686	-0.137908	-0.0942136	0.00133042	0.00602064	21	1	0.0238144	0.0109771	75.644	2.12697479121202e-08	1.209318242201e-07	77.6422	4.47271	-1.45233	0.146411	0.713498
293653	71670	71670_293653	Acy3	Chr19 cM	Chr19:4036570-4040007(+)	aminoacylase 3	Acy3	Chr1 q43	aminoacylase 3	-0.063483	0.0208046	0.00227787	-0.104259	-0.0227067	0.149686	-0.069956	-0.049207	0.00127184	0.00752095	22	1	0.0018897	0.00264146	23.7191	0.306866	0.38356	21.0951	1.26735	0.688436	0.491178	0.915685
NA	140497	140497_NA	Cd300c2	Chr11 cM	Chr11:114887595-114892706(-)	CD300C molecule 2	NA	NA	NA	0.126316	0.0414154	0.00228857	0.0451435	0.207489	0.149771	0.105643	0.144862	0.00022424	0.0104225	11	1	0.00992202	0.0081778	23.3561	0.00950576	0.0193208	56.4981	2.29875	-0.165885	0.868247	0.983046
366466	215090	215090_366466	Maneal	Chr4 cM	Chr4:124749032-124755964(-)	mannosidase, endo-alpha-like	Maneal	Chr5 q36	mannosidase, endo-alpha-like	-0.0361323	0.0118512	0.00229733	-0.0593602	-0.0129044	0.149771	-0.0402989	-0.0311185	0.00120194	0.0205334	13	1	0	0.000576771	9.37403	0.670695	0.727696	0	1	1.49868	0.133957	0.701229
108349256	67412	67412_108349256	Mtcl3	Chr10 cM	Chr10:29019992-29075626(+)	MTCL family member 3	Mtcl3	Chr1	MTCL family member 3	0.0537983	0.0176584	0.00231432	0.0191885	0.0884081	0.15022	0.0491136	0.0586963	0.00170152	0.0102674	13	1	0	0.00145203	4.68302	0.967737	0.977336	0	1	0.704995	0.480813	0.91334
308896	74996	74996_308896	Usp47	Chr7 cM	Chr7:111622692-111710591(+)	ubiquitin specific peptidase 47	Usp47	Chr1 q33	ubiquitin specific peptidase 47	0.0331493	0.0108945	0.00234428	0.0117964	0.0545022	0.15022	0.0277797	0.0372993	0.000839947	0.0144422	22	1	0	0.000665182	18.0622	0.645063	0.704567	0	1	-0.547652	0.583931	0.934575
301575	64294	64294_301575	Itm2c	Chr1 cM	Chr1:85822231-85836419(+)	integral membrane protein 2C	Itm2c	Chr9 q35	integral membrane protein 2C	-0.0631877	0.0207697	0.00234776	-0.103896	-0.0224799	0.15022	-0.0720167	-0.0539292	0.000629884	0.00802571	18	1	0.00239861	0.00233028	31.2153	0.018801	0.0351588	36.6127	1.5776	0.73113	0.4647	0.907932
171143	68667	68667_171143	Trpm4	Chr7 cM	Chr7:44952579-44983495(-)	transient receptor potential cation channel, subfamily M, member 4	Trpm4	Chr1 q22	transient receptor potential cation channel, subfamily M, member 4	0.071307	0.0234512	0.00236062	0.0253435	0.11727	0.15022	0.0613154	0.0851431	5.00077306822872e-05	0.00759973	22	1	0.00489339	0.00344065	37.7428	0.0138121	0.0268399	44.9828	1.81761	-1.39734	0.162313	0.738076
498902	97487	97487_498902	Cmtm4	Chr8 cM	Chr8:105074823-105122439(-)	CKLF-like MARVEL transmembrane domain containing 4	Cmtm4	Chr19 p14	CKLF-like MARVEL transmembrane domain containing 4	-0.0690864	0.0227231	0.00236297	-0.113623	-0.0245499	0.15022	-0.0782502	-0.0576887	0.000361522	0.00749746	22	1	0.00289908	0.00299453	30.3248	0.0856535	0.13114	29.5159	1.41876	0.0845507	0.932619	0.995184
311580	56045	56045_311580	Samhd1	Chr2 cM	Chr2:156939454-156977016(-)	SAM domain and HD domain, 1	Samhd1	Chr3 q42	SAM and HD domain containing deoxynucleoside triphosphate triphosphohydrolase 1	-0.0658759	0.0216677	0.00236352	-0.108344	-0.0234081	0.15022	-0.0739223	-0.053849	0.000533355	0.00756859	22	1	0.00396615	0.00275911	39.2058	0.00927431	0.0188913	48.0294	1.92416	-0.585688	0.558085	0.930569
362966	74039	74039_362966	Nfam1	Chr15 cM	Chr15:82880937-82917598(-)	Nfat activating molecule with ITAM motif 1	Nfam1	Chr7 q34	NFAT activating protein with ITAM motif 1	0.0592504	0.0194984	0.00237577	0.0210342	0.0974666	0.15022	0.0433864	0.0690946	0.000588199	0.0370399	13	1	0.000214038	0.00164877	7.86233	0.795794	0.834791	4.21161	1.04397	0.191861	0.847851	0.978618
293052	57444	57444_293052	Isg20	Chr7 cM	Chr7:78563172-78570144(+)	interferon-stimulated protein	Isg20	Chr1 q31	interferon stimulated exonuclease gene 20	0.0722529	0.0237787	0.00237713	0.0256476	0.118858	0.15022	0.0624489	0.0838684	0.000172919	0.011492	21	1	0.00228143	0.00307043	27.4609	0.122788	0.178154	21.654	1.27639	-1.29176	0.196439	0.762727
690369	16169	16169_690369	Il15ra	Chr2 cM	Chr2:11709992-11738796(+)	interleukin 15 receptor, alpha chain	Il15ra	Chr17 q12.2	interleukin 15 receptor subunit alpha	0.197472	0.0650259	0.00239089	0.0700235	0.32492	0.15022	0.136685	0.216384	0.0011971	0.00772528	14	1	0.0418678	0.0221851	68.1011	1.79183372786793e-09	1.16862417981232e-08	81.2274	5.32692	1.45992	0.144313	0.711348
314128	72658	72658_314128	2700097O09Rik	Chr12 cM	Chr12:55092446-55126895(-)	RIKEN cDNA 2700097O09 gene	2700097O09Rikl	Chr6 q23	RIKEN cDNA 2700097009 gene like	-0.0618291	0.0203635	0.00239528	-0.101741	-0.0219173	0.15022	-0.0695848	-0.0488546	0.00047892	0.0108209	22	1	0.00211677	0.00231307	26.2813	0.195926	0.263848	27.343	1.37633	1.05383	0.291959	0.834255
60427	17311	17311_60427	Kitl	Chr10 cM	Chr10:99851492-99936278(+)	kit ligand	Kitlg	Chr7 q21	KIT ligand	-0.160856	0.0530134	0.00241135	-0.26476	-0.0569515	0.150283	-0.176593	-0.129516	0.000892071	0.0066887	20	1	0.0436975	0.0178352	132.517	4.86272159982029e-19	7.2715983742009e-18	88.0646	8.37841	0.102753	0.918159	0.991531
363009	75089	75089_363009	Bltp3b	Chr10 cM	Chr10:89580853-89655733(+)	bridge-like lipid transfer protein family member 3B	Bltp3b	Chr7	bridge-like lipid transfer protein family member 3B	0.0793443	0.026161	0.00242202	0.0280696	0.130619	0.150283	0.0654029	0.0860975	0.00119184	0.00634879	22	1	0.010607	0.00457218	89.0018	2.39787414639844e-10	1.71884120689682e-09	76.1171	4.1871	-0.636819	0.524243	0.923465
29734	110920	110920_29734	Hspa13	Chr16 cM	Chr16:75552078-75564575(-)	heat shock protein 70 family, member 13	Hspa13	Chr11 p11	heat shock protein family A (Hsp70) member 13	0.0374677	0.0123572	0.00242886	0.0132481	0.0616873	0.150283	0.0330441	0.0411836	0.00118522	0.00911738	21	1	0	0.000768063	14.7627	0.789822	0.829555	0	1	0.26026	0.794663	0.972705
360946	78796	78796_360946	Zcchc4	Chr5 cM	Chr5:52932751-52982007(+)	zinc finger, CCHC domain containing 4	Zcchc4	Chr14 q11	zinc finger CCHC-type containing 4	-0.0506381	0.0167133	0.00244707	-0.0833955	-0.0178806	0.150283	-0.0532325	-0.045645	0.00165822	0.00943589	21	1	0	0.00158113	7.83931	0.992879	0.997696	0	1	0.371108	0.710557	0.958091
685374	433667	433667_685374	Ankrd13c	Chr3 cM	Chr3:157652876-157713671(+)	ankyrin repeat domain 13c	Ankrd13c	Chr2 q45	ankyrin repeat domain 13C	0.0509232	0.0168151	0.00245834	0.0179662	0.0838801	0.150283	0.038158	0.0568645	0.000719989	0.00702081	22	1	0.00130597	0.0017061	28.3783	0.129744	0.186834	22.7053	1.29375	1.44625	0.148108	0.715972
289623	53323	53323_289623	Ube2k	Chr5 cM	Chr5:65694588-65756332(+)	ubiquitin-conjugating enzyme E2K	Ube2k	Chr14 p11	ubiquitin-conjugating enzyme E2K	0.0388118	0.0128183	0.00246307	0.0136884	0.0639352	0.150283	0.0317935	0.0437613	0.000834475	0.0457702	21	1	7.25464247764114e-06	0.000800923	26.2943	0.15631	0.218304	0.194996	1.00195	-1.09215	0.274767	0.823403
682902	66464	66464_682902	Taf12	Chr4 cM	Chr4:132001667-132020640(+)	TATA-box binding protein associated factor 12	Taf12	Chr5	TATA-box binding protein associated factor 12	0.0418954	0.0138373	0.00246408	0.0147748	0.0690159	0.150283	0.0357816	0.0466697	0.0015349	0.0119667	18	1	0	0.000936448	11.1373	0.849337	0.880016	0	1	0.178122	0.858627	0.980639
307839	234725	234725_307839	Zfp612	Chr8 cM	Chr8:110806378-110819373(+)	zinc finger protein 612	Zfp612	Chr19 q12	zinc finger protein 612	-0.0589902	0.0194874	0.00246918	-0.0971847	-0.0207956	0.150283	-0.0673581	-0.0486548	0.000245823	0.0072931	21	1	0.00344693	0.00239055	35.9574	0.0155592	0.0298445	47.1023	1.89044	0.13712	0.890936	0.988244
313782	30843	30843_313782	Fbxl12	Chr9 cM	Chr9:20549045-20556064(-)	F-box and leucine-rich repeat protein 12	Fbxl12	Chr8 q13	F-box and leucine-rich repeat protein 12	-0.0442912	0.0146385	0.0024809	-0.0729822	-0.0156002	0.150441	-0.0507152	-0.0387236	0.000353025	0.0114262	21	1	0.000384554	0.00113159	22.0978	0.335225	0.413553	8.81324	1.09665	-0.669266	0.503326	0.919304
288042	268882	268882_288042	Fbxo45	Chr16 cM	Chr16:32048930-32065843(-)	F-box protein 45	Fbxo45	Chr11 q22	F-box protein 45	0.0621709	0.0205564	0.00249123	0.0218811	0.102461	0.150514	0.0499642	0.0775205	3.62913421650545e-05	0.011881	13	1	0.00206648	0.00210394	19.7912	0.0711409	0.111742	41.039	1.69604	-0.552414	0.580665	0.934575
407760	16679	16679_407760	Krt86	Chr15 cM	Chr15:101371359-101377864(+)	keratin 86	Krt86	Chr7 q36	keratin 86	0.0600805	0.0198833	0.00251396	0.0211099	0.0990511	0.150847	0.0455987	0.0673767	0.00087957	0.0154209	16	1	0.000777259	0.00198701	15.0079	0.450848	0.52747	12.6557	1.14489	-0.748668	0.454057	0.903648
311338	68925	68925_311338	Rpap1	Chr2 cM	Chr2:119594440-119618018(-)	RNA polymerase II associated protein 1	Rpap1	Chr3 q35	RNA polymerase II associated protein 1	-0.068419	0.0226713	0.00254563	-0.112854	-0.023984	0.150847	-0.0769903	-0.0599721	0.000311132	0.00881641	21	1	0.00467189	0.00315208	39.3037	0.00611086	0.0130341	49.6586	1.98644	0.929429	0.352667	0.867768
289785	246177	246177_289785	Myo1g	Chr11 cM	Chr11:6456548-6470960(-)	myosin IG	Myo1g	Chr14 q21	myosin IG	0.0699803	0.0231907	0.00254779	0.0245274	0.115433	0.150847	0.0540283	0.0813653	0.000639966	0.0139638	21	1	0.00101282	0.00271442	19.1922	0.509363	0.582349	9.35533	1.10321	-1.22156	0.221874	0.780675
301382	22592	22592_301382	Ercc5	Chr1 cM	Chr1:44186904-44220420(+)	excision repair cross-complementing rodent repair deficiency, complementation group 5	Ercc5	Chr9 q22	ERCC excision repair 5, endonuclease	0.0409063	0.0135572	0.00255021	0.0143348	0.0674779	0.150847	0.0329416	0.0466842	0.00108766	0.0357446	14	1	0	0.000782482	9.27586	0.751804	0.797137	0	1	-1.55608	0.119688	0.677794
499865	67356	67356_499865	Tmco5	Chr2 cM	Chr2:116709172-116722975(+)	transmembrane and coiled-coil domains 5	Tmco5a	Chr3 q35	transmembrane and coiled-coil domains 5A	-0.1132	0.0375178	0.00255089	-0.186734	-0.0396666	0.150847	-0.133665	-0.0816976	0.000104377	0.00882915	14	1	0.00655485	0.00669262	19.274	0.114851	0.168717	38.9267	1.63738	-0.489024	0.624825	0.942666
361151	192169	192169_361151	Ufsp2	Chr8 cM	Chr8:46428565-46449995(+)	UFM1-specific peptidase 2	Ufsp2	Chr16 q11	UFM1-specific peptidase 2	0.0444369	0.0147301	0.00255517	0.0155663	0.0733075	0.150847	0.0380314	0.0495792	0.000402429	0.0109725	21	1	0.00135383	0.00129012	32.7562	0.0358776	0.0617129	34.3714	1.52373	-1.86746	0.0618376	0.573021
311693	381409	381409_311693	Cdh26	Chr2 cM	Chr2:178072324-178129159(+)	cadherin-like 26	Cdh26	Chr3 q43	cadherin 26	0.0744955	0.0247119	0.00257354	0.026061	0.12293	0.150847	0.0586644	0.090555	0.000545701	0.0253855	19	1	0.000349372	0.0028936	14.774	0.677425	0.733743	2.92632	1.03015	0.732459	0.463888	0.907224
500316	54137	54137_500316	Acrbp	Chr6 cM	Chr6:125026890-125040228(+)	proacrosin binding protein	Acrbp	Chr4 q42	acrosin binding protein	-0.0701365	0.0232706	0.0025787	-0.115746	-0.0245269	0.150847	-0.0851758	-0.0600102	6.93112045390957e-05	0.0091733	22	1	0.00282266	0.00322948	21.7218	0.415689	0.493228	25.961	1.35064	-0.580929	0.561288	0.931535
84574	21804	21804_84574	Tgfb1i1	Chr7 cM	Chr7:127845963-127852884(+)	transforming growth factor beta 1 induced transcript 1	Tgfb1i1	Chr1 q37	transforming growth factor beta 1 induced transcript 1	0.0662321	0.021982	0.00258673	0.023148	0.109316	0.150847	0.0530485	0.0725249	0.000457671	0.00768171	21	1	0.00259987	0.00282668	31.4289	0.0497768	0.0822004	29.29	1.41423	0.436595	0.662405	0.948869
292762	73830	73830_292762	Eif3k	Chr7 cM	Chr7:28670797-28681289(-)	eukaryotic translation initiation factor 3, subunit K	Eif3k	Chr1 q21	eukaryotic translation initiation factor 3, subunit K	-0.0533078	0.0176936	0.0025882	-0.0879865	-0.018629	0.150847	-0.0610432	-0.0459574	0.000277089	0.00739996	22	1	0.00330475	0.0019424	48.3229	0.000621328	0.00167481	56.9479	2.32277	-1.26316	0.20653	0.77085
299314	18636	18636_299314	Cfp	ChrX cM	ChrX:20791693-20797794(-)	complement factor properdin	Cfp	ChrX q11	complement factor properdin	-0.0820881	0.0272816	0.00262185	-0.135559	-0.028617	0.151933	-0.0953176	-0.0696392	0.000173637	0.00816455	22	1	0.00611476	0.00469127	36.5961	0.0187221	0.0350394	40.9217	1.69267	1.60049	0.10949	0.668876
309673	72462	72462_309673	Rrp1b	Chr17 cM	Chr17:32255087-32281839(+)	ribosomal RNA processing 1B	Rrp1b	Chr20 p12	ribosomal RNA processing 1B	-0.0519435	0.0172738	0.00263776	-0.0857995	-0.0180875	0.151933	-0.0609318	-0.0413646	0.000820834	0.0263377	12	1	0	0.00132877	5.71092	0.891939	0.915473	0	1	0.372905	0.709219	0.95782
296220	228756	228756_296220	Cstl1	Chr2 cM	Chr2:148592278-148597353(+)	cystatin-like 1	Cstl1	Chr3 q41	cystatin-like 1	-0.118838	0.0395236	0.0026405	-0.196303	-0.041373	0.151933	-0.141336	-0.0877852	0.000610709	0.00899916	13	1	0.00386824	0.00679013	15.1924	0.231082	0.303002	21.2262	1.26946	-1.09947	0.271564	0.821648
314836	216345	216345_314836	Zfc3h1	Chr10 cM	Chr10:115220864-115268677(+)	zinc finger, C3H1-type containing	Zfc3h1	Chr7 q22	zinc finger, C3H1-type containing	-0.0675519	0.0224694	0.00264368	-0.111591	-0.0235126	0.151933	-0.0767633	-0.0578511	0.00059568	0.0200609	14	1	0.00195763	0.00247846	18.7339	0.131588	0.189209	30.7544	1.44413	1.58802	0.112283	0.671002
192155	20388	20388_192155	Sftpb	Chr6 cM	Chr6:72281594-72291354(+)	surfactant associated protein B	Sftpb	Chr4 q32	surfactant protein B	0.0693499	0.0230818	0.00265993	0.0241104	0.114589	0.152336	0.0573623	0.0857165	0.000804518	0.0185073	16	1	0	0.00265712	9.21124	0.866216	0.894414	0	1	0.306884	0.758932	0.966562
102555298	106618	106618_102555298	Wdr90	Chr17 cM	Chr17:26063745-26080475(-)	WD repeat domain 90	Wdr90	Chr10	WD repeat domain 90	-0.0645838	0.0215088	0.00267618	-0.10674	-0.0224274	0.152735	-0.0699743	-0.0519657	0.00161626	0.0213964	11	1	0	0.0018286	8.15904	0.613305	0.677144	0	1	1.36123	0.173442	0.748442
362007	66641	66641_362007	Sike1	Chr3 cM	Chr3:102903056-102911230(+)	suppressor of IKBKE 1	Sike1	Chr2 q34	suppressor of IKBKE 1	0.0398452	0.0132792	0.00269482	0.0138184	0.065872	0.152735	0.0335761	0.0460489	0.00084388	0.0185725	21	1	3.17698397801611e-06	0.000973091	21.1462	0.388572	0.466795	0.083417	1.00083	-1.28833	0.197632	0.76419
317370	73447	73447_317370	Wdr13	ChrX cM	ChrX:7989540-7999131(-)	WD repeat domain 13	Wdr13	ChrX q12	WD repeat domain 13	-0.0478561	0.0159502	0.00269676	-0.0791179	-0.0165943	0.152735	-0.0555168	-0.0303958	0.000571815	0.0110632	22	1	0.00170334	0.00146805	28.6559	0.122511	0.1778	38.6296	1.62945	-0.450535	0.652325	0.948817
303292	11736	11736_303292	Ankfy1	Chr11 cM	Chr11:72580832-72662972(+)	ankyrin repeat and FYVE domain containing 1	Ankfy1	Chr10 q24	ankyrin repeat and FYVE domain containing 1	-0.050018	0.0166752	0.00270393	-0.0827008	-0.0173351	0.152735	-0.0552342	-0.0359634	0.00105065	0.00784299	22	1	0.00202721	0.00168918	39.9152	0.00761526	0.0158095	38.1175	1.61597	-1.19233	0.233132	0.792043
66029	15930	15930_66029	Ido1	Chr8 cM	Chr8:25074148-25086987(-)	indoleamine 2,3-dioxygenase 1	Ido1	Chr16 q12.5	indoleamine 2,3-dioxygenase 1	-0.0722362	0.0241002	0.00272356	-0.119472	-0.0250007	0.153319	-0.0853812	-0.0615572	0.00156584	0.016138	19	1	4.83780088144881e-06	0.00256737	25.3073	0.116682	0.170874	0.0397861	1.0004	-0.963902	0.335095	0.859885
360823	68420	68420_360823	Ankrd13a	Chr5 cM	Chr5:114913009-114943882(+)	ankyrin repeat domain 13a	Ankrd13a	Chr12 q16	ankyrin repeat domain 13a	-0.0485273	0.016199	0.00273815	-0.0802767	-0.0167779	0.153506	-0.0560489	-0.0396858	0.000775237	0.00822427	22	1	0.000931128	0.00153371	26.0944	0.202874	0.271718	17.2374	1.20828	-0.552042	0.580919	0.934575
361663	76429	76429_361663	Lhpp	Chr7 cM	Chr7:132212367-132308149(+)	phospholysine phosphohistidine inorganic pyrophosphate phosphatase	Lhpp	Chr1 q41	phospholysine phosphohistidine inorganic pyrophosphate phosphatase	-0.0822672	0.0274693	0.00274551	-0.136106	-0.0284284	0.153506	-0.0920569	-0.0608641	0.00113163	0.00910238	20	1	0.00823579	0.00465276	49.7411	0.000143062	0.000440401	65.7551	2.92014	-3.09823	0.00194681	0.1576
292264	68632	68632_292264	Myct1	Chr10 cM	Chr10:5543728-5556789(+)	myc target 1	Myct1	Chr1 q11	myc target 1	0.0453478	0.0151483	0.0027572	0.0156576	0.0750379	0.153639	0.0400347	0.055397	0.00150092	0.0144658	20	1	1.44054137355239e-07	0.00103466	24.2975	0.184986	0.251337	0.00288167	1.00003	-2.35166	0.0186898	0.395724
305353	21899	21899_305353	Tlr6	Chr5 cM	Chr5:65109374-65117440(-)	toll-like receptor 6	Tlr6	Chr14 p11	toll-like receptor 6	0.0562917	0.0188393	0.0028082	0.0193673	0.0932162	0.155444	0.049469	0.0710638	0.00159034	0.0124365	21	1	1.36119318825007e-06	0.00167647	16.1099	0.709786	0.762088	0.0166038	1.00017	1.29778	0.194363	0.761673
295088	229363	229363_295088	Gmps	Chr3 cM	Chr3:63883527-63930000(+)	guanine monophosphate synthetase	Gmps	Chr2 q31	guanine monophosphate synthase	0.04939	0.0165297	0.00280843	0.0169925	0.0817875	0.155444	0.0355161	0.0550111	0.00046464	0.00977262	20	1	0.00136204	0.00148549	31.2284	0.0381022	0.0651003	29.4888	1.41822	-0.168644	0.866077	0.982602
362524	545622	545622_362524	Ptpn3	Chr4 cM	Chr4:57190841-57301837(-)	protein tyrosine phosphatase, non-receptor type 3	Ptpn3	Chr5 q24	protein tyrosine phosphatase, non-receptor type 3	0.0659165	0.02213	0.00289568	0.0225425	0.109291	0.157944	0.0534733	0.0790816	0.000138006	0.0208368	13	1	0.00189252	0.00235951	15.9891	0.191737	0.258946	32.8828	1.48993	-0.417201	0.676531	0.950718
362662	63954	63954_362662	Rbp7	Chr4 cM	Chr4:149534144-149539435(-)	retinol binding protein 7, cellular	Rbp7	Chr5 q36	retinol binding protein 7	0.0632038	0.0212251	0.00290335	0.0216034	0.104804	0.157944	0.0532406	0.0739458	0.000315761	0.017216	19	1	0.00187259	0.00227386	25.8709	0.102746	0.153285	26.0111	1.35155	0.1969	0.843906	0.977518
302668	70008	70008_302668	Ace2	ChrX cM	ChrX:162922338-162971414(+)	angiotensin converting enzyme 2	Ace2	ChrX q14	angiotensin converting enzyme 2	0.0658097	0.0221014	0.00290491	0.0224917	0.109128	0.157944	0.0551999	0.0743576	0.000983647	0.0191954	17	1	1.07942489330209e-06	0.00231822	21.4816	0.160732	0.223158	0.0123318	1.00012	-1.50596	0.132078	0.699739
498834	17922	17922_498834	Myo7b	Chr18 cM	Chr18:32092287-32169984(-)	myosin VIIB	Myo7b	Chr18 p12	myosin VIIb	0.0757447	0.0254434	0.00291096	0.0258765	0.125613	0.157944	0.0699565	0.0906091	0.000449925	0.0077929	19	1	0.00413239	0.00346553	42.6125	0.000907521	0.00236472	48.8915	1.95662	-0.694627	0.487289	0.914561
64520	116870	116870_64520	Mta1	Chr12 cM	Chr12:113061898-113100826(+)	metastasis associated 1	Mta1	Chr6 q32	metastasis associated 1	-0.0490778	0.0164939	0.00292502	-0.0814052	-0.0167503	0.157944	-0.0562582	-0.034994	0.00116779	0.0148939	22	1	0.00140897	0.00164219	27.1253	0.166746	0.230266	25.9711	1.35082	-1.84931	0.0644125	0.579924
304885	215015	215015_304885	Fam20b	Chr1 cM	Chr1:156506102-156546656(-)	FAM20B, glycosaminoglycan xylosylkinase	Fam20b	Chr13 q22	FAM20B, glycosaminoglycan xylosylkinase	-0.0445285	0.0149673	0.00292944	-0.0738639	-0.0151931	0.157944	-0.0500009	-0.0380133	0.000527565	0.00948964	22	1	0.00106417	0.00136189	28.0853	0.13775	0.19634	23.2223	1.30246	-0.0417378	0.966708	1
363974	210356	210356_363974	Nckap5	Chr1 cM	Chr1:125841373-126758529(-)	NCK-associated protein 5	Nckap5	Chr13 q12	NCK-associated protein 5	-0.110751	0.0372306	0.00293235	-0.183722	-0.0377808	0.157944	-0.132356	-0.0789439	0.000312079	0.0125735	12	1	0.00551447	0.00652938	17.61	0.0910815	0.138257	37.882	1.60984	-1.97828	0.0478976	0.522942
292846	83382	83382_292846	Siglece	Chr7 cM	Chr7:43300494-43309585(-)	sialic acid binding Ig-like lectin E	Siglec8	Chr1 q22	sialic acid binding Ig-like lectin 8	-0.0585972	0.0197022	0.002938	-0.0972128	-0.0199817	0.157944	-0.0695065	-0.041637	0.000646702	0.0876618	12	1	0.000165051	0.00141392	10.3541	0.498844	0.572418	3.18581	1.03291	-0.113693	0.909481	0.990229
311848	227700	227700_311848	Sh3glb2	Chr2 cM	Chr2:30234821-30249349(-)	SH3-domain GRB2-like endophilin B2	Sh3glb2	Chr3 p12	SH3 domain-containing GRB2-like endophilin B2	0.0819174	0.0275448	0.00293979	0.0279305	0.135904	0.157944	0.0608282	0.097123	0.000378258	0.0109383	14	1	0.00588598	0.00400941	46.1979	1.31877357857528e-05	4.92457582182946e-05	63.7464	2.75834	-0.574439	0.565671	0.932141
24779	20533	20533_24779	Slc4a1	Chr11 cM	Chr11:102239646-102256107(-)	solute carrier family 4 (anion exchanger), member 1	Slc4a1	Chr10 q32.1	solute carrier family 4 member 1 (Diego blood group)	-0.0432425	0.0145564	0.00297141	-0.0717726	-0.0147124	0.159125	-0.0499098	-0.0340798	0.00112888	0.0878108	22	1	2.4123884007185e-07	0.000929599	28.0391	0.139046	0.197795	0.00412395	1.00004	1.49477	0.134975	0.701229
79212	232333	232333_79212	Slc6a1	Chr6 cM	Chr6:114259735-114294491(+)	solute carrier family 6 (neurotransmitter transporter, GABA), member 1	Slc6a1	Chr4 q42	solute carrier family 6 member 1	-0.0978839	0.0329894	0.00300592	-0.162542	-0.0332259	0.159821	-0.106459	-0.0759371	0.00151712	0.00575248	22	1	0.0173804	0.00728194	91.8112	7.84550681519417e-11	5.91966099770415e-10	78.8274	4.72309	-0.367578	0.713188	0.958527
574531	52855	52855_574531	Lair1	Chr7 cM	Chr7:4006401-4066178(-)	leukocyte-associated Ig-like receptor 1	Lair1	Chr1	leukocyte-associated immunoglobulin-like receptor 1	0.0370958	0.012507	0.00301708	0.0125824	0.0616092	0.159821	0.0335635	0.0409211	0.00117206	0.144572	21	1	5.4783077650713e-06	0.00086478	23.4305	0.268153	0.34249	0.0896814	1.0009	0.00303989	0.997575	1
290753	67620	67620_290753	Lrp2bp	Chr8 cM	Chr8:46463639-46482515(+)	Lrp2 binding protein	Lrp2bp	Chr16 q11	Lrp2 binding protein	0.0509383	0.0171795	0.00302617	0.0172671	0.0846095	0.159821	0.0389229	0.0612697	0.000297574	0.0138505	19	1	0.000662879	0.00150081	19.2744	0.37511	0.453597	12.434	1.142	-0.604142	0.545749	0.929053
304431	231769	231769_304431	Sfswap	Chr5 cM	Chr5:129578286-129648448(+)	splicing factor SWAP	Sfswap	Chr12 q13	splicing factor SWAP	-0.0525368	0.0177272	0.00304032	-0.0872814	-0.0177922	0.159821	-0.0591432	-0.0443766	0.000858327	0.00850862	21	1	0.00270181	0.00190452	34.2903	0.0242266	0.0438872	46.495	1.86899	0.227336	0.820163	0.975975
689991	329178	329178_689991	Unc80	Chr1 cM	Chr1:66507526-66738307(+)	unc-80, NALCN activator	Unc80	Chr9 q32	unc-80 homolog, NALCN channel complex subunit	-0.0719063	0.0242765	0.00305677	-0.119487	-0.0243252	0.159821	-0.0815575	-0.0598874	0.000794694	0.0121746	14	1	0.00422426	0.00304778	30.8309	0.00356886	0.00813948	58.7235	2.42269	1.27103	0.20372	0.768403
64465	12540	12540_64465	Cdc42	Chr4 cM	Chr4:137047007-137085031(-)	cell division cycle 42	Cdc42	Chr5 q36	cell division cycle 42	0.0352296	0.0118942	0.0030574	0.0119173	0.0585419	0.159821	0.0278561	0.0414228	0.000337066	0.00862929	22	1	0.000443818	0.000824611	25.4853	0.226757	0.298351	15.093	1.17776	-0.00763911	0.993905	1
29752	14109	14109_29752	Fau	Chr19 cM	Chr19:6107977-6109554(+)	FAU ubiquitin like and ribosomal protein S30 fusion	Fau	Chr1 q43	FAU ubiquitin like and ribosomal protein S30 fusion	-0.0408454	0.0137914	0.00305989	-0.0678761	-0.0138148	0.159821	-0.047555	-0.0328334	0.000628161	0.0135118	22	1	0.000808264	0.00106441	26.9522	0.17244	0.236939	21.6591	1.27647	-1.31843	0.18736	0.761673
303321	69109	69109_303321	Ccnq	Chr11 cM	Chr11:78641332-78642555(-)	cyclin Q	Ccnq	Chr10 q25	cyclin Q	-0.0719973	0.0243159	0.00306729	-0.119656	-0.024339	0.159821	-0.0868376	-0.0651506	0.00103481	0.0109463	16	1	2.16426378883772e-06	0.00305596	12.8025	0.617548	0.680962	0.0223149	1.00022	-1.16728	0.243097	0.800269
288291	19146	19146_288291	Tmprss15	Chr16 cM	Chr16:78749896-78887985(-)	transmembrane protease, serine 15	Tmprss15	Chr11 q11	transmembrane serine protease 15	0.0913683	0.0308627	0.00307163	0.0308785	0.151858	0.159821	0.0675174	0.102733	0.00156246	0.0114586	16	1	0.00850477	0.00522215	63.5523	6.11899656660009e-08	3.22758968242731e-07	74.3454	3.89793	0.0518352	0.95866	1
498415	53604	53604_498415	Zpbp	Chr11 cM	Chr11:11229626-11412408(-)	zona pellucida binding protein	Zpbp	Chr14 q21	zona pellucida binding protein	0.0547392	0.0185087	0.00310153	0.0184629	0.0910155	0.16087	0.0462179	0.0618339	0.00124982	0.0184846	21	1	6.45631391272926e-06	0.00186018	18.7195	0.540118	0.610395	0.0870806	1.00087	0.67054	0.502514	0.919304
293856	245469	245469_293856	Pdzd4	ChrX cM	ChrX:72836965-72868575(-)	PDZ domain containing 4	Pdzd4	ChrX	PDZ domain containing 4	-0.0554072	0.0187458	0.00311941	-0.0921482	-0.0186662	0.161056	-0.0624547	-0.0400395	0.000484727	0.00825497	19	1	0.00197217	0.0019692	25.4267	0.113607	0.167217	33.6999	1.50829	-0.316251	0.751812	0.965461
59299	76757	76757_59299	Trdn	Chr10 cM	Chr10:32959479-33352705(+)	triadin	Trdn	Chr1 p12-p11	triadin	-0.0873703	0.0295732	0.00313302	-0.145333	-0.0294079	0.161056	-0.100863	-0.0650663	0.000557023	0.0124009	20	1	0.00689642	0.00466144	48.4304	0.000222244	0.000656934	54.7752	2.21118	-1.13978	0.254378	0.809518
83581	20019	20019_83581	Polr1a	Chr6 cM	Chr6:71886037-71956419(+)	polymerase (RNA) I polypeptide A	Polr1a	Chr4 q32	RNA polymerase I subunit A	-0.0460571	0.0155902	0.00313441	-0.0766132	-0.0155009	0.161056	-0.0534196	-0.0350944	0.000776141	0.0199364	22	1	0.0008217	0.00139103	20.0825	0.51604	0.588345	16.6198	1.19933	0.756123	0.449575	0.902026
297176	56150	56150_297176	Mad2l1	Chr6 cM	Chr6:66512205-66518091(+)	MAD2 mitotic arrest deficient-like 1	Mad2l1	Chr4 q31	mitotic arrest deficient 2 like 1	0.0578472	0.0195907	0.00314915	0.0194502	0.0962442	0.161233	0.0483853	0.0685787	0.000387871	0.0138668	22	1	0.0023	0.00224523	26.2582	0.196773	0.264794	31.3365	1.45638	-1.17947	0.238211	0.796321
25712	15978	15978_25712	Ifng	Chr10 cM	Chr10:118276951-118281797(+)	interferon gamma	Ifng	Chr7 q22	interferon gamma	-0.0664542	0.0225117	0.00315741	-0.110576	-0.022332	0.161233	-0.0753804	-0.053315	0.000445291	0.0120595	16	1	0.00248625	0.00263617	27.7597	0.0231228	0.0420957	35.3267	1.54623	1.84028	0.0657275	0.583168
24788	20322	20322_24788	Sord	Chr2 cM	Chr2:122065320-122095818(+)	sorbitol dehydrogenase	Sord	Chr3 q35	sorbitol dehydrogenase	-0.0750284	0.0254352	0.00317997	-0.124881	-0.0251763	0.161884	-0.0825782	-0.0332579	0.00153354	0.0248048	22	1	0.00723325	0.0041341	57.4803	3.04954174243966e-05	0.000106498	61.2103	2.578	-1.83818	0.0660355	0.583787
362304	26429	26429_362304	Orc5	Chr5 cM	Chr5:22691478-22755358(-)	origin recognition complex, subunit 5	Orc5	Chr4 q11	origin recognition complex, subunit 5	-0.0567198	0.0192615	0.00323239	-0.0944717	-0.018968	0.163705	-0.0624581	-0.0462785	0.000720036	0.00775572	22	1	0.00370772	0.00238877	40.8392	0.00586943	0.0125859	51.3895	2.05717	-0.978196	0.327978	0.854202
293166	233752	233752_293166	Insc	Chr7 cM	Chr7:114342931-114449615(+)	INSC spindle orientation adaptor protein	Insc	Chr1 q34	INSC, spindle orientation adaptor protein	0.0518369	0.0176051	0.00323558	0.0173315	0.0863424	0.163705	0.0408514	0.0601649	0.000333211	0.0173551	21	1	0.000400283	0.00160758	23.4947	0.265162	0.339221	6.20828	1.06619	-0.211932	0.83216	0.977518
100034253	237107	237107_100034253	Gnl3l	ChrX cM	ChrX:149766137-149800318(-)	guanine nucleotide binding protein nucleolar 3 like	Gnl3l	ChrX q12	G protein nucleolar 3 like	-0.0448296	0.0152427	0.00327094	-0.0747047	-0.0149545	0.16416	-0.0513203	-0.0378102	0.000460061	0.00907161	22	1	0.000815203	0.00134134	23.7968	0.30301	0.379458	17.1765	1.20739	-1.08518	0.277844	0.825827
690911	56381	56381_690911	Spen	Chr4 cM	Chr4:141195201-141265908(-)	spen family transcription repressor	Spen	Chr5 q36	spen family transcriptional repressor	-0.0437042	0.0148604	0.0032718	-0.0728302	-0.0145783	0.16416	-0.049727	-0.0381264	0.000996545	0.0218184	22	1	0	0.00113459	26.1122	0.202205	0.270931	0	1	-0.448003	0.654151	0.948869
266603	56847	56847_266603	Aldh1a3	Chr7 cM	Chr7:66040640-66077225(-)	aldehyde dehydrogenase family 1, subfamily A3	Aldh1a3	Chr1 q22	aldehyde dehydrogenase 1 family, member A3	0.143302	0.0487301	0.00327444	0.0477926	0.238811	0.16416	0.0837852	0.15708	0.00111519	0.00880422	19	1	0.028851	0.01421	62.5937	7.74268863590563e-07	3.48547779368525e-06	81.6415	5.44706	1.40115	0.161169	0.736927
308836	233529	233529_308836	Kctd14	Chr7 cM	Chr7:97100530-97108764(+)	potassium channel tetramerisation domain containing 14	Kctd14	Chr1 q32	potassium channel tetramerization domain containing 14	-0.126165	0.0429299	0.00329407	-0.210306	-0.0420244	0.164644	-0.150233	-0.101794	0.000115712	0.0147812	14	1	0.0133131	0.0096219	33.1745	0.00160417	0.00396571	59.0065	2.43941	-0.225617	0.821499	0.975975
24984	15001	15001_24984	H2-Oa	Chr17 cM	Chr17:34311314-34314208(+)	histocompatibility 2, O region alpha locus	RT1-DOa	Chr20 p12	RT1 class II, locus DOa	0.0483932	0.0164824	0.00332409	0.0160884	0.080698	0.165366	0.0430873	0.0570155	0.00187735	0.0117456	19	1	0	0.00124706	12.7159	0.808165	0.844625	0	1	0.0906188	0.927795	0.994137
NA	67270	67270_NA	Mrpl42	Chr10 cM	Chr10:95316667-95337802(-)	mitochondrial ribosomal protein L42	NA	NA	NA	-0.0462382	0.0157506	0.00332857	-0.0771089	-0.0153676	0.165366	-0.0552984	-0.0364001	0.000290403	0.018562	12	1	0.000426081	0.00106051	16.5741	0.12112	0.176138	14.9201	1.17537	-0.87568	0.381204	0.878154
64545	54167	54167_64545	Icos	Chr1 cM	Chr1:61017086-61039479(+)	inducible T cell co-stimulator	Icos	Chr9	inducible T-cell co-stimulator	0.072721	0.0247891	0.00335066	0.0241353	0.121307	0.165964	0.0542132	0.0822275	0.00160751	0.0243316	16	1	0.00087758	0.00253588	13.0274	0.600184	0.665553	9.27791	1.10227	-1.14443	0.252445	0.808946
25515	18817	18817_25515	Plk1	Chr7 cM	Chr7:121758662-121769096(+)	polo like kinase 1	Plk1	Chr1 q36	polo-like kinase 1	-0.0592586	0.020215	0.00337413	-0.0988793	-0.019638	0.166626	-0.0677141	-0.0455652	0.000901407	0.0104183	22	1	0.00148418	0.00230002	27.2593	0.162435	0.22527	18.1722	1.22208	-1.6839	0.0922017	0.640057
308346	330460	330460_308346	Tmem150b	Chr7 cM	Chr7:4709831-4728248(-)	transmembrane protein 150B	Tmem150b	Chr1 q12	transmembrane protein 150B	0.0764606	0.0261101	0.00340719	0.0252858	0.127636	0.167756	0.067983	0.0882545	6.03985725811944e-05	0.0123805	21	1	0.0053705	0.00392077	35.6842	0.0167487	0.0318227	46.7155	1.87672	-0.171031	0.864199	0.982184
310640	68521	68521_310640	Entrep3	Chr3 cM	Chr3:89090450-89096602(+)	endosomal transmembrane epsin interactor 3	Entrep3	Chr2 q34	endosomal transmembrane epsin interactor 3	0.0371125	0.0126783	0.00341983	0.0122635	0.0619616	0.167805	0.0314287	0.0432827	0.000471815	0.0139363	22	1	0.000310322	0.00084615	22.063	0.395885	0.473718	9.13455	1.10053	-0.562176	0.573996	0.933962
497878	18197	18197_497878	Nsg2	Chr11 cM	Chr11:31950463-32009202(+)	neuron specific gene family member 2	Nsg2	Chr10 q12	neuronal vesicle trafficking associated 2	-0.0521998	0.0178372	0.00342854	-0.0871602	-0.0172395	0.167805	-0.0637772	-0.0438801	3.61167014746658e-06	0.0105463	20	1	0.00200191	0.00181804	31.0399	0.0399681	0.0679132	36.7291	1.5805	0.931678	0.351503	0.86701
81761	215615	215615_81761	Rnpep	Chr1 cM	Chr1:135190450-135211822(-)	arginyl aminopeptidase (aminopeptidase B)	Rnpep	Chr13 q13	arginyl aminopeptidase	-0.0510445	0.0174538	0.00344955	-0.0852532	-0.0168357	0.168334	-0.0555451	-0.0365207	0.00168974	0.00925628	22	1	0.00230477	0.00191468	33.9027	0.037118	0.0636276	37.6267	1.60325	-0.944015	0.345162	0.861742
NA	67956	67956_NA	Kmt5a	Chr5 cM	Chr5:124577993-124600371(+)	lysine methyltransferase 5A	NA	NA	NA	0.0547545	0.0187372	0.00347538	0.0180302	0.0914788	0.16867	0.0486762	0.062452	0.00133718	0.0168364	12	1	0	0.00161567	6.14069	0.863814	0.892436	0	1	-1.16751	0.243003	0.800269
313126	14610	14610_313126	Gja10	Chr4 cM	Chr4:32596960-32602760(-)	gap junction protein, alpha 10	Gja10	Chr5 q21	gap junction protein, alpha 10	0.100697	0.0344607	0.00347688	0.0331556	0.168239	0.16867	0.0800878	0.119436	0.000218121	0.0152165	15	1	0.00863228	0.00627668	38.2333	0.000478612	0.00132631	59.2222	2.45232	-1.3628	0.172945	0.748442
312246	330286	330286_312246	D630045J12Rik	Chr6 cM	Chr6:38100109-38230944(-)	RIKEN cDNA D630045J12 gene	Kiaa1549	Chr4 q23	KIAA1549 homolog	0.0827861	0.0283879	0.00354271	0.0271469	0.138425	0.16915	0.0545387	0.0910336	0.00262652	0.0121418	11	1	0.00353055	0.00363227	17.1469	0.0711767	0.111776	45.4946	1.83468	-0.282693	0.777412	0.969576
305478	71673	71673_305478	Rnf215	Chr11 cM	Chr11:4085202-4091172(+)	ring finger protein 215	Rnf215	Chr14 q21	ring finger protein 215	-0.0480932	0.0164994	0.0035586	-0.0804313	-0.015755	0.16915	-0.054603	-0.0278849	0.0011939	0.0287904	22	1	0.00156769	0.00165674	26.8908	0.174497	0.239249	29.8561	1.42564	-0.66661	0.505021	0.919304
315761	214425	214425_315761	Cilp	Chr9 cM	Chr9:65172462-65187887(+)	cartilage intermediate layer protein, nucleotide pyrophosphohydrolase	Cilp	Chr8 q24	cartilage intermediate layer protein	0.0502284	0.0172407	0.00357567	0.0164372	0.0840197	0.16915	0.0427149	0.0576532	0.00122769	0.0257433	20	1	0	0.00135458	12.6535	0.855827	0.885572	0	1	-1.49053	0.136085	0.701568
298521	14807	14807_298521	Grik3	Chr4 cM	Chr4:125384493-125607966(+)	glutamate receptor, ionotropic, kainate 3	Grik3	Chr5 q36	glutamate ionotropic receptor kainate type subunit 3	-0.145321	0.0498872	0.00357979	-0.243098	-0.0475441	0.16915	-0.161474	-0.121195	0.00132556	0.00982337	19	1	0.026213	0.0150197	43.7057	0.000635462	0.00171012	62.237	2.64809	-0.884444	0.376456	0.875737
313860	106522	106522_313860	Pkdcc	Chr17 cM	Chr17:83522721-83532499(+)	protein kinase domain containing, cytoplasmic	Pkdcc	Chr6 q12	protein kinase domain containing, cytoplasmic	-0.0539519	0.0185214	0.00358039	-0.0902532	-0.0176505	0.16915	-0.0618457	-0.0425752	0.00122999	0.0153651	22	1	0.00181855	0.00191981	30.8979	0.0753741	0.117418	30.7413	1.44386	-0.109619	0.912711	0.990965
499322	107373	107373_499322	Fam111a	Chr19 cM	Chr19:12550874-12567133(+)	family with sequence similarity 111, member A	Fam111a	Chr1 q43	FAM111 trypsin like peptidase A	0.114185	0.0392052	0.00358565	0.0373438	0.191025	0.16915	0.0822869	0.12767	0.00113057	0.00945361	21	1	0.0176903	0.00937262	52.2816	0.000103576	0.000327465	65.3217	2.88365	-0.518574	0.604058	0.938608
498798	20844	20844_498798	Stam	Chr2 cM	Chr2:14078910-14153296(+)	signal transducing adaptor molecule (SH3 domain and ITAM motif) 1	Stam	Chr17 q12.3	signal transducing adaptor molecule	0.0356904	0.0122544	0.00358588	0.0116723	0.0597085	0.16915	0.032422	0.0399699	0.00205204	0.0100969	22	1	0	0.000851862	7.35516	0.99733	1	0	1	0.661767	0.50812	0.919584
682930	12292	12292_682930	Cacna1s	Chr1 cM	Chr1:135980549-136047268(+)	calcium channel, voltage-dependent, L type, alpha 1S subunit	Cacna1s	Chr13	calcium voltage-gated channel subunit alpha1 S	-0.0959635	0.0329532	0.00358986	-0.160551	-0.0313765	0.16915	-0.108522	-0.0807845	0.000978017	0.0225573	16	1	0.00371478	0.00526952	19.914	0.175258	0.240052	23.784	1.31206	0.975564	0.32928	0.855165
316328	226976	226976_316328	Kansl3	Chr1 cM	Chr1:36374811-36408262(-)	KAT8 regulatory NSL complex subunit 3	Kansl3	Chr9 q21	KAT8 regulatory NSL complex subunit 3	-0.0724509	0.0248838	0.0035962	-0.121222	-0.0236795	0.16915	-0.0808019	-0.062602	0.000947194	0.00998012	22	1	0.00943714	0.00412255	92.013	7.23809776314344e-11	5.48393130479044e-10	76.0892	4.18221	0.724192	0.468948	0.908876
85239	56690	56690_85239	Mlycd	Chr8 cM	Chr8:120121617-120137841(+)	malonyl-CoA decarboxylase	Mlycd	Chr19 q12	malonyl-CoA decarboxylase	-0.03951	0.0135707	0.00359783	-0.0661079	-0.012912	0.16915	-0.0448469	-0.0320563	0.000447647	0.0111976	22	1	0.000716729	0.00104884	29.3405	0.106063	0.157575	19.2865	1.23895	-0.26064	0.79437	0.972681
25317	14164	14164_25317	Fgf1	Chr18 cM	Chr18:38971726-39062525(-)	fibroblast growth factor 1	Fgf1	Chr18 p11	fibroblast growth factor 1	0.0540004	0.0185487	0.00359959	0.0176456	0.0903553	0.16915	0.0463046	0.061949	0.0012737	0.0202812	22	1	0	0.00181847	14.359	0.85369	0.883693	0	1	-0.0842443	0.932862	0.995184
498226	212933	212933_498226	Pm20d1	Chr1 cM	Chr1:131725122-131749210(+)	peptidase M20 domain containing 1	Pm20d1	Chr13 q13	peptidase M20 domain containing 1	0.0899654	0.0309122	0.00361019	0.0293786	0.150552	0.169166	0.0699542	0.103128	0.000752461	0.0113547	19	1	0.00714071	0.00558975	31.4128	0.0257763	0.0463383	43.2626	1.76251	-1.47612	0.139911	0.704554
65030	13850	13850_65030	Ephx2	Chr14 cM	Chr14:66321823-66361949(-)	epoxide hydrolase 2, cytoplasmic	Ephx2	Chr15 p12	epoxide hydrolase 2	0.0712171	0.0245176	0.00367571	0.0231634	0.119271	0.171503	0.0604605	0.0872043	7.66176876574794e-05	0.0122032	22	1	0.00351272	0.00356101	29.5885	0.100575	0.150507	29.7011	1.4225	0.121836	0.903029	0.98992
309158	381199	381199_309158	Tmem151a	Chr19 cM	Chr19:5120859-5135519(-)	transmembrane protein 151A	Tmem151a	Chr1 q43	transmembrane protein 151A	0.104997	0.0361524	0.00368086	0.0341397	0.175854	0.171503	0.0780575	0.115873	0.00147728	0.00926995	22	1	0.0204883	0.00866548	82.7247	2.81540062383367e-09	1.79641075007786e-08	79.9922	4.99805	1.32883	0.183903	0.760402
303029	66011	66011_303029	Ranbp17	Chr11 cM	Chr11:33161795-33463746(-)	RAN binding protein 17	Ranbp17	Chr10 q12	RAN binding protein 17	-0.0841105	0.0289754	0.00369814	-0.140901	-0.0273198	0.171823	-0.096489	-0.0699676	0.000360721	0.0114972	21	1	0.00835899	0.00530091	43.6805	0.00166041	0.00409553	53.023	2.1287	0.137988	0.89025	0.988244
NA	103836	103836_NA	Zfp692	Chr11 cM	Chr11:58197895-58205453(+)	zinc finger protein 692	NA	NA	NA	-0.088292	0.0304525	0.00373952	-0.147978	-0.0286063	0.172887	-0.101872	-0.064129	0.00192186	0.0174068	11	1	0.00364679	0.00414321	15.7937	0.105693	0.157125	40.5526	1.68216	0.910186	0.362724	0.870982
690358	100042784	100042784_690358	Prdm11	Chr2 cM	Chr2:92802363-92876512(-)	PR domain containing 11	Prdm11	Chr3 q31	PR/SET domain 11	-0.106261	0.0366528	0.00374201	-0.178099	-0.034423	0.172887	-0.119933	-0.0850475	0.000848589	0.00932126	18	1	0.0156926	0.00799893	60.6753	8.12689301854152e-07	3.64748227068908e-06	73.1448	3.72368	0.473833	0.635619	0.945057
362627	53902	53902_362627	Rcan3	Chr4 cM	Chr4:135139619-135161154(-)	regulator of calcineurin 3	Rcan3	Chr5 q36	RCAN family member 3	-0.0589476	0.020346	0.00376437	-0.0988249	-0.0190702	0.173434	-0.0642595	-0.040061	0.00177931	0.0228989	22	1	0.00228601	0.00253198	27.9808	0.140695	0.199641	26.94	1.36874	-0.0798779	0.936334	0.99561
305955	67302	67302_305955	Zc3h13	Chr14 cM	Chr14:75521813-75581866(+)	zinc finger CCCH type containing 13	Zc3h13	Chr15 q11	zinc finger CCCH type containing 13	0.0372488	0.0128633	0.00378278	0.0120371	0.0624604	0.17365	0.0325395	0.0414143	0.00180713	0.0142154	22	1	8.35948018949854e-08	0.000838236	17.8781	0.656705	0.714398	0.0021636	1.00002	-0.409045	0.682506	0.951731
64826	15220	15220_64826	Foxq1	Chr13 cM	Chr13:31742153-31744959(+)	forkhead box Q1	Foxq1	Chr17 p12	forkhead box Q1	-0.183357	0.0633624	0.00380632	-0.307545	-0.0591689	0.17365	-0.205083	-0.149761	0.000924592	0.00959295	22	1	0.0723175	0.0270312	152.655	5.48778385531276e-22	1.0012777313001e-20	88.796	8.92539	0.281303	0.778478	0.969748
29662	14569	14569_29662	Gdi2	Chr13 cM	Chr13:3588075-3616261(+)	GDP dissociation inhibitor 2	Gdi2	Chr17 q12.2	GDP dissociation inhibitor 2	0.0385394	0.0133185	0.00380773	0.0124355	0.0646432	0.17365	0.0325326	0.0431966	0.000132067	0.0128485	22	1	0.00112588	0.00107605	32.9212	0.0470979	0.0783334	32.8158	1.48845	0.150381	0.880464	0.985339
171102	12530	12530_171102	Cdc25a	Chr9 cM	Chr9:109704647-109722963(+)	cell division cycle 25A	Cdc25a	Chr8 q32	cell division cycle 25A	-0.0571974	0.0197684	0.00381115	-0.0959427	-0.0184522	0.17365	-0.0652159	-0.0339022	0.00132484	0.0338474	22	1	0.00300928	0.00235204	34.4513	0.0324038	0.0565856	44.3982	1.7985	-0.779562	0.435649	0.898131
362442	232400	232400_362442	A2ml1	Chr6 cM	Chr6:128516784-128558571(-)	alpha-2-macroglobulin like 1	A2ml1	Chr4 q42	alpha-2-macroglobulin-like 1	-0.135119	0.0467198	0.00382647	-0.226689	-0.0435503	0.173797	-0.16823	-0.112036	5.05093694995033e-05	0.0202667	12	1	0.0150024	0.0106469	42.569	1.29061254106574e-05	4.82925663619291e-05	71.9715	3.5678	2.03076	0.0422792	0.508148
56029	56013	56013_56029	Srcin1	Chr11 cM	Chr11:97400166-97466059(-)	SRC kinase signaling inhibitor 1	Srcin1	Chr10 q31	SRC kinase signaling inhibitor 1	-0.051523	0.0178195	0.00383547	-0.0864485	-0.0165974	0.173797	-0.0598235	-0.0437746	0.000383389	0.0175969	22	1	0.00113387	0.00188544	25.2975	0.234511	0.306524	17.0902	1.20613	2.06462	0.0389587	0.500101
314213	238252	238252_314213	Gpr135	Chr12 cM	Chr12:72114748-72117875(-)	G protein-coupled receptor 135	Gpr135	Chr6 q24	G protein-coupled receptor 135	0.0516321	0.017866	0.00385281	0.0166154	0.0866487	0.174105	0.0439069	0.0623976	0.000194399	0.0136209	21	1	0.00233777	0.00192098	40.4982	0.00431861	0.00962974	40.1693	1.67138	1.36767	0.171415	0.747457
309628	57315	57315_309628	Wdr46	Chr17 cM	Chr17:34159634-34168671(+)	WD repeat domain 46	Wdr46	Chr20 p12	WD repeat domain 46	0.0338202	0.011731	0.00393933	0.0108279	0.0568125	0.177528	0.0298213	0.0436338	0.000626353	0.0119247	22	1	5.05735739042289e-05	0.00071815	19.1534	0.575299	0.643452	1.62119	1.01648	0.529125	0.596718	0.938
293678	71711	71711_293678	Mus81	Chr19 cM	Chr19:5532589-5538461(-)	MUS81 structure-specific endonuclease subunit	Mus81	Chr1 q43	MUS81 structure-specific endonuclease subunit	-0.039961	0.0138698	0.00396224	-0.0671453	-0.0127767	0.177734	-0.0464607	-0.0335608	0.00118363	0.0184291	22	1	0	0.00113362	19.3616	0.561957	0.63101	0	1	-0.121845	0.903022	0.98992
291540	225659	225659_291540	Cep76	Chr18 cM	Chr18:67750870-67774406(-)	centrosomal protein 76	Cep76	Chr18 q12.1	centrosomal protein 76	-0.0440087	0.015277	0.00396772	-0.0739511	-0.0140663	0.177734	-0.0501165	-0.0324105	0.0026598	0.0413763	20	1	0	0.00116264	13.4976	0.812152	0.848149	0	1	0.0540672	0.956882	1
307986	66866	66866_307986	Nhlrc2	Chr19 cM	Chr19:56536693-56591935(+)	NHL repeat containing 2	Nhlrc2	Chr1 q55	NHL repeat containing 2	-0.0551535	0.0191525	0.00398059	-0.0926918	-0.0176152	0.177734	-0.0619775	-0.0452712	0.00150758	0.0141822	21	1	0.00280675	0.00223804	35.9187	0.0157231	0.030138	40.2769	1.6744	-0.966012	0.334038	0.859536
117518	20295	20295_117518	Ccl17	Chr8 cM	Chr8:95537081-95538664(+)	C-C motif chemokine ligand 17	Ccl17	Chr19 p13	C-C motif chemokine ligand 17	0.100652	0.0349584	0.003987	0.0321346	0.169169	0.177734	0.0818209	0.122432	0.000130092	0.0162813	20	1	0.0104393	0.0067981	46.8015	0.000381276	0.0010785	55.8303	2.26399	0.321847	0.747568	0.96518
361887	67285	67285_361887	Cwc27	Chr13 cM	Chr13:104767648-104953649(-)	CWC27 spliceosome-associated protein	Cwc27	Chr2 q13	CWC27 spliceosome associated cyclophilin	-0.0620273	0.0215584	0.00401254	-0.104281	-0.0197736	0.17839	-0.0688372	-0.0323643	0.00180443	0.0100601	20	1	0.00470494	0.00280284	50.062	0.000128335	0.000398637	62.3939	2.65915	-1.18576	0.235717	0.793611
298686	56036	56036_298686	Ccnl2	Chr4 cM	Chr4:155896946-155909000(+)	cyclin L2	Ccnl2	Chr5 q36	cyclin L2	-0.0518017	0.0180125	0.00402909	-0.0871056	-0.0164979	0.178645	-0.0599054	-0.0379071	0.00170125	0.0310778	13	1	0.000453067	0.00145015	11.9349	0.450922	0.527482	10.9213	1.1226	0.763827	0.444971	0.900601
24860	22227	22227_24860	Ucp1	Chr8 cM	Chr8:84016981-84025081(+)	uncoupling protein 1 (mitochondrial, proton carrier)	Ucp1	Chr19 q11	uncoupling protein 1	0.0758687	0.026398	0.00405271	0.0241295	0.127608	0.178868	0.0613646	0.0936826	0.000262934	0.0141152	15	1	0.00373759	0.00348938	34.0195	0.00204897	0.00494234	49.467	1.9789	1.64334	0.100312	0.652681
360734	67838	67838_360734	Dnajb11	Chr16 cM	Chr16:22676595-22698384(+)	DnaJ heat shock protein family (Hsp40) member B11	Dnajb11	Chr11 q23	DnaJ heat shock protein family (Hsp40) member B11	0.0465232	0.0161949	0.00406959	0.0147819	0.0782646	0.178868	0.0388549	0.0534714	0.000906656	0.0134601	20	1	0.000972042	0.0015609	23.2134	0.228072	0.299818	19.3322	1.23965	-0.36947	0.711777	0.958216
498282	226652	226652_498282	Arhgap30	Chr1 cM	Chr1:171216528-171237808(+)	Rho GTPase activating protein 30	Arhgap30	Chr13 q24	Rho GTPase activating protein 30	0.0511764	0.0178185	0.0040777	0.0162527	0.0861001	0.178868	0.0396409	0.0572046	0.00194722	0.0386291	22	1	3.00847499325069e-06	0.0015673	18.2338	0.634167	0.695382	0.0404818	1.0004	-0.79966	0.423908	0.895341
307366	240354	240354_307366	Malt1	Chr18 cM	Chr18:65564010-65611959(+)	MALT1 paracaspase	Malt1	Chr18 q12.1	MALT1 paracaspase	-0.071563	0.0249189	0.00408096	-0.120403	-0.0227228	0.178868	-0.0870113	-0.0613178	0.000701933	0.0258304	14	1	2.37840196971644e-07	0.00288704	14.8779	0.315035	0.392648	0.00259857	1.00003	-1.01918	0.308115	0.843693
309201	19881	19881_309201	Rom1	Chr19 cM	Chr19:8904755-8906720(-)	rod outer segment membrane protein 1	Rom1	Chr1 q43	retinal outer segment membrane protein 1	0.0451807	0.0157355	0.00408836	0.0143397	0.0760217	0.178868	0.0361166	0.0513807	0.00149966	0.0374514	21	1	6.58253656578311e-07	0.00126633	22.4654	0.315801	0.393416	0.0120503	1.00012	-0.831707	0.405574	0.889442
680723	320587	320587_680723	Tmem88b	Chr4 cM	Chr4:155866048-155870331(-)	transmembrane protein 88B	Tmem88b	Chr5 q36	transmembrane protein 88B	0.0894179	0.0311673	0.0041182	0.0283311	0.150505	0.179697	0.0746082	0.101709	0.00148817	0.0127734	22	1	0.00892765	0.00596554	56.7069	3.97065298700504e-05	0.000135578	61.5081	2.59795	-0.140705	0.888103	0.987753
29719	16517	16517_29719	Kcnj16	Chr11 cM	Chr11:110858859-110918794(+)	potassium inwardly-rectifying channel, subfamily J, member 16	Kcnj16	Chr10 q32.1	potassium inwardly-rectifying channel, subfamily J, member 16	-0.0788444	0.0275007	0.00414381	-0.132745	-0.0249441	0.179886	-0.0924419	-0.066022	0.000295084	0.0154197	22	1	0.00425866	0.00428358	31.3773	0.0676041	0.10695	30.0034	1.42864	-0.675934	0.499083	0.917374
363286	74019	74019_363286	Traf3ip1	Chr1 cM	Chr1:91422369-91457029(+)	TRAF3 interacting protein 1	Traf3ip1	Chr9 q36	TRAF3 interacting protein 1	-0.0561791	0.0195954	0.00414434	-0.0945853	-0.0177729	0.179886	-0.0602759	-0.0330552	0.00277718	0.0128864	20	1	0.00325091	0.00231553	39.9796	0.00329252	0.00758052	49.878	1.99513	0.465045	0.641899	0.946266
171565	70527	70527_171565	Stambp	Chr6 cM	Chr6:83520193-83549711(-)	STAM binding protein	Stambp	Chr4 q34	Stam binding protein	0.0622555	0.0217448	0.00419647	0.0196364	0.104875	0.180501	0.0522958	0.0717531	0.000819672	0.0129752	22	1	0.00508185	0.00302709	47.475	0.00081025	0.00213282	57.9249	2.3767	0.469271	0.638876	0.945887
58923	54483	54483_58923	Mefv	Chr16 cM	Chr16:3525082-3535961(-)	Mediterranean fever	Mefv	Chr10 q12	MEFV innate immunity regulator, pyrin	0.0834013	0.0291348	0.00420185	0.026298	0.140504	0.180501	0.0675535	0.0964605	0.000882802	0.0139043	18	1	0.0059122	0.00455417	36.7407	0.00364816	0.00829931	55.619	2.25322	-0.382818	0.701855	0.955621
298012	19359	19359_298012	Rad23b	Chr4 cM	Chr4:55350043-55392237(+)	RAD23 homolog B, nucleotide excision repair protein	Rad23b	Chr5 q24	RAD23 homolog B, nucleotide excision repair protein	0.0398035	0.0139171	0.00423575	0.0125266	0.0670805	0.180501	0.0224846	0.0449251	0.00199292	0.0384242	22	1	0.00118622	0.00116184	25.8615	0.211781	0.28168	31.6088	1.46218	1.59175	0.11144	0.669675
691278	69076	69076_691278	Triap1	Chr5 cM	Chr5:115479290-115481612(+)	TP53 regulated inhibitor of apoptosis 1	Triap1	Chr12 q16	TP53 regulated inhibitor of apoptosis 1	0.0420184	0.0146915	0.00423576	0.0132236	0.0708131	0.180501	0.0380962	0.0511096	0.000671863	0.0164716	21	1	0.000359846	0.00117431	25.2843	0.190768	0.25787	8.1034	1.08818	0.416127	0.677317	0.950729
103691034	18616	18616_103691034	Peg3	Chr7 cM	Chr7:6706891-6733430(-)	paternally expressed 3	Peg3	Chr1	paternally expressed 3	-0.0581579	0.0203409	0.00424769	-0.0980253	-0.0182904	0.180501	-0.066167	-0.0479713	0.00144529	0.0147324	21	1	0.00197524	0.00254596	25.4848	0.18351	0.249696	23.7959	1.31227	0.618276	0.536393	0.925599
54233	12352	12352_54233	Car5a	Chr8 cM	Chr8:122642874-122671651(-)	carbonic anhydrase 5a, mitochondrial	Car5a	Chr19 q12	carbonic anhydrase 5A	-0.0914152	0.0319729	0.0042478	-0.154081	-0.0287495	0.180501	-0.103391	-0.069041	0.00130235	0.0152279	17	1	0.00474171	0.00548471	24.5677	0.0778178	0.120657	29.4525	1.41748	-0.298925	0.764998	0.967487
116500	67474	67474_116500	Snap29	Chr16 cM	Chr16:17223864-17248690(+)	synaptosomal-associated protein 29	Snap29	Chr11 q23	synaptosome associated protein 29	0.041847	0.0146427	0.0042648	0.0131479	0.070546	0.180501	0.0297764	0.0466964	0.00138642	0.0175587	21	1	0.000652958	0.00120583	24.8287	0.208062	0.277629	15.7313	1.18668	-0.189104	0.850011	0.97906
366069	329421	329421_366069	Myo3b	Chr2 cM	Chr2:69869470-70259542(+)	myosin IIIB	Myo3b	Chr3 q22	myosin IIIB	0.0579954	0.0203	0.00427778	0.0182081	0.0977826	0.180501	0.0523117	0.0769532	5.12705034935375e-05	0.0158973	15	1	0.000971161	0.00182729	14.9093	0.384382	0.462504	17.3557	1.21	0.911853	0.361846	0.870101
296219	56488	56488_296219	Nxt1	Chr2 cM	Chr2:148514535-148517946(+)	NTF2-related export protein 1	Nxt1	Chr3 q41	nuclear transport factor 2-like export factor 1	-0.0505137	0.0176851	0.00428637	-0.085176	-0.0158515	0.180501	-0.055691	-0.0368302	0.00165011	0.0115697	22	1	0.00264997	0.0018485	42.6133	0.00352054	0.00804263	50.2635	2.01059	-0.33685	0.73623	0.963589
84582	56233	56233_84582	Hdac7	Chr15 cM	Chr15:97690545-97742383(-)	histone deacetylase 7	Hdac7	Chr7 q36	histone deacetylase 7	-0.0677069	0.023708	0.00429198	-0.114174	-0.02124	0.180501	-0.0786263	-0.059198	0.00184613	0.0246764	13	1	3.08473479616386e-07	0.00251669	11.4121	0.493971	0.568051	0.00402358	1.00004	0.62306	0.533245	0.925294
300982	68644	68644_300982	Abhd14a	Chr9 cM	Chr9:106317253-106324877(-)	abhydrolase domain containing 14A	Abhd14a	Chr8 q32	abhydrolase domain containing 14A	-0.0362954	0.0127094	0.00429311	-0.0612054	-0.0113853	0.180501	-0.0411201	-0.032817	0.00159983	0.0146773	22	1	7.75921369833281e-06	0.0008211	17.3281	0.691034	0.745379	0.207417	1.00208	-0.359932	0.718898	0.959749
691431	70556	70556_691431	Slc25a33	Chr4 cM	Chr4:149828493-149858734(-)	solute carrier family 25, member 33	Slc25a33	Chr5 q36	solute carrier family 25 member 33	-0.041157	0.0144178	0.00430912	-0.0694154	-0.0128987	0.180501	-0.0479878	-0.0363406	0.00174552	0.0141062	22	1	0	0.00105946	18.6954	0.604676	0.669544	0	1	-0.321347	0.747947	0.965356
497936	67020	67020_497936	Tmem88	Chr11 cM	Chr11:69287345-69289060(-)	transmembrane protein 88	Tmem88	Chr10 q24	transmembrane protein 88	-0.0830919	0.0291084	0.00430959	-0.140143	-0.0260404	0.180501	-0.0925768	-0.0679648	0.00102901	0.0142209	21	1	0.00782794	0.00511139	45.361	0.000985591	0.00254562	55.8769	2.26639	-0.111215	0.911446	0.990811
361103	328365	328365_361103	Zmiz1	Chr14 cM	Chr14:25459609-25667167(+)	zinc finger, MIZ-type containing 1	Zmiz1	Chr16 p16	zinc finger, MIZ-type containing 1	0.08923	0.0312817	0.00433817	0.027919	0.150541	0.180501	0.0729247	0.101584	0.000608552	0.011515	22	1	0.0136864	0.00643088	67.3097	9.42325501652083e-07	4.18489952187654e-06	72.1236	3.58726	1.11178	0.266234	0.816676
79449	19933	19933_79449	Rpl21	Chr5 cM	Chr5:146769955-146773842(+)	ribosomal protein L21	Rpl21	Chr12 p11	ribosomal protein L21	-0.0845462	0.029641	0.00433986	-0.142642	-0.0264509	0.180501	-0.0960816	-0.0615918	0.00149642	0.0165147	14	1	0.00723303	0.00463486	37.9749	0.00029094	0.000843812	65.202	2.87373	-0.198126	0.842946	0.977518
296706	16870	16870_296706	Lhx2	Chr2 cM	Chr2:38229293-38259745(+)	LIM homeobox protein 2	Lhx2	Chr3 q12	LIM homeobox 2	-0.0769425	0.0269762	0.00434126	-0.129815	-0.0240701	0.180501	-0.0852244	-0.0629545	0.00134032	0.0116841	22	1	0.0099265	0.00482464	64.7424	2.38444107251155e-06	9.97437764392733e-06	67.6854	3.09458	0.00508814	0.99594	1
360754	140482	140482_360754	Zfp358	Chr8 cM	Chr8:3543138-3547208(+)	zinc finger protein 358	Zfp358	Chr12 p12	zinc finger protein 358	0.0731459	0.0256473	0.00434454	0.0228782	0.123414	0.180501	0.0557608	0.0821121	0.0015486	0.0130293	19	1	0.00720075	0.00401969	71.9764	2.08642987396689e-08	1.18749393862008e-07	66.9205	3.02302	-1.43385	0.151615	0.722403
29748	19058	19058_29748	Ppp3r1	Chr11 cM	Chr11:17109298-17150380(+)	protein phosphatase 3, regulatory subunit B, alpha isoform (calcineurin B, type I)	Ppp3r1	Chr14 q22	protein phosphatase 3, regulatory subunit B, alpha	0.088269	0.0309767	0.00437843	0.0275557	0.148982	0.181452	0.0696412	0.0996577	0.00114431	0.0123597	18	1	0.00996133	0.0057228	46.4125	0.00014958	0.000458582	65.3103	2.8827	2.03855	0.041495	0.505825
303469	13394	13394_303469	Dlx4	Chr11 cM	Chr11:95031273-95037089(-)	distal-less homeobox 4	Dlx4	Chr10 q26	distal-less homeobox 4	0.0513709	0.0180365	0.00439731	0.0160199	0.0867218	0.181778	0.0406631	0.0568045	0.0019427	0.0461161	19	1	0	0.00147829	16.5353	0.55524	0.624447	0	1	-1.17576	0.239691	0.797831
296380	99371	99371_296380	Arfgef2	Chr2 cM	Chr2:166647508-166739972(+)	ADP ribosylation factor guanine nucleotide exchange factor 2	Arfgef2	Chr3 q42	ADP ribosylation factor guanine nucleotide exchange factor 2	0.0417312	0.0146729	0.00445359	0.0129729	0.0704895	0.183644	0.0338243	0.0462594	0.00144921	0.0137125	20	1	0.00118888	0.00126676	33.0588	0.0236672	0.0429918	29.9816	1.4282	1.01264	0.31123	0.847015
361233	107513	107513_361233	Ssr1	Chr13 cM	Chr13:38155377-38178184(-)	signal sequence receptor, alpha	Ssr1	Chr17 p12	signal sequence receptor subunit 1	0.0592454	0.0208457	0.00448193	0.0183885	0.100102	0.184352	0.0459031	0.0658251	0.00174768	0.0111246	21	1	0.00531247	0.00280161	54.3701	5.09725425772422e-05	0.000170363	64.9362	2.85194	0.0564184	0.955009	1
360763	22217	22217_360763	Usp12	Chr5 cM	Chr5:146671619-146731816(-)	ubiquitin specific peptidase 12	Usp12	Chr12 p11	ubiquitin specific peptidase 12	0.0547704	0.0192805	0.00450118	0.0169814	0.0925595	0.184683	0.0410711	0.0652738	0.000328991	0.0180849	22	1	0.00343437	0.00235326	41.9177	0.00430909	0.0096137	47.6844	1.91148	0.950303	0.341958	0.86158
89819	231889	231889_89819	Bud31	Chr5 cM	Chr5:145077186-145084888(+)	BUD31 homolog	Bud31	Chr12 p11	BUD31 homolog	0.0338608	0.0119268	0.00452471	0.0104848	0.0572369	0.185187	0.0281075	0.0380024	0.0015502	0.0234604	22	1	2.9013165264201e-06	0.000776156	28.744	0.120285	0.175232	0.0897464	1.0009	-0.194176	0.846038	0.977943
100192205	66255	66255_100192205	Hsbp1l1	Chr18 cM	Chr18:80272973-80290317(-)	heat shock factor binding protein 1-like 1	Hsbp1l1	Chr18	heat shock factor binding protein 1-like 1	0.0866058	0.0305157	0.00453863	0.0267962	0.146415	0.185298	0.0745626	0.098516	0.000345699	0.0517322	15	1	0.00403315	0.00425156	23.3758	0.0544227	0.0886478	37.2631	1.59396	-2.20416	0.0275134	0.44275
362580	73332	73332_362580	Ccdc30	Chr4 cM	Chr4:119179665-119272718(-)	coiled-coil domain containing 30	Ccdc30	Chr5 q36	coiled-coil domain containing 30	0.0571754	0.0201654	0.00457802	0.0176519	0.0966989	0.186444	0.0444856	0.0630651	0.00269561	0.0397394	12	1	0	0.00185199	4.90495	0.935682	0.951078	0	1	-0.504	0.614262	0.94174
408212	74649	74649_408212	Cpa5	Chr6 cM	Chr6:30611009-30631744(+)	carboxypeptidase A5	Cpa5	Chr4 q22	carboxypeptidase A5	0.0603704	0.0213015	0.00459555	0.0186203	0.102121	0.186697	0.0457253	0.0694019	0.000950451	0.0322288	16	1	0.000386171	0.00216379	14.4879	0.488892	0.563131	5.2564	1.05548	0.863489	0.387868	0.883046
306766	97820	97820_306766	4833439L19Rik	Chr13 cM	Chr13:54699031-54713195(-)	RIKEN cDNA 4833439L19 gene	Kiaa1191	Chr17 p14	KIAA1191 homolog	-0.0359846	0.0127047	0.00462029	-0.0608853	-0.0110838	0.186835	-0.0470148	-0.0303236	0.000327873	0.0274718	16	1	0.000220007	0.000688805	10.4303	0.791837	0.831353	8.75199	1.09591	-1.87839	0.0603275	0.567946
117103	17274	17274_117103	Rab8a	Chr8 cM	Chr8:72915044-72935210(+)	RAB8A, member RAS oncogene family	Rab8a	Chr16 p14	RAB8A, member RAS oncogene family	0.0442089	0.0156089	0.0046216	0.013616	0.0748018	0.186835	0.0308081	0.0491666	0.00227747	0.0129646	22	1	0.00225618	0.0015829	38.2851	0.011932	0.0235724	45.2607	1.82684	-0.0354315	0.971736	1
29236	16785	16785_29236	Rpsa	Chr9 cM	Chr9:119956832-119961435(+)	ribosomal protein SA	Rpsa	Chr8 q32	ribosomal protein SA	-0.0551851	0.0195015	0.00465782	-0.0934072	-0.0169629	0.187839	-0.0638544	-0.0463419	0.000734252	0.0168402	20	1	0.00280005	0.00227594	31.1884	0.0384911	0.0656906	41.0398	1.69606	-0.386765	0.69893	0.954485
290558	70021	70021_290558	Nt5dc2	Chr14 cM	Chr14:30853046-30861081(+)	5'-nucleotidase domain containing 2	Nt5dc2	Chr16 p16	5'-nucleotidase domain containing 2	-0.169191	0.0598141	0.00467506	-0.286424	-0.0519573	0.187888	-0.190811	-0.142293	0.00150807	0.0138781	20	1	0.0514163	0.0222671	139.374	2.40506666298236e-20	3.9198784129675e-19	88.8075	8.93453	-0.699767	0.484073	0.914305
361692	66387	66387_361692	Nudt8	Chr19 cM	Chr19:4050580-4052102(+)	nudix hydrolase 8	Nudt8	Chr1 q43	nudix hydrolase 8	0.109579	0.0387458	0.00468183	0.0336384	0.185519	0.187888	0.0912547	0.136091	0.000121103	0.0187907	14	1	0.0117844	0.00770948	44.5457	2.49108272004792e-05	8.8114772430775e-05	70.9464	3.44191	-0.313436	0.75395	0.965548
298533	76850	76850_298533	Ago4	Chr4 cM	Chr4:126383334-126427265(-)	argonaute RISC catalytic subunit 4	Ago4	Chr5 q36	argonaute RISC component 4	-0.108925	0.0385449	0.00471453	-0.184471	-0.0333781	0.188452	-0.118035	-0.0735786	2.45138727766289e-06	0.010543	22	1	0.0240951	0.0098621	155.616	1.49462854308054e-22	2.84998880804282e-21	82.5254	5.72259	0.357512	0.720709	0.960411
100361733	433904	433904_100361733	Ociad2	Chr5 cM	Chr5:73479541-73496290(-)	OCIA domain containing 2	Ociad2	Chr14	OCIA domain containing 2	0.0967261	0.0342316	0.00471873	0.0296333	0.163819	0.188452	0.0796461	0.109997	0.000787009	0.0137709	21	1	0.0139922	0.00746079	55.6666	3.26261278923407e-05	0.000113316	67.6012	3.08654	0.149119	0.881459	0.98542
29146	16449	16449_29146	Jag1	Chr2 cM	Chr2:136923371-136958440(-)	jagged 1	Jag1	Chr3 q36	jagged canonical Notch ligand 1	-0.149587	0.0529543	0.00473067	-0.253375	-0.0457981	0.188473	-0.166551	-0.120181	0.0017156	0.0133952	21	1	0.0462422	0.0183338	174.175	1.33324497463831e-26	3.28217053905734e-25	87.6467	8.09502	-0.590594	0.554792	0.929859
297784	59014	59014_297784	Rrs1	Chr1 cM	Chr1:9615633-9617680(+)	ribosome biogenesis regulator 1	Rrs1	Chr5 q11	ribosome biogenesis regulator 1 homolog	-0.0340016	0.0120553	0.0047955	-0.0576296	-0.0103735	0.189805	-0.0392212	-0.0276826	0.00164685	0.0242351	21	1	2.27644118499819e-07	0.000772032	21.9739	0.341927	0.4205	0.00716413	1.00007	-1.99562	0.0459756	0.516512
29721	15273	15273_29721	Hivep2	Chr10 cM	Chr10:13841819-14027118(+)	human immunodeficiency virus type I enhancer binding protein 2	Hivep2	Chr1 p13	HIVEP zinc finger 2	0.0358208	0.0127023	0.00480203	0.0109247	0.0607169	0.189805	0.0297592	0.0431563	0.00106504	0.0132268	20	1	0.000298157	0.000851528	20.781	0.349026	0.427559	9.52927	1.10533	1.8411	0.0656074	0.582729
361167	67384	67384_361167	Bag4	Chr8 cM	Chr8:26254566-26275237(-)	BCL2-associated athanogene 4	Bag4	Chr16 q12.4	BAG cochaperone 4	0.0561333	0.0199094	0.00481068	0.0171117	0.095155	0.189805	0.0474063	0.0631886	0.000129713	0.013698	21	1	0.00261558	0.00232985	32.9131	0.0344891	0.059648	38.1321	1.61635	3.00258	0.00267698	0.181912
171144	108115	108115_171144	Slco4a1	Chr2 cM	Chr2:180098038-180116660(+)	solute carrier organic anion transporter family, member 4a1	Slco4a1	Chr3 q43	solute carrier organic anion transporter family, member 4a1	-0.0612764	0.0217368	0.00481715	-0.10388	-0.018673	0.189805	-0.0729386	-0.0484182	0.00069923	0.0207729	21	1	0.00092993	0.00265217	20.2546	0.442108	0.519087	9.5904	1.10608	-1.01812	0.308622	0.843761
362608	230770	230770_362608	Tmem39b	Chr4 cM	Chr4:129570148-129590631(-)	transmembrane protein 39b	Tmem39b	Chr5 q36	transmembrane protein 39b	-0.0441495	0.015663	0.00482165	-0.0748484	-0.0134506	0.189805	-0.0492672	-0.0370236	0.00187309	0.0256016	19	1	1.87498860589367e-06	0.00123355	23.6992	0.165132	0.228389	0.0375668	1.00038	0.980517	0.326831	0.853924
315323	16682	16682_315323	Krt4	Chr15 cM	Chr15:101826970-101833170(-)	keratin 4	Krt4	Chr7 q36	keratin 4	0.059464	0.021105	0.00483954	0.0180988	0.100829	0.189932	0.0517689	0.0778356	0.000144871	0.0176673	15	1	0.00105321	0.00234899	13.8587	0.460293	0.536694	16.085	1.19168	-0.229576	0.818421	0.975928
170908	230661	230661_170908	Tesk2	Chr4 cM	Chr4:116578107-116661450(+)	testis-specific kinase 2	Tesk2	Chr5 q35	testis associated actin remodelling kinase 2	0.059277	0.0210437	0.00484964	0.0180322	0.100522	0.189932	0.0515185	0.0705327	0.00019613	0.0165521	21	1	0.00274873	0.00268057	28.322	0.101992	0.152324	32.4986	1.48145	-0.557426	0.577237	0.934525
310806	229776	229776_310806	Cdc14a	Chr3 cM	Chr3:116066202-116222390(-)	CDC14 cell division cycle 14A	Cdc14a	Chr2 q42	cell division cycle 14A	-0.0696516	0.024734	0.00486214	-0.118129	-0.0211739	0.189932	-0.0799029	-0.0443797	0.000934125	0.0147255	20	1	0.00530876	0.00371611	37.9932	0.00594647	0.0127312	53.6191	2.15606	-0.327469	0.743313	0.964952
NA	111970	111970_NA	NA	NA	NA	NA	NA	NA	NA	-0.100033	0.0355299	0.00487095	-0.16967	-0.0303952	0.189932	-0.119378	-0.0672338	0.000524325	0.0140609	12	1	0.00600675	0.0059869	22.3549	0.0217638	0.0399302	49.856	1.99426	-0.0273247	0.978201	1
498962	257633	257633_498962	Acsf3	Chr8 cM	Chr8:123502225-123544619(+)	acyl-CoA synthetase family member 3	Acsf3	Chr19 q12	acyl-CoA synthetase family member 3	-0.0518627	0.0184533	0.00494674	-0.0880306	-0.0156949	0.192433	-0.0587617	-0.0443876	0.00348547	0.0230159	13	1	0	0.00155435	5.61734	0.934131	0.949794	0	1	-0.550342	0.582085	0.934575
308509	233103	233103_308509	Garre1	Chr7 cM	Chr7:33936132-34012976(-)	granule associated Rac and RHOG effector 1	Garre1	Chr1 q21	granule associated Rac and RHOG effector 1	-0.0413654	0.0147271	0.00497281	-0.07023	-0.0125007	0.192992	-0.0540998	-0.036795	9.81232414554965e-05	0.0140015	22	1	0.000745901	0.00135568	20.0837	0.515966	0.588345	16.0676	1.19143	-0.720209	0.471397	0.910127
308790	108797	108797_308790	Mex3b	Chr7 cM	Chr7:82516541-82520723(+)	mex3 RNA binding family member B	Mex3b	Chr1 q31	mex-3 RNA binding family member B	0.131619	0.0468945	0.00500523	0.0397071	0.22353	0.193794	0.103354	0.148933	0.00111878	0.0125632	21	1	0.0358502	0.0144155	105.123	1.50899020012061e-13	1.45381333883115e-12	84.1226	6.29825	1.38594	0.165764	0.741355
NA	66481	66481_NA	Rps21	Chr2 cM	Chr2:179899172-179900237(+)	ribosomal protein S21	NA	NA	NA	-0.0597067	0.0212813	0.00502242	-0.101417	-0.0179961	0.193957	-0.0723406	-0.045105	0.000545009	0.0265074	12	1	0.000892634	0.00209895	12.2025	0.348617	0.427187	16.8937	1.20328	0.722483	0.469998	0.909096
24225	12064	12064_24225	Bdnf	Chr2 cM	Chr2:109505045-109557352(+)	brain derived neurotrophic factor	Bdnf	Chr3 q34	brain-derived neurotrophic factor	0.183651	0.0654959	0.0050471	0.0552817	0.312021	0.193957	0.12096	0.19815	0.00207777	0.0114421	22	1	0.0801435	0.028973	113.996	8.90892746266671e-15	9.56665687299641e-14	90.8778	10.9622	3.47989	0.000501618	0.0824759
64569	16988	16988_64569	Lst1	Chr17 cM	Chr17:35404071-35407415(-)	leukocyte specific transcript 1	Lst1	Chr20 p12	leukocyte specific transcript 1	0.0852838	0.0304321	0.00507197	0.0256379	0.14493	0.193957	0.0683338	0.101731	0.000599164	0.0200452	21	1	0.00843179	0.00546691	54.1515	5.49297086535823e-05	0.000182553	56.4733	2.29744	-1.92594	0.0541123	0.544557
29733	13609	13609_29733	S1pr1	Chr3 cM	Chr3:115504082-115508704(-)	sphingosine-1-phosphate receptor 1	S1pr1	Chr2 q42	sphingosine-1-phosphate receptor 1	-0.0629773	0.0224764	0.00507979	-0.10703	-0.0189244	0.193957	-0.0705353	-0.0493698	0.00197932	0.0180881	21	1	0.00454889	0.00316593	39.6317	0.00555896	0.0119871	47.9957	1.92292	1.56779	0.11693	0.676194
81757	56044	56044_81757	Rala	Chr13 cM	Chr13:18055160-18118802(-)	v-ral simian leukemia viral oncogene A (ras related)	Rala	Chr17 q11	RAS like proto-oncogene A	0.0734569	0.0262215	0.00508824	0.0220636	0.12485	0.193957	0.0630461	0.0839514	0.000795301	0.0138695	22	1	0.00994358	0.004581	78.5676	1.39932714992657e-08	8.17298229847337e-08	75.6268	4.10287	-0.0443614	0.964616	1
293676	13041	13041_293676	Ctsw	Chr19 cM	Chr19:5515071-5518535(-)	cathepsin W	Ctsw	Chr1 q43	cathepsin W	0.131132	0.0468098	0.00508864	0.039386	0.222877	0.193957	0.0713177	0.146831	0.0019874	0.0111053	19	1	0.0236689	0.0129255	54.0993	1.77088888632076e-05	6.45646359216946e-05	66.7995	3.012	1.55903	0.11899	0.6777
171525	27015	27015_171525	Polk	Chr13 cM	Chr13:96617198-96679087(-)	polymerase (DNA directed), kappa	Polk	Chr2 q12	DNA polymerase kappa	-0.0613864	0.0219146	0.00509175	-0.104338	-0.0184347	0.193957	-0.0692757	-0.0492049	0.000938004	0.0129746	22	1	0.00460202	0.00305684	40.3166	0.00680419	0.0143276	49.2019	1.96858	-0.745276	0.456105	0.904129
NA	68713	68713_NA	Ifitm1	Chr7 cM	Chr7:140547342-140549740(+)	interferon induced transmembrane protein 1	NA	NA	NA	0.173774	0.0620707	0.00511635	0.0521178	0.295431	0.194075	0.133067	0.211086	0.00214115	0.0200982	11	1	0.0170889	0.0173089	21.0936	0.0204502	0.0378314	50.1297	2.0052	2.31719	0.0204933	0.410112
294508	27355	27355_294508	Pald1	Chr10 cM	Chr10:61155435-61219309(-)	phosphatase domain containing, paladin 1	Pald1	Chr20 q11	phosphatase domain containing, paladin 1	-0.143614	0.0513073	0.00512471	-0.244174	-0.0430532	0.194075	-0.158836	-0.11021	0.00218347	0.0119899	21	1	0.0452387	0.0172748	123.657	5.97184262106349e-17	7.72545664249578e-16	88.9542	9.05322	-1.71945	0.0855317	0.62872
79559	11658	11658_79559	Alcam	Chr16 cM	Chr16:52069359-52273444(-)	activated leukocyte cell adhesion molecule	Alcam	Chr11 q21	activated leukocyte cell adhesion molecule	-0.0654368	0.0233861	0.00514038	-0.111273	-0.0196008	0.194075	-0.0730542	-0.055748	0.00103251	0.0133991	21	1	0.00489108	0.00336751	39.0661	0.00654237	0.013847	49.0759	1.96371	-2.21997	0.0264209	0.436659
503049	217698	217698_503049	Acot5	Chr12 cM	Chr12:84116099-84122794(+)	acyl-CoA thioesterase 5	Acot5	Chr6 q31	acyl-CoA thioesterase 5	-0.140361	0.0501755	0.00515164	-0.238703	-0.0420185	0.194075	-0.156141	-0.103218	0.0022837	0.0128381	21	1	0.0323991	0.0158834	60.7513	5.44548608671802e-06	2.16064102752771e-05	72.0591	3.57898	-1.82568	0.067898	0.589545
362924	20442	20442_362924	St3gal1	Chr15 cM	Chr15:66974724-67048575(-)	ST3 beta-galactoside alpha-2,3-sialyltransferase 1	St3gal1	Chr7 q34	ST3 beta-galactoside alpha-2,3-sialyltransferase 1	-0.0746875	0.0267002	0.0051537	-0.127019	-0.0223561	0.194075	-0.100463	-0.0639612	2.92783583888428e-06	0.0171332	22	1	0.00462673	0.00426152	39.137	0.00945195	0.0192209	33.1912	1.49681	0.261052	0.794052	0.972681
59085	109900	109900_59085	Asl	Chr5 cM	Chr5:130040099-130053222(-)	argininosuccinate lyase	Asl	Chr12 q12	argininosuccinate lyase	-0.0826261	0.0295858	0.00522594	-0.140613	-0.0246391	0.196323	-0.0899633	-0.0589797	0.000602023	0.0127601	22	1	0.012931	0.00579782	104.523	4.53343498155509e-13	4.17734506065752e-12	74.5122	3.92345	1.20765	0.227181	0.785692
317371	22376	22376_317371	Was	ChrX cM	ChrX:7947705-7956730(-)	Wiskott-Aldrich syndrome	Was	ChrX q12	WASP actin nucleation promoting factor	0.0960724	0.034409	0.00523719	0.028632	0.163513	0.196323	0.0791552	0.114172	0.000502158	0.0179171	22	1	0.0131802	0.00729085	68.5168	6.06330818953881e-07	2.78109580862773e-06	64.8	2.84091	-0.459742	0.645701	0.948197
298676	76866	76866_298676	Morn1	Chr4 cM	Chr4:155171034-155229962(+)	MORN repeat containing 1	Morn1	Chr5 q36	MORN repeat containing 1	-0.0809071	0.029002	0.00527553	-0.13775	-0.0240643	0.196926	-0.090961	-0.0504511	0.0026351	0.0171117	20	1	0.00758802	0.00500346	41.9632	0.00179277	0.00439539	56.8765	2.31892	-0.053391	0.95742	1
25024	381853	381853_25024	Gipr	Chr7 cM	Chr7:18889986-18900052(-)	gastric inhibitory polypeptide receptor	Gipr	Chr1 q21	gastric inhibitory polypeptide receptor	0.0696406	0.0249643	0.00527714	0.0207115	0.11857	0.196926	0.053346	0.0819827	0.000465254	0.0170457	20	1	0.00270946	0.00358049	26.2712	0.122809	0.178159	23.3594	1.30479	-2.15853	0.0308865	0.460264
299762	278279	278279_299762	Tmtc2	Chr10 cM	Chr10:105023524-105410312(-)	transmembrane and tetratricopeptide repeat containing 2	Tmtc2	Chr7 q21	transmembrane O-mannosyltransferase targeting cadherins 2	-0.0467037	0.0167471	0.00529105	-0.0795275	-0.0138799	0.196999	-0.054657	-0.0371425	0.000933431	0.0273685	22	1	0.00045698	0.00168994	19.0005	0.585106	0.651901	7.47534	1.08079	-0.551382	0.581372	0.934575
363255	52231	52231_363255	Ankzf1	Chr1 cM	Chr1:75168795-75176031(+)	ankyrin repeat and zinc finger domain containing 1	Ankzf1	Chr9 q33	ankyrin repeat and zinc finger peptidyl tRNA hydrolase 1	-0.038046	0.0136502	0.0053163	-0.0647999	-0.0112921	0.197174	-0.0421755	-0.0274181	0.00221646	0.0579162	22	1	3.13775037769261e-05	0.00100184	17.4717	0.682148	0.737697	0.742267	1.00748	1.59631	0.110419	0.6694
499280	69546	69546_499280	Mapk1ip1	Chr7 cM	Chr7:138437547-138447996(-)	mitogen-activated protein kinase 1 interacting protein 1	Mapk1ip1	Chr1 q41	mitogen-activated protein kinase 1 interacting protein 1	-0.0462654	0.0166012	0.00532206	-0.0788032	-0.0137276	0.197174	-0.0535222	-0.0330534	0.000850457	0.0131663	22	1	0.00177997	0.00169982	30.4861	0.0826466	0.127196	32.1925	1.47476	0.318103	0.750407	0.965404
94199	13479	13479_94199	Dpep1	Chr8 cM	Chr8:123913069-123928551(+)	dipeptidase 1	Dpep1	Chr19 q12	dipeptidase 1	0.0641441	0.0230214	0.00533161	0.019023	0.109265	0.197174	0.0535507	0.0811317	0.000109163	0.0175571	20	1	0.00167242	0.00277437	16.7069	0.609716	0.673903	17.2055	1.20781	1.53099	0.125772	0.688149
500516	242602	242602_500516	Cimap2	Chr4 cM	Chr4:106448106-106474438(-)	ciliary microtubule associated protein 2	Cimap2	Chr5 q34	ciliary microtubule associated protein 2	-0.143667	0.0515977	0.00536328	-0.244797	-0.0425372	0.197203	-0.180775	-0.120451	8.31683202290628e-05	0.0212453	13	1	0.0160479	0.0121368	40.4887	5.96385151661725e-05	0.000197011	64.2539	2.79751	0.605264	0.545004	0.929053
681091	216516	216516_681091	Ccdc157	Chr11 cM	Chr11:4091123-4110293(-)	coiled-coil domain containing 157	Ccdc157	Chr14 q21	coiled-coil domain containing 157	0.12617	0.045321	0.00537064	0.0373425	0.214997	0.197203	0.0964384	0.140305	0.00286761	0.0180396	13	1	0.0197707	0.0105789	74.8546	3.91418200829712e-11	3.05395071167704e-10	84.523	6.46119	-0.624978	0.531986	0.925151
288022	67501	67501_288022	Ccdc50	Chr16 cM	Chr16:27207619-27270968(+)	coiled-coil domain containing 50	Ccdc50	Chr11 q22	coiled-coil domain containing 50	-0.0505359	0.01816	0.00538903	-0.0861289	-0.0149429	0.197203	-0.0582246	-0.0399984	0.000549043	0.0144453	20	1	0.00223658	0.00200079	30.5595	0.0450952	0.0753674	36.674	1.57913	0.160199	0.872724	0.983619
29240	18970	18970_29240	Polb	Chr8 cM	Chr8:23118142-23143451(-)	polymerase (DNA directed), beta	Polb	Chr16 q12.5	DNA polymerase beta	-0.0401323	0.0144245	0.00539874	-0.0684038	-0.0118607	0.197203	-0.045735	-0.0307373	0.000845705	0.0180221	22	1	0.000877221	0.0012045	37.2986	0.0155526	0.0298402	20.7664	1.26209	-0.665179	0.505936	0.919304
NA	93707	93707_NA	Pcdhgc4	Chr18 cM	Chr18:37948132-37974926(+)	protocadherin gamma subfamily C, 4	NA	NA	NA	-0.0690517	0.0248191	0.00539917	-0.117696	-0.0204072	0.197203	-0.0903078	-0.0552887	0.000662913	0.0188168	11	1	0.000605296	0.0025628	9.06157	0.52627	0.597982	8.82032	1.09674	-1.24123	0.214521	0.77542
304322	59031	59031_304322	Chst12	Chr5 cM	Chr5:140491360-140510993(+)	carbohydrate sulfotransferase 12	Chst12	Chr12 q11	carbohydrate sulfotransferase 12	-0.0517971	0.0186203	0.00540668	-0.0882922	-0.0153019	0.197203	-0.0600277	-0.0440391	0.00124758	0.0364834	22	1	0.00028485	0.00202281	28.4883	0.126838	0.183145	3.71259	1.03856	0.660706	0.508801	0.920093
NA	23963	23963_NA	Tenm1	ChrX cM	ChrX:41616743-42518003(-)	teneurin transmembrane protein 1	NA	NA	NA	-0.246909	0.0887782	0.00541608	-0.420911	-0.0729065	0.197203	-0.281325	-0.205258	0.00169708	0.0196813	11	1	0.0759353	0.0387238	91.2444	3.03329298025407e-15	3.40347853172181e-14	89.8503	9.85247	0.158577	0.874002	0.983619
688517	17850	17850_688517	Mmut	Chr17 cM	Chr17:41245576-41272879(+)	methylmalonyl-Coenzyme A mutase	Mmut	Chr9 q13	methylmalonyl-CoA mutase	-0.0423699	0.0152432	0.00544266	-0.0722459	-0.0124938	0.19753	-0.051555	-0.0362147	0.001501	0.0228684	12	1	3.62479002911711e-06	0.00109859	11.2266	0.424482	0.50133	0.127429	1.00128	-0.408396	0.682983	0.951731
303206	29869	29869_303206	Ulk2	Chr11 cM	Chr11:61666475-61745899(-)	unc-51 like kinase 2	Ulk2	Chr10 q22	unc-51 like autophagy activating kinase 2	0.0798365	0.0287262	0.00544901	0.0235341	0.136139	0.19753	0.0652044	0.0881637	0.00230267	0.0137752	22	1	0.0135568	0.00549895	116.491	3.13100317854371e-15	3.50834011052309e-14	82.1234	5.5939	-0.158683	0.873919	0.983619
361774	226252	226252_361774	Fhip2a	Chr19 cM	Chr19:57349355-57378026(+)	FHF complex subunit HOOK interacting protein 2A	Fhip2a	Chr1 q55	FHF complex subunit HOOK interacting protein 2A	0.0415699	0.0149636	0.0054682	0.0122419	0.070898	0.197791	0.0340173	0.050784	9.50152425539878e-05	0.0738346	14	1	0.000512552	0.00105523	17.106	0.194502	0.262229	17.3141	1.2094	-1.9708	0.0487464	0.524957
79223	14933	14933_79223	Gk	ChrX cM	ChrX:84745543-84820425(-)	glycerol kinase	Gk	ChrX q21	glycerol kinase	0.041462	0.0149314	0.00548912	0.012197	0.070727	0.198113	0.0335963	0.0501145	0.00082544	0.0256018	20	1	0.000238503	0.00123356	17.7091	0.541944	0.611955	5.34971	1.05652	-0.156519	0.875624	0.983874
140433	16776	16776_140433	Lama5	Chr2 cM	Chr2:179818166-179867652(-)	laminin, alpha 5	Lama5	Chr3 q43	laminin subunit alpha 5	0.0515421	0.0185786	0.00553248	0.0151288	0.0879555	0.199242	0.0435449	0.058343	0.00273627	0.0219364	20	1	1.30708996998591e-05	0.00189388	24.301	0.184858	0.251199	0.184863	1.00185	-1.29867	0.194059	0.761673
688717	380773	380773_688717	Slirp	Chr12 cM	Chr12:87490666-87496694(+)	SRA stem-loop interacting RNA binding protein	Slirp	Chr6 q31	SRA stem-loop interacting RNA binding protein	-0.0830198	0.0299582	0.0055853	-0.141737	-0.0243027	0.200706	-0.0962123	-0.0544588	0.00143871	0.0176726	22	1	0.00921337	0.005452	63.1255	4.24923082678969e-06	1.71613156848847e-05	64.1203	2.78709	0.405123	0.685387	0.95221
25321	14602	14602_25321	Ghrhr	Chr6 cM	Chr6:55353280-55365515(+)	growth hormone releasing hormone receptor	Ghrhr	Chr4 q24	growth hormone releasing hormone receptor	-0.0576483	0.0208248	0.00563581	-0.0984642	-0.0168324	0.202019	-0.0665104	-0.0403738	0.00155305	0.052015	16	1	0.000660817	0.00204288	12.3401	0.653128	0.711328	9.75575	1.1081	0.338392	0.735067	0.963443
117512	12279	12279_117512	C9	Chr15 cM	Chr15:6474808-6528232(+)	complement component 9	C9	Chr2 q16	complement C9	0.0650003	0.0234858	0.00564634	0.018969	0.111032	0.202019	0.03747	0.0793857	0.000907418	0.0471365	15	1	0.00291397	0.0028507	26.8361	0.0202201	0.0374562	46.2188	1.85939	1.90056	0.0573601	0.555518
307842	234729	234729_307842	Vac14	Chr8 cM	Chr8:111345217-111447030(+)	Vac14 homolog (S. cerevisiae)	Vac14	Chr19 q12	VAC14 component of PIKFYVE complex	-0.0659215	0.023858	0.00572582	-0.112682	-0.0191608	0.204419	-0.0764369	-0.0532531	0.00050035	0.0147206	22	1	0.00800844	0.00378701	62.2997	5.69533110606895e-06	2.25326915959466e-05	68.9768	3.22339	-0.241867	0.808883	0.974078
100359753	436022	436022_100359753	Dnaaf3	Chr7 cM	Chr7:4525932-4535452(-)	dynein, axonemal assembly factor 3	Dnaaf3	Chr1	dynein, axonemal, assembly factor 3	-0.109871	0.0397788	0.00574393	-0.187836	-0.0319061	0.204623	-0.130073	-0.0939274	0.0015621	0.0196139	16	1	0.00737241	0.00820018	27.3646	0.0259025	0.0465449	33.4268	1.50211	0.100965	0.919579	0.991865
316406	73467	73467_316406	1700066M21Rik	Chr1 cM	Chr1:57416779-57424582(+)	RIKEN cDNA 1700066M21 gene	C9h2orf69	Chr9 q31	similar to human chromosome 2 open reading frame 69	0.0722917	0.0261924	0.00577962	0.0209556	0.123628	0.205148	0.0614095	0.081589	0.0015171	0.0149094	20	1	0.00768489	0.00427733	46.4869	0.00042273	0.00118479	64.2293	2.79558	1.19799	0.230919	0.79004
288774	20847	20847_288774	Stat2	Chr10 cM	Chr10:128106428-128128718(+)	signal transducer and activator of transcription 2	Stat2	Chr7 q11	signal transducer and activator of transcription 2	-0.0426297	0.0154486	0.00578993	-0.0729084	-0.0123509	0.205148	-0.0510148	-0.0315689	0.00186526	0.0262276	22	1	0.000587715	0.00128988	19.3576	0.562214	0.631214	11.917	1.13529	0.389897	0.696613	0.95416
300758	76183	76183_300758	Celf6	Chr9 cM	Chr9:59485200-59514575(+)	CUGBP, Elav-like family member 6	Celf6	Chr8 q24	CUGBP, Elav-like family member 6	-0.0940153	0.0340746	0.005796	-0.1608	-0.0272304	0.205148	-0.111964	-0.0812338	9.05259081592878e-05	0.0156148	20	1	0.0150347	0.0073319	60.1067	3.72225508869051e-06	1.51629724457548e-05	71.6275	3.52454	1.35741	0.174651	0.749789
60350	12475	12475_60350	Cd14	Chr18 cM	Chr18:36858120-36859851(-)	CD14 antigen	Cd14	Chr18 p11	CD14 molecule	0.0912855	0.0331123	0.0058362	0.0263866	0.156184	0.206129	0.069709	0.100919	0.00399616	0.0149947	22	1	0.0102005	0.00660883	40.6389	0.00621251	0.0132406	52.7683	2.11722	0.74263	0.457705	0.905028
170910	67154	67154_170910	Mtdh	Chr15 cM	Chr15:34082613-34143683(+)	metadherin	Mtdh	Chr7 q22	metadherin	0.0655788	0.0238052	0.00587258	0.0189215	0.112236	0.206269	0.0538519	0.0726417	0.00250062	0.0163639	22	1	0.00677722	0.00369513	50.3562	0.000325387	0.000935005	61.1361	2.57308	1.5519	0.120685	0.678072
NA	11727	11727_NA	Ang	Chr14 cM	Chr14:51328607-51339462(+)	angiogenin, ribonuclease, RNase A family, 5	NA	NA	NA	-0.0763194	0.0277106	0.00588436	-0.130631	-0.0220076	0.206269	-0.0850041	-0.0648054	0.00324579	0.027354	12	1	0	0.0032598	5.9462	0.876929	0.902538	0	1	-0.284893	0.775726	0.969098
295706	53856	53856_295706	Prg3	Chr2 cM	Chr2:84818559-84824230(+)	proteoglycan 3	Prg3	Chr3 q24	proteoglycan 3, pro eosinophil major basic protein 2	0.084321	0.0306179	0.0058876	0.024311	0.144331	0.206269	0.0555002	0.103099	0.000448237	0.028311	15	1	0.00761684	0.00514631	46.6349	2.20684577406515e-05	7.88384539688771e-05	62.8851	2.69434	0.316106	0.751922	0.965522
29686	20266	20266_29686	Scn1b	Chr7 cM	Chr7:30815949-30826428(-)	sodium channel, voltage-gated, type I, beta	Scn1b	Chr1 q21	sodium voltage-gated channel beta subunit 1	0.117285	0.0425898	0.00589018	0.0338107	0.200759	0.206269	0.0897095	0.129481	0.00202018	0.0154213	22	1	0.0296817	0.0120007	113.845	9.48952522534362e-15	1.01307591629008e-13	83.4269	6.03387	0.672344	0.501365	0.919304
309252	170711	170711_309252	Otud7a	Chr7 cM	Chr7:63094499-63408776(+)	OTU domain containing 7A	Otud7a	Chr1 q22	OTU deubiquitinase 7A	0.101627	0.0369167	0.00590717	0.0292722	0.173983	0.206426	0.0633271	0.111901	0.000639793	0.0163878	14	1	0.0146647	0.00741352	87.1565	4.87529524559463e-13	4.4698788093851e-12	82.2206	5.62448	-0.272056	0.785579	0.971449
300947	211586	211586_300947	Tfdp2	Chr9 cM	Chr9:96078348-96205699(+)	transcription factor Dp 2	Tfdp2	Chr8 q31	transcription factor Dp-2	0.0654684	0.0237892	0.00592289	0.0188424	0.112094	0.206537	0.0474284	0.0742246	0.000804813	0.0139039	22	1	0.00676129	0.00370144	48.0018	0.000687252	0.0018372	61.0292	2.56602	1.32396	0.185516	0.761548
64515	107995	107995_64515	Cdc20	Chr4 cM	Chr4:118290098-118294540(-)	cell division cycle 20	Cdc20	Chr5 q36	cell division cycle 20	0.0693418	0.0252195	0.005968	0.0199125	0.118771	0.206814	0.0602089	0.0804511	0.000960682	0.0150055	22	1	0.0051215	0.00376802	41.3853	0.00502258	0.0109914	46.3507	1.86396	-0.118698	0.905514	0.990069
89786	12856	12856_89786	Cox17	Chr16 cM	Chr16:38167332-38173125(+)	cytochrome c oxidase assembly protein 17, copper chaperone	Cox17	Chr11 q21	cytochrome c oxidase copper chaperone COX17	-0.0368643	0.0134119	0.00598468	-0.0631512	-0.0105774	0.206814	-0.0429097	-0.0258134	0.00228964	0.0210275	22	1	0.00103807	0.000987734	26.5579	0.185969	0.2525	37.854	1.60911	-1.08319	0.278724	0.825827
24659	110312	110312_24659	Pmch	Chr10 cM	Chr10:87926934-87928236(+)	pro-melanin-concentrating hormone	Pmch	Chr7 q13	pro-melanin-concentrating hormone	0.0189915	0.00691047	0.00599203	0.0054472	0.0325357	0.206814	0.0160032	0.0202449	0.00353634	0.465389	22	1	0	0.000658009	22.0394	0.397245	0.47502	0	1	0.6829	0.49467	0.916297
81722	11596	11596_81722	Ager	Chr17 cM	Chr17:34816836-34819910(+)	advanced glycosylation end product-specific receptor	Ager	Chr20 p12	advanced glycosylation end product-specific receptor	-0.0575961	0.0209587	0.00599472	-0.0986744	-0.0165177	0.206814	-0.0656383	-0.0288362	0.0039624	0.0273792	22	1	0.00279692	0.00243233	33.6774	0.0392252	0.066796	42.5568	1.74085	0.0254473	0.979698	1
363938	246728	246728_363938	Oas2	Chr5 cM	Chr5:120868398-120887918(-)	2'-5' oligoadenylate synthetase 2	Oas2	Chr12	2'-5' oligoadenylate synthetase 2	0.0425537	0.0154854	0.00599622	0.0122029	0.0729046	0.206814	0.0320463	0.0476988	0.00207865	0.0492914	21	1	0.000246264	0.00119165	16.6609	0.674869	0.731306	4.87353	1.05123	-0.311169	0.755672	0.965548
54227	11867	11867_54227	Arpc1b	Chr5 cM	Chr5:145051066-145064996(+)	actin related protein 2/3 complex, subunit 1B	Arpc1b	Chr12 p11	actin related protein 2/3 complex, subunit 1B	0.0526376	0.0191587	0.00600606	0.0150872	0.0901879	0.206814	0.0429606	0.0611862	0.00200434	0.0379156	21	1	0.000773219	0.00186586	21.2434	0.382932	0.461095	10.6085	1.11867	-1.58737	0.112428	0.671002
25058	15275	15275_25058	Hk1	Chr10 cM	Chr10:62104634-62215687(-)	hexokinase 1	Hk1	Chr20 q11	hexokinase 1	0.0524435	0.0190973	0.0060305	0.0150134	0.0898736	0.207087	0.043535	0.0625053	0.00142776	0.018778	18	1	0.00191168	0.00197544	22.3473	0.171728	0.23604	34.6052	1.52917	3.11232	0.00185625	0.15701
308760	269955	269955_308760	Rccd1	Chr7 cM	Chr7:79944339-79974512(-)	RCC1 domain containing 1	Rccd1	Chr1 q31	RCC1 domain containing 1	0.140574	0.0511989	0.00603911	0.0402263	0.240922	0.207087	0.103027	0.162552	0.00148316	0.0183816	14	1	0.0234501	0.0139973	44.4137	2.62021059872041e-05	9.24048612685362e-05	70.399	3.37826	-0.187695	0.851115	0.97906
685462	140703	140703_685462	Emid1	Chr11 cM	Chr11:5056265-5102257(-)	EMI domain containing 1	Emid1	Chr14 q21	EMI domain containing 1	0.0891327	0.0324796	0.00606463	0.0254738	0.152792	0.207531	0.0498423	0.096044	0.00186089	0.0107833	22	1	0.0143777	0.00690868	55.6248	5.72894735603827e-05	0.000189822	71.2745	3.48123	1.39587	0.162755	0.738076
117513	317717	317717_117513	Sec22a	Chr16 cM	Chr16:35131505-35184222(-)	SEC22 homolog A, vesicle trafficking protein	Sec22a	Chr11 q22	SEC22 homolog A, vesicle trafficking protein	0.0523054	0.0190779	0.00611278	0.0149133	0.0896974	0.208217	0.0460107	0.0638996	0.000103475	0.0286097	17	1	0.00128663	0.00200348	25.6724	0.0588151	0.0947452	21.7694	1.27827	-1.65617	0.0976875	0.649735
312701	93671	93671_312701	Cd163	Chr6 cM	Chr6:124281615-124307486(+)	CD163 antigen	Cd163	Chr4 q42	CD163 molecule	-0.0613875	0.0223936	0.00611963	-0.105278	-0.0174969	0.208217	-0.0662801	-0.0496745	0.00321456	0.0299699	21	1	3.14203225061384e-06	0.00227231	24.1233	0.237048	0.309251	0.0270133	1.00027	-0.350033	0.726314	0.962148
60577	57738	57738_60577	Slc15a2	Chr16 cM	Chr16:36570539-36605324(-)	solute carrier family 15 (H+/peptide transporter), member 2	Slc15a2	Chr11 q21	solute carrier family 15 member 2	-0.0525549	0.0191739	0.00612611	-0.0901351	-0.0149746	0.208217	-0.0623438	-0.0440535	0.00068606	0.0198467	21	1	0.00162052	0.00221315	21.7314	0.355261	0.433954	22.1873	1.28514	-0.854829	0.392646	0.884763
360955	17160	17160_360955	Man2b2	Chr5 cM	Chr5:36964265-36987997(-)	mannosidase 2, alpha B2	Man2b2	Chr14 q21	mannosidase, alpha, class 2B, member 2	-0.052495	0.0191555	0.00613516	-0.0900391	-0.014951	0.208217	-0.0599228	-0.0421127	0.00222769	0.0473261	18	1	0	0.00172782	10.6545	0.87395	0.900202	0	1	0.631871	0.527471	0.924185
315591	272589	272589_315591	Tbcel	Chr9 cM	Chr9:42323612-42383534(-)	tubulin folding cofactor E-like	Tbcel	Chr8 q22	tubulin folding cofactor E-like	-0.0509909	0.0186193	0.00617006	-0.087484	-0.0144977	0.208971	-0.0595864	-0.0335622	0.00156406	0.0281614	22	1	0.00206625	0.00211488	29.1187	0.111181	0.164276	29.6784	1.42204	0.507764	0.611619	0.94174
300320	214669	214669_300320	L3mbtl2	Chr15 cM	Chr15:81548090-81572516(+)	L3MBTL2 polycomb repressive complex 1 subunit	L3mbtl2	Chr7 q34	L3MBTL histone methyl-lysine binding protein 2	-0.0394599	0.0144181	0.00620353	-0.0677189	-0.0112009	0.209194	-0.0450237	-0.0310413	0.000949688	0.0252624	22	1	0.000470413	0.00123525	23.3838	0.323862	0.40191	10.5195	1.11756	-0.748174	0.454355	0.90384
316228	78309	78309_316228	Cul9	Chr17 cM	Chr17:46811535-46857314(-)	cullin 9	Cul9	Chr9 q12	cullin 9	-0.0435284	0.0159055	0.00620598	-0.0747026	-0.0123543	0.209194	-0.0477449	-0.0321299	0.00086566	0.0188167	20	1	0.00155821	0.00147485	36.0302	0.0104659	0.0210082	34.5821	1.52863	0.559208	0.57602	0.934525
140673	108124	108124_140673	Napa	Chr7 cM	Chr7:15832383-15851900(+)	N-ethylmaleimide sensitive fusion protein attachment protein alpha	Napa	Chr1 q21	NSF attachment protein alpha	0.0883523	0.0322898	0.00621468	0.0250656	0.151639	0.209194	0.0682264	0.0997521	0.00199726	0.0163611	22	1	0.015224	0.00689961	83.8124	1.8436749838231e-09	1.20006216192495e-08	74.3302	3.89563	0.0793698	0.936739	0.99582
29268	17229	17229_29268	Tpsb2	Chr17 cM	Chr17:25585282-25587070(+)	tryptase beta 2	Tpsb2	Chr10 q12	tryptase beta 2	-0.062726	0.0229405	0.00625154	-0.107689	-0.0177634	0.210006	-0.0719021	-0.0439263	0.00141632	0.0329188	16	1	0.00180868	0.00273514	21.0011	0.136795	0.195223	22.8115	1.29553	-1.24591	0.212796	0.774131
500987	15270	15270_500987	H2ax	Chr9 cM	Chr9:44246012-44247374(+)	H2A.X variant histone	H2ax	Chr8 q22	H2A.X variant histone	-0.0403846	0.0147752	0.006271	-0.0693435	-0.0114257	0.210231	-0.0465594	-0.0342943	0.00102929	0.0373534	22	1	0.000555183	0.00117882	26.3519	0.193347	0.260906	12.3592	1.14102	1.24431	0.213387	0.774131
316426	67198	67198_316426	Spats2l	Chr1 cM	Chr1:57813321-57987553(+)	spermatogenesis associated, serine-rich 2-like	Spats2l	Chr9 q31	spermatogenesis associated, serine-rich 2-like	0.0449316	0.0164579	0.00633172	0.0126747	0.0771886	0.211555	0.0344295	0.0488851	0.0040539	0.0187069	22	1	0.00120349	0.00167152	24.8011	0.25588	0.329236	21.2556	1.26993	-0.317932	0.750536	0.965404
305645	71228	71228_305645	Dlg5	Chr14 cM	Chr14:24184021-24295988(-)	discs large MAGUK scaffold protein 5	Dlg5	Chr15 p16	discs large MAGUK scaffold protein 5	-0.111166	0.0407275	0.00634289	-0.19099	-0.0313416	0.211555	-0.12239	-0.0869145	0.00281933	0.0174142	20	1	0.0247522	0.0105988	130.538	1.15342484906054e-18	1.68061744349863e-17	80.2901	5.07359	1.52786	0.126546	0.688863
501147	73463	73463_501147	C2cd6	Chr1 cM	Chr1:59036275-59134059(-)	C2 calcium dependent domain containing 6	C2cd6	Chr9 q31	C2 calcium dependent domain containing 6	-0.0697498	0.0255569	0.00634894	-0.119841	-0.0196592	0.211555	-0.0815435	-0.0568143	0.00117129	0.0200031	18	1	0.00224892	0.00327409	21.2744	0.214255	0.284535	21.4712	1.27342	-0.67405	0.50028	0.918376
309586	22670	22670_309586	Trim26	Chr17 cM	Chr17:37148026-37170290(+)	tripartite motif-containing 26	Trim26	Chr20 p12	tripartite motif-containing 26	0.0397131	0.0145606	0.00638275	0.0111749	0.0682513	0.211917	0.0285539	0.0472396	0.00194574	0.0297874	22	1	0.000570834	0.00119967	22.2659	0.38433	0.462475	12.948	1.14874	0.32277	0.746869	0.964952
686081	26878	26878_686081	B3galt2	Chr1 cM	Chr1:143516435-143525675(+)	UDP-Gal:betaGlcNAc beta 1,3-galactosyltransferase, polypeptide 2	B3galt2	Chr13 q21	Beta-1,3-galactosyltransferase 2	-0.104555	0.0383424	0.00639348	-0.179705	-0.0294057	0.211917	-0.116643	-0.0843461	0.00247162	0.0164401	21	1	0.0202659	0.009581	66.1891	7.53465552513055e-07	3.40204238246656e-06	70.2082	3.35663	-0.559435	0.575865	0.934525
100361389	217219	217219_100361389	Fam171a2	Chr11 cM	Chr11:102327807-102338508(-)	family with sequence similarity 171, member A2	Fam171a2	Chr10	family with sequence similarity 171, member A2	0.0678456	0.0248825	0.00639836	0.0190767	0.116615	0.211917	0.0487388	0.0811771	0.00107467	0.0317799	14	1	0.00207631	0.00316058	20.2161	0.0899512	0.136755	25.0387	1.33402	1.50091	0.133378	0.700393
302953	52864	52864_302953	Slx4	Chr16 cM	Chr16:3796969-3821634(-)	SLX4 structure-specific endonuclease subunit homolog (S. cerevisiae)	Slx4	Chr10 q12	SLX4 structure-specific endonuclease subunit	0.0644927	0.0236655	0.00642676	0.0181091	0.110876	0.212431	0.0529344	0.0785827	0.000371806	0.0274805	14	1	0.00349051	0.0028916	26.9134	0.0127853	0.0250541	50.0205	2.00082	0.558898	0.576231	0.934525
500625	320817	320817_500625	Atad2b	Chr12 cM	Chr12:4967353-5097394(+)	ATPase family, AAA domain containing 2B	Atad2b	Chr6 q14	ATPase family, AAA domain containing 2B	-0.092093	0.0338084	0.00645036	-0.158356	-0.0258296	0.212705	-0.105835	-0.0709315	0.00285375	0.0242287	12	1	0.00759106	0.00547273	32.7926	0.000568446	0.00154725	64.8433	2.84441	0.213546	0.830901	0.977518
29242	12351	12351_29242	Car4	Chr11 cM	Chr11:84848612-84856870(+)	carbonic anhydrase 4	Car4	Chr10 q26	carbonic anhydrase 4	-0.151395	0.0555897	0.00646083	-0.260348	-0.0424407	0.212705	-0.165093	-0.109672	0.00388788	0.0148357	22	1	0.0557629	0.0208699	109.83	5.05841096218726e-14	5.05350880740864e-13	87.446	7.96558	-3.92508	8.66993403591265e-05	0.0317782
113912	65079	65079_113912	Rtn4r	Chr16 cM	Chr16:17945506-17970272(+)	reticulon 4 receptor	Rtn4r	Chr11 q23	reticulon 4 receptor	0.121185	0.0445524	0.00652725	0.0338635	0.208506	0.214133	0.0835763	0.135446	0.00216429	0.0154283	22	1	0.0359104	0.0134191	122.259	2.74640028503124e-16	3.36046931018585e-15	85.7116	6.99868	0.746569	0.455324	0.904071
304577	22256	22256_304577	Ung	Chr5 cM	Chr5:114268447-114277384(+)	uracil DNA glycosylase	Ung	Chr12 q16	uracil-DNA glycosylase	-0.104834	0.0385433	0.00653017	-0.180378	-0.0292904	0.214133	-0.115166	-0.0812882	0.00352139	0.0199426	21	1	0.0164299	0.0093093	55.5187	3.43370605133882e-05	0.000118658	60.7743	2.54935	0.0389661	0.968917	1
312086	269823	269823_312086	Pon3	Chr6 cM	Chr6:5220852-5256286(-)	paraoxonase 3	Pon3	Chr4 q21	paraoxonase 3	0.0698044	0.0256813	0.00656575	0.01947	0.120139	0.214834	0.0492423	0.0775035	0.00311036	0.0405559	19	1	0.00182097	0.00321553	21.8724	0.237701	0.31003	16.0844	1.19167	-0.0680898	0.945714	0.998439
302980	68636	68636_302980	Fahd1	Chr17 cM	Chr17:25067870-25069276(-)	fumarylacetoacetate hydrolase domain containing 1	Fahd1	Chr10 q12	fumarylacetoacetate hydrolase domain containing 1	0.0521032	0.0191732	0.00657761	0.0145245	0.0896819	0.214834	0.0406659	0.0592708	0.00260859	0.0212918	22	1	0.00220844	0.00227992	26.7998	0.177577	0.242873	29.7618	1.42373	0.435811	0.662974	0.948869
294809	239337	239337_294809	Adamts12	Chr15 cM	Chr15:11064876-11349317(+)	ADAM metallopeptidase with thrombospondin type 1 motif 12	Adamts12	Chr2 q16	ADAM metallopeptidase with thrombospondin type 1 motif, 12	0.0437115	0.0161046	0.00664293	0.0121472	0.0752759	0.215939	0.0345531	0.0518314	0.00289811	0.0571498	21	1	2.22768898530636e-05	0.00123533	18.5109	0.553793	0.623201	0.385008	1.00386	-2.14254	0.0321502	0.468864
298086	319885	319885_298086	Zcchc7	Chr4 cM	Chr4:44756556-44932215(+)	zinc finger, CCHC domain containing 7	Zcchc7	Chr5 q22	zinc finger CCHC-type containing 7	-0.0763859	0.0281459	0.00664907	-0.131551	-0.021221	0.215939	-0.0848509	-0.0676302	0.00039083	0.021602	21	1	0.00754907	0.00495557	38.2542	0.0082432	0.0170039	54.8392	2.21431	1.47979	0.138929	0.703628
24255	12638	12638_24255	Cftr	Chr6 cM	Chr6:18170686-18322767(+)	cystic fibrosis transmembrane conductance regulator	Cftr	Chr4 q22	CF transmembrane conductance regulator	-0.0656001	0.0241736	0.00665339	-0.112979	-0.0182208	0.215939	-0.0771444	-0.0513803	0.000533854	0.0228751	21	1	0.00387384	0.00314316	38.1202	0.00856093	0.0175999	39.3704	1.64936	-2.34559	0.0189972	0.397135
313765	320541	320541_313765	Slc35e2	Chr4 cM	Chr4:155685873-155707797(+)	solute carrier family 35, member E2	Slc35e2b	Chr5 q36	solute carrier family 35, member E2B	-0.0573924	0.0211531	0.00666381	-0.0988517	-0.0159331	0.215939	-0.0642961	-0.0451213	0.00237699	0.0225375	22	1	0.00397647	0.00272018	39.544	0.00844516	0.0173836	48.1129	1.92726	0.396904	0.691438	0.95269
497896	214779	214779_497896	Zfp879	Chr11 cM	Chr11:50722858-50732379(-)	zinc finger protein 879	Zfp879	Chr10 q22	zinc finger protein 879	-0.0831586	0.0306958	0.00674625	-0.143321	-0.0229959	0.218182	-0.0911082	-0.0588931	0.00367867	0.021235	21	1	0.0111053	0.00592644	84.6972	6.17347677624529e-10	4.21986431609573e-09	70.5262	3.39284	0.572133	0.567232	0.932475
NA	331374	331374_NA	Dgkk	ChrX cM	ChrX:6691103-6814602(+)	diacylglycerol kinase kappa	NA	NA	NA	-0.0666906	0.024633	0.00678189	-0.11497	-0.0184108	0.218905	-0.0799045	-0.0552919	0.00285122	0.0258034	12	1	6.84223192984033e-07	0.00253832	21.762	0.0262833	0.0471368	0.00884271	1.00009	-0.662019	0.507959	0.919584
289307	15278	15278_289307	Tfb2m	Chr1 cM	Chr1:179355620-179373832(-)	transcription factor B2, mitochondrial	Tfb2m	Chr13 q26	transcription factor B2, mitochondrial	0.03872	0.0143144	0.00683122	0.0106642	0.0667759	0.220067	0.0276397	0.0455197	0.00177222	0.0350123	22	1	0.000693345	0.00115376	20.8948	0.465388	0.541295	16.7117	1.20065	-0.0831099	0.933764	0.995184
25639	14225	14225_25639	Fkbp1a	Chr2 cM	Chr2:151384403-151403611(+)	FK506 binding protein 1a	Fkbp1a	Chr3 q41	FKBP prolyl isomerase 1A	0.0732894	0.0271015	0.0068458	0.0201714	0.126407	0.220106	0.0561932	0.0825797	0.0021664	0.018531	22	1	0.0113444	0.00482659	116.295	3.39861337219728e-15	3.80045620074726e-14	80.2564	5.06492	0.467397	0.640216	0.946045
64523	21745	21745_64523	Tep1	Chr14 cM	Chr14:51061516-51108017(-)	telomerase associated protein 1	Tep1	Chr15 p14	telomerase associated protein 1	0.0433641	0.016044	0.00687516	0.0119185	0.0748097	0.22062	0.0317295	0.0481217	0.00336926	0.0518631	21	1	7.73923113911334e-05	0.00142044	19.1107	0.514643	0.587156	1.4001	1.0142	-0.405515	0.685099	0.95221
292071	67177	67177_292071	Cdt1	Chr8 cM	Chr8:123294754-123299869(+)	chromatin licensing and DNA replication factor 1	Cdt1	Chr19 q12	chromatin licensing and DNA replication factor 1	0.0939729	0.034784	0.00690045	0.0257975	0.162148	0.220636	0.0769354	0.109107	0.00119537	0.0185193	22	1	0.0112261	0.00735369	40.5371	0.00639402	0.0135626	49.781	1.99128	-1.1608	0.245722	0.801786
361760	66388	66388_361760	Cutc	Chr19 cM	Chr19:43741462-43757077(+)	cutC copper transporter	Cutc	Chr1 q54	cutC copper transporter	0.0854733	0.0316393	0.00690288	0.0234615	0.147485	0.220636	0.0660183	0.100397	0.000931898	0.0184606	22	1	0.0144927	0.0066228	112.333	1.78440445959428e-14	1.86396245449956e-13	75.3079	4.04988	-0.900326	0.367947	0.873391
117521	244891	244891_117521	Scaper	Chr9 cM	Chr9:55457163-55845403(-)	S phase cyclin A-associated protein in the ER	Scaper	Chr8 q24	S-phase cyclin A-associated protein in the ER	-0.0740077	0.0274014	0.00691576	-0.127714	-0.020302	0.220636	-0.082998	-0.0606917	0.00270723	0.0286128	14	1	0.00488272	0.00396277	26.9722	0.0125507	0.0246559	51.4394	2.05928	0.470343	0.63811	0.945556
287001	258511	258511_287001	Or6f2	Chr7 cM	Chr7:139756017-139756970(+)	olfactory receptor family 6 subfamily F member 2	Or6f2	Chr1 q41	olfactory receptor family 6 subfamily F member 2	-0.129713	0.0480461	0.00693883	-0.223882	-0.0355446	0.220944	-0.158719	-0.0698934	0.00193926	0.0338348	15	1	0.0104152	0.0103292	29.4623	0.00904326	0.0184672	49.9583	1.99834	-0.97354	0.330285	0.856784
81512	16840	16840_81512	Cnmd	Chr14 cM	Chr14:79875130-79899610(-)	chondromodulin	Cnmd	Chr15 q12	chondromodulin	0.0792215	0.0293701	0.0069894	0.0216571	0.136786	0.222126	0.0705295	0.112085	0.00239199	0.0180317	19	1	3.37993106739631e-05	0.00404404	13.2725	0.775135	0.817484	0.181841	1.00182	1.24063	0.214743	0.77542
295922	56428	56428_295922	Mtch2	Chr2 cM	Chr2:90677499-90697154(+)	mitochondrial carrier 2	Mtch2	Chr3 q24	mitochondrial carrier 2	0.0522545	0.0193843	0.00702373	0.014262	0.090247	0.222737	0.0445163	0.0593651	0.000354269	0.0162614	22	1	0.00374006	0.0024418	41.0618	0.00550925	0.0119017	49.6276	1.98521	0.341905	0.732422	0.963443
171577	17075	17075_171577	Epcam	Chr17 cM	Chr17:87943407-87958555(+)	epithelial cell adhesion molecule	Epcam	Chr6 q12	epithelial cell adhesion molecule	0.0600659	0.0222866	0.00703566	0.0163849	0.103747	0.222737	0.0503307	0.0661635	0.00309564	0.038564	19	1	5.35502491079151e-06	0.00240823	17.9107	0.46155	0.53778	0.0538759	1.00054	-1.1946	0.232242	0.791888
25048	16621	16621_25048	Klkb1	Chr8 cM	Chr8:45719725-45747872(-)	kallikrein B, plasma 1	Klkb1	Chr16 q11	kallikrein B1	0.0683972	0.0254071	0.0071014	0.0186002	0.118194	0.224388	0.0521845	0.0812248	0.00078785	0.0270008	17	1	0.00180568	0.00324274	21.5222	0.1593	0.221542	17.5481	1.21283	0.0940062	0.925104	0.993404
305845	52535	52535_305845	Mettl17	Chr14 cM	Chr14:52122299-52129325(+)	methyltransferase like 17	Mettl17	Chr15 p14	methyltransferase like 17	0.0576386	0.0214191	0.00712386	0.0156581	0.0996192	0.224547	0.0464631	0.0691214	0.000370579	0.031926	14	1	0.000979775	0.00211897	16.9283	0.202604	0.2714	16.0593	1.19132	0.220289	0.825646	0.977518
300025	23934	23934_300025	Ly6h	Chr15 cM	Chr15:75436594-75439114(-)	lymphocyte antigen 6 family member H	Ly6h	Chr7 q34	lymphocyte antigen 6 family member H	-0.0833494	0.0309799	0.00713595	-0.144069	-0.0226299	0.224547	-0.0977119	-0.0693978	0.000242608	0.0164259	22	1	0.0112882	0.0061309	61.3133	8.06489350610434e-06	3.12039299764685e-05	70.0242	3.33602	0.291006	0.771047	0.967703
117108	76898	76898_117108	B3gat1	Chr9 cM	Chr9:26644813-26672646(+)	beta-1,3-glucuronyltransferase 1	B3gat1	Chr8 q13	beta-1,3-glucuronyltransferase 1	-0.0620117	0.0230633	0.00717171	-0.107215	-0.0168085	0.224547	-0.0692427	-0.0510512	0.00196365	0.020288	22	1	0.00497115	0.00336383	41.1268	0.00540801	0.0117168	47.5114	1.90517	2.06225	0.039184	0.500403
680259	269233	269233_680259	Fam171a1	Chr2 cM	Chr2:3115261-3228843(+)	family with sequence similarity 171, member A1	Fam171a1	Chr17 q12.3	family with sequence similarity 171, member A1	0.109679	0.0408015	0.00718574	0.0297095	0.189649	0.224547	0.0793465	0.132916	0.000133083	0.0230093	14	1	0.0156107	0.00867383	55.9268	2.77667467143897e-07	1.33367711213495e-06	78.3411	4.61703	1.16624	0.243519	0.800439
298541	67422	67422_298541	Dhdds	Chr4 cM	Chr4:133696339-133728229(-)	dehydrodolichyl diphosphate synthase	Dhdds	Chr5 q36	dehydrodolichyl diphosphate synthase subunit	-0.0281039	0.0104582	0.00720392	-0.0486016	-0.00760628	0.224547	-0.03195	-0.0247474	0.00392957	0.029827	22	1	0	0.000547552	12.7647	0.916643	0.935404	0	1	-0.550014	0.58231	0.934575
310327	229214	229214_310327	Qrfpr	Chr3 cM	Chr3:36233575-36276462(-)	pyroglutamylated RFamide peptide receptor	Qrfpr	Chr2 q25	pyroglutamylated RFamide peptide receptor	-0.162688	0.0605519	0.00721505	-0.281367	-0.0440084	0.224547	-0.17602	-0.106469	0.00555902	0.0169639	22	1	0.0555377	0.0236009	76.8201	2.72579187785984e-08	1.52714712070042e-07	81.6984	5.46401	-1.29916	0.19389	0.761673
287534	76566	76566_287534	Rflnb	Chr11 cM	Chr11:75910020-75918608(-)	refilin B	Rflnb	Chr10 q24	refilin B	0.14609	0.0543896	0.00723166	0.039488	0.252691	0.224547	0.104097	0.162216	0.00280997	0.0191899	20	1	0.0410487	0.0187667	59.5233	4.60248468698787e-06	1.84929068032102e-05	78.1112	4.56854	4.89868	9.6483229457959e-07	0.00198924
317630	18457	18457_317630	Bloc1s6	Chr2 cM	Chr2:122580423-122591395(+)	biogenesis of lysosomal organelles complex-1, subunit 6, pallidin	Bloc1s6	Chr3 q35	biogenesis of lysosomal organelles complex 1 subunit 6	0.061249	0.0228149	0.00726142	0.0165327	0.105965	0.224547	0.0466581	0.0674992	0.00400585	0.020771	22	1	0.0055647	0.00329996	60.5079	1.06967362035574e-05	4.04939102459207e-05	59.1371	2.44721	-0.778932	0.43602	0.89829
296284	16569	16569_296284	Kif3b	Chr2 cM	Chr2:153133333-153175310(+)	kinesin family member 3B	Kif3b	Chr3 q41	kinesin family member 3B	0.0324964	0.0121079	0.00727704	0.00876528	0.0562275	0.224547	0.0268315	0.037621	0.00203446	0.0540595	22	1	2.81922525520983e-06	0.00079085	29.0362	0.113136	0.166697	0.0840797	1.00084	-1.06454	0.287083	0.832252
309798	70297	70297_309798	Gcc2	Chr10 cM	Chr10:58091319-58141421(+)	GRIP and coiled-coil domain containing 2	Gcc2	Chr20 q11	GRIP and coiled-coil domain containing 2	0.0312403	0.0116458	0.00730677	0.00841487	0.0540656	0.224547	0.0240119	0.0358875	0.00341632	0.0431719	22	1	2.77161622039025e-06	0.000695407	31.8212	0.0610348	0.0977862	0.0883685	1.00088	0.830159	0.406449	0.889442
171121	67857	67857_171121	Ppp6c	Chr2 cM	Chr2:39084381-39116361(-)	protein phosphatase 6, catalytic subunit	Ppp6c	Chr3 q12	protein phosphatase 6, catalytic subunit	0.0600829	0.0224021	0.00731787	0.0161756	0.10399	0.224547	0.0488858	0.0678024	0.00206177	0.0219676	22	1	0.00590457	0.00322851	62.2214	5.85519290483518e-06	2.31097276315749e-05	64.9754	2.85514	0.214304	0.83031	0.977518
316221	72726	72726_316221	Tbcc	Chr17 cM	Chr17:47201610-47202773(+)	tubulin-specific chaperone C	Tbcc	Chr9 q12	tubulin folding cofactor C	0.0447194	0.0166862	0.00736169	0.0120151	0.0774237	0.224547	0.0348978	0.0543637	0.000844838	0.0249714	22	1	0.00080349	0.00167825	26.436	0.190309	0.257376	13.5543	1.1568	1.59525	0.110656	0.6694
307035	75739	75739_307035	Mpp7	Chr18 cM	Chr18:7347959-7626866(-)	membrane protein, palmitoylated 7 (MAGUK p55 subfamily member 7)	Mpp7	Chr17 q12.1	MAGUK p55 scaffold protein 7	0.100271	0.0374209	0.00737223	0.0269274	0.173615	0.224547	0.0760509	0.114643	0.00104885	0.0163523	20	1	0.0121077	0.00842837	37.175	0.00754452	0.0156823	50.4803	2.0194	1.0677	0.285655	0.830823
305895	28199	28199_305895	Dcaf11	Chr14 cM	Chr14:55797463-55807522(+)	DDB1 and CUL4 associated factor 11	Dcaf11	Chr15 p13	DDB1 and CUL4 associated factor 11	-0.0434672	0.016227	0.00739095	-0.0752715	-0.0116629	0.224547	-0.0489811	-0.035858	0.0020577	0.0244206	22	1	0.00221555	0.00161154	39.2482	0.00916638	0.0186908	46.6703	1.87513	-0.48243	0.6295	0.943307
296130	215456	215456_296130	Gpat2	Chr2 cM	Chr2:127267119-127278012(+)	glycerol-3-phosphate acyltransferase 2, mitochondrial	Gpat2	Chr3 q36	glycerol-3-phosphate acyltransferase 2, mitochondrial	0.0503735	0.0188059	0.007393	0.0135147	0.0872324	0.224547	0.0299157	0.0548477	0.00388372	0.173707	17	1	1.57162393860083e-06	0.00144161	29.2713	0.0221694	0.0405975	0.0230012	1.00023	-0.442981	0.657779	0.948869
307189	74103	74103_307189	Nebl	Chr2 cM	Chr2:17348720-17736275(-)	nebulette	Nebl	Chr17 q12.3	nebulette	-0.0393342	0.0146856	0.00739718	-0.0681175	-0.0105509	0.224547	-0.0489039	-0.032001	0.00241674	0.030784	21	1	3.44007335669084e-06	0.00115435	24.9704	0.202565	0.271369	0.0732756	1.00073	-0.797031	0.425433	0.896066
316088	72330	72330_316088	Klhl40	Chr9 cM	Chr9:121606673-121612884(+)	kelch-like 40	Klhl40	Chr8 q32	kelch-like family member 40	0.155356	0.0580045	0.00739882	0.041669	0.269043	0.224547	0.120079	0.17397	0.002482	0.0205409	20	1	0.045589	0.0208196	100.96	3.58721890711755e-13	3.3409140967813e-12	83.0982	5.91653	0.51184	0.608763	0.940076
365844	77595	77595_365844	Nup210l	Chr3 cM	Chr3:90011439-90119355(+)	nucleoporin 210-like	Nup210l	Chr2 q34	nucleoporin 210-like	0.0620508	0.0231677	0.00739902	0.0166429	0.107459	0.224547	0.0490882	0.0777423	0.0007905	0.0235859	20	1	0.00106594	0.00266454	18.25	0.505802	0.579072	10.4672	1.11691	1.62828	0.103466	0.660945
NA	232599	232599_NA	NA	NA	NA	NA	NA	NA	NA	0.0529224	0.0197659	0.00741818	0.014182	0.0916628	0.224547	0.045599	0.0717905	0.00394581	0.0259183	12	1	0	0.00168749	4.79435	0.940715	0.955369	0	1	0.45155	0.651593	0.948817
499157	75744	75744_499157	Svip	Chr7 cM	Chr7:51646919-51655766(-)	small VCP/p97-interacting protein	Svip	Chr1 q22	small VCP interacting protein	-0.045468	0.0169832	0.00742336	-0.0787544	-0.0121815	0.224547	-0.0502336	-0.0317923	0.00347177	0.0226324	20	1	0.00218432	0.00172732	33.5566	0.0207172	0.0382568	42.7114	1.74555	0.834675	0.403901	0.888689
54242	12873	12873_54242	Cpa3	Chr3 cM	Chr3:20269784-20296345(-)	carboxypeptidase A3, mast cell	Cpa3	Chr2 q24	carboxypeptidase A3	0.0667329	0.0249373	0.00745006	0.0178567	0.115609	0.224547	0.0548692	0.0820731	0.0011436	0.0239482	15	1	0.00304907	0.00318856	21.7021	0.0849465	0.130214	39.1441	1.64323	0.732772	0.463698	0.907169
367391	17167	17167_367391	Marco	Chr1 cM	Chr1:120402267-120432753(-)	macrophage receptor with collagenous structure	Marco	Chr13	macrophage receptor with collagenous structure	0.0895899	0.0334812	0.00745442	0.0239681	0.155212	0.224547	0.0662487	0.10446	0.00251858	0.0256549	15	1	0.00699712	0.00579694	24.1712	0.0436873	0.0732667	47.864	1.91806	1.7235	0.0847982	0.628252
303801	239739	239739_303801	Lamp3	Chr16 cM	Chr16:19472131-19525115(-)	lysosomal-associated membrane protein 3	Lamp3	Chr11 q23	lysosomal-associated membrane protein 3	-0.0694655	0.0259678	0.00747153	-0.120361	-0.0185695	0.224547	-0.0909781	-0.0560348	0.00209931	0.0437292	12	1	1.25207566978721e-06	0.00274732	10.2001	0.512485	0.585181	0.0143589	1.00014	-0.108529	0.913576	0.990965
170946	223989	223989_170946	Marf1	Chr16 cM	Chr16:13927030-13977157(-)	meiosis regulator and mRNA stability 1	Marf1	Chr10 q11	meiosis regulator and mRNA stability factor 1	-0.0676601	0.0252958	0.00747834	-0.117239	-0.0180813	0.224547	-0.0758283	-0.0567288	0.00223426	0.0196865	22	1	0.00818507	0.00421444	54.6752	7.88226458615267e-05	0.000255022	64.0161	2.77902	0.155079	0.876759	0.984362
29749	19059	19059_29749	Ppp3r2	Chr4 cM	Chr4:49678747-49681983(-)	protein phosphatase 3, regulatory subunit B, alpha isoform (calcineurin B, type II)	Ppp3r2	Chr5 q22	protein phosphatase 3, regulatory subunit B, beta	0.0671743	0.0251151	0.00748046	0.0179497	0.116399	0.224547	0.0383676	0.0782142	0.00285105	0.037426	18	1	0.00408033	0.00324621	36.3449	0.00412411	0.00925107	54.0648	2.17698	1.7026	0.0886438	0.632666
NA	238693	238693_NA	Zfp58	Chr13 cM	Chr13:67638286-67648641(-)	zinc finger protein 58	NA	NA	NA	-0.0928275	0.0347095	0.00748611	-0.160857	-0.0247981	0.224547	-0.108469	-0.0764759	0.00131633	0.0256097	12	1	0.00751694	0.00605668	23.8677	0.0133027	0.0259448	54.106	2.17893	0.90115	0.367509	0.873116
292696	56457	56457_292696	Clptm1	Chr7 cM	Chr7:19365505-19398955(-)	cleft lip and palate associated transmembrane protein 1	Clptm1	Chr1 q21	CLPTM1 regulator of GABA type A receptor forward trafficking	-0.028826	0.0107794	0.00749166	-0.0499533	-0.00769864	0.224547	-0.0368493	-0.0258299	0.00336639	0.0248257	22	1	1.82177818718103e-07	0.000568673	19.6304	0.544771	0.614593	0.00661016	1.00007	0.247182	0.804768	0.973303
289786	192950	192950_289786	Nacad	Chr11 cM	Chr11:6547823-6556053(-)	NAC alpha domain containing	Nacad	Chr14 q21	NAC alpha domain containing	0.0635673	0.0237717	0.00749365	0.0169756	0.110159	0.224547	0.0401714	0.0697445	0.00439996	0.0185312	22	1	0.0070404	0.00370395	66.9818	1.06171831846759e-06	4.66986185194786e-06	64.6421	2.82822	-0.441579	0.658794	0.948869
360692	67102	67102_360692	D16Ertd472e	Chr16 cM	Chr16:78337224-78373576(-)	DNA segment, Chr 16, ERATO Doi 472, expressed	C11h21orf91	Chr11 q11	similar to human chromosome 21 open reading frame 91	-0.187683	0.0701952	0.00750122	-0.325263	-0.0501031	0.224547	-0.199745	-0.137844	0.00584558	0.017836	22	1	0.0993115	0.0334058	361.312	8.93472134253978e-64	9.44674960409303e-62	94.2594	17.4199	-0.421022	0.673739	0.95037
311088	319876	319876_311088	Cobll1	Chr2 cM	Chr2:64918683-65069742(-)	Cobl-like 1	Cobll1	Chr3 q21	cordon-bleu WH2 repeat protein-like 1	-0.161538	0.0604379	0.00752233	-0.279994	-0.0430817	0.22477	-0.177483	-0.102022	0.00226292	0.0208798	14	1	0.038627	0.019889	61.4951	2.83415194875719e-08	1.58355359901088e-07	80.4597	5.11762	-0.320808	0.748356	0.965356
689226	67615	67615_689226	Ube2r2	Chr4 cM	Chr4:41136021-41193370(+)	ubiquitin-conjugating enzyme E2R 2	Ube2r2	Chr5 q22	ubiquitin-conjugating enzyme E2R 2	0.0355434	0.0133067	0.00756059	0.00946273	0.0616241	0.225178	0.028583	0.0418926	0.0021898	0.023767	20	1	0.000772292	0.000989444	22.404	0.264615	0.338706	24.1323	1.31808	0.650149	0.515596	0.9225
300849	71538	71538_300849	Fbxo9	Chr9 cM	Chr9:77988781-78016347(-)	f-box protein 9	Fbxo9	Chr8 q31	f-box protein 9	0.0553396	0.0207235	0.0075766	0.0147223	0.095957	0.225178	0.0470231	0.0660199	0.000627152	0.0227022	18	1	0.00425088	0.00255978	42.2217	0.000622969	0.00167869	61.0568	2.56784	-0.380198	0.703799	0.955979
100910996	69784	69784_100910996	1500009L16Rik	Chr10 cM	Chr10:83558729-83598626(+)	RIKEN cDNA 1500009L16 gene	C7h12orf75	Chr7	similar to human chromosome 12 open reading frame 75	-0.147247	0.0551413	0.00757692	-0.255322	-0.0391723	0.225178	-0.169402	-0.114125	0.00219225	0.0238377	15	1	0.0374976	0.0170549	168.97	1.10542994669178e-28	3.04899022420306e-27	89.724	9.73141	-1.07346	0.283066	0.828644
315959	77853	77853_315959	Msl2	Chr9 cM	Chr9:100956154-100981999(+)	MSL complex subunit 2	Msl2	Chr8 q31	MSL complex subunit 2	-0.0772207	0.0289717	0.00769002	-0.134004	-0.0204372	0.228128	-0.0921875	-0.0610923	0.00157534	0.0284492	12	1	0.0059695	0.00419269	34.883	0.000259054	0.000757192	64.2521	2.79736	0.643129	0.52014	0.922984
NA	67304	67304_NA	NA	NA	NA	NA	NA	NA	NA	0.0895022	0.0335886	0.00770666	0.0236697	0.155335	0.228156	0.0655785	0.102929	0.00158264	0.0791652	11	1	0.00245531	0.00447924	10.4668	0.400537	0.478105	22.6232	1.29238	-1.8842	0.0595376	0.564089
29544	22110	22110_29544	Tspyl1	Chr10 cM	Chr10:34158186-34160881(+)	testis-specific protein, Y-encoded-like 1	Tspyl1	Chr20 q12	TSPY-like 1	0.0461727	0.0173331	0.00772534	0.0122004	0.080145	0.228156	0.0362866	0.0516744	0.000397313	0.0215186	22	1	0.00265932	0.00184807	42.305	0.00385149	0.00869749	50.2497	2.01004	0.362104	0.717274	0.959425
83505	20454	20454_83505	St3gal5	Chr6 cM	Chr6:72074576-72131555(+)	ST3 beta-galactoside alpha-2,3-sialyltransferase 5	St3gal5	Chr4 q32	ST3 beta-galactoside alpha-2,3-sialyltransferase 5	0.049886	0.0187292	0.00773245	0.0131773	0.0865946	0.228156	0.0292244	0.0558981	0.00387202	0.0142434	22	1	0.00361387	0.00223484	50.1699	0.000345458	0.000986322	53.5228	2.15159	3.16581	0.0015465	0.143494
301957	66793	66793_301957	Clxn	Chr16 cM	Chr16:14724315-14786925(+)	calaxin	Clxn	Chr11	calaxin	-0.239342	0.0899438	0.00779059	-0.415628	-0.0630551	0.228657	-0.263281	-0.144765	0.00410905	0.0170441	22	1	0.134143	0.0532598	136.834	5.37415403861651e-19	8.01458378959681e-18	86.4659	7.38876	-0.915209	0.360082	0.869677
25739	110078	110078_25739	Pygb	Chr2 cM	Chr2:150628716-150673668(+)	brain glycogen phosphorylase	Pygb	Chr3 q41	glycogen phosphorylase B	-0.069222	0.0260177	0.00780072	-0.120216	-0.0182283	0.228657	-0.0758368	-0.0338347	0.00515415	0.0230384	22	1	0.00951735	0.00442045	67.9955	7.33758045855561e-07	3.3194199693751e-06	75.3431	4.05566	-1.55371	0.120253	0.678022
294119	59012	59012_294119	Moxd1	Chr10 cM	Chr10:24099415-24178681(+)	monooxygenase, DBH-like 1	Moxd1	Chr1 p12	monooxygenase, DBH-like 1	-0.326779	0.122845	0.0078121	-0.567551	-0.0860065	0.228657	-0.355816	-0.248672	0.00606022	0.0211134	14	1	0.198001	0.0828248	216.857	4.64149738372736e-39	2.03608664487231e-37	95.6872	23.1867	-1.75192	0.0797868	0.614767
114214	13347	13347_114214	Dffa	Chr4 cM	Chr4:149188603-149205104(+)	DNA fragmentation factor, alpha subunit	Dffa	Chr5 q36	DNA fragmentation factor subunit alpha	-0.0541977	0.0203805	0.00783056	-0.0941428	-0.0142526	0.228657	-0.0641841	-0.0358499	0.000605083	0.0247431	22	1	0.00480627	0.00265488	61.3964	7.83271610249187e-06	3.03554556847981e-05	62.8817	2.69409	-0.940567	0.346927	0.862907
29598	67972	67972_29598	Atp2b1	Chr10 cM	Chr10:98750268-98862005(+)	ATPase, Ca++ transporting, plasma membrane 1	Atp2b1	Chr7 q13	ATPase plasma membrane Ca2+ transporting 1	0.0429402	0.0161517	0.00784743	0.0112836	0.0745969	0.228657	0.0322146	0.0500778	0.00256823	0.0310673	22	1	0.000807386	0.00157727	26.622	0.183719	0.249866	14.5658	1.17049	1.5348	0.124832	0.686786
363545	74763	74763_363545	Naa60	Chr16 cM	Chr16:3690365-3722645(+)	N(alpha)-acetyltransferase 60, NatF catalytic subunit	Naa60	Chr10 q12	N(alpha)-acetyltransferase 60, NatF catalytic subunit	-0.0341772	0.0128559	0.00784908	-0.0593742	-0.0089802	0.228657	-0.0383813	-0.0263146	0.00342209	0.043851	21	1	0	0.000915696	20.7213	0.413696	0.491395	0	1	-0.899264	0.368512	0.873391
116487	21810	21810_116487	Tgfbi	Chr13 cM	Chr13:56757399-56787172(+)	transforming growth factor, beta induced	Tgfbi	Chr17 p14	transforming growth factor, beta induced	0.0805113	0.0302878	0.00785578	0.0211482	0.139874	0.228657	0.0595006	0.0882454	0.00294362	0.0202307	21	1	0.0049605	0.00534397	28.497	0.0981471	0.147395	28.9405	1.40727	-0.292394	0.769985	0.967643
361995	70767	70767_361995	Prpf3	Chr3 cM	Chr3:95737436-95763197(-)	pre-mRNA processing factor 3	Prpf3	Chr2 q34	pre-mRNA processing factor 3	-0.0579322	0.0217953	0.00786033	-0.10065	-0.0152142	0.228657	-0.0690318	-0.0403647	0.000710646	0.0176704	21	1	0.00466073	0.00295184	43.975	0.00151656	0.00377003	56.7303	2.31109	0.242316	0.808535	0.974078
24331	109901	109901_24331	Cela1	Chr15 cM	Chr15:100572303-100585801(-)	chymotrypsin-like elastase family, member 1	Cela1	Chr7 q36	chymotrypsin like elastase 1	0.0839077	0.0316032	0.0079299	0.0219666	0.145849	0.229081	0.0593326	0.0966375	0.0038198	0.0223711	19	1	0.00727878	0.00537379	36.1483	0.00675354	0.0142483	50.1499	2.00601	1.59519	0.110669	0.6694
684274	76366	76366_684274	Mtif3	Chr5 cM	Chr5:146888383-146900610(-)	mitochondrial translational initiation factor 3	Mtif3	Chr12	mitochondrial translational initiation factor 3	0.0389866	0.0146936	0.00797088	0.0101876	0.0677856	0.229081	0.032751	0.0467488	0.000937576	0.0296453	18	1	0.000448502	0.00111257	19.799	0.284641	0.359953	11.9761	1.13605	-0.840136	0.400832	0.887694
85483	12265	12265_85483	Ciita	Chr16 cM	Chr16:10297923-10346282(+)	class II transactivator	Ciita	Chr10 q11	class II, major histocompatibility complex, transactivator	0.0447143	0.0168534	0.0079749	0.0116822	0.0777464	0.229081	0.0356738	0.0510678	0.00316353	0.0484134	19	1	0	0.00135364	10.1566	0.926675	0.943725	0	1	-0.380217	0.703784	0.955979
499874	29808	29808_499874	Mga	Chr2 cM	Chr2:119727709-119800062(+)	MAX gene associated	Mga	Chr3 q35	MAX dimerization protein MGA	-0.0727303	0.0274169	0.00798378	-0.126466	-0.0189942	0.229081	-0.0859659	-0.0615507	0.00173362	0.0292436	14	1	0.00535541	0.00392247	29.8065	0.00502149	0.0109905	56.3368	2.29026	1.22784	0.219506	0.779981
362498	100019	100019_362498	Mdn1	Chr4 cM	Chr4:32657119-32775217(+)	midasin AAA ATPase 1	Mdn1	Chr5 q21	midasin AAA ATPase 1	-0.0596573	0.0224909	0.00798971	-0.103739	-0.0155759	0.229081	-0.0666326	-0.0459356	0.00372897	0.0352468	14	1	0.00204147	0.00251713	17.1119	0.19424	0.261962	31.4796	1.45942	1.38617	0.165694	0.741345
81680	16880	16880_81680	Lifr	Chr15 cM	Chr15:7120095-7226970(+)	LIF receptor alpha	Lifr	Chr2 q16	LIF receptor subunit alpha	-0.0829236	0.0312632	0.00799144	-0.144198	-0.0216488	0.229081	-0.100565	-0.0618375	0.000364949	0.0195471	21	1	0.0106602	0.00606233	50.236	0.000204883	0.000610542	59.7401	2.48386	-0.343882	0.730935	0.963097
499933	66934	66934_499933	Dsn1	Chr2 cM	Chr2:156837185-156849074(-)	DSN1 homolog, MIS12 kinetochore complex component	Dsn1	Chr3 q42	DSN1 component of MIS12 kinetochore complex	0.0458332	0.0172799	0.0079921	0.0119653	0.0797012	0.229081	0.0412517	0.0521384	0.00346772	0.0228741	21	1	7.51504368589837e-06	0.00156139	16.0235	0.715164	0.766417	0.115278	1.00115	-1.13646	0.255763	0.810137
362657	17769	17769_362657	Mthfr	Chr4 cM	Chr4:148123534-148144008(+)	methylenetetrahydrofolate reductase	Mthfr	Chr5 q36	methylenetetrahydrofolate reductase	0.0827596	0.0312104	0.00800946	0.0215884	0.143931	0.229081	0.0536766	0.0977319	0.00285099	0.0360967	13	1	0.00405786	0.00478376	17.3554	0.136712	0.195164	35.1441	1.54188	1.20218	0.229294	0.787527
294503	18119	18119_294503	Nodal	Chr10 cM	Chr10:61253751-61261117(+)	nodal growth differentiation factor	Nodal	Chr20 q11	nodal growth differentiation factor	0.0562349	0.0212076	0.00801021	0.0146688	0.0978011	0.229081	0.0466333	0.0733445	0.000687692	0.0240271	19	1	0.000661074	0.00241181	16.1405	0.582741	0.649881	7.82737	1.08492	-0.0535337	0.957307	1
81766	19899	19899_81766	Rpl18	Chr7 cM	Chr7:45364891-45370255(+)	ribosomal protein L18	Rpl18	Chr1 q22	ribosomal protein L18	-0.052819	0.0199205	0.00801381	-0.0918624	-0.0137755	0.229081	-0.057784	-0.0258475	0.00511791	0.024181	22	1	0.0043443	0.00248245	56.9754	3.62364179472308e-05	0.000124647	62.9334	2.69784	0.0508529	0.959443	1
308099	68655	68655_308099	Fndc1	Chr17 cM	Chr17:7957401-8046134(-)	fibronectin type III domain containing 1	Fndc1	Chr1 q11	fibronectin type III domain containing 1	-0.149109	0.0562724	0.00805481	-0.259401	-0.0388167	0.229855	-0.166823	-0.115666	0.0036645	0.0225618	20	1	0.0453081	0.0198141	118.246	2.35810969989773e-16	2.90692536547931e-15	82.665	5.76869	0.318698	0.749956	0.965404
680451	223649	223649_680451	Nrbp2	Chr15 cM	Chr15:75957367-75963476(-)	nuclear receptor binding protein 2	Nrbp2	Chr7 q34	nuclear receptor binding protein 2	-0.0897364	0.0339215	0.00815914	-0.156221	-0.0232514	0.230833	-0.0995221	-0.0706777	0.00463304	0.0210846	21	1	0.0136244	0.00728903	50.52	0.000186514	0.000560663	64.7195	2.83443	-0.849982	0.395335	0.88643
59318	320840	320840_59318	Negr1	Chr3 cM	Chr3:156267431-157022082(+)	neuronal growth regulator 1	Negr1	Chr2 q45	neuronal growth regulator 1	-0.10012	0.0378716	0.00820119	-0.174347	-0.0258932	0.230833	-0.108956	-0.0670275	0.00531901	0.0171915	22	1	0.0229757	0.00949659	84.334	1.50417801827064e-09	9.87262723173732e-09	81.0312	5.27182	-1.43375	0.151643	0.722403
302290	11777	11777_302290	Ap3s1	Chr18 cM	Chr18:46874943-46923893(+)	adaptor-related protein complex 3, sigma 1 subunit	Ap3s1	Chr18 q11	adaptor related protein complex 3 subunit sigma 1	0.0780408	0.0295319	0.00822728	0.0201594	0.135922	0.230833	0.0591959	0.0859691	0.0048228	0.0215791	20	1	0.0114712	0.00550135	62.5924	1.4947866749773e-06	6.43733979558109e-06	73.5429	3.7797	1.67068	0.0947846	0.644426
294079	69104	69104_294079	Marchf5	Chr19 cM	Chr19:37184942-37199550(+)	membrane associated ring-CH-type finger 5	Marchf5	Chr1 q53	membrane associated ring-CH-type finger 5	0.0485976	0.0183991	0.00825898	0.0125359	0.0846592	0.230833	0.0350729	0.0552035	0.00335696	0.0312924	22	1	0.00368733	0.00216599	49.4443	0.00043566	0.00121772	58.4926	2.40921	1.75943	0.0785038	0.613379
287701	16664	16664_287701	Krt14	Chr11 cM	Chr11:100093988-100098336(-)	keratin 14	Krt14	Chr10 q31	keratin 14	0.0601049	0.0227655	0.00828621	0.0154854	0.104724	0.230833	0.0461597	0.0719934	0.000957055	0.0340582	15	1	0.00150248	0.0026525	14.3441	0.424403	0.501297	20.2969	1.25466	-0.814952	0.4151	0.892976
304410	80909	80909_304410	Castor2	Chr5 cM	Chr5:134128587-134170621(+)	cytosolic arginine sensor for mTORC1 subunit 2	Castor2	Chr12 q12	cytosolic arginine sensor for mTORC1 subunit 2	-0.0604252	0.0228967	0.00831431	-0.105302	-0.0155484	0.230833	-0.0754969	-0.051275	5.03758285312463e-05	0.023037	21	1	0.00470751	0.00330044	36.7173	0.0126492	0.0248258	46.6037	1.87279	0.93495	0.349814	0.865876
313969	105005	105005_313969	Lratd1	Chr12 cM	Chr12:14197599-14202039(-)	LRAT domain containing 1	Lratd1	Chr6 q15	LRAT domain containing 1	0.0674957	0.0255799	0.00832435	0.01736	0.117631	0.230833	0.0559719	0.0818709	6.97614417737365e-05	0.019469	22	1	0.00840209	0.00433878	52.032	0.000188983	0.000567466	62.9152	2.69652	-0.110953	0.911653	0.990894
302378	78134	78134_302378	Lpar4	ChrX cM	ChrX:105964231-105977505(+)	lysophosphatidic acid receptor 4	Lpar4	ChrX q22	lysophosphatidic acid receptor 4	-0.231118	0.0876171	0.008344	-0.402845	-0.0593921	0.230833	-0.257891	-0.183669	0.00309009	0.021028	22	1	0.141064	0.0515606	362.003	6.44129154339211e-64	6.8543653365619e-62	92.6077	13.5276	0.444376	0.656771	0.948869
308594	211535	211535_308594	Odad1	Chr7 cM	Chr7:45573496-45598387(+)	outer dynein arm docking complex subunit 1	Odad1	Chr1 q22	outer dynein arm docking complex subunit 1	0.0515209	0.0195345	0.00835361	0.013234	0.0898078	0.230833	0.0448333	0.0588565	0.00330196	0.0614761	22	1	0	0.00174651	11.7273	0.946689	0.960253	0	1	0.364369	0.715583	0.959217
687508	12865	12865_687508	Cox7a1	Chr7 cM	Chr7:29883596-29885455(+)	cytochrome c oxidase subunit 7A1	Cox7a1	Chr1	cytochrome c oxidase subunit 7A1	0.172129	0.0652648	0.0083547	0.044212	0.300045	0.230833	0.124768	0.197863	0.00294256	0.0238065	14	1	0.0335515	0.0226998	32.0312	0.00237683	0.00565379	61.5086	2.59798	1.09323	0.274293	0.823152
304073	56173	56173_304073	Cldn14	Chr16 cM	Chr16:93715919-93809696(-)	claudin 14	Cldn14	Chr11 q11	claudin 14	0.061115	0.0231734	0.00835707	0.015696	0.106534	0.230833	0.0557886	0.0810037	0.000124004	0.0171714	19	1	0.00309603	0.00276708	40.9563	0.00154366	0.00383008	46.272	1.86123	0.454576	0.649414	0.948503
685102	74561	74561_685102	Nkx6-3	Chr8 cM	Chr8:23643287-23648964(+)	NK6 homeobox 3	Nkx6-3	Chr16 q12.5	NK6 homeobox 3	0.092608	0.0351238	0.00837379	0.0237666	0.161449	0.230833	0.0740414	0.103195	0.00519609	0.028499	18	1	0.0121594	0.00685237	65.0648	1.49844590783907e-07	7.48043789464215e-07	70.9805	3.44596	-0.213136	0.831221	0.977518
246209	75050	75050_246209	Kif27	Chr13 cM	Chr13:58435316-58506936(-)	kinesin family member 27	Kif27	Chr17 p14	kinesin family member 27	0.0498641	0.0189141	0.00838057	0.0127931	0.0869352	0.230833	0.0394208	0.0576959	0.00348067	0.0439178	22	1	6.28859017293963e-07	0.00215449	24.3771	0.275149	0.349585	0.00786932	1.00008	-0.549953	0.582352	0.934575
25362	230810	230810_25362	Slc30a2	Chr4 cM	Chr4:134070492-134081795(+)	solute carrier family 30 (zinc transporter), member 2	Slc30a2	Chr5 q36	solute carrier family 30 member 2	0.072677	0.0275772	0.0084038	0.0186267	0.126727	0.230833	0.065422	0.087399	0.000273469	0.0241295	17	1	0.00314636	0.00414611	20.8975	0.182484	0.248603	25.9653	1.35072	1.37798	0.16821	0.743244
691246	433809	433809_691246	Rnf207	Chr4 cM	Chr4:152391476-152403450(-)	ring finger protein 207	Rnf207	Chr5 q36	ring finger protein 207	-0.117217	0.0444864	0.00841646	-0.204409	-0.030025	0.230833	-0.132338	-0.0989539	0.00296199	0.0371689	14	1	0.0119715	0.00970235	27.4542	0.0107743	0.0215382	53.653	2.15764	0.634185	0.52596	0.924185
NA	80509	80509_NA	Med8	Chr4 cM	Chr4:118266534-118272979(+)	mediator complex subunit 8	NA	NA	NA	0.0758686	0.0287939	0.00841657	0.0194336	0.132304	0.230833	0.0636245	0.0960382	2.34667741772331e-05	0.0342292	12	1	0.0060978	0.0041348	30.8646	0.00115739	0.00293828	69.7546	3.30629	-1.57508	0.115238	0.674499
303915	320299	320299_303915	Iqcb1	Chr16 cM	Chr16:36648747-36693083(+)	IQ calmodulin-binding motif containing 1	Iqcb1	Chr11 q21	IQ motif containing B1	-0.0732026	0.0277921	0.00844013	-0.127674	-0.0187311	0.230833	-0.0820586	-0.0604695	0.00268698	0.0210586	22	1	0.0115036	0.00516005	99.001	4.33290883703391e-12	3.66309576412287e-11	73.4681	3.76905	3.65609	0.00025609	0.0586154
680076	142687	142687_680076	Asb14	Chr14 cM	Chr14:26616514-26637215(+)	ankyrin repeat and SOCS box-containing 14	Asb14	Chr16 p16	ankyrin repeat and SOCS box-containing 14	0.0559348	0.0212389	0.00844837	0.0143074	0.0975622	0.230833	0.0482308	0.0739383	0.000136688	0.0251522	20	1	0.00179377	0.00207598	31.9356	0.0317807	0.0557117	30.1213	1.43105	0.0551237	0.95604	1
25121	18549	18549_25121	Pcsk2	Chr2 cM	Chr2:143388076-143658205(+)	proprotein convertase subtilisin/kexin type 2	Pcsk2	Chr3 q41	proprotein convertase subtilisin/kexin type 2	0.0821342	0.0311872	0.00844884	0.0210084	0.14326	0.230833	0.0598259	0.0917696	0.00386804	0.0209051	22	1	0.0138257	0.00634856	69.8421	3.72489450998183e-07	1.76041289534786e-06	76.0154	4.16934	1.44295	0.149033	0.71729
360575	268445	268445_360575	Ankrd13b	Chr11 cM	Chr11:77361311-77380504(-)	ankyrin repeat domain 13b	Ankrd13b	Chr10 q24	ankyrin repeat domain 13B	0.0964906	0.0366427	0.00845645	0.0246721	0.168309	0.230833	0.0759831	0.112679	0.00208352	0.0252894	14	1	0.0108657	0.00712736	37.5552	0.000338897	0.000969435	67.5142	3.07827	0.947141	0.343567	0.861742
84423	18188	18188_84423	Nrtn	Chr17 cM	Chr17:57058325-57064530(-)	neurturin	Nrtn	Chr9 q11	neurturin	0.0733367	0.0278534	0.00846465	0.018745	0.127928	0.230833	0.0538291	0.0821345	0.0043018	0.0228959	21	1	0.00520735	0.00438425	31.0939	0.0539626	0.0880114	39.2724	1.6467	0.879207	0.379289	0.877295
64355	54135	54135_64355	Lsr	Chr7 cM	Chr7:30657195-30672889(-)	lipolysis stimulated lipoprotein receptor	Lsr	Chr1 q21	lipolysis stimulated lipoprotein receptor	0.0771969	0.029322	0.00847005	0.019727	0.134667	0.230833	0.0640319	0.0927812	0.000686292	0.0262898	21	1	0.00735445	0.00519005	39.4049	0.00593531	0.0127122	48.213	1.93099	-1.56501	0.11758	0.676807
362979	406218	406218_362979	Panx2	Chr15 cM	Chr15:88943937-88957770(+)	pannexin 2	Panx2	Chr7 q34	pannexin 2	-0.123705	0.0469916	0.00847594	-0.215807	-0.0316034	0.230833	-0.134839	-0.0769492	0.00496578	0.0204769	19	1	0.0341694	0.0138734	143.903	1.12989060925965e-21	1.9996154194344e-20	87.7678	8.17515	-1.08675	0.277147	0.825686
362095	70239	70239_362095	Gtf3c5	Chr2 cM	Chr2:28456257-28473291(-)	general transcription factor IIIC, polypeptide 5	Gtf3c5	Chr3 p12	general transcription factor IIIC subunit 5	-0.0617001	0.023441	0.00848487	-0.107644	-0.0157565	0.230833	-0.0696926	-0.0429722	0.00237518	0.0236625	22	1	0.00777488	0.00363392	63.4437	3.79413956928203e-06	1.54253236518949e-05	69.1465	3.24112	-2.82193	0.00477359	0.238889
315882	22774	22774_315882	Zic4	Chr9 cM	Chr9:91247636-91271404(+)	zinc finger protein of the cerebellum 4	Zic4	Chr8 q31	Zic family member 4	0.0673618	0.0255927	0.00848665	0.017201	0.117523	0.230833	0.0567253	0.0859971	0.00117126	0.0328395	22	1	0.000346976	0.00329244	28.6164	0.12352	0.179075	2.33801	1.02394	0.698503	0.484862	0.914561
293484	56347	56347_293484	Eif3c	Chr7 cM	Chr7:126146083-126165538(-)	eukaryotic translation initiation factor 3, subunit C	Eif3c	Chr1 q36	eukaryotic translation initiation factor 3, subunit C	0.0325726	0.0123774	0.00849805	0.00831329	0.0568319	0.230833	0.0251525	0.0363518	0.0038487	0.0460816	22	1	8.14302756761511e-07	0.000779134	27.5253	0.154136	0.215762	0.0229269	1.00023	-0.0473702	0.962218	1
295953	19374	19374_295953	Rag2	Chr2 cM	Chr2:101455063-101462874(+)	recombination activating gene 2	Rag2	Chr3 q31	recombination activating 2	-0.0869452	0.0330399	0.00850038	-0.151702	-0.0221882	0.230833	-0.0997588	-0.0645837	0.0022578	0.0230491	16	1	0.00803389	0.00595745	34.1013	0.00329553	0.0075864	58.1455	2.38923	-2.62824	0.00858276	0.29929
64190	108017	108017_64190	Fxyd4	Chr6 cM	Chr6:117910520-117914653(-)	FXYD domain-containing ion transport regulator 4	Fxyd4	Chr4 q42	FXYD domain-containing ion transport regulator 4	0.0708578	0.0269308	0.00851068	0.0180745	0.123641	0.230833	0.0537485	0.0892954	0.000574634	0.0375408	18	1	0.00366629	0.00351423	37.862	0.00256734	0.00606152	44.1561	1.7907	2.45155	0.0142244	0.361374
316003	320844	320844_316003	Amigo3	Chr9 cM	Chr9:107930358-107932900(+)	adhesion molecule with Ig like domain 3	Amigo3	Chr8 q32	adhesion molecule with Ig like domain 3	0.068683	0.0261154	0.00853888	0.0174978	0.119868	0.230833	0.0568158	0.0779613	0.00375414	0.0532787	17	1	0	0.00334542	6.90702	0.975012	0.983238	0	1	-0.230695	0.817551	0.975869
25650	11931	11931_25650	Atp1b1	Chr1 cM	Chr1:164264678-164285924(-)	ATPase, Na+/K+ transporting, beta 1 polypeptide	Atp1b1	Chr13 q23	ATPase Na+/K+ transporting subunit beta 1	0.0408497	0.0155353	0.00855173	0.010401	0.0712983	0.230833	0.0316735	0.0484222	0.00171513	0.0440661	11	1	0.000242838	0.0010583	11.2186	0.340742	0.419324	9.12562	1.10042	-0.562068	0.57407	0.933962
296300	228807	228807_296300	Zfp341	Chr2 cM	Chr2:154455217-154488741(+)	zinc finger protein 341	Zfp341	Chr3 q41	zinc finger protein 341	0.0537446	0.0204399	0.00855367	0.0136831	0.093806	0.230833	0.0378006	0.063739	0.0013065	0.0333066	12	1	0.000882201	0.00186655	13.5885	0.256606	0.330093	18.5754	1.22813	1.75342	0.0795299	0.614767
301235	210982	210982_301235	Bicral	Chr17 cM	Chr17:47109046-47169408(-)	BRD4 interacting chromatin remodeling complex associated protein like	Bicral	Chr9 q12	BICRA like chromatin remodeling complex associated protein	-0.054247	0.0206337	0.00856232	-0.0946882	-0.0138057	0.230833	-0.0611248	-0.0365367	0.00312824	0.0222118	20	1	0.00294095	0.00251379	32.559	0.0270112	0.0482486	39.8719	1.66312	-0.772731	0.439682	0.899669
NA	282663	282663_NA	Serpinb1b	Chr13 cM	Chr13:33262558-33278363(+)	serine (or cysteine) peptidase inhibitor, clade B, member 1b	NA	NA	NA	-0.107715	0.0409771	0.00857199	-0.188029	-0.0274016	0.230833	-0.144027	-0.0776929	0.000768804	0.0463132	11	1	0.0031588	0.00684228	11.9646	0.287435	0.362736	18.3091	1.22413	1.41489	0.157102	0.730337
25458	14854	14854_25458	Gss	Chr2 cM	Chr2:155405101-155434730(-)	glutathione synthetase	Gss	Chr3 q42	glutathione synthetase	-0.119145	0.0453254	0.00857231	-0.207981	-0.0303087	0.230833	-0.133743	-0.0890118	0.00284191	0.0203307	22	1	0.0366551	0.0138398	127.198	3.36181509569812e-17	4.41830901899958e-16	87.658	8.1024	-0.377775	0.705598	0.956864
301570	109032	109032_301570	Sp110	Chr1 cM	Chr1:85504620-85526538(-)	Sp110 nuclear body protein	Sp110	Chr9 q35	SP110 nuclear body protein	0.0454588	0.0172991	0.00859346	0.0115533	0.0793644	0.230833	0.0382555	0.0511374	0.00426676	0.043252	20	1	2.71249662098709e-06	0.00144283	12.152	0.879024	0.904242	0.0426868	1.00043	0.381504	0.702829	0.955757
81730	235180	235180_81730	Fez1	Chr9 cM	Chr9:36733160-36790220(+)	fasciculation and elongation protein zeta 1	Fez1	Chr8 q22	fasciculation and elongation protein zeta 1	-0.0309866	0.0117938	0.00860499	-0.0541021	-0.00787117	0.230833	-0.0355641	-0.0257541	0.0035858	0.0342167	22	1	0	0.000816467	16.9998	0.711116	0.76297	0	1	-0.0303025	0.975826	1
171054	12773	12773_171054	Ccr4	Chr9 cM	Chr9:114319384-114333984(-)	C-C motif chemokine receptor 4	Ccr4	Chr8 q32	C-C motif chemokine receptor 4	0.0688261	0.0261998	0.00861483	0.0174755	0.120177	0.230833	0.0510463	0.0838432	0.000826324	0.0366274	16	1	0.00439666	0.00345458	39.5423	0.0005315	0.00145745	61.8267	2.61963	0.503155	0.614855	0.94174
305963	72400	72400_305963	Pinx1	Chr14 cM	Chr14:64097813-64157308(+)	PIN2/TERF1 interacting, telomerase inhibitor 1	Pinx1	Chr15 p12	PIN2/TERF1 interacting, telomerase inhibitor 1	0.0609466	0.0232024	0.0086209	0.0154707	0.106422	0.230833	0.049008	0.0729473	0.00134346	0.0309495	21	1	0.00237062	0.00331439	24.4477	0.223383	0.294711	21.8866	1.28019	-0.507439	0.611847	0.94174
498385	209707	209707_498385	Lcorl	Chr5 cM	Chr5:45854523-46014957(-)	ligand dependent nuclear receptor corepressor-like	Lcorl	Chr14 q11	ligand dependent nuclear receptor corepressor-like	-0.320362	0.121998	0.00864019	-0.559473	-0.0812514	0.230975	-0.356778	-0.223683	0.00504876	0.0226633	13	1	0.178658	0.0789	121.921	2.55745256888657e-20	4.16002195968591e-19	95.4019	21.7482	-3.09786	0.00194921	0.1576
25654	12814	12814_25654	Col11a1	Chr3 cM	Chr3:113824189-114014367(+)	collagen, type XI, alpha 1	Col11a1	Chr2 q42	collagen type XI alpha 1 chain	0.10607	0.040411	0.00867015	0.0268664	0.185274	0.2314	0.0925975	0.129865	6.13609256244387e-05	0.0242554	21	1	0.0156691	0.0101247	42.4074	0.00244645	0.00580601	52.511	2.10575	-0.282201	0.777789	0.969627
313490	242409	242409_313490	Tmem8b	Chr4 cM	Chr4:43668971-43692668(+)	transmembrane protein 8B	Tmem8b	Chr5 q22	transmembrane protein 8B	0.0459693	0.0175194	0.00869285	0.0116318	0.0803068	0.231499	0.0355986	0.0546312	0.00198021	0.0455927	12	1	0.000359777	0.00139996	16.4483	0.125286	0.181284	9.80568	1.10872	1.14434	0.252482	0.808946
288080	207227	207227_288080	Stxbp5l	Chr16 cM	Chr16:36935304-37205324(-)	syntaxin binding protein 5-like	Stxbp5l	Chr11 q21	syntaxin binding protein 5L	0.072089	0.0274777	0.00870191	0.0182338	0.125944	0.231499	0.0577039	0.0829763	0.00165003	0.0227573	22	1	0.00890441	0.00483813	52.125	0.000183323	0.000552046	61.6144	2.60515	-0.0176597	0.98591	1
361105	211623	211623_361105	Plac9	Chr14 cM	Chr14:25888356-25903339(-)	placenta specific 9	Plac9	Chr16 p16	placenta associated 9	0.123524	0.0471332	0.00877406	0.0311442	0.215903	0.232532	0.0876373	0.138095	0.00417151	0.0195801	22	1	0.0273962	0.0135267	66.1231	1.44964056229014e-06	6.25925953780458e-06	78.6295	4.67934	0.459977	0.645533	0.948197
171070	24000	24000_171070	Ptpn21	Chr12 cM	Chr12:98643000-98703664(-)	protein tyrosine phosphatase, non-receptor type 21	Ptpn21	Chr6 q32	protein tyrosine phosphatase, non-receptor type 21	-0.0702945	0.0268266	0.00878445	-0.122874	-0.0177154	0.232532	-0.0832848	-0.0584427	0.000680427	0.0209215	22	1	0.00973465	0.00476413	63.0535	4.35941706582332e-06	1.75719025131207e-05	68.454	3.16997	0.422061	0.67298	0.950314
24559	17451	17451_24559	Mos	Chr4 cM	Chr4:3870658-3872105(-)	Moloney sarcoma oncogene	Mos	Chr5 q12	MOS proto-oncogene, serine/threonine kinase	0.0536684	0.0204834	0.00879078	0.0135216	0.0938152	0.232532	0.041754	0.0644392	0.00293741	0.0644938	18	1	0	0.00190594	12.3609	0.777806	0.819779	0	1	-1.60952	0.107503	0.666188
100362121	107986	107986_100362121	Ddb2	Chr2 cM	Chr2:91041917-91067327(-)	damage specific DNA binding protein 2	Ddb2	Chr3	damage specific DNA binding protein 2	-0.0561083	0.0214181	0.00880164	-0.0980871	-0.0141295	0.232532	-0.067939	-0.046521	0.000669348	0.0270392	21	1	0.00343822	0.00287745	32.4216	0.0390083	0.0664672	38.6155	1.62908	-1.30221	0.192844	0.761673
298485	27028	27028_298485	Ermap	Chr4 cM	Chr4:119032654-119047208(-)	erythroblast membrane-associated protein	Ermap	Chr5 q36	erythroblast membrane associated protein (Scianna blood group)	0.0403982	0.0154233	0.00881122	0.010169	0.0706273	0.232532	0.0354411	0.0549422	0.00476709	0.0522788	11	1	0	0.00125972	7.31922	0.695004	0.748771	0	1	0.944617	0.344855	0.861742
494345	56426	56426_494345	Pdcd10	Chr3 cM	Chr3:75423797-75464159(-)	programmed cell death 10	Pdcd10	Chr2 q32	programmed cell death 10	0.0489862	0.0187061	0.00882595	0.0123228	0.0856496	0.232548	0.0410496	0.0545675	0.00260394	0.024514	22	1	0.00262519	0.00210939	41.1042	0.00544296	0.0117832	39.9244	1.66457	0.650866	0.515133	0.9225
291772	106931	106931_291772	Kctd1	Chr18 cM	Chr18:15101742-15284503(-)	potassium channel tetramerisation domain containing 1	Kctd1	Chr18 p13	potassium channel tetramerization domain containing 1	0.0730453	0.0279096	0.00886532	0.0183434	0.127747	0.233213	0.0569078	0.0826624	0.0019372	0.0202068	19	1	0.00811078	0.00473779	45.3111	0.000373617	0.00105847	61.3401	2.58666	-0.108526	0.913578	0.990965
679321	210027	210027_679321	Slc35f3	Chr8 cM	Chr8:126865734-127122717(+)	solute carrier family 35, member F3	Slc35f3	Chr19	solute carrier family 35, member F3	0.12447	0.04758	0.00889609	0.0312152	0.217725	0.233621	0.0980571	0.148159	0.000880655	0.0268592	14	1	0.0242532	0.0122349	70.8945	5.49145913448237e-10	3.77557844785962e-09	83.413	6.02882	0.843972	0.398685	0.886554
361368	16795	16795_361368	Large1	Chr8 cM	Chr8:73541227-74080164(-)	LARGE xylosyl- and glucuronyltransferase 1	Large1	Chr19 p12-p11	LARGE xylosyl- and glucuronyltransferase 1	0.0632546	0.0241843	0.00890917	0.0158542	0.110655	0.233621	0.046112	0.0707814	0.00218469	0.0209294	22	1	0.00661354	0.00363319	57.1881	3.36997010144291e-05	0.000116651	63.7289	2.75702	2.45135	0.0142322	0.361374
688905	382793	382793_688905	Mtx3	Chr13 cM	Chr13:92981268-92994738(+)	metaxin 3	Mtx3	Chr2 q12	metaxin 3	-0.0493568	0.0188898	0.00897834	-0.0863802	-0.0123334	0.234752	-0.0543169	-0.042499	0.00620493	0.0315915	12	1	0	0.00162581	5.74315	0.88994	0.913838	0	1	0.5308	0.595557	0.93761
29524	16886	16886_29524	Limk2	Chr11 cM	Chr11:3294256-3359189(-)	LIM domain kinase 2	Limk2	Chr14 q21	LIM domain kinase 2	-0.0379373	0.0145198	0.00898074	-0.0663956	-0.00947888	0.234752	-0.0427664	-0.0285722	0.00350141	0.0326917	22	1	0.000632628	0.00126103	29.8657	0.0947194	0.142963	14.1562	1.16491	-0.854001	0.393104	0.884927
171337	215449	215449_171337	Rap1b	Chr10 cM	Chr10:117650502-117681879(-)	RAS related protein 1b	Rap1b	Chr7 q22	RAP1B, member of RAS oncogene family	0.0935092	0.0357989	0.00899955	0.0233447	0.163674	0.234775	0.0717438	0.104499	0.00345615	0.0201818	22	1	0.0209644	0.00860554	88.2872	3.18148836418674e-10	2.24830630158081e-09	83.4042	6.02561	1.78979	0.0734876	0.602299
292301	20997	20997_292301	T	Chr17 cM	Chr17:8653255-8661328(+)	brachyury, T-box transcription factor T	Tbxt	Chr1 q12	T-box transcription factor T	-0.0660014	0.0252804	0.00903375	-0.11555	-0.0164527	0.234775	-0.0757607	-0.0413613	0.00492827	0.0283605	20	1	0.00475983	0.00333068	64.6708	6.90537597438154e-07	3.1359380870443e-06	61.0157	2.56514	1.96486	0.0494301	0.525088
687147	320360	320360_687147	Ric3	Chr7 cM	Chr7:108633519-108682538(-)	RIC3 acetylcholine receptor chaperone	Ric3	Chr1	RIC3 acetylcholine receptor chaperone	-0.0324492	0.0124329	0.00905576	-0.0568173	-0.00808113	0.234775	-0.0354066	-0.0290717	0.00503246	0.0347768	22	1	0	0.000792464	15.3618	0.804371	0.841887	0	1	0.862756	0.388271	0.883223
58920	14733	14733_58920	Gpc1	Chr1 cM	Chr1:92759367-92787933(+)	glypican 1	Gpc1	Chr9	glypican 1	0.155741	0.0596758	0.00905979	0.0387788	0.272704	0.234775	0.112344	0.173627	0.00445912	0.0219301	17	1	0.0497883	0.021237	84.5989	2.44214961477717e-11	1.94405481400264e-10	88.5182	8.70941	3.80141	0.000143877	0.0465314
25578	22631	22631_25578	Ywhaz	Chr15 cM	Chr15:36771014-36797173(-)	tyrosine 3-monooxygenase/tryptophan 5-monooxygenase activation protein, zeta polypeptide	Ywhaz	Chr7 q22	tyrosine 3-monooxygenase/tryptophan 5-monooxygenase activation protein, zeta	0.0345928	0.0132551	0.00906035	0.00861325	0.0605724	0.234775	0.0257528	0.0429968	0.00169132	0.0476979	19	1	0.000291285	0.000968171	16.3788	0.566128	0.634653	8.84991	1.09709	0.42858	0.668229	0.94971
83842	74114	74114_83842	Crot	Chr5 cM	Chr5:9016033-9047324(-)	carnitine O-octanoyltransferase	Crot	Chr4 q12	carnitine O-octanoyltransferase	-0.039064	0.0149698	0.00906702	-0.0684044	-0.00972369	0.234775	-0.0452039	-0.0323425	0.0024083	0.028579	21	1	0.000251388	0.00120982	26.8816	0.138627	0.197386	5.35249	1.05655	-0.116061	0.907604	0.990229
361092	223255	223255_361092	Stk24	Chr14 cM	Chr14:121523755-121617423(-)	serine/threonine kinase 24	Stk24	Chr15 q24	serine/threonine kinase 24	-0.0465725	0.0178518	0.00908515	-0.0815614	-0.0115835	0.234875	-0.0512967	-0.0389636	0.00399826	0.0239752	22	1	0.00302777	0.00198756	39.9931	0.00745113	0.0155195	50.7275	2.02953	1.47235	0.140928	0.705182
303019	240055	240055_303019	Neurl1b	Chr17 cM	Chr17:26633833-26665295(+)	neuralized E3 ubiquitin protein ligase 1B	Neurl1b	Chr10 q12	neuralized E3 ubiquitin protein ligase 1B	-0.142545	0.0546703	0.00912444	-0.249697	-0.0353931	0.235261	-0.163034	-0.116307	0.00237415	0.0224	22	1	0.0472752	0.0194927	126.032	5.52763884135687e-17	7.16767885608021e-16	84.3149	6.37549	0.458332	0.646714	0.948503
85311	85031	85031_85311	Pla1a	Chr16 cM	Chr16:38216479-38253507(-)	phospholipase A1 member A	Pla1a	Chr11 q21	phospholipase A1 member A	0.0942517	0.0361505	0.00912858	0.023398	0.165106	0.235261	0.0583008	0.10461	0.00450871	0.0202127	22	1	0.0165	0.00841509	56.1638	4.77466933530264e-05	0.00016059	66.1524	2.95442	0.896103	0.370198	0.873665
NA	26913	26913_NA	Gprin1	Chr13 cM	Chr13:54884484-54897486(-)	G protein-regulated inducer of neurite outgrowth 1	NA	NA	NA	0.0901357	0.0346078	0.00920119	0.0223056	0.157966	0.236762	0.0752735	0.118796	1.81549572082843e-05	0.0326101	12	1	0.00879571	0.00592772	38.2396	7.12749832734767e-05	0.000232105	66.8219	3.01404	-0.207202	0.835852	0.977518
303394	237898	237898_303394	Usp32	Chr11 cM	Chr11:84875268-85030987(-)	ubiquitin specific peptidase 32	Usp32	Chr10 q26	ubiquitin specific peptidase 32	0.063809	0.0245149	0.00924468	0.0157608	0.111857	0.23751	0.0480074	0.0723436	0.00294738	0.0226739	22	1	0.00897163	0.00398268	93.2519	4.40935795173059e-11	3.42410310997384e-10	73.224	3.73469	-1.14573	0.251907	0.808671
311881	30050	30050_311881	Fbxw2	Chr2 cM	Chr2:34694526-34716323(-)	F-box and WD-40 domain protein 2	Fbxw2	Chr3 p11	F-box and WD repeat domain containing 2	0.0299395	0.0115092	0.00928537	0.00738198	0.0524971	0.237719	0.0239645	0.033193	0.00547253	0.0421607	22	1	0	0.000730837	12.9954	0.908785	0.928775	0	1	0.627829	0.530116	0.924185
298504	76574	76574_298504	Mfsd2a	Chr4 cM	Chr4:122840643-122854981(-)	MFSD2 lysolipid transporter A, lysophospholipid	Mfsd2a	Chr5 q36	MFSD2 lysolipid transporter A, lysophospholipid	0.0462317	0.0177734	0.00929046	0.0113965	0.0810669	0.237719	0.0402232	0.0544835	0.00246997	0.0461865	22	1	0.000669592	0.00152758	33.7253	0.0387684	0.0661149	10.4071	1.11616	0.0571329	0.954439	1
368084	66138	66138_368084	Bud23	Chr5 cM	Chr5:135081811-135093813(-)	BUD23, rRNA methyltransferase and ribosome maturation factor	Bud23	Chr12 q12	BUD23, rRNA methyltransferase and ribosome maturation factor	-0.0256661	0.00986788	0.00929605	-0.0450068	-0.00632538	0.237719	-0.0283638	-0.0194077	0.00451876	0.0893332	22	1	0	0.000438476	23.5799	0.313854	0.391351	0	1	1.41261	0.15777	0.731588
296358	17183	17183_296358	Matn4	Chr2 cM	Chr2:164231313-164247080(-)	matrilin 4	Matn4	Chr3 q42	matrilin 4	-0.13119	0.0504683	0.00933754	-0.230106	-0.0322734	0.237891	-0.145141	-0.0979121	0.00479842	0.0234944	22	1	0.0409914	0.0167707	99.0046	4.32647325985035e-12	3.65953076656265e-11	81.536	5.41595	-1.12792	0.259354	0.813018
363520	16179	16179_363520	Irak1	ChrX cM	ChrX:73057520-73067524(-)	interleukin-1 receptor-associated kinase 1	Irak1	ChrX	interleukin-1 receptor-associated kinase 1	-0.0408488	0.0157153	0.0093414	-0.0716503	-0.0100474	0.237891	-0.0469164	-0.0304705	0.00231888	0.0226303	22	1	0.00183227	0.0015643	30.9456	0.0745689	0.116306	36.1249	1.56556	-0.150188	0.880616	0.985339
79247	15564	15564_79247	Htr5b	Chr1 cM	Chr1:121437571-121456194(-)	5-hydroxytryptamine (serotonin) receptor 5B	Htr5b	Chr13 q11	5-hydroxytryptamine (serotonin) receptor 5B	0.1204	0.0463236	0.00934656	0.0296076	0.211193	0.237891	0.0949825	0.135419	0.00387439	0.0225741	22	1	0.028003	0.0138465	64.9485	2.21429045886388e-06	9.2979905367874e-06	69.4376	3.272	2.13342	0.0328904	0.471066
293375	18314	18314_293375	Or10a4	Chr7 cM	Chr7:106696674-106697621(+)	olfactory receptor family 10 subfamily A member 4	Or10a4	Chr1 q33	olfactory receptor family 10 subfamily A member 4	0.0188733	0.00726288	0.00936047	0.00463834	0.0331083	0.237891	0.0172855	0.0331865	0.0083714	0.0364188	16	1	0	0.000384683	11.3359	0.728441	0.777311	0	1	1.13122	0.257964	0.811031
363056	235315	235315_363056	Rnf214	Chr9 cM	Chr9:45774723-45818209(-)	ring finger protein 214	Rnf214	Chr8 q22	ring finger protein 214	0.0282909	0.0108899	0.00937961	0.00694706	0.0496348	0.238011	0.0221422	0.0340155	0.00372239	0.0558377	14	1	0	0.000539811	10.2595	0.672592	0.729227	0	1	0.48086	0.630616	0.943692
103691238	100043133	100043133_103691238	Zfp696	Chr7 cM	Chr7:127833630-127837203(-)	zinc finger protein 696	9130023H24Rik	Chr1	RIKEN cDNA 9130023H24 gene like	0.0809653	0.0311831	0.00941937	0.0198475	0.142083	0.238653	0.0690031	0.099459	0.000567007	0.0550487	12	1	0.00357757	0.00447813	14.5878	0.202154	0.270886	34.5216	1.52722	-1.87242	0.061149	0.57144
288664	231717	231717_288664	Pheta1	Chr5 cM	Chr5:121987060-121992667(+)	PH domain containing endocytic trafficking adaptor 1	Pheta1	Chr12 q16	PH domain containing endocytic trafficking adaptor 1	0.0446845	0.0172175	0.00945091	0.0109388	0.0784301	0.238802	0.035344	0.0527668	0.00240344	0.0287428	22	1	0.00138972	0.00181235	35.4903	0.0249274	0.0449446	22.7413	1.29435	2.24029	0.0250723	0.431751
290741	320685	320685_290741	Dctd	Chr8 cM	Chr8:48552127-48594702(+)	dCMP deaminase	Dctd	Chr16 q11	dCMP deaminase	-0.0868006	0.0334506	0.00946211	-0.152363	-0.0212387	0.238802	-0.0991847	-0.0730095	0.00259607	0.0258747	22	1	0.0150651	0.00740907	75.144	5.14492044785816e-08	2.75252409558782e-07	70.4244	3.38116	1.27371	0.202768	0.768157
308971	233833	233833_308971	Tnrc6a	Chr7 cM	Chr7:122723108-122794519(+)	trinucleotide repeat containing 6a	Tnrc6a	Chr1 q36	trinucleotide repeat containing adaptor 6A	-0.0405292	0.0156203	0.0094687	-0.0711443	-0.00991399	0.238802	-0.047568	-0.0324431	0.00144266	0.0257396	22	1	0.000747078	0.00154132	24.2424	0.281461	0.356588	14.1886	1.16535	0.165511	0.868542	0.983046
114486	109880	109880_114486	Braf	Chr6 cM	Chr6:39580171-39702397(-)	Braf transforming gene	Braf	Chr4 q23	B-Raf proto-oncogene, serine/threonine kinase	-0.0537117	0.0207069	0.00948944	-0.0942966	-0.0131269	0.238916	-0.0711991	-0.0391305	0.000339902	0.0395477	12	1	0.00109144	0.0019944	12.0728	0.358194	0.436832	22.1953	1.28527	0.789719	0.429692	0.896689
310538	329679	329679_310538	Fnip2	Chr3 cM	Chr3:79363281-79475103(-)	folliculin interacting protein 2	Fnip2	Chr2 q33	folliculin interacting protein 2	-0.116964	0.0451086	0.00951551	-0.205376	-0.0285533	0.238916	-0.127123	-0.0860734	0.00661812	0.0225055	20	1	0.0334921	0.013104	99.0486	7.95996566305358e-13	7.20986675707884e-12	88.0677	8.38059	-2.10148	0.0355991	0.486069
25538	20103	20103_25538	Rps5	Chr7 cM	Chr7:12656223-12660613(+)	ribosomal protein S5	Rps5	Chr1 q21	ribosomal protein S5	-0.0620788	0.0239429	0.00952024	-0.109006	-0.0151516	0.238916	-0.0716654	-0.0392341	0.00291264	0.0474899	22	1	0.00677297	0.00361073	83.1122	2.42170657204357e-09	1.55725646001117e-08	68.281	3.15268	-0.648842	0.51644	0.922806
315084	69146	69146_315084	Gsdmd	Chr15 cM	Chr15:75734176-75739257(+)	gasdermin D	Gsdmd	Chr7 q34	gasdermin D	0.0523674	0.0202004	0.00953114	0.0127753	0.0919596	0.238916	0.043974	0.0583672	0.00558689	0.0270982	22	1	0.00114463	0.0023331	21.2809	0.441906	0.518961	13.4637	1.15558	-1.33308	0.182506	0.758379
502994	242736	242736_502994	Pramel12	Chr4 cM	Chr4:143138996-143147661(+)	PRAME like 12	Pramef8	Chr5 q36	PRAME family member 8	0.0563402	0.0217521	0.00959464	0.0137069	0.0989735	0.240143	0.0472052	0.0641235	0.00283257	0.0459429	22	1	0.00207145	0.00261274	25.0748	0.243939	0.316838	22.5808	1.29167	-2.44747	0.0143864	0.362827
308398	232947	232947_308398	Ppp1r37	Chr7 cM	Chr7:19264725-19297001(-)	protein phosphatase 1, regulatory subunit 37	Ppp1r37	Chr1 q21	protein phosphatase 1, regulatory subunit 37	0.0605145	0.0233944	0.00968986	0.0146622	0.106367	0.242158	0.0412261	0.0696634	0.00172287	0.0213	22	1	0.00690094	0.00357068	56.8138	3.82875513343979e-05	0.00013121	64.6122	2.82583	1.28286	0.199543	0.76599
498703	212483	212483_498703	Fam193b	Chr13 cM	Chr13:55687129-55718920(-)	family with sequence similarity 193, member B	Fam193b	Chr17 p14	family with sequence similarity 193, member B	-0.0602452	0.0232979	0.00971351	-0.105908	-0.0145822	0.242382	-0.0672809	-0.050917	0.00272293	0.0244673	22	1	0.00391584	0.0033572	33.1378	0.0447114	0.0747865	36.486	1.57446	1.05152	0.293022	0.834255
297570	74043	74043_297570	Pex26	Chr6 cM	Chr6:121160626-121175796(+)	peroxisomal biogenesis factor 26	Pex26	Chr4 q42	peroxisomal biogenesis factor 26	-0.0413113	0.0159902	0.00977904	-0.0726514	-0.00997117	0.24345	-0.0493221	-0.0350866	0.00231069	0.0315816	22	1	9.02431335670815e-07	0.00152722	26.1383	0.201223	0.269858	0.0157758	1.00016	1.01179	0.311641	0.847017
116464	56406	56406_116464	Ncoa6	Chr2 cM	Chr2:155232585-155315741(-)	nuclear receptor coactivator 6	Ncoa6	Chr3 q41-q42	nuclear receptor coactivator 6	0.0417183	0.0161492	0.00978583	0.0100665	0.0733701	0.24345	0.0334238	0.0491591	0.00222337	0.0292865	22	1	0.00148556	0.00159911	28.9518	0.115164	0.169072	28.0537	1.38993	0.218251	0.827233	0.977518
498840	72512	72512_498840	Sting1	Chr18 cM	Chr18:35866732-35873607(-)	stimulator of interferon response cGAMP interactor 1	Sting1	Chr18 p11	stimulator of interferon response cGAMP interactor 1	-0.0907311	0.0351718	0.00989002	-0.159667	-0.0217955	0.245672	-0.103661	-0.0575788	0.00565473	0.0424536	15	1	0.00510215	0.00637382	17.0584	0.253079	0.32632	30.1155	1.43093	-0.120422	0.904149	0.989978
54266	17123	17123_54266	Madcam1	Chr10 cM	Chr10:79500393-79504371(+)	mucosal vascular addressin cell adhesion molecule 1	Madcam1	Chr7 q11	mucosal vascular addressin cell adhesion molecule 1	0.0566192	0.0219643	0.00994358	0.01357	0.0996685	0.246422	0.0451255	0.0718337	0.000542546	0.0393601	20	1	0.00196246	0.00240732	23.683	0.208594	0.278226	25.0833	1.33482	0.977576	0.328284	0.854206
29271	12631	12631_29271	Cfl1	Chr19 cM	Chr19:5540483-5544059(+)	cofilin 1, non-muscle	Cfl1	Chr1 q43	cofilin 1	0.0635507	0.024659	0.00996106	0.0152199	0.111881	0.246422	0.053237	0.0756532	0.00160971	0.0332693	18	1	0.00526568	0.00353599	38.2095	0.00229992	0.00548985	54.8154	2.21314	0.990006	0.322171	0.853057
689936	243270	243270_689936	Hcar1	Chr5 cM	Chr5:124014802-124018066(-)	hydrocarboxylic acid receptor 1	Hcar1	Chr12 q15	hydroxycarboxylic acid receptor 1	0.0651796	0.0252952	0.00997318	0.0156019	0.114757	0.246422	0.0543439	0.0920315	6.06875267414463e-07	0.0349537	19	1	0.00418226	0.00355504	28.7525	0.0514895	0.0845523	40.3756	1.67717	-0.279344	0.779981	0.970074
315789	76886	76886_315789	Fam81a	Chr9 cM	Chr9:69996586-70049840(-)	family with sequence similarity 81, member A	Fam81a	Chr8 q24	family with sequence similarity 81, member A	-0.0584274	0.0226869	0.0100131	-0.102893	-0.0139618	0.246422	-0.0657322	-0.0425429	0.00279976	0.0248112	19	1	0.00345418	0.00306431	34.7416	0.0101855	0.0205178	38.4056	1.62352	-1.70961	0.0873389	0.630998
286937	58869	58869_286937	Pex5l	Chr3 cM	Chr3:33003557-33197396(-)	peroxisomal biogenesis factor 5-like	Pex5l	Chr2 q24	peroxisomal biogenesis factor 5-like	0.0822733	0.0319467	0.0100144	0.019659	0.144888	0.246422	0.0713002	0.0935081	0.00219557	0.0243146	22	1	0.0133714	0.00669118	57.4825	3.04727498773084e-05	0.000106442	67.4538	3.07255	-0.264473	0.791415	0.972466
311793	241275	241275_311793	Noxa1	Chr2 cM	Chr2:24975679-24985161(-)	NADPH oxidase activator 1	Noxa1	Chr3 p13	NADPH oxidase activator 1	0.0613297	0.0238147	0.0100157	0.0146537	0.108006	0.246422	0.0348439	0.0711593	0.0027606	0.267018	12	1	6.88065616066318e-05	0.00239624	13.5073	0.261465	0.335272	0.860691	1.00868	-0.85798	0.390903	0.884763
501688	72290	72290_501688	Lsm11	Chr11 cM	Chr11:45819096-45835762(-)	U7 snRNP-specific Sm-like protein LSM11	Lsm11	Chr10 q21	LSM11, U7 small nuclear RNA associated	0.0479885	0.0186426	0.0100493	0.0114496	0.0845273	0.246422	0.0402237	0.0583215	0.00263276	0.0286805	21	1	0.000598498	0.00182701	31.7175	0.0464026	0.0773174	8.42965	1.09206	-0.195517	0.844989	0.977846
363210	213109	213109_363210	Phf3	Chr1 cM	Chr1:30841417-30912989(-)	PHD finger protein 3	Phf3	Chr9 q21	PHD finger protein 3	0.031192	0.012118	0.0100523	0.00744119	0.0549428	0.246422	0.0255029	0.0346159	0.0035639	0.0342799	20	1	0.000238337	0.000789295	20.9272	0.34084	0.419382	8.26508	1.0901	-0.712018	0.476454	0.912146
680751	228598	228598_680751	Ebf4	Chr2 cM	Chr2:130137089-130212401(+)	early B cell factor 4	Ebf4	Chr3 q36	EBF family member 4	-0.0918209	0.0356779	0.0100644	-0.161748	-0.0218936	0.246422	-0.102562	-0.06738	0.00406516	0.0236256	22	1	0.0171006	0.00821493	64.9893	2.18202839958233e-06	9.17887692494539e-06	72.2755	3.60692	-0.88657	0.375311	0.875646
114216	20197	20197_114216	S100a3	Chr3 cM	Chr3:90491966-90510009(+)	S100 calcium binding protein A3	S100a3	Chr2 q34	S100 calcium binding protein A3	0.090616	0.0352121	0.0100696	0.0216014	0.159631	0.246422	0.0743163	0.103559	0.00321899	0.029668	20	1	0.0112014	0.00707905	50.6669	0.000104483	0.000330078	58.9136	2.43389	-2.49348	0.0126498	0.349321
311093	77771	77771_311093	Csrnp3	Chr2 cM	Chr2:65676111-65861890(+)	cysteine-serine-rich nuclear protein 3	Csrnp3	Chr3 q21	cysteine and serine rich nuclear protein 3	-0.0551003	0.02143	0.0101353	-0.0971023	-0.0130983	0.247661	-0.0608212	-0.0395955	0.00502943	0.0246745	22	1	0.00412142	0.00285911	36.53	0.0190491	0.0355506	45.6374	1.8395	1.41962	0.155718	0.728458
66031	104082	104082_66031	Wdr7	Chr18 cM	Chr18:63841756-64122847(+)	WD repeat domain 7	Wdr7	Chr18 q12.1	WD repeat domain 7	0.0287334	0.0111782	0.0101558	0.00682446	0.0506423	0.247796	0.025735	0.036887	0.00145098	0.0250293	20	1	4.7597560794263e-06	0.000686955	20.817	0.347003	0.425509	0.185873	1.00186	1.36263	0.172999	0.748442
680409	19125	19125_680409	Prodh	Chr16 cM	Chr16:17889590-17907148(-)	proline dehydrogenase	Prodh	Chr11 q23	proline dehydrogenase	-0.069965	0.0272273	0.0101797	-0.123329	-0.0166005	0.248013	-0.0849846	-0.0572788	1.16812175805743e-05	0.0268537	21	1	0.0066306	0.00464974	39.3999	0.00594386	0.0127273	49.0814	1.96392	-1.11636	0.264269	0.815466
360792	76571	76571_360792	Styxl1	Chr5 cM	Chr5:135776074-135807239(-)	serine/threonine/tyrosine interacting-like 1	Styxl1	Chr12 q12	serine/threonine/tyrosine interacting-like 1	0.046474	0.0180931	0.010211	0.0110121	0.0819359	0.248343	0.0386687	0.0532282	0.00517784	0.0375577	20	1	6.97681059937369e-07	0.0014324	22.5021	0.259984	0.333684	0.00962472	1.0001	0.722137	0.47021	0.909096
685680	212998	212998_685680	BC016579	Chr16 cM	Chr16:45447211-45474431(-)	cDNA sequence, BC016579	C11h3orf52	Chr11 q21	similar to human chromosome 3 open reading frame 52	-0.0815748	0.0317672	0.0102318	-0.143837	-0.0193123	0.248343	-0.100441	-0.0450857	0.00364149	0.0455981	13	1	0.00434546	0.00427036	29.3902	0.0034467	0.00788982	48.9034	1.95708	-0.419535	0.674825	0.950374
308453	76889	76889_308453	Coq8b	Chr7 cM	Chr7:26932448-26957375(+)	coenzyme Q8B	Coq8b	Chr1 q21	coenzyme Q8B	-0.0440196	0.0171438	0.0102385	-0.0776208	-0.0104184	0.248343	-0.0523306	-0.032857	0.000445364	0.0320173	22	1	0.00150928	0.00174894	25.6453	0.220296	0.291314	25.693	1.34577	-0.620344	0.535031	0.925294
113917	57275	57275_113917	Lenep	Chr3 cM	Chr3:89309203-89309957(-)	lens epithelial protein	Lenep	Chr2 q34	lens epithelial protein	-0.0723059	0.0281757	0.0102804	-0.127529	-0.0170826	0.248633	-0.079939	-0.0554581	0.00549152	0.0568199	13	1	0.00346744	0.00356416	23.6326	0.0228109	0.0416197	41.5913	1.71207	1.63391	0.102278	0.658396
300158	16564	16564_300158	Kif21a	Chr15 cM	Chr15:90817479-90934151(-)	kinesin family member 21A	Kif21a	Chr7 q35	kinesin family member 21A	-0.041068	0.0160094	0.0103106	-0.0724459	-0.00969004	0.248633	-0.0468395	-0.0317656	0.00418563	0.028691	21	1	0.00136789	0.00149255	36.0415	0.015209	0.0292444	28.1195	1.3912	-1.91962	0.0549055	0.548855
287432	216853	216853_287432	Wrap53	Chr11 cM	Chr11:69452580-69471076(-)	WD repeat containing, antisense to Trp53	Wrap53	Chr10 q24	WD repeat containing, antisense to TP53	-0.0575014	0.0224168	0.0103145	-0.101438	-0.0135653	0.248633	-0.0633706	-0.0365832	0.00448258	0.0250515	22	1	0.005462	0.00325094	62.0816	6.1518512372747e-06	2.42168578299783e-05	56.7744	2.31344	1.84268	0.065375	0.581909
NA	103655	103655_NA	Sec14l4	Chr11 cM	Chr11:3981462-3998024(+)	SEC14-like lipid binding 4	NA	NA	NA	-0.128493	0.0501012	0.0103271	-0.22669	-0.0302969	0.248633	-0.164631	-0.0915444	0.00015304	0.0433372	11	1	0.0102288	0.0114899	18.1366	0.0527025	0.0861954	41.6952	1.71512	-1.18507	0.235991	0.793611
117048	12557	12557_117048	Cdh17	Chr4 cM	Chr4:11758157-11817905(+)	cadherin 17	Cdh17	Chr5 q13	cadherin 17	0.0412367	0.0160811	0.0103382	0.00971847	0.072755	0.248633	0.0293291	0.0469998	0.00326654	0.101026	15	1	6.00803171561013e-05	0.00117377	14.8175	0.39074	0.468991	1.47097	1.01493	-1.9334	0.0531864	0.540182
170945	110902	110902_170945	Chrna2	Chr14 cM	Chr14:66372488-66390397(+)	cholinergic receptor nicotinic alpha 2 subunit	Chrna2	Chr15 p12	cholinergic receptor nicotinic alpha 2 subunit	-0.0511737	0.0199568	0.0103409	-0.0902884	-0.012059	0.248633	-0.0605498	-0.0424705	0.00340964	0.0533455	21	1	1.58468908373748e-06	0.00198387	14.4597	0.806447	0.843525	0.0179406	1.00018	0.49837	0.618223	0.942019
24786	20655	20655_24786	Sod1	Chr16 cM	Chr16:90017650-90023221(+)	superoxide dismutase 1, soluble	Sod1	Chr11 q11	superoxide dismutase 1	-0.0414918	0.0161911	0.0103881	-0.0732258	-0.00975791	0.248977	-0.0473024	-0.0292346	0.0045563	0.0288018	22	1	0.00268232	0.00164594	46.5929	0.00106504	0.00272988	58.9132	2.43387	-0.957841	0.338143	0.860887
171113	53619	53619_171113	Blcap	Chr2 cM	Chr2:157398282-157408281(-)	bladder cancer associated protein	Blcap	Chr3 q42	BLCAP, apoptosis inducing factor	-0.0714998	0.027901	0.0103884	-0.126185	-0.0168149	0.248977	-0.0779122	-0.0500372	0.00692327	0.0229688	22	1	0.0122496	0.00521041	85.2935	1.03344644848173e-09	6.91788381544548e-09	79.3519	4.84305	-0.274645	0.783589	0.970699
24666	19042	19042_24666	Ppm1a	Chr12 cM	Chr12:72804231-72846593(+)	protein phosphatase 1A, magnesium dependent, alpha isoform	Ppm1a	Chr6 q24	protein phosphatase, Mg2+/Mn2+ dependent, 1A	0.0619894	0.0241974	0.0104124	0.0145635	0.109415	0.248977	0.043664	0.0683894	0.00564702	0.0263346	22	1	0.00920425	0.00390185	122.099	2.93819054570444e-16	3.58981591561845e-15	78.1555	4.5778	-1.02854	0.303694	0.840548
140588	14634	14634_140588	Gli3	Chr13 cM	Chr13:15638308-15904611(+)	GLI-Kruppel family member GLI3	Gli3	Chr17 q12.1	GLI family zinc finger 3	-0.0796365	0.0310871	0.0104155	-0.140566	-0.0187068	0.248977	-0.0871246	-0.0482569	0.0051291	0.0208873	21	1	0.0117025	0.00611336	71.8457	9.07455856103243e-08	4.67444624939628e-07	66.9121	3.02225	0.605601	0.54478	0.929053
282636	114663	114663_282636	Impa2	Chr18 cM	Chr18:67422246-67454375(+)	inositol monophosphatase 2	Impa2	Chr18 q12.1	inositol monophosphatase 2	-0.0491998	0.0192098	0.0104316	-0.0868503	-0.0115493	0.248999	-0.0590056	-0.0395419	0.00508191	0.0402248	20	1	6.32665891290655e-06	0.00191365	48.2453	0.000236401	0.000695912	0.0824863	1.00083	-2.64832	0.00808925	0.296498
114522	50878	50878_114522	Stag3	Chr5 cM	Chr5:138278502-138310655(+)	STAG3 cohesin complex component	Stag3	Chr12 q11	STAG3 cohesin complex component	0.0626151	0.0244546	0.0104532	0.014685	0.110545	0.249154	0.0507664	0.074694	0.00367598	0.0564013	21	1	0	0.00318915	17.8523	0.59714	0.662623	0	1	-0.00352457	0.997188	1
499990	652925	652925_499990	Tmem243	Chr5 cM	Chr5:9150737-9168983(+)	transmembrane protein 243, mitochondrial	Tmem243	Chr4 q12	transmembrane protein 243	-0.05564	0.0217436	0.0105001	-0.0982567	-0.0130232	0.249912	-0.0632509	-0.0461329	0.0052138	0.0573289	16	1	0	0.0021863	9.57344	0.84568	0.877057	0	1	-0.395386	0.692558	0.953329
304131	224419	224419_304131	Map3k7cl	Chr16 cM	Chr16:87350218-87392224(+)	Map3k7 C-terminal like	Map3k7cl	Chr11 q11	MAP3K7 C-terminal like	0.0214587	0.00839097	0.0105471	0.00501272	0.0379047	0.250591	0.00587448	0.0226517	0.00728306	0.779326	21	1	1.24244199771651e-06	0.000637765	27.7348	0.115827	0.169924	0.0257954	1.00026	-0.905624	0.365135	0.872199
25136	14586	14586_25136	Gfra2	Chr14 cM	Chr14:71127560-71217278(+)	glial cell line derived neurotrophic factor family receptor alpha 2	Gfra2	Chr15 p11	GDNF family receptor alpha 2	-0.178124	0.0696622	0.0105591	-0.314659	-0.0415883	0.250591	-0.200833	-0.130615	0.00379554	0.0254605	20	1	0.080441	0.030875	172.622	8.70974055336284e-27	2.17994629267324e-25	90.7255	10.7822	-2.31048	0.0208615	0.412215
116777	12560	12560_116777	Cdh3	Chr8 cM	Chr8:107237484-107283543(+)	cadherin 3	Cdh3	Chr19 q12	cadherin 3	0.0591163	0.0231258	0.0105794	0.0137906	0.104442	0.250713	0.0430042	0.0683123	0.00602702	0.0495473	19	1	0.00103169	0.00252316	21.4334	0.258114	0.331723	10.7492	1.12044	-0.873707	0.382278	0.879313
25738	18803	18803_25738	Plcg1	Chr2 cM	Chr2:160573230-160617680(+)	phospholipase C, gamma 1	Plcg1	Chr3 q42	phospholipase C, gamma 1	-0.0362036	0.0141708	0.0106246	-0.0639778	-0.0084294	0.251424	-0.0429573	-0.0294365	0.00415579	0.0715085	16	1	0	0.000921791	13.9198	0.53162	0.602814	0	1	0.166194	0.868004	0.983046
94172	26457	26457_94172	Slc27a1	Chr8 cM	Chr8:72021526-72039946(+)	solute carrier family 27 (fatty acid transporter), member 1	Slc27a1	Chr16 p14	solute carrier family 27 member 1	-0.0603248	0.0236239	0.0106632	-0.106627	-0.0140228	0.251564	-0.0718351	-0.0486654	0.001625	0.0303583	22	1	0.00471104	0.00342711	37.1875	0.0160185	0.0306329	45.0908	1.82119	0.0863656	0.931176	0.995064
117251	237806	237806_117251	Dnah9	Chr11 cM	Chr11:65722150-66059379(-)	dynein, axonemal, heavy chain 9	Dnah9	Chr10 q24	dynein, axonemal, heavy chain 9	0.0915451	0.0358575	0.0106791	0.0212657	0.161824	0.251564	0.0687116	0.107678	0.00253356	0.05406	12	1	0.00712189	0.00594425	36.4937	0.000140035	0.000431968	64.9475	2.85286	-0.704931	0.480853	0.91334
293704	107328	107328_293704	Trpt1	Chr19 cM	Chr19:6973499-6976414(+)	tRNA phosphotransferase 1	Trpt1	Chr1 q43	tRNA phosphotransferase 1	-0.0668265	0.0261813	0.0106966	-0.118141	-0.0155122	0.251564	-0.0749858	-0.0517652	0.00495648	0.0269826	22	1	0.00707053	0.00438405	43.9675	0.00236091	0.00562161	53.3741	2.14473	-0.362186	0.717213	0.959425
309584	76797	76797_309584	2410137M14Rik	Chr17 cM	Chr17:37288593-37292129(-)	RIKEN cDNA 2410137M14 gene	RT1-M4	Chr20 p12	RT1 class Ib, locus M4	-0.0658832	0.0258127	0.0106997	-0.116475	-0.0152912	0.251564	-0.0761233	-0.0523376	0.00197711	0.0289319	19	1	0.00331119	0.00361048	25.2287	0.118745	0.173356	29.5124	1.41869	-0.929662	0.352546	0.867768
691317	70433	70433_691317	Draxin	Chr4 cM	Chr4:148182894-148215155(-)	dorsal inhibitory axon guidance protein	Draxin	Chr5 q36	dorsal inhibitory axon guidance protein	0.109104	0.0427554	0.0107162	0.025305	0.192903	0.251564	0.0780006	0.129039	0.00482091	0.0422272	14	1	0.0125115	0.00905828	39.5577	0.000162807	0.000495541	67.3594	3.06367	2.52357	0.0116171	0.335943
24706	218772	218772_24706	Rarb	Chr14 cM	Chr14:5650540-6038924(+)	retinoic acid receptor, beta	Rarb	Chr15	retinoic acid receptor, beta	-0.0891192	0.0349264	0.010722	-0.157574	-0.0206647	0.251564	-0.10092	-0.0684497	0.00329167	0.0294143	22	1	0.014142	0.00798207	47.0552	0.000923188	0.00240061	58.2444	2.39489	-2.35962	0.0182938	0.393561
691083	74088	74088_691083	Them7	Chr2 cM	Chr2:105054665-105210141(+)	thioesterase superfamily member 7	Them7	Chr3 q33	thioesterase superfamily member 7	0.0584541	0.0229177	0.0107534	0.0135363	0.103372	0.251942	0.0470313	0.0679285	0.00259748	0.036236	16	1	0.00374081	0.00272845	44.8857	7.98179195970253e-05	0.000257837	62.7522	2.68472	0.174833	0.861211	0.981809
306748	57266	57266_306748	Cxcl14	Chr13 cM	Chr13:56436456-56444364(-)	C-X-C motif chemokine ligand 14	Cxcl14	Chr17 p14	C-X-C motif chemokine ligand 14	-0.0436467	0.0171216	0.0107965	-0.0772044	-0.010089	0.252592	-0.0518019	-0.0355563	0.00198001	0.0312573	22	1	0.00138992	0.00182119	28.9737	0.114634	0.168518	22.8309	1.29586	0.486092	0.626902	0.943276
83427	14694	14694_83427	Rack1	Chr11 cM	Chr11:48691187-48697068(+)	receptor for activated C kinase 1	Rack1	Chr10 q21	receptor for activated C kinase 1	-0.0404999	0.0158942	0.0108312	-0.0716519	-0.00934788	0.252691	-0.04583	-0.0334334	0.00424336	0.0326705	22	1	0.0018688	0.00155053	32.4224	0.0530269	0.0866395	38.799	1.63396	0.616686	0.537442	0.926093
294421	56442	56442_294421	Serinc1	Chr10 cM	Chr10:57391870-57408573(-)	serine incorporator 1	Serinc1	Chr20 q12	serine incorporator 1	0.0486037	0.0190745	0.0108314	0.0112183	0.0859891	0.252691	0.0370614	0.0559145	0.00349072	0.0350442	20	1	0.00321454	0.00217355	40.196	0.00308385	0.00714898	50.0558	2.00223	0.637293	0.523934	0.923465
56042	56041	56041_56042	Uso1	Chr5 cM	Chr5:92285797-92350657(+)	USO1 vesicle docking factor	Uso1	Chr14 p22	USO1 vesicle transport factor	0.0313085	0.0122909	0.0108566	0.00721867	0.0553983	0.252729	0.0276089	0.0386746	0.000109028	0.039509	22	1	0.000791919	0.00089775	31.3964	0.0673093	0.106535	26.4348	1.35934	-1.53274	0.125339	0.687639
305123	114642	114642_305123	Brdt	Chr5 cM	Chr5:107479025-107534924(+)	bromodomain, testis-specific	Brdt	Chr14 p22	bromodomain testis associated	0.043501	0.0170789	0.0108636	0.0100269	0.0769751	0.252729	0.0350054	0.0500309	0.00401843	0.0374835	20	1	0.00191238	0.00177417	27.2556	0.0988391	0.148353	36.3449	1.57097	-0.946342	0.343974	0.861742
114207	20190	20190_114207	Ryr1	Chr7 cM	Chr7:28702765-28824599(-)	ryanodine receptor 1, skeletal muscle	Ryr1	Chr1 q21	ryanodine receptor 1	-0.286254	0.112414	0.0108834	-0.506582	-0.0659261	0.252832	-0.31984	-0.188415	0.00656277	0.0282857	14	1	0.149271	0.0686931	88.9761	2.19292275493693e-13	2.08232975935116e-12	92.246	12.8965	-1.12884	0.258964	0.812663
289337	53791	53791_289337	Tlr5	Chr1 cM	Chr1:182782353-182804010(+)	toll-like receptor 5	Tlr5	Chr13 q26	toll-like receptor 5	0.073389	0.0288342	0.0109214	0.016875	0.129903	0.253357	0.0579319	0.0896847	0.00254405	0.0359095	18	1	0.00521859	0.00435773	41.4076	0.00081613	0.0021459	51.2701	2.05213	0.242328	0.808526	0.974078
304017	28185	28185_304017	Tomm70a	Chr16 cM	Chr16:56942077-56974893(+)	translocase of outer mitochondrial membrane 70A	Tomm70	Chr11 q12	translocase of outer mitochondrial membrane 70	0.059727	0.0234774	0.0109584	0.0137121	0.105742	0.253637	0.0466384	0.0672011	0.00452877	0.0293188	21	1	0.00586	0.00345367	44.5286	0.0012779	0.00321748	57.2892	2.34133	0.34207	0.732298	0.963443
361089	76273	76273_361089	Ndfip2	Chr14 cM	Chr14:105496008-105546732(+)	Nedd4 family interacting protein 2	Ndfip2	Chr15 q22	Nedd4 family interacting protein 2	0.0870543	0.0342216	0.0109642	0.0199811	0.154127	0.253637	0.0592237	0.0955733	0.00571781	0.0241045	21	1	0.0180836	0.00759875	74.5594	3.22589011736971e-08	1.78250692113554e-07	83.8273	6.18324	1.31938	0.187042	0.761673
313681	242735	242735_313681	Lrrc38	Chr4 cM	Chr4:143076327-143097602(+)	leucine rich repeat containing 38	Lrrc38	Chr5 q36	leucine rich repeat containing 38	-0.0495152	0.0194769	0.0110142	-0.0876893	-0.0113411	0.254101	-0.0566413	-0.0415015	0.00595265	0.039497	20	1	0	0.0019781	14.518	0.752703	0.797892	0	1	-0.644735	0.519099	0.922984
25357	21835	21835_25357	Thrsp	Chr7 cM	Chr7:97062140-97066757(-)	thyroid hormone responsive	Thrsp	Chr1 q32	thyroid hormone responsive	-0.17341	0.0682119	0.0110151	-0.307103	-0.0397168	0.254101	-0.19302	-0.119264	0.00470769	0.025715	22	1	0.0902225	0.03143	285.198	3.23233673032081e-48	2.05054469345813e-46	92.6411	13.5889	-0.118215	0.905897	0.990069
595134	68050	68050_595134	Akirin1	Chr4 cM	Chr4:123628988-123644092(-)	akirin 1	Akirin1	Chr5 q36	akirin 1	0.0384456	0.0151336	0.0110719	0.00878438	0.0681069	0.255056	0.0338853	0.0475751	0.00355915	0.0263222	14	1	4.08834202177727e-06	0.0010616	11.0588	0.605888	0.670554	0.120248	1.0012	1.0669	0.286017	0.831583
685610	100043772	100043772_685610	Zfp850	Chr7 cM	Chr7:27684279-27713540(-)	zinc finger protein 850	Zfp59	Chr1 q21	zinc finger protein 59	-0.0619011	0.0243777	0.011109	-0.109681	-0.0141217	0.255555	-0.072679	-0.047261	0.00370685	0.113938	12	1	3.59841534551258e-07	0.00273024	13.7316	0.248205	0.321544	0.0048716	1.00005	2.45338	0.0141521	0.361374
113990	94353	94353_113990	Hmgn3	Chr9 cM	Chr9:82992001-83028738(-)	high mobility group nucleosomal binding domain 3	Hmgn3	Chr8 q31	high mobility group nucleosomal binding domain 3	0.0406987	0.0160374	0.011157	0.00926605	0.0721314	0.2563	0.0251543	0.0469444	0.0044912	0.0569563	22	1	0.00182775	0.00158419	32.9808	0.0464309	0.0773566	36.6579	1.57873	0.158857	0.873781	0.983619
363989	27280	27280_363989	Phlda3	Chr1 cM	Chr1:135693857-135696874(+)	pleckstrin homology like domain, family A, member 3	Phlda3	Chr13 q13	pleckstrin homology-like domain, family A, member 3	0.0725983	0.0286185	0.0111883	0.0165071	0.12869	0.256661	0.0598539	0.0835659	0.0027221	0.038846	21	1	0.00645362	0.00498307	38.1048	0.008598	0.0176629	44.4018	1.79862	-1.48502	0.137538	0.702852
292060	15900	15900_292060	Irf8	Chr8 cM	Chr8:121463097-121483433(+)	interferon regulatory factor 8	Irf8	Chr19 q12	interferon regulatory factor 8	0.0513285	0.020243	0.011225	0.0116529	0.091004	0.256947	0.0408251	0.0602666	0.00321119	0.055013	21	1	0	0.00225111	18.8773	0.529814	0.601263	0	1	-2.25855	0.0239114	0.4252
405280	259074	259074_405280	Or7a36	Chr10 cM	Chr10:78816884-78820555(+)	olfactory receptor family 7 subfamily A member 36	Or7a36	Chr7 q11	olfactory receptor family 7 subfamily A member 36	0.101007	0.0398456	0.0112457	0.0229115	0.179103	0.256947	0.0793142	0.122488	0.00432791	0.0407734	11	1	0.00823152	0.00714071	26.7466	0.00285573	0.00667173	64.2604	2.79802	-0.125336	0.900258	0.989616
29367	12651	12651_29367	Chkb	Chr15 cM	Chr15:89310563-89314111(-)	choline kinase beta	Chkb	Chr7 q34	choline kinase beta	-0.0447798	0.0176652	0.0112475	-0.0794029	-0.0101566	0.256947	-0.0490201	-0.0368722	0.00803288	0.0414308	14	1	0	0.00143325	10.9404	0.615813	0.679503	0	1	0.098908	0.921211	0.992543
681896	71803	71803_681896	Slc25a18	Chr6 cM	Chr6:120750539-120771297(+)	solute carrier family 25 (mitochondrial carrier), member 18	Slc25a18	Chr4	solute carrier family 25 member 18	-0.135244	0.0533926	0.0113089	-0.239891	-0.0305961	0.257226	-0.154311	-0.0903437	0.00420978	0.0292908	18	1	0.0368654	0.0167794	90.1512	5.73004079776322e-12	4.80484458151025e-11	87.2205	7.82502	-1.16038	0.245892	0.801786
298032	66209	66209_298032	Inip	Chr4 cM	Chr4:59769637-59783855(-)	INTS3 and NABP interacting protein	Inip	Chr5 q24	INTS3 and NABP interacting protein	-0.0480704	0.0189794	0.0113166	-0.0852693	-0.0108714	0.257226	-0.0564208	-0.0377551	0.00245737	0.0317318	21	1	0.00321037	0.00228169	35.38	0.0181716	0.0341641	45.7931	1.84478	0.242511	0.808384	0.974078
171046	21423	21423_171046	Tcf3	Chr10 cM	Chr10:80245348-80269481(-)	transcription factor 3	Tcf3	Chr7 q11	transcription factor 3	-0.0328832	0.0129835	0.0113191	-0.0583304	-0.007436	0.257226	-0.0420063	-0.0280035	0.00267827	0.0590352	20	1	4.35804097821712e-06	0.000848905	15.4671	0.692485	0.746672	0.12258	1.00123	0.382171	0.702334	0.955757
362165	26427	26427_362165	Creb3l1	Chr2 cM	Chr2:91812673-91854515(-)	cAMP responsive element binding protein 3-like 1	Creb3l1	Chr3 q24	cAMP responsive element binding protein 3-like 1	0.0982715	0.0388026	0.011322	0.0222197	0.174323	0.257226	0.0685065	0.108433	0.00480929	0.0247658	21	1	0.0189662	0.00965177	54.4673	4.93027383003233e-05	0.000165385	67.862	3.11158	0.95098	0.341614	0.86158
498726	328234	328234_498726	Rnf182	Chr13 cM	Chr13:43769186-43824421(+)	ring finger protein 182	Rnf182	Chr17 p14	ring finger protein 182	-0.0538293	0.021275	0.0114006	-0.0955275	-0.0121312	0.258117	-0.0607417	-0.0421807	0.00507013	0.0618158	21	1	1.92629229539492e-06	0.00247	24.2504	0.231624	0.303641	0.0196558	1.0002	1.34265	0.179386	0.751726
29407	110326	110326_29407	Tas1r1	Chr4 cM	Chr4:152112371-152122947(-)	taste receptor, type 1, member 1	Tas1r1	Chr5 q36	taste 1 receptor member 1	-0.0383162	0.0151444	0.0114045	-0.0679988	-0.00863369	0.258117	-0.0419863	-0.0327919	0.00610634	0.0631918	21	1	0	0.00100037	16.4065	0.691105	0.745379	0	1	0.889996	0.373468	0.874977
362152	229279	229279_362152	Hnrnpa3	Chr2 cM	Chr2:75489605-75499751(+)	heterogeneous nuclear ribonucleoprotein A3	Hnrnpa3	Chr3 q23	heterogeneous nuclear ribonucleoprotein A3	-0.0948572	0.0374939	0.0114082	-0.168344	-0.0213706	0.258117	-0.104032	-0.0723497	0.00691711	0.0272682	18	1	0.0207964	0.00861991	139.728	2.46435267601354e-21	4.27863505664919e-20	87.4479	7.96677	0.713327	0.475643	0.911498
365266	11982	11982_365266	Atp10a	Chr7 cM	Chr7:58305914-58479168(+)	ATPase, class V, type 10A	Atp10a	Chr1 q22	ATPase phospholipid transporting 10A (putative)	-0.0617731	0.0244617	0.0115601	-0.109717	-0.013829	0.259408	-0.0713656	-0.0492342	0.00335229	0.034835	22	1	0.00493093	0.00369254	38.0829	0.0126034	0.0247447	42.2716	1.73225	-2.49356	0.012647	0.349321
24250	12411	12411_24250	Cbs	Chr17 cM	Chr17:31831602-31856170(-)	cystathionine beta-synthase	Cbs	Chr20 p12	cystathionine beta synthase	-0.0514412	0.0203753	0.0115802	-0.0913761	-0.0115063	0.259408	-0.0594944	-0.0399971	0.00340723	0.034271	22	1	0.00237261	0.00248796	31.8489	0.0606447	0.0972644	29.0431	1.40931	-2.56556	0.0103011	0.322105
311671	228961	228961_311671	Npepl1	Chr2 cM	Chr2:173951904-173964495(+)	aminopeptidase-like 1	Npepl1	Chr3 q43	aminopeptidase-like 1	0.0531447	0.0210513	0.0115853	0.0118849	0.0944045	0.259408	0.0429255	0.0596445	0.00509521	0.0321944	22	1	0.00345711	0.00279316	33.2948	0.0430491	0.072314	38.4724	1.62529	-2.01255	0.0441616	0.511399
498185	170756	170756_498185	Slc8b1	Chr5 cM	Chr5:120649233-120672089(+)	solute carrier family 8 (sodium/lithium/calcium exchanger), member B1	Slc8b1	Chr12 q16	solute carrier family 8 member B1	0.0483118	0.0191463	0.011626	0.0107858	0.0858378	0.259408	0.0417524	0.057615	0.00130758	0.0277422	22	1	0.00280089	0.00220353	41.4459	0.00493613	0.010831	44.3521	1.79701	0.516134	0.605761	0.939366
304488	320717	320717_304488	Pptc7	Chr5 cM	Chr5:122422461-122462344(+)	PTC7 protein phosphatase homolog	Pptc7	Chr12 q16	protein phosphatase targeting COQ7	-0.0425547	0.0168657	0.0116309	-0.075611	-0.00949853	0.259408	-0.0483437	-0.0356307	0.00383951	0.0308471	22	1	0.0026279	0.001769	41.0854	0.00547229	0.0118343	50.1077	2.00432	0.0723612	0.942314	0.997723
294011	94279	94279_294011	Sfxn2	Chr19 cM	Chr19:46561798-46585340(+)	sideroflexin 2	Sfxn2	Chr1 q54	sideroflexin 2	-0.10953	0.0434129	0.0116366	-0.194618	-0.0244421	0.259408	-0.124516	-0.08673	0.00381783	0.030659	20	1	0.0243528	0.0116524	70.9412	6.41124242253793e-08	3.37742039339958e-07	73.9862	3.84411	-0.372185	0.709755	0.957961
307540	108013	108013_307540	Celf4	Chr18 cM	Chr18:25610689-25887214(-)	CUGBP, Elav-like family member 4	Celf4	Chr18 p12	CUGBP, Elav-like family member 4	-0.0322009	0.0127688	0.0116742	-0.0572272	-0.0071745	0.259408	-0.0387004	-0.0274198	0.00439492	0.0367326	22	1	0	0.000945602	17.1276	0.703342	0.756549	0	1	-1.3224	0.186034	0.761673
24654	18795	18795_24654	Plcb1	Chr2 cM	Chr2:134628084-135317178(+)	phospholipase C, beta 1	Plcb1	Chr3 q36	phospholipase C beta 1	0.0535271	0.0212282	0.0116851	0.0119207	0.0951336	0.259408	0.0446761	0.0631656	0.0008301	0.0304592	21	1	0.00211793	0.00270568	30.5232	0.0618086	0.0988557	23.7401	1.31131	0.55436	0.579332	0.934575
498795	74186	74186_498795	Ccdc3	Chr2 cM	Chr2:5142587-5235682(+)	coiled-coil domain containing 3	Ccdc3	Chr17 q12.3	coiled-coil domain containing 3	0.312563	0.123964	0.0116891	0.0695972	0.555529	0.259408	0.223659	0.357094	0.00446291	0.0255469	14	1	0.178321	0.0833155	86.1933	7.43495917180149e-13	6.75659595480406e-12	95.2511	21.0573	0.728103	0.466551	0.908876
140568	98388	98388_140568	Chst10	Chr1 cM	Chr1:38902948-38937242(-)	carbohydrate sulfotransferase 10	Chst10	Chr9 q22	carbohydrate sulfotransferase 10	-0.066853	0.0265153	0.0116924	-0.118822	-0.0148839	0.259408	-0.0762882	-0.044265	0.00329631	0.0237944	22	1	0.0111891	0.00471293	81.1441	5.19426707920032e-09	3.21358744202289e-08	77.1216	4.37093	-0.897646	0.369374	0.873488
362938	105782	105782_362938	Scrib	Chr15 cM	Chr15:75919011-75941633(-)	scribbled planar cell polarity	Scrib	Chr7 q34	scribble planar cell polarity protein	-0.0410833	0.0162951	0.0116955	-0.0730211	-0.00914542	0.259408	-0.0486364	-0.0298778	0.0026221	0.0431765	21	1	0.00146937	0.00156514	30.9019	0.0564994	0.0915514	29.6794	1.42206	-1.46902	0.141826	0.706519
641521	192198	192198_641521	Lrrc4	Chr6 cM	Chr6:28828125-28831746(-)	leucine rich repeat containing 4	Lrrc4	Chr4 q22	leucine rich repeat containing 4	0.0348931	0.0138402	0.0116978	0.0077667	0.0620195	0.259408	0.0260543	0.0404263	0.00205572	0.0432328	22	1	0.000589948	0.00116598	21.5272	0.427181	0.504144	14.4309	1.16865	1.3746	0.169256	0.744454
100360518	209488	209488_100360518	Hsh2d	Chr8 cM	Chr8:72943512-72954802(+)	hematopoietic SH2 domain containing	Hsh2d	Chr16	hematopoietic SH2 domain containing	0.0849366	0.0336946	0.0117095	0.0188965	0.150977	0.259408	0.0649008	0.116527	0.000387325	0.0472457	13	1	0.00274073	0.00477745	14.3919	0.276387	0.350888	20.883	1.26395	0.0100083	0.992015	1
303175	78303	78303_303175	H2bc27	Chr11 cM	Chr11:58839737-58840198(+)	H2B clustered histone 27	Hist3h2ba	Chr10 q22	histone cluster 3, H2ba	0.0440797	0.0174879	0.0117159	0.00980412	0.0783553	0.259408	0.0352362	0.0511588	0.00138199	0.0364933	18	1	0.000562869	0.00155105	23.4621	0.134803	0.19299	10.5697	1.11819	1.33172	0.182953	0.759341
100360342	17688	17688_100360342	Msh6	Chr17 cM	Chr17:88282490-88298320(+)	mutS homolog 6	Msh6	Chr6	mutS homolog 6	-0.0516423	0.0204901	0.0117238	-0.0918022	-0.0114824	0.259408	-0.0633491	-0.0417211	0.00118406	0.0517327	14	1	0.00200043	0.00216064	19.7932	0.100489	0.150419	37.0167	1.58772	2.4323	0.0150035	0.37046
291069	76487	76487_291069	Ppp1r3g	Chr13 cM	Chr13:36142822-36154371(+)	protein phosphatase 1, regulatory subunit 3G	Ppp1r3g	Chr17 p12	protein phosphatase 1, regulatory subunit 3G	-0.143853	0.0570805	0.0117294	-0.255729	-0.0319776	0.259408	-0.173545	-0.117599	0.00121006	0.0437995	12	1	0.0227142	0.0163481	28.1244	0.00309825	0.00717733	62.491	2.66602	1.76418	0.0777017	0.611748
497935	80515	80515_497935	Rnf227	Chr11 cM	Chr11:69231287-69233467(+)	ring finger protein 227	Rnf227	Chr10 q24	ring finger protein 227	-0.0532545	0.0211426	0.0117746	-0.0946932	-0.0118158	0.259408	-0.0619632	-0.0473316	0.00850511	0.0311834	13	1	1.75927075869353e-07	0.00191217	10.1136	0.605995	0.670554	0.00277804	1.00003	0.850266	0.395177	0.88643
360822	74585	74585_360822	Sppl3	Chr5 cM	Chr5:115149204-115236849(+)	signal peptide peptidase 3	Sppl3	Chr12 q16	signal peptide peptidase like 3	0.0457588	0.0181677	0.0117795	0.0101507	0.0813669	0.259408	0.0322993	0.0531314	0.00425729	0.0304552	14	1	0.00178711	0.00170443	21.9823	0.0556373	0.0903675	42.222	1.73076	-0.118259	0.905863	0.990069
29741	18709	18709_29741	Pik3r2	Chr8 cM	Chr8:71220820-71229357(-)	phosphoinositide-3-kinase regulatory subunit 2	Pik3r2	Chr16 p14	phosphoinositide-3-kinase regulatory subunit 2	0.0655826	0.0260489	0.0118135	0.0145276	0.116638	0.259408	0.0476351	0.0744955	0.00375313	0.0280207	22	1	0.00891131	0.00447485	65.1683	2.04599384654766e-06	8.6374769656916e-06	65.5273	2.90085	-0.493272	0.62182	0.942019
140670	71770	71770_140670	Ap2b1	Chr11 cM	Chr11:83189850-83295861(+)	adaptor-related protein complex 2, beta 1 subunit	Ap2b1	Chr10 q26	adaptor related protein complex 2 subunit beta 1	0.0472372	0.0187662	0.0118312	0.0104561	0.0840184	0.259408	0.0312811	0.053947	0.00555627	0.0427812	22	1	0.0028891	0.00210848	37.9091	0.0132083	0.0257973	44.4099	1.79888	2.35171	0.0186876	0.395724
315191	14114	14114_315191	Fbln1	Chr15 cM	Chr15:85090150-85170495(+)	fibulin 1	Fbln1	Chr7 q34	fibulin 1	-0.124169	0.0493559	0.011877	-0.220904	-0.0274328	0.259408	-0.140454	-0.0886113	0.00392283	0.0269952	22	1	0.0420216	0.016346	133.388	2.37232764555168e-18	3.36739863904728e-17	84.8614	6.60564	-0.50784	0.611565	0.94174
65192	26458	26458_65192	Slc27a2	Chr2 cM	Chr2:126394944-126430163(+)	solute carrier family 27 (fatty acid transporter), member 2	Slc27a2	Chr3 q36	solute carrier family 27 member 2	-0.210183	0.0835522	0.0118834	-0.373942	-0.0464236	0.259408	-0.230637	-0.168834	0.00678301	0.0303415	21	1	0.1176	0.0444662	271.611	4.85758268303536e-46	2.77235186069153e-44	95.0599	20.2425	-1.62612	0.103924	0.661857
287278	52626	52626_287278	Cdkn2aipnl	Chr11 cM	Chr11:51858488-51868161(+)	CDKN2A interacting protein N-terminal like	Cdkn2aipnl	Chr10 q22	CDKN2A interacting protein N-terminal like	-0.057067	0.0226854	0.0118836	-0.10153	-0.0126044	0.259408	-0.0652373	-0.0462541	0.00316645	0.028913	22	1	0.00731836	0.00339427	64.3632	2.73184047164317e-06	1.13071459822541e-05	72.6759	3.65977	-2.15153	0.031434	0.46375
NA	269682	269682_NA	Golga3	Chr5 cM	Chr5:110324723-110374336(+)	golgin A3	NA	NA	NA	0.0405692	0.0161293	0.0118951	0.00895627	0.0721821	0.259408	0.031979	0.0525668	0.000529851	0.0721987	12	1	0.000437261	0.0011629	11.1813	0.428206	0.505137	14.3855	1.16803	-1.41757	0.156317	0.728906
689746	74410	74410_689746	Ttll11	Chr2 cM	Chr2:35641253-35869925(-)	tubulin tyrosine ligase-like family, member 11	Ttll11	Chr3 p11	tubulin tyrosine ligase like11	0.0628252	0.0249834	0.0119143	0.0138586	0.111792	0.259408	0.0480406	0.0763883	0.00169687	0.0451791	14	1	0.00447686	0.00326468	31.1071	0.00325209	0.00749476	57.4782	2.35173	-1.29698	0.194637	0.761673
287931	68606	68606_287931	Ppm1f	Chr16 cM	Chr16:16714333-16745228(+)	protein phosphatase 1F (PP2C domain containing)	Ppm1f	Chr11 q23	protein phosphatase, Mg2+/Mn2+ dependent, 1F	-0.0644904	0.025646	0.0119153	-0.114756	-0.0142253	0.259408	-0.0774073	-0.0468245	0.00121445	0.0282215	22	1	0.00844728	0.00431748	73.4763	9.63809658013228e-08	4.94004863246432e-07	65.162	2.87043	0.56473	0.572258	0.933332
299899	68135	68135_299899	Eif3h	Chr15 cM	Chr15:51649956-51728901(-)	eukaryotic translation initiation factor 3, subunit H	Eif3h	Chr7	eukaryotic translation initiation factor 3, subunit H	-0.0374997	0.0149126	0.0119157	-0.0667278	-0.00827153	0.259408	-0.0425612	-0.0181538	0.0072801	0.109539	22	1	0.00150972	0.0013659	28.8696	0.117167	0.171447	35.301	1.54562	-0.645327	0.518715	0.922984
689613	194126	194126_689613	Mtmr11	Chr3 cM	Chr3:96069321-96079034(+)	myotubularin related protein 11	Mtmr11	Chr2 q34	myotubularin related protein 11	0.0953568	0.037925	0.0119251	0.0210252	0.169688	0.259408	0.0728872	0.104827	0.00808258	0.0282851	18	1	0.0157465	0.00855187	52.5236	1.69970220473037e-05	6.21754006760318e-05	72.3282	3.61379	-0.502555	0.615277	0.94174
293656	225884	225884_293656	Gstp3	Chr19 cM	Chr19:4107477-4109569(-)	glutathione S-transferase pi 3	Gstp3	Chr1 q43	glutathione S-transferase pi 3	0.0394364	0.0156865	0.011936	0.00869138	0.0701813	0.259408	0.0348961	0.0528935	0.00111228	0.0256915	16	1	0.000789192	0.00114408	18.0216	0.261529	0.335329	26.3154	1.35714	2.97556	0.00292452	0.191417
246757	231003	231003_246757	Klhl17	Chr4 cM	Chr4:156313792-156319314(-)	kelch-like 17	Klhl17	Chr5 q36	kelch-like family member 17	-0.0443078	0.0176261	0.0119452	-0.0788543	-0.00976126	0.259408	-0.0496411	-0.028639	0.00801947	0.0480888	21	1	0.00148837	0.00181066	27.9759	0.10997	0.162662	25.103	1.33517	-0.279718	0.779694	0.970074
60391	18189	18189_60391	Nrxn1	Chr17 cM	Chr17:90341059-91400499(-)	neurexin I	Nrxn1	Chr6 q11-q12	neurexin 1	-0.0342946	0.0136462	0.0119669	-0.0610407	-0.00754847	0.259408	-0.0396347	-0.0266344	0.00425748	0.0388599	22	1	0.000695034	0.00106019	22.2106	0.387465	0.465669	18.6147	1.22872	0.489868	0.624227	0.942666
301323	19076	19076_301323	Prim2	Chr1 cM	Chr1:33492891-33708876(-)	DNA primase, p58 subunit	Prim2	Chr9 q21	DNA primase subunit 2	0.0474458	0.0188796	0.0119686	0.0104424	0.0844492	0.259408	0.0425841	0.0530743	0.00544161	0.0276936	22	1	0	0.00187536	15.6587	0.788508	0.828472	0	1	-0.251028	0.801792	0.973116
294606	68675	68675_294606	Arb2a	Chr13 cM	Chr13:77856799-78314359(+)	ARB2 cotranscriptional regulator A	Arb2a	Chr2 q11	ARB2 cotranscriptional regulator A	-0.0321652	0.0128034	0.0119968	-0.0572595	-0.007071	0.259679	-0.0361828	-0.0270298	0.00606292	0.0494848	20	1	0	0.000860619	12.1858	0.877531	0.903101	0	1	1.32506	0.185152	0.761187
293075	258614	258614_293075	Or6f1	Chr7 cM	Chr7:85970232-85971158(-)	olfactory receptor family 6 subfamily F member 1	Or6f1	Chr1 q32	olfactory receptor family 6 subfamily F member 1	-0.045449	0.0180977	0.0120284	-0.0809199	-0.00997811	0.259972	-0.0682528	-0.042597	0.00613376	0.0534515	11	1	1.33908867640765e-06	0.00179476	9.78863	0.45923	0.53553	0.0180142	1.00018	-1.55569	0.119781	0.677794
314473	668303	668303_314473	Kif26a	Chr12 cM	Chr12:112112642-112148181(+)	kinesin family member 26A	Kif26a	Chr6 q32	kinesin family member 26A	0.0577712	0.023008	0.0120419	0.0126763	0.102866	0.259972	0.0447198	0.0698492	0.00149178	0.038506	20	1	0.00233365	0.00305913	25.183	0.154608	0.21633	23.7398	1.3113	-0.39358	0.693891	0.953773
64543	380683	380683_64543	Sec14l3	Chr11 cM	Chr11:4014841-4027736(+)	SEC14-like lipid binding 3	Sec14l3	Chr14 q21	SEC14-like lipid binding 3	-0.193029	0.0769402	0.0121135	-0.343829	-0.0422292	0.260984	-0.21494	-0.133303	0.00612414	0.0280765	20	1	0.0963658	0.0372933	180.686	2.2662554145174e-28	6.16825359852311e-27	91.5674	11.8587	-0.0869101	0.930743	0.994978
363001	75284	75284_363001	Bcdin3d	Chr15 cM	Chr15:99367965-99372611(-)	BCDIN3 domain containing	Bcdin3d	Chr7	BCDIN3 domain containing RNA methyltransferase	-0.0744101	0.0296624	0.0121223	-0.132547	-0.0162728	0.260984	-0.0837452	-0.046828	0.00495279	0.0321312	22	1	0.0118912	0.00580221	79.2508	1.0769178692623e-08	6.39866114395257e-08	68.1384	3.13857	-0.070288	0.943964	0.998253
295461	99683	99683_295461	Sec24b	Chr3 cM	Chr3:129776408-129855202(-)	SEC24 homolog B, COPII coat complex component	Sec24b	Chr2 q43	SEC24 homolog B, COPII coat complex component	0.0299193	0.0119288	0.0121362	0.0065393	0.0532993	0.260984	0.0251397	0.0345395	0.00592093	0.0464514	22	1	0	0.000802895	13.8614	0.875481	0.901497	0	1	0.914975	0.360205	0.869677
405982	259040	259040_405982	Or6b2	Chr1 cM	Chr1:92407403-92408341(-)	olfactory receptor family 6 subfamily B member 2	Or6b2	Chr9 q36	olfactory receptor family 6 subfamily B member 2	0.0580602	0.0231539	0.012156	0.0126795	0.103441	0.261068	0.0272904	0.064841	0.00596173	0.396492	11	1	1.95856367959716e-06	0.0020461	7.17053	0.709254	0.761667	0.0256074	1.00026	-1.6476	0.0994347	0.651493
298317	22209	22209_298317	Ube2a	ChrX cM	ChrX:36137948-36147875(+)	ubiquitin-conjugating enzyme E2A	Ube2a	ChrX q34	ubiquitin-conjugating enzyme E2A	0.0308985	0.0123248	0.0121752	0.00674241	0.0550546	0.261097	0.0265846	0.0342942	0.0061177	0.0359149	22	1	0	0.000803497	17.6502	0.67102	0.727954	0	1	0.561604	0.574386	0.934154
100363146	207921	207921_100363146	Fam228b	Chr12 cM	Chr12:4789888-4819259(-)	family with sequence similarity 228, member B	Fam228b	Chr6	family with sequence similarity 228, member B	-0.0855618	0.0341393	0.0122018	-0.152474	-0.01865	0.261097	-0.1052	-0.0529723	0.00237376	0.0513624	11	1	0.00433517	0.00511408	16.1328	0.0958945	0.144499	38.8721	1.63591	0.400046	0.689123	0.952392
291939	109136	109136_291939	Mmaa	Chr8 cM	Chr8:79990227-80021566(-)	methylmalonic aciduria (cobalamin deficiency) type A	Mmaa	Chr19 q11	metabolism of cobalamin associated A	-0.0688665	0.0274788	0.0122048	-0.122724	-0.015009	0.261097	-0.0768897	-0.0487247	0.00473033	0.0277205	21	1	0.00880127	0.00481171	48.6046	0.00034971	0.000997598	63.867	2.76755	-0.513275	0.607759	0.940003
80841	12140	12140_80841	Fabp7	Chr10 cM	Chr10:57661019-57664546(+)	fatty acid binding protein 7, brain	Fabp7	Chr20 q12	fatty acid binding protein 7	-0.129213	0.0515975	0.0122712	-0.230342	-0.0280836	0.262178	-0.142296	-0.102206	0.00656234	0.0308086	21	1	0.0439855	0.0175257	116.743	1.1399893052796e-15	1.32789432212442e-14	85.732	7.00868	-1.22086	0.222139	0.780675
100362495	71909	71909_100362495	Haus5	Chr7 cM	Chr7:30353136-30364419(-)	HAUS augmin-like complex, subunit 5	Haus5	Chr1	HAUS augmin-like complex, subunit 5	-0.108664	0.0434113	0.0123098	-0.193749	-0.0235798	0.262352	-0.134787	-0.0882097	0.00112091	0.057125	12	1	0.00963334	0.00930875	20.1434	0.0434131	0.0728735	45.9824	1.85125	1.68049	0.092862	0.640749
24258	12652	12652_24258	Chga	Chr12 cM	Chr12:102521228-102531287(+)	chromogranin A	Chga	Chr6 q32	chromogranin A	0.0461684	0.0184445	0.0123112	0.0100178	0.0823189	0.262352	0.0365001	0.0538988	0.000171647	0.0375636	22	1	0.00212464	0.00194027	41.0969	0.00545429	0.0118062	34.6149	1.5294	2.45481	0.0140959	0.361374
303493	74479	74479_303493	Snx11	Chr11 cM	Chr11:96658381-96668385(-)	sorting nexin 11	Snx11	Chr10 q31	sorting nexin 11	0.0419394	0.0167681	0.0123796	0.00907446	0.0748044	0.263469	0.035834	0.0475085	0.00266421	0.0369837	22	1	0.00133108	0.00165486	32.5982	0.0508665	0.0837233	23.5153	1.30745	-2.36476	0.0180419	0.392073
294783	545085	545085_294783	Wdr70	Chr15 cM	Chr15:7902536-8128693(-)	WD repeat domain 70	Wdr70	Chr2 q16	WD repeat domain 70	0.0423903	0.0169673	0.0124769	0.00913511	0.0756456	0.265199	0.0332025	0.0470947	0.00465756	0.0318841	22	1	0.00181415	0.00171532	43.526	0.00269172	0.0063289	32.8173	1.48848	-0.325108	0.745099	0.964952
497967	66983	66983_497967	Zfp830	Chr11 cM	Chr11:82655171-82656761(+)	zinc finger protein 830	Zfp830	Chr10 q26	zinc finger protein 830	-0.0522235	0.0209088	0.012501	-0.0932041	-0.011243	0.265368	-0.0603106	-0.0407916	0.00319637	0.0332308	21	1	0.00380764	0.00264158	37.9619	0.00895094	0.0182922	50.9398	2.03831	-1.38886	0.164874	0.740279
309858	140740	140740_309858	Sec63	Chr10 cM	Chr10:42637492-42708510(+)	SEC63 homolog, protein translocation regulator	Sec63	Chr20 q13	SEC63 homolog, protein translocation regulator	0.0535463	0.0214464	0.0125336	0.0115122	0.0955804	0.265719	0.039937	0.058609	0.00750586	0.0269972	22	1	0.0060367	0.00303152	53.0431	0.000135588	0.000419427	70.2861	3.36543	1.51749	0.129143	0.694742
353251	57256	57256_353251	Prss21	Chr17 cM	Chr17:24087046-24092087(+)	serine protease 21	Prss21	Chr10	serine protease 21	-0.045822	0.0183584	0.0125614	-0.0818038	-0.00984016	0.265967	-0.0521996	-0.0359715	0.00712112	0.0589029	12	1	0	0.00141617	11.8957	0.371531	0.450027	0	1	1.32493	0.185194	0.761187
24588	18040	18040_24588	Nefm	Chr14 cM	Chr14:68356994-68362453(-)	neurofilament, medium polypeptide	Nefm	Chr15 p12	neurofilament medium chain	0.0999296	0.0400504	0.0125922	0.0214323	0.178427	0.266277	0.0652862	0.114077	0.00218974	0.0237579	22	1	0.0244391	0.0106301	74.9415	5.55366992693317e-08	2.95110282779754e-07	78.2513	4.59798	1.51228	0.130462	0.696148
309373	226122	226122_309373	Ubtd1	Chr19 cM	Chr19:41970202-42023082(+)	ubiquitin domain containing 1	Ubtd1	Chr1 q54	ubiquitin domain containing 1	0.0717596	0.0288156	0.0127634	0.0152821	0.128237	0.269432	0.0563335	0.084028	0.00231637	0.0358423	21	1	0.0113055	0.0053606	74.8397	2.89720393028321e-08	1.6154997169064e-07	72.1899	3.59582	0.841185	0.400244	0.887349
288010	210126	210126_288010	Lpp	Chr16 cM	Chr16:24212257-24811328(+)	LIM domain containing preferred translocation partner in lipoma	Lpp	Chr11 q23	LIM domain containing preferred translocation partner in lipoma	-0.0653547	0.0262469	0.0127743	-0.116798	-0.0139118	0.269432	-0.0722258	-0.0518179	0.00553055	0.0300083	21	1	0.00659203	0.00438765	39.469	0.00582652	0.0125117	50.0287	2.00115	1.40677	0.159496	0.734746
500110	68910	68910_500110	Zfp467	Chr6 cM	Chr6:48404631-48422759(-)	zinc finger protein 467	Zfp467	Chr4 q24	zinc finger protein 467	-0.0738585	0.0296674	0.0127904	-0.132005	-0.0157115	0.269432	-0.0866248	-0.0530265	0.00200498	0.0279793	22	1	0.0113642	0.00582901	59.8626	1.3397866702315e-05	4.99399804266628e-05	65.6574	2.91184	0.523771	0.600438	0.938067
309649	442827	442827_309649	Rab44	Chr17 cM	Chr17:29333119-29367954(+)	RAB44, member RAS oncogene family	Rab44	Chr20 p12	RAB44, member RAS oncogene family	0.0801663	0.0322134	0.0128247	0.0170292	0.143304	0.26981	0.0612408	0.0959391	0.00178953	0.0900132	11	1	0.00125414	0.0040542	13.0419	0.22134	0.29253	11.1292	1.12523	-0.623447	0.532991	0.925294
305120	231571	231571_305120	Rpap2	Chr5 cM	Chr5:107745239-107809704(+)	RNA polymerase II associated protein 2	Rpap2	Chr14 p22	RNA polymerase II associated protein 2	0.0423105	0.0170104	0.0128705	0.00897075	0.0756503	0.270428	0.0345973	0.0491016	0.00226919	0.0296709	22	1	0.00174786	0.00180119	31.9256	0.0595731	0.0957791	30.0234	1.42905	0.169928	0.865067	0.98226
361035	56335	56335_361035	Mettl3	Chr14 cM	Chr14:52532298-52542585(-)	methyltransferase 3, N6-adenosine-methyltransferase complex catalytic subunit	Mettl3	Chr15 p14	methyltransferase 3, N6-adenosine-methyltransferase complex catalytic subunit	-0.0418991	0.016853	0.0129134	-0.0749303	-0.0088678	0.270984	-0.0477947	-0.032109	0.00497777	0.037172	22	1	0.0022998	0.00180292	35.5364	0.024635	0.0445196	40.6312	1.68439	-0.574809	0.565421	0.932141
500311	14562	14562_500311	Gdf3	Chr6 cM	Chr6:122582362-122587046(-)	growth differentiation factor 3	Gdf3	Chr4 q42	growth differentiation factor 3	0.0526777	0.0212268	0.0130771	0.011074	0.0942815	0.273311	0.0416744	0.0616439	0.00255684	0.0421856	16	1	0.00083965	0.00225843	15.7013	0.402178	0.479647	11.959	1.13583	-0.318373	0.750202	0.965404
296580	227634	227634_296580	Camsap1	Chr2 cM	Chr2:25816850-25873294(-)	calmodulin regulated spectrin-associated protein 1	Camsap1	Chr3 p13	calmodulin regulated spectrin-associated protein 1	0.0286869	0.0115598	0.013079	0.00603012	0.0513437	0.273311	0.0252006	0.0317104	0.0071274	0.03659	20	1	0	0.00077305	10.6626	0.934665	0.950162	0	1	-1.70405	0.0883716	0.63239
307861	57321	57321_307861	Terf2ip	Chr8 cM	Chr8:112738030-112747160(+)	telomeric repeat binding factor 2, interacting protein	Terf2ip	Chr19 q12	TERF2 interacting protein	0.0321929	0.012973	0.0130818	0.00676633	0.0576195	0.273311	0.0263372	0.038947	0.003386	0.0382236	22	1	0.000941806	0.000955397	37.0434	0.0166421	0.0316785	32.4635	1.48068	0.539374	0.589629	0.935499
287969	259071	259071_287969	Or2l13	Chr16 cM	Chr16:19305590-19306528(+)	olfactory receptor family 2 subfamily L member 13	Or2l13	Chr11 q23	olfactory receptor family 2 subfamily L member 13	-0.0257377	0.0103764	0.0131234	-0.0460752	-0.00540029	0.273311	-0.0366552	-0.0231478	0.00843909	0.240027	11	1	0	0.00098433	7.25946	0.700744	0.754148	0	1	-0.54743	0.584084	0.934575
309156	52028	52028_309156	Bbs1	Chr19 cM	Chr19:4936906-4956656(-)	Bardet-Biedl syndrome 1	Bbs1	Chr1 q43	Bardet-Biedl syndrome 1	-0.0410653	0.0165562	0.013125	-0.0735148	-0.00861576	0.273311	-0.0487217	-0.034352	0.00323256	0.0397015	22	1	0.00202219	0.00163965	33.9079	0.0370706	0.0635529	39.8327	1.66203	-0.138816	0.889595	0.988146
288701	108014	108014_288701	Srsf9	Chr5 cM	Chr5:115465236-115471139(+)	serine and arginine-rich splicing factor 9	Srsf9	Chr12 q16	serine and arginine rich splicing factor 9	-0.0329064	0.0132702	0.0131488	-0.0589156	-0.0068972	0.273311	-0.0382779	-0.0263873	0.00798363	0.0523593	21	1	1.51852457942707e-07	0.000913815	23.5546	0.262389	0.336274	0.00389017	1.00004	0.557567	0.57714	0.934525
288475	53324	53324_288475	Nptx2	Chr5 cM	Chr5:144482712-144494288(+)	neuronal pentraxin 2	Nptx2	Chr12 p11	neuronal pentraxin 2	0.22531	0.0908694	0.0131568	0.0472096	0.403411	0.273311	0.0811485	0.245243	0.00949949	0.0273854	22	1	0.152302	0.0552865	155.131	1.8495530557242e-22	3.50649748288678e-21	93.3367	15.0075	3.36434	0.000767268	0.0988696
56084	15239	15239_56084	Hgs	Chr11 cM	Chr11:120358461-120374805(+)	HGF-regulated tyrosine kinase substrate	Hgs	Chr10 q32.3	hepatocyte growth factor-regulated tyrosine kinase substrate	0.0453036	0.0182713	0.0131568	0.00949251	0.0811147	0.273311	0.0392141	0.0516954	0.00355743	0.0388926	22	1	0.00326495	0.00210276	43.0567	0.0030915	0.00716369	52.9317	2.12457	-1.8477	0.0646458	0.579924
689918	214105	214105_689918	Sox30	Chr11 cM	Chr11:45871137-45908821(+)	SRY (sex determining region Y)-box 30	Sox30	Chr10 q21	SRY-box transcription factor 30	-0.0588524	0.0237514	0.0132178	-0.105404	-0.0123004	0.274083	-0.071139	-0.0490794	0.00428216	0.0566953	11	1	0	0.00227907	7.78546	0.649783	0.708644	0	1	-1.29442	0.195522	0.761778
404967	18321	18321_404967	Or1e17	Chr11 cM	Chr11:73827503-73833484(+)	olfactory receptor family 1 subfamily E member 17	Or1e1e	Chr10 q24	olfactory receptor family 1 subfamily E member 1E	-0.0994765	0.0401574	0.013243	-0.178184	-0.0207695	0.274083	-0.126897	-0.0662292	0.00155813	0.0545721	11	1	0.00787844	0.00684828	31.5171	0.000481758	0.00133414	66.1362	2.95301	0.00536425	0.99572	1
361752	110855	110855_361752	Pde6c	Chr19 cM	Chr19:38121220-38172391(+)	phosphodiesterase 6C, cGMP specific, cone, alpha prime	Pde6c	Chr1 q53	phosphodiesterase 6C	0.0627618	0.0253363	0.0132438	0.0131035	0.11242	0.274083	0.0520682	0.0710648	0.0039416	0.0534227	20	1	0.0029171	0.00339603	24.5725	0.1751	0.239875	26.211	1.35522	-0.482524	0.629434	0.943293
312706	14791	14791_312706	Emg1	Chr6 cM	Chr6:124681344-124689118(-)	EMG1 N1-specific pseudouridine methyltransferase	Emg1	Chr4 q42	EMG1 N1-specific pseudouridine methyltransferase	-0.0552139	0.0222985	0.0132818	-0.0989183	-0.0115096	0.274523	-0.0626223	-0.0404846	0.00571425	0.0363064	22	1	0.00610394	0.00317366	68.8024	5.46050791312782e-07	2.51931797256308e-06	64.9497	2.85304	-0.197145	0.843714	0.977518
312677	67200	67200_312677	Ccdc77	Chr6 cM	Chr6:120301283-120341330(-)	coiled-coil domain containing 77	Ccdc77	Chr4 q42	coiled-coil domain containing 77	-0.0638387	0.0257867	0.0132997	-0.11438	-0.0132976	0.27455	-0.0722649	-0.0485764	0.00401843	0.0391803	22	1	0.00341382	0.00363704	39.6738	0.00814577	0.016824	27.829	1.3856	-1.96395	0.0495364	0.525088
290629	234395	234395_290629	Ushbp1	Chr8 cM	Chr8:71836916-71848446(-)	USH1 protein network component harmonin binding protein 1	Ushbp1	Chr16 p14	USH1 protein network component harmonin binding protein 1	-0.0404676	0.0163531	0.013338	-0.0725191	-0.00841613	0.27496	-0.0479632	-0.0305016	0.00740583	0.0649608	21	1	7.90520267557082e-07	0.00134063	27.271	0.127809	0.18441	0.0133439	1.00013	-1.24529	0.213026	0.774131
362893	216445	216445_362893	Arhgap9	Chr10 cM	Chr10:127157833-127165812(+)	Rho GTPase activating protein 9	Arhgap9	Chr7 q22	Rho GTPase activating protein 9	0.0380672	0.0153879	0.0133668	0.00790751	0.0682268	0.27496	0.028574	0.0442452	0.00600215	0.0800985	21	1	5.77312992515857e-05	0.0012215	20.3225	0.437923	0.515016	1.12663	1.01139	-0.445148	0.656213	0.948869
NA	621080	621080_NA	AI429214	Chr8 cM	Chr8:37460758-37462687(+)	expressed sequence AI429214	NA	NA	NA	0.0583863	0.023613	0.013412	0.0121058	0.104667	0.27496	0.051585	0.0642092	0.00738073	0.0423861	11	1	0	0.00241592	4.81084	0.90345	0.924641	0	1	-1.32353	0.185659	0.761673
305021	109232	109232_305021	Sccpdh	Chr1 cM	Chr1:179495796-179514754(+)	saccharopine dehydrogenase (putative)	Sccpdh	Chr13 q26	saccharopine dehydrogenase (putative)	0.0794625	0.0321437	0.0134321	0.016462	0.142463	0.27496	0.0571986	0.0898867	0.00505081	0.026129	21	1	0.0138592	0.00667535	57.1627	1.93917442106002e-05	7.01727575712242e-05	71.5597	3.51614	0.357074	0.721036	0.960411
689210	30051	30051_689210	Spdef	Chr17 cM	Chr17:27933326-27947929(-)	SAM pointed domain containing ets transcription factor	Spdef	Chr20 p12	SAM pointed domain containing ets transcription factor	0.0749277	0.0303105	0.0134358	0.0155202	0.134335	0.27496	0.0466933	0.0873154	0.00385131	0.059444	21	1	0.0068089	0.00526707	37.2574	0.0108974	0.021742	41.4722	1.70859	2.31319	0.020712	0.410112
499465	327747	327747_499465	Mettl24	Chr10 cM	Chr10:40559278-40687079(+)	methyltransferase like 24	Mettl24	Chr20 q12	methyltransferase like 24	-0.0999597	0.0404486	0.0134631	-0.179237	-0.0206819	0.27496	-0.11244	-0.0536905	0.00633733	0.0406191	22	1	0.0191382	0.0103652	48.5237	0.000583247	0.00158225	61.9824	2.63036	-3.13319	0.0017292	0.150113
117269	20112	20112_117269	Rps6ka2	Chr17 cM	Chr17:7437514-7570714(+)	ribosomal protein S6 kinase, polypeptide 2	Rps6ka2	Chr1 q12	ribosomal protein S6 kinase A2	-0.10413	0.0421367	0.0134649	-0.186716	-0.0215432	0.27496	-0.12161	-0.0610764	0.00438838	0.0342009	13	1	0.0142158	0.00898198	36.1352	0.000308175	0.000889421	68.7601	3.20103	-0.807642	0.419297	0.893579
81753	213527	213527_81753	Pth2r	Chr1 cM	Chr1:65321215-65428403(+)	parathyroid hormone 2 receptor	Pth2r	Chr9 q32	parathyroid hormone 2 receptor	-0.117067	0.0473785	0.0134782	-0.209927	-0.0242063	0.27496	-0.128637	-0.0513357	0.00849725	0.0285468	21	1	0.0270112	0.0134993	59.3088	9.10582385225846e-06	3.49363709279254e-05	82.6432	5.76142	-0.874585	0.3818	0.879165
361974	229487	229487_361974	Gatb	Chr3 cM	Chr3:85481426-85562929(+)	glutamyl-tRNA amidotransferase subunit B	Gatb	Chr2 q34	glutamyl-tRNA amidotransferase subunit B	-0.0692967	0.0280512	0.0134975	-0.124276	-0.0143174	0.27496	-0.0820973	-0.054375	0.00301305	0.0427229	14	1	0.0057954	0.0041707	31.3017	0.00304533	0.00707261	57.2892	2.34133	-0.227264	0.820219	0.975975
60571	18432	18432_60571	Mybbp1a	Chr11 cM	Chr11:72332181-72342594(+)	MYB binding protein (P160) 1a	Mybbp1a	Chr10 q24	MYB binding protein 1a	-0.0274921	0.0111316	0.0135216	-0.0493097	-0.00567449	0.27496	-0.0307443	-0.0201288	0.00665303	0.0808825	22	1	0	0.000672097	21.9925	0.399943	0.47754	0	1	-0.0317764	0.97465	1
306659	16371	16371_306659	Irx1	Chr13 cM	Chr13:72106351-72111842(-)	Iroquois homeobox 1	Irx1	Chr1	iroquois homeobox 1	0.0570795	0.0231122	0.0135239	0.0117804	0.102379	0.27496	0.043881	0.0679203	0.0043523	0.0638964	19	1	4.3336658940498e-08	0.00269875	36.4215	0.00622839	0.0132693	0.00041032	1	-0.471154	0.637531	0.945338
313961	67241	67241_313961	Smc6	Chr12 cM	Chr12:11315887-11369786(+)	structural maintenance of chromosomes 6	Smc6	Chr6 q15	structural maintenance of chromosomes 6	0.04081	0.0165297	0.0135531	0.00841246	0.0732075	0.27496	0.027419	0.0470345	0.00611112	0.0698249	22	1	0.00105572	0.00161911	23.2859	0.328928	0.407094	18.8594	1.23243	-0.55003	0.582299	0.934575
303687	14027	14027_303687	Evpl	Chr11 cM	Chr11:116111385-116128903(-)	envoplakin	Evpl	Chr10 q32.1	envoplakin	0.0555867	0.0225168	0.0135614	0.0114545	0.0997188	0.27496	0.0452879	0.0714789	0.00156864	0.045805	19	1	0.000440654	0.00265504	17.309	0.501964	0.575517	4.55084	1.04768	0.57444	0.56567	0.932141
29235	14429	14429_29235	Galr3	Chr15 cM	Chr15:78926085-78927758(+)	galanin receptor 3	Galr3	Chr7 q34	galanin receptor 3	0.0573227	0.0232224	0.0135708	0.0118077	0.102838	0.27496	0.0450801	0.0693649	0.00251524	0.0340047	17	1	0.00329216	0.00276112	51.5145	1.31161384880509e-05	4.90339048553744e-05	52.3495	2.09862	1.02034	0.307565	0.843174
360720	67657	67657_360720	Rabl3	Chr16 cM	Chr16:37360247-37392747(+)	RAB, member RAS oncogene family-like 3	Rabl3	Chr11 q21	RAB, member of RAS oncogene family-like 3	0.0378585	0.0153393	0.0135841	0.00779409	0.067923	0.27496	0.0320189	0.043336	0.00658015	0.0458248	22	1	0	0.00146157	16.6383	0.732784	0.781238	0	1	-0.483725	0.628581	0.943293
301555	26554	26554_301555	Cul3	Chr1 cM	Chr1:80242640-80318197(-)	cullin 3	Cul3	Chr9 q34	cullin 3	0.0344295	0.0139546	0.0136156	0.00707896	0.06178	0.27496	0.0236824	0.0385183	0.00493492	0.0381656	22	1	0.00105234	0.00118267	29.0261	0.113377	0.166968	26.8437	1.36694	0.478374	0.632384	0.944368
292155	23908	23908_292155	Hs2st1	Chr3 cM	Chr3:144135467-144275942(-)	heparan sulfate 2-O-sulfotransferase 1	Hs2st1	Chr2 q44	heparan sulfate 2-O-sulfotransferase 1	0.0633385	0.0256848	0.0136634	0.0129972	0.11368	0.27496	0.0418194	0.0704557	0.00698605	0.028349	22	1	0.0103203	0.0043993	88.4928	2.93310731108894e-10	2.08259457551016e-09	78.3315	4.61499	0.257944	0.79645	0.97294
688283	71562	71562_688283	Afmid	Chr11 cM	Chr11:117716750-117730734(+)	arylformamidase	Afmid	Chr10	arylformamidase	-0.0574143	0.0232829	0.0136652	-0.103048	-0.0117807	0.27496	-0.0718775	-0.0427511	0.00058799	0.0430231	18	1	0.00227302	0.00275062	22.1156	0.180314	0.246221	28.4984	1.39857	-1.41568	0.15687	0.729879
100312984	26908	26908_100312984	Eif2s3y	ChrY cM	ChrY:1010543-1028847(+)	eukaryotic translation initiation factor 2, subunit 3, structural gene Y-linked	Eif2s3y	ChrY	eukaryotic translation initiation factor 2, subunit 3, structural gene Y-linked	-0.0218994	0.00888218	0.0136807	-0.0393081	-0.00449061	0.27496	-0.0325315	-0.01957	0.0137375	0.128466	17	1	7.42778121290971e-08	0.000567998	20.7993	0.186356	0.252963	0.00229387	1.00002	0.272541	0.785206	0.971291
361968	70652	70652_361968	Tmem144	Chr3 cM	Chr3:79719871-79760080(-)	transmembrane protein 144	Tmem144	Chr2 q33	transmembrane protein 144	-0.0868735	0.0352363	0.013684	-0.155935	-0.0178116	0.27496	-0.100842	-0.0701287	0.00338761	0.0375128	21	1	0.0158087	0.00788468	63.4899	2.0263272762582e-06	8.55883280271515e-06	68.9757	3.22328	-0.872887	0.382725	0.879487
361790	76448	76448_361790	Ppp1r18	Chr17 cM	Chr17:36176485-36186488(+)	protein phosphatase 1, regulatory subunit 18	Ppp1r18	Chr20 p12	protein phosphatase 1, regulatory subunit 18	0.0638859	0.025914	0.0136897	0.0130954	0.114676	0.27496	0.044999	0.0761132	0.00319657	0.035201	20	1	0.0055918	0.00401706	38.5596	0.00503364	0.0110098	47.0531	1.88868	-1.22706	0.219799	0.779981
309389	18089	18089_309389	Nkx2-3	Chr19 cM	Chr19:43600764-43604331(+)	NK2 homeobox 3	Nkx2-3	Chr1 q54	NK2 homeobox 3	0.0501223	0.0203322	0.0136951	0.0102718	0.0899727	0.27496	0.036413	0.0601657	0.00216249	0.0728311	16	1	0.000667554	0.00204314	12.0401	0.675993	0.732385	10.3038	1.11487	-1.53075	0.125831	0.688149
361197	76251	76251_361197	Ercc6l2	Chr13 cM	Chr13:63963054-64048116(+)	excision repair cross-complementing rodent repair deficiency, complementation group 6 like 2	Ercc6l2	Chr17 p14	ERCC excision repair 6 like 2	-0.0462649	0.0187691	0.013703	-0.0830516	-0.00947823	0.27496	-0.05781	-0.0368911	0.000778895	0.0495533	14	1	0.00107268	0.00175849	17.26	0.187689	0.254503	22.9235	1.29741	1.37423	0.16937	0.744706
310257	75953	75953_310257	Samd7	Chr3 cM	Chr3:30800481-30821323(+)	sterile alpha motif domain containing 7	Samd7	Chr2 q24	sterile alpha motif domain containing 7	-0.0211466	0.00858153	0.0137317	-0.0379661	-0.00432716	0.275202	-0.0325807	-0.0196333	0.00942503	0.114514	16	1	0	0.000628088	13.229	0.584614	0.651572	0	1	-0.214809	0.829916	0.977518
548326	69169	69169_548326	Fcmr	Chr1 cM	Chr1:130793514-130808528(+)	Fc fragment of IgM receptor	Fcmr	Chr13 q13	Fc mu receptor	-0.0526295	0.0213627	0.0137542	-0.0944996	-0.0107594	0.275318	-0.0605003	-0.0412195	0.00543147	0.0421074	20	1	0.00091779	0.00252659	19.1913	0.444628	0.521452	10.2959	1.11478	0.113633	0.909528	0.990229
85273	230904	230904_85273	Fbxo2	Chr4 cM	Chr4:148245078-148250881(+)	F-box protein 2	Fbxo2	Chr5 q36	F-box protein 2	-0.0517718	0.0210318	0.0138319	-0.0929933	-0.0105503	0.276538	-0.0621229	-0.0450683	0.00145276	0.0390289	22	1	0.00442363	0.00283455	45.7064	0.00139772	0.00349832	51.9272	2.08018	1.09834	0.272054	0.821772
303774	217351	217351_303774	Tnrc6c	Chr11 cM	Chr11:117545115-117654265(+)	trinucleotide repeat containing 6C	Tnrc6c	Chr10 q32.2	trinucleotide repeat containing adaptor 6C	-0.103942	0.0423019	0.0140042	-0.186852	-0.0210322	0.279158	-0.121327	-0.0829985	0.00408781	0.0410721	14	1	0.0187812	0.00965015	68.6909	1.39690308360634e-09	9.20884071183173e-09	82.0801	5.5804	0.239287	0.810883	0.974999
305918	21821	21821_305918	Ift88	Chr14 cM	Chr14:57661519-57755393(+)	intraflagellar transport 88	Ift88	Chr15 p12	intraflagellar transport 88	0.0406594	0.0165503	0.0140214	0.00822139	0.0730974	0.279158	0.0341401	0.0489215	0.000975747	0.0373233	22	1	0.00185116	0.0017131	33.178	0.0442803	0.0741406	33.7408	1.50922	-0.818627	0.412999	0.892369
300756	23806	23806_300756	Arih1	Chr9 cM	Chr9:59295541-59393901(-)	ariadne RBR E3 ubiquitin protein ligase 1	Arih1	Chr8 q24	ariadne RBR E3 ubiquitin protein ligase 1	0.0455661	0.0185506	0.0140369	0.00920763	0.0819246	0.279158	0.0369504	0.0508493	0.00641862	0.0324412	22	1	0.00383057	0.00220003	47.9865	0.000690574	0.00184488	58.9232	2.43447	-0.708108	0.478878	0.912784
362520	246179	246179_362520	Fktn	Chr4 cM	Chr4:53713745-53765785(+)	fukutin	Fktn	Chr5 q24	fukutin	-0.0369861	0.0150577	0.0140379	-0.0664985	-0.00747356	0.279158	-0.0441144	-0.0313182	0.00310019	0.0349605	22	1	0.000450453	0.00140263	28.3061	0.131682	0.189294	9.13717	1.10056	-0.139786	0.888829	0.987904
313954	17182	17182_313954	Matn3	Chr12 cM	Chr12:8997929-9022028(+)	matrilin 3	Matn3	Chr6 q14	matrilin 3	0.0360115	0.0146624	0.0140476	0.00727373	0.0647493	0.279158	0.0249426	0.0510344	0.00422442	0.0363078	15	1	0.000418325	0.000928194	16.4542	0.286428	0.361797	14.0426	1.16337	2.8049	0.00503324	0.244289
296483	277496	277496_296483	Lkaaear1	Chr2 cM	Chr2:181338586-181340235(-)	LKAAEAR motif containing 1 (IKAAEAR murine motif)	Lkaaear1	Chr3 q43	LKAAEAR motif containing 1	0.0813847	0.0331646	0.0141293	0.0163832	0.146386	0.27948	0.0589104	0.0951162	0.00367372	0.0415964	16	1	0.010603	0.00616713	64.5507	4.09553703673872e-08	2.22722676834713e-07	69.7758	3.30861	-0.780749	0.43495	0.898131
363681	75482	75482_363681	Hspb9	Chr11 cM	Chr11:100604755-100605401(+)	heat shock protein, alpha-crystallin-related, B9	Hspb9	Chr10 q31	heat shock protein family B (small) member 9	-0.0529783	0.0215915	0.0141409	-0.0952969	-0.0106597	0.27948	-0.0587116	-0.0377818	0.00935026	0.107994	17	1	0	0.00227486	8.50083	0.93254	0.948586	0	1	1.49055	0.13608	0.701568
499746	74472	74472_499746	Stpg3	Chr2 cM	Chr2:25102219-25104649(-)	sperm tail PG rich repeat containing 3	Stpg3	Chr3 p13	sperm-tail PG-rich repeat containing 3	0.0627867	0.0255959	0.0141669	0.0126198	0.112954	0.27948	0.0403354	0.0744454	0.0102021	0.153174	11	1	0	0.00258634	8.23112	0.606273	0.670772	0	1	-1.61936	0.10537	0.664618
64533	103711	103711_64533	Pnpo	Chr11 cM	Chr11:96828651-96834812(-)	pyridoxine 5'-phosphate oxidase	Pnpo	Chr10	pyridoxamine 5'-phosphate oxidase	0.0441867	0.0180135	0.0141679	0.0088809	0.0794925	0.27948	0.0343511	0.0548487	0.00201386	0.0477206	18	1	0.00147828	0.00181996	20.3919	0.254676	0.327968	27.2388	1.37436	-0.406854	0.684115	0.95221
308757	140481	140481_308757	Man2a2	Chr7 cM	Chr7:79998845-80021123(-)	mannosidase 2, alpha 2	Man2a2	Chr1 q31	mannosidase, alpha, class 2A, member 2	-0.052657	0.0214693	0.0141801	-0.094736	-0.010578	0.27948	-0.0620796	-0.0453546	0.00171945	0.0343942	22	1	0.00637657	0.00297998	70.1239	3.35684519709531e-07	1.59837773328205e-06	72.2369	3.6019	-0.0793196	0.936778	0.99582
304298	17425	17425_304298	Foxk1	Chr5 cM	Chr5:142387252-142447766(+)	forkhead box K1	Foxk1	Chr12 q11	forkhead box K1	-0.0554719	0.022621	0.0141975	-0.0998083	-0.0111355	0.27948	-0.0660679	-0.0445927	0.00257577	0.0402755	22	1	0.00509263	0.00320425	43.4046	0.00279014	0.00652774	53.5127	2.15113	0.39601	0.692097	0.953238
309174	332359	332359_309174	Tigd3	Chr19 cM	Chr19:5941166-5944156(-)	tigger transposable element derived 3	Tigd3	Chr1 q43	tigger transposable element derived 3	0.0821198	0.0334896	0.0142026	0.0164814	0.147758	0.27948	0.0579074	0.0907116	0.00544006	0.0271327	22	1	0.0129112	0.0072161	49.2201	0.000467868	0.00130047	58.3639	2.40176	-1.32544	0.185024	0.761187
300713	72022	72022_300713	Slc35f2	Chr9 cM	Chr9:53678822-53725438(+)	solute carrier family 35, member F2	Slc35f2	Chr8 q24	solute carrier family 35, member F2	-0.132153	0.0539048	0.014222	-0.237805	-0.0265019	0.27948	-0.148874	-0.070938	0.00631831	0.036664	21	1	0.0463739	0.0189841	198.641	2.08923455032314e-31	6.57630432691408e-30	82.4217	5.68885	-1.04507	0.29599	0.835478
298586	69902	69902_298586	Mrto4	Chr4 cM	Chr4:139074751-139079887(-)	mRNA turnover 4, ribosome maturation factor	Mrto4	Chr5 q36	MRT4 homolog, ribosome maturation factor	0.0451102	0.0184032	0.0142376	0.00904055	0.0811798	0.27948	0.034641	0.0505205	0.00763234	0.0405125	22	1	0.00334847	0.0021645	41.1534	0.00536704	0.0116433	50.4595	2.01855	0.371587	0.7102	0.95798
313625	242702	242702_313625	Myom3	Chr4 cM	Chr4:135487026-135542875(+)	myomesin family, member 3	Myom3	Chr5 q36	myomesin 3	0.134776	0.0549861	0.0142421	0.0270055	0.242547	0.27948	0.0818753	0.153078	0.00599622	0.0298945	20	1	0.0385656	0.0182067	72.2537	3.86661906108025e-08	2.11178856931979e-07	75.4176	4.06794	1.13218	0.25756	0.81085
306110	16597	16597_306110	Klf12	Chr14 cM	Chr14:100108068-100522115(-)	Kruppel-like transcription factor 12	Klf12	Chr15 q21	KLF transcription factor 12	-0.03494	0.014256	0.0142502	-0.0628813	-0.0069987	0.27948	-0.0414274	-0.0288497	0.00594294	0.0496937	21	1	0	0.00097048	15.8437	0.726271	0.775599	0	1	-0.259211	0.795472	0.972767
50689	26417	26417_50689	Mapk3	Chr7 cM	Chr7:126358798-126364988(+)	mitogen-activated protein kinase 3	Mapk3	Chr1 q36	mitogen activated protein kinase 3	-0.10918	0.0445811	0.0143242	-0.196558	-0.021803	0.280206	-0.121195	-0.0702266	0.00697528	0.0302892	22	1	0.0354203	0.0133317	117.825	1.78673587389942e-15	2.05082961058435e-14	88.7558	8.8935	-2.5415	0.0110377	0.326264
305310	75991	75991_305310	Slain2	Chr5 cM	Chr5:73071705-73136184(+)	SLAIN motif family, member 2	Slain2	Chr14 p11	SLAIN motif family, member 2	0.0327199	0.0133615	0.0143325	0.00653184	0.058908	0.280206	0.028857	0.037941	0.0056127	0.0329352	22	1	0	0.00104704	15.3336	0.805851	0.843007	0	1	1.2657	0.205621	0.770773
294292	56409	56409_294292	Nudt3	Chr17 cM	Chr17:27798356-27842426(-)	nudix hydrolase 3	Nudt3	Chr20 p12	nudix hydrolase 3	-0.0449244	0.0183492	0.0143529	-0.0808881	-0.00896072	0.280206	-0.0525034	-0.0323227	0.00257472	0.0414604	21	1	0.00407742	0.00213451	53.553	6.73655184791329e-05	0.000220462	65.3837	2.88881	-1.3996	0.161634	0.737481
362836	70248	70248_362836	Dazap1	Chr10 cM	Chr10:80097320-80124242(+)	DAZ associated protein 1	Dazap1	Chr7 q11	DAZ associated protein 1	-0.0319468	0.0130513	0.0143736	-0.0575268	-0.00636673	0.280206	-0.0351048	-0.0217611	0.00772056	0.11513	21	1	8.9399314726971e-08	0.000978248	17.9303	0.591998	0.657927	0.00244683	1.00002	1.59645	0.110388	0.6694
309288	225998	225998_309288	Rorb	Chr19 cM	Chr19:18907969-19088560(-)	RAR-related orphan receptor beta	Rorb	Chr1 q51	RAR-related orphan receptor B	-0.055653	0.0227438	0.0144068	-0.10023	-0.011076	0.280206	-0.0656406	-0.0485055	0.0009387	0.0334661	22	1	0.00427112	0.00326954	39.5897	0.0083387	0.0171773	41.3231	1.70425	0.555388	0.57863	0.934575
114515	14768	14768_114515	Lancl1	Chr1 cM	Chr1:67039676-67078031(-)	LanC (bacterial lantibiotic synthetase component C)-like 1	Lancl1	Chr9 q32	LanC like glutathione S-transferase 1	-0.0368756	0.0150766	0.0144497	-0.0664252	-0.00732604	0.280206	-0.045283	-0.0290046	0.000109608	0.0362808	22	1	0.00160366	0.00136422	30.364	0.084913	0.130175	36.7182	1.58023	-0.00932353	0.992561	1
300446	319601	319601_300446	Zfp653	Chr9 cM	Chr9:21966707-21982672(-)	zinc finger protein 653	Zfp653	Chr8 q13	zinc finger protein 653	-0.0473185	0.0193504	0.0144713	-0.0852447	-0.00939236	0.280206	-0.0622516	-0.0385359	7.49139136577337e-05	0.042711	22	1	0.00340793	0.00239899	38.3964	0.0115766	0.02295	46.1151	1.85581	-0.368517	0.712488	0.958445
290227	56739	56739_290227	Rec8	Chr14 cM	Chr14:55855494-55862852(+)	REC8 meiotic recombination protein	Rec8	Chr15 p13	REC8 meiotic recombination protein	0.0620132	0.0253681	0.0145039	0.0122927	0.111734	0.280206	0.0498375	0.071443	0.00384775	0.0406253	19	1	0.00459757	0.00346956	37.106	0.00507639	0.011093	48.5279	1.9428	0.228008	0.81964	0.975975
317646	22121	22121_317646	Rpl13a	Chr7 cM	Chr7:44774987-44778169(-)	ribosomal protein L13A	Rpl13a	Chr1 q22	ribosomal protein L13A	-0.0524161	0.0214427	0.0145061	-0.094443	-0.0103893	0.280206	-0.0594947	-0.0401795	0.00426351	0.0358746	22	1	0.00542676	0.00294665	59.4753	1.53289551935206e-05	5.65375194458696e-05	63.8462	2.76596	0.646195	0.518153	0.922984
497933	71998	71998_497933	Slc25a35	Chr11 cM	Chr11:68858954-68863342(+)	solute carrier family 25, member 35	Slc25a35	Chr10 q24	solute carrier family 25, member 35	-0.0402097	0.0164514	0.0145191	-0.0724537	-0.00796562	0.280206	-0.0507033	-0.0309888	0.00406221	0.0625654	21	1	0.000309596	0.00131776	23.499	0.264963	0.339059	5.45814	1.05773	-1.21335	0.224997	0.783357
25389	11910	11910_25389	Atf3	Chr1 cM	Chr1:190902493-190915530(-)	activating transcription factor 3	Atf3	Chr13 q27	activating transcription factor 3	-0.0503898	0.0206202	0.0145371	-0.0908047	-0.00997494	0.280206	-0.0565475	-0.0334484	0.00719538	0.145012	21	1	1.66376816035215e-06	0.00189852	20.0091	0.457362	0.53388	0.0170495	1.00017	1.66838	0.0952411	0.645262
NA	81877	81877_NA	Tnxb	Chr17 cM	Chr17:34879431-34938789(+)	tenascin XB	NA	NA	NA	-0.334014	0.136702	0.0145505	-0.601944	-0.0660835	0.280206	-0.384787	-0.252253	0.00565462	0.0417072	12	1	0.209876	0.0955797	205.567	5.19671039121338e-38	2.1482341151046e-36	94.9388	19.758	0.570069	0.568631	0.932475
366489	230863	230863_366489	Sh2d5	Chr4 cM	Chr4:137977722-137988279(+)	SH2 domain containing 5	Sh2d5	Chr5 q36	SH2 domain containing 5	0.339471	0.138938	0.0145522	0.0671586	0.611784	0.280206	0.249167	0.392825	0.00541221	0.041371	12	1	0.216059	0.0986334	234.758	4.30517257758739e-44	2.32057243446818e-42	97.3727	38.0613	1.27196	0.203388	0.768403
301622	21915	21915_301622	Dtymk	Chr1 cM	Chr1:93720298-93729656(-)	deoxythymidylate kinase	Dtymk	Chr9 q36	deoxythymidylate kinase	-0.0402048	0.0164552	0.0145541	-0.0724564	-0.00795321	0.280206	-0.0470828	-0.0286217	0.00552612	0.0455308	22	1	0.00182052	0.00164741	29.6866	0.0984691	0.147825	34.5495	1.52787	0.990804	0.321781	0.853057
316369	17974	17974_316369	Nck2	Chr1 cM	Chr1:43484643-43609678(+)	non-catalytic region of tyrosine kinase adaptor protein 2	Nck2	Chr9 q22	NCK adaptor protein 2	0.0333311	0.0136431	0.0145627	0.00659115	0.0600711	0.280206	0.0289284	0.0397186	0.00398947	0.0534453	22	1	8.37045767315666e-07	0.00104344	25.0731	0.244014	0.316886	0.019782	1.0002	-0.126639	0.899226	0.989217
307472	269016	269016_307472	Sh3rf2	Chr18 cM	Chr18:42186732-42292025(+)	SH3 domain containing ring finger 2	Sh3rf2	Chr18 p11	SH3 domain containing ring finger 2	-0.189006	0.0774093	0.0146203	-0.340726	-0.0372871	0.280206	-0.209739	-0.111141	0.00921478	0.033965	19	1	0.0832147	0.0356508	88.3843	2.81244887665053e-11	2.2227375070184e-10	88.0622	8.37678	-1.48829	0.136675	0.702061
29369	14172	14172_29369	Fgf18	Chr11 cM	Chr11:33067430-33097400(-)	fibroblast growth factor 18	Fgf18	Chr10	fibroblast growth factor 18	-0.135185	0.0553849	0.0146534	-0.243738	-0.026633	0.280206	-0.150684	-0.0629913	0.00815427	0.030861	17	1	0.0367259	0.0175514	90.9186	1.69391037431368e-12	1.48851133265476e-11	85.2049	6.75899	-0.463095	0.643296	0.946946
362417	57890	57890_362417	Il17re	Chr6 cM	Chr6:113435659-113447719(+)	interleukin 17 receptor E	Il17re	Chr4 q42	interleukin 17 receptor E	0.0476926	0.0195473	0.0146932	0.00938059	0.0860047	0.280206	0.0402538	0.0556366	0.00582774	0.0486023	21	1	0	0.00196219	9.89515	0.970034	0.979116	0	1	-0.549613	0.582585	0.934575
316348	68833	68833_316348	Pdcl3	Chr1 cM	Chr1:39026895-39036317(+)	phosducin-like 3	Pdcl3	Chr9 q22	phosducin-like 3	0.0329449	0.0135094	0.0147418	0.0064669	0.0594228	0.280206	0.0280911	0.0369252	0.00703359	0.0458078	21	1	2.58906925015929e-07	0.000993393	23.7357	0.25413	0.327391	0.00654625	1.00007	-0.350915	0.725652	0.962148
116468	19718	19718_116468	Rfc2	Chr5 cM	Chr5:134611544-134627182(+)	replication factor C (activator 1) 2	Rfc2	Chr12 q12	replication factor C subunit 2	-0.050172	0.0205742	0.0147449	-0.0904968	-0.00984728	0.280206	-0.0641618	-0.0434466	7.2255951851021e-05	0.0395572	22	1	0.0044566	0.00272904	44.697	0.00189765	0.00461106	55.8266	2.26381	0.248227	0.803959	0.973116
305251	73246	73246_305251	Rassf6	Chr5 cM	Chr5:90750935-90788516(-)	Ras association (RalGDS/AF-6) domain family member 6	Rassf6	Chr14 p22	Ras association domain family member 6	-0.0696069	0.0285556	0.0147854	-0.125575	-0.013639	0.280206	-0.0798952	-0.0494243	0.00547923	0.0349464	20	1	0.00514825	0.00432034	43.9332	0.000964695	0.00249673	41.6802	1.71468	0.296985	0.766478	0.967487
29641	11500	11500_29641	Adam7	Chr14 cM	Chr14:68734785-68771138(-)	a disintegrin and metallopeptidase domain 7	Adam7	Chr15 p11	ADAM metallopeptidase domain 7	0.0211623	0.00868302	0.0148011	0.00414393	0.0381807	0.280206	0.0197228	0.0234192	0.00859705	0.276442	16	1	6.22125373937215e-06	0.00065865	18.7159	0.226899	0.29849	0.163471	1.00164	0.755659	0.449854	0.902152
24949	20964	20964_24949	Syn1	ChrX cM	ChrX:20726750-20787157(-)	synapsin I	Syn1	ChrX q11	synapsin I	0.0752358	0.0308729	0.0148114	0.0147261	0.135746	0.280206	0.0570752	0.0850303	0.00654571	0.0388718	20	1	0.0114187	0.00597087	65.2459	5.56876943730541e-07	2.56639516901133e-06	66.8621	3.01769	-1.04957	0.293914	0.834255
689926	66528	66528_689926	Smim5	Chr11 cM	Chr11:115790792-115797095(+)	small integral membrane protein 5	Smim5	Chr10 q32.1	small integral membrane protein 5	0.108069	0.04435	0.0148205	0.0211448	0.194994	0.280206	0.084103	0.123774	0.00524273	0.0419971	20	1	0.0224662	0.0118137	81.2792	1.11816301421463e-09	7.44268795660052e-09	72.192	3.59609	-1.00206	0.316315	0.849949
140448	110893	110893_140448	Slc8a3	Chr12 cM	Chr12:81244689-81379954(-)	solute carrier family 8 (sodium/calcium exchanger), member 3	Slc8a3	Chr6 q24	solute carrier family 8 member A3	-0.0468143	0.0192183	0.0148537	-0.0844815	-0.00914718	0.280206	-0.0569528	-0.0399059	0.00487454	0.0435028	21	1	1.99274135207936e-07	0.00206324	20.5267	0.425446	0.502349	0.00250806	1.00003	-1.03961	0.298519	0.837947
309613	193736	193736_309613	Zbtb12	Chr17 cM	Chr17:35113514-35115820(+)	zinc finger and BTB domain containing 12	Zbtb12	Chr20 p12	zinc finger and BTB domain containing 12	-0.0678576	0.0278586	0.0148594	-0.12246	-0.0132558	0.280206	-0.0772037	-0.0445673	0.0056065	0.0371337	19	1	0.006988	0.00469899	38.0834	0.00377608	0.00855179	52.2833	2.0957	0.699319	0.484352	0.914305
362619	100340	100340_362619	Smpdl3b	Chr4 cM	Chr4:132460277-132484558(-)	sphingomyelin phosphodiesterase, acid-like 3B	Smpdl3b	Chr5 q36	sphingomyelin phosphodiesterase, acid-like 3B	-0.142998	0.0587213	0.0148839	-0.258089	-0.027906	0.280206	-0.160706	-0.113703	0.00634892	0.0341371	22	1	0.0612049	0.0231138	121.772	3.37500899528743e-16	4.09319105649051e-15	89.734	9.7409	-0.534038	0.593315	0.936738
293690	66406	66406_293690	Sac3d1	Chr19 cM	Chr19:6166030-6168680(-)	SAC3 domain containing 1	Sac3d1	Chr1 q43	SAC3 domain containing 1	0.0656431	0.0269581	0.0148918	0.0128061	0.11848	0.280206	0.0413511	0.0727687	0.00855482	0.0403951	14	1	0.00464574	0.00374872	32.4421	0.00206495	0.0049758	51.8933	2.07871	-0.5139	0.607322	0.940003
64570	68396	68396_64570	Nat8	Chr6 cM	Chr6:85807370-85809064(-)	N-acetyltransferase 8 (GCN5-related)	Nat8	Chr4 q34	N-acetyltransferase 8	-0.0651846	0.0267821	0.0149376	-0.117676	-0.0126927	0.280206	-0.0769706	-0.0533216	0.00132787	0.0352216	20	1	0.0045375	0.00425812	30.4658	0.0461617	0.0769549	35.9243	1.56065	-1.77157	0.0764657	0.609455
303673	68572	68572_303673	Mrpl58	Chr11 cM	Chr11:115294578-115303500(+)	mitochondrial ribosomal protein L58	Mrpl58	Chr10 q32.1	mitochondrial ribosomal protein L58	-0.0343345	0.0141069	0.0149382	-0.0619835	-0.00668541	0.280206	-0.0404154	-0.0286136	0.00218441	0.033233	21	1	0.000519525	0.00119581	23.4777	0.265953	0.340128	12.7168	1.1457	-0.425032	0.670814	0.950314
266604	11688	11688_266604	Alox8	Chr11 cM	Chr11:69074758-69088669(-)	arachidonate 8-lipoxygenase	Alox15b	Chr10 q24	arachidonate 15-lipoxygenase, type B	-0.0794811	0.0326566	0.0149393	-0.143487	-0.0154754	0.280206	-0.0893602	-0.0628118	0.00609178	0.0388649	21	1	0.013312	0.00666645	84.5651	6.50541725942684e-10	4.43573180144631e-09	79.6542	4.91501	0.305708	0.759827	0.966562
25611	18416	18416_25611	Otc	ChrX cM	ChrX:10118584-10187275(+)	ornithine transcarbamylase	Otc	ChrX q12	ornithine transcarbamylase	0.0559979	0.0230089	0.0149434	0.0109013	0.101095	0.280206	0.0414882	0.0631163	0.0115782	0.0364891	20	1	0.0016747	0.00260707	22.4199	0.263859	0.337869	18.1538	1.2218	-0.12968	0.89682	0.989046
408218	268958	268958_408218	Capn11	Chr17 cM	Chr17:45941130-45970251(-)	calpain 11	Capn11	Chr9 q12	calpain 11	0.0569286	0.0233919	0.0149456	0.0110814	0.102776	0.280206	0.0381797	0.0691535	0.00332286	0.0630683	19	1	0.00299699	0.00292519	29.7822	0.0396186	0.0673948	34.8874	1.5358	1.59252	0.111267	0.669675
NA	623474	623474_NA	Rad54b	Chr4 cM	Chr4:11558930-11615806(+)	RAD54 homolog B (S. cerevisiae)	NA	NA	NA	-0.0890088	0.0365737	0.0149461	-0.160692	-0.0173256	0.280206	-0.0991419	-0.0564977	0.0106361	0.0448771	12	1	0.00738794	0.00646468	20.7404	0.0361624	0.0621575	50.6289	2.02548	-0.171117	0.864132	0.982184
309326	240614	240614_309326	Ranbp6	Chr19 cM	Chr19:29785800-29790374(-)	RAN binding protein 6	Ranbp6	Chr1 q52	RAN binding protein 6	0.0438111	0.0180044	0.0149594	0.0085232	0.079099	0.280206	0.0370994	0.0505758	0.00227859	0.0365336	22	1	0.00112269	0.00194892	27.6588	0.150096	0.210822	16.5129	1.19779	-0.180404	0.856835	0.980339
25135	17975	17975_25135	Ncl	Chr1 cM	Chr1:86272441-86287122(-)	nucleolin	Ncl	Chr9 q35	nucleolin	0.0277201	0.0113927	0.0149683	0.00539081	0.0500495	0.280206	0.0244207	0.03312	0.00403436	0.0400104	22	1	0	0.000705503	21.288	0.441483	0.518611	0	1	-0.365794	0.714519	0.958899
619345	20931	20931_619345	Surf2	Chr2 cM	Chr2:26806380-26810184(+)	surfeit gene 2	Surf2	Chr3 p13	surfeit 2	-0.0397136	0.0163241	0.0149816	-0.0717082	-0.00771898	0.280206	-0.0459288	-0.0335159	0.00205853	0.0357168	21	1	0.00219057	0.00163592	32.8644	0.0349149	0.0602895	44.5773	1.80432	-2.99052	0.00278501	0.185876
499249	233765	233765_499249	Plekha7	Chr7 cM	Chr7:115722720-115907611(-)	pleckstrin homology domain containing, family A member 7	Plekha7	Chr1 q35	pleckstrin homology domain containing A7	-0.113413	0.0466216	0.0149897	-0.20479	-0.0220364	0.280206	-0.130795	-0.0886068	0.00520726	0.054171	14	1	0.0164883	0.0108122	41.3825	8.25825353872151e-05	0.000266038	70.9205	3.43885	0.546038	0.58504	0.934732
29512	18602	18602_29512	Padi4	Chr4 cM	Chr4:140473176-140501547(-)	peptidyl arginine deiminase, type IV	Padi4	Chr5 q36	peptidyl arginine deiminase 4	0.052727	0.021676	0.0149945	0.0102429	0.0952112	0.280206	0.0387027	0.0662775	0.00192597	0.0508622	18	1	0.00213967	0.0023312	25.6799	0.0804924	0.124295	34.0149	1.51549	2.32876	0.0198717	0.407667
293500	67278	67278_293500	Pagr1a	Chr7 cM	Chr7:126614223-126616524(-)	PAXIP1 associated glutamate rich protein 1A	Pagr1	Chr1 q37	Paxip1-associated glutamate-rich protein 1	-0.0571515	0.0234968	0.0150028	-0.103204	-0.0110987	0.280206	-0.0685556	-0.0458865	0.0031716	0.0422866	19	1	0.00413906	0.00316143	35.1273	0.00910963	0.0185843	47.8899	1.91902	-0.821049	0.411619	0.891053
79215	14489	14489_79215	Mtpn	Chr6 cM	Chr6:35485841-35516823(-)	myotrophin	Mtpn	Chr4 q22	myotrophin	0.0680401	0.0279755	0.0150101	0.0132092	0.122871	0.280206	0.0478503	0.0783437	0.00374082	0.0330735	22	1	0.0118719	0.00516576	90.5056	1.32000655850099e-10	9.74147121964894e-10	77.9895	4.54329	-0.212731	0.831536	0.977518
287156	214952	214952_287156	Rhot2	Chr17 cM	Chr17:26057431-26063499(-)	ras homolog family member T2	Rhot2	Chr10 q12	ras homolog family member T2	-0.0586052	0.0240976	0.0150161	-0.105836	-0.0113747	0.280206	-0.0696304	-0.0469084	0.00126247	0.0312788	22	1	0.00739962	0.00381114	55.5379	5.89931206896465e-05	0.000194957	65.2702	2.87938	0.239815	0.810474	0.974863
497960	216971	216971_497960	Fam222b	Chr11 cM	Chr11:77985486-78047526(+)	family with sequence similarity 222, member B	Fam222b	Chr10 q25	family with sequence similarity 222, member B	-0.0416529	0.0171273	0.0150177	-0.0752218	-0.00808389	0.280206	-0.0491023	-0.0342517	0.00513941	0.0549682	22	1	2.81627368155895e-06	0.00161793	23.3368	0.326289	0.404374	0.042196	1.00042	2.8025	0.0050708	0.245272
309901	70911	70911_309901	Phyhipl	Chr10 cM	Chr10:70393516-70435121(-)	phytanoyl-CoA hydroxylase interacting protein-like	Phyhipl	Chr20 p11	phytanoyl-CoA 2-hydroxylase interacting protein-like	-0.049732	0.0204597	0.0150685	-0.0898323	-0.0096317	0.280836	-0.0552599	-0.0380543	0.00176797	0.0371512	21	1	0.00431984	0.00257113	43.2599	0.00188861	0.00459382	60.0441	2.50276	-0.485612	0.627242	0.943276
114612	53817	53817_114612	Ddx39b	Chr17 cM	Chr17:35460722-35472683(+)	DEAD box helicase 39b	Ddx39b	Chr20 p12	DExD-box helicase 39B	-0.0304991	0.0125537	0.0151206	-0.055104	-0.00589417	0.281139	-0.0344274	-0.0249507	0.00702627	0.0593146	22	1	0	0.000853296	22.309	0.381896	0.46025	0	1	0.367259	0.713426	0.958635
307579	225207	225207_307579	Zfp521	Chr18 cM	Chr18:13820070-14105812(-)	zinc finger protein 521	Zfp521	Chr18 p13	zinc finger protein 521	0.0808221	0.033272	0.0151348	0.0156103	0.146034	0.281139	0.0650705	0.0926775	0.00476457	0.0369884	21	1	0.0146582	0.00722733	58.7075	1.12664769221149e-05	4.25044076746027e-05	66.0435	2.94494	0.0752422	0.940022	0.997024
306547	73754	73754_306547	Thap1	Chr8 cM	Chr8:26648197-26654179(+)	THAP domain containing, apoptosis associated protein 1	Thap1	Chr16 q12.4	THAP domain containing 1	0.0466992	0.0192248	0.0151359	0.00901927	0.0843792	0.281139	0.0338581	0.0556656	0.00412766	0.0563676	22	1	0.0020316	0.00217736	25.261	0.236038	0.308154	28.0753	1.39034	0.616688	0.537441	0.926093
684352	23999	23999_684352	Twf2	Chr9 cM	Chr9:106080307-106092586(+)	twinfilin actin binding protein 2	Twf2	Chr8	twinfilin actin-binding protein 2	0.107991	0.0444692	0.0151642	0.0208325	0.195149	0.281348	0.0829223	0.125303	0.00444066	0.0434234	18	1	0.0283322	0.0120666	174.626	3.38677233150162e-28	9.15761030094881e-27	87.2329	7.83261	1.0785	0.28081	0.826279
29504	20519	20519_29504	Slc22a3	Chr17 cM	Chr17:12638859-12726591(-)	solute carrier family 22 (organic cation transporter), member 3	Slc22a3	Chr1 q11	solute carrier family 22 member 3	-0.0793322	0.0326947	0.0152472	-0.143413	-0.0152518	0.28257	-0.0902811	-0.0517378	0.00940957	0.0393611	20	1	0.006158	0.00569852	35.0299	0.0138515	0.0269006	35.0369	1.53934	-0.331594	0.740196	0.964693
689885	74253	74253_689885	Klrg2	Chr6 cM	Chr6:38602628-38614177(-)	killer cell lectin-like receptor subfamily G, member 2	Klrg2	Chr4 q23	killer cell lectin like receptor G2	0.0668688	0.0275658	0.0152751	0.0128409	0.120897	0.282769	0.0514071	0.092922	5.40009575120482e-05	0.0825394	12	1	0.00210647	0.00307077	10.9905	0.44406	0.520971	27.7276	1.38365	0.085652	0.931743	0.995184
315422	77116	77116_315422	Mtmr2	Chr9 cM	Chr9:13659706-13717777(+)	myotubularin related protein 2	Mtmr2	Chr8 q12	myotubularin related protein 2	0.0433836	0.0178901	0.0153079	0.00831974	0.0784475	0.282769	0.0344705	0.048793	0.000880047	0.0323832	22	1	0.0032498	0.00205885	46.3645	0.00114263	0.00290529	50.1775	2.00712	1.77501	0.0758969	0.607863
117232	54422	54422_117232	Barhl1	Chr2 cM	Chr2:28797691-28806680(-)	BarH like homeobox 1	Barhl1	Chr3 p12	BarH-like homeobox 1	0.0587119	0.0242113	0.0153094	0.0112586	0.106165	0.282769	0.0489056	0.0715643	0.000824942	0.0542064	20	1	0.00181937	0.0030727	27.3445	0.0968802	0.145744	16.9408	1.20396	-1.19061	0.233806	0.792043
170909	13876	13876_170909	Erg	Chr16 cM	Chr16:95160028-95387452(-)	ETS transcription factor	Erg	Chr11 q11	ETS transcription factor ERG	-0.050228	0.0207166	0.0153284	-0.0908318	-0.00962414	0.282804	-0.0583199	-0.038118	0.00290906	0.0424399	21	1	0.0032087	0.00246084	43.5923	0.00170594	0.00419654	52.2939	2.09617	-2.00953	0.0444807	0.512336
360704	15312	15312_360704	Hmgn1	Chr16 cM	Chr16:95922788-95928925(-)	high mobility group nucleosomal binding domain 1	Hmgn1	Chr11 q11	high mobility group nucleosome binding domain 1	-0.0489043	0.0201816	0.0153838	-0.0884594	-0.00934913	0.283509	-0.0578006	-0.039781	0.00386638	0.0446943	21	1	0.00261844	0.00233752	38.0584	0.00871113	0.0178819	35.9766	1.56193	-0.81425	0.415502	0.892976
363158	56693	56693_363158	Crtap	Chr9 cM	Chr9:114204204-114219743(-)	cartilage associated protein	Crtap	Chr8 q32	cartilage associated protein	-0.0788522	0.0325661	0.0154652	-0.14268	-0.0150238	0.284273	-0.0926278	-0.0512868	0.00280985	0.0549812	20	1	0.0117762	0.00667646	49.1148	0.000176693	0.000534159	62.1665	2.64316	-2.03762	0.0415876	0.505825
619382	78618	78618_619382	Acap2	Chr16 cM	Chr16:30911230-31020063(-)	ArfGAP with coiled-coil, ankyrin repeat and PH domains 2	Acap2	Chr11 q22	ArfGAP with coiled-coil, ankyrin repeat and PH domains 2	-0.0358222	0.0147963	0.0154768	-0.0648225	-0.00682202	0.284273	-0.0424098	-0.0275117	0.00272875	0.136214	20	1	0.000245088	0.00116328	26.6289	0.113598	0.167217	5.5892	1.0592	2.55052	0.0107562	0.324361
304944	80914	80914_304944	Uck2	Chr1 cM	Chr1:167050464-167112657(-)	uridine-cytidine kinase 2	Uck2	Chr13 q24	uridine-cytidine kinase 2	0.0829668	0.0342693	0.015477	0.0158001	0.150133	0.284273	0.0464767	0.0915134	0.00809486	0.0316654	22	1	0.0185146	0.00780559	99.292	3.84952122555884e-12	3.26447316680552e-11	81.8147	5.49894	0.217481	0.827833	0.977518
24552	17436	17436_24552	Me1	Chr9 cM	Chr9:86463416-86577967(-)	malic enzyme 1, NADP(+)-dependent, cytosolic	Me1	Chr8 q31	malic enzyme 1	0.0820049	0.0339011	0.0155657	0.0155599	0.14845	0.284742	0.0631316	0.0958397	0.00304097	0.0350379	21	1	0.0165942	0.00750745	71.4741	1.04458030987898e-07	5.32590653203828e-07	76.4574	4.24762	0.554903	0.578961	0.934575
113901	81600	81600_113901	Chia1	Chr3 cM	Chr3:106020698-106039434(+)	chitinase, acidic 1	Chia	Chr2 q34	chitinase, acidic	-0.112435	0.0464815	0.0155672	-0.203537	-0.0213324	0.284742	-0.125776	-0.0862894	0.00732675	0.0357533	22	1	0.0259301	0.0133906	60.332	1.13748605500058e-05	4.28936785349326e-05	70.9619	3.44375	0.664173	0.50658	0.919449
140930	23873	23873_140930	Faim	Chr9 cM	Chr9:98868426-98884074(+)	Fas apoptotic inhibitory molecule	Faim	Chr8 q31	Fas apoptotic inhibitory molecule	-0.127515	0.0527168	0.0155693	-0.230838	-0.0241914	0.284742	-0.140138	-0.0784563	0.00972888	0.0358454	22	1	0.0518008	0.0185371	342.926	5.36357248076527e-60	4.97004294931137e-58	93.2027	14.7118	-1.47917	0.139095	0.703628
361506	232798	232798_361506	Leng8	Chr7 cM	Chr7:4140038-4151176(+)	leukocyte receptor cluster (LRC) member 8	Leng8	Chr1 q21	leukocyte receptor cluster member 8	-0.0586802	0.02426	0.0155716	-0.106229	-0.0111315	0.284742	-0.0717667	-0.0500465	0.00145057	0.0511056	22	1	0.00286493	0.00350831	26.2235	0.198055	0.266196	23.955	1.31501	2.474	0.0133608	0.357168
498301	226757	226757_498301	Wdr26	Chr1 cM	Chr1:181000793-181039566(-)	WD repeat domain 26	Wdr26	Chr13 q26	WD repeat domain 26	0.0541651	0.0224001	0.0156027	0.0102618	0.0980684	0.284996	0.039071	0.0611351	0.0074059	0.0454405	21	1	0.00604091	0.00319291	50.5573	0.000184225	0.000554388	64.611	2.82573	3.1196	0.00181099	0.153972
302937	72615	72615_302937	Anks3	Chr16 cM	Chr16:4759300-4782069(-)	ankyrin repeat and sterile alpha motif domain containing 3	Anks3	Chr10 q12	ankyrin repeat and sterile alpha motif domain containing 3	-0.057908	0.0239555	0.0156353	-0.10486	-0.0109562	0.285275	-0.0651844	-0.0361564	0.00870649	0.0501747	22	1	0.00659143	0.00371081	55.0592	6.9301102969489e-05	0.000226213	61.6588	2.60816	-0.158563	0.874013	0.983619
NA	544752	544752_NA	Tug1	Chr11 cM	Chr11:3589313-3599021(-)	taurine upregulated gene 1	NA	NA	NA	-0.071912	0.0297542	0.0156548	-0.130229	-0.0135947	0.285316	-0.0834849	-0.0530648	0.00457625	0.0443577	12	1	0.00574052	0.00431826	26.4534	0.00555324	0.0119795	60.9291	2.55945	0.807939	0.419126	0.893579
292988	22652	22652_292988	Mkrn3	Chr7 cM	Chr7:62067341-62069887(-)	makorin, ring finger protein, 3	Mkrn3	Chr1 q22	makorin, ring finger protein, 3	0.0763647	0.0316066	0.0156877	0.0144169	0.138312	0.285599	0.0578146	0.0927998	0.00291277	0.0598597	14	1	0.00339589	0.00479345	18.0145	0.156968	0.219038	26.502	1.36058	-0.717766	0.472902	0.910228
360814	19415	19415_360814	Rasal1	Chr5 cM	Chr5:120786877-120817662(+)	RAS protein activator like 1 (GAP1 like)	Rasal1	Chr12 q16	RAS protein activator like 1	-0.0766124	0.0317226	0.0157323	-0.138788	-0.0144371	0.286095	-0.0879113	-0.0619109	0.00236481	0.034723	22	1	0.0130552	0.00656015	59.4228	1.56112915173804e-05	5.75531162913886e-05	66.0209	2.94298	-1.16444	0.244248	0.801482
303476	66610	66610_303476	Abi3	Chr11 cM	Chr11:95720900-95733302(-)	ABI family member 3	Abi3	Chr10 q26	ABI family, member 3	0.0453626	0.0187901	0.0157708	0.00853469	0.0821905	0.286258	0.0362014	0.0536963	0.00332709	0.0423419	22	1	0.000564394	0.00196266	22.7371	0.358153	0.436832	7.38556	1.07975	-0.827838	0.407762	0.889986
NA	12974	12974_NA	Cs	Chr10 cM	Chr10:128173603-128198348(+)	citrate synthase	NA	NA	NA	-0.0345067	0.0142999	0.0158189	-0.062534	-0.00647933	0.286258	-0.0409856	-0.024133	0.00589589	0.0529985	11	1	0.00066822	0.000899594	12.5774	0.248268	0.321575	32.6478	1.48473	-0.224469	0.822392	0.976549
64160	70350	70350_64160	Basp1	Chr15 cM	Chr15:25363363-25413850(-)	brain abundant, membrane attached signal protein 1	Basp1	Chr2 q22	brain abundant, membrane attached signal protein 1	0.0661252	0.0274116	0.015852	0.0123994	0.119851	0.286258	0.0511153	0.0740947	0.00802633	0.0436634	22	1	0.0100316	0.00483262	85.9452	8.00387929388178e-10	5.42605775064883e-09	72.4028	3.62356	0.229727	0.818304	0.975928
100302373	381418	381418_100302373	Ctxn2	Chr2 cM	Chr2:124978553-124989761(+)	cortexin 2	Ctxn2	Chr3	cortexin 2	-0.157387	0.0652522	0.0158663	-0.285279	-0.0294948	0.286258	-0.178976	-0.118818	0.00401046	0.0357628	20	1	0.0672375	0.0270462	213.227	7.83170716961004e-35	2.83281092227079e-33	91.9953	12.4927	-0.434981	0.663576	0.949018
308586	56546	56546_308586	Sec1	Chr7 cM	Chr7:45327110-45343825(-)	secretory blood group 1	Sec1	Chr1 q22	secretory blood group 1	-0.17748	0.0736037	0.015896	-0.321741	-0.0332195	0.286258	-0.195357	-0.114282	0.0101143	0.0379133	21	1	0.0887664	0.0349313	140.617	3.86517468551162e-20	6.21366386577278e-19	89.5988	9.61428	-0.165739	0.868363	0.983046
29431	18479	18479_29431	Pak1	Chr7 cM	Chr7:97437748-97561588(+)	p21 (RAC1) activated kinase 1	Pak1	Chr1 q32	p21 (RAC1) activated kinase 1	-0.0519806	0.021558	0.0159003	-0.0942336	-0.00972769	0.286258	-0.0613508	-0.0389084	0.00194098	0.0351479	21	1	0.00400817	0.0028001	40.5827	0.00421272	0.00942736	49.1223	1.9655	-1.05989	0.289193	0.832507
502503	20365	20365_502503	Serf1	Chr13 cM	Chr13:100244563-100250741(+)	small EDRK-rich factor 1	Serf1	Chr2 q12	small EDRK-rich factor 1	0.0886746	0.0367777	0.0159047	0.0165916	0.160758	0.286258	0.067791	0.106954	0.00354655	0.0518828	14	1	0.00971747	0.00698591	32.8591	0.00178895	0.00438829	61.6738	2.60918	-1.00836	0.31328	0.847486
310315	51938	51938_310315	Ccdc39	Chr3 cM	Chr3:33866511-33898459(-)	coiled-coil domain containing 39	Ccdc39	Chr2 q24	coiled-coil domain 39 molecular ruler complex subunit	-0.0530436	0.0220009	0.01591	-0.0961645	-0.0099226	0.286258	-0.0608023	-0.042635	0.00448351	0.0449347	22	1	0.00178233	0.0029507	26.659	0.182428	0.248551	17.4724	1.21172	1.57948	0.114225	0.674208
362383	19895	19895_362383	Rpia	Chr6 cM	Chr6:70742704-70769159(-)	ribose 5-phosphate isomerase A	Rpia	Chr4 q32	ribose 5-phosphate isomerase A	-0.0319977	0.0132737	0.015926	-0.0580137	-0.00598172	0.286258	-0.0385764	-0.025039	0.00899364	0.0736233	22	1	2.7236235227418e-08	0.000906601	20.2205	0.507336	0.580466	0.000666692	1.00001	0.43519	0.663424	0.949013
170796	170483	170483_170796	Grin3b	Chr10 cM	Chr10:79806549-79813024(+)	glutamate receptor, ionotropic, NMDA3B	Grin3b	Chr7 q11	glutamate ionotropic receptor NMDA type subunit 3B	0.0683045	0.0283353	0.0159272	0.0127683	0.123841	0.286258	0.0559661	0.0848592	0.00126161	0.0429839	21	1	0.00557771	0.00471822	34.4423	0.0232839	0.0423609	37.8398	1.60875	-0.0122652	0.990214	1
308578	11771	11771_308578	Ap2a1	Chr7 cM	Chr7:44549797-44578914(-)	adaptor-related protein complex 2, alpha 1 subunit	Ap2a1	Chr1 q22	adaptor related protein complex 2 subunit alpha 1	0.0670602	0.0278204	0.0159321	0.0125332	0.121587	0.286258	0.0535179	0.0779329	0.0033565	0.0367496	21	1	0.00967424	0.00495694	56.4251	2.50799143059524e-05	8.86558308106256e-05	68.4972	3.17432	0.37645	0.706582	0.95738
286994	107515	107515_286994	Lgr4	Chr2 cM	Chr2:109747992-109844602(+)	leucine-rich repeat-containing G protein-coupled receptor 4	Lgr4	Chr3 q34	leucine-rich repeat-containing G protein-coupled receptor 4	-0.0537619	0.0223092	0.0159591	-0.0974872	-0.0100366	0.28643	-0.0613487	-0.0434909	0.00528725	0.0391792	19	1	0.00481033	0.00304464	37.8767	0.00402142	0.00904284	55.3348	2.23888	-0.428765	0.668095	0.94971
680262	76832	76832_680262	Hyls1	Chr9 cM	Chr9:35472117-35481365(-)	HYLS1, centriolar and ciliogenesis associated	Hyls1	Chr8 q21	HYLS1, centriolar and ciliogenesis associated	0.0981958	0.0407598	0.0159905	0.018308	0.178084	0.286682	0.0781508	0.130752	0.000151312	0.0679415	12	1	0.00855873	0.00807052	19.7243	0.0492675	0.0814981	47.7871	1.91524	-1.58393	0.113211	0.672764
307988	240675	240675_307988	Vwa2	Chr19 cM	Chr19:56862848-56900510(+)	von Willebrand factor A domain containing 2	Vwa2	Chr1 q55	von Willebrand factor A domain containing 2	-0.055105	0.0228876	0.0160562	-0.0999639	-0.0102461	0.286909	-0.0719213	-0.0355062	0.00540479	0.0618714	12	1	0.00172457	0.00211029	16.6732	0.117922	0.172338	39.2024	1.6448	-0.669631	0.503093	0.919304
170895	12626	12626_170895	Cetn3	Chr13 cM	Chr13:81931196-81945274(+)	centrin 3	Cetn3	Chr2 q11	centrin 3	0.0323725	0.0134468	0.0160642	0.0060173	0.0587277	0.286909	0.0231699	0.0385317	0.00579255	0.0967597	22	1	0.000124521	0.00100123	22.2964	0.382607	0.460815	3.09476	1.03194	-0.854553	0.392799	0.884763
366624	12632	12632_366624	Cfl2	Chr12 cM	Chr12:54905594-54909662(-)	cofilin 2, muscle	Cfl2	Chr6 q23	cofilin 2	0.0491487	0.0204249	0.0161143	0.00911667	0.0891806	0.286909	0.0401311	0.0558196	0.000535396	0.0399094	22	1	0.00327291	0.00254928	34.6799	0.030604	0.0538549	41.8473	1.71961	1.14339	0.252877	0.809426
291015	18295	18295_291015	Ogn	Chr13 cM	Chr13:49761522-49777977(+)	osteoglycin	Ogn	Chr17 p14	osteoglycin	-0.532272	0.221207	0.0161188	-0.96583	-0.0987139	0.286909	-0.577629	-0.379963	0.010578	0.0373527	22	1	1.00163	0.331398	570.865	2.11708701006863e-107	1.0581585801234e-104	97.0113	33.4589	-0.405253	0.685292	0.95221
29555	22355	22355_29555	Vipr2	Chr12 cM	Chr12:116041346-116109881(+)	vasoactive intestinal peptide receptor 2	Vipr2	Chr6 q33	vasoactive intestinal peptide receptor 2	-0.0584245	0.0242918	0.0161674	-0.106036	-0.0108135	0.286909	-0.0685982	-0.0451102	0.00485032	0.0502338	21	1	0.00520576	0.00340105	71.8041	9.21872804085717e-08	4.74426522015283e-07	54.0662	2.17705	0.683761	0.494126	0.915982
303592	24086	24086_303592	Tlk2	Chr11 cM	Chr11:105069633-105174785(+)	tousled-like kinase 2 (Arabidopsis)	Tlk2	Chr10 q32.1	tousled-like kinase 2	0.0327448	0.0136168	0.0161843	0.00605634	0.0594333	0.286909	0.0246958	0.0383824	0.00783542	0.0431565	22	1	0.000659408	0.00107598	27.8567	0.144261	0.203938	17.4035	1.21071	1.01504	0.310089	0.845562
362957	223690	223690_362957	Ankrd54	Chr15 cM	Chr15:78937294-78947093(-)	ankyrin repeat domain 54	Ankrd54	Chr7 q34	ankyrin repeat domain 54	-0.0449226	0.0186817	0.016189	-0.0815381	-0.00830705	0.286909	-0.05244	-0.0352186	0.00363072	0.0446664	22	1	0.00344402	0.00219384	42.9017	0.00323547	0.00745958	51.6291	2.06736	0.110236	0.912223	0.990965
306994	67008	67008_306994	Yae1d1	Chr13 cM	Chr13:18161225-18167936(-)	Yae1 domain containing 1	Yae1	Chr17 q11	YAE1 maturation factor of ABCE1	0.0311832	0.0129711	0.0162142	0.00576038	0.0566061	0.286909	0.0225597	0.0359342	0.0101407	0.0816374	16	1	0.000167696	0.000838397	16.0871	0.376289	0.454823	6.21623	1.06628	-0.764531	0.444551	0.900601
140587	20678	20678_140587	Sox5	Chr6 cM	Chr6:143774151-144727703(-)	SRY (sex determining region Y)-box 5	Sox5	Chr4 q44	SRY-box transcription factor 5	-0.0883167	0.0367378	0.0162178	-0.160321	-0.0163121	0.286909	-0.104401	-0.0578063	0.00216443	0.0312841	22	1	0.02179	0.00903798	83.2183	2.32376695195461e-09	1.49661117163371e-08	78.7709	4.71052	-0.722062	0.470256	0.909096
306404	72902	72902_306404	Spock3	Chr8 cM	Chr8:63404043-63810137(+)	sparc/osteonectin, cwcv and kazal-like domains proteoglycan 3	Spock3	Chr16 p13	SPARC/osteonectin, cwcv and kazal like domains proteoglycan 3	0.141293	0.0587898	0.0162453	0.026067	0.256519	0.286909	0.107807	0.160667	0.00493003	0.0347285	22	1	0.0603693	0.0232019	99.0471	4.25244611225928e-12	3.60060811989757e-11	85.0979	6.71044	1.03153	0.302291	0.84025
291450	110695	110695_291450	Aldh7a1	Chr18 cM	Chr18:56657794-56706112(-)	aldehyde dehydrogenase family 7, member A1	Aldh7a1	Chr18 q12.1	aldehyde dehydrogenase 7 family, member A1	-0.0406526	0.0169164	0.0162545	-0.073808	-0.0074971	0.286909	-0.0479194	-0.032158	0.00395674	0.0437757	22	1	0.00145781	0.00165965	32.3867	0.0534753	0.0872771	27.4374	1.37812	-2.63553	0.0084005	0.29909
315523	235134	235134_315523	Nfrkb	Chr9 cM	Chr9:31297488-31332629(+)	nuclear factor related to kappa B binding protein	Nfrkb	Chr8 q13	nuclear factor related to kappa B binding protein	-0.0354068	0.0147343	0.0162605	-0.0642855	-0.00652805	0.286909	-0.0450168	-0.0257321	0.00334561	0.0677767	22	1	0.000349383	0.00125949	19.9899	0.521903	0.594001	7.40754	1.08	-1.61526	0.106254	0.66536
497886	69183	69183_497886	C1qtnf2	Chr11 cM	Chr11:43365103-43382352(+)	C1q and tumor necrosis factor related protein 2	C1qtnf2	Chr10 q21	C1q and TNF related 2	-0.0671649	0.0279534	0.0162724	-0.121952	-0.0123773	0.286909	-0.0761774	-0.0401492	0.00874283	0.0550228	22	1	0.00581787	0.00477701	35.3964	0.025532	0.0459292	37.868	1.60948	-2.54517	0.0109224	0.324361
309757	93759	93759_309757	Sirt1	Chr10 cM	Chr10:63154784-63174814(-)	sirtuin 1	Sirt1	Chr20 p11	sirtuin 1	-0.0427793	0.0178057	0.0162808	-0.0776778	-0.00788074	0.286909	-0.0531553	-0.0323562	0.00159058	0.0524907	22	1	0.00117717	0.0019373	24.8673	0.252956	0.326187	17.6321	1.21406	3.23402	0.0012206	0.127231
360520	76795	76795_360520	Tbc1d9b	Chr11 cM	Chr11:50022223-50063612(+)	TBC1 domain family, member 9B	Tbc1d9b	Chr10 q22	TBC1 domain family member 9B	-0.0381306	0.015873	0.0162953	-0.069241	-0.00702013	0.286909	-0.0428232	-0.0233081	0.00639713	0.0669074	22	1	0.00155268	0.00155323	30.1607	0.0888051	0.135274	30.6418	1.44179	-1.10858	0.26761	0.818085
85269	79059	79059_85269	Nme3	Chr17 cM	Chr17:25115474-25116496(+)	NME/NM23 nucleoside diphosphate kinase 3	Nme3	Chr10 q12	NME/NM23 nucleoside diphosphate kinase 3	-0.0418328	0.0174143	0.0162964	-0.0759643	-0.00770139	0.286909	-0.0495804	-0.026065	0.00403491	0.0606358	22	1	0.0020227	0.00177002	32.8769	0.0476003	0.0791052	37.7053	1.60527	-0.934476	0.350059	0.866127
360757	70717	70717_360757	Medag	Chr5 cM	Chr5:149335214-149355188(+)	mesenteric estrogen dependent adipogenesis	Medag	Chr12 p11	mesenteric estrogen-dependent adipogenesis	0.189882	0.0790498	0.0163031	0.0349474	0.344817	0.286909	0.123346	0.21848	0.00892343	0.0496073	13	1	0.0572547	0.0324309	51.2951	8.26198298439935e-07	3.70609592996146e-06	82.718	5.78637	1.60452	0.1086	0.667872
361466	72948	72948_361466	Tppp	Chr13 cM	Chr13:74157538-74183872(+)	tubulin polymerization promoting protein	Tppp	Chr1 p11	tubulin polymerization promoting protein	-0.0524954	0.0218635	0.0163483	-0.0953471	-0.0096436	0.286909	-0.0622116	-0.039995	0.00104306	0.0517966	22	1	0.00446139	0.00299735	41.9148	0.00431271	0.00961918	49.8358	1.99345	-1.84514	0.0650168	0.58104
306307	57811	57811_306307	Rgr	Chr14 cM	Chr14:36756866-36770921(-)	retinal G protein coupled receptor	Rgr	Chr16 p14	retinal G protein coupled receptor	0.0515084	0.0214543	0.0163575	0.00945867	0.0935581	0.286909	0.0419032	0.0621391	0.00238624	0.0487793	17	1	0.00196608	0.00253356	22.034	0.142097	0.201318	26.5636	1.36172	-1.36774	0.171393	0.747457
29559	14805	14805_29559	Grik1	Chr16 cM	Chr16:87692788-88087153(-)	glutamate receptor, ionotropic, kainate 1	Grik1	Chr11 q11	glutamate ionotropic receptor kainate type subunit 1	-0.105644	0.0440136	0.0163834	-0.191909	-0.019379	0.286909	-0.121173	-0.0799577	0.00524365	0.0391105	22	1	0.0303825	0.0129389	147.84	4.51552518951824e-21	7.73406775450818e-20	80.9946	5.26165	1.86907	0.0616137	0.573021
29534	19302	19302_29534	Pex2	Chr3 cM	Chr3:5625248-5641299(-)	peroxisomal biogenesis factor 2	Pex2	Chr2 q23	peroxisomal biogenesis factor 2	0.0398404	0.0166024	0.0164094	0.00730034	0.0723805	0.286909	0.0341259	0.0492939	0.000368739	0.0401795	22	1	0.00160388	0.00162925	32.6805	0.049882	0.0823412	30.0239	1.42906	0.020217	0.98387	1
NA	20195	20195_NA	S100a11	Chr3 cM	Chr3:93427803-93433595(+)	S100 calcium binding protein A11	NA	NA	NA	0.155881	0.0649683	0.0164246	0.0285455	0.283217	0.286909	0.123021	0.189557	0.000382523	0.0465758	12	1	0.0262794	0.0206916	24.8115	0.00971365	0.0196899	60.0442	2.50276	0.421632	0.673294	0.950314
681037	77619	77619_681037	Prelid2	Chr18 cM	Chr18:42008761-42084259(-)	PRELI domain containing 2	Prelid2	Chr18 p11	PRELI domain containing 2	0.073311	0.0305612	0.0164479	0.0134121	0.13321	0.286909	0.044328	0.0844146	0.00771596	0.0611767	17	1	0.00533238	0.00487976	25.0407	0.0691117	0.10898	39.1229	1.64265	-0.294979	0.76801	0.967503
619575	74434	74434_619575	Sohlh2	Chr3 cM	Chr3:55089465-55117378(+)	spermatogenesis and oogenesis specific basic helix-loop-helix 2	Sohlh2	Chr2 q26	spermatogenesis and oogenesis specific basic helix-loop-helix 2	0.0689061	0.0287259	0.0164513	0.0126044	0.125208	0.286909	0.0454026	0.0826214	0.00407341	0.0651636	16	1	0.00445663	0.004279	29.7751	0.012759	0.0250055	40.6079	1.68373	2.2071	0.0273068	0.441567
100361774	241308	241308_100361774	Ralgps1	Chr2 cM	Chr2:33023429-33261498(-)	Ral GEF with PH domain and SH3 binding motif 1	Ralgps1	Chr3	Ral GEF with PH domain and SH3 binding motif 1	0.0525626	0.0219166	0.0164712	0.00960692	0.0955183	0.286909	0.033983	0.0615164	0.00595567	0.0473598	14	1	0.00299542	0.0024506	24.1795	0.0295186	0.0521565	50.0167	2.00067	-0.00224183	0.998211	1
100911682	70362	70362_100911682	Actl10	Chr2 cM	Chr2:154393696-154395196(+)	actin-like 10	Actl10	Chr3	actin-like 10	0.115164	0.0480217	0.0164772	0.0210434	0.209285	0.286909	0.094729	0.147545	0.000671354	0.0749226	11	1	0.0104796	0.00936659	31.7899	0.000434017	0.00121375	59.5236	2.47057	0.623754	0.532789	0.925294
362902	223499	223499_362902	Dcaf13	Chr15 cM	Chr15:38976300-39010251(+)	DDB1 and CUL4 associated factor 13	Dcaf13	Chr7 q31	DDB1 and CUL4 associated factor 13	0.028519	0.0118931	0.0164873	0.00520896	0.0518291	0.286909	0.0215675	0.0329117	0.00723304	0.0786226	22	1	0	0.000813183	19.1414	0.576067	0.64418	0	1	0.54736	0.584132	0.934575
293632	320802	320802_293632	Ifitm10	Chr7 cM	Chr7:141879574-141927490(-)	interferon induced transmembrane protein 10	Ifitm10	Chr1 q41	interferon induced transmembrane protein 10	0.0656404	0.0273743	0.0164902	0.0119877	0.119293	0.286909	0.0425424	0.0854029	0.000753997	0.0796737	14	1	0.0038417	0.00385143	20.2882	0.0882539	0.134547	39.8348	1.66209	0.393018	0.694306	0.953835
497770	20269	20269_497770	Scn3a	Chr2 cM	Chr2:65288607-65397971(-)	sodium channel, voltage-gated, type III, alpha	Scn3a	Chr3 q21	sodium voltage-gated channel alpha subunit 3	-0.0676639	0.0282349	0.0165543	-0.123003	-0.0123244	0.287721	-0.078892	-0.0549922	0.00387181	0.0423358	20	1	0.0106724	0.0050806	71.0925	6.04898750893314e-08	3.19168266066357e-07	72.727	3.66663	0.238756	0.811295	0.974999
302969	75956	75956_302969	Srrm2	Chr17 cM	Chr17:24009506-24043715(+)	serine/arginine repetitive matrix 2	Srrm2	Chr10 q12	serine/arginine repetitive matrix 2	-0.0536515	0.0224039	0.0166325	-0.0975624	-0.00974053	0.288775	-0.0616938	-0.0423847	0.00603437	0.046176	22	1	0.00480177	0.00313683	40.8537	0.00584541	0.012549	49.1246	1.96558	0.755536	0.449927	0.902152
360629	68106	68106_360629	Nt5c3b	Chr11 cM	Chr11:100313147-100332634(-)	5'-nucleotidase, cytosolic IIIB	Nt5c3b	Chr10 q31	5'-nucleotidase, cytosolic IIIB	-0.0561684	0.0234665	0.016686	-0.102162	-0.0101749	0.289233	-0.0627497	-0.0433151	0.00774722	0.0418442	22	1	0.00667078	0.00360166	53.2899	0.000124972	0.000389233	61.0391	2.56668	-0.297611	0.766	0.967487
304985	18313	18313_304985	Or10j5	Chr1 cM	Chr1:172784335-172785384(+)	olfactory receptor family 10 subfamily J member 5	Or10j5	Chr13 q24	olfactory receptor family 10 subfamily J member 5	0.0534813	0.0223479	0.0167057	0.00968019	0.0972825	0.289233	0.044197	0.0761003	0.000689374	0.0528312	15	1	0.00168752	0.00232695	19.165	0.15874	0.220987	28.545	1.39948	-0.166289	0.867929	0.983046
25665	20271	20271_25665	Scn5a	Chr9 cM	Chr9:119312474-119408082(-)	sodium channel, voltage-gated, type V, alpha	Scn5a	Chr8 q32	sodium voltage-gated channel alpha subunit 5	0.0490987	0.0205177	0.0167115	0.00888479	0.0893127	0.289233	0.0388214	0.0629056	0.00367562	0.0768455	21	1	0.000195961	0.00197695	18.9053	0.527988	0.599727	2.13373	1.0218	-0.432734	0.665208	0.949321
312668	319734	319734_312668	Cacna2d4	Chr6 cM	Chr6:119213487-119329368(+)	calcium channel, voltage-dependent, alpha 2/delta subunit 4	Cacna2d4	Chr4 q42	calcium voltage-gated channel auxiliary subunit alpha2delta 4	0.07808	0.0326457	0.0167686	0.0140957	0.142064	0.289647	0.0511449	0.0868572	0.00996374	0.0469098	19	1	0.00871968	0.00586627	42.1073	0.00106835	0.00273708	57.1089	2.33149	0.713448	0.475569	0.911498
56764	75015	75015_56764	Samd13	Chr3 cM	Chr3:146350950-146391347(-)	sterile alpha motif domain containing 13	Samd13	Chr2 q44	sterile alpha motif domain containing 13	-0.0801137	0.0334965	0.0167705	-0.145766	-0.0144617	0.289647	-0.0912725	-0.0483011	0.00799419	0.198061	13	1	0	0.00431621	9.06682	0.697213	0.750936	0	1	1.92238	0.0545583	0.546046
378467	233806	233806_378467	Ldaf1	Chr7 cM	Chr7:119701599-119720212(+)	lipid droplet assembly factor 1	Ldaf1	Chr1	lipid droplet assembly factor 1	-0.111532	0.0466661	0.0168479	-0.202996	-0.0200686	0.29068	-0.123256	-0.0698123	0.0119708	0.0489386	18	1	0.0292232	0.0131373	103.266	2.20033717492283e-14	2.27538315756596e-13	86.5276	7.4226	-1.56019	0.118716	0.67725
65033	100226	100226_65033	Stx12	Chr4 cM	Chr4:132581375-132611769(-)	syntaxin 12	Stx12	Chr5 q36	syntaxin 12	0.0411253	0.0172142	0.0168931	0.00738598	0.0748645	0.290912	0.0330289	0.0480702	0.000823719	0.0367954	19	1	0.00281774	0.00180352	38.3926	0.00343554	0.00786807	56.1579	2.28091	0.416911	0.676743	0.950718
399489	13555	13555_399489	E2f1	Chr2 cM	Chr2:154401327-154411812(-)	E2F transcription factor 1	E2f1	Chr3 q41	E2F transcription factor 1	0.0809942	0.0339061	0.0169045	0.0145394	0.147449	0.290912	0.0634682	0.095641	0.00324202	0.0391637	21	1	0.0145654	0.0073248	64.7832	1.26363760596389e-06	5.49642370062458e-06	70.7161	3.41484	-0.686474	0.492415	0.915685
287607	170749	170749_287607	Mtmr4	Chr11 cM	Chr11:87482988-87507128(+)	myotubularin related protein 4	Mtmr4	Chr10 q26	myotubularin related protein 4	-0.0413059	0.0173052	0.0169907	-0.0752235	-0.00738835	0.290912	-0.0503362	-0.0325539	0.00142089	0.0471076	21	1	0.00141592	0.00173282	23.7299	0.254389	0.32765	25.4407	1.34122	1.08112	0.279645	0.825827
299008	76826	76826_299008	Nubpl	Chr12 cM	Chr12:52144529-52357753(+)	nucleotide binding protein-like	Nubpl	Chr6 q23	NUBP iron-sulfur cluster assembly factor like	-0.033271	0.0139399	0.0169985	-0.0605927	-0.00594922	0.290912	-0.0419206	-0.0281574	0.0098862	0.047928	19	1	6.47577207465226e-07	0.000863762	15.8793	0.600968	0.666198	0.0159526	1.00016	-1.88257	0.0597587	0.565496
290639	74015	74015_290639	Fcho1	Chr8 cM	Chr8:72161031-72178360(-)	FCH domain only 1	Fcho1	Chr16 p14	FCH and mu domain containing endocytic adaptor 1	-0.0534204	0.0223839	0.0170071	-0.097292	-0.00954873	0.290912	-0.0616703	-0.0452474	0.00424647	0.054746	22	1	0.00319853	0.00306657	33.3738	0.0422334	0.0711539	32.4031	1.47936	1.20338	0.228829	0.787364
NA	18597	18597_NA	Pdha1	ChrX cM	ChrX:158905205-158921409(-)	pyruvate dehydrogenase E1 alpha 1	NA	NA	NA	0.0902869	0.0378402	0.0170325	0.0161215	0.164452	0.290912	0.0640942	0.108129	0.00369009	0.0513894	12	1	0.0120654	0.00722406	47.404	1.82290271384583e-06	7.75721294173715e-06	77.6685	4.47797	1.2502	0.211227	0.772386
24661	18948	18948_24661	Pnmt	Chr11 cM	Chr11:98277449-98279006(+)	phenylethanolamine-N-methyltransferase	Pnmt	Chr10	phenylethanolamine-N-methyltransferase	0.0621102	0.0260335	0.0170429	0.0110855	0.113135	0.290912	0.0479187	0.0792663	0.00164605	0.0600092	14	1	0.00305179	0.00320301	19.2787	0.114713	0.168604	39.9259	1.66461	1.97412	0.0483681	0.524083
317221	213436	213436_317221	Rtl3	ChrX cM	ChrX:105880688-105884145(-)	retrotransposon Gag like 3	Rtl3	ChrX q22	retrotransposon Gag like 3	-0.492248	0.206352	0.0170568	-0.89669	-0.0878062	0.290912	-0.547551	-0.356412	0.0116056	0.044677	14	1	0.531794	0.231771	192.301	5.18360149712821e-34	1.80376209058297e-32	96.3422	27.3388	-1.00853	0.313201	0.847486
293488	75565	75565_293488	Sgf29	Chr7 cM	Chr7:126248481-126272097(+)	SAGA complex associated factor 29	Sgf29	Chr1 q36	SAGA complex associated factor 29	0.0479508	0.0201035	0.0170698	0.00854872	0.0873529	0.290912	0.0387095	0.0564128	0.00309706	0.0451066	22	1	0.00402757	0.00258097	45.0621	0.00169978	0.00418263	51.6821	2.06963	-0.376709	0.70639	0.957314
25544	20339	20339_25544	Sele	Chr1 cM	Chr1:163875773-163885246(+)	selectin, endothelial cell	Sele	Chr13 q23	selectin E	-0.0418351	0.0175471	0.0171178	-0.0762268	-0.00744352	0.290912	-0.0475848	-0.028673	0.00890692	0.0502612	20	1	0.0012522	0.00152943	24.2076	0.188309	0.255258	24.9	1.33156	1.37174	0.170146	0.745727
29430	15114	15114_29430	Hap1	Chr11 cM	Chr11:100238153-100246954(-)	huntingtin-associated protein 1	Hap1	Chr10 q31	huntingtin-associated protein 1	-0.154707	0.0648905	0.0171198	-0.28189	-0.027524	0.290912	-0.176149	-0.115468	0.00598174	0.0399936	22	1	0.0749122	0.0283298	148.526	3.34577766719061e-21	5.76648451856237e-20	89.0187	9.10641	-0.794462	0.426926	0.896689
500797	78906	78906_500797	Misp	Chr10 cM	Chr10:79656853-79666286(+)	mitotic spindle positioning	Misp	Chr7 q11	mitotic spindle positioning	0.0663156	0.027816	0.0171218	0.0117973	0.120834	0.290912	0.0552248	0.0814545	0.00200011	0.0547812	21	1	0.00326997	0.00420781	25.4011	0.186514	0.253136	22.6137	1.29222	-0.591872	0.553936	0.929699
170520	114886	114886_170520	Cygb	Chr11 cM	Chr11:116536421-116544887(-)	cytoglobin	Cygb	Chr10 q32.2	cytoglobin	-0.172979	0.0725612	0.0171299	-0.315196	-0.0307618	0.290912	-0.18861	-0.1324	0.0114671	0.0369826	22	1	0.105106	0.0356432	285.926	2.30127475884862e-48	1.47693485885016e-46	94.5859	18.4702	-1.78255	0.07466	0.606987
295274	319190	319190_295274	H2bc21	Chr3 cM	Chr3:96128435-96131054(+)	H2B clustered histone 21	Hist2h2be	Chr2 q34	histone cluster 2 H2B family member E	-0.133671	0.0560771	0.0171397	-0.24358	-0.0237617	0.290912	-0.158335	-0.0940796	0.00335217	0.0431634	14	1	0.0334013	0.0169633	66.9324	2.93146613416973e-09	1.86685723617743e-08	84.4908	6.4478	-0.893353	0.371668	0.874756
NA	68193	68193_NA	Rpl24	Chr16 cM	Chr16:55786638-55791798(+)	ribosomal protein L24	NA	NA	NA	-0.030459	0.0127797	0.0171539	-0.0555067	-0.00541128	0.290912	-0.0385273	-0.0248416	0.00428077	0.0715894	12	1	0	0.000705998	8.20769	0.694587	0.74845	0	1	0.706008	0.480183	0.91322
103693419	69802	69802_103693419	Cox11	Chr11 cM	Chr11:90528999-90535757(+)	cytochrome c oxidase assembly protein 11, copper chaperone	Cox11	Chr10	cytochrome c oxidase copper chaperone COX11	0.046996	0.0197207	0.0171683	0.0083442	0.0856478	0.290912	0.0381702	0.0549659	0.00560226	0.0527133	22	1	0.00309236	0.00236033	33.276	0.0432447	0.0726057	42.6836	1.7447	-2.02535	0.0428318	0.508379
25308	13014	13014_25308	Cstb	Chr10 cM	Chr10:78261504-78263456(+)	cystatin B	Cstb	Chr20 p12	cystatin B	0.0362824	0.0152254	0.0171711	0.00644124	0.0661237	0.290912	0.022967	0.0441937	0.00590166	0.0699782	22	1	0.000718887	0.00118091	22.8965	0.349522	0.428021	16.4075	1.19628	-0.158718	0.873891	0.983619
362914	76773	76773_362914	Ntaq1	Chr15 cM	Chr15:58004773-58022061(+)	N-terminal glutamine amidase 1	Ntaq1	Chr7 q33	N-terminal glutamine amidase 1	-0.0600359	0.0252006	0.0172038	-0.109428	-0.0106437	0.290912	-0.0714218	-0.0420702	0.00229253	0.0482402	20	1	0.00585325	0.0038457	39.8521	0.00342172	0.00783749	51.2951	2.05318	-0.719691	0.471715	0.910139
304325	231832	231832_304325	Tmem184a	Chr5 cM	Chr5:139790707-139805725(-)	transmembrane protein 184a	Tmem184a	Chr12 q11	transmembrane protein 184A	0.038	0.0159524	0.0172149	0.00673386	0.0692662	0.290912	0.0295601	0.0470805	0.00486672	0.0877776	19	1	3.13296155148812e-06	0.00120616	12.7631	0.805448	0.842693	0.061314	1.00061	0.451592	0.651563	0.948817
NA	20224	20224_NA	Sar1a	Chr10 cM	Chr10:61516096-61529076(+)	secretion associated Ras related GTPase 1A	NA	NA	NA	0.04137	0.0173683	0.0172224	0.00732873	0.0754113	0.290912	0.0331887	0.0563893	0.00381216	0.0566733	12	1	0.000125397	0.00130389	11.0622	0.438068	0.51515	3.32608	1.03441	1.47851	0.139271	0.703628
170899	16526	16526_170899	Kcnk2	Chr1 cM	Chr1:188940127-189134470(-)	potassium channel, subfamily K, member 2	Kcnk2	Chr13 q26	potassium two pore domain channel subfamily K member 2	-0.0572078	0.0240195	0.0172318	-0.104285	-0.0101305	0.290912	-0.0651487	-0.0471867	0.00467799	0.0507456	22	1	0.00401209	0.00340743	40.0002	0.00743645	0.0154948	39.3862	1.64979	-0.841051	0.40032	0.887349
299201	78920	78920_299201	Dlst	Chr12 cM	Chr12:85157597-85180865(+)	dihydrolipoamide S-succinyltransferase	Dlst	Chr6 q31	dihydrolipoamide S-succinyltransferase	-0.0283774	0.0119244	0.0173231	-0.0517487	-0.00500601	0.291792	-0.0326627	-0.0217047	0.00634153	0.0487239	22	1	0.000368893	0.000806837	22.6472	0.363073	0.44173	12.3556	1.14097	-0.187776	0.851052	0.97906
300666	71764	71764_300666	C2cd2l	Chr9 cM	Chr9:44220534-44231579(-)	C2 calcium-dependent domain containing 2-like	C2cd2l	Chr8 q22	C2CD2-like	-0.0874419	0.0367464	0.0173311	-0.159464	-0.0154203	0.291792	-0.0989054	-0.0520322	0.00744738	0.0366182	20	1	0.0201913	0.00857244	88.9717	5.04352158018469e-11	3.8909188467524e-10	83.647	6.1151	-0.883651	0.376884	0.875737
282832	12769	12769_282832	Ccr9	Chr9 cM	Chr9:123596276-123612522(+)	C-C motif chemokine receptor 9	Ccr9	Chr8 q32	C-C motif chemokine receptor 9	0.0358528	0.0150675	0.017337	0.00632107	0.0653845	0.291792	0.0277233	0.0450726	0.00778773	0.0792614	18	1	0.000125086	0.00103763	14.0319	0.664842	0.722391	2.93547	1.03024	0.571492	0.567666	0.932475
499255	66356	66356_499255	Knop1	Chr7 cM	Chr7:118441440-118454907(-)	lysine rich nucleolar protein 1	Knop1	Chr1 q35	lysine-rich nucleolar protein 1	0.0454302	0.0190977	0.0173679	0.00799932	0.082861	0.291921	0.0376623	0.0538036	0.00365703	0.0453217	21	1	0.00282175	0.0021936	31.0438	0.0546143	0.0889072	41.8182	1.71875	-1.65281	0.0983696	0.650515
24367	99571	99571_24367	Fgg	Chr3 cM	Chr3:82915031-82922356(+)	fibrinogen gamma chain	Fgg	Chr2 q34	fibrinogen gamma chain	-0.103081	0.0433438	0.0173963	-0.188034	-0.0181289	0.291921	-0.118507	-0.0789271	0.00397756	0.0375232	17	1	0.0179806	0.0102261	44.1028	0.000190281	0.00057074	75.3825	4.06215	0.103125	0.917864	0.991531
502642	72657	72657_502642	Selenoh	Chr2 cM	Chr2:84499559-84501052(-)	selenoprotein H	Selenoh	Chr3 q24	selenoprotein H	0.0444475	0.0186896	0.0173977	0.00781653	0.0810785	0.291921	0.0362815	0.0512079	0.00608408	0.0454178	22	1	0.00297022	0.00217332	38.4531	0.0113995	0.0226319	45.6367	1.83948	0.0911627	0.927363	0.994005
290527	11744	11744_290527	Anxa11	Chr14 cM	Chr14:25842580-25887228(+)	annexin A11	Anxa11	Chr16 p16	annexin A11	0.0796638	0.0335029	0.0174155	0.0139993	0.145328	0.291922	0.0625994	0.0922312	0.00132566	0.0437019	22	1	0.0151523	0.00727584	69.6047	4.06552227800363e-07	1.91099243241356e-06	74.4866	3.91951	1.90689	0.0565348	0.553345
304825	170788	170788_304825	Crb1	Chr1 cM	Chr1:139124794-139304838(-)	crumbs family member 1, photoreceptor morphogenesis associated	Crb1	Chr13 q13	crumbs cell polarity complex component 1	-0.064679	0.027215	0.0174732	-0.118019	-0.0113386	0.292394	-0.0774937	-0.0501122	0.00227494	0.050764	21	1	0.00475826	0.00415757	30.1213	0.0679124	0.107397	36.773	1.5816	-0.212646	0.831603	0.977518
29263	11480	11480_29263	Acvr2a	Chr2 cM	Chr2:48704121-48793276(+)	activin receptor IIA	Acvr2a	Chr3 q12	activin A receptor type 2A	-0.128556	0.0541038	0.0174963	-0.234598	-0.022515	0.292394	-0.145039	-0.0923425	0.00724676	0.0392783	22	1	0.0563521	0.0198233	156.55	9.90756247789038e-23	1.91802036983948e-21	91.2169	11.3855	-1.39228	0.163837	0.739754
311430	228607	228607_311430	Mavs	Chr2 cM	Chr2:131075983-131089945(+)	mitochondrial antiviral signaling protein	Mavs	Chr3 q36	mitochondrial antiviral signaling protein	-0.0456471	0.0192129	0.0175081	-0.0833037	-0.00799058	0.292394	-0.0536663	-0.0360929	0.00302977	0.0390851	22	1	0.00319034	0.0023833	37.4353	0.0149966	0.0288796	42.6532	1.74378	1.62239	0.104721	0.662803
100360287	240067	240067_100360287	Zfp952	Chr17 cM	Chr17:33212103-33224431(+)	zinc finger protein 952	Zfp952	Chr7	zinc finger protein 952	-0.052096	0.0219285	0.0175145	-0.0950751	-0.009117	0.292394	-0.0631251	-0.0358246	0.00602555	0.059991	13	1	0.00175689	0.00231684	15.5293	0.21376	0.283946	30.6472	1.4419	-1.38255	0.166804	0.741983
171068	18986	18986_171068	Pou2f1	Chr1 cM	Chr1:165692723-165830247(-)	POU domain, class 2, transcription factor 1	Pou2f1	Chr13 q23	POU class 2 homeobox 1	-0.0463857	0.0195288	0.0175371	-0.0846614	-0.00811	0.29245	-0.0530536	-0.0355833	0.00557464	0.0425093	22	1	0.00178509	0.00233919	24.4818	0.270306	0.344679	22.4962	1.29026	0.548915	0.583064	0.934575
64040	56752	56752_64040	Aldh9a1	Chr1 cM	Chr1:167177560-167196100(+)	aldehyde dehydrogenase 9, subfamily A1	Aldh9a1	Chr13 q24	aldehyde dehydrogenase 9 family, member A1	-0.0708233	0.0298236	0.0175612	-0.129276	-0.0123702	0.29245	-0.0782251	-0.0447462	0.0076629	0.0381533	21	1	0.0132307	0.00580078	88.6867	1.25667450392384e-10	9.29071683896003e-10	76.982	4.34442	0.420082	0.674426	0.95037
364648	20419	20419_364648	Shcbp1	Chr8 cM	Chr8:4785976-4829549(-)	Shc SH2-domain binding protein 1	Shcbp1	Chr16 q12.5	SHC binding and spindle associated 1	-0.0655306	0.0276006	0.017585	-0.119627	-0.0114343	0.29245	-0.0938131	-0.05408	0.00407446	0.0598562	13	1	6.7322753434613e-05	0.0031755	8.6991	0.728393	0.777311	0.624254	1.00628	-0.10919	0.913052	0.990965
290636	66171	66171_290636	Pgls	Chr8 cM	Chr8:72044828-72048911(+)	6-phosphogluconolactonase	Pgls	Chr16 p14	6-phosphogluconolactonase	0.0723259	0.0304662	0.0175977	0.0126133	0.132038	0.29245	0.0604187	0.0822566	0.00675347	0.0412671	22	1	0.0117107	0.0059912	65.7336	1.66877463515386e-06	7.14001785531198e-06	67.061	3.03592	0.865168	0.386946	0.882078
NA	12116	12116_NA	Bhmt	Chr13 cM	Chr13:93753399-93774266(-)	betaine-homocysteine methyltransferase	NA	NA	NA	0.067042	0.0282442	0.0176131	0.0116843	0.1224	0.29245	0.0320592	0.0855955	0.00528029	0.0692593	11	1	0.00277799	0.00321928	20.6137	0.0239543	0.043456	41.4689	1.70849	0.537137	0.591173	0.936563
84508	22644	22644_84508	Rnf103	Chr6 cM	Chr6:71470878-71487865(+)	ring finger protein 103	Rnf103	Chr4 q32	ring finger protein 103	0.0275645	0.0116141	0.0176267	0.00480131	0.0503276	0.29245	0.0224292	0.0323847	0.00678352	0.0566824	22	1	4.71629298648942e-06	0.000777884	24.4496	0.271788	0.346195	0.155354	1.00156	1.10577	0.268827	0.818389
316242	21645	21645_316242	Tcte1	Chr17 cM	Chr17:45834360-45853605(+)	t-complex-associated testis expressed 1	Tcte1	Chr9 q12	t-complex-associated testis expressed 1	0.0913989	0.0385154	0.017642	0.0159101	0.166888	0.29245	0.07565	0.104769	0.00486858	0.0475988	19	1	0.0146725	0.00876165	50.0969	7.29771455228198e-05	0.000237133	64.8748	2.84696	-1.077	0.281481	0.826279
117516	21943	21943_117516	Tnfsf11	Chr14 cM	Chr14:78514886-78545483(-)	tumor necrosis factor (ligand) superfamily, member 11	Tnfsf11	Chr15 q11	TNF superfamily member 11	0.0854613	0.0360235	0.0176741	0.0148565	0.156066	0.292688	0.0431721	0.0979781	0.00822354	0.0434948	16	1	0.0127723	0.0072473	47.6683	2.87599377893777e-05	0.000100865	78.9759	4.75644	1.94697	0.0515388	0.532188
361015	246103	246103_361015	Atxn7	Chr14 cM	Chr14:8362461-8508323(-)	ataxin 7	Atxn7	Chr15 p16	ataxin 7	-0.0436627	0.0184089	0.0177006	-0.0797436	-0.00758188	0.292832	-0.0486586	-0.0273666	0.0115594	0.176925	13	1	0	0.00153595	8.28186	0.762734	0.806564	0	1	1.42967	0.152812	0.723279
NA	56441	56441_NA	Naa80	Chr9 cM	Chr9:107457868-107461247(+)	N(alpha)-acetyltransferase 80, NatH catalytic subunit	NA	NA	NA	0.0558152	0.0235384	0.0177282	0.00968089	0.10195	0.292996	0.0420148	0.0718945	0.00224353	0.0787467	11	1	0.000543349	0.0025183	9.43552	0.491329	0.565486	8.89935	1.09769	-0.699346	0.484336	0.914305
292831	66161	66161_292831	Pop4	Chr7 cM	Chr7:37962239-37970803(-)	processing of precursor 4, ribonuclease P/MRP family, (S. cerevisiae)	Pop4	Chr1 q21	POP4 homolog, ribonuclease P/MRP subunit	0.0466419	0.019678	0.0177756	0.00807378	0.0852099	0.293484	0.0392623	0.0564261	0.00223824	0.0477952	21	1	0.0033089	0.00238891	38.6977	0.00726845	0.0151856	45.6495	1.83991	-2.55966	0.0104775	0.322699
302367	213450	213450_302367	Wmp	ChrX cM	ChrX:106989341-106992042(-)	WAVE homology in membrane protrusions	Wasfl	ChrX q22	WASP family member 1 like	-0.0619584	0.02615	0.0178194	-0.113211	-0.0107054	0.293704	-0.0713206	-0.0381542	0.00646285	0.0483774	16	1	0.00516386	0.00358462	49.0554	1.71608984485865e-05	6.26914416414143e-05	62.9369	2.6981	1.23832	0.215597	0.775659
498911	17752	17752_498911	Mt4	Chr8 cM	Chr8:94863832-94865659(+)	metallothionein 4	Mt4	Chr19 p12	metallothionein 4	0.0620952	0.0262153	0.0178526	0.0107141	0.113476	0.293704	0.0517508	0.0736758	0.00073738	0.0491668	16	1	0.00327214	0.00353549	32.3273	0.00580881	0.0124786	33.3973	1.50144	-1.17531	0.239869	0.797831
317341	100502936	100502936_317341	Ube2q2l	Chr6 cM	Chr6:136377315-136392567(-)	ubiquitin conjugating enzyme E2 Q2 like	Ube2q2l	ChrX q12	ubiquitin-conjugating enzyme E2Q family member 2-like	0.0513378	0.0216769	0.0178692	0.00885184	0.0938237	0.293704	0.0382728	0.0590805	0.00924461	0.0510524	18	1	0.00423502	0.00271953	48.7211	6.65755777517016e-05	0.000218136	61.7226	2.61251	-0.327699	0.743139	0.964952
308458	80297	80297_308458	Sptbn4	Chr7 cM	Chr7:27055808-27147111(-)	spectrin beta, non-erythrocytic 4	Sptbn4	Chr1 q21	spectrin, beta, non-erythrocytic 4	-0.0562488	0.0237523	0.0178777	-0.102802	-0.00969516	0.293704	-0.0663918	-0.0483309	0.00223219	0.0405503	22	1	0.00695203	0.00365307	54.6652	7.90868513803279e-05	0.000255826	64.3352	2.80388	1.92994	0.0536149	0.543196
315120	105844	105844_315120	Card10	Chr15 cM	Chr15:78659338-78687242(-)	caspase recruitment domain family, member 10	Card10	Chr7 q34	caspase recruitment domain family, member 10	-0.168953	0.0713443	0.0178779	-0.308785	-0.0291208	0.293704	-0.183994	-0.110405	0.0103851	0.0401713	22	1	0.09361	0.033966	236.014	2.6002319493794e-38	1.09688556964357e-36	91.0366	11.1565	0.318608	0.750024	0.965404
81735	18007	18007_81735	Neo1	Chr9 cM	Chr9:58781970-58943724(-)	neogenin	Neo1	Chr8 q24	neogenin 1	0.0339684	0.014351	0.017934	0.00584103	0.0620957	0.294057	0.0280138	0.0410086	0.00648263	0.0669434	14	1	7.10443283579444e-07	0.0010215	17.0019	0.199217	0.267471	0.024104	1.00024	0.485842	0.627079	0.943276
310392	26570	26570_310392	Slc7a11	Chr3 cM	Chr3:50319385-50403947(-)	solute carrier family 7 (cationic amino acid transporter, y+ system), member 11	Slc7a11	Chr2 q26	solute carrier family 7 member 11	-0.0677133	0.0286087	0.0179389	-0.123785	-0.0116413	0.294057	-0.0797219	-0.0581276	0.00358769	0.0484296	22	1	0.00613004	0.00512808	37.1885	0.0160142	0.0306283	37.5086	1.60022	1.4563	0.145309	0.711877
24172	11522	11522_24172	Adh1	Chr3 cM	Chr3:137983346-137996459(+)	alcohol dehydrogenase 1 (class I)	Adh1c	Chr2 q44	alcohol dehydrogenase 1C (class I), gamma polypeptide	0.0548942	0.0231955	0.0179529	0.00943184	0.100357	0.294057	0.0452442	0.0698755	0.00614782	0.0612818	19	1	1.70547835643065e-06	0.00287182	23.7358	0.163874	0.226947	0.0161882	1.00016	1.08369	0.278503	0.825827
246266	104816	104816_246266	Aspg	Chr12 cM	Chr12:112073113-112093993(+)	asparaginase	Aspg	Chr6 q32	asparaginase	0.0986169	0.0416806	0.0179806	0.0169245	0.180309	0.294097	0.0600716	0.109578	0.0104007	0.0421886	22	1	0.021946	0.0109206	60.3715	1.12188031012778e-05	4.23439218197884e-05	70.3263	3.36999	1.55983	0.1188	0.67725
362860	216190	216190_362860	Appl2	Chr10 cM	Chr10:83435897-83484602(-)	adaptor protein, phosphotyrosine interaction, PH domain and leucine zipper containing 2	Appl2	Chr7 q13	adaptor protein, phosphotyrosine interacting with PH domain and leucine zipper 2	-0.0953285	0.0402944	0.017991	-0.174304	-0.016353	0.294097	-0.106644	-0.0764097	0.00872551	0.040482	22	1	0.0288728	0.0109193	134.041	1.79165819024672e-18	2.56970523390691e-17	88.4915	8.68919	-0.453444	0.650229	0.9486
288785	14533	14533_288785	Bloc1s1	Chr10 cM	Chr10:128755783-128759393(-)	biogenesis of lysosomal organelles complex-1, subunit 1	Bloc1s1	Chr7 q11	biogenesis of lysosomal organelles complex-1, subunit 1	-0.0767124	0.0324309	0.01801	-0.140276	-0.0131491	0.294115	-0.0872943	-0.0537477	0.00754982	0.048261	22	1	0.0157549	0.00697613	107.91	1.1211322298116e-13	1.09097079637242e-12	78.5101	4.65335	0.121555	0.903252	0.98992
NA	215201	215201_NA	Trmt2b	ChrX cM	ChrX:133123704-133177770(-)	TRM2 tRNA methyltransferase 2B	NA	NA	NA	-0.041967	0.0177546	0.0180922	-0.0767653	-0.00716862	0.295132	-0.0537761	-0.0315077	0.0096764	0.0850093	11	1	0	0.00126456	10.6026	0.389308	0.467578	0	1	-1.02972	0.30314	0.840548
289778	73862	73862_289778	Spmip7	Chr11 cM	Chr11:11412094-11465192(+)	sperm microtubule inner protein 7	Spmip7	Chr14 q21	sperm microtubule inner protein 7	0.0742311	0.0314156	0.0181338	0.0126577	0.135805	0.295132	0.0572952	0.0882322	0.00493584	0.0619739	19	1	0.0059274	0.00521678	31.4397	0.0255905	0.0460194	38.3659	1.62248	-0.517491	0.604814	0.938899
293960	22682	22682_293960	Zfand5	Chr19 cM	Chr19:21249642-21264204(+)	zinc finger, AN1-type domain 5	Zfand5	Chr1 q51	zinc finger AN1-type containing 5	0.0575283	0.0243486	0.0181427	0.0098059	0.105251	0.295132	0.0332153	0.065301	0.00963588	0.0579216	19	1	0.00615991	0.00366062	41.7716	0.00119008	0.00301476	59.1582	2.44847	1.63343	0.102379	0.658396
56780	56318	56318_56780	Acp3	Chr9 cM	Chr9:104165439-104214921(-)	acid phosphatase 3	Acp3	Chr8 q32	acid phosphatase 3	0.0470508	0.0199143	0.0181438	0.00801961	0.0860821	0.295132	0.0343227	0.0566691	0.000614745	0.0579046	19	1	0.00224238	0.00206597	34.2449	0.0117465	0.023249	44.6004	1.80507	1.56459	0.117678	0.676807
289587	231296	231296_289587	Lrrc66	Chr5 cM	Chr5:73763985-73789771(-)	leucine rich repeat containing 66	Lrrc66	Chr14 p11	leucine rich repeat containing 66	-0.0561072	0.0237586	0.0181983	-0.102673	-0.00954131	0.295727	-0.065685	-0.0395049	0.0089951	0.0571782	18	1	0.00237754	0.00280938	18.8556	0.336885	0.415321	30.0801	1.43021	-0.235462	0.81385	0.975046
25660	12487	12487_25660	Cd28	Chr1 cM	Chr1:60785547-60812521(+)	CD28 antigen	Cd28	Chr9 q32	Cd28 molecule	0.044748	0.0189547	0.0182362	0.00759748	0.0818985	0.296051	0.0366987	0.0518798	0.0118422	0.0568026	19	1	3.02252217586631e-06	0.00163619	18.5487	0.420095	0.497327	0.0409842	1.00041	2.26074	0.0237756	0.4252
364427	70859	70859_364427	Lrrc63	Chr14 cM	Chr14:75321743-75368321(-)	leucine rich repeat containing 63	Lrrc63	Chr15 q11	leucine rich repeat containing 63	0.0426915	0.0180891	0.0182719	0.00723742	0.0781455	0.296269	0.029192	0.0497033	0.00674817	0.213896	19	1	0	0.00143263	19.7082	0.349484	0.428006	0	1	-0.677312	0.498208	0.917035
117183	66214	66214_117183	Rgcc	Chr14 cM	Chr14:79526190-79539075(-)	regulator of cell cycle	Rgcc	Chr15 q12	regulator of cell cycle	-0.0464361	0.0196781	0.0182856	-0.0850046	-0.00786771	0.296269	-0.0546001	-0.0267589	0.0088813	0.101509	18	1	0.00169917	0.00213873	20.8456	0.233271	0.305295	26.8852	1.36771	0.753967	0.450869	0.902395
361999	66471	66471_361999	Anp32e	Chr3 cM	Chr3:95836557-95854699(+)	acidic nuclear phosphoprotein 32 family member E	Anp32e	Chr2 q34	acidic nuclear phosphoprotein 32 family member E	0.0546905	0.0231832	0.0183214	0.00925227	0.100129	0.29636	0.0380598	0.0632963	0.00516838	0.0433936	22	1	0.00504273	0.003324	39.5008	0.00854707	0.017578	51.3805	2.05679	-0.113672	0.909498	0.990229
288051	22247	22247_288051	Umps	Chr16 cM	Chr16:33775152-33787408(-)	uridine monophosphate synthetase	Umps	Chr11 q22	uridine monophosphate synthetase	-0.0488642	0.0207145	0.0183271	-0.0894639	-0.00826462	0.29636	-0.0573327	-0.0315282	0.0060827	0.0801729	22	1	0.0037703	0.00267911	38.9892	0.00984441	0.0199109	45.1369	1.82272	-0.770407	0.441059	0.899962
293725	67160	67160_293725	Eef1g	Chr19 cM	Chr19:8944405-8955544(+)	eukaryotic translation elongation factor 1 gamma	Eef1g	Chr1 q43	eukaryotic translation elongation factor 1 gamma	-0.0422774	0.0179263	0.0183536	-0.0774123	-0.00714258	0.296424	-0.0487744	-0.0312646	0.00694063	0.0498406	20	1	0.00311626	0.00195931	39.0841	0.00430783	0.0096122	55.0536	2.22487	-0.377816	0.705567	0.956864
287177	67458	67458_287177	Ergic1	Chr17 cM	Chr17:26780463-26875908(+)	endoplasmic reticulum-golgi intermediate compartment 1	Ergic1	Chr10 q12	endoplasmic reticulum-golgi intermediate compartment 1	0.0778859	0.0330286	0.018367	0.013151	0.142621	0.296424	0.0588777	0.0899591	0.00824925	0.049327	14	1	0.0114342	0.00592254	73.4114	1.87910656503906e-10	1.36357165348677e-09	83.9371	6.22551	0.709924	0.477752	0.912487
309871	12142	12142_309871	Prdm1	Chr10 cM	Chr10:44313173-44404497(-)	PR domain containing 1, with ZNF domain	Prdm1	Chr20 q13	PR/SET domain 1	0.0822522	0.0349011	0.0184369	0.0138474	0.150657	0.297186	0.0625734	0.0945963	0.00745922	0.0491798	21	1	0.0124984	0.00710502	53.9879	5.80863569079472e-05	0.000192346	61.8431	2.62076	-1.85775	0.0632051	0.577506
140607	117150	117150_140607	Pip4k2c	Chr10 cM	Chr10:127032936-127047454(-)	phosphatidylinositol-5-phosphate 4-kinase, type II, gamma	Pip4k2c	Chr7 q22	phosphatidylinositol-5-phosphate 4-kinase type 2 gamma	0.0430741	0.0182822	0.0184699	0.00724153	0.0789066	0.297186	0.0283387	0.0478337	0.00873654	0.0682396	21	1	0.00179891	0.00201619	25.785	0.173029	0.237512	27.763	1.38433	-0.612057	0.5405	0.927667
93667	56177	56177_93667	Olfm1	Chr2 cM	Chr2:28083105-28120748(+)	olfactomedin 1	Olfm1	Chr3 p12	olfactomedin 1	-0.044024	0.0186913	0.0185069	-0.0806584	-0.00738968	0.297186	-0.0511079	-0.0347102	0.00589678	0.0423681	21	1	0.00276758	0.00216352	32.8556	0.0349918	0.0603971	41.1021	1.69785	-0.28973	0.772023	0.967947
297516	211232	211232_297516	Cpne9	Chr6 cM	Chr6:113259244-113282532(+)	copine family member IX	Cpne9	Chr4 q42	copine family member 9	0.293707	0.124738	0.0185429	0.0492254	0.538189	0.297186	0.159853	0.321411	0.0122257	0.0408298	22	1	0.309954	0.105098	349.649	2.23456680362687e-61	2.15537689234045e-59	96.752	30.7886	2.06758	0.0386792	0.499198
362766	211064	211064_362766	Alkbh1	Chr12 cM	Chr12:87474847-87490609(-)	alkB homolog 1, histone H2A dioxygenase	Alkbh1	Chr6 q31	alkB homolog 1, histone H2A dioxygenase	-0.0607544	0.025804	0.0185497	-0.111329	-0.0101795	0.297186	-0.079585	-0.0488418	0.000275712	0.0781095	12	1	0.00307229	0.00321021	18.6867	0.0669537	0.106064	41.7202	1.71586	2.40389	0.0162217	0.379518
29680	13070	13070_29680	Cyp11a1	Chr9 cM	Chr9:57913694-57934306(+)	cytochrome P450, family 11, subfamily a, polypeptide 1	Cyp11a1	Chr8 q24	cytochrome P450, family 11, subfamily a, polypeptide 1	0.176583	0.0750036	0.018556	0.0295791	0.323588	0.297186	0.107465	0.197244	0.0101436	0.0421538	19	1	0.0893002	0.0352989	146.619	3.36742500787477e-22	6.26181601802553e-21	91.5153	11.786	0.846411	0.397324	0.886554
289657	67249	67249_289657	Tbc1d19	Chr5 cM	Chr5:53966948-54061307(+)	TBC1 domain family, member 19	Tbc1d19	Chr14 q11	TBC1 domain family, member 19	0.0412989	0.0175463	0.0185869	0.00690884	0.0756889	0.297186	0.0277315	0.0469801	0.0086374	0.0502621	22	1	0.00259353	0.00191628	35.973	0.0220186	0.0403528	43.2916	1.76341	-0.00381005	0.99696	1
681249	108900	108900_681249	Fam72a	Chr1 cM	Chr1:131455641-131467610(+)	family with sequence similarity 72, member A	Fam72a	Chr13 q13	family with sequence similarity 72, member A	-0.0834765	0.0354705	0.0186025	-0.152997	-0.0139555	0.297186	-0.099554	-0.0607446	0.0109927	0.0672032	13	1	0.00611112	0.00585937	26.3589	0.00954589	0.0193928	48.0678	1.92559	-0.453937	0.649874	0.948579
307050	67440	67440_307050	Mtpap	Chr18 cM	Chr18:4375592-4397330(+)	mitochondrial poly(A) polymerase	Mtpap	Chr17 q12.1	mitochondrial poly(A) polymerase	0.0296577	0.0126032	0.0186135	0.00495583	0.0543597	0.297186	0.0233318	0.0360951	0.00612901	0.0764307	22	1	0	0.00085888	16.5317	0.739074	0.786521	0	1	-0.507399	0.611875	0.94174
84587	227120	227120_84587	Plcl1	Chr1 cM	Chr1:55445080-55793444(+)	phospholipase C-like 1	Plcl1	Chr9 q31	phospholipase C-like 1	0.0462579	0.0196586	0.0186196	0.00772774	0.0847881	0.297186	0.0369822	0.0551546	0.00378663	0.0541275	20	1	0.0023238	0.00234081	25.8401	0.134706	0.192868	31.9422	1.46934	-0.701558	0.482955	0.913987
681123	66119	66119_681123	Tomm6	Chr17 cM	Chr17:47997571-47999311(-)	translocase of outer mitochondrial membrane 6	Tomm6	Chr9 q12	translocase of outer mitochondrial membrane 6	-0.0349136	0.0148382	0.0186252	-0.0639961	-0.00583121	0.297186	-0.0416653	-0.0261589	0.0137756	0.0898573	13	1	2.66392665026752e-06	0.000919934	13.3009	0.347554	0.426054	0.0849435	1.00085	0.64556	0.518564	0.922984
360503	66978	66978_360503	Luc7l	Chr17 cM	Chr17:26471870-26504478(+)	Luc7-like	Luc7l	Chr10 q12	LUC7-like	-0.0341775	0.0145263	0.0186325	-0.0626485	-0.0057065	0.297186	-0.0388477	-0.0258131	0.00734912	0.0453551	22	1	0.000768719	0.00127101	27.3215	0.160464	0.222861	17.4488	1.21137	-1.29523	0.195241	0.761778
298690	117592	117592_298690	B3galt6	Chr4 cM	Chr4:156073923-156077106(-)	UDP-Gal:betaGal beta 1,3-galactosyltransferase, polypeptide 6	B3galt6	Chr5 q36	Beta-1,3-galactosyltransferase 6	-0.0399199	0.0169693	0.0186485	-0.0731791	-0.00666079	0.297186	-0.046263	-0.0280071	0.00750538	0.101184	22	1	0.0003263	0.00165162	22.3702	0.378452	0.457002	5.16146	1.05442	0.0599981	0.952157	0.999843
100125364	67912	67912_100125364	1600012H06Rik	Chr17 cM	Chr17:15163446-15166201(+)	RIKEN cDNA 1600012H06 gene	C1h6orf120	Chr1	similar to human chromosome 6 open reading frame 120	0.0524476	0.0223019	0.0186872	0.00873672	0.0961584	0.297254	0.0438285	0.0626222	0.0025823	0.043212	22	1	0.00648437	0.00331026	55.5945	5.78770805648279e-05	0.000191692	63.2781	2.72317	-0.91246	0.361527	0.870101
502679	69294	69294_502679	Cst13	Chr2 cM	Chr2:148662001-148672330(+)	cystatin 13	Cst13	Chr3 q41	cystatin 13	0.0682465	0.0290203	0.0186888	0.0113678	0.125125	0.297254	0.0444108	0.0777035	0.00816926	0.0494152	14	1	0.00511875	0.00450096	23.8052	0.0329701	0.0574365	46.0009	1.85188	-0.693076	0.488262	0.914561
100361556	67038	67038_100361556	Ly6m	Chr15 cM	Chr15:74750185-74753553(-)	lymphocyte antigen 6 family member M	Ly6m	Chr7	lymphocyte antigen 6 family member M	0.0992338	0.0422251	0.0187675	0.0164742	0.181993	0.298219	0.068715	0.114454	0.0135754	0.0764946	11	1	0.0109035	0.00757874	56.4096	1.72027959537546e-08	9.90031111169674e-08	78.8326	4.72424	-1.27621	0.201882	0.767361
29148	17928	17928_29148	Myog	Chr1 cM	Chr1:134217742-134220286(+)	myogenin	Myog	Chr13 q13	myogenin	0.0520165	0.0221447	0.0188274	0.00861356	0.0954194	0.298883	0.0402376	0.0604923	0.00468966	0.0684349	19	1	0.00205687	0.00267204	23.3251	0.178403	0.243874	24.2184	1.31958	-1.06443	0.287133	0.832252
29256	18389	18389_29256	Oprl1	Chr2 cM	Chr2:181356809-181362778(+)	opioid receptor-like 1	Oprl1	Chr3 q43	opioid related nociceptin receptor 1	-0.0849025	0.0361563	0.0188639	-0.155767	-0.0140375	0.299174	-0.0967143	-0.0600006	0.00750159	0.0391503	22	1	0.0156274	0.00836745	78.5543	1.40646883382531e-08	8.20888073075535e-08	64.5722	2.82264	0.327269	0.743464	0.964952
362205	435684	435684_362205	Shf	Chr2 cM	Chr2:122179373-122199643(-)	Src homology 2 domain containing F	Shf	Chr3 q35	Src homology 2 domain containing F	0.0563548	0.0240108	0.0189224	0.0092944	0.103415	0.29968	0.0443211	0.0671432	0.00307431	0.049689	14	1	0.00331258	0.00287264	28.8008	0.00698526	0.0146565	47.8668	1.91816	2.06058	0.0393429	0.500699
310756	17454	17454_310756	Mov10	Chr3 cM	Chr3:104702152-104725879(-)	Mov10 RISC complex RNA helicase	Mov10	Chr2 q34	Mov10 RNA helicase	-0.0472165	0.020119	0.0189322	-0.086649	-0.00778404	0.29968	-0.0562238	-0.0331952	0.00345895	0.0677187	22	1	0.00173497	0.00247096	24.8489	0.253768	0.327037	20.571	1.25899	1.06419	0.287244	0.832252
66022	16539	16539_66022	Kcns2	Chr15 cM	Chr15:34837501-34843553(+)	K+ voltage-gated channel, subfamily S, 2	Kcns2	Chr7 q22	potassium voltage-gated channel, modifier subfamily S, member 2	0.105595	0.0450093	0.0189726	0.0173783	0.193812	0.300033	0.0697411	0.119388	0.00853424	0.0548336	22	1	0.031933	0.0133918	113.977	8.98164504328516e-15	9.63220112769476e-14	79.1103	4.78704	0.990973	0.321699	0.853057
298534	269582	269582_298534	Clspn	Chr4 cM	Chr4:126450728-126487696(+)	claspin	Clspn	Chr5 q36	claspin	-0.0514311	0.0219263	0.0189948	-0.0944058	-0.00845631	0.300095	-0.0695987	-0.0446567	0.0014459	0.0399443	22	1	0.00197332	0.00245509	40.958	0.00567448	0.0122179	26.8405	1.36688	-2.05249	0.0401218	0.503773
140635	14255	14255_140635	Flt3	Chr5 cM	Chr5:147267551-147337299(-)	FMS-like tyrosine kinase 3	Flt3	Chr12 p11	Fms related receptor tyrosine kinase 3	-0.144083	0.0614446	0.0190309	-0.264512	-0.0236537	0.30012	-0.158133	-0.101347	0.0124414	0.0344619	21	1	0.0683212	0.0248987	126.619	1.67447755918997e-17	2.25092362357615e-16	92.2368	12.8812	-1.09684	0.272712	0.822156
310341	329628	329628_310341	Fat4	Chr3 cM	Chr3:38941089-39066134(+)	FAT atypical cadherin 4	Fat4	Chr2 q25	FAT atypical cadherin 4	-0.2647	0.112884	0.0190327	-0.485948	-0.0434519	0.30012	-0.286847	-0.193734	0.0139357	0.0431611	21	1	0.247127	0.0841047	384.877	2.78332096077296e-69	3.73236552251945e-67	96.8714	31.9632	-0.465128	0.64184	0.946266
NA	66141	66141_NA	Ifitm3	Chr7 cM	Chr7:140589503-140590657(-)	interferon induced transmembrane protein 3	NA	NA	NA	0.17854	0.0761971	0.0191224	0.0291967	0.327884	0.300652	0.133681	0.209995	0.00462407	0.052426	12	1	0.0414441	0.0285583	28.8667	0.00238054	0.00566018	70.7742	3.42163	0.893761	0.37145	0.874559
294236	14885	14885_294236	Gtf2h4	Chr17 cM	Chr17:35978624-35984607(-)	general transcription factor II H, polypeptide 4	Gtf2h4	Chr20 p12	general transcription factor 2H subunit 4	-0.03667	0.0156506	0.0191274	-0.0673446	-0.00599536	0.300652	-0.0460898	-0.0295093	0.0046889	0.0652515	22	1	0	0.00146596	20.1605	0.511118	0.583983	0	1	-1.48054	0.138729	0.703628
690253	225655	225655_690253	Prelid3a	Chr18 cM	Chr18:67597936-67612905(+)	PRELI domain containing 3A	Prelid3a	Chr18 q12.1	PRELI domain containing 3A	-0.0569775	0.024321	0.0191434	-0.104646	-0.0093092	0.300652	-0.0623736	-0.0375031	0.00434884	0.0388661	22	1	0.00795225	0.00388753	54.3914	8.66654151195181e-05	0.000278213	67.7011	3.09608	-0.362756	0.716787	0.959425
315608	140630	140630_315608	Ube4a	Chr9 cM	Chr9:44834425-44876898(-)	ubiquitination factor E4A	Ube4a	Chr8 q22	ubiquitination factor E4A	0.026805	0.0114435	0.0191614	0.00437612	0.0492338	0.300652	0.0215278	0.030972	0.00726079	0.0586329	21	1	9.31555789635566e-05	0.000749364	23.4622	0.266675	0.340893	3.36076	1.03478	1.12516	0.26052	0.813213
366507	69151	69151_366507	Lzic	Chr4 cM	Chr4:149569686-149581125(+)	leucine zipper and CTNNBIP1 domain containing	Lzic	Chr5 q36	leucine zipper and CTNNBIP1 domain containing	0.0378228	0.0161476	0.0191643	0.00617411	0.0694715	0.300652	0.027213	0.0421195	0.0121696	0.0563326	22	1	0.0010205	0.0015937	26.2273	0.197914	0.266086	18.7294	1.23046	0.0879142	0.929945	0.994909
29740	13177	13177_29740	Eci1	Chr17 cM	Chr17:24645657-24658290(+)	enoyl-Coenzyme A delta isomerase 1	Eci1	Chr10 q12	enoyl-CoA delta isomerase 1	-0.0852992	0.03642	0.0191758	-0.156681	-0.0139172	0.300652	-0.0980919	-0.0600029	0.00728037	0.0602437	22	1	0.021015	0.00885116	167.451	7.99698858671331e-25	1.76104579104472e-23	81.9815	5.54985	-0.81548	0.414798	0.892976
293637	22113	22113_293637	Phlda2	Chr7 cM	Chr7:143055282-143056882(-)	pleckstrin homology like domain, family A, member 2	Phlda2	Chr1 q42	pleckstrin homology-like domain, family A, member 2	0.0419417	0.0179118	0.0192029	0.00683521	0.0770482	0.300791	0.0348389	0.0576243	0.000470854	0.0630749	18	1	0.00123475	0.00149361	32.4461	0.0132374	0.0258448	30.8369	1.44586	2.2749	0.0229122	0.422354
499210	66190	66190_499210	Acer3	Chr7 cM	Chr7:97863015-97970415(-)	alkaline ceramidase 3	Acer3	Chr1 q32	alkaline ceramidase 3	-0.0747777	0.0319474	0.0192502	-0.137393	-0.0121619	0.301091	-0.0912529	-0.0584157	0.00282255	0.0545159	14	1	0.00749194	0.00544164	30.2589	0.00432131	0.00963445	56.2957	2.28811	2.18902	0.028595	0.451769
NA	56846	56846_NA	Necab3	Chr2 cM	Chr2:154386319-154400810(-)	N-terminal EF-hand calcium binding protein 3	NA	NA	NA	0.504711	0.215663	0.0192695	0.0820191	0.927403	0.301091	0.35694	0.564614	0.0134365	0.0443434	12	1	0.535071	0.237903	236.815	1.60104447710413e-44	8.80254253511849e-43	98.1725	54.7193	2.91752	0.00352827	0.212214
60466	53331	53331_60466	Stx7	Chr10 cM	Chr10:24025182-24064859(+)	syntaxin 7	Stx7	Chr1 p12	syntaxin 7	0.0657897	0.0281137	0.0192769	0.010688	0.120892	0.301091	0.0507706	0.0744664	0.00824799	0.0447305	21	1	0.0120146	0.00517088	104.629	1.85318870397397e-13	1.76991861513298e-12	78.5286	4.65736	-0.972689	0.330708	0.85693
NA	211488	211488_NA	Ado	Chr10 cM	Chr10:67380341-67384785(-)	2-aminoethanethiol dioxygenase	NA	NA	NA	0.0500541	0.0213933	0.0192989	0.00812396	0.0919843	0.30115	0.0371196	0.0607955	0.00151851	0.0790638	11	1	0.00108034	0.00215115	14.4122	0.155005	0.216794	21.8723	1.27996	-1.20747	0.227249	0.785692
NA	67062	67062_NA	Slc25a53	ChrX cM	ChrX:135881865-135939051(-)	solute carrier family 25, member 53	NA	NA	NA	-0.0810807	0.0346595	0.0193174	-0.149012	-0.0131493	0.301154	-0.09591	-0.056017	0.00716576	0.059888	11	1	0.00841291	0.0058256	30.438	0.000726106	0.00193105	66.5039	2.98542	-0.69348	0.488009	0.914561
315033	26942	26942_315033	Spag1	Chr15 cM	Chr15:36178245-36235767(+)	sperm associated antigen 1	Spag1	Chr7 q22	sperm associated antigen 1	-0.0601817	0.0257344	0.0193579	-0.11062	-0.00974312	0.301324	-0.0703103	-0.0441181	0.00721355	0.0498189	22	1	0.00669688	0.00415361	52.8862	0.000142784	0.000439873	55.1975	2.23202	1.58123	0.113827	0.673406
316035	67213	67213_316035	Cmtm6	Chr9 cM	Chr9:114560184-114578412(+)	CKLF-like MARVEL transmembrane domain containing 6	Cmtm6	Chr8 q32	CKLF-like MARVEL transmembrane domain containing 6	-0.0485142	0.0207502	0.0193867	-0.0891839	-0.00784454	0.301324	-0.0570651	-0.040373	0.00093023	0.0456128	22	1	0.00331438	0.0026572	35.4682	0.0250684	0.0451691	39.1814	1.64423	-2.14948	0.0315967	0.465028
NA	69123	69123_NA	Eci3	Chr13 cM	Chr13:35130597-35147793(-)	enoyl-Coenzyme A delta isomerase 3	NA	NA	NA	-0.0604586	0.0258592	0.0193879	-0.111142	-0.00977539	0.301324	-0.0795195	-0.0465311	0.000273532	0.0982068	12	1	0.00187875	0.00272541	16.7824	0.114479	0.168365	28.1343	1.39148	-0.629167	0.52924	0.924185
64470	13194	13194_64470	Ddb1	Chr19 cM	Chr19:10582961-10607186(+)	damage specific DNA binding protein 1	Ddb1	Chr1 q43	damage-specific DNA binding protein 1	0.026323	0.0112601	0.0194014	0.00425365	0.0483924	0.301324	0.0195303	0.0318592	0.00376974	0.0798178	22	1	0.000152097	0.000676757	20.0759	0.516461	0.588669	5.47814	1.05796	-1.8756	0.0607097	0.5683
498997	72780	72780_498997	Rspo3	Chr10 cM	Chr10:29329102-29411863(-)	R-spondin 3	Rspo3	Chr1 p11	R-spondin 3	-0.140046	0.0599455	0.0194794	-0.257537	-0.0225553	0.302187	-0.155057	-0.0676968	0.0127604	0.0535852	22	1	0.0578599	0.0238659	77.3083	2.26356583347241e-08	1.28035853420075e-07	83.8359	6.18655	-3.38394	0.00071453	0.0974004
25271	20181	20181_25271	Rxra	Chr2 cM	Chr2:27566452-27652969(+)	retinoid X receptor alpha	Rxra	Chr3 p12	retinoid X receptor alpha	-0.0450469	0.0192842	0.0194936	-0.0828432	-0.00725068	0.302187	-0.0541235	-0.0345468	0.00269507	0.0640936	22	1	0.000866409	0.002171	26.1995	0.198942	0.267211	10.8947	1.12227	-0.411379	0.680795	0.951295
314618	70719	70719_314618	Arhgap45	Chr10 cM	Chr10:79852505-79867305(+)	Rho GTPase activating protein 45	Arhgap45	Chr7 q11	Rho GTPase activating protein 45	0.0585107	0.0250579	0.0195425	0.00939807	0.107623	0.302661	0.0463522	0.0709283	0.00365177	0.0582954	22	1	0.00581726	0.0039034	42.9774	0.00316436	0.00731207	49.871	1.99485	-0.0568386	0.954674	1
497940	70419	70419_497940	2810408A11Rik	Chr11 cM	Chr11:69788178-69791813(-)	RIKEN cDNA 2810408A11 gene	Ppp1r2l1	Chr10 q24	protein phosphatase 1, regulatory (inhibitor) subunit 2 like 1	-0.123934	0.0530879	0.0195689	-0.227985	-0.019884	0.302785	-0.137908	-0.0800863	0.00876573	0.0431287	21	1	0.0381593	0.0172988	144.759	6.30157263681132e-21	1.07152720692336e-19	83.5498	6.07896	0.10169	0.919003	0.991563
682988	67219	67219_682988	Med18	Chr4 cM	Chr4:132186042-132191232(-)	mediator complex subunit 18	Med18	Chr5	mediator complex subunit 18	0.039468	0.0169149	0.0196309	0.00631541	0.0726205	0.302842	0.0332863	0.0462764	0.0116443	0.0559031	18	1	0	0.00145213	10.7899	0.867273	0.895337	0	1	0.41437	0.678603	0.950729
317252	236930	236930_317252	Ercc6l	ChrX cM	ChrX:101186426-101200697(-)	excision repair cross-complementing rodent repair deficiency complementation group 6 like	Ercc6l	ChrX q22	ERCC excision repair 6 like, spindle assembly checkpoint helicase	0.0852321	0.0365286	0.0196325	0.0136374	0.156827	0.302842	0.0604768	0.105444	0.00199419	0.0675038	19	1	0.00886409	0.00695139	33.6503	0.0139076	0.0269967	47.253	1.89584	-0.312407	0.754732	0.965548
289235	98365	98365_289235	Slamf9	Chr1 cM	Chr1:172302927-172305976(+)	SLAM family member 9	Slamf9	Chr13 q24	SLAM family member 9	0.101296	0.0434151	0.0196371	0.0162045	0.186388	0.302842	0.0836999	0.124265	0.00203523	0.0543903	20	1	0.0199419	0.0110999	55.2028	2.16386073910332e-05	7.74034244865977e-05	64.3179	2.80252	-2.18484	0.0289008	0.452122
367214	106821	106821_367214	Oard1	Chr17 cM	Chr17:48717042-48724294(+)	O-acyl-ADP-ribose deacylase 1	Oard1	Chr9 q12	O-acyl-ADP-ribose deacylase 1	-0.0539278	0.023115	0.0196469	-0.0992324	-0.00862326	0.302842	-0.0590561	-0.0323486	0.0111511	0.0421823	22	1	0.00566351	0.00348286	52.8839	0.000142891	0.000440039	53.3946	2.14567	1.19528	0.231978	0.791401
314396	238384	238384_314396	Slc24a4	Chr12 cM	Chr12:102094992-102233350(+)	solute carrier family 24 (sodium/potassium/calcium exchanger), member 4	Slc24a4	Chr6 q32	solute carrier family 24 member 4	0.0722311	0.0309647	0.0196644	0.0115414	0.132921	0.302842	0.0555834	0.0888177	0.000156561	0.0567258	14	1	0.00489521	0.00477075	20.6515	0.0801138	0.123784	43.0692	1.75652	0.21467	0.830025	0.977518
308775	76375	76375_308775	Det1	Chr7 cM	Chr7:78471295-78497011(-)	DET1 partner of COP1 E3 ubiquitin ligase	Det1	Chr1 q31	DET1 partner of COP1 E3 ubiquitin ligase	-0.0696147	0.0298539	0.0197087	-0.128127	-0.0111022	0.303014	-0.0788255	-0.0480078	0.0091364	0.0480517	21	1	0.0110536	0.00564346	84.562	6.51341316833559e-10	4.43934862803832e-09	69.466	3.27503	0.228915	0.818935	0.975975
292130	226250	226250_292130	Afap1l2	Chr19 cM	Chr19:56900793-56996660(-)	actin filament associated protein 1-like 2	Afap1l2	Chr1 q55	actin filament associated protein 1-like 2	-0.106308	0.0455909	0.0197123	-0.195664	-0.0169514	0.303014	-0.115939	-0.076024	0.0108503	0.0448957	21	1	0.0337065	0.0134376	114.001	3.64124631903441e-15	4.06076516471626e-14	85.2329	6.77183	-0.899001	0.368652	0.873391
293493	68952	68952_293493	Tlcd3b	Chr7 cM	Chr7:126413213-126429391(+)	TLC domain containing 3B	Tlcd3b	Chr1 q36	TLC domain containing 3B	-0.0326933	0.0140248	0.0197482	-0.0601815	-0.00520509	0.303169	-0.0372059	-0.0279781	0.0105978	0.0591686	19	1	2.42700744711832e-07	0.000889284	21.0572	0.276535	0.351049	0.00598674	1.00006	1.32205	0.186151	0.761673
288562	50765	50765_288562	Tfr2	Chr5 cM	Chr5:137568102-137585743(+)	transferrin receptor 2	Tfr2	Chr12 q12	transferrin receptor 2	-0.102415	0.0439414	0.0197686	-0.188538	-0.0162911	0.303169	-0.113117	-0.047081	0.0126005	0.0405389	22	1	0.0282629	0.012468	105.399	3.16186815264104e-13	2.95813121438805e-12	76.9422	4.33693	-0.554231	0.579421	0.934575
681665	236790	236790_681665	Ints6l	ChrX cM	ChrX:55500217-55553203(+)	integrator complex subunit 6 like	Ints6l	ChrX	integrator complex subunit 6 like	-0.107684	0.0462113	0.0197929	-0.198256	-0.0171114	0.303169	-0.124414	-0.0755452	0.00978513	0.0627187	13	1	0.0192524	0.0110101	75.6223	2.8019636909104e-11	2.2155124217582e-10	80.9228	5.24186	0.804803	0.420933	0.893579
360860	26374	26374_360860	Cop1	Chr1 cM	Chr1:159059890-159175210(+)	COP1, E3 ubiquitin ligase	Cop1	Chr13 q22	COP1, E3 ubiquitin ligase	0.0494083	0.0212041	0.0197989	0.00784915	0.0909675	0.303169	0.0166492	0.0550827	0.0114764	0.145872	18	1	0.00423001	0.00263286	41.2696	0.000854172	0.00223559	62.5348	2.66914	1.27369	0.202774	0.768157
301287	241035	241035_301287	Pkhd1	Chr1 cM	Chr1:20128003-20688288(-)	polycystic kidney and hepatic disease 1	Pkhd1	Chr9 q13	PKHD1 ciliary IPT domain containing fibrocystin/polyductin	-0.0449661	0.0193061	0.019853	-0.0828053	-0.00712683	0.303169	-0.0511865	-0.0252606	0.00917539	0.254475	11	1	1.88599225916384e-06	0.00143202	10.7255	0.379299	0.45779	0.041713	1.00042	0.65533	0.512255	0.922049
315880	67016	67016_315880	Tbc1d2b	Chr9 cM	Chr9:90084100-90152861(-)	TBC1 domain family, member 2B	Tbc1d2b	Chr8 q31	TBC1 domain family, member 2B	-0.0966663	0.0415071	0.0198637	-0.178019	-0.0153139	0.303169	-0.1204	-0.0758829	0.00046765	0.0505915	14	1	0.0164661	0.00935566	46.6537	1.1052703314021e-05	4.17456579943812e-05	73.3375	3.75059	-1.005	0.314895	0.848828
113898	54683	54683_113898	Prdx5	Chr19 cM	Chr19:6884065-6887474(-)	peroxiredoxin 5	Prdx5	Chr1 q43	peroxiredoxin 5	-0.0333461	0.0143239	0.0199122	-0.0614205	-0.00527171	0.303169	-0.0388432	-0.0215133	0.00318942	0.0539705	22	1	0.00106177	0.00117206	25.637	0.22063	0.291709	27.5093	1.37949	-0.406393	0.684454	0.95221
25399	12293	12293_25399	Cacna2d1	Chr5 cM	Chr5:16139786-16579502(+)	calcium channel, voltage-dependent, alpha2/delta subunit 1	Cacna2d1	Chr4 q12	calcium voltage-gated channel auxiliary subunit alpha2delta 1	0.0368322	0.015823	0.0199249	0.00581963	0.0678448	0.303169	0.0286386	0.0468375	0.00246498	0.0610115	22	1	0.000553445	0.00149913	20.6156	0.482623	0.557762	10.2711	1.11447	0.471367	0.637379	0.945338
25567	21960	21960_25567	Tnr	Chr1 cM	Chr1:159351339-159759299(+)	tenascin R	Tnr	Chr13 q22	tenascin R	0.0533309	0.0229128	0.0199353	0.00842274	0.0982391	0.303169	0.0373046	0.0614838	0.00805463	0.0514004	17	1	0.00319027	0.00290659	24.6447	0.0763386	0.11864	39.7868	1.66077	0.0671455	0.946466	0.998951
690068	69694	69694_690068	Tatdn1	Chr15 cM	Chr15:58762004-58805587(-)	TatD DNase domain containing 1	Tatdn1	Chr7 q33	TatD DNase domain containing 1	0.0571063	0.0245356	0.0199393	0.00901741	0.105195	0.303169	0.0456503	0.071732	0.00118704	0.0683098	14	1	0.00321047	0.00300369	20.8977	0.0749758	0.116886	43.3056	1.76384	-0.419596	0.674781	0.950374
500245	12154	12154_500245	Bmp10	Chr6 cM	Chr6:87405976-87411494(+)	bone morphogenetic protein 10	Bmp10	Chr4 q34	bone morphogenetic protein 10	0.0401756	0.0172614	0.0199398	0.00634382	0.0740075	0.303169	0.0330095	0.0586977	0.0018741	0.0585999	15	1	0.000819714	0.00133402	14.8168	0.390794	0.469022	22.7556	1.29459	0.541572	0.588114	0.935012
689978	228777	228777_689978	Nrsn2	Chr2 cM	Chr2:152210675-152218558(-)	neurensin 2	Nrsn2	Chr3 q41	neurensin 2	-0.170704	0.0733513	0.0199536	-0.31447	-0.0269386	0.303169	-0.187152	-0.129156	0.0129324	0.0468282	22	1	0.103511	0.0364089	245.955	2.66130107823801e-40	1.25058404514125e-38	92.5952	13.5047	-1.51546	0.129655	0.695732
64196	224903	224903_64196	Safb	Chr17 cM	Chr17:56891982-56913294(+)	scaffold attachment factor B	Safb	Chr9 q11	scaffold attachment factor B	-0.0358329	0.0153991	0.0199683	-0.0660146	-0.00565115	0.303169	-0.0471501	-0.0287685	0.0011879	0.0580099	19	1	0.000752263	0.00127733	20.7316	0.293171	0.368789	17.9229	1.21837	0.550575	0.581925	0.934575
246297	214384	214384_246297	Myocd	Chr11 cM	Chr11:65067387-65160815(-)	myocardin	Myocd	Chr10 q24	myocardin	0.0701458	0.0301478	0.0199797	0.0110572	0.129234	0.303169	0.0523107	0.0818779	0.00832489	0.0597657	18	1	0.00762255	0.0050444	41.6782	0.000746276	0.00197959	56.7525	2.31227	-0.143327	0.886032	0.987538
294712	60411	60411_294712	Cenpk	Chr13 cM	Chr13:104365474-104386130(+)	centromere protein K	Cenpk	Chr2 q13	centromere protein K	0.0497606	0.0213913	0.0200078	0.00783432	0.0916868	0.303317	0.0445817	0.0587703	0.00754745	0.0512085	21	1	1.08523615716692e-06	0.00233533	21.6906	0.35753	0.436273	0.0107916	1.00011	-0.868128	0.385324	0.880804
362668	100090	100090_362668	Zbtb48	Chr4 cM	Chr4:152104231-152112128(-)	zinc finger and BTB domain containing 48	Zbtb48	Chr5 q36	zinc finger and BTB domain containing 48	-0.0363155	0.0156171	0.0200526	-0.0669244	-0.00570646	0.303478	-0.0425858	-0.0276849	0.00781338	0.0930891	19	1	0	0.00138191	11.1265	0.888913	0.912991	0	1	1.30578	0.191627	0.761673
117582	72309	72309_117582	Tmem158	Chr9 cM	Chr9:123088118-123089829(-)	transmembrane protein 158	Tmem158	Chr8 q32	transmembrane protein 158	0.174509	0.0750539	0.0200659	0.0274059	0.321612	0.303478	0.112714	0.194112	0.0113533	0.0459669	22	1	0.105853	0.037652	159.589	2.59581072913444e-23	5.17718284961831e-22	91.7736	12.156	3.31009	0.000932647	0.110639
680477	231123	231123_680477	Haus3	Chr5 cM	Chr5:34311240-34326768(-)	HAUS augmin-like complex, subunit 3	Haus3	Chr14 q21	HAUS augmin-like complex, subunit 3	0.0587877	0.0252879	0.020086	0.00922436	0.108351	0.303478	0.0393831	0.0679286	0.00829117	0.0464669	21	1	0.00628994	0.00405273	43.691	0.00165506	0.00408415	52.3492	2.0986	-1.0382	0.299177	0.838924
60398	14198	14198_60398	Fhit	Chr14 cM	Chr14:11307738-12919681(+)	fragile histidine triad gene	Fhit	Chr15 p15	fragile histidine triad diadenosine triphosphatase	0.0534877	0.0230092	0.020092	0.00839053	0.0985848	0.303478	0.037996	0.0642534	0.00131587	0.0679	22	1	0.00368294	0.00316024	31.1208	0.0716708	0.112396	37.0957	1.58972	1.69817	0.0894765	0.633942
679342	66336	66336_679342	Cenpp	Chr13 cM	Chr13:49617499-49806261(-)	centromere protein P	Cenpp	Chr17	centromere protein P	-0.221521	0.0953511	0.0201677	-0.408406	-0.0346362	0.303819	-0.255292	-0.133784	0.00807308	0.0484288	14	1	0.0995067	0.048983	119.445	2.59173538005452e-19	3.95083949709975e-18	85.8467	7.06547	-1.14229	0.253332	0.809518
25273	319757	319757_25273	Smo	Chr6 cM	Chr6:29735502-29761364(+)	smoothened, frizzled class receptor	Smo	Chr4 q22	smoothened, frizzled class receptor	-0.229025	0.0986136	0.0202089	-0.422304	-0.0357458	0.303819	-0.247238	-0.158732	0.0151038	0.0462882	22	1	0.201561	0.0658677	633.342	1.53486962017356e-120	1.20553045310204e-117	96.733	30.6088	-0.0332726	0.973457	1
304374	71176	71176_304374	Fbxo24	Chr5 cM	Chr5:137610767-137623340(-)	F-box protein 24	Fbxo24	Chr12 q12	F-box protein 24	0.0604875	0.0260471	0.02022	0.00943622	0.111539	0.303819	0.0517473	0.0788637	0.000549316	0.0496404	19	1	0.00240005	0.0032761	26.6612	0.0855734	0.131054	22.5642	1.29139	0.530066	0.596066	0.937853
29375	22255	22255_29375	Uncx	Chr5 cM	Chr5:139529620-139533934(+)	UNC homeobox	Uncx	Chr12 q11	UNC homeobox	0.0612294	0.0263702	0.0202377	0.00954464	0.112914	0.303819	0.0454243	0.0709237	0.00586452	0.0560464	20	1	0.00457288	0.00396255	32.8576	0.0249652	0.0450078	37.0266	1.58797	1.04413	0.296424	0.835478
498332	71883	71883_498332	Coq2	Chr5 cM	Chr5:100802589-100822154(-)	coenzyme Q2 4-hydroxybenzoate polyprenyltransferase	Coq2	Chr14 p22	coenzyme Q2, polyprenyltransferase	-0.0514706	0.0221676	0.0202393	-0.0949183	-0.00802285	0.303819	-0.0623197	-0.0402764	0.00340276	0.047324	22	1	0.00694438	0.00322005	83.9151	1.77131106475756e-09	1.15569638853288e-08	72.7881	3.67487	1.17146	0.241415	0.799578
298606	384071	384071_298606	Slc25a34	Chr4 cM	Chr4:141346135-141351132(-)	solute carrier family 25, member 34	Slc25a34	Chr5 q36	solute carrier family 25, member 34	-0.0586455	0.0252629	0.0202651	-0.10816	-0.009131	0.303819	-0.0688482	-0.0438279	0.0071578	0.0660808	22	1	0.00308852	0.0037576	26.9405	0.172833	0.237361	24.2168	1.31955	-1.49036	0.136131	0.701568
29528	22319	22319_29528	Vamp3	Chr4 cM	Chr4:151131762-151142410(-)	vesicle-associated membrane protein 3	Vamp3	Chr5 q36	vesicle-associated membrane protein 3	0.0321099	0.0138405	0.0203414	0.00498295	0.0592369	0.303819	0.0228863	0.0399474	0.00417027	0.119162	22	1	9.38636937895068e-06	0.00106727	27.2325	0.16329	0.226256	0.215546	1.00216	-1.94049	0.0523201	0.536004
79558	11477	11477_79558	Acvr1	Chr2 cM	Chr2:58336450-58456840(-)	activin A receptor, type 1	Acvr1	Chr3 q21	activin A receptor type 1	0.124281	0.0535757	0.0203553	0.0192749	0.229288	0.303819	0.0698882	0.134457	0.0160952	0.0397464	22	1	0.0534205	0.019376	109.215	6.53090241551733e-14	6.46194987651726e-13	89.9168	9.91749	3.16307	0.00156112	0.143494
316982	67246	67246_316982	Resf1	Chr6 cM	Chr6:149210912-149237161(+)	retroelement silencing factor 1	Resf1	Chr4 q44	retroelement silencing factor 1	-0.0580165	0.0250128	0.0203696	-0.107041	-0.00899225	0.303819	-0.0670947	-0.0497657	0.0102749	0.0611873	12	1	0	0.00300443	6.98344	0.800423	0.838766	0	1	-0.280281	0.779262	0.96983
362590	16330	16330_362590	Inpp5b	Chr4 cM	Chr4:124635643-124695304(+)	inositol polyphosphate-5-phosphatase B	Inpp5b	Chr5 q36	inositol polyphosphate-5-phosphatase B	-0.0317045	0.0136711	0.0203905	-0.0584993	-0.00490957	0.303819	-0.0388238	-0.0217089	0.00566222	0.107573	21	1	0.00025243	0.00106862	20.0045	0.457649	0.534178	6.47334	1.06921	0.917889	0.358677	0.868794
65023	70357	70357_65023	Kcnip1	Chr11 cM	Chr11:33579339-33943152(-)	Kv channel-interacting protein 1	Kcnip1	Chr10 q12	potassium voltage-gated channel interacting protein 1	0.0575403	0.0248167	0.020416	0.00890051	0.10618	0.303819	0.0489435	0.0732118	0.00103069	0.0537761	22	1	0.00427034	0.00385721	32.5047	0.0520064	0.0852677	33.9763	1.51461	-2.42646	0.015247	0.372568
500629	105014	105014_500629	Rdh14	Chr12 cM	Chr12:10440772-10445562(+)	retinol dehydrogenase 14 (all-trans and 9-cis)	Rdh14	Chr6 q14	retinol dehydrogenase 14	0.0508307	0.0219244	0.0204249	0.00785959	0.0938017	0.303819	0.0419525	0.0617712	0.00344812	0.0583765	21	1	0.00439912	0.00291864	41.0438	0.00367729	0.0083579	52.0696	2.08636	-1.93802	0.0526209	0.53775
498350	71868	71868_498350	Spmap2l	Chr5 cM	Chr5:77163879-77209382(+)	sperm microtubule associated protein 2 like	Spmap2l	Chr14 p11	sperm microtubule associated protein 2 like	0.0570912	0.0246264	0.0204334	0.00882435	0.105358	0.303819	0.0523366	0.0711637	0.00687751	0.039093	20	1	0.00310309	0.00314249	25.7869	0.136237	0.194638	35.9185	1.56051	0.693734	0.487849	0.914561
NA	67671	67671_NA	Rpl38	Chr11 cM	Chr11:114559350-114563157(+)	ribosomal protein L38	NA	NA	NA	-0.0275057	0.0118655	0.0204428	-0.0507618	-0.00424971	0.303819	-0.0340723	-0.0204286	0.0090224	0.114259	12	1	0	0.000595783	5.37494	0.911658	0.931308	0	1	0.645039	0.518902	0.922984
362398	18844	18844_362398	Plxna1	Chr6 cM	Chr6:89293295-89339595(-)	plexin A1	Plxna1	Chr4 q34	plexin A1	0.0813882	0.0351105	0.0204461	0.0125729	0.150203	0.303819	0.0625979	0.098278	0.00431084	0.0554245	12	1	0.00758727	0.00595388	24.6496	0.0102558	0.0206442	60.4794	2.53032	0.187193	0.851509	0.979147
295356	229699	229699_295356	Slc16a4	Chr3 cM	Chr3:107198546-107219431(+)	solute carrier family 16 (monocarboxylic acid transporters), member 4	Slc16a4	Chr2 q34	solute carrier family 16, member 4	-0.0903663	0.0389847	0.0204496	-0.166775	-0.0139577	0.303819	-0.0996136	-0.0516247	0.00190115	0.0419221	22	1	0.0221275	0.00986648	67.3419	9.31334345391245e-07	4.14295590210967e-06	77.54	4.45236	-2.50547	0.0122288	0.344202
308587	243967	243967_308587	Ntn5	Chr7 cM	Chr7:45333519-45343980(+)	netrin 5	Ntn5	Chr1 q22	netrin 5	-0.197086	0.0850418	0.0204753	-0.363765	-0.0304075	0.303819	-0.216009	-0.126223	0.0138703	0.0438699	22	1	0.120728	0.0472365	102.422	1.07368621690511e-12	9.61421306277574e-12	89.908	9.90879	-0.761997	0.446062	0.900601
362051	16911	16911_362051	Lmo4	Chr3 cM	Chr3:143894291-143910981(-)	LIM domain only 4	Lmo4	Chr2 q44	LIM domain only 4	0.142174	0.0613573	0.0204958	0.0219157	0.262432	0.303819	0.059704	0.154175	0.00452853	0.0437914	22	1	0.0735113	0.0254211	512.331	3.90630791426846e-95	1.28861285475888e-92	93.768	16.0462	0.385818	0.699631	0.954896
305152	17355	17355_305152	Aff1	Chr5 cM	Chr5:103840307-104003188(+)	AF4/FMR2 family, member 1	Aff1	Chr14 p22	ALF transcription elongation factor 1	-0.0528186	0.0227951	0.0204979	-0.0974961	-0.0081411	0.303819	-0.0606165	-0.0416381	0.00685113	0.0536691	22	1	0.00389747	0.00325957	31.8144	0.0611312	0.0978761	37.3352	1.59579	2.27754	0.022754	0.42169
310635	16800	16800_310635	Arhgef2	Chr3 cM	Chr3:88513273-88555359(+)	Rho/Rac guanine nucleotide exchange factor 2	Arhgef2	Chr2 q34	Rho/Rac guanine nucleotide exchange factor 2	0.0600134	0.0259006	0.0205004	0.00924906	0.110778	0.303819	0.0391535	0.0652261	0.0144807	0.0422066	22	1	0.0101384	0.00445261	74.3115	7.04212686883899e-08	3.68388330398447e-07	77.0977	4.36637	0.272264	0.785419	0.971409
360914	231507	231507_360914	Plac8	Chr5 cM	Chr5:100701591-100720111(-)	placenta-specific 8	Plac8	Chr14 p22	placenta associated 8	0.0633466	0.0273429	0.0205176	0.00975546	0.116938	0.303819	0.049966	0.0813162	0.00176543	0.0602538	20	1	0.00421091	0.00382912	31.7253	0.0335535	0.0582804	36.1634	1.5665	-1.60413	0.108686	0.667872
500442	68922	68922_500442	Dnai1	Chr4 cM	Chr4:41569775-41638158(+)	dynein axonemal intermediate chain 1	Dnai1	Chr5 q22	dynein, axonemal, intermediate chain 1	0.0651847	0.0281427	0.0205465	0.0100259	0.120343	0.303819	0.0456254	0.0789081	0.00353316	0.0643263	22	1	0.00861781	0.00496929	57.1673	3.39393032397584e-05	0.000117431	63.2345	2.71994	0.436081	0.662778	0.948869
296566	69454	69454_296566	Clic3	Chr2 cM	Chr2:25346855-25348789(+)	chloride intracellular channel 3	Clic3	Chr3 p13	chloride intracellular channel 3	-0.0454171	0.0196095	0.0205544	-0.0838511	-0.00698308	0.303819	-0.0527513	-0.0294585	0.0069585	0.137407	22	1	0.000695361	0.00192512	21.8001	0.411106	0.488775	8.59281	1.09401	-1.70141	0.0888656	0.632879
407759	100126226	100126226_407759	Krt83	Chr15 cM	Chr15:101383011-101389393(-)	keratin 83	Krt83	Chr7 q36	keratin 83	0.0625927	0.0270283	0.0205682	0.00961815	0.115567	0.303819	0.0418284	0.0789826	0.00625102	0.0816445	14	1	0.00179828	0.00345587	14.7514	0.32313	0.401103	18.8031	1.23157	0.120202	0.904323	0.990069
266770	223920	223920_266770	Soat2	Chr15 cM	Chr15:102058961-102071904(+)	sterol O-acyltransferase 2	Soat2	Chr7 q36	sterol O-acyltransferase 2	0.0692678	0.029916	0.0205906	0.0106335	0.127902	0.303819	0.0435786	0.0803301	0.0109344	0.0781671	18	1	0.00771789	0.00482516	49.7725	4.58165181347042e-05	0.000154793	70.4201	3.38068	-0.010175	0.991882	1
293783	107321	107321_293783	Lpxn	Chr19 cM	Chr19:12773557-12811171(+)	leupaxin	Lpxn	Chr1 q43	leupaxin	-0.0346882	0.0149818	0.0205935	-0.0640519	-0.00532439	0.303819	-0.0393248	-0.0285878	0.00900851	0.0620824	22	1	7.2211380925747e-09	0.00101614	23.3665	0.324754	0.402834	0.000133294	1	2.08329	0.0372245	0.491671
500549	269585	269585_500549	Zscan20	Chr4 cM	Chr4:128477332-128503891(-)	zinc finger and SCAN domains 20	Zscan20	Chr5 q36	zinc finger and SCAN domain containing 20	-0.0665703	0.0287588	0.020625	-0.122936	-0.0102041	0.304011	-0.0800779	-0.0486728	0.00430375	0.0634803	14	1	0.00493941	0.00433712	24.5109	0.0267429	0.047831	45.8642	1.84721	-0.0466928	0.962758	1
24650	18763	18763_24650	Pkd1	Chr17 cM	Chr17:24768808-24815482(+)	polycystin 1, transient receptor potential channel interacting	Pkd1	Chr10 q12	polycystin 1, transient receptor potential channel interacting	-0.138284	0.0597723	0.0206946	-0.255435	-0.0211322	0.304246	-0.172411	-0.108783	0.00124917	0.0525072	14	1	0.041149	0.0194765	82.0147	4.60269446725011e-12	3.88520176780058e-11	88.3683	8.59721	1.28594	0.198465	0.76599
NA	107993	107993_NA	Bfsp2	Chr9 cM	Chr9:103302123-103357608(-)	beaded filament structural protein 2, phakinin	NA	NA	NA	0.0730306	0.0315685	0.0207006	0.0111575	0.134904	0.304246	0.0464285	0.0889855	0.00655103	0.0570158	12	1	0.00393951	0.00447638	17.0646	0.105979	0.157465	39.5443	1.6541	0.833527	0.404547	0.888867
317575	93761	93761_317575	Smarca1	ChrX cM	ChrX:46898247-46981490(-)	SWI/SNF related, matrix associated, actin dependent regulator of chromatin, subfamily a, member 1	Smarca1	ChrX q35	SWI/SNF related, matrix associated, actin dependent regulator of chromatin, subfamily a, member 1	-0.0668808	0.0289216	0.0207509	-0.123566	-0.0101955	0.304246	-0.0758209	-0.0533631	0.010925	0.050984	22	1	0.010251	0.00530301	74.3269	7.0014140793631e-08	3.66723797475437e-07	70.5939	3.40065	0.220857	0.825204	0.977518
[truncated: 15,372 more rows]

## Sheet: ColumnDefinitions
Column Name	Definition
Gene Annotation Columns:
Rat_EntrezGene.ID	Rat Entrez Gene ID (from Gemma output)
Mouse_EntrezGene.ID	Mouse Entrez Gene ID (from Gemma output)
MouseVsRat_EntrezGene.ID	Mouse and Rat Entrez IDs, concatenated
[truncated: 32 more rows]
