# Supplementary material for: The Converging Effects of Different Categories of Antidepressants on the Brain: A Systematic Meta‐Analysis of Public Transcriptional Profiling Data From the Hippocampus and Cortex
Source: J Neurochem. 2026 Jul 3;170(7):e70502. doi: 10.1111/jnc.70502 (PMC13329748; doi:10.1111/jnc.70502)
Supplement: Supplementary file 4 — Table S5: Hippocampal nondirectional fast Gene Set Enrichment Analysis (fGSEA) results (10,975 gene sets). [file JNC-170-e70502-s009.xlsx]

## Sheet: Non_directional_WholeHPC_GSEA
	pathway	pval	padj	ES	NES	nMoreExtreme	size	leadingEdge
79	GOBP_OSSIFICATION	9.999e-05	0.0212376	0.478844	1.28893	0	362	Col6a1,Kl,Ryr1,Fat4,Gdf10,Smo,Penk,Gpc3,Ccn4,Ucma,Twist1,Gdpd2,Tgfb2,Fhl2,Stc1,Sox11,Sema7a,Jag1,Rflnb,Fgf18,Igfbp5,Csgalnact1,Acvr2a,Ranbp3l,Acvr1,Il6,Igf2,Tgfb3,Acvr2b,Ache,Mapk3,Cebpb,Col11a1,Zbtb16,Tac1,Creb3l1,Rbpj,Tnfsf11,Thbs3,Col1a2,Mef2c,Phex,Gli3,Slc26a2,Sox8,Pparg,Cat,Trp63,Bmp4,Satb2,Bmp3,Il6ra,Trpm4,Mn1,Ski,Hdac7,Git1,Alpl,S1pr1,Trp53inp2,Snai2,Thra,Nppc,Lrp4,Tuft1,Smad6,Smoc1,Axin2,…
95	GOBP_OSTEOBLAST_DIFFERENTIATION	9.999e-05	0.0212376	0.532376	1.40789	0	194	Col6a1,Gdf10,Smo,Penk,Ccn4,Ucma,Twist1,Gdpd2,Fhl2,Sox11,Sema7a,Jag1,Igfbp5,Acvr2a,Ranbp3l,Acvr1,Il6,Igf2,Acvr2b,Ache,Cebpb,Creb3l1,Mef2c,Gli3,Sox8,Pparg,Cat,Trp63,Bmp4,Satb2,Bmp3,Il6ra,Trpm4,Ski,Hdac7,Alpl,Trp53inp2,Snai2,Nppc,Smad6,Smoc1,Axin2,Chrd,Mef2d,Bcap29,Tnc,Pdlim7,Smad3,Gdf2,Rorb,Lgr4,Sema4d,Wnt11,Igfbp3,Rdh14,Cited1,Crim1,Vegfc,Fbxo5,Bmp2,Ptk2,Shox2,Ift80,Ffar4,Wnt10b
796	GOBP_NEUROPEPTIDE_SIGNALING_PATHWAY	9.999e-05	0.0212376	0.596987	1.53459	0	95	Npy2r,Tenm1,Tac2,Penk,Gpr83,Nxph3,Qrfpr,Sorcs1,Sorcs2,Npsr1,Cartpt,Rxfp3,Prokr2,Npy,Tac1,Sstr1,Pdyn,Oprl1,Gal,Gpr84,Hcrtr1,Sstr2,Nts,Nmb,Nmur1,Nmur2,Galr3,Nxph4,Pyy,Oprd1,Nms
884	GOBP_REGULATION_OF_HEART_CONTRACTION	9.999e-05	0.0212376	0.528876	1.4034	0	216	Dsp,Ryr1,Myl4,Sema3a,Cav3,Tgfb2,Stc1,Kcna5,Nos1,Tacr3,Hey2,Scn1b,Rnf207,Fxyd6,Agt,Kcnq1,Gstm7,Tac1,Hbegf,Cacng3,Cacna1s,Edn3,Itpr1,Trdn,Cacna1g,Rgs4,Bves,Pde4b,Cacna2d4,Kcnip4,Scn4b,Dsg2,Slc8a2,Cacna2d2,Cacnb1,Cacng5,Trpm4,Fxyd4,Atp2b3,Atp1b3,Kcne4,Adm,Ace2,Atp2b4,Fxyd7,Kcnk3,Fxyd1,Thra,Nppc,Sri,Drd2,Tnnt2,Kcnip1,Cacng8,Adrb1,Gja1,Atp2b2,Foxn4,Sptbn4,Cacng6,Atp2a3,Tmem65,Npr1,Fkbp1b,Slc4a3,Kcnd1,…
2683	GOBP_REGULATION_OF_SYSTEM_PROCESS	9.999e-05	0.0212376	0.463575	1.25662	0	515	Dsp,Ryr1,Npy2r,Nptx2,Myl4,Inhba,Sema3a,Cav3,Cck,Tgfb2,Stc1,Kcna5,Nos1,Mstn,Tnni1,Klf4,Sgk1,Htr2c,Mlip,Igfbp5,Cartpt,Tacr3,Hey2,Shisa6,Scn1b,Rnf207,Grin1,Cbln1,Prkg1,Arhgap42,Fxyd6,Agt,Mybpc3,Kcnq1,Tnnc1,Gstm7,Fgg,Tac1,Hbegf,Hspb6,Cacng3,Cacna1s,Fgf10,Edn3,Itpr1,Trdn,Chrm3,Adra2a,Cacna1g,Klk8,Dlgap2,Rgs4,Bves,Gal,Foxo1,Adipoq,Pde4b,Inha,Cacna2d4,Kcnip4,Sstr2,Scn4b,Dsg2,Slc8a2,Unc13b,Cacna2d2,Cacnb…
3358	GOBP_NEGATIVE_REGULATION_OF_DEVELOPMENTAL_PROCESS	9.999e-05	0.0212376	0.449928	1.22686	0	761	Gdf10,Smo,Frzb,Ccn4,Ucma,Twist1,Bdnf,Inhba,Sema3a,Bbs12,Cav3,Tgfb2,Sema3e,Sox11,Sema7a,Gadd45a,Bcl6,Arhgef15,Jag1,Rflnb,Mstn,Cdkn1a,Sema3c,Il17d,Klf4,Sulf1,Igfbp5,Trib1,Fst,Meltf,Dcn,Cartpt,Ranbp3l,Fbln1,Il6,Rtn4r,Igf2,Hey2,Foxj1,Dio3,Cbln1,Draxin,Adamts9,Zbtb16,Plk2,Dll3,Reg3b,Apoh,Ccl17,Creb3l1,Efnb3,Sema4f,Ncapg2,Ociad2,Rara,Appl2,Ngfr,Rbpj,Adamts1,Rarb,Fgf10,Ascl1,Skil,Elapor2,Klk8,Nfatc2,Zfp…
3394	GOBP_NEGATIVE_REGULATION_OF_MULTICELLULAR_ORGANISMAL_PROCESS	9.999e-05	0.0212376	0.455752	1.24529	0	881	Npy2r,Smo,Frzb,Cidea,Ccn4,Twist1,Inhba,Sema3a,Stard13,Acvr1c,Cav3,Card10,Cck,Tgfb2,Sema3e,Stc1,Sox11,Sema7a,Gadd45a,Bcl6,Rflnb,Mstn,Sema3c,Il17d,Mertk,Klf4,Sulf1,Mlip,Igfbp5,Timp1,Gpnmb,Trib1,Dcn,Cartpt,Il6,Hs3st5,Rtn4r,Hey2,Tgfb3,Foxj1,Cbln1,Prkg1,Arhgap42,Acvr2b,Draxin,Nr2f2,Adamts9,Plk2,Dll3,Reg3b,Bcl3,Fgg,Apoh,Tac1,Homer2,Il1r2,Creb3l1,Efnb3,Sema4f,Arg2,Tlr9,Rara,Appl2,Ngfr,Rbpj,Adamts1,Rarb,…
4225	GOBP_REGULATION_OF_TRANSMEMBRANE_RECEPTOR_PROTEIN_SERINE_THREONINE_KINASE_SIGNALING_PATHWAY	9.999e-05	0.0212376	0.511983	1.36039	0	226	Gdf10,Onecut1,Gpc3,Igsf1,Cidea,Ucma,Inhba,Cav3,Tgfb2,Sox11,Mstn,Sulf1,Rasl11b,Fst,Acvr2a,Acvr1,Vwc2l,Tgfb3,Lefty1,Acvr2b,Nrep,Rbpj,Fgf10,Skil,Elapor2,Zfp703,Adamtsl2,Dkk3,Inha,Emilin1,Magi2,Pparg,Fermt1,Bmp4,Fkbp1a,Hes5,Bmp3,Spry2,Myocd,Ski,Wfikkn1,Hoxa13,Zfp423,Onecut2,Tgfb1i1,Ppara,Pmepa1,Sfrp4,Grem2,Ppm1a,Wfikkn2,Gdf15,Smad6,Inhbe,Chrdl1,Fbn1,Chrd,Sfrp5,Smad3,Gdf2,Nodal,Spred1,Spred3,Ltbp4,Dan…
5334	GOCC_EXTERNAL_ENCAPSULATING_STRUCTURE	9.999e-05	0.0212376	0.479268	1.29825	0	492	Ogn,Col6a1,Tnxb,Gdf10,Fbln2,Serpina3n,Matn2,Ecm2,Thsd4,Gpc3,Ntn5,Ccn4,Ucma,Spon1,S100a6,Mfge8,Tgfb2,Col23a1,Sema7a,Gpc1,Fibcd1,Lum,A2m,Sulf1,Timp1,Matn4,Dpt,Ccbe1,Dcn,Fbln1,Coch,Tgfb3,Lgals3,S100a10,Ndnf,Frem1,Cbln1,Col10a1,Ache,1810010H24Rik,S100a4,Vwa1,Bgn,Agt,Adamts9,Col11a1,Fgg,Gpc5,Apoh,Lama3,Lingo3,Col3a1,Adamts1,Fbln7,Fgf10,Col25a1,Adam19,Ntng1,Thbs3,Col1a2,Gpc4,Prg3,Cfp,Timp4,Tgfbi,Adamts…
5540	GOCC_RECEPTOR_COMPLEX	9.999e-05	0.0212376	0.469321	1.26512	0	387	Gpr101,Csf2rb2,Gfra2,Gfra1,Acvr1c,Grik3,Prlr,Flt3,Mertk,Htr2c,Ephb6,Epha8,Acvr2a,Ramp3,Acvr1,Vwc2l,Il6,Osmr,Shisa6,Zap70,Grin1,Acvr2b,Chrna4,Gabrr2,Tfr2,Gprc5c,Skap1,Crlf1,Adcyap1r1,Nrp2,Cacng3,Stxbp5,Olfm2,Cd14,Htr3a,Gabrd,Itga7,Cd3g,Itga8,Shisa8,Gria1,Lmtk2,Ebi3,Insrr,Adra2a,Tradd,Lifr,Pex5l,Cr2,Traf1,Plxna1,Gpbar1,Ltk,Gpr160,Plxna3,Emilin1,Cd74,Gpr84,Olfm3,Gabrg2,Mst1r,Pla2r1,Pparg,Traf3,Csf2r…
5598	GOCC_COLLAGEN_CONTAINING_EXTRACELLULAR_MATRIX	9.999e-05	0.0212376	0.501616	1.35111	0	373	Ogn,Col6a1,Tnxb,Gdf10,Fbln2,Serpina3n,Matn2,Thsd4,Gpc3,Ntn5,Spon1,S100a6,Mfge8,Tgfb2,Col23a1,Sema7a,Gpc1,Fibcd1,Lum,A2m,Sulf1,Timp1,Matn4,Dpt,Dcn,Fbln1,Coch,Tgfb3,Lgals3,S100a10,Frem1,Cbln1,Col10a1,Ache,1810010H24Rik,S100a4,Vwa1,Bgn,Agt,Adamts9,Col11a1,Fgg,Gpc5,Apoh,Lama3,Col3a1,Adamts1,Fgf10,Col25a1,Adam19,Ntng1,Thbs3,Col1a2,Gpc4,Prg3,Cfp,Tgfbi,Anxa11,Adipoq,Lgals3bp,Vtn,Emilin1,Cxcl12,Lama4,Ang…
5927	GOMF_EXTRACELLULAR_MATRIX_STRUCTURAL_CONSTITUENT	9.999e-05	0.0212376	0.587635	1.5355	0	140	Ogn,Col6a1,Tnxb,Umodl1,Fbln2,Matn2,Thsd4,Oit3,Spon1,Mfge8,Col23a1,Lum,Dpt,Dcn,Fbln1,Col10a1,Vwa1,Bgn,Col11a1,Fgg,Lama3,Col3a1,Col25a1,Thbs3,Col1a2,Prg3,Tgfbi,Adipoq,Vtn,Emilin1,Lama4,Col5a1,Col12a1,Fras1,Nid1,Col4a5,Mfap2,Tuft1,Col24a1,Col9a3,Col11a2,Fbn1,Tnc,Lama1,Ltbp4,Fgl2,Col4a3,Lama5,Cilp,Prelp,Col4a2
5969	GOMF_CALCIUM_ION_BINDING	9.999e-05	0.0212376	0.459242	1.24751	0	587	Necab3,Tbc1d8b,Cdhr1,Ryr1,Umodl1,Fat4,Fbln2,Matn2,Myl4,Rasgrp1,Nkd2,Unc13c,Oit3,S100a6,Calb1,Capn3,Cpne6,Pcdh19,Jag1,Dgkb,Spock3,Sulf1,Mex3b,Matn4,Ccbe1,Fbln1,Cabp7,Tesc,Grin1,Melk,S100a10,Galnt3,Syt12,Actn2,Hpcal1,S100a4,Tnnc1,Dll3,Pcdh7,Dysf,Pitpnm3,Tubb4a,Baiap3,Pcdhb3,Syt6,Esyt3,Gsn,S100a3,Fbln7,Ppp3r1,Itpr1,Efcab9,Plcb4,Thbs3,Pla2g5,Aif1l,Megf6,Cdh15,Pla2g2d,Pla2g4e,Rab44,Syt17,Anxa11,Alox8,…
6296	GOMF_GROWTH_FACTOR_BINDING	9.999e-05	0.0212376	0.584803	1.52338	0	130	Col6a1,Il1r1,Igfbp6,Kl,Nkd2,Ccn4,Igfbpl1,Acvr1c,Gpc1,Hap1,Flt3,Dusp1,A2m,Igfbp5,Acvr2a,Acvr1,Osmr,Tgfb3,Igfbp2,Acvr2b,Col3a1,Il1r2,Nrp2,Ngfr,Igfbp4,Col1a2,Lifr,Col5a1,Il2rb,Il6ra,Wfikkn1,Fstl4,Il2rg,Nrp1,Wfikkn2,Ntrk1,Ghrhr,Kdr,Ltbp4,Pdgfra,Igfbp3,Hyal2,Scn5a,Crim1,Ccn2
6352	GOMF_RECEPTOR_REGULATOR_ACTIVITY	9.999e-05	0.0212376	0.494701	1.33594	0	421	Ogn,Ntf3,Kl,Gdf10,Penk,Wnt10a,Igsf1,Il16,Lypd1,Bdnf,Inhba,Sema3a,Cck,Tgfb2,Sema3e,Stc1,Kitl,Dkkl1,Sema7a,Calca,Jag1,Gphb5,Mstn,Sema3c,Il17d,Rln1,Fgf18,Timp1,Gpnmb,Fst,Cartpt,Il6,Igf2,Tgfb3,Lgals3,Lefty1,Agt,Ccl20,Il20,Npy,Tafa2,Ccl17,Crlf1,Sema4f,Hbegf,Wnt16,Fgf10,Edn3,Pdyn,Tnfsf11,Ebi3,Ly6h,Il33,Vgf,Gal,Dkk3,Il17b,Adipoq,Inha,Sema3g,Cxcl12,Lypd6,Flrt3,Lypd6b,Bmp4,Nrtn,Chgb,Ghrh,Bmp3,Nts,Nmb,Dpp4…
6604	GOMF_MOLECULAR_TRANSDUCER_ACTIVITY	9.999e-05	0.0212376	0.445074	1.2161	0	889	Il1r1,Gpr101,Trhr,Npy2r,Antxr2,Csf2rb2,Lpar4,Smo,Gpr83,Igsf1,Il15ra,Clec1a,Gfra2,Gfra1,Acvr1c,Mpl,Cd7,Qrfpr,Drd5,Grik3,Prlr,Flt3,Opn3,Gpr153,Sorcs1,Drd1,Sorcs2,Pkd1,Mertk,Unc5d,Htr2c,Npsr1,Gpr6,Ephb6,Epha8,Acvr2a,Ramp3,Tacr3,Cd300c2,Acvr1,Osmr,Rtn4r,Pth2r,Gpr182,Grin1,Cxcr1,Drd4,Ackr1,Acvr2b,Rxfp3,Chrna4,P2rx5,Grik1,Reg3b,Gabrr2,Mrc1,Prokr2,Npy,Gprc5c,Sstr1,Gpr12,Il1r2,Crlf1,Efnb3,Adcyap1r1,Nrp2,…
10245	Neuron_Pyramidal_Cortical_Zeisel_Science_2015	9.999e-05	0.0212376	0.615133	1.63447	0	226	Necab3,Col6a1,Trhr,Cpne9,Myl4,Wnt10a,Frzb,Nxph3,Ntn5,Gsg1l,Medag,Gfra2,Sema3a,Rprm,Klhdc8a,Myh3,Dkkl1,Klhl40,Dtl,Grik3,Cish,Opn3,Arpp19,Gpr153,Pdzrn3,Krt12,Fst,Epha8,Cwh43,Tcap,Tpbg,Emx1,Tnnc1,Pcdh7,Negr1,Stat4,Skap1,Rasgef1c,Osbpl1a,Arg2,Ly6g6e,Kcnh7,Pde1b,Arhgap32,Exph5,Htr1f,Sox5,Pou6f2,Il1rapl2,Mef2c,Prdm8,Cadm3,Foxp2,Kcnk4,Cyp26b1,E2f1,Abi3bp,Pparg,Sstr2,Scn4b,Col5a1,Islr2,Cst6,Trhde,Strbp,S…
10255	Neuron_CA1Pyramidal_Cortical_Zeisel_Science_2015	9.999e-05	0.0212376	0.516808	1.38784	0	325	Crym,Fat4,Matn2,Serpina3g,Lct,Lrrn4,Aloxe3,Spink8,Lypd1,Dpyd,Cpne6,Krt2,Pcdh19,Drd5,Nos1,Sowaha,Tbata,Dcn,Tacr3,Htr5b,Dio3,Galnt3,Chd3,Pck2,Nr4a2,Nos1ap,Stxbp5,Aff3,Wfs1,Megf11,Magee2,Fgf10,Efr3a,C2cd2l,Gstm6,Rxrg,Ntng1,Arsj,Lmo1,Plxna1,Traip,Bves,Syt17,Bhlhe22,Jph1,Pcdhb7,Dapk1,Mst1r,Zfp462,Rasal1,Htr4,Plch2,Tub,Unc13b,Doc2b,Asap2,Fkbp1a,Pou3f1,Lenep,Rock2,Plxnc1,Arl15,Sertm1,Npr3,Orai2,Slc26a4,…
10271	DropViz_STR_Ependyma_cluster-markers.csv	9.999e-05	0.0212376	0.528613	1.40179	0	211	Ccdc3,Plekha2,Ucma,Stk33,Ifitm3,S100a6,Ccdc96,S100a11,Acot5,Ak7,Slc25a18,Cfap54,Scnn1a,Bace2,Lgals3,Foxj1,Smim5,Iqcg,Tm4sf1,Hspa2,Chek2,Dnah9,Gsta4,Fbln7,Ccdc153,Plin5,Lrrc23,Traf1,Ccdc74a,Daw1,Ptgr1,Dsg2,Tekt4,Bdh2,Efcab10,Cfap126,Gstm1,Nmb,Rarres2,Vim,Dynlrb2,Vwa3a,Txnip,Meig1,Bbox1,Fam216b,Cfap45,Ccdc81,Nppc,Nek5,Akip1,Rsph10b,Dnali1,Hydin,Tubb4b,Csrp2,Efcab12,Mia,Mdh1b,Lbp,Mycbpap,Bphl,Hmgn5,…
10289	Cembrowski_HippoSeq_Granule	9.999e-05	0.0212376	0.656812	1.68553	0	92	Necab3,Dsp,Trhr,Lct,Ecm2,Rasgrp1,Gsg1l,Clec1a,Cobll1,Tmem171,Pdzrn3,Tcerg1l,Gpnmb,Plagl1,Dcn,Spata13,Stk32b,Emx1,Chrna4,Nr2f2,Lingo3,Tox3,Ifitm2,Gsta4,Tmtc4,Stra6,Pde1a,Abca8a,Cacng5,Timp2,Zfp423,Tigd5,Atp2b4,Jdp2,Grem2,Clybl,Spock1,Sat1,Tnnt2,Thsd7b,Igsf9,Cd63,Ly96
10290	FAN_EMBRYONIC_CTX_BIG_GROUPS_CAJAL_RETZIUS	9.999e-05	0.0212376	0.470965	1.27267	0	434	Col6a1,Cpne9,Fbln2,Tstd1,Gsg1l,Gfra2,Cygb,Cox7a1,Arhgdig,Slc18a3,Gadd45a,Tspan33,Cdkn1a,Gpr153,St6galnac5,Rspo3,Zfp503,Igfbp5,Gpr6,Slc35f2,Fst,Epha8,Rtl8c,Fbln1,Cabp7,Gchfr,Tpbg,Ndnf,Cbln1,Entpd3,Ackr1,Hpcal1,Ache,Thsd7a,Tmem151a,Isoc1,Shisa2,Cxxc5,Hhatl,Plcb4,Ly6h,Cmc2,Etl4,Otos,Me1,Kcnk4,Slc17a6,Pde4b,Clstn1,Kcnip4,Fam167a,Scn4b,Pld3,Chgb,Phlda3,Ghrh,Pidd1,Itga4,Pcolce2,Sertm1,Nefh,Rassf6,Stx1a…
10319	MANNO_MIDBRAIN_NEUROTYPES_HOPC	9.999e-05	0.0212376	0.481864	1.29388	0	323	Lpar4,Sel1l3,Cpne2,Grb14,Csgalnact1,Fabp7,Igfbp2,Stk32b,Arhgap42,Dnaaf3,Tmod1,Fxyd6,Afap1l2,Rftn2,Wscd1,Tafa2,Pxdc1,Adcyap1r1,Slc6a1,Ak4,Lhfpl2,Cdca7l,Arhgap23,Plppr1,Sox5,Ascl1,Pea15a,Sh3d19,Aif1l,Brinp2,Hsh2d,Prdm8,Cacna1g,Plekhh2,Ccnd2,Acss1,Baalc,Timp4,Astn1,Cnmd,Sox8,Trim67,Gng7,Bloc1s1,Cgref1,Hes5,Ppp2r2b,Map3k1,Prkca,Aga,Etv1,Slc7a11,Scn3a,Adgrb1,Ints1,Grid2,Atp2b4,Elfn2,Idh1,Bcan,Ndrg2,It…
10320	MANNO_MIDBRAIN_NEUROTYPES_HRGL2C	9.999e-05	0.0212376	0.4965	1.32856	0	285	Fbln2,Thsd4,Lypd1,Tmem255a,Gdpd2,Cpne5,Acbd7,Slc25a18,Csgalnact1,Fabp7,Egln3,Racgap1,Igfbp2,Arhgap42,Dnaaf3,Pde7b,Rpe65,Pcdh7,Wscd1,Adcyap1r1,Slc6a1,Csmd2,Hoatz,Pea15a,Sh3d19,Gria1,Nfatc2,Lifr,Plekhh2,Acss1,Smyd3,Cyp26b1,Inka2,Timp4,Crtap,Sox8,Trim67,Gng7,Slc4a4,Arhgef4,Car12,Hes5,Map3k1,Arap2,Prkca,Etv4,Aldh9a1,Spry2,Plpp3,Pcdhgc4,Etv1,Vwa3a,Slc7a11,Myorg,Adgrb1,Ncan,Grid2,Mgst1,Bcan,Ndrg2,Prex1…
10321	MANNO_MIDBRAIN_NEUROTYPES_HRGL2B	9.999e-05	0.0212376	0.479287	1.29155	0	379	Lypd1,Cenpe,Stk33,Gdpd2,Mfge8,Gpc1,Bcl6,Tspan18,Sel1l3,Cpne2,Acbd7,Tcerg1l,Slc25a18,Gfap,Csgalnact1,Ranbp3l,Hey2,Dbx2,Foxj1,Racgap1,Ndnf,Igfbp2,Nckap5,Col11a1,Rftn2,Wscd1,Pxdc1,Adcyap1r1,Wfs1,Ak4,Csmd2,Jun,Sox5,Ascl1,Pea15a,Gria1,Aif1l,Gpc4,Nfatc2,Lifr,Acss1,Cyp26b1,Inka2,Timp4,Cnmd,Sox8,Gng7,Slc4a4,Nrarp,Arhgef4,Car12,Hes5,Arhgef26,Arap2,Elovl2,Vim,Spry2,Kif1a,Plpp3,Epb41l4b,Cmtm4,Etv1,Vwa3a,Tnr…
10322	MANNO_MIDBRAIN_NEUROTYPES_HRGL2A	9.999e-05	0.0212376	0.467726	1.26797	0	517	Cdhr1,Crym,Lpar4,Thsd4,Chst9,Lypd1,Golm1,Stk33,Klhdc8a,Gdpd2,Mfge8,Rab27a,Gpc1,Jag1,Tspan18,Pdzrn3,Sel1l3,Sorcs2,Cpne2,Cpne5,Slc25a18,Gfap,Csgalnact1,Fabp7,Ranbp3l,Dbx2,Foxj1,Dio3,Ndnf,Igfbp2,Nckap5,Dnaaf3,Iqcg,Col11a1,Pcdh7,Rftn2,Wscd1,Pxdc1,Adcyap1r1,Ak4,Hoatz,Jun,Vstm2l,Pea15a,Gria1,Aif1l,Gpc4,Prdm8,Mkx,Lifr,Acss1,Smyd3,Cyp26b1,Timp4,Dkk3,Astn1,Cnmd,Sox8,Lgals3bp,Pde1a,Flrt3,Lama4,Gng7,Slc4a4,…
10323	MANNO_MIDBRAIN_NEUROTYPES_HRGL3	9.999e-05	0.0212376	0.474622	1.28575	0	495	Col6a1,Lpar4,Thsd4,Tstd1,Stk33,Spon1,Rgs6,Gdpd2,Nectin3,Sorcs1,Rspo3,Sorcs2,Sulf1,Igfbp5,Csgalnact1,Dcn,Ranbp3l,Egln3,Acvr1,Shisa6,Foxj1,Galnt3,Ndnf,Igfbp2,Dnaaf3,Tshz2,Map3k5,Iqcg,Agt,Echdc2,Thsd7a,Rftn2,Gprc5c,Pxdc1,Efnb3,Adcyap1r1,Slc6a1,Tbc1d2b,Appl2,Wfs1,Hoatz,Plppr1,Jun,Vstm2l,Pea15a,Rxrg,Gria1,Cdo1,Gpc4,Cadm3,Il33,Mkx,Lifr,Trabd2b,Plekhh2,Acss1,Smyd3,Zmat4,Timp4,Ucp2,Dkk3,Ptpmt1,Cnmd,Dapk1…
10324	MANNO_MIDBRAIN_NEUROTYPES_HRGL1	9.999e-05	0.0212376	0.488899	1.31185	0	315	Nptx2,D430041D05Rik,Frzb,Igsf1,Lypd1,Twist1,Klhdc8a,Gdpd2,Col23a1,Tspan18,Cpne2,Slc25a18,Shisal1,Igfbp5,Pde11a,Fabp7,Dcn,Foxj1,Tpbg,Ermn,Ndnf,Igfbp2,Nckap5,Iqcg,Echdc2,Grik1,Rftn2,Wscd1,Gprc5c,Pxdc1,Dach1,Chn2,Wfs1,Gabpb2,Hoatz,Zglp1,Sox5,Pea15a,Cdo1,Ninj1,Gpc4,Cadm3,Pik3ip1,Il33,Nfatc2,Acss1,Smyd3,Deptor,Rgs4,Tbc1d32,Pde1a,Celsr1,Dsg2,Hes5,Arhgef26,Cfap126,Nts,Vim,Lrp8,Sertm1,Npr3,Vwa3a,Rcn1,Col…
10341	ZHONG_PFC_MAJOR_TYPES_ASTROCYTES	9.999e-05	0.0212376	0.498148	1.33394	0	294	Fbln2,Ifitm3,Spon1,Klhdc8a,Gdpd2,Mfge8,Cpne5,Slc25a18,Timp1,Grb14,Gfap,Plagl1,Fabp7,Dcn,Ramp3,Lgals3,Dbx2,Agt,Wscd1,Prss35,Adcyap1r1,Slc6a1,Olfm2,Ak4,Jun,Pea15a,Igfbp4,Thbs3,Aif1l,Il33,Lifr,Dkk3,Sox8,Lgals3bp,Lrrc3b,Gng7,Slc4a4,Lrrn3,Car12,Hes5,Arhgef26,Bdh2,Elovl2,Cdc42ep4,Vim,Spry2,Sfxn5,Prodh,Plpp3,Etv1,Phactr2,Myorg,Adgrb1,Trim47,Rcn1,Ncan,Alcam,Alpl,Bcan,Ndrg2,Itm2c,S1pr1,Fxyd1,Tcim,Prex1,Cl…
10386	HAY_BONE_MARROW_STROMAL	9.999e-05	0.0212376	0.475103	1.29335	0	670	Col6a1,Il1r1,Igfbp6,Chsy3,Ecm2,Thsd4,Tdo2,Frzb,Nxph3,Cidea,Medag,Twist1,Cyp11a1,Gfra1,Cox7a1,Olfm4,Kitl,Gadd45a,Jag1,Ppic,Lum,Aldh1a3,Gpr153,Rspo3,Zfp503,Drd1,Sulf1,Igfbp5,Fst,Dpt,Ccbe1,Dcn,Fbln1,Palmd,Il6,Osmr,Igf2,Tpbg,Panx1,Igfbp2,Nckap5,Nr2f2,Rarres1,Vwa1,Bgn,Agt,Adamts9,Tm4sf1,Col11a1,Rftn2,Ass1,Bpifb4,Pxdc1,Col3a1,Islr,Slc6a1,Nrp2,Six1,Gsn,Pdzrn4,Dennd2a,Ngfr,Adamts1,Jun,Rbp1,Ctsk,Plekha4,M…
10426	DESCARTES_MAIN_FETAL_VASCULAR_ENDOTHELIAL_CELLS	9.999e-05	0.0212376	0.469349	1.28146	0	838	Il1r1,Dsp,Tnxb,Kl,Ccdc3,Ralgapa2,Kif17,Nkd2,Frzb,Ntn5,Medag,Spink8,Clec1a,Twist1,Foxq1,Ifitm3,Sema3a,Oit3,Cox7a1,Mpl,Greb1l,Rgs6,Card10,Stard8,Qrfpr,Cobll1,Kitl,Slc6a13,Gadd45a,Abca4,Car4,Arhgef15,Ppic,Tspan18,Rflnb,Lum,Dusp5,Neurl1b,Zfp503,A2m,Klf4,Cpne5,Timp1,Meltf,Grb14,Dcn,Slco2a1,Ramp3,Palmd,Osmr,Igf2,Ptchd4,Zap70,Gpr182,S100a10,Spns2,Ndnf,Ackr1,Lrrc55,Myom2,Vwa1,Prox1,Bgn,Thsd7a,Adamts9,Tm4…
10429	DESCARTES_MAIN_FETAL_ASTROCYTES	9.999e-05	0.0212376	0.519658	1.37546	0	199	Rasgrp1,Stk33,Greb1l,Gdpd2,Mstn,Etnppl,Ak7,Mlip,Fst,Cfap54,Gfap,Clec18a,Ramp3,Foxj1,Slc6a20a,Spata13,Frem1,Dnaaf3,Agt,Rpe65,Npy,Prss35,Vwa3b,Dnah9,Hoatz,Fgf10,Pla2g5,Plin5,Il33,Mkx,Cyp26b1,Kcnj16,Slc4a4,Tekt4,Car12,Arhgef26,Cfap300,Cfap126,Nts,Vwa3a,Wif1,Zic4,Bbox1,Fam216b,Mgst1,Hkdc1,Glp1r,Cldn10,Glis3,Clybl,Rgs20,Wfikkn2,Lrp4,Nek5,Vipr2,Tnc,Efcab12,Ttpa,Lcat,Fmo1,Serpini2
10442	DESCARTES_MAIN_FETAL_VISCERAL_NEURONS	9.999e-05	0.0212376	0.535786	1.42481	0	232	Npy2r,D430041D05Rik,Nwd2,Kcnf1,Tmem255a,4930447C04Rik,Klhdc8a,Slc18a3,Pcdh19,Nos1,Spock3,Unc5d,Mlip,Fst,Hs3st5,Zcchc12,Stac,Ache,Tmod1,Draxin,Tubb4a,Adcyap1r1,Sema4f,Csmd2,Ngfr,Clvs2,Gprin1,Kcnk9,Camk2n2,Vgf,Rgs4,Gal,Astn1,Bhlhe22,Trim67,Lhx2,Tubb3,Fam167a,Neurod6,Fam163a,Satb2,Sult4a1,Chgb,Ppp2r2b,St8sia2,Elovl2,Nefh,Chrna7,Epha5,Slc6a15,Ncan,Slc7a14,Kcnk3,Bcan,B3gat1,Dscam,Lgi3,Dcx,Dpysl5,Fut9,…
10444	DESCARTES_MAIN_FETAL_ENS_NEURONS	9.999e-05	0.0212376	0.537917	1.42683	0	213	Npy2r,Penk,Nwd2,Tmem255a,Sema3e,Ctxn2,Arhgdig,Slc18a3,Nos1,Fibcd1,Cartpt,Syn3,Hs3st5,Zcchc12,Grin1,Stac,Entpd3,Draxin,Chrna4,Dll3,Npy,Tubb4a,Adcyap1r1,Clvs2,Gprin1,Nrsn1,Cadm3,Mkx,Stum,Ltk,Gal,Astn1,Trim67,Uchl1,Kcnip4,Olfm3,Tmem35a,Tubb3,Syt5,Hcn1,Fam163a,Sult4a1,Islr2,Nefh,Cdh9,Atp2b3,Mast1,Chrna7,Tmem151b,Slc6a15,Lhfpl5,Chat,Dscam,Wfikkn2,Spock1,Dcx,Kcnh5,Dpysl5,Dlx6,Phox2a,Nxph4,Atp2b2,Ptpro,…
10469	DESCARTES_FETAL_EYE_STROMAL_CELLS	9.999e-05	0.0212376	0.675256	1.71839	0	78	Ogn,Col6a1,Igfbp6,Penk,Medag,Twist1,Inhba,Lum,C1qtnf7,Fgf18,Matn4,Dpt,Dcn,Ndnf,Col3a1,Islr,Creb3l1,Col1a2,Trabd2b,Emilin1,Cxcl12,Col5a1,Car12,Col12a1,Socs1
10489	Gandal_2018_Schizophrenia_Downregulated_Cortex	9.999e-05	0.0212376	0.474661	1.28852	0	565	Necab3,Igfbp6,Crym,Dusp14,Nptx2,Penk,Rasgrp1,Frzb,Nxph3,Kcnf1,Bdnf,Gfra2,Nrsn2,Rgs6,Rftn1,Fhl2,Syndig1,Arhgdig,Sema7a,Gpc1,Zfp804a,Nos1,Car4,Aldh1a3,Opn3,Arpp19,Lmo4,Dusp1,A2m,Klf4,Sulf1,Ephb6,Cdk5r2,Ramp3,Acvr1,Igf2,Scn1b,Tesc,Tpbg,Racgap1,Hspb3,Syt12,Grik1,Nr4a2,Fscn1,Npy,Prkar1b,Tac1,Ass1,Islr,Cacng3,Arg2,Rasgrf1,Gabrd,Rarb,Exph5,Htr1f,Napa,Edn3,C2cd2l,Cntn6,Brsk2,Lgi2,Uck2,Cmc2,Ccnd2,Slc20a1,…
10549	Park_2011_Coexpression_Hippocampus_Mouse_darkgreen	9.999e-05	0.0212376	0.687562	1.76352	0	91	Ccdc3,Ddit4l,Dusp14,Myl4,Slc23a3,Golm1,Sema3a,Dkkl1,Bcl6,Smpdl3b,Pdzrn3,Crip2,Tpbg,Cbln1,Hpcal1,Fxyd6,Tnnc1,Pitpnm3,Adcy8,Rasgef1c,Grb7,Olfm2,Stard5,Klf5,Gabrd,Ntng1,Mef2c,Adra2a,Slc17a6,Ippk,Fermt1,Ldb2,Bmp3,Stx1a,Cmtm4,Rem2,Fxyd7,Cbln4,Cdh7,Incenp,Cyb561,Casp1,Sytl2,Camkk2,Trpm6
10778	Gemma_GSE95740_Environmental_enrichment_increases_transcriptional_and_epigenetic_differentiation_between_mouse_dorsal_and_ventral_dentate_gyrus_neurons_treatment_enriched.environment_Up	9.999e-05	0.0212376	0.763855	1.93742	0	74	Necab3,Tmsb10,Sh2d5,Igfbp6,Mei1,Kif17,Nptx2,Penk,Gpr83,Tmc6,Batf3,Acvr1c,Olfm4,Mylk3,Syndig1,Klhl40,Drd1,Dusp1,Sgk1,Gpnmb,Fst,Syt12,Srxn1,Npy,Lingo3,Mfsd12,Olfm2,Fosl2,Sh3bgrl3,Ptpn5,Plekho1,Rgs4,Npas4
10889	Gemma_GSE117758_Cell-type_specific_transcriptional_profiling_of_glucocorticoid_receptor-dependent_changes_in_the_nucleus_accumbens_cell_type_neuron_Down	9.999e-05	0.0212376	0.496528	1.35407	0	770	Ogn,Necab3,Moxd1,Ccdc3,Gdf10,Serpina3n,Plekha2,Gpc3,Igsf1,Bdnf,Tmem255a,Rprm,Ifitm1,S100a6,Pdzph1,Nectin3,Slc6a13,Slc18a3,Gm266,Bcl6,Nos1,Sowahb,Prlr,Ppp1r3g,Etnppl,Rspo3,Pkib,Mertk,Upp1,Cyth4,Slc25a18,A2ml1,Myom3,Gpnmb,Matn4,Gfap,Dcn,Aifm3,Ranbp3l,Acaa2,Lyz1,Vwc2l,Igf2,Gss,Lgals3,Dbx2,Cbln1,Igfbp2,Stk32b,Ache,Chrna4,Rarres1,Nrip3,Bgn,Agt,Echdc2,Cebpb,Grik1,Mrc1,Gpc5,Pcdh7,Hspa2,Wscd1,Npy,Slamf9,…
10890	Gemma_GSE117758_Cell-type_specific_transcriptional_profiling_of_glucocorticoid_receptor-dependent_changes_in_the_nucleus_accumbens_cell_type_neuron_Up	9.999e-05	0.0212376	0.46679	1.27302	0	771	Sh2d5,Cd1d1,Ryr1,Cenpp,Penk,D430041D05Rik,Gpr83,Rasgrp1,Gsg1l,Unc13c,Spink8,Sh3rf2,Igfbpl1,Foxq1,Tmem158,Acvr1c,Stc1,Sox11,Kcna5,Dgkb,Fibcd1,Smpdl3b,Neurl1b,Sorcs1,Spock3,Ccno,Drd1,Dusp1,Sorcs2,Tpd52l1,Klf4,Ddn,Gpr6,Ephb6,B3galt5,Rtl8c,Slc35f3,Fbln1,Kntc1,Coch,Rnf207,Tesc,Spata13,Frat2,Syt12,Actn2,Draxin,Haus5,Asic4,Thsd7a,Fyco1,Tmem121b,Nrep,Lmo3,Slc35d3,Trnp1,Lingo3,Gpr12,Grb7,Syt6,Cacng3,Ly6a,…
10891	Gemma_GSE117758_Cell-type_specific_transcriptional_profiling_of_glucocorticoid_receptor-dependent_changes_in_the_nucleus_accumbens_cell_type_astrocyte_Down	9.999e-05	0.0212376	0.557963	1.52035	0	732	Tmsb10,Col6a1,Rab26,Sh2d5,Moxd1,Cpne9,Dusp14,Flywch2,Tac2,Nptx2,Penk,D430041D05Rik,Gpr83,Nwd2,Rasgrp1,Slc27a2,Kcnf1,Spink8,Sh3rf2,Lypd1,Slc35f4,Tmem255a,Sema3a,Tmem158,Rprm,Cygb,Nrsn2,Parm1,Cck,Fhl2,Sema3e,Cpne6,Ctxn2,Arhgdig,Hap1,Kcna5,Nos1,Pnck,Sowahb,Fibcd1,Prlr,Spock3,Drd1,Amer3,A2ml1,Rgs10,Krt12,Gpr6,Cartpt,Rtl8c,Slc35f3,Vwc2l,Coch,Zcchc12,Tesc,Panx1,Chia1,Cbln1,Stk32b,Actn2,Ache,Syne1,Chrna…
10907	Gemma_GSE72343_Circuit-wide_transcriptional_profiling_reveals_region_specific_gene_co-expression_networks_regulating_depression_susceptibility_timepoint_28.d_chronic.social.defeat.stress_1.h_aggressor.re.exposure_Down	9.999e-05	0.0212376	0.491845	1.33906	0	681	Necab3,Il1r1,Akain1,Flywch2,Lct,Tdo2,Nxph3,Ccn4,Medag,Spink8,Batf3,Ifitm1,Oas1c,Cox7a1,Hlf,Pdzph1,Klhdc8a,Cd7,Kitl,1110032F04Rik,Klhl40,Syce2,Bcl6,Kcna5,1500009L16Rik,Sowahb,Cdkn1a,Ppp1r3g,Etnppl,Dusp5,Arpp19,Rspo3,Dusp1,Mertk,Klf4,Sgk1,Fgf18,A2ml1,Npsr1,Trib1,Cth,Cd300c2,C1qtnf9,Vwc2l,Cwh43,Hey2,Dbx2,Tcap,Cables1,Tmem202,Ndnf,Stac,Slc35d2,Ackr1,Nrip3,Tmem52,Cebpb,Clec4a3,Zbtb16,B3galt2,Mrc1,Rpe6…
10908	Gemma_GSE72343_Circuit-wide_transcriptional_profiling_reveals_region_specific_gene_co-expression_networks_regulating_depression_susceptibility_timepoint_28.d_chronic.social.defeat.stress_1.h_aggressor.re.exposure_Up	9.999e-05	0.0212376	0.490662	1.3194	0	348	Col6a1,Gpr101,Ryr1,Igsf1,Tmc6,Ttc22,Bbs12,Frmd4b,Glis1,Hap1,Nos1,Atp6v1c2,Magel2,Rccd1,Epha8,St18,Smim5,H2-T24,Fyco1,Col11a1,Lama3,Baiap3,Aspg,Tlr9,Nbeal2,Catsperg1,Adamts1,Itga7,Tmem125,Zfp692,Fam228b,Atp8a2,Thbs3,Pram1,Klk8,Morn1,Traip,Npas4,Plxna3,Ffar3,Celsr3,Tmem150b,Htr4,Fam186b,Abca8a,Xkr6,Csf2ra,Col5a1,Bfsp2,Car12,Srpk3,Amigo3,Slc10a5,Hdac7,Zfc3h1,Onecut2,Wdr90,Frem2,Sv2c,Glp1r,Tmem255b,P…
10909	Gemma_GSE72343_Circuit-wide_transcriptional_profiling_reveals_region_specific_gene_co-expression_networks_regulating_depression_susceptibility_timepoint_28.d_chronic.social.defeat.stress_Down	9.999e-05	0.0212376	0.505278	1.37394	0	630	Necab3,Il1r1,Akain1,Flywch2,Plekha2,Lct,Tdo2,Nxph3,Ccn4,Plp2,Medag,Spink8,Cyp11a1,Batf3,Ifitm1,Oas1c,Cox7a1,Hlf,Pdzph1,Klhdc8a,Stard8,Cd7,Kitl,1110032F04Rik,Arhgdig,Klhl40,Syce2,Drd5,1500009L16Rik,Sowahb,Etnppl,Pdzrn3,Rspo3,Sel1l3,Mertk,Fgf18,A2ml1,Myom3,Rasl11b,Npsr1,Cd300c2,C1qtnf9,Vwc2l,Cwh43,Tcap,Fam111a,Ndnf,Stac,Slc35d2,Ackr1,Chrna4,Nrip3,Tmem52,Clec4a3,Zbtb16,B3galt2,Mrc1,Nrep,Rpe65,Myh11,…
10910	Gemma_GSE72343_Circuit-wide_transcriptional_profiling_reveals_region_specific_gene_co-expression_networks_regulating_depression_susceptibility_timepoint_28.d_chronic.social.defeat.stress_Up	9.999e-05	0.0212376	0.476345	1.28607	0	417	Col6a1,Gpr101,Ryr1,Nptx2,Tstd1,Igsf1,Gdpd2,Glis1,Hap1,Atp6v1c2,Cdkn1a,Dusp5,Magel2,Dusp1,Klf4,Sgk1,Fabp7,Kmt2a,Smim5,H2-T24,Col11a1,Ddit4,Baiap3,Aspg,Esyt3,Nbeal2,Catsperg1,Adamts1,Slc39a2,Zglp1,Jun,Rad54b,Zfp692,Fosl2,Egr3,Thbs3,Plin5,Klk8,Cebpd,Hsph1,Cfp,Traip,Adam1a,Npas4,Plxna3,Ffar3,Celsr3,Tmem150b,Htr4,Fam186b,Abca8a,Efnb1,Xkr6,Csf2ra,Bfsp2,Car12,Rasd1,Srpk3,Acrbp,Ccdc117,Amigo3,Wfikkn1,Gri…
10275	DropViz_STR_Interneuron_SST_cluster-markers.csv	0.0001	0.0212376	0.644092	1.59022	0	47	Npy2r,Cidea,Cygb,Nos1,Rspo3,Fxyd6,Nrip3,Npy,Baiap3,Tox3,Efr3a,Col25a1,Plcb4,Rnf152,Slc7a3,Grin3a
10777	Gemma_GSE95740_Environmental_enrichment_increases_transcriptional_and_epigenetic_differentiation_between_mouse_dorsal_and_ventral_dentate_gyrus_neurons_treatment_enriched.environment_Down	0.0001	0.0212376	0.783288	1.93389	0	47	Ogn,Lcorl,Cdhr1,Fat4,Gdf10,Matn2,Ecm2,Frzb,Gpc3,Frmd4b,Kitl,Gm266,Jag1,Tspan18,Kcnk10,Igfbp5,Grb14,Hpcal1,Prr16,Gsta4,Lrrn3,Tub,Trpa1,Col12a1,Vwa3a,Slc6a15,Alcam,Atp2b4
3163	GOBP_NEGATIVE_REGULATION_OF_SMOOTH_MUSCLE_CELL_PROLIFERATION	0.00010001	0.0212376	0.682243	1.66657	0	40	Ogn,Cdkn1a,Klf4,Igfbp5,Trib1,Tgfb3,Prkg1,Mef2c,Adipoq,Pparg,Ang,Npr3,Myocd,Ifng,Ndrg2
8767	HP_PROXIMAL_AMYOTROPHY	0.00010003	0.0212376	0.705726	1.71115	0	36	Col6a1,Tnxb,Ryr1,Capn3,Tcap,Syne1,Dysf
10285	Cembrowski_HippoSeq_dg_d-dg_v__VS__ca4-ca3_d-ca3_v-ca2-ca1_d-ca1_v	0.00010004	0.0212376	0.700212	1.68735	0	33	Plekha2,Prdm5,Cygb,Igfbp5,Pde7b,Prox1,Jun,Tiam1,Mef2c,Dgkh,Slc4a4,Rfx3,Sipa1l2,Scn3a,Pitpnc1,Sv2c,Glis3
10927	Gemma_GSE61301_Gene_expression_of_7_day_combinatorial_yohimbine_and_imipramine_treated_rat_hippocampi_treatment_yohimbine_imipramine_Down	0.00010005	0.0212376	0.709803	1.7142	0	34	Igsf1,Kcnf1,Sec1,Myh3,Drd1,Slc25a18,Npsr1,Il6,Fxyd6,Tm4sf1,Rassf9,Sox5,Gpbar1,Vtn,Slc7a3,Neu2
3184	GOBP_EPIDERMIS_MORPHOGENESIS	0.00010007	0.0212376	0.761445	1.81523	0	29	Smo,Wnt10a,Foxq1,Tgfb2,Klf4,Igfbp5,Fst,Ngfr,Fgf10,Trp63,Krt27
10287	Cembrowski_HippoSeq_dg_v__VS__dg_d	0.000100634	0.0212376	0.829161	1.90016	0	19	Lcorl,Trhr,Fat4,Ecm2,Kitl,Pdzrn3,Fbln1,Zcchc12,Stk32b,Tox3,Il33,Zfp423,Atp2b4
373	GOBP_CIRCULATORY_SYSTEM_PROCESS	0.00019998	0.0267105	0.446165	1.2105	1	544	Dsp,Ryr1,Tac2,Myl4,Ptgs2,Sema3a,Cav3,Tgfb2,Mylk3,Stc1,Slc6a13,Drd5,Kcna5,Nos1,Tnni1,Drd1,Sgk1,Cartpt,Ramp3,Tacr3,Hey2,Tcap,Scn1b,Rnf207,Slc6a20a,Prkg1,Arhgap42,Fxyd6,Nr2f2,Agt,Mybpc3,Kcnq1,Tnnc1,Gstm7,Fgg,Npy,Tac1,Slc6a1,Hbegf,Cacng3,Cacna1s,Gsn,Abcc3,Edn3,Itpr1,Trdn,Chrm3,Col1a2,Adra2a,Cacna1g,Rgs4,Chd7,Bves,Slc22a3,Adipoq,Pde4b,Cacna2d4,Ffar3,Cxcl12,Kcnip4,Pparg,Dll1,Slc4a4,Abcg2,Scn4b,Dsg2,Slc…
375	GOBP_HEART_PROCESS	0.00019998	0.0267105	0.501013	1.33665	1	258	Dsp,Ryr1,Myl4,Sema3a,Cav3,Tgfb2,Stc1,Kcna5,Nos1,Tnni1,Ramp3,Tacr3,Hey2,Tcap,Scn1b,Rnf207,Fxyd6,Agt,Mybpc3,Kcnq1,Tnnc1,Gstm7,Tac1,Hbegf,Cacng3,Cacna1s,Gsn,Edn3,Itpr1,Trdn,Cacna1g,Rgs4,Bves,Pde4b,Cacna2d4,Kcnip4,Scn4b,Dsg2,Slc8a2,Cacna2d2,Cacnb1,Cacng5,Trpm4,Fxyd4,Atp2b3,Atp1b3,Kcne4,Adm,Ace2,Atp2b4,Fxyd7,Kcnk3,Fxyd1,Thra,Nppc,Sri,Drd2,Sgcd,Tnnt2,Kcnip1,Cacng8,Adrb1,Gja1,Atp2b2,Foxn4,Sptbn4,Cacng6,…
771	GOBP_ENZYME_LINKED_RECEPTOR_PROTEIN_SIGNALING_PATHWAY	0.00019998	0.0267105	0.426764	1.16766	1	983	Ntf3,Igfbp6,Kl,Fat4,Gdf10,Onecut1,Gpc3,Igsf1,Cidea,Ucma,Bdnf,Gfra2,Inhba,Gfra1,Acvr1c,Cav3,Tgfb2,Cd7,Sox11,Gpc1,Hap1,Trim71,Atp6v1c2,Prlr,Mstn,Flt3,Mertk,Sulf1,Fgf18,Rasl11b,Igfbp5,Fst,Grb14,Ephb6,Ccbe1,Epha8,Dcn,Acvr2a,Acvr1,Vwc2l,Osmr,Muc20,Igf2,Sh2d6,Tgfb3,Zap70,Grin1,Galnt3,Igfbp2,Lefty1,Acvr2b,Mapk3,Agt,Afap1l2,Nrep,Rpe65,Ddit4,Lck,Col3a1,Creb3l1,Efnb3,Hbegf,Grb7,Nrp2,Appl2,Sh3tc2,Ngfr,Shisa…
847	GOBP_MUSCLE_ORGAN_DEVELOPMENT	0.00019998	0.0267105	0.483807	1.29546	1	293	Dsp,Ryr1,Smo,Twist1,Cav3,Hlf,Myh3,Tgfb2,Capn3,Sox11,Gpc1,Klhl40,Mstn,Dcn,Igf2,Hey2,Tcap,Myom2,Nr2f2,Prox1,Mybpc3,Col11a1,Tnnc1,Ass1,Cavin4,Hbegf,Six1,Rbpj,Klf5,Itga7,Egr3,Mef2c,Mkx,Zfpm1,Cyp26b1,Stra6,Chd7,Bves,Jph1,Sox8,Lbx1,Dll1,Bmp4,Fkbp1a,Kcnab1,Srpk3,Myocd,Igsf8,Homer1,Ski,Mtpn,Foxn2,Myorg,Adgrb1,Cxcl10,Basp1,Acta1,Chrna1,Large1,S1pr1,Gtf3c5,Tcf15,Myf6,Sri,Sgcd,Ephb1,Mef2d,Tnnt2,Smad3,Speg,F…
906	GOBP_NEGATIVE_REGULATION_OF_CELL_POPULATION_PROLIFERATION	0.00019998	0.0267105	0.449578	1.22191	1	608	Ogn,Igfbp6,Tenm1,Frzb,Gpc3,Inhba,Acvr1c,Ldoc1,Kdf1,Tgfb2,Sox11,Bcl6,Mstn,Cdkn1a,Zfp503,Klf4,Sulf1,Igfbp5,Gpnmb,Trib1,Dpt,Fabp7,St18,Fbln1,Il6,Clmn,Tgfb3,Tesc,Foxj1,Tpbg,Prkg1,Dlg5,Nr2f2,Rarres1,Prox1,Cebpb,Zbtb16,Rps6ka2,Aqp11,Apoh,Sstr1,Dach1,Arg2,Appl2,Ngfr,Rbpj,Adamts1,Ctbp2,Sox4,Rarb,Fgf10,Mef2c,E2f3,Il33,Trp53i11,Pla2g2d,E2f1,Gal,Tnfrsf13b,Vash1,Gli3,Alox8,Cnmd,Adipoq,Magi2,Lbx1,Pparg,Ang,Fe…
923	GOBP_EPIDERMIS_DEVELOPMENT	0.00019998	0.0267105	0.481528	1.28907	1	290	Dsp,Smo,Wnt10a,Foxq1,Inhba,Hdac1,Kdf1,Tgfb2,Dct,Jag1,Opn3,Klf4,Krt12,Igfbp5,Fst,Mycl,Hey2,Reg3b,Il20,Lama3,Was,Wnt16,Ngfr,Rbpj,Krt26,Exph5,Fgf10,Fosl2,Ctsk,Krt82,Elapor2,Tradd,Cyp26b1,Gal,Alox8,Fermt1,Dll1,Trp63,Dsg2,Ldb2,Bmp4,Hes5,Etv4,Rock2,Krt31,Cst6,Akr1c18,Krt81,Krt27,Txnip,Grhl1,Krt77,Foxn1,Ppara,Klf7,Krt75,Clrn1,Krt83,Sfrp4,Lhfpl5,Myo6,Myo7a,Lrp4,Krt14,Krt86,Prss8,Krt4,Cdh3,Nme2,Grhl3,Ovol…
1252	GOBP_NEURAL_CREST_CELL_DIFFERENTIATION	0.00019998	0.0267105	0.579111	1.47992	1	85	Smo,Wnt10a,Frzb,Twist1,Sema3a,Sema3e,Kitl,Sox11,Sema7a,Jag1,Sema3c,Acvr1,Mapk3,Sema4f,Nrp2,Edn3,Mef2c,Sox8,Sema3g,Efnb1,Bmp4,Nrtn
2273	GOBP_MULTICELLULAR_ORGANISMAL_SIGNALING	0.00019998	0.0267105	0.519871	1.37237	1	183	Dsp,Ryr1,Drd5,Kcna5,Nos1,Drd1,Cartpt,Scn1b,Rnf207,Fxyd6,Agt,Kcnq1,Cacng3,Cacna1s,Itpr1,Trdn,Cacna1g,Cacna2d4,Kcnip4,Scn4b,Dsg2,Slc8a2,Cacna2d2,Cacnb1,Cacng5,Trpm4,Fxyd4,Atp2b3,Atp1b3,Scn3a,Kcne4,Ace2,Atp2b4,Fxyd7,Chrna1,Kcnk3,S1pr1,Cacna1i,Fxyd1,Gpr35,Nppc,Sri,Kcnip1,Cacng8,Gja1,Atp2b2,Sptbn4,Cacng6,Atp2a3,Tnr,Tmem65,Npr1,Nfasc,Fkbp1b,Slc4a3,Kcnd1,Avp,Scn9a,Scn5a,Atp1a1,Kcnk1,Cntnap1,Hcrt,Kcnj14,…
2645	GOBP_SKIN_DEVELOPMENT	0.00019998	0.0267105	0.505338	1.34726	1	251	Dsp,Ryr1,Smo,Wnt10a,Aloxe3,Foxq1,Inhba,Hdac1,Kdf1,Tgfb2,Jag1,Opn3,Pkd1,Krt12,Igfbp5,Fst,Reg3b,Il20,Col3a1,Wnt16,Ngfr,Rbpj,Krt26,Exph5,Fgf10,Fosl2,Ctsk,Col1a2,Krt82,Tradd,Cyp26b1,Gal,Alox8,Lsr,Fermt1,Dll1,Trp63,Dsg2,Ldb2,Col5a1,Etv4,Rock2,Krt31,Akr1c18,Krt81,Krt27,Txnip,Fras1,Grhl1,Krt77,Foxn1,Krt75,Krt83,Lrp4,Tcf15,Krt14,Krt86,Prss8,Gjb3,Krt4,Cdh3,Nme2,Grhl3,Ovol2,Pkp4,Evpl,Serpinb13,Krt73,Lgr4,P…
2800	GOBP_NEGATIVE_REGULATION_OF_CELL_DIFFERENTIATION	0.00019998	0.0267105	0.45544	1.23588	1	554	Gdf10,Smo,Frzb,Ccn4,Ucma,Twist1,Bdnf,Inhba,Sema3a,Bbs12,Cav3,Tgfb2,Sema3e,Sox11,Sema7a,Bcl6,Jag1,Rflnb,Mstn,Sema3c,Igfbp5,Trib1,Fst,Meltf,Cartpt,Ranbp3l,Fbln1,Il6,Rtn4r,Igf2,Hey2,Foxj1,Dio3,Draxin,Zbtb16,Dll3,Reg3b,Ccl17,Efnb3,Sema4f,Ncapg2,Ociad2,Rara,Appl2,Ngfr,Rbpj,Rarb,Fgf10,Ascl1,Skil,Nfatc2,Zfpm1,Rgs4,E2f1,Gli3,Foxo1,Adipoq,Sox8,Inha,Plxna3,Sema3g,Cd74,H1f8,Lbx1,Pparg,Dll1,Trp63,Nrarp,Spdef…
3579	GOBP_DIGESTIVE_SYSTEM_DEVELOPMENT	0.00019998	0.0267105	0.560018	1.45659	1	125	Fat4,Smo,Tgfb2,Sox11,Cdkn1a,Pkd1,Igf2,Tgfb3,Dact1,Npy,Ass1,Klf5,Rarb,Fgf10,Ascl1,Cela1,Stra6,Gli3,Trp63,Spdef,Bmp4,Rarres2,Kit,Myocd,Clmp,Ahi1,Sfrp5,Ovol2,Pdx1,Smad3,Pyy,Nodal,Otc,Pkdcc,Lgr4,Wnt11,Ccdc39,Pdgfra,Id2,Nkx2-3,Ephb3,Hes1,Gata4,Cldn18,Shox2,Hip1r,Tcf21,Alx4
3775	GOBP_MUSCLE_STRUCTURE_DEVELOPMENT	0.00019998	0.0267105	0.446759	1.21189	1	533	Dsp,Ryr1,Smo,Twist1,Bdnf,Cav3,Hlf,Myh3,Tgfb2,Capn3,Fhl2,Mylk3,Sox11,Gpc1,Klhl40,Nos1,Jag1,Mstn,Igfbp5,Dcn,Ranbp3l,Cth,Acvr1,Igf2,Hey2,Tcap,Actn2,Tmod1,Myom2,Syne1,Nr2f2,Map3k5,Prox1,Mybpc3,Col11a1,Tnnc1,Myh11,Dysf,Ccl17,Ass1,Cavin4,Hbegf,Olfm2,Six1,Myo18b,Rbpj,Klf5,Pgm5,Itga7,Rarb,Fgf10,Egr3,Mef2c,Plekho1,Nfatc2,Ifrd1,Mkx,Zfpm1,Smyd3,Cdh15,Cyp26b1,Stra6,Rgs4,Chd7,Bves,Jph1,Sox8,Lbx1,Dll1,Pld3,Bmp…
3794	GOBP_CARDIAC_CONDUCTION	0.00019998	0.0267105	0.557969	1.45387	1	131	Dsp,Ryr1,Kcna5,Nos1,Scn1b,Rnf207,Fxyd6,Agt,Kcnq1,Cacng3,Cacna1s,Itpr1,Trdn,Cacna1g,Cacna2d4,Kcnip4,Scn4b,Dsg2,Slc8a2,Cacna2d2,Cacnb1,Cacng5,Trpm4,Fxyd4,Atp2b3,Atp1b3,Kcne4,Ace2,Atp2b4,Fxyd7,Kcnk3,Fxyd1,Nppc,Sri,Kcnip1,Cacng8,Gja1,Atp2b2,Sptbn4,Cacng6,Atp2a3,Tmem65,Npr1,Fkbp1b,Slc4a3,Kcnd1,Scn5a,Atp1a1,Kcnk1,Kcnj14,Cacnb2,Ryr3,Slc8a3,Ehd3
4790	GOBP_REGULATION_OF_BLOOD_CIRCULATION	0.00019998	0.0267105	0.497177	1.32666	1	260	Dsp,Ryr1,Myl4,Sema3a,Cav3,Tgfb2,Stc1,Kcna5,Nos1,Tacr3,Hey2,Scn1b,Rnf207,Arhgap42,Fxyd6,Agt,Kcnq1,Gstm7,Fgg,Tac1,Hbegf,Cacng3,Cacna1s,Edn3,Itpr1,Trdn,Chrm3,Adra2a,Cacna1g,Rgs4,Bves,Pde4b,Cacna2d4,Kcnip4,Scn4b,Dsg2,Slc8a2,Cacna2d2,Cacnb1,Cacng5,Trpm4,Fxyd4,Atp2b3,Atp1b3,Kcne4,Adm,Ace2,Atp2b4,Fxyd7,Kcnk3,Fxyd1,Thra,Nppc,Sri,Drd2,Tnnt2,Ager,Kcnip1,Cacng8,Adrb1,Dock4,Gja1,Atp2b2,Foxn4,Sptbn4,Cacng6,At…
5923	GOMF_HORMONE_ACTIVITY	0.00019998	0.0267105	0.559471	1.43923	1	97	Kl,Penk,Inhba,Cck,Stc1,Calca,Gphb5,Rln1,Cartpt,Igf2,Agt,Npy,Edn3,Vgf,Gal,Adipoq,Inha,Chgb,Ghrh,Nts,Nmb,Adm,Ttr,Nppc,Inhbe,Fbn1,Pyy,Prl,C1qtnf12,Avp,Insl6,Crh
10233	Neuron_All_Cahoy_JNeuro_2008	0.00019998	0.0267105	0.62663	1.57839	1	65	Kcnf1,Calb1,Cck,Gda,Htr2c,Nefm,Mef2c,Prdm8,Pcsk2,Vgf,Rgs4,Myo5b,Slc17a6,Npas4,Gabrg2,Sstr2,Neurod6,Satb2,Nts,Trhde,Ttc9,Ttr,Cyb561,Slc6a7,Epha7,Nrg3,Crh,Cdh8,Plcxd3,Napb,Pgm2l1,Vip,Gabra1,Ccn3,Stmn2,Syt1,Dlx1,Kcnc2,Hs3st2,Gabra5
10260	DropViz_HC_FibroblastLike_Dcn_cluster-markers.csv	0.00019998	0.0267105	0.542908	1.42275	1	149	Ogn,Ifitm1,Slc6a13,S100a11,Lum,Dcn,Ranbp3l,Syn3,Coch,Igf2,Gpr182,Slc6a20a,Ndnf,Igfbp2,Bgn,Cmbl,Col3a1,Islr,Creb3l1,Ifitm2,Edn3,Lpar1,Rbp1,Ctsk,Igfbp4,Col1a2,Cyp26b1,Tgfbi,Vtn,Emilin1,Rbp4,Serpinf1,Col12a1,Slc22a6,Txnip,Slc7a11,Zic4,Nid1,Slc13a4,Dcdc2a,Col4a5,Clmp,Mfap2,Rcn3,Cnn2,Eva1b,Loxl2,Itih5,Lama1,Pdgfra,Tmem37,Prelp,Loxl1,Cfh,Gstm2,Fkbp7,Serping1,Tmem204,Foxd1,Mrc2,Lgals1,Cped1,Enpp1,Tbx18,…
10269	DropViz_STR_Astrocyte_Gja1_cluster-markers.csv	0.00019998	0.0267105	0.550254	1.43782	1	140	Crym,Gdf10,Thrsp,S100a6,Pdzph1,Mfge8,Gm266,Ppp1r3g,Mertk,Gstm5,Igfbp5,Fabp7,Dbx2,Agt,Gpc5,Appl2,Rbp1,Eci1,Lmo1,Baalc,Timp4,Dkk3,Lhx2,Phkg1,Nrarp,Hes5,Arhgef26,Gstm1,Ephx2,Prodh,Nr2e1,Mgst1,Bcan,Ndrg2,S1pr1,Fxyd1,Lxn,Cldn10,Slc27a1,Gas1,Pdlim4,Gja1,Lcat,Gpr37l1,Rorb,Cd63,Slc15a2,Cyp4f15,Id2,Luzp2,Fbxo2,Asrgl1,Pdpn
10272	DropViz_STR_FibroblastLike_Dcn_cluster-markers.csv	0.00019998	0.0267105	0.543636	1.42836	1	161	Ogn,Medag,Ifitm3,Slc6a13,S100a11,Lum,Dcn,Syn3,Igf2,Slc6a20a,Ndnf,Igfbp2,Nr2f2,Vwa1,Bgn,Cmbl,Col3a1,Islr,Creb3l1,Ifitm2,Fbln7,Edn3,Rbp1,Col1a2,Cyp26b1,Tgfbi,Vtn,Emilin1,Cxcl12,Bmp4,Serpinf1,Col12a1,Rarres2,Slc22a6,Txnip,Slc7a11,Zic4,Nid1,C1qtnf2,Slc13a4,Dcdc2a,Col4a5,Mfap2,Rcn3,Cnn2,Eva1b,Loxl2,Adh1,Ptgis,Itih5,Lama1,Plat,Pdgfra,Tmem37,Fam114a1,Prelp,Pdpn,Col4a2,Cfh,Gstm2,Fkbp7,Nbl1,Serping1,Tmem2…
10288	Cembrowski_HippoSeq_Mossy	0.00019998	0.0267105	0.627303	1.56212	1	53	Csf2rb2,Ucma,Rgs6,Dkkl1,Ephb6,Hpcal1,Tm4sf1,Ass1,Emid1,Exph5,Cntn6,Cela1,Gal,Cgref1,Serpinf1,Col12a1,Nmb,Prmt2,Rcn3,Glp1r,Drd2,Mycbpap,Dhrs3,Fgf1
10298	FAN_EMBRYONIC_CTX_EX_4_EXCITATORY_NEURON	0.00019998	0.0267105	0.56012	1.4557	1	122	Pnck,Gda,Pkd1,Grb14,Csgalnact1,Ptchd4,Rnf207,Actn2,Syne1,Csmd2,Itpr1,Cacna1g,Dlgap2,Plxna3,Dgkh,Khdrbs2,Slc26a4,Stx1a,Grid2,Rap1gap2,Cacna1i,Rasgrp2,Myo6,Ahi1,Rnf213,Slc27a1,Epha7,Mylip,Prom1,Ap1g2,Hydin,Pfkp,Mst1,Sptbn4,Speg,Foxk1,Adam11,Ptch2,Ltbp4,Cand2,Lama5,Sybu,Scn9a,Rap1gap,Arpp21,Ano3,Lims2,Ryr3,Slc8a3,Abcc8,Acap3,Fbxw7,Dab2,Pnma3,Cc2d1a,Erich3,Snx32,Cacna1c,Lgi4,Tnk2,Tmem74b,Abca5,Dock9,…
10316	MANNO_MIDBRAIN_NEUROTYPES_HENDO	0.00019998	0.0267105	0.437484	1.19378	1	801	Dsp,Kl,Fbln2,Tmc6,Spink8,Clec1a,Twist1,Foxq1,Ifitm3,Ptgs2,Stard13,Cox7a1,Stard8,Frmd4b,Cobll1,Kitl,Icosl,Gadd45a,Arhgef15,Jag1,Ppic,Cdkn1a,Pald1,Dusp5,Dusp1,Sel1l3,A2m,Cpne2,Tpd52l1,Klf4,Cpne5,Sgk1,Timp1,Slc35f2,Csgalnact1,Slco2a1,Acvr1,Palmd,Icam4,Osmr,Hey2,Igfbp2,Lrrc55,Pde7b,Vwa1,Afap1l2,Tm4sf1,Plk2,Fscn1,Rps6ka2,Bcl3,Dysf,Rftn2,Hspa2,Pxdc1,Islr,Hbegf,Nrp2,Wfs1,Lhfpl2,Acsl5,Ifi203,Adamts1,Car5…
10335	MANNO_MIDBRAIN_NEUROTYPES_HDA1	0.00019998	0.0267105	0.450632	1.22241	1	536	Chsy3,Fat4,Tenm1,D430041D05Rik,Bdnf,Tmem255a,Gfra1,Calb1,Sox11,Ctxn2,Grik3,Lmo4,Ccbe1,Acvr2a,Shisa6,Pak5,Zcchc12,Chd3,Stk32b,Lrrc55,Chrna4,Tshz2,Tmem151a,Nr4a2,B3galt2,Tmem121b,Nrep,Prkar1b,Tac1,Negr1,Adcy8,Gpr12,Chn2,Arg2,Stxbp5,Tox3,Pdzrn4,Csmd2,Arhgap23,Pnma2,Klhl35,Ntng1,Ptpn5,Plcb4,Ap1s2,Lgi2,Prdm8,Pcsk2,Vgf,Slc17a6,Dapk1,Npas4,Plxna3,Trim67,Uchl1,Rapgef5,Pde1a,Kcnip4,Olfm3,Gabrg2,Retreg1,Lr…
10338	MANNO_MIDBRAIN_NEUROTYPES_HGABA	0.00019998	0.0267105	0.425975	1.16548	1	981	Chsy3,Tenm1,D430041D05Rik,Bdnf,Tmem255a,Fam43b,Sema3a,Gfra1,Rgs6,Sema3e,Frmd4b,Sox11,Pcdh19,Pnck,Grik3,Prlr,Ahnak2,Sema3c,Spock3,Tpd52l1,Amer3,Cpne5,Tcerg1l,Shisal1,Csgalnact1,Pde11a,Acvr2a,Syn3,Pak5,Dact1,Zcchc12,Spata13,Chd3,Stk32b,Acvr2b,Chrna4,Tshz2,Thsd7a,Col11a1,Grik1,Tmem151a,B3galt2,Tmem121b,Tnrc6c,Nrep,Pcdh7,Tafa2,Prkar1b,Tac1,Lama3,Negr1,Gpr12,Slc6a1,Syt6,Nrp2,Tbc1d2b,Chn2,Stxbp5,Znrf1,…
10443	DESCARTES_MAIN_FETAL_ENS_GLIA	0.00019998	0.0267105	0.573309	1.47707	1	101	Moxd1,Crym,Serpina3n,Nptx2,Gpr83,Gfra1,Dct,Grik3,B3galt2,Tac1,Gpr12,Rasgef1c,Wnt16,Csmd2,Slc16a4,Col25a1,Aif1l,Lmo1,Aspa,Vgll3,Sox8,Hcrtr1,Arhgef26,Elovl2,Adgrb1,Adam23,Bcan,Gabra2,Pmp2,Mia,Ttyh1,Nkain3,Chl1,Insc,Kirrel3,Fam78b,Sdk2
10445	DESCARTES_MAIN_FETAL_NEUROENDOCRINE_CELLS	0.00019998	0.0267105	0.557986	1.43271	1	93	Rab26,Tmem198,Rprm,Hap1,Fibcd1,Htr2c,Cdk5r2,St18,Pth2r,Grik1,Dll3,Megf11,Kcnh7,Ascl1,Car8,Vgf,Rgs4,Rasd1,Slc6a17,Gck,Ttr,Dpep1,Kcnj6,Sfrp4,Gkn2,Chrd,Hes6,Oprd1,Acsl1
10505	Replicated_InternalizingBehavior_DifferentiallyExpressed_HC	0.00019998	0.0267105	0.489066	1.30642	1	270	Col6a1,Dsp,Trhr,Fbln2,Serinc2,Medag,Golm1,Dpyd,Gfra1,Thrsp,Acvr1c,Mfge8,Gda,Prlr,Lum,Slc25a18,Igfbp5,Dcn,Slc6a20a,Fam111a,S100a10,Tmco5,Syt12,Slc35d3,Prss35,Gldc,Creg1,Blnk,Arhgap32,Itga7,Tmem144,Tradd,Deptor,Ltk,Tgfbi,Gal,Ucp2,Bhlhe22,Adam1a,Celsr3,Cd74,Lrrc8b,Csad,Abcg2,Ptgr1,Bmp4,Bmp3,Ephx2,Rarres2,Strbp,Stxbp1,Csdc2,Ttr,Mgst1,Retsat,Fxyd7,Ccdc77,Pik3r1,Grem2,Slc27a1,Zfp612,Pfas,Rhpn2,Ptpro,Lc…
10892	Gemma_GSE117758_Cell-type_specific_transcriptional_profiling_of_glucocorticoid_receptor-dependent_changes_in_the_nucleus_accumbens_cell_type_astrocyte_Up	0.00019998	0.0267105	0.445427	1.21328	1	709	Gdf10,Fbln2,Lpar4,Smo,Igsf1,Ifitm3,Thrsp,Pdzph1,Gdpd2,Stard8,Mfge8,Nectin3,BC034090,Gm266,Nhsl1,Ppp1r3g,Etnppl,Dusp1,Sorcs2,Cpne2,Mertk,Klf4,Upp1,Slc25a18,Myom3,Fabp7,Aifm3,Ranbp3l,Cth,Kctd14,Fbln1,Gbp2,Acaa2,Clmn,Dbx2,Cables1,Nat8f4,Igfbp2,Aldh3b1,Rarres1,Agt,Echdc2,Myh11,Gpc5,Rftn2,Hspa2,Wscd1,Lama3,Slc6a1,Hbegf,Ly6a,Tfcp2l1,Mtmr11,Appl2,Ak4,Adamts1,Gldc,Hhatl,Itga7,Jun,Rad54b,Sox5,Rbp1,Mro,Pea…
10266	DropViz_HC_Neuron_Subiculum_Slc17a6_cluster-markers.csv	0.0002	0.0267105	0.647394	1.59618	1	46	Igfbp6,Gpr83,Sec14l3,Unc5d,Tacr3,Vwc2l,Plekha7,Tshz2,Nrep,Klf5,Lgi2,Zmat4,Slc17a6,Ldb2,Satb2,Fxyd7,Kcnh5,Tnnt2,Ovol2
10354	ZHONG_PFC_C2_SOX5_BCL11B_POS_EXCITATORY_NEURON	0.000200401	0.0267105	0.744037	1.74286	1	24	Crym,Ssbp2,Igfbp5,St18,Thsd7a,Arg2,Shisa2,Sox5,Pde1a,Fxyd7,Cdh7
10836	Gemma_GSE81672_Ketamine_and_Imipramine_Reverse_Transcriptional_Signatures_of_Susceptibility_and_Induce_Resilience-Specific_Gene_Expression_Profiles_HC_treatment_ketamine_Down	0.00020202	0.0267105	0.78833	1.78262	1	17	Akain1,Twist1,Shisal2b,Amer3,B3galt5,St18,Zbtb16,Pxdc1,Htr4
406	GOBP_CARDIAC_CHAMBER_DEVELOPMENT	0.00029997	0.0357812	0.523936	1.37094	2	144	Dsp,Npy2r,Smo,Cav3,Tgfb2,Fhl2,Sox11,Jag1,Sema3c,Lmo4,Acvr1,Hey2,Prox1,Mybpc3,Col11a1,Tnnc1,Nrp2,Rbpj,Adamts1,Sox4,Rarb,Mef2c,Zfpm1,Stra6,Chd7,Rbp4,Bmp4,Fkbp1a,Myocd,Hoxa13,Slit3,Nrp1,Smad6,Tnnt2,Kcnk2,Ovol2,Rbm15,Adamts6,Dhrs3,Tmem65,Wnt11,Dand5,Dll4,Scn5a,Hes1,Gata4,Bmp2,Shox2,Mesp1,Fgf8,Npy5r,Hand2
449	GOBP_AMINOGLYCAN_METABOLIC_PROCESS	0.00029997	0.0357812	0.517309	1.35966	2	162	Ogn,Chsy3,Chst9,Gpc3,Gpc1,Lum,Spock3,Csgalnact1,B3galt5,Dcn,Hs3st5,B3gat2,Ndnf,Slc35d2,Chia1,Bgn,B3galt2,Gpc5,Gpc4,Galns,B4galt4,St3gal1,Hgsnat,Stab2,Glce,Ndst4,St3gal4,Ap2a1,Ncan,Chst7,Bcan,Hs2st1,B3gat1,Angpt1,B4galt1,Cln6,Hs6st1,Arsb,Itih5,Chst12,Chsy1,Fgf2,Hyal2,Prelp,Gpc2,Cspg4,Hmmr,B3gnt6,Gpc6,Sdc2,Chst5
1684	GOBP_EPITHELIAL_CELL_DIFFERENTIATION	0.00029997	0.0357812	0.44194	1.20007	2	573	Dsp,Fat4,Smo,Onecut1,Frzb,Hdac1,Kdf1,Stc1,Sox11,Jag1,Cdkn1a,Opn3,Ccno,Klf4,Krt12,Gstm5,Mycl,Acvr1,Hey2,Lgals3,Foxj1,Dlg5,Acvr2b,Tmod1,Emx1,Pck2,Nr2f2,Prox1,Cebpb,Reg3b,Il20,Npy,Upk1a,Tfcp2l1,Wnt16,Six1,Rap1b,Rbpj,Sox4,Klf5,Krt26,Rarb,Exph5,Fgf10,Fosl2,Ascl1,Ctsk,Skil,Mef2c,Krt82,Upk1b,Zfp703,Cyp26b1,Alox8,Cnmd,Adipoq,Sox8,Magi2,Pparg,Dll1,Trp63,Spdef,Dsg2,Rfx3,Bmp4,Fzd7,Bfsp2,Hes5,Arhgef26,Bdh2,E…
3404	GOBP_REGULATION_OF_CELLULAR_COMPONENT_MOVEMENT	0.00029997	0.0357812	0.428419	1.17113	2	917	Il1r1,Dsp,Ntf3,Smim22,Smo,Onecut1,Ccn4,Sh3rf2,Twist1,Ptgs2,Sema3a,Stard13,Acvr1c,Cav3,Card10,Tgfb2,Sema3e,Stc1,Kitl,Sema7a,Hap1,Gadd45a,Bcl6,Jag1,Mstn,Sema3c,Lmo4,Spock3,Drd1,Dusp1,Klf4,Sulf1,Sgk1,Fgf18,Igfbp5,Timp1,Gpnmb,Trib1,Ccbe1,Dcn,Tacr3,Acvr1,Fbln1,Il6,Lgals3,Spata13,Prkg1,Dlg5,Mapk3,Nr2f2,Prox1,Agt,Mybpc3,Ccl20,Adamts9,Tnnc1,Plk2,Apoh,Tac1,Lama3,Col3a1,Sema4f,Dach1,Hbegf,Grb7,Nrp2,Ptp4a1,…
4388	GOBP_CELL_CELL_ADHESION_VIA_PLASMA_MEMBRANE_ADHESION_MOLECULES	0.00029997	0.0357812	0.484613	1.28719	2	223	Cdhr1,Fat4,Tenm1,Nectin3,Tgfb2,Pcdh19,Pkd1,Klf4,Unc5d,Acvr1,Cbln1,Reg3b,Pcdh7,Pcdhb3,Vstm2l,Cntn6,Ntng1,Gpc4,Cadm3,Cdh15,Adipoq,Clstn1,Celsr3,Flrt3,Cdh10,Celsr1,Dsg2,Cdh26,Pcdhgc4,Cdh9,Amigo3,Tenm2,Grid2,Alcam,Crb1,Cdh7,Cldn10,Dscam,Cldn22,Cldn14,Pcdhb15,Cx3cl1,Cdh3,Tro,Cntn2,Pcdhac1,Robo4,Igsf9,Cldn3,Pcdhga7,Selp,Itgb2,Cdh4,Cadm1,Cntn4,Kirrel3,Pcdhgb2,Sdk2,Cldn1,Cdh8,Cldn18,Pcdhgb7,Cdhr2,Gpc6,Sl…
5383	GOCC_ANCHORED_COMPONENT_OF_MEMBRANE	0.00029997	0.0357812	0.529867	1.38339	2	137	Rab26,Gpc3,Lypd1,Gfra2,Gfra1,Sema7a,Gpc1,Nrn1l,Car4,Smpdl3b,Meltf,Rtn4r,Ache,Gpc5,Negr1,Cd14,Cntn6,Ntng1,Gpc4,Ly6h,Xpnpep2,Lypd6,Lypd6b,Cplx3,Syn1,Msln,Alpl,Dpep1,Bcan,Rtbdn,Nrn1,Gas1,Cntn2,Nt5e,Efna3,Prnd,Rgs7bp,Cntn4,Sprn,Hyal2,Gpc2,Gpc6,Prss21,Tectb,Nod1,Svip,Pkhd1,Cntn5,Cfc1,Rtn4rl2,Plaur,Folr1,Gad2
10329	MANNO_MIDBRAIN_NEUROTYPES_HNPROG	0.00029997	0.0357812	0.505193	1.3349	2	189	Nptx2,Igfbpl1,Sema3a,Klhdc8a,Sox11,Tspan18,Pde11a,St18,Racgap1,Ndnf,Thsd7a,Dll3,Rftn2,Chn2,Ankrd13b,Ccdc88b,Ascl1,Brsk2,Fam72a,Megf6,Ccnd2,Pcsk2,Zmat4,Trp53i11,Rgs4,Aspa,Bhlhe22,Pimreg,Celsr3,Pde1a,Tubb3,Dll1,Gprin3,Bdh2,Rap1gap2,Tfdp2,Crb1,Frem2,Hunk,Cdca8,Nrn1,Vxn,Prc1,Dcx,Dnah2,Plk1,Hes6,Mad2l1,Dcc,Foxa2,Igsf9,Rhoh,Stmn1,Rpl18,Pak1,Epha4,Pou3f2,Lama5,Psrc1,Nkx2-3,Pdpn,Srl,Adamts5,Efs,Gpc2,Tnfr…
10336	MANNO_MIDBRAIN_NEUROTYPES_HDA2	0.00029997	0.0357812	0.454947	1.23111	2	466	Bdnf,Gfra1,Calb1,Rgs6,Sox11,Pnck,Grik3,Lmo4,Amer3,Shisal1,Pde11a,Pak5,Zcchc12,Tpbg,Lrrc55,Chrna4,Col11a1,Tmem151a,Nr4a2,Tmem121b,Nrep,Tac1,Gpr12,Arg2,Stxbp5,Pdzrn4,Csmd2,Pde1b,Pnma2,Ptpn5,Lgi2,Ly6h,D630045J12Rik,Pex5l,Pcsk2,Baalc,Vgf,Slc17a6,Dkk3,Ulk2,Npas4,Fam184a,Trim67,Uchl1,Pde1a,Kcnip4,Olfm3,Gabrg2,Flrt3,Retreg1,Lrrc3b,Ak5,Tmem35a,Tubb3,Sstr2,Rimbp2,Xkr6,Tub,Slc8a2,Gprin3,Sult4a1,St8sia2,Prk…
10451	DESCARTES_FETAL_CEREBELLUM_ASTROCYTES	0.00029997	0.0357812	0.556197	1.43441	2	103	Rasgrp1,Stk33,Gdpd2,Mstn,Mlip,Fst,Cfap54,Gfap,Ramp3,Foxj1,Slc6a20a,Spata13,Frem1,Rpe65,Npy,Prss35,Fgf10,Il33,Mkx,Cyp26b1,Slc4a4,Car12,Cfap300,Nts,Vwa3a,Bbox1,Fam216b,Mgst1,Glp1r,Rgs20,Lrp4,Tnc,Lcat,Serpini2
135	GOBP_CYTOKINE_PRODUCTION	0.00039996	0.0422288	0.443142	1.20513	3	632	Il1r1,Rasgrp1,Cidea,Ccn4,Il16,Twist1,Ptgs2,Inhba,Tgfb2,Rftn1,Sema7a,Icosl,Bcl6,Lum,Il17d,Mertk,Klf4,Sulf1,Lacc1,Gpnmb,Ccbe1,Panx2,Il6,Tgfb3,Foxj1,Panx1,Chia1,Ackr1,Agt,Cebpb,Afap1l2,Ticam1,Bcl3,Homer2,Il1r2,Arg2,Tlr9,Rara,Appl2,Ifi203,Cd14,Sting1,Casp8,Usp50,Clec7a,Ccdc88b,Pla2g3,Ebi3,Prg3,Adra2a,Mefv,Il33,Nfatc2,Zfpm1,Traip,Alox8,Il17b,Adipoq,Pde4b,Inha,Ffar3,Cd74,Pla2r1,Fermt1,Cgas,Dll1,Traf3,P…
1101	GOBP_REGULATION_OF_SIGNALING_RECEPTOR_ACTIVITY	0.00039996	0.0422288	0.514485	1.35224	3	162	Nptx2,Gsg1l,Lypd1,Hdac1,Cav3,Dkkl1,Ramp3,Shisa6,Grin1,Actn2,Hbegf,Ncapg2,Cacng3,Rasgrf1,Shisa8,Gria1,Mef2c,Adra2a,Ly6h,Dlgap2,Dkk3,Dapk1,Lypd6,Pparg,Lypd6b,Cacng5,Homer1,Wfikkn1,Ccl12,Rasgrf2,Ifng,Ace2,Ppara,Esr2,Nrp1,Grem2,Wfikkn2,Cnrip1,Cacng8,Zgpat,Tgfa,Nptxr,Grin2a,Ankrd13c,Cblc,Crh,Dlgap4,Gria3,Vps25,Nlgn2,Fcgr2b,Hfe,Prkcd,Slurp1,Shank1,Cacng2,Ncf1,Gria4,Phlda2,Ptk2b,Tafa1,Fbxw7,Egf,Adh7
2780	GOBP_EXTERNAL_ENCAPSULATING_STRUCTURE_ORGANIZATION	0.00039996	0.0422288	0.462537	1.24509	3	363	Col6a1,Tnxb,Fbln2,Ecm2,Thsd4,Tgfb2,Col23a1,Lum,A2m,Sulf1,Timp1,Meltf,Matn4,Dpt,Csgalnact1,Dcn,Fbln1,Icam4,Il6,Ndnf,Col10a1,Vwa1,Bgn,Agt,Adamts9,Col11a1,Fscn1,Myh11,Bcl3,Fgg,Lama3,Col3a1,Creb3l1,Adamts1,Itga7,Itga8,Adam19,Ctsk,Ntng1,Col1a2,Tgfbi,Adamtsl2,Crtap,Vtn,Emilin1,Lama4,Fermt1,Col5a1,Adamts14,Col12a1,Itga4,Dpp4,Timp2,Klkb1,Nid1,Ttr,Ncan,Nr2e1,Col4a5,Elf3,Mfap2,Spint2,Bcan,Tpsb2,Adam8,Col24…
2801	GOBP_POSITIVE_REGULATION_OF_CELL_DIFFERENTIATION	0.00039996	0.0422288	0.43388	1.18303	3	758	Ccdc3,Smo,Frzb,Ccn4,Medag,Twist1,Bdnf,Ptgs2,Inhba,Hdac1,Mpl,Cav3,Gdpd2,Olfm4,Kdf1,Tgfb2,Dct,Mylk3,Kitl,Sox11,Dkkl1,Sema7a,Gpc1,Hap1,Bcl6,Jag1,Htr2c,Fgf18,Trib1,Acvr2a,Ranbp3l,Faim,Cth,Acvr1,Vwc2l,Il6,Tgfb3,Zap70,Tesc,Foxj1,S100a10,Acvr2b,Twf2,Map3k5,Prox1,Agt,Cebpb,Zbtb16,Il20,Fgg,Rara,Olfm2,Six1,Ngfr,Sox4,Klf5,Jun,Casp8,Zmiz1,Rarb,Clec7a,Sox5,Edn3,Ascl1,Egr3,Pik3r6,Skil,Tiam1,Pla2g3,Tnfsf11,Mef2…
2832	GOBP_REGULATION_OF_OSTEOBLAST_DIFFERENTIATION	0.00039996	0.0422288	0.545174	1.41172	3	113	Gdf10,Ccn4,Ucma,Twist1,Gdpd2,Sox11,Jag1,Igfbp5,Acvr2a,Ranbp3l,Acvr1,Il6,Acvr2b,Cebpb,Mef2c,Gli3,Pparg,Trp63,Bmp4,Il6ra,Trpm4,Ski,Hdac7,Snai2,Nppc,Smad6,Smoc1,Axin2,Chrd,Pdlim7,Smad3,Rorb,Sema4d,Cited1,Crim1,Vegfc,Fbxo5,Bmp2,Ptk2,Ffar4,Wnt10b
3161	GOBP_SMOOTH_MUSCLE_CELL_PROLIFERATION	0.00039996	0.0422288	0.53882	1.39961	3	121	Ogn,Ccn4,Cdkn1a,Klf4,Igfbp5,Trib1,Il6,Tgfb3,Prkg1,Map3k5,Hbegf,Adamts1,Jun,Mef2c,Adipoq,Pde1a,Pparg,Ang,Bmp4,Hes5,Il6ra,Npr3,Myocd,Ifng,Ndrg2,S1pr1,Nppc,Xrcc6,Cx3cl1,Mef2d,Gja1,Npr1,Id2,Pak1,Serpinf2,Igfbp3,Fgf2
5477	GOCC_CATION_CHANNEL_COMPLEX	0.00039996	0.0422288	0.499752	1.32364	3	202	Ryr1,Kcnf1,Kcna5,Nos1,Grik3,Pkd1,Scnn1a,Vwc2l,Shisa6,Scn1b,Grin1,Lrrc55,Kcnq1,Kcns2,Hspa2,Cacng3,Cacna1s,Olfm2,Catsperg1,Htr3a,Shisa8,Gria1,Cacna1g,Kcnk4,Kcnj16,Pde4b,Cacna2d4,Kcnip4,Olfm3,Hcn1,Scn4b,Trpv6,Fkbp1a,Cacna2d2,Cacnb1,Kcnab1,Unc80,Cacng5,Trpm4,Grin3a,Stx1a,Grin3b,Scn3a,Kcne4,Kcnj6,Cacna1i,Micu3,Vamp2,Kcnip1,Cacng8,Kcnk2,Cacng6,Kcns1,Trpc7,Kcng1,Grin2a,Fkbp1b,Kcnd1,Scn9a,Lrrc38,Scn5a,Kc…
10317	MANNO_MIDBRAIN_NEUROTYPES_HPERIC	0.00039996	0.0422288	0.438343	1.19394	3	708	Col6a1,Il1r1,Dsp,Ccdc3,Chsy3,Ecm2,Frzb,Ccn4,Twist1,Foxq1,Fam43b,Ifitm3,Ptgs2,Stard13,Cox7a1,Stard8,Mfge8,Rftn1,Phldb3,Frmd4b,Cobll1,Gpc1,Bcl6,Car4,Jag1,Ppic,Cish,Lum,Cdkn1a,Pald1,Dusp5,A2m,Timp1,Gpnmb,Meltf,Dcn,Osmr,Hey2,Tgfb3,Dact1,Tesc,Prkg1,Lrrc55,Arhgap42,Myom2,Nr2f2,Pde7b,Map3k5,Bgn,Afap1l2,Bcl3,Hspa2,Gprc5c,Pxdc1,Stat4,Col3a1,Slc6a1,Hbegf,Tbc1d2b,Prr16,Gsn,Adamts1,Ifitm2,Sting1,Jun,Serf1,Ht…
10331	MANNO_MIDBRAIN_NEUROTYPES_HNBML1	0.00039996	0.0422288	0.472962	1.26642	3	293	Tenm1,Onecut1,Sema3a,Sema3e,Sox11,Ccbe1,Epha8,Syn3,Shisa6,Pak5,Fnip2,Lrrc55,Acvr2b,Asic4,Thsd7a,Rps6ka2,Nrep,Tafa2,Tac1,Negr1,Gpr12,Syt6,Ociad2,Tox3,Shisa2,Sox4,Plppr1,Klhl35,Ptpn5,Ap1s2,Brsk2,Pex5l,Zmat4,Aspa,Zfp521,Slc17a6,Celsr3,Trim67,Uchl1,Rapgef5,Pde1a,Olfm3,Gabrg2,Tmem35a,Tubb3,Gprin3,Islr2,Grin3a,Klhl32,Mast1,Scn3a,Onecut2,Atp11c,Basp1,Ptpn3,Rap1gap2,Asxl3,Spint2,Mapk6,Nrn1,Dscam,Dcx,Drd2…
10400	DURANTE_ADULT_OLFACTORY_NEUROEPITHELIUM_FIBROBLASTS_STROMAL_CELLS	0.00039996	0.0422288	0.586221	1.48909	3	76	Igfbp6,Ccdc3,Twist1,Ifitm3,Lum,Igfbp5,Timp1,Dcn,Fbln1,Nr2f2,Bgn,Col3a1,Gsn,Igfbp4,Col1a2,Tgfbi,Serpinf1,Rarres2,Vim,Plpp3,Timp2,Ccl12,Kcne4
10424	DESCARTES_MAIN_FETAL_SCHWANN_CELLS	0.00039996	0.0422288	0.506276	1.33701	3	185	Moxd1,Gpr83,Chst9,Lypd1,Gfra1,Gpc1,Ccdc160,Grik3,Aldh1a3,Sorcs1,Matn4,Grb14,Hey2,Nr4a2,Tac1,Wnt16,Ngfr,Trdn,Rxrg,Plekha4,Brsk2,Lgi2,Pcsk2,Aspa,Cnmd,Sox8,Sema3g,Flrt3,Syt10,Ppp2r2b,Adam23,Stk32a,Epha5,Grid2,Alcam,Bcan,Lrrtm1,Gabra2,Pmepa1,Fxyd1,B3gat1,Cldn14,Kcnh5,Pmp2,Sfrp5,Cntn2,2810459M11Rik,Mia,Ttyh1,Stac2,Itih5,Nkain3,Lrrn1,Chl1,Insc,Lrrtm4,Pard6b,Trpm3,Cadm1,Kirrel3,Fam78b
10231	Mural_Pericyte_Zhang_JNeuro_2014	0.0004002	0.0422288	0.66576	1.6173	3	37	Ogn,Gpc3,Slc6a13,Dcn,Igf2,S100a10,Col3a1,Col1a2,Vtn,Slc22a6,Kcne4,Col4a5
3557	GOBP_VENTRICULAR_CARDIAC_MUSCLE_CELL_DIFFERENTIATION	0.000412754	0.0431387	0.823256	1.78075	3	12	Fhl2,Hey2,Prox1,Rarb,Mef2c,Myocd
118	GOBP_NEURAL_CREST_CELL_MIGRATION	0.00049995	0.0485818	0.606062	1.51129	4	54	Smo,Twist1,Sema3a,Sema3e,Kitl,Sema7a,Sema3c,Acvr1,Sema4f,Nrp2,Edn3,Sox8,Sema3g,Efnb1,Bmp4,Nrtn,Nrp1,Ovol2,Sema4d,Lama5,Sema4c
122	GOBP_NEURON_MIGRATION	0.00049995	0.0485818	0.521716	1.36211	4	137	Twist1,Sema3a,Cck,Drd1,Cdk5r2,Ndnf,Prkg1,Nr2f2,Nr4a2,Ddit4,Col3a1,Nrp2,Zmiz1,Ascl1,Ntng1,Mef2c,Astn1,Cxcl12,Celsr1,Satb2,Ccr4,Dcdc2a,Auts2,Fbxo45,Nrp1,Scrt1,Spock1,Alkbh1,Cx3cl1,Dcx,Arhgef2,Drd2,Lrp12,Barhl1,Dcc,Nrg3,Dner,Kirrel3,Lhx1,Ndn,Tubb2b,Plxnb2,Acap3,Mark2,Top2b,Cdk5r1,Scrt2,Nav1,Fbxo31,Sh3rf1,Vax1,Foxg1,Tubgcp2,Dnaaf4,Rapgef2,Nkx2-1,Dab2ip,Axl,Nsmf,Gnrh1,Itga3,Dab1,Cxcr4
450	GOBP_AMINOGLYCAN_BIOSYNTHETIC_PROCESS	0.00049995	0.0485818	0.542297	1.40363	4	112	Ogn,Chsy3,Chst9,Gpc3,Gpc1,Lum,Csgalnact1,B3galt5,Dcn,Hs3st5,Slc35d2,Bgn,B3galt2,Gpc5,Gpc4,B4galt4,St3gal1,Glce,Ndst4,St3gal4,Ap2a1,Ncan,Chst7,Bcan,Hs2st1,Angpt1,B4galt1,Hs6st1,Chst12,Chsy1,Prelp,Gpc2,Cspg4,B3gnt6,Gpc6,Sdc2,Chst5
777	GOBP_TRANSMEMBRANE_RECEPTOR_PROTEIN_SERINE_THREONINE_KINASE_SIGNALING_PATHWAY	0.00049995	0.0485818	0.467439	1.25503	4	322	Gdf10,Onecut1,Gpc3,Igsf1,Cidea,Ucma,Inhba,Acvr1c,Cav3,Tgfb2,Sox11,Mstn,Sulf1,Rasl11b,Fst,Acvr2a,Acvr1,Vwc2l,Tgfb3,Lefty1,Acvr2b,Mapk3,Nrep,Col3a1,Appl2,Rbpj,Jun,Zmiz1,Fgf10,Skil,Col1a2,Elapor2,Zfp703,Adamtsl2,Dkk3,Inha,Emilin1,Magi2,Pparg,Fermt1,Bmp4,Fkbp1a,Hes5,Hivep1,Bmp3,Vim,Spry2,Myocd,Ski,Wfikkn1,Hoxa13,Zfp423,Onecut2,Tgfb1i1,Pml,Ppara,Pmepa1,Sfrp4,Grem2,Ppm1a,Zfp128,Wfikkn2,Gdf15,Smad6,Inhb…
2003	GOBP_MUSCLE_CELL_PROLIFERATION	0.00049995	0.0485818	0.508782	1.33914	4	170	Ogn,Ccn4,Tgfb2,Mstn,Cdkn1a,Klf4,Igfbp5,Trib1,Il6,Hey2,Tgfb3,Prkg1,Map3k5,Hbegf,Six1,Rbpj,Adamts1,Jun,Mef2c,Adipoq,Pde1a,Pparg,Ang,Rbp4,Bmp4,Hes5,Il6ra,Npr3,Myocd,Ifng,Ndrg2,S1pr1,Nppc,Xrcc6,Mapk11,Cx3cl1,Angpt1,Ephb1,Mef2d,Kcnk2,Gja1,Npr1,Id2,Myog,Pak1,Serpinf2,Igfbp3,Paxbp1,Fgf2
5887	GOMF_CYTOKINE_RECEPTOR_ACTIVITY	0.00049995	0.0485818	0.546438	1.40306	4	93	Il1r1,Csf2rb2,Il15ra,Gfra2,Gfra1,Mpl,Prlr,Flt3,Osmr,Cxcr1,Il1r2,Crlf1,Il1rapl2,Ebi3,Ccrl2,Lifr,Cd74,Ackr2,Csf2ra,Il2rb,Il6ra,Ccr4,Il2rg,Gpr35,Cxcr3,Cmklr1,Gfral,Il10rb
10483	Gandal_2018_BipolarDisorder_Downregulated_Cortex	0.00049995	0.0485818	0.50439	1.32758	4	170	Igfbp6,Nptx2,Bdnf,Gfra2,Nrsn2,Rftn1,Syndig1,Arhgdig,Opn3,Lmo4,A2m,Sulf1,Cdk5r2,Tesc,Hspb3,Cacng3,Rasgrf1,Vgf,Rgs4,Med8,Lrrn3,Neurod6,Cgref1,Slc30a3,Cacnb1,Rock2,Homer1,Dusp6,Sergef,Cdkn2d,Pnmt,Scrt1,Nrn1,Cx3cl1,Prom1,Atp2b2,Gabra4,Fbxo9,Rps6ka3,Brinp1,Arpc1b,Use1,Itgb2,Htr2a,Crh,Smyd2,Kcnk1,Wdr13,Rhobtb2,Ndufs3,Fcgr2b,Stk24,R3hdm2
10282	Cembrowski_HippoSeq_ca2__VS__ca3_d-ca3_v	0.00050025	0.0485818	0.656371	1.59449	4	37	Ccdc3,Zfp804a,Syce2,Dusp5,Prss23,Clmn,Gpr12,Arg2,Stard5,Stxbp5l,Cacng5,Tgfb1i1
8122	HP_HYPERPHOSPHATEMIA	0.000509788	0.0490738	0.794272	1.75559	4	14	Kl,Ryr1,Fam111a,Galnt3,Cacna1s
869	GOBP_BEHAVIOR	0.00059994	0.0514406	0.442584	1.19932	5	505	Ntf3,Npy2r,Nptx2,Penk,Lrrn4,Bdnf,Bbs12,Calb1,Cck,Drd5,Aldh1a3,Drd1,Kcnk10,Sgk1,Htr2c,Cartpt,Tacr3,Pak5,Tpbg,Grin1,Drd4,Tmod1,Chrna4,Asic4,Vwa1,Cebpb,Plk2,Nr4a2,Npy,Tafa2,Prkar1b,Tac1,Homer2,Negr1,Adcy8,Efnb3,Slc6a1,Dach1,Rasgrf1,Prkcg,Pde1b,Jun,Gria1,Mef2c,Zdhhc8,Oprl1,Klk8,Kcnk4,Stra6,Chd7,Gal,Astn1,Gli3,Npas4,Cxcl12,Gabrg2,Hcrtr1,Slc8a2,Zfx,Serpinf1,Ghrh,Ido1,Kit,Homer1,Strbp,Dpp4,Ptchd1,Slc7a1…
1056	GOBP_HORMONE_TRANSPORT	0.00059994	0.0514406	0.465855	1.24812	5	299	Crym,Inhba,Acvr1c,Sox11,Midn,Kcna5,Htr2c,Cartpt,Il6,Pck2,Agt,Fgg,Tfr2,Tac1,Adcy8,Baiap3,Sox4,Edn3,Itpr1,C2cd2l,Tiam1,Pla2g3,Tnfsf11,Brsk2,Adra2a,Vgf,Chd7,Gal,Ucp2,Adipoq,Inha,Ffar3,Rab11fip5,Rbp4,Cplx3,Rfx3,Trpv6,Doc2b,Cacna2d2,Ghrh,Stxbp5l,Slc16a2,Prkca,Gck,Trpm4,Nmb,Gipr,Stx1a,Dpp4,Epha5,Ifng,Adm,Ttr,Cftr,Klf7,Ptprn,Irs1,Glp1r,Slco4a1,Sri,Drd2,Ghrhr,Foxa2,Pdx1,Gja1,Il11,Stxbp4,Sytl4,Rab11fip3,L…
1881	GOBP_REGULATION_OF_TRANSPORTER_ACTIVITY	0.00059994	0.0514406	0.477814	1.27309	5	246	Gsg1l,Twist1,Cav3,Hap1,Jsrp1,Nos1,Sgk1,Kmt2a,Shisa6,Scn1b,Rnf207,Tesc,Grin1,Drd4,Stac,Lrrc55,Actn2,Fxyd6,Kcns2,Gstm7,Hspa2,Cacng3,Tlr9,Rasgrf1,Htr3a,Pm20d1,Trdn,Ndfip2,Shisa8,Chrm3,Gria1,Mef2c,Adra2a,Gal,Jph1,Adipoq,Pde4b,Dapk1,Pparg,Scn4b,Fkbp1a,Cacnb1,Kcnab1,Cacng5,Fxyd4,Homer1,Ccl12,Atp1b3,Rasgrf2,Kcne4,Ifng,Ptpn3,Ace2,Cftr,Fxyd7,Fxyd1,Gpr35,Sri,Drd2,Ndfip1,Vamp2,Cacng8,Gja1,Stac2,Kcns1,Kcng1,…
2602	GOBP_POSITIVE_REGULATION_OF_MAPK_CASCADE	0.00059994	0.0514406	0.448103	1.21235	5	461	Ntf3,Igfbp6,Kl,Tenm1,Rasgrp1,Sh3rf2,Sema3a,Tgfb2,Kitl,Sema7a,Gadd45a,Flt3,Dusp5,Tpd52l1,Htr2c,Fgf18,Gpnmb,Epha8,Ramp3,Il6,Muc20,Igf2,Tgfb3,Tpbg,Drd4,Mapk3,Map3k5,Agt,Ccl20,Fgg,Ccl17,Tlr9,Wnt16,Rap1b,Map3k4,Marco,Clec7a,Fgf10,Edn3,Lpar1,Pea15a,Pik3r6,Tiam1,Igfbp4,Tnfsf11,Pla2g5,Adra2a,Traf1,Gpbar1,Slc30a10,Cd74,Dusp9,Mst1r,Hcrtr1,Pik3r5,Traf3,Arhgef5,Bmp4,Fzd7,Prkca,Rock2,Sphk1,Spry2,Kit,Dusp6,Tim…
3155	GOBP_NEGATIVE_REGULATION_OF_DEVELOPMENTAL_GROWTH	0.00059994	0.0514406	0.544872	1.40111	5	96	Sema3a,Cav3,Sema3e,Sema7a,Mstn,Cdkn1a,Sema3c,Rtn4r,Draxin,Sema4f,Rgs4,Plxna3,Sema3g,Rbp4,Bmp4,G6pdx,Fstl4,Ppara,Plac8,Nrp1,Fxn,Mapk11,Gdf15,Epha7,Dcc,Kcnk2,Adrb1,Gja1,Sema4d,Tnr,Pak1,Sema4c
3694	GOBP_MUSCLE_TISSUE_DEVELOPMENT	0.00059994	0.0514406	0.462671	1.24267	5	330	Dsp,Ryr1,Smo,Twist1,Cav3,Hlf,Tgfb2,Fhl2,Mylk3,Sox11,Gpc1,Klhl40,Mstn,Sema3c,Igfbp5,Dcn,Acvr1,Igf2,Hey2,Tcap,Actn2,Myom2,Nr2f2,Prox1,Mybpc3,Adamts9,Col11a1,Tnnc1,Myh11,Six1,Myo18b,Rbpj,Klf5,Pgm5,Rarb,Mef2c,Zfpm1,Cyp26b1,Stra6,Rgs4,Chd7,Bves,Sox8,Dll1,Rbp4,Dsg2,Bmp4,Fkbp1a,Fzd7,Kcnab1,Srpk3,Myocd,Igsf8,Homer1,Ski,Mtpn,Foxn2,Myorg,G6pdx,Acta1,Ppara,Chrna1,S1pr1,Gtf3c5,Mapk11,Myf6,Sgcd,Ephb1,Mef2d,Cs…
4268	GOBP_REGULATION_OF_CELLULAR_RESPONSE_TO_GROWTH_FACTOR_STIMULUS	0.00059994	0.0514406	0.473504	1.26269	5	253	Ntf3,Onecut1,Gpc3,Cidea,Cav3,Sox11,Gpc1,Sulf1,Fgf18,Rasl11b,Fst,Ccbe1,Dcn,Vwc2l,Tgfb3,Agt,Nrep,Creb3l1,Ngfr,Shisa2,Rbpj,Fgf10,Skil,Elapor2,Zfp703,Spry3,Adamtsl2,Dkk3,Cnmd,Vtn,Emilin1,Pparg,Fermt1,Dll1,Bmp4,Hes5,Spry2,Myocd,Ski,Wfikkn1,Hoxa13,Zfp423,Onecut2,Tgfb1i1,Atp2b4,Ppara,Pmepa1,Sfrp4,Grem2,Ppm1a,Wfikkn2,Smad6,Chrdl1,Fbn1,Chrd,Sfrp5,Smad3,Gdf2,Cd63,Fgf1,Spred1,Spred3,Ltbp4,Dand5,Gdf3,Cited1,…
10256	DropViz_HC_Astrocyte_Gja1_cluster-markers.csv	0.00059994	0.0514406	0.530057	1.37985	5	128	Thrsp,Mfge8,Etnppl,Mertk,Slc25a18,Gstm5,Gfap,Fabp7,Dbx2,Agt,Gpc5,Gldc,Eci1,Timp4,Gli3,Kcnj16,Phkg1,Slc4a4,Hes5,Gstm1,Ephx2,Sfxn5,Prodh,Nr2e1,Naaa,2310022B05Rik,Bcan,Ndrg2,S1pr1,Fxyd1,Lxn,Cldn10,Rgs20,Slc27a1,Pdlim4,Tmem47,Hopx,2810459M11Rik,Gja1,Lcat,Gpr37l1,Ttyh1,Rorb,Slc15a2,Cyp4f15,Cbs,Asrgl1,Pdpn
10259	DropViz_HC_Ependyma_cluster-markers.csv	0.00059994	0.0514406	0.494281	1.3083	5	199	Ccdc3,Ucma,Stk33,Ifitm3,S100a6,Ccdc96,S100a11,Ak7,Cfap54,Bace2,Htr5b,Lgals3,Foxj1,Dnaaf3,1810010H24Rik,Smim5,Iqcg,Tm4sf1,Cacna1s,Chek2,Fbln7,Mro,Ccdc153,Plin5,Lrrc23,Morn1,Ttc21a,Daw1,Dsg2,Bdh2,Efcab10,Cfap126,Nmb,Rarres2,Vim,Dynlrb2,Txnip,Meig1,Bbox1,Fam216b,Cfap45,Ccdc81,Nek5,Rsph10b,Dnali1,Hydin,Vwa5b1,Csrp2,Efcab12,Mia,Mdh1b,Lbp,Mycbpap,Bphl,Ttll6,Kif6,Prelp,Gm5617,Krt18,BC051019,Morn5,Lrrc71…
10527	Johnson_2016_Coexpression_Hippocampus_Human_M14	0.00059994	0.0514406	0.551593	1.42113	5	101	Ier5,Foxq1,Stard8,Gadd45a,Bcl6,Ip6k3,Mertk,Sgk1,Cables1,Cebpb,Tm4sf1,Zbtb16,Ddit4,Lrrc1,Itprip,Cebpd,Prdm1,Adamtsl2,Filip1l,Phlda3,Rasd1,Frat1,Pdk4,Echdc3,Cd163,Zfand5,Tiparp,Igfbp3,Chsy1,Irf8,Klf13,Fkbp5,Zfp189,Rgcc,Tmem204,Klf9,Smap2
10734	Gemma_GSE10415_7_Brain_Regions_in_20_Inbred_Strains_of_Laboratory_Mice_StrainOrLine_129S1.SvImJ_Down	0.00059994	0.0514406	0.447088	1.21007	5	470	Dsp,Cpne9,Cdhr1,Crym,Serpina3n,Nptx2,Gsg1l,Il16,Igfbpl1,Aqp6,Cyp11a1,Cox7a1,Parm1,Zfp804a,Icosl,Hap1,Lum,Kcnk10,Krt12,Grb14,Tbata,Fabp7,Tacr3,St18,Hspb3,Lefty1,Serpinb1b,Podxl2,Aqp11,Gja10,Cacng3,1700019D03Rik,Pgm5,Tfap2c,Itga8,Ptpn5,Lgi2,Krt82,Klk8,Aspa,Myo5b,Jph1,Dcst1,Magi2,Lypd6b,Ggact,Arhgef4,Stab2,Slc6a17,Elovl2,Arl15,Spry2,Yjefn3,Rassf6,Ski,Soat2,Rnf32,Vwa3a,1700113H08Rik,Slc13a4,Ttr,Ufsp1…
10766	Gemma_GSE50423_Contextual_fear_conditioning_in_the_mouse_hippocampus_timepoint_12.h_Down	0.00059994	0.0514406	0.442528	1.19917	5	505	Nptx2,Gpr83,Bdnf,Ptgs2,Bbs12,Rgs6,Fhl2,Pcdh19,Gm266,Zfp804a,Nos1,Cdkn1a,Pdzrn3,Spock3,Ccno,Dusp1,Kcnk10,Mlip,Lacc1,Slc25a18,Igfbp5,Gpnmb,Fabp7,Scnn1a,Parvb,Prkg1,Nckap5,Lrrc55,Aldh3b1,Syne1,Prokr2,Lama3,Adcy8,Cacng3,Appl2,Syna,Vwa3b,Adamts1,Gldc,Arhgap32,Zfp692,Egr3,Ntng1,Ptpn5,Plekho1,Ranbp17,Krt10,Rgs4,Pla2g4e,Dalrd3,Crtap,Npas4,Vtn,Man1a,Phkg1,Cdh10,Fam163a,Unc13b,Lgals9,Rbm11,Igsf8,Homer1,261…
10768	Gemma_GSE50423_Contextual_fear_conditioning_in_the_mouse_hippocampus_timepoint_24.h_Down	0.00059994	0.0514406	0.503439	1.32508	5	170	Il1r1,Dsp,Nkd2,Golm1,Bcl6,Dusp5,Dusp1,Lncpint,Spns2,Lefty1,Kansl1l,Syna,Adamts1,Ccnjl,Zfp324,Ctsk,Egr3,Spry3,Ccnd2,Traip,Slc9a5,Ippk,Bhlhe22,Adam1a,Pip5k1b,Npas4,Islr2,Acrbp,Orai2,Homer1,Dusp6,Ccdc117,Ndst4,Zscan20,Tfdp2,Adam8,Sh3bp5,Clk1,Hebp1,Pdlim7,Lcat,Itga10,Irf9,Foxk1,Tiparp,Kmt5a,Sik1,Swt1,Dnase1l2,Prkab2,Trip6,Ccdc28b,Hmgcr,Fos,Gpr68,Trp53inp1,Gse1,Olfml2b,Spen,Dhx33,Cspp1,Dok3,Chst1,Crip…
3450	GOBP_REGULATION_OF_FILOPODIUM_ASSEMBLY	0.0006	0.0514406	0.63288	1.54863	5	41	Tenm1,Dock11,Tgfb3,Fscn1,Abitram,Rhoq,Rala,Arhgap44,Tenm2,Nrp1,Pik3r1,Dnm3,Ppp1r16b
407	GOBP_CARDIAC_CHAMBER_MORPHOGENESIS	0.00069993	0.0556652	0.543061	1.40497	6	110	Dsp,Npy2r,Smo,Cav3,Tgfb2,Fhl2,Sox11,Jag1,Sema3c,Acvr1,Hey2,Prox1,Mybpc3,Col11a1,Tnnc1,Nrp2,Rbpj,Adamts1,Sox4,Rarb,Mef2c,Zfpm1,Chd7,Rbp4,Bmp4,Fkbp1a,Slit3,Nrp1,Smad6,Tnnt2,Ovol2,Rbm15,Dhrs3,Wnt11,Dll4,Hes1,Gata4,Bmp2,Shox2,Mesp1,Fgf8,Npy5r,Hand2
451	GOBP_AMINOGLYCAN_CATABOLIC_PROCESS	0.00069993	0.0556652	0.58737	1.47267	6	60	Ogn,Gpc3,Gpc1,Lum,Dcn,Chia1,Bgn,Gpc5,Gpc4,Galns,Hgsnat,Stab2,Ncan,Bcan,Arsb,Fgf2,Hyal2,Prelp,Gpc2,Cspg4,Hmmr,Gpc6,Sdc2
2449	GOBP_TAXIS	0.00069993	0.0556652	0.435001	1.18092	6	566	Ntf3,Smo,Ntn5,Plp2,Il16,Bdnf,Gfra2,Sema3a,Gfra1,Tgfb2,Sema3e,Sema7a,Gpc1,Lhx9,Mstn,Sema3c,Dusp1,Unc5d,Fgf18,Gpnmb,Ephb6,Epha8,Il6,Lgals3,Scn1b,Tpbg,Cxcr1,Mapk3,Draxin,Ccl20,Ccl17,Lama3,Efnb3,Sema4f,Hbegf,Grb7,Nrp2,Ngfr,Vstm2l,Fgf10,Edn3,Lpar1,Egr3,Cntn6,Tiam1,Tnfsf11,Ccrl2,Plxna1,Gli3,Pde4b,Plxna3,Sema3g,Cxcl12,Cd74,Flrt3,Tubb3,Ackr2,Efnb1,Bmp4,Rala,Nrtn,Prkca,Il6ra,Trpm4,Plxnc1,Rarres2,Kit,Dpp4,…
4850	GOBP_REGULATION_OF_CATION_TRANSMEMBRANE_TRANSPORT	0.00069993	0.0556652	0.464146	1.24364	6	300	Gsg1l,Twist1,Cav3,Capn3,Hap1,Jsrp1,Nos1,Drd1,Npsr1,Ramp3,Shisa6,Scn1b,Rnf207,Tesc,Grin1,Drd4,Stac,Lrrc55,Actn2,Fxyd6,Kcnq1,Kcns2,Gstm7,Hspa2,Cacng3,Tlr9,Rasgrf1,Pm20d1,Edn3,Trdn,Shisa8,Gria1,Mef2c,Adra2a,Rgs4,Chd7,Gal,Jph1,Pde4b,Dapk1,Kcnip4,Scn4b,Fkbp1a,Cacnb1,Kcnab1,Cacng5,Fxyd4,Homer1,Ccl12,Atp1b3,Rasgrf2,Kcne4,G6pdx,Cxcl10,Ifng,Ptpn3,Ace2,Commd1,Atp2b4,Fxyd7,Fxyd1,Gpr35,Cx3cl1,Sri,Drd2,Vamp2,…
5511	GOCC_SARCOLEMMA	0.00069993	0.0556652	0.526131	1.37018	6	129	Col6a1,Ryr1,Cav3,Capn3,Nos1,Ahnak2,Mlip,Tgfb3,Scn1b,Stac,Bgn,Dysf,Cavin4,Cacna1s,Pgm5,Ppp3r1,Sync,Synm,Bves,Slc8a2,Cacnb1,Atp2b4,Fxyd1,Obscn,Sri,Sgcd,Ghrhr,Cacng8,Stac2,Cacng6,Pde9a,Trim72,Cib2,Cib1,Scn5a,Atp1a1,Flnc,Cacnb2,Ryr3,Slc8a3
5979	GOMF_GLYCOSAMINOGLYCAN_BINDING	0.00069993	0.0556652	0.492789	1.30369	6	196	Tnxb,Tenm1,Ecm2,Ccn4,Mstn,Spock3,Rspo3,Sulf1,Gpnmb,Dcn,Rtn4r,Ndnf,Bgn,Podxl2,Col11a1,Reg3b,Apoh,Hbegf,Nrp2,Adamts1,Jchain,Fbln7,Fgf10,Col25a1,Thbs3,Pla2g2d,Vtn,Ang,Bmp4,Col5a1,Stab2,Pcolce2,Cxcl5,Slit3,Cxcl10,Ncan,Bcan,Nrp1,Grem2,Lxn,Smoc1,Liph,Fbn1,Serpinc1,Fgf1,Ltbp4,Selp,Hk1,Fgf2,Rspo1,Hyal2,Prss57,Prelp,Cfh,Adamts5,Ccn2,Ptprc,Hmmr,Hapln4,Aoc1,Nod1,Susd5,Hapln2,Apoa5,Tnfaip6,Impg1,Ccn3,Lipc,Ve…
6318	GOMF_GATED_CHANNEL_ACTIVITY	0.00069993	0.0556652	0.460688	1.2356	6	310	Ryr1,Kcnf1,Tmc6,Kcna5,Grik3,Kcnk10,Scnn1a,Scn1b,Grin1,Lrrc55,Chrna4,Asic4,Kcnq1,P2rx5,Grik1,Kcns2,Gabrr2,Cacng3,Cacna1s,Kcnh7,Htr3a,Gabrd,Itpr1,Gria1,Kcnk9,Cacna1g,Kcnk4,Kcnj16,Cacna2d4,Kcnip4,Gabrg2,Hcn1,Scn4b,Cacna2d2,Trpa1,Clcn2,Cacnb1,Kcnab1,Cacng5,Trpm4,Grin3a,Ano10,Grin3b,Scn3a,Kcne4,Kcnh3,Chrna7,Grid2,Cftr,Tmc8,Chrna1,Kcnk3,Nmur2,Tmc7,Gabrr3,Kcnj6,Gabra2,Cacna1i,Kcnh5,Tmc4,Kcnip1,Cacng8,Kc…
10242	Neuron_Interneuron_Zeisel_Science_2015	0.00069993	0.0556652	0.464061	1.24381	6	302	Plekhd1,Iglon5,Slc27a2,Cidea,Cygb,Ldoc1,Parm1,Calca,Htr2c,Tcerg1l,Fgf18,Egln3,Racgap1,Panx1,Entpd3,Ache,Rxfp3,Nrip3,Thsd7a,Podxl2,Grik1,Zbtb16,Slc35d3,Npy,Isoc1,Baiap3,Pcdhb3,Tox3,Celf6,Htr3a,Col25a1,Plxna3,Lypd6,Trim67,Flrt3,Rbp4,Xkr6,Nrtn,Bmp3,Cacng5,Blcap,Slc7a3,Klhl32,Gfpt2,Wif1,Stk32a,Wdr6,Trim62,Dnajc27,Prmt2,Clrn1,Syndig1l,Cdh7,Micu3,Lhfpl5,Mme,Dnm3,Dpysl5,Lrp12,Dlx6,Peg3,Myo3b,Kcnip1,Ptpr…
10431	DESCARTES_MAIN_FETAL_PURKINJE_NEURONS	0.0007	0.0556652	0.63178	1.54593	6	41	Ap1m2,Gpc3,Calb1,Sema3e,Npsr1,Pde11a,Ndnf,Wnt16,Klf5,Itpr1,Il1rapl2,Car8
10453	DESCARTES_FETAL_CEREBELLUM_PURKINJE_NEURONS	0.0007	0.0556652	0.63178	1.54593	6	41	Ap1m2,Gpc3,Calb1,Sema3e,Npsr1,Pde11a,Ndnf,Wnt16,Klf5,Itpr1,Il1rapl2,Car8
780	GOBP_G_PROTEIN_COUPLED_RECEPTOR_SIGNALING_PATHWAY	0.00079992	0.0589621	0.42672	1.16401	7	784	Gpr101,Trhr,Npy2r,Tenm1,Lpar4,Smo,Tac2,Penk,Gpr83,Nxph3,Rgs13,Rgs6,Cck,Qrfpr,Calca,Drd5,Dgkb,Gphb5,Grik3,Cish,Opn3,Gpr153,Sorcs1,Drd1,Sorcs2,Htr2c,Rgs10,Npsr1,Gpr6,Pde11a,Cartpt,Ramp3,Tacr3,Pth2r,Gpr182,Cxcr1,Spns2,Drd4,Ackr1,Actn2,Rxfp3,Pde7b,Agt,Ccl20,Gabrr2,Prokr2,Npy,Gprc5c,Tac1,Ccl17,Homer2,Sstr1,Adcy8,Gpr12,Baiap3,Adcyap1r1,Pde1b,Marco,Htr1f,Edn3,Lpar1,Pdyn,Pik3r6,Tiam1,Plcb4,Chrm3,Oprl1,Cc…
1685	GOBP_REGULATION_OF_EPITHELIAL_CELL_DIFFERENTIATION	0.00079992	0.0589621	0.516312	1.34589	7	132	Fat4,Smo,Frzb,Kdf1,Jag1,Mycl,Hey2,Foxj1,Cebpb,Reg3b,Il20,Ascl1,Ctsk,Alox8,Dll1,Trp63,Rfx3,Bmp4,Hes5,Etv4,Rock2,Spry2,Btg1,Grhl1,Ifng,Foxn1,Klf7,Sfrp4,Ahi1,Prom1,Nme2,Ovol2,Gdf2,Nodal,Serpinb13,Spred1,Ptch2,Spred3,Plcb1,Gdf3,Cited1,Fgf2,Lhx1,Hes1,Macroh2a2
2804	GOBP_POSITIVE_REGULATION_OF_FAT_CELL_DIFFERENTIATION	0.00079992	0.0589621	0.581387	1.45934	7	61	Ccdc3,Frzb,Medag,Ptgs2,Dkkl1,Htr2c,Cebpb,Zbtb16,Six1,Klf5,Tfe3,Pparg,Trpm4,Rarres2,Wif1,Napepld
3160	GOBP_ANATOMICAL_STRUCTURE_FORMATION_INVOLVED_IN_MORPHOGENESIS	0.00079992	0.0589621	0.416774	1.14041	7	989	Col6a1,Smo,Twist1,Ptgs2,Inhba,Hdac1,Stard13,Calb1,Mpl,Cav3,Card10,Mfge8,Myh3,Tgfb2,Capn3,Fhl2,Sema3e,Mylk3,Sox11,Gpc1,Gadd45a,Bcl6,Nos1,Trim71,Jag1,Sema3c,Aldh1a3,Dusp5,Lmo4,Rspo3,Dusp1,Klf4,Sulf1,Fgf18,Gpnmb,Ccbe1,Cdk5r2,Dcn,Ramp3,Acvr1,Il6,Hey2,Tcap,Foxj1,Ndnf,Cbln1,Actn2,Acvr2b,Tmod1,Mapk3,Prox1,Thsd7a,Adamts9,Col11a1,Plk2,Dll3,Myh11,Bcl3,Apoh,Lama3,Creb3l1,Nrp2,Hspb6,Wnt16,Nbeal2,Six1,Ngfr,Rb…
3695	GOBP_SKELETAL_MUSCLE_ORGAN_DEVELOPMENT	0.00079992	0.0589621	0.508209	1.33072	7	146	Ryr1,Smo,Twist1,Hlf,Sox11,Gpc1,Klhl40,Mstn,Dcn,Igf2,Myom2,Nr2f2,Ass1,Six1,Klf5,Mef2c,Cyp26b1,Stra6,Bves,Sox8,Dll1,Kcnab1,Myocd,Igsf8,Homer1,Ski,Foxn2,Myorg,Basp1,Acta1,Chrna1,Large1,Gtf3c5,Myf6,Ephb1,Mef2d,Myog,Dner,Atf3,Cfl2,Lmod3,Fos,Shox2,Wnt10b,Tcf21,Eef2,Myoz2,Niban2
5161	GOCC_COLLAGEN_TRIMER	0.00079992	0.0589621	0.570031	1.4439	7	72	Col6a1,Col23a1,Lum,C1qtnf7,Ccbe1,Dcn,C1qtnf9,Col10a1,Col11a1,Col3a1,Marco,Emid1,Col25a1,Col1a2,Adipoq,Emilin1,Col5a1,Col12a1,C1qtnf2,Col4a5,Col24a1,Col9a3,Col11a2
5260	GOCC_CELL_SURFACE	0.00079992	0.0589621	0.432977	1.17869	7	673	Il1r1,Cd1d1,Umodl1,Antxr2,Gpc3,Il15ra,Gfra2,Gfra1,Oit3,Mpl,Cav3,Mfge8,Sema7a,Gpc1,Icosl,Kcna5,Tspan33,Car4,Prlr,Pkd1,Sulf1,Meltf,Acvr2a,Ramp3,Osmr,Rtn4r,Tgfb3,Lgals3,Tpbg,Grin1,Cxcr1,Ache,Chrna4,Map3k5,Bgn,Mrc1,Aqp11,Fgg,Gpc5,Tfr2,Hspa2,Apoh,Crlf1,Upk1a,Slc6a1,Hbegf,Rara,Ngfr,Cd14,Itga7,Clec7a,Cd3g,Fgf10,Capn5,Lpar1,Itga8,Gria1,Gpc4,Ebi3,Ccrl2,Cd22,Lifr,Astn1,Adipoq,Clstn1,Cxcl12,Cd74,Mst1r,Pla2r…
10732	Gemma_GSE10415_7_Brain_Regions_in_20_Inbred_Strains_of_Laboratory_Mice_StrainOrLine_A.J_Down	0.00079992	0.0589621	0.438562	1.18878	7	514	Dsp,Cpne9,Cdhr1,Crym,Serpina3n,Nptx2,D430041D05Rik,Gsg1l,Spink8,Il16,Igfbpl1,Cav3,Parm1,Card10,Zfp804a,Icosl,Hap1,Spock3,Krt12,Grb14,Tbata,Fabp7,Tacr3,Cd300c2,St18,Foxj1,Stac,Prkg1,Sfxn2,Echdc2,Podxl2,Aqp11,Gja10,Adcyap1r1,Cacng3,Sox4,1700019D03Rik,Zfp324,Pgm5,Tfap2c,Itga8,Ptpn5,Pla2g5,Lgi2,Krt82,Klk8,Mefv,Coq10b,Myo5b,Pip5k1b,Jph1,Dcst1,Magi2,Lypd6b,Mageb18,Ggact,Arhgef4,Slc6a17,Nmb,Arhgap26,Spr…
2833	GOBP_NEGATIVE_REGULATION_OF_OSTEOBLAST_DIFFERENTIATION	0.0008	0.0589621	0.62694	1.5413	7	44	Gdf10,Ucma,Twist1,Igfbp5,Ranbp3l,Pparg,Trpm4,Ski,Hdac7,Smad6,Axin2,Chrd,Smad3,Rorb,Sema4d,Cited1,Crim1,Vegfc,Hand2,Sox9,Fgf23
10273	DropViz_STR_Interneuron_Chat_cluster-markers.csv	0.0008	0.0589621	0.613475	1.51959	7	49	Rgs6,Slc18a3,Drd5,Tacr3,Ndnf,Ache,Tshz2,Nrip3,Plcb4,Pde1a,Prkca,Grin3a,Slc6a15,Ufsp1,Slc7a14,Chat,Dscam,Ntrk1
10566	Park_2011_Coexpression_Hippocampus_Mouse_sienna3	0.00080056	0.0589621	0.675561	1.61048	7	29	Trhr,Gpr83,Rprm,Rgs6,Cartpt,Zcchc12,Tac1,Meis1,Arhgap6,Dgkk,Smoc1,Ngb,Trpc7,Cdh4,Tmem91,Sdc2
7198	HP_GROWTH_HORMONE_EXCESS	0.000821018	0.0600657	0.804849	1.7618	7	13	Gpr101,Cdkn1a,Slco2a1
409	GOBP_CARDIAC_VENTRICLE_MORPHOGENESIS	0.00089991	0.0646629	0.577544	1.45475	8	65	Dsp,Npy2r,Tgfb2,Sox11,Jag1,Sema3c,Hey2,Prox1,Mybpc3,Col11a1,Tnnc1,Rbpj,Sox4,Mef2c,Chd7,Fkbp1a
10456	DESCARTES_FETAL_CEREBRUM_VASCULAR_ENDOTHELIAL_CELLS	0.00089991	0.0646629	0.451905	1.21953	8	409	Dsp,Tnxb,Ccdc3,Nkd2,Frzb,Medag,Spink8,Clec1a,Twist1,Foxq1,Ifitm3,Card10,Stard8,Cobll1,Slc6a13,Abca4,Arhgef15,Ppic,Lum,Zfp503,Klf4,Meltf,Dcn,Slco2a1,Osmr,Igf2,Zap70,S100a10,Lrrc55,Myom2,Vwa1,Bgn,Tm4sf1,Dysf,Gprc5c,Col3a1,Six1,Slc16a4,Htr1f,Edn3,Fosl2,Rbp1,Ctsk,Igfbp4,Col1a2,Zfp703,Megf6,Tmem88,Synm,Cfp,Lmo2,Stra6,Xpnpep2,C130074G19Rik,Il17b,Sema3g,Cxcl12,Lsr,Nrarp,Itga4,Slc39a10,Socs1,Dusp6,Kcne4,…
3451	GOBP_POSITIVE_REGULATION_OF_FILOPODIUM_ASSEMBLY	0.000901533	0.0646629	0.684255	1.6161	8	26	Tenm1,Dock11,Tgfb3,Fscn1,Rhoq,Rala,Tenm2,Nrp1,Pik3r1,Dnm3
10472	DESCARTES_FETAL_EYE_PDE11A_FAM19A2_POSITIVE_CELLS	0.000909091	0.0647816	0.746263	1.6875	8	17	Slc18a3,Prlr,Pde11a,Tafa2,Syt6,Gabrd,Rgs4,Ltk,Fam163a,Chat,Ccdc39
2013	GOBP_NEGATIVE_REGULATION_OF_MYELOID_CELL_APOPTOTIC_PROCESS	0.000942507	0.0667295	0.824318	1.73196	8	10	Kitl,Apoh
3046	GOBP_REGULATION_OF_HORMONE_SECRETION	0.0009999	0.0679378	0.473103	1.26088	9	248	Inhba,Acvr1c,Sox11,Midn,Kcna5,Htr2c,Cartpt,Il6,Pck2,Agt,Fgg,Tfr2,Tac1,Adcy8,Baiap3,Sox4,Edn3,Itpr1,C2cd2l,Tiam1,Pla2g3,Tnfsf11,Brsk2,Adra2a,Chd7,Gal,Ucp2,Adipoq,Inha,Ffar3,Rab11fip5,Rbp4,Rfx3,Doc2b,Cacna2d2,Ghrh,Stxbp5l,Prkca,Gck,Trpm4,Nmb,Gipr,Stx1a,Dpp4,Epha5,Ifng,Cftr,Klf7,Irs1,Glp1r,Sri,Drd2,Ghrhr,Foxa2,Pdx1,Gja1,Il11,Stxbp4,Sytl4,Rab11fip3,Rapgef3,Slc30a8,C1qtnf12,Fkbp1b,Blk,Crh,Slc8b1,Pfkl,…
3195	GOBP_MESENCHYMAL_CELL_DIFFERENTIATION	0.0009999	0.0679378	0.484492	1.2853	9	214	Smo,Wnt10a,Frzb,Twist1,Sema3a,Tgfb2,Sema3e,Kitl,Sox11,Sema7a,Jag1,Rflnb,Sema3c,Ranbp3l,Acvr1,Il6,Hey2,Tgfb3,Dlg5,Mapk3,S100a4,Sema4f,Nrp2,Wnt16,Rbpj,Fgf10,Edn3,Tiam1,Mef2c,Zfp703,Sox8,Sema3g,Efnb1,Bmp4,Nrtn,Spry2,Tgfb1i1,Trim62,Snai2,Nrp1,Axin2,Ovol2,Foxa2,Smad3,Usf3,Cul7,Loxl2,Spred1,Spred3,Sema4d,Wnt11,Lama5,Sema4c,Pdpn,Hes1,Ednra,Bmp2,Rgcc,Tcf21,Fgf8,Hand2,Olfm1,Folr1,Sema5b,Hpn,Gsc,Sox9,Gbx2,…
4816	GOBP_REGULATION_OF_CARDIAC_CONDUCTION	0.0009999	0.0679378	0.592213	1.47676	9	54	Ryr1,Nos1,Fxyd6,Agt,Itpr1,Trdn,Slc8a2,Trpm4,Fxyd4,Atp2b3,Atp1b3,Ace2,Atp2b4,Fxyd7,Fxyd1,Nppc,Atp2b2,Atp2a3,Tmem65,Npr1,Fkbp1b,Atp1a1,Ryr3,Slc8a3,Ehd3
10311	FAN_EMBRYONIC_CTX_BRAIN_MYELOID	0.0009999	0.0679378	0.530012	1.37074	9	109	Ier5,Ifitm3,Ptgs2,S100a6,Klf4,Timp1,Lyz1,S100a10,S100a4,Cebpb,Ifitm2,Clec7a,Lsp1,Ap1s2,Plekho1,Pram1,Cfp,Gpbar1,Tgfbi,Cd74,H2-Ab1,Vim,Txnip,Nampt,Plac8,Tmem131l,Arhgef2,Nfkbiz,Fgl2,Atf3,Klf13,Tnfsf13b,Plxnb2,Plcb2,Cotl1,Socs3,Lgals1,Klf2,Isg15,Plaur,Efhd2,Pnpla6,Cfd
10390	HU_FETAL_RETINA_FIBROBLAST	0.0009999	0.0679378	0.45586	1.22597	9	350	Ogn,Igfbp6,Twist1,Ifitm3,Spon1,Jag1,Lum,Rspo3,Klf4,Sulf1,Igfbp5,Timp1,Fst,Dcn,Prss23,Fbln1,Igf2,Tpbg,Fam111a,S100a10,Ndnf,Nr2f2,Bgn,Plk2,Col3a1,Nrp2,Six1,Ifi203,Shisa2,Ifitm2,Sting1,Jun,Rarb,Edn3,Ctsk,Igfbp4,Col1a2,Mef2c,Gpc4,Cebpd,Plekhh2,Ccnd2,Tgfbi,Crtap,Emilin1,Cxcl12,Flrt3,Lama4,Efnb1,Col5a1,Rock2,Fblim1,Plxnc1,Plpp3,Txnip,Nid1,Smarca1,Elk3,Tgfb1i1,Col4a5,Myl9,Alcam,Clmp,Mfap2,Wls,Snai2,Epha…
5580	GOCC_ANCHORED_COMPONENT_OF_PLASMA_MEMBRANE	0.001	0.0679378	0.60576	1.50048	9	49	Gpc3,Gpc1,Nrn1l,Car4,Meltf,Rtn4r,Gpc5,Cd14,Cntn6,Ntng1,Gpc4,Cplx3,Rtbdn,Gas1,Cntn2,Prnd,Rgs7bp,Hyal2,Gpc2,Gpc6,Nod1,Pkhd1,Cntn5,Rtn4rl2,Folr1
1827	GOBP_REGULATION_OF_APPETITE	0.00100291	0.0679378	0.705649	1.64166	9	22	Cck,Htr2c,Cartpt,Npy,Slc22a3,Htr4,Ppara
10490	Gandal_2018_Schizophrenia_Downregulated_PFC	0.00109989	0.0728723	0.442889	1.19767	10	449	Necab3,Cpne9,Crym,Flywch2,Nptx2,Frzb,Unc13c,Gfra2,Rgs6,Syndig1,Car4,Aldh1a3,Opn3,Arpp19,A2m,Trib1,Dcn,Ramp3,Slc35f3,Rtn4r,Ptchd4,Racgap1,Pde7b,B3galt2,Nrep,Homer2,Crlf1,Islr,Slc6a1,Olfm2,Cdca7l,Cxxc5,Pgm5,Gabrd,Plppr1,Rarb,Fbln7,Napa,Edn3,Ascl1,Slc25a45,Pla2g5,Brinp2,Brsk2,Kndc1,Acss1,Pcsk2,Slc20a1,Baalc,Kcnj16,Ergic1,Lypd6,Gng7,Lrrn3,Neurod6,Abcg2,Cgref1,Itpk1,Asap2,Arhgef4,Col5a1,Slc39a10,Cdc42…
2703	GOBP_SULFUR_COMPOUND_CATABOLIC_PROCESS	0.0011	0.0728723	0.614233	1.5165	10	47	Ogn,Lum,Dcn,Cth,Bgn,Mtrr,Cdo1,Galns,Csad,Agxt,Ncan,Dpep1,Bcan,Chac1,Arsb,Cbs,Ado,Prelp,Cspg4
10430	DESCARTES_MAIN_FETAL_INHIBITORY_INTERNEURONS	0.00110231	0.0728723	0.700196	1.63532	10	23	Npy2r,Slc35f4,Inhba,Igfbp5,Ccbe1,Cacng3,Lbx1,Slc30a3,Cplx4,Kit,Spock1
10452	DESCARTES_FETAL_CEREBELLUM_INHIBITORY_INTERNEURONS	0.00110231	0.0728723	0.700196	1.63532	10	23	Npy2r,Slc35f4,Inhba,Igfbp5,Ccbe1,Cacng3,Lbx1,Slc30a3,Cplx4,Kit,Spock1
2056	GOBP_MULTICELLULAR_ORGANISMAL_RESPONSE_TO_STRESS	0.00119988	0.0775023	0.573011	1.44333	11	65	Npy2r,Penk,Cck,Nos1,Htr2c,Drd4,Asic4,Vwa1,Nr4a2,Tac1,Prkcg,Mef2c,Adra2a,Trpa1,Ido1,Dpp4,Nr2e1,Nmur2,Ntrk1,Adrb1,Gja1,Brinp1,Scn9a,Crh,Asic1
10301	FAN_EMBRYONIC_CTX_ASTROCYTE_1	0.00119988	0.0775023	0.557374	1.41371	11	74	Cpne5,Gfap,Plagl1,Fabp7,Dcn,Ramp3,Lgals3,Agt,Prss35,Adcyap1r1,Olfm2,Emid1,Pea15a,Lrrc3b,Cdc42ep4,Sfxn5,Csdc2,Ncan,Tcim,Rgs20,Lrp4,Chrdl1,Tnc,Id2,Cbs,Paqr8,Cdh4,Htr2a,Frmd4a,Lrrc10b,Mrc2,Mmp28,Cxcl14,Efhd2,Angptl1,Dok5,Gpx3,Foxg1
10460	DESCARTES_FETAL_CEREBRUM_ASTROCYTES	0.00119988	0.0775023	0.51826	1.34798	11	125	Greb1l,Gdpd2,Mstn,Etnppl,Ak7,Fst,Cfap54,Gfap,Foxj1,Spata13,Frem1,Dnaaf3,Agt,Rpe65,Vwa3b,Dnah9,Hoatz,Pla2g5,Plin5,Il33,Mkx,Cyp26b1,Slc4a4,Tekt4,Arhgef26,Cfap126,Vwa3a,Bbox1,Fam216b,Hkdc1,Cldn10,Glis3,Wfikkn2,Nek5,Vipr2,Tnc,Efcab12,Ttpa,Serpini2,Hsd17b6,Tmem190,Lrrc10b,Flnc,Morn5,Tectb,Pirt,Pi15,Adamts12,Rnf43
1290	GOBP_MYOTUBE_CELL_DEVELOPMENT	0.0012006	0.0775023	0.647413	1.56353	11	34	Ryr1,Smo,Klhl40,Six1,Nfatc2,Smyd3,Homer1,Ski,Myorg,Acta1,Myf6,Myog,Dner,Lmod3,Shox2,Wnt10b,Niban2
1181	GOBP_NEGATIVE_REGULATION_OF_TUMOR_NECROSIS_FACTOR_MEDIATED_SIGNALING_PATHWAY	0.00122349	0.0785181	0.778077	1.71979	11	14	Ccdc3,H2bc21,Traip,Adipoq
370	GOBP_HEART_MORPHOGENESIS	0.00129987	0.0802676	0.47596	1.26483	12	227	Dsp,Ryr1,Fat4,Npy2r,Smo,Twist1,Cav3,Tgfb2,Fhl2,Sox11,Jag1,Sema3c,Acvr1,Hey2,Tcap,Rnf207,Lefty1,Prox1,Mybpc3,Col11a1,Tnnc1,Nrp2,Wnt16,Six1,Rbpj,Adamts1,Sox4,Zmiz1,Rarb,Mef2c,Zfpm1,Tbx19,Chd7,Lbx1,Dll1,Rbp4,Bmp4,Fkbp1a,Col5a1,Slit3,T,S1pr1,Snai2,Nrp1,Ahi1,Smad6,Stil,Axin2,Tnnt2,Ovol2,Smad3,Foxn4,Nodal,Rbm15,Dhrs3,Wnt11,Ccdc39
871	GOBP_MEMORY	0.00129987	0.0802676	0.53339	1.37684	12	105	Ntf3,Lrrn4,Bdnf,Calb1,Cck,Kcnk10,Sgk1,Pak5,Cebpb,Plk2,Tafa2,Tac1,Adcy8,Slc6a1,Rasgrf1,Gria1,Klk8,Kcnk4,Npas4,Slc8a2,Serpinf1,Ptchd1,Chrna7,Adcy1,Fen1,Drd2,Kcnk2,Brinp1,Plcb1,Grin2a
3923	GOBP_LEUKOCYTE_PROLIFERATION	0.00129987	0.0802676	0.468379	1.24943	12	256	Cd1d1,Rasgrp1,Mpl,Kitl,Sox11,Icosl,Bcl6,Flt3,Cdkn1a,Gpnmb,Il6,Igf2,Lgals3,Zap70,Foxj1,Igfbp2,Dlg5,Mapk3,Cebpb,Ticam1,Tac1,Arg2,Tlr9,Fgf10,Ccdc88b,Rag2,Tnfsf11,Mef2c,Ebi3,Cd22,Il33,Nfatc2,Cr2,Lmo1,Pla2g2d,Gal,Tnfrsf13b,Cd74,Efnb1,Bmp4,Lgals9,Ido1,Malt1,Slc39a10,Npr3,Kit,Mif,Mapk8ip1,Cd3e,Cd274,Tmem131l,Peli1,Tbk1,Cx3cl1,Ndfip1,H2-M3,Ccl19,Ager,Vtcn1,Cd79a,Selenok,Fkbp1b,Blk,Hes1,Ptprc,Atm,Ifnb1,Ty…
10302	FAN_EMBRYONIC_CTX_ASTROCYTE_2	0.00129987	0.0802676	0.511985	1.33589	12	134	Col6a1,Spon1,Gdpd2,Mfge8,Etnppl,Slc25a18,Csgalnact1,Aifm3,Fbln1,Nr2f2,Gpc5,Ddit4,Cdo1,Lifr,Nr2f1,Lama4,Slc4a4,Arhgef26,Prodh,Plpp3,Slc7a11,Bbox1,Mgst1,Alcam,2310022B05Rik,Wls,Ndrg2,Itm2c,S1pr1,Gask1b,Plscr4,Pmp2,Fut9,Tmem47,Gja1,Ttyh1,Lgr4,Lama1,Sh3gl2,Slc15a2,Luzp2,Hsd17b6,Dner,Gabbr2,Sesn3,St8sia1,Slitrk2,Rora,Sdc2,Spats2l,Cachd1
10339	MANNO_MIDBRAIN_NEUROTYPES_HSERT	0.00129987	0.0802676	0.449239	1.21249	12	411	Gpc3,Calb1,Ctxn2,Pcdh19,Pnck,Sema3c,Spock3,Cpne5,Pde11a,Slc35f3,Gchfr,Zcchc12,Chrna4,Tshz2,Tmem151a,Tmem121b,Pcdh7,Tafa2,Prkar1b,Tac1,Negr1,Gpr12,Tubb4a,Slc6a1,Emid1,Pnma2,Gria1,Cacna1g,Ly6h,Camk2n2,Baalc,Vgf,Trim67,Uchl1,Kcnip4,Olfm3,Gabrg2,Retreg1,Ak5,Tmem35a,Tubb3,Sstr2,Plch2,Rimbp2,Xkr6,Slc8a2,Cgref1,Chgb,Ppp2r2b,Plxnc1,Kit,Grin3a,Klhl32,Mast1,Scn3a,Tenm2,Lratd1,Adgrb1,Stxbp1,Slc6a15,Basp1,Ma…
10616	FRASOR_RESPONSE_TO_ESTRADIOL_DN	0.00129987	0.0802676	0.566447	1.42944	12	67	Il1r1,Matn2,Tgfb2,Stc1,Dusp1,Tgfb3,Tm4sf1,Plk2,Ddit4,Lhfpl2,Blnk,Prps1,Bmp4,Krt81,Ttc9,Stxbp1,Col4a5,Tmem131l,Smad3,Epor,Anxa3,Insig2,Rap1gap
5924	GOMF_NEUROPEPTIDE_HORMONE_ACTIVITY	0.00130195	0.0802676	0.673702	1.59537	12	27	Penk,Cck,Calca,Cartpt,Npy,Vgf,Gal,Ghrh,Nts,Nmb,Pyy,Avp,Crh,Hcrt,Vip,Agrp
2395	GOBP_POSITIVE_REGULATION_OF_LOCOMOTION	0.00139986	0.0844069	0.437975	1.18662	13	498	Il1r1,Ntf3,Smim22,Smo,Onecut1,Ccn4,Il16,Sh3rf2,Twist1,Ptgs2,Sema3a,Tgfb2,Sema3e,Kitl,Sema7a,Mstn,Sema3c,Drd1,Fgf18,Igfbp5,Gpnmb,Ccbe1,Tacr3,Acvr1,Il6,Lgals3,Tpbg,Mapk3,Prox1,Agt,Ccl20,Plk2,Tac1,Sema4f,Hbegf,Grb7,Nrp2,Ptp4a1,Adamts1,Clec7a,Fgf10,Edn3,Lpar1,Tiam1,Carmil1,Zfp703,Adra2a,Tradd,Bves,Vtn,Sema3g,Cxcl12,Cd74,Fermt1,Bmp4,Itga4,Prkca,Rock2,Il6ra,Sphk1,Rarres2,Spry2,Kit,Plpp3,Epb41l4b,Duox2,…
3941	GOBP_RESPONSE_TO_GROWTH_FACTOR	0.00139986	0.0844069	0.42793	1.16454	13	658	Ntf3,Kl,Fat4,Gdf10,Penk,Wnt10a,Onecut1,Gpc3,Cidea,Twist1,Bdnf,Acvr1c,Cav3,Tgfb2,Sox11,Gpc1,Hap1,Nos1,Trim71,Mstn,Lum,Flt3,Klf4,Sulf1,Fgf18,Rasl11b,Fst,Ccbe1,Dcn,Acvr2a,Acvr1,Vwc2l,Tgfb3,Galnt3,Ndnf,Lefty1,Acvr2b,Mapk3,Twf2,Agt,Nrep,Ddit4,Tac1,Col3a1,Creb3l1,Nrp2,Appl2,Ngfr,Shisa2,Rbpj,Htr3a,Jun,Zmiz1,Fgf10,Sox5,Ascl1,Egr3,Skil,Col1a2,Mef2c,Elapor2,Zfp703,Spry3,E2f1,Adamtsl2,Dkk3,Cnmd,Vtn,Emilin1,…
5888	GOMF_G_PROTEIN_COUPLED_RECEPTOR_ACTIVITY	0.00139986	0.0844069	0.452475	1.21757	13	357	Gpr101,Trhr,Npy2r,Lpar4,Smo,Gpr83,Qrfpr,Drd5,Grik3,Opn3,Gpr153,Sorcs1,Drd1,Sorcs2,Htr2c,Npsr1,Gpr6,Ramp3,Tacr3,Pth2r,Gpr182,Cxcr1,Drd4,Ackr1,Rxfp3,Prokr2,Npy,Gprc5c,Sstr1,Gpr12,Adcyap1r1,Htr1f,Lpar1,Chrm3,Oprl1,Ccrl2,Adra2a,Gpbar1,Gal,Gpr160,Ffar3,Celsr3,Gpr84,Pparg,Htr4,Hcrtr1,Sstr2,Ackr2,Celsr1,Fzd7,Sphk1,Npr3,Crhr2,Gipr,Ccr4,Fzd8,Adgrb1,Hcar1,Adgrg5,Nmur1,Nmur2,S1pr1,Fzd5,Gpr35,Glp1r,Mas1,Cxcr…
10368	HAY_BONE_MARROW_CD34_POS_HSC	0.00139986	0.0844069	0.533581	1.36929	13	92	Hlf,1110032F04Rik,Spock3,Rassf9,Htr1f,Chrm3,Baalc,Zfp521,Uchl1,Zbtb8a,Dsg2,Gstm1,Npr3,Mfap2,Hoxb3,Cdh7,Prom1,Robo4,Gucy1a1,Cyyr1,Laptm4b,Cd34,Nynrin,Nap1l3,Nkx2-3,Avp,Pcbd1,Tmem163,Slc8a3,Krt18,Bex4,Hint1,Myct1,Eef2,Prkg2,Atp1b1,Rack1,Fbxw9,Fgd5,Cbx2,Dlk1,Bspry,4933430I17Rik,Plod2
9421	HP_PITUITARY_GROWTH_HORMONE_CELL_ADENOMA	0.00144464	0.084842	0.783733	1.69526	13	12	Gpr101,Cdkn1a,Pkd1
139	GOBP_MESONEPHROS_DEVELOPMENT	0.00149985	0.084842	0.535403	1.37184	14	89	Fat4,Smo,Gpc3,Calb1,Pkd1,Foxj1,Agt,Zbtb16,Crlf1,Arg2,Six1,Rarb,Fgf10,Gli3,Sox8,Cat,Bmp4,Basp1,Smad6,Smad3,Fgf1,Lgr4,Wnt11,Adamts16,Lama5,Cited1,Fgf2,Lhx1,Hes1,Bmp2,Foxd1,Tcf21,Fgf8
1055	GOBP_EPIDERMAL_CELL_DIFFERENTIATION	0.00149985	0.084842	0.481134	1.2735	14	199	Dsp,Hdac1,Kdf1,Jag1,Opn3,Klf4,Krt12,Mycl,Hey2,Reg3b,Il20,Wnt16,Rbpj,Krt26,Exph5,Fosl2,Ctsk,Krt82,Cyp26b1,Alox8,Dll1,Trp63,Dsg2,Bmp4,Hes5,Etv4,Rock2,Krt31,Akr1c18,Krt81,Krt27,Txnip,Grhl1,Krt77,Foxn1,Klf7,Krt75,Clrn1,Krt83,Sfrp4,Lhfpl5,Myo6,Myo7a,Krt14,Krt86,Prss8,Krt4,Cdh3,Nme2,Ovol2,Pkp4,Evpl,Serpinb13,Krt73,Ptch2,Gdf3
2186	GOBP_REGULATION_OF_TRANSMEMBRANE_TRANSPORT	0.00149985	0.084842	0.435699	1.18073	14	506	Gpc3,Gsg1l,Kcnf1,Twist1,Cav3,Capn3,Hap1,Jsrp1,Kcna5,Nos1,Opn3,Arpp19,Drd1,Kcnk10,Npsr1,Ramp3,Shisa6,Scn1b,Rnf207,Tesc,Grin1,Drd4,Stac,Lrrc55,Actn2,Fxyd6,Kcnq1,Kcns2,Gstm7,Hspa2,Cacng3,Tlr9,Cacna1s,Appl2,Acsl5,Rasgrf1,Kcnh7,Htr3a,Pm20d1,Edn3,Trdn,Pea15a,Shisa8,Chrm3,Gria1,Mef2c,Adra2a,Cacna1g,Kcnk4,Rnasel,Rgs4,Chd7,Gal,Jph1,Adipoq,Kcnj16,Pde4b,Dapk1,Cacna2d4,Rhoq,Kcnip4,Hcn1,Scn4b,Fkbp1a,Cacna2d2,…
3551	GOBP_MUSCLE_CELL_DEVELOPMENT	0.00149985	0.084842	0.499479	1.31001	14	152	Ryr1,Smo,Cav3,Myh3,Capn3,Fhl2,Mylk3,Klhl40,Hey2,Tcap,Actn2,Tmod1,Prox1,Myh11,Dysf,Six1,Myo18b,Pgm5,Nfatc2,Smyd3,Rgs4,Bves,Bmp4,Homer1,Ski,Wfikkn1,Myorg,G6pdx,Adm,Acta1,Ppara,Obscn,Wfikkn2,Myf6,Csrp2,Tnnt2,Pdgfra,Myog,Pak1,Dner,Cfl2,Hes1,Gata4,Lmod3,Flnc,Shox2,Wnt10b,Alpk2,Myoz2,Niban2,Tbx18,Csrp3
3552	GOBP_STRIATED_MUSCLE_CELL_DEVELOPMENT	0.00149985	0.084842	0.536507	1.38114	14	99	Ryr1,Smo,Cav3,Myh3,Capn3,Mylk3,Klhl40,Tcap,Actn2,Tmod1,Prox1,Myh11,Six1,Myo18b,Pgm5,Bmp4,Homer1,Ski,Wfikkn1,Myorg,Acta1,Obscn,Wfikkn2,Myf6,Csrp2,Tnnt2,Pdgfra,Myog,Dner,Cfl2,Lmod3,Flnc,Shox2,Wnt10b,Myoz2,Niban2,Csrp3
4138	GOBP_CIRCULATORY_SYSTEM_DEVELOPMENT	0.00149985	0.084842	0.413949	1.13242	14	970	Dsp,Ryr1,Fat4,Npy2r,Smo,Gpc3,Twist1,Ptgs2,Stard13,Cav3,Card10,Mfge8,Tgfb2,Fhl2,Sema3e,Mylk3,Sox11,Gadd45a,Arhgef15,Jag1,Cdkn1a,Sema3c,Lmo4,Rspo3,Pkd1,Klf4,Sulf1,Fgf18,Gpnmb,Ccbe1,Dcn,Ramp3,Cth,Acvr1,Il6,Hey2,Tcap,Rnf207,Foxj1,Ndnf,Lefty1,Actn2,Acvr2b,Mapk3,Nr2f2,Prox1,Thsd7a,Mybpc3,Kcnq1,Adamts9,Col11a1,Tnnc1,Plk2,Myh11,Apoh,Col3a1,Creb3l1,Nrp2,Hspb6,Wnt16,Six1,Myo18b,Ngfr,Rbpj,Adamts1,Sox4,Klf5,…
4438	GOBP_SYNAPTIC_SIGNALING	0.00149985	0.084842	0.427446	1.16322	14	658	Rab26,Ntf3,Npy2r,Nptx2,Penk,Unc13c,Lypd1,Bdnf,Calb1,Cpne6,Slc18a3,Hap1,Drd5,Nos1,Dgkb,Grik3,Drd1,Sorcs2,Htr2c,Rgs10,Cartpt,Syn3,Shisa6,Tpbg,Grin1,Drd4,Cbln1,Syt12,Ache,Chrna4,Pde7b,P2rx5,Grik1,Plk2,Gabrr2,Npy,Prkar1b,Tac1,Adcy8,Baiap3,Pcdhb3,Efnb3,Slc6a1,Omp,Syt6,Cacng3,Stxbp5,Rap1b,Rasgrf1,Ctbp2,Prkcg,Htr3a,Gabrd,Htr1f,Napa,Egr3,Pdyn,Shisa8,Ntng1,Acp4,Plcb4,Chrm3,Gria1,Mef2c,Adra2a,Cacna1g,Ly6h,…
4446	GOBP_REGULATION_OF_NEUROTRANSMITTER_RECEPTOR_ACTIVITY	0.00149985	0.084842	0.552182	1.40054	14	74	Nptx2,Gsg1l,Shisa6,Grin1,Actn2,Cacng3,Rasgrf1,Shisa8,Gria1,Mef2c,Dlgap2,Dapk1,Lypd6,Lypd6b,Cacng5,Homer1,Ccl12,Rasgrf2,Ifng,Cacng8,Nptxr,Grin2a,Crh,Dlgap4,Gria3,Nlgn2,Slurp1,Shank1,Cacng2,Gria4,Ptk2b
5098	GOBP_REGULATION_OF_CATION_CHANNEL_ACTIVITY	0.00149985	0.084842	0.497945	1.30639	14	153	Gsg1l,Hap1,Jsrp1,Nos1,Shisa6,Scn1b,Rnf207,Grin1,Drd4,Stac,Lrrc55,Actn2,Kcns2,Gstm7,Cacng3,Rasgrf1,Trdn,Shisa8,Gria1,Mef2c,Gal,Jph1,Pde4b,Dapk1,Fkbp1a,Cacnb1,Kcnab1,Cacng5,Homer1,Ccl12,Rasgrf2,Kcne4,Ifng,Gpr35,Sri,Drd2,Vamp2,Cacng8,Stac2,Kcns1,Kcng1,Grin2a,Jph4,Fkbp1b,Lrrc38,Crh,Gria3,Crhr1,Cacnb2,Nlgn2,Rem1,Ehd3,Lrrc26,Pirt,Shank1,Cacng2,Gria4,Plcg2,Amigo1,Ptk2b
9964	HP_MALE_SEXUAL_DYSFUNCTION	0.00149985	0.084842	0.557531	1.41224	14	72	Gpr101,Smo,Tac2,Sema3a,Cdkn1a,Tacr3,Ndnf,Prokr2,Tfr2,Cacna1g,Chd7,Uchl1,Flrt3,Dusp6,Ttr,Dcc,Hs6st1,Gucy1a1,Vps13c,Ar,Coq2,Park7,Hesx1,Bmp2,Hfe,Fgf8
10277	DropViz_STR_Mural_Rgs5Acta2_cluster-markers.csv	0.00149985	0.084842	0.486034	1.28396	14	187	Ogn,Ecm2,Gpc3,Ifitm3,Ifitm1,Stard8,Mfge8,S100a11,Car4,Pald1,C1qtnf7,Prss23,Igf2,Hey2,Slc6a20a,Nr2f2,Bgn,Tm4sf1,Myh11,Gprc5c,Col3a1,Pla1a,Hrct1,Ifitm2,Itga7,Col1a2,Ccrl2,Filip1l,Vtn,Lama4,Rarres2,Vim,Nid1,C1qtnf2,Tgfb1i1,Ace2,Myl9,Wls,Inpp4b,Rcn3,Pdlim3,Itga1,Cnn2,Eva1b,Nodal,Atp2a3,Plat,Lmna,Wtip,Aoc3,Col4a2,Cfh,Hes1,Cspg4,Nbl1,Ednra,P2ry14
3875	GOBP_ACTIN_MEDIATED_CELL_CONTRACTION	0.00159984	0.08841	0.529076	1.36509	15	104	Dsp,Myl4,Cav3,Myh3,Stc1,Kcna5,Tnni1,Tcap,Scn1b,Rnf207,Actn2,Tmod1,Mybpc3,Kcnq1,Tnnc1,Gsn,Cacna1g,Pde4b,Scn4b,Dsg2,Trpm4,Vim,Kcne4,Acta1,Sri,Tnnt2,Gja1,Tnnc2,Pdpn,Scn5a,Atp1a1,Gata4,Cacnb2
4226	GOBP_POSITIVE_REGULATION_OF_TRANSMEMBRANE_RECEPTOR_PROTEIN_SERINE_THREONINE_KINASE_SIGNALING_PATHWAY	0.00159984	0.08841	0.533921	1.37449	15	99	Gdf10,Gpc3,Inhba,Tgfb2,Sox11,Mstn,Sulf1,Acvr2a,Acvr1,Tgfb3,Lefty1,Acvr2b,Rbpj,Elapor2,Inha,Fermt1,Bmp4,Hes5,Bmp3,Myocd,Zfp423,Tgfb1i1,Gdf15,Inhbe,Gdf2,Nodal,Gdf3,Cited1,Hes1,Gata4,Bmp2,Hfe,Ing2,Gdf7,Foxd1,Lrg1,Gdf9,Dab2,Bmp10,Notch2,Fbxl15,Eng,Sh2b1,Parp1,Ube2o,Slc2a10,Tgfbr1
9475	HP_ABNORMALITY_OF_SKELETAL_MUSCLE_FIBER_SIZE	0.00159984	0.08841	0.583223	1.45596	15	55	Col6a1,Ryr1,Cav3,Tcap,Actn2,Dysf,Itga7,Pparg,Col12a1,Trip4,Nefh,Acta1,Lrp12,Lmna,Cfl2,Lmod3
10563	Park_2011_Coexpression_Hippocampus_Mouse_paleturquoise	0.00159984	0.08841	0.583226	1.45596	15	55	Ogn,Slc6a13,S100a11,Ranbp3l,Fbln1,Gpr182,Bgn,Mrc1,Ifitm2,Ltk,Tgfbi,Vtn,Sphk1,Slc22a6
10953	GeneWeaver_LoIaocona_2016_GS400101_Down-regulated genes in S-S (Social Stress) mice_Top25_byPval	0.00160321	0.08841	0.681209	1.59569	15	24	Bdnf,Pkib,Sulf1,Fabp7,Serpinb1b,Nrip3,Zmat4,Ndst4,Zic4,Ptpn3
3673	GOBP_ATRIAL_SEPTUM_MORPHOGENESIS	0.00162552	0.0887486	0.757366	1.69023	15	15	Smo,Tgfb2,Acvr1,Hey2,Sox4,Zfpm1
9683	HP_ABNORMAL_CELL_MORPHOLOGY	0.00162552	0.0887486	0.761411	1.69926	15	15	Dsp,Ryr1,Actn2,Cacna1s
3098	GOBP_ELASTIC_FIBER_ASSEMBLY	0.00167557	0.0902781	0.805854	1.69316	15	10	Tnxb,Thsd4,Myh11,Emilin1
4958	GOBP_NEUTROPHIL_MIGRATION	0.00169983	0.0902781	0.530247	1.36149	16	93	Il1r1,Umodl1,Tgfb2,Lgals3,Cxcr1,Ccl20,Ccl17,Edn3,Pde4b,Cd74,Dpp4,Cxcl5,Ccl12,Cxcl10,Dpep1,Prex1,Adam8,Cx3cl1,Ccl22,Pip5k1c,Itga1,Ccl19,Lbp,Cd99l2,Rhoh,Itgb2,C5ar2,Mcu
8408	HP_VENTRICULAR_ARRHYTHMIA	0.00169983	0.0902781	0.543997	1.38712	16	81	Dsp,Ryr1,Sema3a,Cav3,Scnn1a,Tgfb3,Tcap,Scn1b,Syne1,Mybpc3,Kcnq1,Tnnc1,Cacna1s,Trdn,Scn4b,Dsg2,Trpm4,Ifng
10257	DropViz_HC_ChoroidPlexus_Ttr_cluster-markers.csv	0.00169983	0.0902781	0.538615	1.37728	16	86	Kl,Prlr,A2m,Sulf1,Acaa2,Igf2,Igfbp2,Serpinb1b,Rbp1,Prr32,Ifi27,Pcolce2,Cox6b2,Pon3,Dynlrb2,Steap1,Slc13a4,Ttr,Ltc4s,Spint2,Slc16a8,Col9a3,Sfrp5,Lbp,Slc4a5,Trpm3,Cldn1,Krt18,Folr1,Mdfic,Baiap2l1,Emb,Aqp1,Col8a2,Dab2,Hemk1,Acad8,Cdkn1c,Tmem72,Tnfaip8,Slc31a1,Stk39,Tcea3,Pcolce,Vat1l,Ace
10950	GenWeaver_Stankiewicz2015_GS246610_Acute vs 8 days of social stress in outbred mice hippocampus_Pval001	0.00169983	0.0902781	0.58967	1.46668	16	52	Kl,Cpne9,Tac2,Magel2,Ifi27l2a,Sulf1,Htr2c,Fabp7,Cbln1,Igfbp2,Ctxn3,Tgfbi,Slc17a6,Prr32,Zic4,Ttr
6518	GOMF_CHEMOREPELLENT_ACTIVITY	0.00170289	0.0902781	0.665709	1.5723	16	26	Sema3a,Sema3e,Sema7a,Sema3c,Sema4f,Sema3g,Flrt3,Dpp4,Epha7,Nrg3,Sema4d,Sema4c
3739	GOBP_EMBRYONIC_CAMERA_TYPE_EYE_FORMATION	0.0017677	0.0923047	0.79218	1.68957	16	11	Twist1,Sox11,Aldh1a3,Prox1,Wnt16,Stra6
1590	GOBP_ACTIN_FILAMENT_BASED_MOVEMENT	0.00179982	0.0923047	0.507378	1.32169	17	130	Dsp,Myl4,Cav3,Myh3,Stc1,Kcna5,Tnni1,Tcap,Scn1b,Rnf207,Actn2,Tmod1,Mybpc3,Kcnq1,Tnnc1,Was,Gsn,Cacna1g,Myo5b,Pde4b,Myo7b,Scn4b,Dsg2,Trpm4,Vim,Myo1g,Kcne4,Acta1,Myo6,Myo7a,Sri,Tnnt2,Gja1,Myo19,Tnnc2,Pdpn,Scn5a,Atp1a1,Gata4
4376	GOBP_CATION_TRANSMEMBRANE_TRANSPORT	0.00179982	0.0923047	0.419999	1.14564	17	782	Ryr1,Otop2,Gsg1l,Kcnf1,Twist1,Cox7a1,Cav3,Capn3,Slc6a13,Hap1,Jsrp1,Kcna5,Nos1,Atp6v1c2,Drd1,Pkd1,Kcnk10,Htr2c,Npsr1,Ramp3,Scnn1a,Slc4a11,Shisa6,Scn1b,Rnf207,Tesc,Grin1,Slc6a20a,Panx1,Drd4,Stac,Lrrc55,Actn2,Sfxn2,Fxyd6,Asic4,Kcnq1,P2rx5,Kcns2,Gstm7,Hspa2,Lck,Slc6a1,Cacng3,Tlr9,Cacna1s,Rasgrf1,Kcnh7,Slc39a2,Pm20d1,Slc36a2,Edn3,Itpr1,Trdn,Shisa8,Slc25a45,Gria1,Mef2c,Kcnk9,Adra2a,Cacna1g,Slc22a4,Slc2…
10358	ZHONG_PFC_C8_UNKNOWN_NEUROD2_POS_INTERNEURON	0.00179982	0.0923047	0.544844	1.38876	17	80	Crym,Penk,Sema3c,Ephb6,Ccbe1,Stk32b,Actn2,Adcyap1r1,Arhgap23,Plppr1,Vstm2l,Camk2n2,Bhlhe22,Lhx2,Neurod6,Alcam,Auts2,Pik3r1,B3gat1,Mapk11,Spock1,Csrp2,Cacng8,Scd1
10447	DESCARTES_FETAL_CEREBELLUM_VASCULAR_ENDOTHELIAL_CELLS	0.00179982	0.0923047	0.438317	1.18641	17	472	Il1r1,Dsp,Tnxb,Kl,Ccdc3,Kif17,Nkd2,Medag,Spink8,Clec1a,Twist1,Foxq1,Ifitm3,Cox7a1,Card10,Stard8,Cobll1,Slc6a13,Gadd45a,Arhgef15,Ppic,Rflnb,Zfp503,Klf4,Timp1,Meltf,Slco2a1,Palmd,Osmr,Igf2,Zap70,S100a10,Lrrc55,Vwa1,Bgn,Tm4sf1,Gprc5c,Col3a1,Wfs1,Sh3tc2,Ifitm2,Tmem125,Htr1f,Edn3,Fosl2,Ctsk,Igfbp4,Tmem88,Synm,Cfp,Lmo2,Stra6,Xpnpep2,C130074G19Rik,Slc26a2,Sema3g,Lsr,Rab11fip5,Ucp1,Nrarp,Abcg2,Fkbp1a,Prr…
10558	Park_2011_Coexpression_Hippocampus_Mouse_grey60	0.00179982	0.0923047	0.5039	1.31479	17	134	Kl,Cox7a1,Abca4,Cish,Prlr,Sulf1,Igf2,Lgals3,Igfbp2,Lefty1,Fam171a1,Slc16a4,Rbp1,Lrrc23,Crtap,Car12,Mospd1,Pcolce2,Dynlrb2,Steap1,Slc13a4,Ttr,Ltc4s,Cdr2,Slc16a8,Lgi3,Lbp,Ptgs1,Mycbpap,Cldn3,Rilp,Trpm3,Cldn1,Prelp,Loxl1,Chmp1b,Krt18,Morn5,Hfe,Clic3,Lgals1,Tbc1d22a,Folr1,Gnmt,Aldh2,Aqp1,Dab2,Hemk1,Nvl,Zfp185,Cdkn1c,Tmem184a,Pfn1,Tspo,Trpv4,Slc31a1,Stk39,Pus7l,Plek2,Slc16a9,Pcolce,Ephx1,Vat1l
10841	Gemma_GSE113796_mRNA-Seq_of_mouse_Mettl3_cKO_and_Fto_cKO_hippocampus_after_fear_conditioning_genotype_Mettl3.mouse.methyltransferase.like.3_Homozygous.negative_Down	0.0018	0.0923047	0.601565	1.48522	17	47	Gpr101,Chsy3,Nxph3,Spon1,Rspo3,Tacr3,Fxyd6,Tshz2,Nr4a2,Rasgrf1,Ly6h,Syt5,Neurod6,Col5a1,Nts,Slc7a3,Efcab6,Pyurf,Kcng1,Nsg2,Pnrc2,Tmem132d,Bex4
8712	HP_ADRENOCORTICAL_CARCINOMA	0.00184729	0.0942892	0.767586	1.68024	17	13	Cdkn1a,Igf2,Kcnq1,Chek2
1319	GOBP_PROLINE_TRANSPORT	0.00188501	0.0956354	0.803115	1.68741	17	10	Slc6a20a,Slc36a2,Slc6a17,Slc6a15,Ace2,Slc6a7
416	GOBP_CARDIAC_VENTRICLE_DEVELOPMENT	0.00189981	0.0956354	0.524828	1.35666	18	108	Dsp,Npy2r,Tgfb2,Sox11,Jag1,Sema3c,Lmo4,Acvr1,Hey2,Prox1,Mybpc3,Col11a1,Tnnc1,Rbpj,Sox4,Mef2c,Zfpm1,Stra6,Chd7,Bmp4,Fkbp1a,Myocd,Hoxa13,Slit3,Smad6,Tnnt2,Kcnk2,Rbm15,Tmem65,Wnt11,Dand5,Dll4,Scn5a,Hes1,Gata4
5945	GOMF_CATION_CHANNEL_ACTIVITY	0.00189981	0.0956354	0.457458	1.22511	18	295	Ryr1,Otop2,Kcnf1,Kcna5,Grik3,Pkd1,Kcnk10,Scnn1a,Slc4a11,Scn1b,Grin1,Panx1,Lrrc55,Chrna4,Asic4,Kcnq1,P2rx5,Grik1,Kcns2,Cacng3,Cacna1s,Kcnh7,Htr3a,Itpr1,Gria1,Kcnk9,Cacna1g,Kcnk4,Kcnj16,Cacna2d4,Kcnip4,Hcn1,Scn4b,Trpv6,Cacna2d2,Trpa1,Slc24a4,Cacnb1,Kcnab1,Unc80,Cacng5,Trpm4,Fxyd4,Orai2,Grin3a,Ano10,Grin3b,Scn3a,Kcne4,Kcnh3,Chrna7,Chrna1,Kcnk3,Kcnj6,Cacna1i,Kcnh5,Kcnip1,Cacng8,Kcnk2,Cacng6,Kcns1,Trp…
4379	GOBP_INORGANIC_ION_TRANSMEMBRANE_TRANSPORT	0.0019998	0.0993619	0.420194	1.14563	19	757	Ryr1,Otop2,Kcnf1,Twist1,Cox7a1,Cav3,Capn3,Slc6a13,Hap1,Jsrp1,Kcna5,Nos1,Atp6v1c2,Drd1,Pkd1,Kcnk10,Htr2c,Npsr1,Ramp3,Scnn1a,Slc26a11,Slc4a11,Scn1b,Rnf207,Tesc,Grin1,Slc6a20a,Panx1,Drd4,Stac,Lrrc55,Actn2,Fxyd6,Asic4,Kcnq1,Kcns2,Gabrr2,Gstm7,Hspa2,Lck,Slc6a1,Cacng3,Tlr9,Cacna1s,Kcnh7,Gabrd,Slc39a2,Pm20d1,Slc36a2,Edn3,Itpr1,Trdn,Kcnk9,Adra2a,Cacna1g,Slc20a1,Kcnk4,Rgs4,Chd7,Gal,Slc9a5,Ucp2,Slc26a2,Jph…
6313	GOMF_PASSIVE_TRANSMEMBRANE_TRANSPORTER_ACTIVITY	0.0019998	0.0993619	0.444123	1.19935	19	421	Ryr1,Otop2,Kcnf1,Tmc6,Aqp6,Kcna5,Grik3,Pkd1,Kcnk10,Scnn1a,Panx2,Slc4a11,Scn1b,Grin1,Panx1,Lrrc55,Chrna4,Asic4,Kcnq1,P2rx5,Grik1,Kcns2,Gabrr2,Aqp11,Gja10,Cacng3,Cacna1s,Kcnh7,Htr3a,Gabrd,Itpr1,Gria1,Kcnk9,Cacna1g,Lrrc8e,Kcnk4,Kcnj16,Cacna2d4,Kcnip4,Gabrg2,Lrrc8b,Hcn1,Scn4b,Trpv6,Cacna2d2,Trpa1,Clcn2,Slc24a4,Cacnb1,Kcnab1,Unc80,Cacng5,Trpm4,Fxyd4,Orai2,Grin3a,Ano10,Grin3b,Steap1,Scn3a,Kcne4,Kcnh3,C…
2498	GOBP_FEAR_RESPONSE	0.002001	0.0993619	0.625554	1.51963	19	37	Npy2r,Penk,Cck,Htr2c,Drd4,Asic4,Mef2c,Adra2a,Dpp4,Nr2e1,Adrb1,Gja1,Brinp1,Crh,Asic1
3371	GOBP_STRIATED_MUSCLE_CELL_DIFFERENTIATION	0.00209979	0.102022	0.47306	1.25881	20	237	Ryr1,Smo,Bdnf,Cav3,Myh3,Capn3,Fhl2,Mylk3,Klhl40,Nos1,Igfbp5,Acvr1,Igf2,Hey2,Tcap,Actn2,Tmod1,Prox1,Myh11,Six1,Myo18b,Rbpj,Klf5,Pgm5,Rarb,Mef2c,Plekho1,Nfatc2,Smyd3,Cyp26b1,Rgs4,Bves,Dll1,Pld3,Bmp4,Fzd7,Myocd,Homer1,Ski,Wfikkn1,Mtpn,Myorg,Adgrb1,G6pdx,Cxcl10,Acta1,Ppara,Obscn,Wfikkn2,Gdf15,Myf6,Scgb3a1,Kras,Csrp2,Tnnt2,Pdgfra,Mymk,Myog,Pak1,Dner,Trim72,Cd9,Cfl2,Gata4,Lmod3,Flnc,Bmp2,Shox2,Wnt10b,M…
4393	GOBP_SKIN_EPIDERMIS_DEVELOPMENT	0.00209979	0.102022	0.539656	1.37553	20	80	Smo,Wnt10a,Foxq1,Inhba,Hdac1,Kdf1,Tgfb2,Igfbp5,Fst,Ngfr,Rbpj,Fgf10,Tradd,Gal,Fermt1,Dll1,Trp63,Ldb2,Krt27,Foxn1,Lrp4,Cdh3
10465	DESCARTES_FETAL_EYE_SKELETAL_MUSCLE_CELLS	0.00209979	0.102022	0.505879	1.31744	20	129	Myl4,Cox7a1,Cav3,Myh3,Tnni1,Mlip,Myom3,Actn2,Myom2,Tnnc1,Asb5,Cavin4,Hspb6,Cacna1s,Trdn,Gpc4,Cdh15,Stum,Xirp1,Il17b,Vgll3,Carns1,Srpk3,Bok,Acta1,Smpx,Chrna1,Myf6,Tnnt2,4930579G24Rik,Cacng6,Tnnc2,Myog,Trim72,Lrrc38,Srl,Cfl2,Lmod3,Ckm,Flnc,Trim55,Alx4,Myoz2,Plk5,Apobec2,Myh8,Csrp3,Xirp2,Eno3,Egf,Fitm1,Chrnb1,Peg10,Myom1,Cacng1,Eme1,Adamts8
2864	GOBP_POSITIVE_REGULATION_OF_OSSIFICATION	0.0021	0.102022	0.592827	1.46578	20	48	Kl,Tgfb2,Sox11,Acvr2a,Acvr1,Tgfb3,Acvr2b,Zbtb16,Tac1,Mef2c,Bmp4
10254	Oligodendrocyte_Progenitor Cell_Zhang_JNeuro_2014	0.00210105	0.102022	0.63489	1.53328	20	34	Rprm,Dcn,Chrna4,Dll3,Sstr1,Rasgrf1,Megf11,Emid1,Cdo1,Col1a2,Lypd6,Grin3a,Pnlip,Smoc1,Pdgfra,Kcnk1,Cspg4,Gria3,Dcaf12l1
372	GOBP_MUSCLE_SYSTEM_PROCESS	0.00219978	0.105008	0.4457	1.20161	21	390	Dsp,Ryr1,Npy2r,Myl4,Cav3,Myh3,Stc1,Jsrp1,Kcna5,Nos1,Mstn,Tnni1,Klf4,Sulf1,Mlip,Myom3,Igfbp5,Tacr3,Hey2,Tcap,Scn1b,Rnf207,Myh1,Stac,Prkg1,Arhgap42,Actn2,Tmod1,Myom2,Agt,Mybpc3,Kcnq1,Tnnc1,Gstm7,Myh11,Dysf,Hspb6,Arg2,Cacna1s,Gsn,Edn3,Trdn,Tiam1,Chrm3,Adra2a,Cacna1g,Synm,Rgs4,Foxo1,Pde4b,Sstr2,Scn4b,Dsg2,Prkca,Rock2,Trpm4,Sphk1,Vim,Kit,Myocd,Homer1,Mtpn,Kcne4,G6pdx,Ace2,Myl9,Acta1,Smpx,Atp2b4,Ppara,…
2201	GOBP_CARDIOCYTE_DIFFERENTIATION	0.00219978	0.105008	0.511606	1.32848	21	120	Twist1,Cav3,Tgfb2,Fhl2,Mylk3,Jag1,Sema3c,Acvr1,Hey2,Tcap,Actn2,Mapk3,Prox1,Myh11,Myo18b,Rbpj,Rarb,Mef2c,Rgs4,Bves,Dll1,Bmp4,Fzd7,Myocd,G6pdx,T,Ppara,Pdgfra,Pak1,Hes1,Gata4,Bmp2,Shox2,Mesp1,Alpk2,Hand2,Folr1,Tbx18,Csrp3,Rgs2,Nrap,Efnb2,Gper1,Bmp10
3345	GOBP_POSITIVE_REGULATION_OF_TRANSPORT	0.00219978	0.105008	0.418416	1.14193	21	810	Ntf3,Npy2r,Tenm1,Smo,Gpc3,Il15ra,Inhba,Cav3,Cck,Mfge8,Tgfb2,Capn3,Stc1,Rab27a,Sox11,Hap1,Nos1,Opn3,Arpp19,Drd1,Mertk,Sgk1,Npsr1,Cdk5r2,Cartpt,Ramp3,Tgfb3,Kmt2a,Lgals3,Scn1b,Rnf207,Tesc,Grin1,Drd4,Stac,Lrrc55,Actn2,Ache,Pck2,Cebpb,Kcnq1,P2rx5,Gstm7,Fgg,Slc35d3,Tfr2,Hspa2,Tac1,Adcy8,Baiap3,Cacng3,Stxbp5,Appl2,Wfs1,Acsl5,Sox4,Cd14,Htr3a,Casp8,Exph5,Clec7a,Ppp3r1,Edn3,C2cd2l,Trdn,Pla2g3,Tnfsf11,Pla2g…
6265	GOMF_SODIUM_CHANNEL_REGULATOR_ACTIVITY	0.0022011	0.105008	0.632244	1.53013	21	35	Cav3,Nos1,Sgk1,Scn1b,Fxyd6,Scn4b,Fxyd4,Ptpn3,Commd1,Atp2b4,Fxyd7,Fxyd1,Prss8
3123	GOBP_SYMPATHETIC_NERVOUS_SYSTEM_DEVELOPMENT	0.00221039	0.105008	0.699812	1.61351	21	20	Sema3a,Sox11,Nrp2,Sox4,Ascl1,Trp63,Nrp1,Ntrk1,Phox2a
10511	Bagot_2017_StressSusceptibleVsCTRL_NACC	0.0022578	0.106798	0.762503	1.66911	21	13	Gpr101,Klf5,Gsx1,Otos,Sftpc,Pparg
136	GOBP_NEGATIVE_REGULATION_OF_CYTOKINE_PRODUCTION	0.00229977	0.107121	0.47062	1.25255	22	238	Cidea,Twist1,Inhba,Tgfb2,Bcl6,Mertk,Klf4,Gpnmb,Il6,Tgfb3,Foxj1,Bcl3,Homer2,Il1r2,Arg2,Tlr9,Rara,Appl2,Mefv,Il33,Zfpm1,Traip,Adipoq,Inha,Dll1,Lgals9,Fkbp1a,Gpatch3,Ido1,Adcy7,Hdac7,Cd96,Git1,Chrna7,Ifng,Pml,Ppara,Ndrg2,Cd274,Tbk1,Cx3cl1,Angpt1,Cmklr1,Abcd2,Rps6ka4,Cdh3,Cd83,Ndfip1,Ager,Bpi,Lbp,Rel,Tlr6,Traf3ip1,Tlr8,Lgr4,Wnt11,Laptm4b,Cd34,Nlrx1,Nlrc5,Ptprc,C5ar2,Ifnb1,Tyrobp,Fcgr2b,Rgcc,Hfe,Ffar4…
5674	GOCC_PLASMA_MEMBRANE_SIGNALING_RECEPTOR_COMPLEX	0.00229977	0.107121	0.485772	1.28103	22	178	Csf2rb2,Acvr1c,Grik3,Acvr2a,Ramp3,Acvr1,Vwc2l,Il6,Osmr,Shisa6,Zap70,Grin1,Acvr2b,Chrna4,Tfr2,Skap1,Cacng3,Stxbp5,Olfm2,Htr3a,Itga7,Cd3g,Itga8,Shisa8,Gria1,Insrr,Traf1,Emilin1,Olfm3,Traf3,Il2rb,Itga4,Cacng5,Il6ra,Grin3a,Grin3b,Chrna7,Grid2,Alcam,Chrna1,Irs1,Cd3e,Il10rb,Itga1,Cacng8,Tlr6,Itga10,Grin2a,Trat1,Chrna2,Cd79a,Itgb2,Chrnb3,Gabbr2,Gpr156,Gria3,Bmp2,Hfe,Shank1,Cacng2,Gria4,Tfrc,Ptk2b,Grik4,…
7381	HP_SYNCOPE	0.00229977	0.107121	0.537539	1.37066	22	81	Dsp,Smo,Sema3a,Mpl,Cav3,Scnn1a,Scn1b,Nr2f2,Mybpc3,Kcnq1,Tnnc1,Trdn,Bves,Scn4b,H2-Ab1,Trpm4,Ntrk1,Tnnt2,Lmna,Coq2,Scn5a,Gata4,Hcrt,Flnc,Cacnb2
397	GOBP_ATRIOVENTRICULAR_VALVE_DEVELOPMENT	0.00230369	0.107121	0.66788	1.57107	22	25	Twist1,Tgfb2,Acvr1,Hey2,Sox4,Zfpm1,Slit3,Smad6,Gata4,Bmp2,Olfm1
9868	HP_KERATOSIS_PILARIS	0.00232323	0.107574	0.715654	1.61828	22	17	Wnt10a,Kdf1,Col12a1,Krt81,Krt83,Krt86,Gja1,Braf
3765	GOBP_EYELID_DEVELOPMENT_IN_CAMERA_TYPE_EYE	0.0023916	0.109729	0.780939	1.66559	22	11	Twist1,Inhba,Hdac1,Sox11,Stra6
3667	GOBP_SMAD_PROTEIN_SIGNAL_TRANSDUCTION	0.00239976	0.109729	0.546923	1.38588	23	73	Gdf10,Ucma,Inhba,Tgfb2,Mstn,Tgfb3,Lefty1,Jun,Zmiz1,Inha,Magi2,Bmp4,Bmp3,Vim,Ski,Gdf15,Smad6,Inhbe,Ovol2,Smad3,Gdf2,Nodal,Gdf3,Cited1,Cilp,Fos,Bmp2,Gdf7,Ccn3,Gdf9,Dab2,Bmp10,Sh2b1,Parp1,Slc2a10,Tgfbr1,Hnf4a
4261	GOBP_REGULATION_OF_MUSCLE_SYSTEM_PROCESS	0.00239976	0.109729	0.47905	1.26798	23	199	Dsp,Npy2r,Cav3,Stc1,Nos1,Mstn,Tnni1,Klf4,Mlip,Igfbp5,Tacr3,Rnf207,Prkg1,Arhgap42,Agt,Mybpc3,Kcnq1,Tnnc1,Gstm7,Hspb6,Chrm3,Adra2a,Rgs4,Foxo1,Pde4b,Sstr2,Dsg2,Prkca,Rock2,Trpm4,Sphk1,Kit,Myocd,Mtpn,G6pdx,Ace2,Myl9,Atp2b4,Ppara,Nmur2,Sri,Tnnt2,Dock4,Smad3,Dapk3,Gucy1a1,Pde9a,Tnnc2,Lmna,Mymk,Myog,Pak1,Fkbp1b,Scn5a,Atp1a1,Ccn2,Gata4,Slc8a3,Chga,Ehd3,Tifab,Hand2,Dock5,Atp2b1,Sod1,Mtmr4,Atp1b1,Rgs2,Gper…
3447	GOBP_REGULATION_OF_CYTOSOLIC_CALCIUM_ION_CONCENTRATION	0.00249975	0.112148	0.454675	1.21882	24	303	Ryr1,Npy2r,Lpar4,Calb1,Cav3,Capn3,Calca,Hap1,Jsrp1,Kcna5,Nos1,Drd1,Pkd1,Htr2c,Npsr1,Gpr6,Ramp3,Grin1,Cxcr1,P2rx5,Gstm7,Lck,Tac1,Adcy8,Lpar1,Itpr1,Trdn,Gria1,Oprl1,Ccrl2,Chd7,Jph1,Hcrtr1,Ackr2,Slc8a2,Trpv6,Fkbp1a,Trpa1,Trpm4,Nmb,Gipr,Ccr4,Atp2b3,Cxcl10,Adm,Bok,Pml,Atp2b4,Kcnk3,Nmur2,S1pr1,Gpr35,Glp1r,Cx3cl1,Cxcr3,Cmklr1,Sri,F2rl2,Drd2,Ccl19,Smad3,Gja1,Atp2b2,Ubash3b,Trpc7,Pdgfra,Grin2a,Jph4,Ptger1…
6021	GOMF_HEPARIN_BINDING	0.00249975	0.112148	0.497357	1.30057	24	142	Tnxb,Tenm1,Ecm2,Ccn4,Mstn,Rspo3,Gpnmb,Rtn4r,Ndnf,Col11a1,Apoh,Hbegf,Nrp2,Adamts1,Fbln7,Fgf10,Col25a1,Thbs3,Pla2g2d,Vtn,Ang,Bmp4,Col5a1,Pcolce2,Cxcl5,Slit3,Cxcl10,Nrp1,Grem2,Lxn,Smoc1,Liph,Fbn1,Serpinc1,Fgf1,Selp,Fgf2,Rspo1,Prss57,Prelp,Cfh,Adamts5,Ccn2,Ptprc,Aoc1,Apoa5,Impg1,Ccn3,Lipc,Vegfb,Serpina10,Rspo2,Tmem184a,Apoe,Thbs2,Adamts8,Lrpap1,Lipg,App,Pgf,Elane,Adamtsl5,Pcolce
1408	GOBP_REGULATION_OF_CALCIUM_ION_DEPENDENT_EXOCYTOSIS	0.00250025	0.112148	0.61103	1.49261	24	40	Cdk5r2,Syt12,Syt6,Rap1b,Adra2a,Cacna1g,Syt17,Syt5,Syt10,Trpv6,Doc2b,Stx1a,Stxbp1,Cacna1i
4745	GOBP_REGULATION_OF_ACTIN_FILAMENT_BASED_MOVEMENT	0.002501	0.112148	0.632273	1.52363	24	33	Dsp,Cav3,Stc1,Mybpc3,Tnnc1,Pde4b,Dsg2,Trpm4,Sri,Pdpn,Scn5a,Atp1a1,Gata4
2011	GOBP_MYELOID_CELL_APOPTOTIC_PROCESS	0.00250376	0.112148	0.655961	1.55336	24	27	Kitl,Il6,Apoh,Mef2c,Adipoq,Slc7a11,Thra,Plekho2
5565	GOCC_CHITOSOME	0.00254894	0.113708	0.750474	1.65878	24	14	Dct,Rab27a,Gpnmb,Rab38
10459	DESCARTES_FETAL_CEREBRUM_SKOR2_NPSR1_POSITIVE_CELLS	0.0026	0.114829	0.600307	1.47583	25	44	Gpc3,Calb1,Slc18a3,Npsr1,Pde11a,Ndnf,Lingo3,Wnt16,Ngfr,Itpr1,Il1rapl2,Car8
5241	GOCC_VOLTAGE_GATED_CALCIUM_CHANNEL_COMPLEX	0.00260078	0.114829	0.623162	1.51096	25	36	Ryr1,Nos1,Hspa2,Cacng3,Cacna1s,Catsperg1,Cacna1g,Pde4b,Cacna2d4,Fkbp1a,Cacna2d2,Cacnb1,Cacna1i,Cacng8,Cacng6,Cacnb2,Cachd1,Catsper3,Cacng2
2012	GOBP_REGULATION_OF_MYELOID_CELL_APOPTOTIC_PROCESS	0.00260547	0.114829	0.673052	1.57192	25	23	Kitl,Apoh,Mef2c,Adipoq,Slc7a11,Thra
3507	GOBP_REGULATION_OF_HAIR_FOLLICLE_DEVELOPMENT	0.00262626	0.115282	0.711269	1.60837	25	17	Smo,Tgfb2,Fst,Ngfr,Tradd,Gal,Fermt1,Foxn1,Cdh3
592	GOBP_CELLULAR_BIOGENIC_AMINE_METABOLIC_PROCESS	0.00269973	0.115939	0.526668	1.35155	26	92	Moxd1,Tdo2,Tgfb2,Drd1,Tacr3,Drd4,Nr4a2,Agmat,Pde1b,Prg3,Slc22a3,Ido1,Mtpn,Napepld,Bhmt,Naaa,Sms,Pnmt,Drd2,Sat1,Afmid,Azin1,Hnmt,Npr1,Grin2a,Sncb,Itgb2,Oaz1,Park7,Aoc1,Hand2,Sncaip,Maoa,Gdpd1,Ido2,Aldh7a1,Gch1,Kynu
699	GOBP_MUSCLE_CONTRACTION	0.00269973	0.115939	0.452005	1.21243	26	311	Dsp,Ryr1,Npy2r,Myl4,Cav3,Myh3,Stc1,Jsrp1,Kcna5,Nos1,Tnni1,Sulf1,Myom3,Tacr3,Tcap,Scn1b,Rnf207,Myh1,Stac,Prkg1,Arhgap42,Actn2,Tmod1,Myom2,Mybpc3,Kcnq1,Tnnc1,Gstm7,Myh11,Dysf,Hspb6,Arg2,Cacna1s,Gsn,Edn3,Trdn,Chrm3,Adra2a,Cacna1g,Synm,Pde4b,Sstr2,Scn4b,Dsg2,Rock2,Trpm4,Sphk1,Vim,Kit,Myocd,Homer1,Kcne4,Ace2,Myl9,Acta1,Smpx,Atp2b4,Nmur1,Chrna1,Nmur2,Fxyd1,Sorbs1,Sri,Drd2,Itga1,Tnnt2,Dock4,Gja1,Dapk3,G…
1709	GOBP_ACTOMYOSIN_STRUCTURE_ORGANIZATION	0.00269973	0.115939	0.482036	1.27051	26	176	Cav3,Myh3,Capn3,Mylk3,Arhgef15,Tgfb3,Tcap,Racgap1,S100a10,Actn2,Fam171a1,Tmod1,Prox1,Myh11,Tac1,Was,Pgm5,Lpar1,Arhgef10l,Carmil1,Arhgap6,Arhgef5,Rock2,Epb41l4b,Acta1,Ppm1f,S1pr1,Nrp1,Pik3r1,Obscn,Pdcd6ip,Sorbs1,Frmd6,Csrp2,Tnnt2,Cit,Cnn2,Smad3,Bag4,Anln,Myo18a,Rtkn,Stmn1,Rapgef3,Wnt11,Pdgfra,Pak1,Coro2b,Serpinf2,Epb41l2,Cfl2,Ccn2,Lmod3,Rgcc,Alms1,Frmd3,Myoz2,Gpr65,Csrp3,Ptk2b,Nrap,Bmp10,Zyx,Fermt…
5558	GOCC_NEURON_SPINE	0.00269973	0.115939	0.483037	1.27124	26	169	Calb1,Syndig1,Zfp804a,Hap1,Nos1,Drd1,Sorcs2,Ddn,Rgs10,Palmd,Shisa6,Grin1,Actn2,Ngfr,Arhgap32,Usp50,Lpar1,Itga8,Shisa8,Tiam1,Gria1,Pde4b,Clstn1,Slc8a2,Arhgap44,Homer1,Tenm2,Adgrb1,Grid2,Cd3e,Dagla,Dgki,Dnm3,Sri,Drd2,Pdlim4,Ptpro,Oprd1,P2rx6,Grin2a,Fbxo2,Epha4,Strn,Kcnd1,Lzts3,Arhgap33,Gria3,Slc8a3,Nr1d1,Fcgr2b,Ptk2,Hip1r,Rab8a,Shank1,Cdk5r1,Gria4,Mtmr2,Atp2b1,Ppfia2,Ppp1r9b,Ptk2b,Arfgef2
10911	Gemma_GSE85136_Sex_Differences_in_Nucleus_Accumbens_Transcriptome_Profiles_Associated_with_Susceptibility_versus_Resilience_to_Subchronic_Variable_Stress_genotype_wild.type.genotype_Down	0.00269973	0.115939	0.423449	1.15178	26	637	Col6a1,Trhr,Cdhr1,Serpina3n,Tmem255a,4930447C04Rik,Stard13,Greb1l,Gdpd2,Capn3,Col23a1,Icosl,Ip6k3,Fndc1,Mstn,Cyth4,Gfap,Plagl1,Gbp2,Lgals3,Fam111a,Herc6,Dnaaf3,Col11a1,Slamf9,Ccl17,Aspg,Islr,Folh1,Rad51b,Was,Esyt3,Mtmr11,Lhfpl2,Blnk,Jchain,Pm20d1,Nrbp2,Clec7a,Lsp1,Fam228b,Thbs3,Rpl14,Hsh2d,Rpl21,Insrr,Arhgap6,Pmaip1,Mthfr,Slc22a4,Traf1,Bricd5,Stk26,Ltk,Anxa11,Zfp14,Lgals3bp,Plxna3,Celsr3,Cd74,Mst…
8640	HP_ABNORMALITY_OF_HAND_JOINT_MOBILITY	0.0027046	0.115939	0.655521	1.54823	26	26	Col6a1,Csgalnact1,Col3a1,Col1a2,Col5a1,Col12a1,Sms,Fbn1,Rps6ka3,Pkdcc,Braf,Nfasc
10698	LEIN_CHOROID_PLEXUS_MARKERS	0.00279972	0.118784	0.521403	1.34076	27	96	Kl,Abca4,Prlr,Lum,Sulf1,Slc26a11,Acaa2,Slc6a20a,Rbp1,Stra6,Tgfbi,Ttc21a,Prr32,Lgals3bp,Pcolce2,Vwa3a,Txnip,Ttr,Spint2,Fxyd1,Myo7a,Col9a3,Cdh3,Dnali1,Csrp2,Lbp,Slc4a5,Kdr,Cldn1,Cfh,Efs,Klhdc7a,Rsph9,Cped1,Folr1,Acacb,Col8a2,Mroh7,Notch2,Inmt,Hemk1,Mgp,Acad8,Tmem72,Trpv4,Slco1c1,Gc,Pcolce,Ephx1,Ace
7179	HP_IMPOTENCE	0.0028	0.118784	0.583354	1.44498	27	49	Gpr101,Smo,Tac2,Cdkn1a,Tacr3,Prokr2,Tfr2,Cacna1g,Chd7,Dusp6,Ttr,Hs6st1,Gucy1a1,Coq2,Bmp2,Hfe,Fgf8
1989	GOBP_REGULATION_OF_ACTIVIN_RECEPTOR_SIGNALING_PATHWAY	0.00280589	0.118784	0.671917	1.56927	27	23	Igsf1,Fst,Acvr2a,Acvr1,Acvr2b,Fgf10,Magi2,Fkbp1a,Ski,Nodal,Dand5
6331	GOMF_EXTRACELLULAR_MATRIX_STRUCTURAL_CONSTITUENT_CONFERRING_COMPRESSION_RESISTANCE	0.00282828	0.118784	0.708914	1.60304	27	17	Ogn,Lum,Dcn,Bgn,Prg3
703	GOBP_STRIATED_MUSCLE_CONTRACTION	0.00289971	0.118784	0.491442	1.28828	28	150	Dsp,Myl4,Cav3,Myh3,Stc1,Jsrp1,Kcna5,Nos1,Tnni1,Tcap,Scn1b,Rnf207,Stac,Mybpc3,Kcnq1,Tnnc1,Gstm7,Arg2,Gsn,Cacna1g,Synm,Pde4b,Scn4b,Dsg2,Trpm4,Homer1,Kcne4,Ace2,Smpx,Chrna1,Sri,Tnnt2,Gja1,Stac2,Tnnc2,Fkbp1b,Scn5a,Atp1a1,Ccn2,Arhgef11,Gata4,Lmod3,Cacnb2,Slc8a3,Chga,Ehd3,Eef2,Myh8,Csrp3,Atp1b1,Vegfb,Rgs2,Bmp10,Jup,Cacna1c,Chrnb1,Fgf12,Cacna2d1,Ppp1r13l,Cxcr4,Tnni3k,Kcnh2
880	GOBP_FEEDING_BEHAVIOR	0.00289971	0.118784	0.532133	1.35923	28	84	Npy2r,Bbs12,Cck,Htr2c,Cartpt,Tacr3,Npy,Negr1,Dach1,Stra6,Gal,Hcrtr1,Napepld,Ace2,Nmur2,Gdf15,Tcf15,Gfral,Drd2,Galr3,Pyy,Oprd1,Gls,Mc3r,Hcrt,Fos,Npb,Npy5r,Hand2
4100	GOBP_KIDNEY_EPITHELIUM_DEVELOPMENT	0.00289971	0.118784	0.502939	1.3089	28	127	Fat4,Smo,Gpc3,Calb1,Jag1,Pkd1,Foxj1,Agt,Aqp11,Crlf1,Arg2,Six1,Rarb,Mef2c,Gli3,Adipoq,Sox8,Magi2,Cat,Dll1,Bmp4,Hes5,Basp1,Ahi1,Epha7,Smad6,Prom1,Irx1,Smad3,Ptpro,Fgf1,Lgr4,Wnt11,Adamts16,Epha4,Lama5,Cd34,Cited1,Fgf2,Lhx1,Hes1,Bmp2,Foxd1,Tcf21,Fgf8
5925	GOMF_STRUCTURAL_MOLECULE_ACTIVITY	0.00289971	0.118784	0.429491	1.16458	28	521	Ogn,Col6a1,Dsp,Tnxb,Umodl1,Fbln2,Matn2,Thsd4,Oit3,Spon1,Mfge8,Olfm4,Capn3,Col23a1,Jag1,Lum,Krt12,Gfap,Dpt,Dcn,Fbln1,Panx2,Tcap,Panx1,Col10a1,Actn2,Myom2,Vwa1,Bgn,Mybpc3,Col11a1,Myh11,Fgg,Lama3,Tubb4a,Col3a1,Hspb6,Rps15a,Ctbp2,Krt26,Pgm5,Col25a1,Thbs3,Col1a2,Rpl14,Rpl21,Krt82,Prg3,Upk1b,Synm,Bves,Cryga,Tgfbi,Jph1,Adipoq,Vtn,Emilin1,Lama4,Tubb3,Col5a1,Bfsp2,Col12a1,Rock2,Krt31,Vim,Nefh,Epb41l4b,Stx…
6322	GOMF_VOLTAGE_GATED_CATION_CHANNEL_ACTIVITY	0.00289971	0.118784	0.499021	1.30147	28	133	Ryr1,Kcnf1,Kcna5,Grin1,Lrrc55,Kcnq1,Kcns2,Cacng3,Cacna1s,Kcnh7,Kcnk9,Cacna1g,Kcnj16,Cacna2d4,Hcn1,Cacna2d2,Cacnb1,Kcnab1,Cacng5,Grin3a,Grin3b,Kcne4,Kcnh3,Kcnk3,Kcnj6,Cacna1i,Kcnh5,Cacng8,Kcnk2,Cacng6,Kcns1,Calhm1,Kcng1,Grin2a,Kcnd1,Lrrc38,Kcnk1,Kcnj10,Kcnj14,Cacnb2,Lrrc26,Abcc8,Cachd1,Catsper3,Kcnh4,Cacng2,Kcnq4,Kcnq5,Ptk2b,Itgav,Kcnc2,Cacna1c,Kcnab3,Cacng1,Cacna2d1,Tspoap1,Kcnb2,Hcn2,Kcnh2,Kcnq3…
6526	GOMF_METAL_ION_TRANSMEMBRANE_TRANSPORTER_ACTIVITY	0.00289971	0.118784	0.440304	1.18797	28	403	Ryr1,Kcnf1,Slc6a13,Kcna5,Grik3,Pkd1,Kcnk10,Scnn1a,Slc4a11,Scn1b,Grin1,Slc6a20a,Panx1,Lrrc55,Asic4,Kcnq1,Grik1,Kcns2,Slc6a1,Cacng3,Cacna1s,Kcnh7,Slc39a2,Itpr1,Kcnk9,Cacna1g,Slc20a1,Kcnk4,Slc9a5,Slc22a3,Slc30a10,Kcnj16,Cacna2d4,Kcnip4,Slc4a4,Hcn1,Scn4b,Slc8a2,Trpv6,Slc30a3,Cacna2d2,Slc30a2,Trpa1,Slc24a4,Cacnb1,Kcnab1,Cacng5,Slc39a10,Trpm4,Fxyd4,Orai2,Grin3a,Slc4a9,Grin3b,Atp2b3,Slc10a5,Scn3a,Kcne4,…
10340	MANNO_MIDBRAIN_NEUROTYPES_HOMTN	0.00289971	0.118784	0.447749	1.2047	28	355	Tstd1,Gsg1l,Tmem255a,Sema3a,Sema3e,Ctxn2,Slc18a3,Ahnak2,Sema3c,Spock3,St18,Syn3,Stac,Grik1,Tmem121b,Pcdh7,Ctxn3,Dach1,Nrp2,Ociad2,Chn2,Arg2,Stxbp5,Pde1b,Htr3a,Gprin1,Vstm2l,Rxrg,Brinp2,Cadm3,Pex5l,Tigd3,Zmat4,Vgf,Rnf157,Plxna3,Celsr3,Uchl1,Rapgef5,Gabrg2,Sim2,Tubb3,Lrrn3,Rimbp2,Sult4a1,Ppp2r2b,Trhde,Mast1,Scn3a,Tenm2,Atp11c,Stxbp1,Slit3,Slc6a15,Basp1,Septin6,Alcam,Zc2hc1a,Cnst,Spint2,Sv2c,Mapk6,G…
3064	GOBP_INSULIN_LIKE_GROWTH_FACTOR_RECEPTOR_SIGNALING_PATHWAY	0.00290087	0.118784	0.630541	1.51563	28	32	Igfbp6,Igfbp5,Igfbp2,Igfbp4,Ghrh,Myorg,Irs1,Pik3r1,Cdh3,Ghrhr,Plcb1,Igfbp3,Ar,Trim72,Cilp,Crim1,Bmp2
9095	HP_ABNORMALITY_OF_THE_FIRST_METATARSAL_BONE	0.00293224	0.119622	0.790407	1.66071	27	10	Twist1,Acvr1,Hoxa13,Vac14
1438	GOBP_PHENOL_CONTAINING_COMPOUND_METABOLIC_PROCESS	0.0029997	0.11974	0.520866	1.33892	29	95	Moxd1,Crym,Tgfb2,Dct,Opn3,Drd1,Tacr3,Dio3,Drd4,Nr4a2,Mfsd12,Pde1b,Ctsk,Slc16a2,Duox2,Mtpn,Slc7a11,Pnmt,Duox1,Cdh3,Drd2,Npr1,Grin2a,Sncb,Itgb2,Cited1,Ddt,Park7,Pmel,Hand2,Sncaip,Maoa,Duoxa2,Hpn,Gch1,Btbd9,Rapgef2,Htr1a,Cyp2e1
4809	GOBP_NEGATIVE_REGULATION_OF_HEMOPOIESIS	0.0029997	0.11974	0.527668	1.34929	29	86	Inhba,Bcl6,Il17d,Trib1,Cartpt,Foxj1,Rara,Zfpm1,Gli3,Adipoq,Inha,Cd74,Nrarp,Bmp4,Socs1,Tmem131l,Pik3r1,Nme2,Fbn1,H2-M3,Ubash3b,Fgl2,Dtx1,Cldn18,Ifnb1,Lrrc17,Fcgr2b,Gpr68,Gpr137b,Tbx21,Fbxw7,Loxl3,Mafb
5733	GOCC_TRANSPORTER_COMPLEX	0.0029997	0.11974	0.452702	1.21407	29	308	Ryr1,Kcnf1,Kcna5,Nos1,Grik3,Pkd1,Scnn1a,Vwc2l,Shisa6,Scn1b,Grin1,Lrrc55,Chrna4,Kcnq1,Kcns2,Gabrr2,Hspa2,Cacng3,Cacna1s,Stxbp5,Olfm2,Catsperg1,Htr3a,Gabrd,Shisa8,Gria1,Cacna1g,Lrrc8e,Kcnk4,Kcnj16,Pde4b,Cacna2d4,Kcnip4,Olfm3,Gabrg2,Abcd4,Lrrc8b,Hcn1,Scn4b,Trpv6,Fkbp1a,Cacna2d2,Clcn2,Cacnb1,Kcnab1,Unc80,Cacng5,Trpm4,Fxyd4,Grin3a,Stx1a,Grin3b,Atp1b3,Scn3a,Kcne4,Chrna7,Grid2,Cftr,Chrna1,Gabrr3,Kcnj6,G…
10337	MANNO_MIDBRAIN_NEUROTYPES_HNBGABA	0.0029997	0.11974	0.42403	1.15266	29	613	Tenm1,D430041D05Rik,Onecut1,Bdnf,Sema3e,Frmd4b,Pcdh19,Pnck,Prlr,Sema3c,Sorcs1,Spock3,Csgalnact1,Pde11a,Syn3,Pak5,Dact1,Stk32b,Chrna4,Tshz2,Tmem121b,Tnrc6c,Pcdh7,Tafa2,Tac1,Negr1,Gpr12,Stxbp5,Csmd2,Clvs2,Ptpn5,Plcb4,Gria1,Brinp2,Lgi2,Cacna1g,Nfatc2,Megf6,Pex5l,Pcsk2,Tigd3,Baalc,Vgf,Slc17a6,Tbc1d32,Them4,Npas4,Trim67,Uchl1,Kcnip4,Olfm3,Gabrg2,Retreg1,Lrrc3b,Zfp462,Ak5,Tmem35a,Tubb3,Csad,Rimbp2,Khdr…
10769	Gemma_GSE50423_Contextual_fear_conditioning_in_the_mouse_hippocampus_timepoint_24.h_Up	0.0029997	0.11974	0.421115	1.14606	29	659	Gpr83,Slc27a2,Slc35f4,Bbs12,Rgs6,Nt5dc2,Hlf,Fhl2,Gm266,Zfp804a,Tspan33,Nos1,Rflnb,Smpdl3b,Neurl1b,Pdzrn3,Mertk,Kcnk10,Mlip,Lacc1,Slc25a18,Igfbp5,Fabp7,Scnn1a,Parvb,L3mbtl3,Hey2,Nckap5,Lrrc55,Aldh3b1,Syne1,Rps6ka2,Rpe65,Cmbl,Lama3,Adcy8,Folh1,Osbpl1a,Appl2,Nbeal2,Stard5,Gldc,Inpp5a,Slc16a4,Arhgap32,Zfp692,Ntng1,Mapk4,Ptpn5,Lmtk2,Oprl1,Plekho1,Ankrd34c,Rgs4,Pla2g4e,Crtap,Vtn,Cxcl12,2210408I21Rik,Ma…
2224	GOBP_EXOCRINE_SYSTEM_DEVELOPMENT	0.0030006	0.11974	0.610217	1.48508	29	38	Rab26,Sema3a,Tgfb2,Sema3c,Igf2,Tgfb3,Tfcp2l1,Fgf10,Cela1,Plxna1,Clcn2
10243	Neuron_Neuron_CCK_Doyle_Cell_2008	0.00301549	0.119899	0.774965	1.65285	28	11	Igfbp6,Blnk,Golt1a,Neurod6
1185	GOBP_REGULATION_OF_HORMONE_LEVELS	0.00309969	0.122801	0.435196	1.17724	30	459	Crym,Chst9,Inhba,Cyp11a1,Acvr1c,Sox11,Midn,Kcna5,Aldh1a3,Htr2c,Cartpt,Bace2,Il6,Dio3,Pck2,Agt,Rpe65,Fgg,Tfr2,Rdh9,Tac1,Adcy8,Baiap3,Sox4,Edn3,Itpr1,C2cd2l,Rbp1,Ctsk,Tiam1,Pla2g3,Tnfsf11,Brsk2,Adra2a,Pcsk2,Cyp26b1,Vgf,Chd7,Gal,Ucp2,Dkk3,Adipoq,Sox8,Inha,Ffar3,Rab11fip5,Rbp4,Cplx3,Rfx3,Trpv6,Doc2b,Cacna2d2,Ghrh,Clcn2,Stxbp5l,Slc16a2,Prkca,Gck,Trpm4,Nmb,Aldh9a1,Akr1c18,Gipr,Duox2,Stx1a,Dpp4,Epha5,Cp…
121	GOBP_MORPHOGENESIS_OF_A_BRANCHING_STRUCTURE	0.00319968	0.125681	0.48061	1.26764	31	179	Fat4,Smo,Gpc3,Sema3a,Cav3,Sema3e,Sema3c,Rspo3,Pkd1,Sulf1,Acvr1,Ermn,Dlg5,Prox1,Agt,Six1,Fgf10,Plxna1,Gli3,Sox8,Trp63,Celsr1,Nrarp,Bmp4,Spry2,Hoxa13,Adm,Pml,Spint2,Fzd5,Nrp1,Epha7,Drd2,Kras,Tnc,Gdf2,Kdr,Rbm15,Fgf1,Lgr4,Lama1,Adamts16,Pak1,Ar,Lama5,Cited1,Fgf2,Lhx1,Dll4,Ednra,Rasip1,Bmp2,Shox2,Gdf7,Foxd1,Pkhd1,Tcf21,Fgf8,Socs3
10540	Johnson_2016_Coexpression_Hippocampus_Human_M4	0.00320481	0.125681	0.648201	1.53498	31	27	Plekha2,Bdnf,Tmem158,Fhl2,Prdm8,Flrt3,Lypd6b,Fkbp1a,Chgb
9422	HP_ABNORMALITY_OF_THE_PARATHYROID_MORPHOLOGY	0.00320673	0.125681	0.669723	1.56415	31	23	Kl,Sema3e,Cdkn1a,Chd7,Idh1
167	GOBP_POSITIVE_REGULATION_OF_PROTEIN_PHOSPHORYLATION	0.00329967	0.125731	0.416702	1.13562	32	740	Ntf3,Igfbp6,Gdf10,Tenm1,Rasgrp1,Cenpe,Bdnf,Inhba,Card10,Cck,Tgfb2,Kitl,Sema7a,Gadd45a,Nos1,Prlr,Mstn,Flt3,Cdkn1a,Dusp5,Tpd52l1,Pkd1,Fgf18,Gpnmb,Cdk5r2,Acvr2a,Cartpt,Ramp3,Acvr1,Il6,Muc20,Igf2,Tgfb3,Pak5,Fnip2,Drd4,Lefty1,Mapk3,Map3k5,Prox1,Agt,Afap1l2,Il20,Hspa2,Gprc5c,Prkar1b,Adcy8,Crlf1,Hbegf,Ncapg2,Tlr9,Chek2,Map3k4,Marco,Clec7a,Fgf10,Edn3,Lpar1,Pea15a,Pik3r6,Tiam1,Tnfsf11,Kndc1,Adra2a,Ccnd2,S…
2600	GOBP_REGULATION_OF_MAPK_CASCADE	0.00329967	0.125731	0.423334	1.15084	32	615	Ntf3,Igfbp6,Kl,Dusp14,Tenm1,Rasgrp1,Sh3rf2,Sema3a,Cav3,Tgfb2,Kitl,Sema7a,Gadd45a,Flt3,Dusp5,Dusp1,Tpd52l1,Klf4,Htr2c,Fgf18,Gpnmb,Epha8,Ramp3,Fbln1,Il6,Muc20,Igf2,Tgfb3,Dact1,Tpbg,Drd4,Mapk3,Map3k5,Agt,Ccl20,Prdm11,Fgg,Ccl17,Tlr9,Wnt16,Rap1b,Map3k4,Marco,Clec7a,Fgf10,Edn3,Lpar1,Stk40,Pea15a,Pik3r6,Tiam1,Igfbp4,Tnfsf11,Pla2g5,Adra2a,Spry3,Traf1,Rgs4,Gpbar1,Slc30a10,Foxo1,Adipoq,Emilin1,Uchl1,Cd74,D…
3049	GOBP_NEGATIVE_REGULATION_OF_HORMONE_SECRETION	0.00329967	0.125731	0.564888	1.41407	32	58	Inhba,Acvr1c,Midn,Cartpt,Adra2a,Ucp2,Adipoq,Inha,Rab11fip5,Stxbp5l,Nmb,Klf7,Irs1,Drd2,Gja1,Il11,Sytl4,Rab11fip3,Fkbp1b,Crh,Pfkl,Chga,Ffar4,Osm,Ccn3,Fgf23,Fam3d,Tacr2,Eny2
4361	GOBP_GRANULOCYTE_MIGRATION	0.00329967	0.125731	0.508567	1.31809	32	115	Il1r1,Umodl1,Tgfb2,Mstn,Lgals3,Cxcr1,Mapk3,Ccl20,Ccl17,Edn3,Pde4b,Cd74,Rarres2,Dpp4,Cxcl5,Ccl12,Cxcl10,Dpep1,Prex1,Adam8,Cx3cl1,Cmklr1,Ccl22,Pip5k1c,Itga1,Ccl19,Lbp,Cd99l2,Rhoh
5643	GOCC_DENDRITIC_TREE	0.00329967	0.125731	0.425211	1.15472	32	578	Ntf3,Kif17,Smo,Penk,Bdnf,Sema3a,Calb1,Cck,Nectin3,Syndig1,Cpne6,Rab27a,Zfp804a,Hap1,Nos1,Arhgef15,Grik3,Drd1,Sorcs2,Htr2c,Ddn,Rgs10,Tacr3,Palmd,Rtn4r,Gchfr,Shisa6,Tpbg,Grin1,Drd4,Actn2,Chrna4,Plk2,Aqp11,Homer2,Adcy8,Sema4f,Cacng3,Abitram,Wfs1,Ngfr,Prkcg,Inpp5a,Arhgap32,Usp50,Htr1f,Lpar1,Itga8,Pdyn,Shisa8,Tiam1,Plcb4,Chrm3,Gria1,Brinp2,Kndc1,Pcsk2,Pde4b,Clstn1,Gabrg2,Magi2,Htr4,Tubb3,Hcn1,Trp63,Sy…
10307	FAN_EMBRYONIC_CTX_BRAIN_ENDOTHELIAL_1	0.00329967	0.125731	0.438521	1.18318	32	405	Dsp,Matn2,Nkd2,Spink8,Foxq1,Ifitm3,Cox7a1,Cobll1,Kitl,Gadd45a,Car4,Arhgef15,Ppic,Klf4,Timp1,Slco2a1,Acvr1,Palmd,S100a10,Igfbp2,Hpcal1,Fam171a1,Vwa1,Afap1l2,Tm4sf1,Plk2,Rps6ka2,Rftn2,Dach1,Ociad2,Wfs1,Rbp1,Pik3r6,Tmtc4,Plcb4,Igfbp4,Aif1l,Efr3b,Megf6,Tmem88,Lifr,Lmo2,Stra6,C130074G19Rik,Tspan5,Pde4b,Sema3g,Hid1,Rapgef5,Lsr,Lama4,Fkbp1a,Slc16a2,Malt1,Slc39a10,Blcap,Cdc42ep4,Vim,Lrp8,Nampt,Tspan9,Slc…
10464	DESCARTES_FETAL_EYE_CORNEAL_AND_CONJUNCTIVAL_EPITHELIAL_CELLS	0.00329967	0.125731	0.472635	1.25227	32	204	Il1r1,Dsp,Smim22,Tstd1,Serinc2,Ttc22,S100a6,Mycl,Muc20,Lgals3,Smim5,Rarres1,Ikzf2,Nr4a2,Ass1,Aspg,Exph5,Upk1b,Zfp703,Tlr5,Prss22,Msln,Aga,Bbox1,Mgst1,Elf3,Kcp,Spint2,Plac8,Cyb561,Sytl1,Gdf15,Cx3cl1,Epcam,Tmc4,Prss8,Krt4,Rab25,Liph,Scgb3a1,Hopx,Adrb1,Sytl2,Vtcn1,Evpl,Cldn3,Slc34a2,Anxa3,Atf3,Cldn1,Cd9,Fam83h,Vsig2,Ccl28,Krt18,Mmel1,Spata2,Clic3,Nectin4,Nr2f6,Krt5,Cxcl14,Krt15,Il1rn,Nans,Dsc3,Ppp1r…
10577	CHEBOTAEV_GR_TARGETS_UP	0.00329967	0.125731	0.544981	1.37853	32	70	Lcorl,Ddit4l,Nt5dc2,Ramp3,Kctd14,Tgfb3,Zbtb16,Rassf9,Itpr1,Ly6h,Megf6,P4ha2,Rab11fip5,Abcg2,Fxyd4,Ifit2,Ndrg2,Rrm2,Nrp1,Dnm3,Ttc28,Pde9a,Pdgfra,Anapc16,Atp1a1,Fkbp5,Ednra,Enpp1,Dock5,Gnmt,Pmm1,Spock2,Nr3c1,Tnfrsf21,Tmem140
3812	GOBP_GANGLION_DEVELOPMENT	0.00335264	0.126848	0.729781	1.62867	32	15	Sema3a,Nrp2,Six1,Ascl1,Rgs4,Tubb3,Nrp1,Pou4f2
3153	GOBP_REGULATION_OF_DEVELOPMENTAL_GROWTH	0.00339966	0.126848	0.454058	1.21521	33	288	Cpne9,Smo,Bdnf,Sema3a,Cav3,Capn3,Sema3e,Cpne6,Sema7a,Mstn,Cdkn1a,Sema3c,Cpne5,Rtn4r,Igf2,Hey2,Dio3,Draxin,Twf2,Prox1,Sema4f,Six1,Rbpj,Rag2,Mef2c,Rgs4,Chd7,Syt17,Rnf157,Plxna3,Sema3g,Cxcl12,Dusp9,Rasal1,Dll1,Rbp4,Bmp4,Islr2,Ghrh,Dusp6,G6pdx,Basp1,Fstl4,Ppara,Plac8,Nrp1,Nppc,Mbd5,Fxn,Dscam,Mapk11,Gdf15,Epha7,Drd2,Itsn2,Dcc,Ghrhr,Kcnk2,Adrb1,Gja1,Sptbn4,Prl,Pou4f2,Plcb1,Sema4d,Tnr,Pak1,Pou3f2,Ar,Sem…
4094	GOBP_NEPHRON_EPITHELIUM_DEVELOPMENT	0.00339966	0.126848	0.511654	1.31876	33	102	Fat4,Smo,Gpc3,Calb1,Jag1,Pkd1,Foxj1,Agt,Aqp11,Six1,Mef2c,Gli3,Adipoq,Sox8,Magi2,Dll1,Bmp4,Hes5,Basp1,Ahi1,Prom1,Irx1,Ptpro,Fgf1,Lgr4,Wnt11,Adamts16,Lama5,Cd34,Cited1,Fgf2,Lhx1,Hes1,Bmp2,Foxd1,Tcf21,Fgf8
6668	GOMF_SCAFFOLD_PROTEIN_BINDING	0.00339966	0.126848	0.570148	1.42174	33	54	Dsp,Kcna5,Nos1,Panx1,Mapk3,Kcnq1,Casp8,Cacna1g,Dll1,Vim,Grid2,Atp2b4,Lrp4,Cit,Braf,Scn5a,Park7,Krt18,Shank1,Krt5,Krt15,Dynll1
6725	GOMF_IMMUNE_RECEPTOR_ACTIVITY	0.00339966	0.126848	0.508437	1.31599	33	112	Il1r1,Csf2rb2,Il15ra,Gfra2,Gfra1,Mpl,Prlr,Flt3,Osmr,Cxcr1,Il1r2,Crlf1,Il1rapl2,Ebi3,Ccrl2,Lifr,Cr2,Cd74,Ackr2,Csf2ra,H2-Ab1,Il2rb,Il6ra,Ccr4,Il2rg,Gpr35,Cxcr3,Cmklr1,Gfral,Il10rb
1415	GOBP_PEPTIDE_CROSS_LINKING	0.00340681	0.126848	0.659015	1.5437	33	24	Dsp,Spock3,Dcn,Ndnf,Bgn,Col3a1
3653	GOBP_TRABECULA_FORMATION	0.00340989	0.126848	0.674316	1.56876	33	22	Cav3,Fhl2,Hey2,Adamts1,Thbs3,Rbp4,Fkbp1a
1298	GOBP_QUATERNARY_AMMONIUM_GROUP_TRANSPORT	0.00345586	0.128017	0.781903	1.64284	32	10	Slc6a20a,Slc25a45,Slc22a4,Slc22a3,Slc25a29
396	GOBP_HEART_VALVE_DEVELOPMENT	0.00349965	0.128017	0.561605	1.40807	34	60	Twist1,Tgfb2,Jag1,Acvr1,Hey2,Adamts9,Rbpj,Sox4,Mef2c,Zfpm1,Stra6,Emilin1,Bmp4,Rock2,Slit3,Snai2,Smad6,Dll4,Gata4,Bmp2,Shox2,Olfm1,Sox9
1579	GOBP_METAL_ION_TRANSPORT	0.00349965	0.128017	0.435949	1.17807	34	435	Ryr1,Il16,Cav3,Capn3,Stc1,Hap1,Jsrp1,Kcna5,Nos1,Drd1,Pkd1,Htr2c,Npsr1,Ramp3,Lgals3,Grin1,Panx1,Drd4,Stac,Chrna4,Kcnq1,P2rx5,Gstm7,Hspa2,Lck,Homer2,Cacng3,Tlr9,Cacna1s,Wfs1,Slc39a2,Itpr1,Trdn,Ndfip2,Adra2a,Cacna1g,Rgs4,Chd7,Jph1,Slc30a10,Pde4b,Cacna2d4,Cxcl12,Slc4a4,Slc8a2,Trpv6,Slc30a3,Fkbp1a,Cacna2d2,Slc30a2,Trpa1,Slc24a4,Cacnb1,Cacng5,Slc39a10,Trpm4,Orai2,Homer1,Grin3a,Grin3b,Atp2b3,Ccl12,Atp1b…
3263	GOBP_NEGATIVE_REGULATION_OF_SYNAPTIC_TRANSMISSION	0.00349965	0.128017	0.561511	1.40783	34	60	Npy2r,Drd5,Grik3,Sorcs2,Cbln1,Ache,Plk2,Adcy8,Rap1b,Gria1,Adipoq,Stxbp1,Grid2,Drd2,Ager,Bche,Tnr,Htr2a,Asic1,Npy5r,Mtmr2,Ptk2b
5259	GOCC_EXTERNAL_SIDE_OF_PLASMA_MEMBRANE	0.00349965	0.128017	0.45931	1.22623	34	264	Il1r1,Cd1d1,Gfra2,Gfra1,Mfge8,Sema7a,Icosl,Car4,Prlr,Osmr,Rtn4r,Cxcr1,Chrna4,Map3k5,Fgg,Tfr2,Crlf1,Cd14,Cd3g,Gpc4,Ebi3,Ccrl2,Cd22,Lifr,Astn1,Cxcl12,Cd74,Ackr2,Abcg2,Csf2ra,Il2rb,Stab2,Il6ra,Kit,Ccr4,Amot,Epha5,Cxcl10,Alcam,Il2rg,Cd3e,Rtbdn,S1pr1,Cd274,Cd163,Cxcr3,Gfral,Itga1,Cd83,B4galt1,H2-M3,Nt5e,Vtcn1,Tlr8,Prnd,Pdgfra,Selp,Cd79a,Itgb2,Mill2,Ccr10,Cd34,Slc4a3,Cd244a,Hyal2,Cd302,Tnfrsf18,Ptprc,F…
1536	GOBP_HYPOTHALAMUS_DEVELOPMENT	0.00353535	0.128894	0.700369	1.58372	34	17	Sema3a,Hap1,Ndnf,Nrp2,Gsx1,Ncoa1,Pou3f2,Crh
2502	GOBP_MUSCLE_CELL_DIFFERENTIATION	0.00359964	0.129516	0.449684	1.20609	35	310	Ryr1,Smo,Bdnf,Cav3,Myh3,Capn3,Fhl2,Mylk3,Klhl40,Nos1,Igfbp5,Cth,Acvr1,Igf2,Hey2,Tcap,Actn2,Tmod1,Syne1,Prox1,Myh11,Dysf,Olfm2,Six1,Myo18b,Rbpj,Klf5,Pgm5,Rarb,Fgf10,Mef2c,Plekho1,Nfatc2,Smyd3,Cdh15,Cyp26b1,Rgs4,Bves,Dll1,Pld3,Bmp4,Fzd7,Kit,Myocd,Homer1,Ski,Wfikkn1,Mtpn,Myorg,Adgrb1,G6pdx,Cxcl10,Adm,Acta1,Ppara,Obscn,Mapk11,Wfikkn2,Gdf15,Myf6,Scgb3a1,Kras,Csrp2,Tnnt2,Speg,Pdgfra,Mymk,Id2,Tcf23,Myog…
3895	GOBP_POSITIVE_REGULATION_OF_ERK1_AND_ERK2_CASCADE	0.00359964	0.129516	0.479718	1.26201	35	167	Rasgrp1,Sema7a,Htr2c,Fgf18,Gpnmb,Ramp3,Tpbg,Mapk3,Ccl20,Fgg,Ccl17,Rap1b,Marco,Fgf10,Tnfsf11,Pla2g5,Gpbar1,Slc30a10,Cd74,Hcrtr1,Bmp4,Prkca,Spry2,Ccl12,Mif,Chrna7,Dnajc27,Nrp1,Cx3cl1,Angpt1,Ccl22,Drd2,Ccl19,Ntrk1,Ager,Nodal,Kdr,Braf,Pdgfra,Serpinf2,Cib1,Fgf2,Ddt,Htr2a,Map3k12,Ccn2,Gata4,Ptprc,C5ar2,Bmp2,Ffar4,Map2k7,Nod1,Fgf8,Npy5r,Necab2,Hand2,Ptk2b,Prkd2,Fbxw7,Icam1,Fgf23,Gper1,Notch2,Fermt2,Rapg…
4468	GOBP_REGULATION_OF_BIOMINERALIZATION	0.00359964	0.129516	0.527544	1.34814	35	85	Kl,Ucma,Twist1,Rflnb,Acvr2a,Acvr1,Hey2,Tgfb3,Acvr2b,Cebpb,Fbln7,Mef2c,Bmp4,Rock2,Trpm4,S1pr1,Smad3,Pkdcc,Bmp2k,Ahsg,Fbxo5,Bmp2,Wnt10b,Rflna,Isg15,Enpp1,Atp2b1,Sox9,Ptk2b,Fgf23,Osr1,Ltbp3,Ank,Mgp,Tfap2a
10913	Gemma_GSE85136_Sex_Differences_in_Nucleus_Accumbens_Transcriptome_Profiles_Associated_with_Susceptibility_versus_Resilience_to_Subchronic_Variable_Stress_genotype_Dnmt3a.mouse.DNA.methyltransferase.3A_Homozygous.negative_Down	0.00359964	0.129516	0.496658	1.29466	35	132	Gpr101,Ryr1,Npy2r,Unc13c,Greb1l,Ssbp2,Fndc1,Pde11a,Col11a1,Myh11,Magee2,Exph5,Insrr,Sema3g,Zfp462,Coa7,N4bp2,Rbm11,Plxnc1,Kit,Cdc14a,Frem2,Slc7a14,Sergef,Sorbs1,Ap1g2,Mettl17,Kdr,Adamts6,Klhl33,Skp2,Fhit,Amy1,Zmym3,Zfp830,Rrp1b
419	GOBP_CARDIAC_SEPTUM_DEVELOPMENT	0.00369963	0.131046	0.521689	1.33807	36	91	Smo,Tgfb2,Sox11,Jag1,Sema3c,Lmo4,Acvr1,Hey2,Prox1,Nrp2,Rbpj,Sox4,Rarb,Zfpm1,Stra6,Chd7,Bmp4,Hoxa13,Slit3,Nrp1,Smad6,Rbm15,Adamts6,Dhrs3,Wnt11,Dand5
3919	GOBP_CALCIUM_ION_TRANSMEMBRANE_TRANSPORT	0.00369963	0.131046	0.457476	1.22203	36	270	Ryr1,Cav3,Capn3,Hap1,Jsrp1,Nos1,Drd1,Pkd1,Htr2c,Npsr1,Ramp3,Grin1,Panx1,Drd4,Stac,Gstm7,Hspa2,Lck,Cacng3,Tlr9,Cacna1s,Itpr1,Trdn,Adra2a,Cacna1g,Chd7,Jph1,Pde4b,Cacna2d4,Slc8a2,Trpv6,Fkbp1a,Cacna2d2,Trpa1,Slc24a4,Cacnb1,Cacng5,Trpm4,Orai2,Grin3a,Grin3b,Atp2b3,Chrna7,G6pdx,Cxcl10,Atp2b4,Cacna1i,Micu3,Gpr35,Cx3cl1,Sri,Drd2,Ccl19,Cacng8,Atp2b2,Stac2,Cacng6,Ubash3b,Trpc7,Calhm1,Trpm6,Atp2a3,Grin2a,Jph…
5651	GOCC_NON_MOTILE_CILIUM	0.00369963	0.131046	0.493469	1.29	36	141	Cdhr1,Npy2r,Kif17,Smo,Gpr83,Rab27a,Abca4,Drd5,Opn3,Drd1,Mertk,Hyls1,Pcare,D630045J12Rik,C130074G19Rik,Inha,Iqcb1,Cdc14a,Napepld,Dcdc2a,Crb1,Ahi1,Myo7a,Prom1,Drd2,Cep290,Galr3,Septin9,Ptgs1,Dhrs3,Rgr,Ttll6,Arr3,Cetn1,Cib2,Opn4,Septin7,Ift80,Rom1,Pkhd1,Tbcc,Rab8a,Rsph9,Ift122,Phyh,Impg1,Tsga10ip
10746	Gemma_GSE10415_7_Brain_Regions_in_20_Inbred_Strains_of_Laboratory_Mice_StrainOrLine_C57BL.6J_Down	0.00369963	0.131046	0.433938	1.1731	36	441	Cdhr1,Crym,Serpina3n,Nptx2,Tdo2,Serinc2,Gsg1l,Spink8,Il16,Igfbpl1,Cyp11a1,Cox7a1,Cav3,Parm1,Mylk3,Icosl,Hap1,Etnppl,Drd1,Krt12,Grb14,Tbata,Fabp7,Tacr3,St18,Foxj1,Hspb3,Echdc2,Gja10,Adcyap1r1,Cacng3,Sox4,1700019D03Rik,Zfp324,Pgm5,Tfap2c,Ptpn5,Pla2g5,Lgi2,Krt82,Klk8,Myo5b,Jph1,Dcst1,Magi2,Pparg,Lypd6b,Mageb18,Ggact,Arhgef4,Bfsp2,Stab2,Arhgap26,Kif1a,Ski,Soat2,Rnf32,Vwa3a,Mapk8ip1,1700113H08Rik,Slc1…
6330	GOMF_EXTRACELLULAR_MATRIX_STRUCTURAL_CONSTITUENT_CONFERRING_TENSILE_STRENGTH	0.00370185	0.131046	0.61796	1.49556	36	35	Col6a1,Col23a1,Col10a1,Col11a1,Col3a1,Col25a1,Col1a2,Col5a1,Col12a1,Col4a5,Col24a1,Col9a3,Col11a2,Col4a3,Col4a2
2451	GOBP_KERATAN_SULFATE_CATABOLIC_PROCESS	0.00374337	0.132089	0.767767	1.6375	35	11	Ogn,Lum,Galns
1945	GOBP_POSITIVE_REGULATION_OF_GRANULOCYTE_MACROPHAGE_COLONY_STIMULATING_FACTOR_PRODUCTION	0.00377003	0.132603	0.778973	1.63669	35	10	Rasgrp1,Il17d,Tlr9
3041	GOBP_FILOPODIUM_ASSEMBLY	0.00379962	0.132873	0.562833	1.40892	37	58	Tenm1,Dock11,Tgfb3,Spata13,Fscn1,Abitram,Rhoq,Rala,Arhgef4,Arhgap44,Tenm2,Nrp1,Pik3r1,Dnm3,Ppp1r16b,Ttyh1
4669	GOBP_NEURON_PROJECTION_EXTENSION_INVOLVED_IN_NEURON_PROJECTION_GUIDANCE	0.0038019	0.132873	0.611632	1.48581	37	37	Sema3a,Sema3e,Sema7a,Sema3c,Sema4f,Nrp2,Plxna3,Sema3g,Cxcl12,Slit3,Alcam,Nrp1,Dscam,Sema4d,Sema4c
1271	GOBP_NEGATIVE_REGULATION_OF_MUSCLE_ADAPTATION	0.00384735	0.134034	0.76445	1.63043	36	11	Klf4,Mlip,Igfbp5,Foxo1,Atp2b4,Smad3,Lmna
5478	GOCC_CALCIUM_CHANNEL_COMPLEX	0.00389961	0.1351	0.562468	1.40686	38	57	Ryr1,Nos1,Pkd1,Hspa2,Cacng3,Cacna1s,Catsperg1,Cacna1g,Pde4b,Cacna2d4,Trpv6,Fkbp1a,Cacna2d2,Cacnb1,Cacna1i,Micu3,Cacng8,Cacng6,Fkbp1b,Trpc4,Mcu,Cacnb2,Ryr3,Cachd1,Catsper3,Cacng2
8981	HP_INCREASED_CONNECTIVE_TISSUE	0.00390625	0.1351	0.649304	1.52737	38	25	Tnxb,Ryr1,Klhl40,Tcap,Dysf
2638	GOBP_REGULATION_OF_INSULIN_LIKE_GROWTH_FACTOR_RECEPTOR_SIGNALING_PATHWAY	0.00391488	0.1351	0.675958	1.56564	38	21	Igfbp6,Igfbp5,Igfbp2,Igfbp4,Ghrh,Myorg,Cdh3,Ghrhr,Igfbp3,Ar,Trim72,Cilp,Bmp2
5892	GOMF_EPHRIN_RECEPTOR_ACTIVITY	0.00392868	0.135151	0.687734	1.56669	38	18	Ephb6,Epha8,Efnb3,Epha5,Epha7,Ephb1,Ntrk1,Efna3,Epha4,Ephb3
1516	GOBP_NERVE_DEVELOPMENT	0.0039996	0.135887	0.554184	1.39405	39	63	Ntf3,Bdnf,Sema3a,Sulf1,Nrp2,Six1,Ngfr,Prkcg,Lpar1,Chd7,Gli3,Plxna3,Nrtn,Itga4,Hoxb3,Fbxo45,Nrp1,Ntrk1,Phox2a
1630	GOBP_REGULATION_OF_OSSIFICATION	0.0039996	0.135887	0.510672	1.317	39	103	Kl,Twist1,Tgfb2,Sox11,Rflnb,Acvr2a,Acvr1,Tgfb3,Acvr2b,Mapk3,Zbtb16,Tac1,Rbpj,Mef2c,Bmp4,Trpm4,S1pr1,Lrp4,Smad6,Smad3,Dhrs3,Pkdcc,Bmp2k,Chsy1,Ahsg,Bmp2,Wnt10b,Rflna,Isg15,Enpp1,Atp2b1,Sox9,Ptk2b,Fgf23,Osr1,Ltbp3,Ank,Mgp,Tfap2a
4431	GOBP_REGULATION_OF_TRANS_SYNAPTIC_SIGNALING	0.0039996	0.135887	0.43957	1.18487	39	385	Rab26,Ntf3,Npy2r,Nptx2,Unc13c,Bdnf,Calb1,Hap1,Drd5,Dgkb,Grik3,Drd1,Sorcs2,Syn3,Shisa6,Grin1,Cbln1,Syt12,Ache,Grik1,Plk2,Prkar1b,Tac1,Adcy8,Baiap3,Cacng3,Stxbp5,Rap1b,Rasgrf1,Prkcg,Shisa8,Ntng1,Acp4,Plcb4,Gria1,Mef2c,Adra2a,Dlgap2,Vgf,Rgs4,Adipoq,Npas4,Clstn1,Cplx3,Syn1,Slc8a2,Stxbp5l,Cacng5,Lrp8,Cplx4,Kit,Crhr2,Homer1,Cdc20,Grin3a,Stx1a,Ccl12,Rasgrf2,Slc7a11,Adgrb1,Git1,Chrna7,Stxbp1,Nr2e1,Grid2,…
5507	GOCC_SOMATODENDRITIC_COMPARTMENT	0.0039996	0.135887	0.415162	1.13238	39	778	Ntf3,Kif17,Smo,Penk,Bdnf,Hdac1,Sema3a,Nrsn2,Calb1,Mpl,Cck,Nectin3,Tgfb2,Syndig1,Cpne6,Rab27a,Zfp804a,Hap1,Nos1,Arhgef15,Grik3,Drd1,Sorcs2,Cpne5,Htr2c,Ddn,Rgs10,Tacr3,Palmd,Rtn4r,Tgfb3,Gchfr,Shisa6,Scn1b,Tpbg,Grin1,Ermn,Drd4,Actn2,Chrna4,Plk2,Aqp11,Tac1,Ass1,Homer2,Adcy8,Tubb4a,Sema4f,Slc6a1,Omp,Cacng3,Abitram,Wfs1,Ngfr,Prkcg,Inpp5a,Pde1b,Htr3a,Arhgap32,Usp50,Nrsn1,Htr1f,Lpar1,Itga8,Ascl1,Pdyn,Shi…
3183	GOBP_TISSUE_MORPHOGENESIS	0.00409959	0.137636	0.422646	1.14838	40	595	Dsp,Fat4,Smo,Wnt10a,Frzb,Gpc3,Twist1,Foxq1,Inhba,Sema3a,Stard13,Cav3,Kdf1,Tgfb2,Sema3e,Stc1,Sox11,Trim71,Jag1,Sema3c,Aldh1a3,Lmo4,Rspo3,Pkd1,Klf4,Sulf1,Krt12,Igfbp5,Fst,Acvr1,Hey2,Dact1,Tcap,Rnf207,Dlg5,Prox1,Agt,Mybpc3,Col11a1,Tnnc1,Lama3,Hbegf,Nrp2,Wnt16,Six1,Ngfr,Rbpj,Sox4,Psme1,Fgf10,Itga8,Plekha4,Tiam1,Mef2c,Gpc4,Brsk2,Zfpm1,Mthfr,Tbx19,Plxna1,Chd7,Gli3,Sox8,Celsr3,Flrt3,Magi2,Lbx1,Fermt1,Dl…
5996	GOMF_GROWTH_FACTOR_ACTIVITY	0.00409959	0.137636	0.48796	1.27824	40	147	Ogn,Ntf3,Gdf10,Bdnf,Inhba,Tgfb2,Kitl,Jag1,Mstn,Fgf18,Timp1,Il6,Igf2,Tgfb3,Lefty1,Agt,Hbegf,Fgf10,Vgf,Inha,Cxcl12,Bmp4,Nrtn,Bmp3,Gdf15,Inhbe,Mia,Nrg3,Gdf2,Tgfa,Nodal,Il11,Fgf1,Gdf3,Fgf2,Ccn2,Vegfc,Fgf5,Bmp2,Tff1,Gdf7,Fgf8,Osm,Ccn3,Egf,Gdf9,Vegfb,Fgf23,Bmp10
371	GOBP_SKELETAL_MUSCLE_CONTRACTION	0.00410041	0.137636	0.601211	1.46602	40	39	Cav3,Myh3,Jsrp1,Tnni1,Tcap,Stac,Tnnc1,Gstm7,Synm,Homer1,Chrna1,Stac2,Tnnc2,Slc8a3,Eef2,Myh8
3075	GOBP_EMBRYONIC_EYE_MORPHOGENESIS	0.00410123	0.137636	0.624549	1.50123	40	32	Twist1,Sox11,Aldh1a3,Prox1,Wnt16,Rarb,Stra6,Vax2,Mfap2,Fzd5,Fbn1,Sp3
398	GOBP_MITRAL_VALVE_DEVELOPMENT	0.0041593	0.138494	0.763709	1.62885	39	11	Twist1,Acvr1,Sox4,Zfpm1,Smad6
10355	ZHONG_PFC_C3_PROX1_CCK_POS_INTERNEURON	0.0041593	0.138494	0.763935	1.62933	39	11	Cck,Kitl,Pdzrn3,Prox1,Ap1s2
6017	GOMF_METALLOENDOPEPTIDASE_INHIBITOR_ACTIVITY	0.0041654	0.138494	0.718019	1.60242	40	15	Spock3,Timp1,Rarres1,Timp4,Timp2,Wfikkn1,Lxn,Wfikkn2,Spock1,Col4a3
3403	GOBP_PROTEIN_TETRAMERIZATION	0.00419958	0.138494	0.532141	1.35172	41	76	Ryr1,Tdo2,Aldh1a3,Pkd1,Cth,Grin1,Appl2,Cutc,Hcn1,Trp63,Trpa1,Crtc3,Trpm4,Aldh9a1,Homer1,Cryz,Samhd1,Gls,Trpm6,Thg1l,Trpm3,Ryr3,Sycp1,Gnmt,Trpm2,Acacb
3671	GOBP_CARDIAC_SEPTUM_MORPHOGENESIS	0.00419958	0.138494	0.555546	1.39602	41	62	Smo,Tgfb2,Sox11,Jag1,Sema3c,Acvr1,Hey2,Prox1,Nrp2,Rbpj,Sox4,Rarb,Zfpm1,Chd7,Bmp4,Slit3,Nrp1,Smad6,Rbm15,Dhrs3,Wnt11,Hes1,Gata4
5418	GOCC_A_BAND	0.00420252	0.138494	0.627001	1.50232	41	31	Myl4,Fhl2,Klhl40,Myom3,Myh1,Myom2,Mybpc3
6549	GOMF_PLATELET_DERIVED_GROWTH_FACTOR_BINDING	0.00426328	0.139533	0.763294	1.62796	40	11	Col6a1,Col3a1,Col1a2,Col5a1
9117	HP_CHYLOTHORAX	0.00429364	0.139533	0.776163	1.63078	40	10	Fat4,Ccbe1
192	GOBP_REGULATION_OF_HEART_RATE	0.00429957	0.139533	0.525864	1.34089	42	81	Dsp,Sema3a,Cav3,Kcna5,Tacr3,Hey2,Scn1b,Kcnq1,Tac1,Edn3,Cacna1g,Rgs4,Bves,Scn4b,Dsg2,Trpm4,Kcne4,Adm,Sri,Drd2,Adrb1,Sptbn4,Fkbp1b,Mc3r,Scn5a,Cacnb2
2226	GOBP_TUBE_DEVELOPMENT	0.00429957	0.139533	0.409648	1.12014	42	936	Fat4,Smo,Gpc3,Twist1,Ptgs2,Stard13,Calb1,Cav3,Card10,Mfge8,Tgfb2,Sema3e,Sox11,Gadd45a,Trim71,Jag1,Cdkn1a,Sema3c,Lmo4,Rspo3,Pkd1,Klf4,Sulf1,Fgf18,Igfbp5,Gpnmb,Ccbe1,Dcn,Ramp3,Acvr1,Il6,Hey2,Tgfb3,Dact1,Tcap,Rnf207,Foxj1,Ndnf,Dlg5,Mapk3,Nr2f2,Prox1,Agt,Thsd7a,Adamts9,Plk2,Aqp11,Npy,Apoh,Ass1,Crlf1,Creb3l1,Nrp2,Hspb6,Arg2,Six1,Myo18b,Ngfr,Rbpj,Adamts1,Sox4,Klf5,Shb,Jun,Casp8,Zmiz1,Rarb,Fgf10,Stk40,A…
3924	GOBP_REGULATION_OF_LEUKOCYTE_PROLIFERATION	0.00429957	0.139533	0.470054	1.24552	42	205	Cd1d1,Mpl,Kitl,Sox11,Icosl,Bcl6,Cdkn1a,Gpnmb,Il6,Igf2,Lgals3,Zap70,Foxj1,Igfbp2,Dlg5,Mapk3,Cebpb,Ticam1,Tac1,Arg2,Tlr9,Fgf10,Ccdc88b,Mef2c,Ebi3,Cd22,Il33,Nfatc2,Lmo1,Pla2g2d,Gal,Tnfrsf13b,Cd74,Efnb1,Bmp4,Lgals9,Ido1,Slc39a10,Mif,Mapk8ip1,Cd3e,Cd274,Tmem131l,Peli1,Ndfip1,H2-M3,Ccl19,Ager,Vtcn1,Selenok,Blk,Hes1,Ptprc,Atm,Tyrobp,Tnfsf13b,Fcgr2b,Ptk2,Cd28,Flt3l,Pkn1,Tfrc,Sh3rf1,Scrib,Pla2g2f,Rasal3,T…
5690	GOCC_NEURONAL_DENSE_CORE_VESICLE	0.00431034	0.139533	0.740855	1.62172	41	13	Penk,Npy,Stxbp5,Syt5,Stxbp5l,Kif1a,Oprd1,Chga
5891	GOMF_IONOTROPIC_GLUTAMATE_RECEPTOR_ACTIVITY	0.00432726	0.139669	0.680903	1.5604	42	19	Grik3,Grin1,Grik1,Gria1,Grin3a,Grin3b,Grid2,Grin2a,Gria3,Gria4,Ptk2b,Grik4
10700	ZHENG_GLIOBLASTOMA_PLASTICITY_UP	0.00439956	0.141056	0.462689	1.23106	43	236	Fbln2,Golm1,Sema3a,Thrsp,Mfge8,Jag1,A2m,Upp1,Scn1b,Tesc,Racgap1,Melk,Tmod1,Vwa1,Prkar1b,Ass1,Crlf1,Lhfpl2,Cdt1,Rbp1,Igfbp4,Ccnd2,Timp4,Bhlhe22,Tubb3,Csf2ra,Ppp2r2b,Etv4,Plpp3,Cdc20,Dusp6,Zfp367,Csdc2,Shcbp1,Trim62,Nat8,2310022B05Rik,Cdca8,Rrm2,Incenp,Vxn,Prc1,Angpt1,Fen1,Plk1,Smoc1,Chrdl1,Pfkp,Spag5,Mad2l1,Hopx,Uhrf1,Cit,Mcm6,Anln,Gpd1,Pdgfra,Chl1,Rcc1,Zfp28,Clspn,Paqr8,Cited1,Trim2,Sdk2,Cadm2,Pd…
1204	GOBP_POSITIVE_REGULATION_OF_PATHWAY_RESTRICTED_SMAD_PROTEIN_PHOSPHORYLATION	0.0044	0.141056	0.585074	1.44253	43	46	Gdf10,Inhba,Tgfb2,Mstn,Acvr2a,Acvr1,Tgfb3,Lefty1,Inha,Bmp4,Bmp3,Gdf15,Inhbe,Gdf2,Nodal,Gdf3,Bmp2,Hfe,Gdf7,Gdf9,Dab2,Bmp10,Eng
25	GOBP_INACTIVATION_OF_MAPK_ACTIVITY	0.00440882	0.141056	0.650503	1.52376	43	24	Dusp14,Dusp5,Dusp1,Rgs4,Dusp9,Dusp6,Spred1,Spred3,Dusp2,Dusp7,Dusp16
4884	GOBP_NEGATIVE_REGULATION_OF_VASCULAR_ASSOCIATED_SMOOTH_MUSCLE_CELL_PROLIFERATION	0.00444444	0.141783	0.697568	1.57739	43	17	Cdkn1a,Tgfb3,Prkg1,Mef2c,Adipoq,Pparg,Myocd
10348	ZHONG_PFC_C9_ORG_OTHER	0.00449955	0.142725	0.532965	1.3529	44	75	Moxd1,Mfge8,Sel1l3,Fabp7,Lgals3,Col11a1,Pea15a,Cdo1,Lifr,Dkk3,Lrrc3b,Plpp3,Myorg,Bcan,Ndrg2,Itm2c,Tcim,Sat1,Hopx,Tnc,Ttyh1,Id2,Selenow,Pdpn,Ndn,Gpx3,Stom,Mgst3,Notch2,S100a16,F3,Mest,Axl,Cdc42ep1,Tspo,Slco1c1,Cxcr4
1039	GOBP_CATECHOL_CONTAINING_COMPOUND_METABOLIC_PROCESS	0.0045	0.142725	0.589673	1.44737	44	43	Moxd1,Tgfb2,Drd1,Tacr3,Drd4,Nr4a2,Pde1b,Mtpn,Pnmt,Drd2,Npr1,Grin2a,Sncb,Itgb2,Park7,Hand2,Sncaip,Maoa
4767	GOBP_POSITIVE_REGULATION_OF_PROTEIN_MATURATION	0.00451309	0.142728	0.661715	1.53945	44	22	Nkd2,Spon1,Meltf,Ccbe1,Tfr2,Gsn,Sox4,Klkb1,Adam8,Nlrc4,Plgrkt
10894	Gemma_GSE117758_Cell-type_specific_transcriptional_profiling_of_glucocorticoid_receptor-dependent_changes_in_the_nucleus_accumbens_treatment_dexamethasone_Up	0.00459954	0.144643	0.508556	1.31025	45	101	Spink8,Golm1,Abca4,Cdkn1a,Sgk1,B3galt5,Mycl,Adamts9,Zbtb16,Ddit4,Ctdspl,1700019D03Rik,Pla2g3,Plin5,Synm,P4ha2,Dapk1,Pcolce2,Arhgap26,Txnip,Klrg2,Spsb1,Pdk4,Tcim,Mb21d2,Castor1,Nt5e,Otc,Ankrd10,Plin4,Plat,Aff1,Insl6,Ccn2,Fkbp5,Zfp189,Trp53inp1,Adamts20,Galnt18,Arhgef3,Slc25a33,Nt5c3,Rapgef2,Rhou,Usp2,Depp1,Mphosph6,Susd6,Angptl4,Slc37a1,Pnpla2,Net1,Lao1,Orc6,Mat2a,Xdh,Map7d2,Arrdc2,Arl4d,Ccng1
6016	GOMF_NEUROPEPTIDE_RECEPTOR_ACTIVITY	0.0046	0.144643	0.593281	1.45412	45	42	Npy2r,Gpr83,Qrfpr,Sorcs1,Sorcs2,Npsr1,Tacr3,Prokr2,Sstr1,Gal,Sstr2,Nmur1,Nmur2
69	GOBP_CELL_MORPHOGENESIS	0.00469953	0.146513	0.408357	1.11677	46	951	Ntf3,Cpne9,Cdhr1,Smo,Ntn5,Bdnf,Gfra2,Sema3a,Gfra1,S100a6,Mpl,Cck,Olfm4,Tgfb2,Sema3e,Stc1,Cpne6,Sema7a,Gpc1,Bcl6,Nrn1l,Lhx9,Sema3c,Mertk,Cpne5,Sgk1,Unc5d,Meltf,Ephb6,Epha8,Parvb,Fbln1,Palmd,Rtn4r,Coch,Scn1b,Tpbg,Ermn,S100a10,Fam171a1,Emx1,Mapk3,Draxin,Ago4,Twf2,Prox1,Parvg,Nr4a2,Fgg,Lama3,Efnb3,Sema4f,Grb7,Nrp2,Tfcp2l1,Nbeal2,Abitram,Ngfr,Itga7,Vstm2l,Lpar1,Itga8,Cntn6,Ntng1,Skil,Tiam1,Sh3d19,Lmtk…
281	GOBP_ACUTE_INFLAMMATORY_RESPONSE	0.00469953	0.146513	0.518095	1.32955	46	92	Serpina3n,Ptgs2,Mylk3,Acvr1,Il6,Osmr,Cebpb,Reg3b,Tfr2,Tac1,Ass1,Tnfsf11,Pla2g2d,Ffar3,Pparg,Il6ra,Klkb1,Creb3l3,Dnase1,Cd163,Adam8,B4galt1,Lbp,Serpinc1,Serpinf2,Ahsg,Park7,Plscr1,Fcgr2b,Hfe,Osm,Npy5r
2051	GOBP_CARBOHYDRATE_HOMEOSTASIS	0.00469953	0.146513	0.468534	1.2422	46	210	Ccn4,Cav3,Ppp1r3g,Igfbp5,Cartpt,Bace2,Il6,Pck2,Adcy8,Baiap3,Appl2,Wfs1,Ngfr,Sox4,C2cd2l,Tiam1,Brsk2,Adra2a,Vgf,Ucp2,Foxo1,Adipoq,Rab11fip5,Pparg,Rbp4,Unc13b,Serpinf1,Stxbp5l,Gck,Trpm4,Nmb,Foxa3,Epha5,Cftr,Pik3r2,Klf7,Ptprn,Foxk2,Irs1,Hkdc1,Pdk4,Pik3r1,Mbd5,Sri,Nme2,Ghrhr,Ager,Foxa2,Pdx1,Stxbp4,Foxk1,Gclm,Zbtb20,Hk1,C1qtnf12,Fkbp1b,Sesn3,Crh,Gata4,Pdk2,Slc8b1,Mcu,Park7,Nr1d1,Gpr68,Aspscr1,Lgals1,R…
3663	GOBP_PATHWAY_RESTRICTED_SMAD_PROTEIN_PHOSPHORYLATION	0.00479952	0.148785	0.553112	1.38837	47	61	Gdf10,Inhba,Tgfb2,Mstn,Acvr2a,Acvr1,Tgfb3,Lefty1,Inha,Emilin1,Bmp4,Bmp3,Pmepa1,Gdf15,Smad6,Inhbe,Gdf2,Nodal,Gdf3,Bmp2,Hfe,Gdf7,Gdf9,Dab2,Bmp10,Eng
10752	Gemma_GSE10415_7_Brain_Regions_in_20_Inbred_Strains_of_Laboratory_Mice_StrainOrLine_FVB.NJ_Down	0.00479952	0.148785	0.445267	1.19586	47	329	Cdhr1,Crym,Serpina3n,Nptx2,Gpr83,Gsg1l,Cyp11a1,Cox7a1,Parm1,Zfp804a,Icosl,Hap1,Pdzrn3,Kcnk10,Krt12,Tbata,Fabp7,Tacr3,St18,Lefty1,Rab38,Gja10,Cacng3,1700019D03Rik,Pgm5,Gsta4,Tfap2c,Lgi2,Krt82,Klk8,Coq10b,Myo5b,Magi2,Lypd6b,Arhgef4,Stab2,Nmb,Ski,Soat2,Rnf32,Amigo3,Vwa3a,Mapk8ip1,Diaph2,1700113H08Rik,Ufsp1,Marchf1,Gba2,Nat8,Crb1,Bcan,Fxyd1,Thra,Cdkn2d,Smyd4,Zfp871,Tssk6,Ptpro,Speg,Zfp605,Gabra4,Slc3…
3654	GOBP_HEART_TRABECULA_FORMATION	0.00482348	0.149107	0.736279	1.6117	46	13	Cav3,Fhl2,Hey2,Adamts1,Rbp4,Fkbp1a,Ovol2
654	GOBP_CALCIUM_ION_TRANSPORT	0.00489951	0.149443	0.439632	1.18338	48	362	Ryr1,Il16,Cav3,Capn3,Stc1,Hap1,Jsrp1,Nos1,Drd1,Pkd1,Htr2c,Npsr1,Ramp3,Lgals3,Grin1,Panx1,Drd4,Stac,Chrna4,P2rx5,Gstm7,Hspa2,Lck,Homer2,Cacng3,Tlr9,Cacna1s,Wfs1,Itpr1,Trdn,Adra2a,Cacna1g,Rgs4,Chd7,Jph1,Pde4b,Cacna2d4,Cxcl12,Slc8a2,Trpv6,Fkbp1a,Cacna2d2,Trpa1,Slc24a4,Cacnb1,Cacng5,Trpm4,Orai2,Homer1,Grin3a,Grin3b,Atp2b3,Ccl12,Chrna7,G6pdx,Cxcl10,Pml,Atp2b4,Nmur1,Nmur2,Cacna1i,Micu3,Gpr35,Cx3cl1,Sri…
910	GOBP_ASSOCIATIVE_LEARNING	0.00489951	0.149443	0.551309	1.38681	48	63	Nptx2,Lrrn4,Cck,Drd5,Drd1,Tpbg,Grin1,Tafa2,Tac1,Slc6a1,Pde1b,Kit,Slc7a11,Drd2,Kras,Tnr,Grin2a,Crh,Asic1,Fos,Adcy3,B4galt2,Shank1
2802	GOBP_REGULATION_OF_FAT_CELL_DIFFERENTIATION	0.00489951	0.149443	0.498895	1.29591	48	121	Ccdc3,Frzb,Ccn4,Medag,Ptgs2,Bbs12,Dkkl1,Jag1,Htr2c,Il6,Cebpb,Zbtb16,Six1,Klf5,Zfpm1,E2f1,Foxo1,Adipoq,Tfe3,Pparg,Trpm4,Rarres2,Wif1,Napepld,Tgfb1i1,Jdp2,Cmklr1,Smad3,Gdf3,Htr2a,Hes1,Nr1d1,Bmp2,Rora,Rorc,Ffar4,Wnt10b
10500	DiazMoran_2013_NIHHighAnxietyRats_Upregulated_HC	0.00489951	0.149443	0.535837	1.35729	48	72	Col6a1,Otop2,Sec14l3,Kcnf1,Calca,Tmco5,H2-T24,Prss35,Ly6g6e,Oprl1,Tgfbi,Dcst1,Tub,Zc3hav1l,Srpk3,Fam169b,Uncx,Galr3,Nxph4,Rrp1b,Rspo1,Kif27,Arhgef6,Lmod3
1591	GOBP_MUSCLE_FILAMENT_SLIDING	0.00490245	0.149443	0.612841	1.48003	48	34	Myl4,Myh3,Tnni1,Tcap,Actn2,Tmod1,Mybpc3,Tnnc1,Vim,Acta1,Tnnt2,Tnnc2
10068	HP_DYSMENORRHEA	0.00499116	0.151039	0.75366	1.60741	47	11	Gpr101,Igf2,Pparg,Phka2
4787	GOBP_MUCOPOLYSACCHARIDE_METABOLIC_PROCESS	0.0049995	0.151039	0.503223	1.30249	49	112	Ogn,Chsy3,Chst9,Lum,Spock3,Csgalnact1,Dcn,Ndnf,Slc35d2,Bgn,Galns,B4galt4,St3gal1,Stab2,Glce,Ndst4,St3gal4,Ap2a1,Ncan,Chst7,Bcan,Angpt1,B4galt1,Arsb,Itih5,Chst12,Chsy1,Fgf2,Hyal2,Prelp,Cspg4,Hmmr
190	GOBP_RESPONSE_TO_DIETARY_EXCESS	0.00501907	0.151039	0.66134	1.53178	49	21	Acvr1c,Appl2,Vgf,Ucp1,Oma1,Nmur2,Gdf15,Gfral,Adrb1
10433	DESCARTES_MAIN_FETAL_LIMBIC_SYSTEM_NEURONS	0.00502361	0.151039	0.6695	1.54363	49	20	Sh2d5,Ntf3,Bdnf,Nts,Glb1l3,Ptpn3,Crtac1,Chrna2,Cpne4,Crh
10461	DESCARTES_FETAL_CEREBRUM_LIMBIC_SYSTEM_NEURONS	0.00502361	0.151039	0.6695	1.54363	49	20	Sh2d5,Ntf3,Bdnf,Nts,Glb1l3,Ptpn3,Crtac1,Chrna2,Cpne4,Crh
1578	GOBP_SIGNAL_RELEASE	0.00509949	0.15207	0.430238	1.16368	50	454	Npy2r,Unc13c,Inhba,Acvr1c,Sox11,Slc18a3,Midn,Kcna5,Htr2c,Cartpt,Syn3,Il6,Syt12,Chrna4,Pck2,Agt,Fgg,Tfr2,Tac1,Adcy8,Baiap3,Syt6,Stxbp5,Rap1b,Ctbp2,Sox4,Prkcg,Napa,Edn3,Itpr1,C2cd2l,Tiam1,Pla2g3,Tnfsf11,Mef2c,Brsk2,Adra2a,Vgf,Chd7,Gal,Ucp2,Syt17,Adipoq,Inha,Ffar3,Cxcl12,Rab11fip5,Rbp4,Syt5,Cplx3,Syn1,Syt10,Rfx3,Unc13b,Trpv6,Doc2b,Cacna2d2,Ghrh,Stxbp5l,Prkca,Gck,Trpm4,Nmb,Cplx4,Gipr,Stx2,Grin3a,Stx1…
3190	GOBP_MUSCLE_FIBER_DEVELOPMENT	0.00509949	0.15207	0.566823	1.40986	50	52	Ryr1,Smo,Klhl40,Tcap,Myh11,Six1,Myo18b,Bmp4,Homer1,Ski,Wfikkn1,Myorg,Acta1,Wfikkn2,Myf6,Myog,Dner,Lmod3,Flnc,Shox2,Wnt10b,Niban2
5670	GOCC_PLASMA_MEMBRANE_PROTEIN_COMPLEX	0.00509949	0.15207	0.425752	1.15466	50	525	Ryr1,Csf2rb2,Kcnf1,Acvr1c,Cav3,Slc18a3,Kcna5,Nos1,Grik3,Acvr2a,Ramp3,Acvr1,Vwc2l,Il6,Osmr,Shisa6,Zap70,Scn1b,Grin1,Lrrc55,Acvr2b,Chrna4,Kcnq1,Kcns2,Tfr2,Hspa2,Gja10,Mpp7,Skap1,Cacng3,Cacna1s,Stxbp5,Olfm2,Catsperg1,Pgm5,Htr3a,Itga7,Casp8,Cd3g,Itga8,Shisa8,Gria1,Insrr,Tradd,Cacna1g,Traf1,Cdh15,Kcnj16,Pde4b,Inha,Vtn,Cacna2d4,Emilin1,Cd74,Kcnip4,Olfm3,Gng7,Abcd4,Hcn1,Cdh10,Traf3,Scn4b,Cdh26,H2-Ab1,Fk…
137	GOBP_POSITIVE_REGULATION_OF_CYTOKINE_PRODUCTION	0.00519948	0.154214	0.438454	1.18143	51	378	Il1r1,Rasgrp1,Il16,Twist1,Ptgs2,Sema7a,Lum,Il17d,Sulf1,Ccbe1,Panx2,Il6,Panx1,Chia1,Agt,Cebpb,Afap1l2,Ticam1,Bcl3,Tlr9,Rara,Ifi203,Cd14,Sting1,Casp8,Usp50,Clec7a,Ccdc88b,Pla2g3,Ebi3,Prg3,Adra2a,Il33,Zfpm1,Alox8,Il17b,Adipoq,Pde4b,Ffar3,Cd74,Fermt1,Cgas,Tlr5,Ido1,Rock2,Malt1,Il6ra,Sphk1,Mif,Ifng,Zfp580,Cd3e,Cd274,Fzd5,Pik3r1,Xrcc6,Peli1,Mapk11,Tbk1,Adam8,Arhgef2,Tnfrsf8,Tomm70a,Nfam1,Drd2,Cd83,H2-M…
6034	GOMF_LIPID_BINDING	0.00519948	0.154214	0.415376	1.1311	51	693	Kl,Cd1d1,Cpne9,Plekha2,Lpar4,Rasgrp1,Sec14l3,Unc13c,Stard13,Calb1,Stard8,Mfge8,Cpne6,Jag1,Dgkb,Opn3,Cpne2,Amer3,Cpne5,Acbd7,Cyth4,H2bc21,Cdk5r2,Fabp7,Sec14l4,Rtn4r,Racgap1,Melk,Syt12,Actn2,Twf2,Nr2f2,Kcnq1,Gstm7,Rpe65,Dysf,Hspa2,Apoh,Bpifb4,Pxdc1,Pitpnm3,Gpr12,Baiap3,Grb7,Syt6,Osbpl1a,Rara,Esyt3,Appl2,Gsn,Clvs2,Stard5,Cd14,Arhgap32,Jchain,Lpar1,Itpr1,C2cd2l,Rag2,Rbp1,Plekha4,Tiam1,Pla2g5,Pram1,Af…
10764	Gemma_GSE50423_Contextual_fear_conditioning_in_the_mouse_hippocampus_timepoint_4.h_Down	0.00529947	0.1565	0.430233	1.16316	52	443	Il1r1,Gpr83,Serinc2,Cygb,Sox11,Pcdh19,Gm266,Bcl6,Tspan33,Nos1,Rflnb,Cdkn1a,Dusp5,Neurl1b,Dusp1,Igfbp5,Lncpint,Dnajc21,Cth,Parvb,L3mbtl3,Tesc,Znrf1,Nbeal2,Ak4,Ifi203,Syna,Stard5,Gldc,Zfp324,Inpp5a,Slc39a2,Jun,Zfp692,Ctsk,Pot1b,Egr3,Lmtk2,Cep350,Lifr,Spry3,Ccnd2,Cfp,Plxna1,Traip,Dalrd3,Adam1a,Npas4,Zfp462,Unkl,Rimbp2,St3gal1,Doc2b,Kansl3,Islr2,Cfap300,Slc24a4,Acrbp,Homer1,Epb41l4b,Dusp6,Ccdc117,Cdh…
10250	Oligodendrocyte_Mature_Doyle_Cell_2008	0.0053336	0.1565	0.677604	1.55284	52	19	Tnni1,Efnb3,Ctdspl,Rasgrf1,Il33,Abca8a,Bfsp2,Pcolce2,Mobp
10432	DESCARTES_MAIN_FETAL_GRANULE_NEURONS	0.0053336	0.1565	0.677488	1.55258	52	19	Ntf3,St18,Dio3,Drd4,Trhde,Cdh7,Grin2a,Fgf5,Klk4,Prph
10454	DESCARTES_FETAL_CEREBELLUM_GRANULE_NEURONS	0.0053336	0.1565	0.677488	1.55258	52	19	Ntf3,St18,Dio3,Drd4,Trhde,Cdh7,Grin2a,Fgf5,Klk4,Prph
4575	GOBP_NEGATIVE_REGULATION_OF_VASCULATURE_DEVELOPMENT	0.00539946	0.157518	0.5153	1.32238	53	92	Tgfb2,Sema3e,Gadd45a,Klf4,Sulf1,Dcn,Adamts9,Plk2,Apoh,Creb3l1,Adamts1,Vash1,Cnmd,Emilin1,Pparg,Serpinf1,Rock2,Spry2,Adgrb1,Amot,Cxcl10,Pml,Atp2b4,H2-M3,Efna3,Gdf2,Prl,Spred1,Npr1,Col4a3,Col4a2,Rgcc,Hgs,Niban2,Klf2,Epn2,Pde3b,Hspg2,Il17f,Sema4a
10393	HU_FETAL_RETINA_MULLER	0.00540054	0.157518	0.593914	1.44822	53	39	Crym,Spon1,Sel1l3,Fabp7,Prss35,Pea15a,Dkk3,Cdc42ep4,Vim,Wif1,Pmepa1,Sat1,Ttyh1
10283	Cembrowski_HippoSeq_ca4-ca3_d-ca3_v-ca2-ca1_d-ca1_v__VS__dg_d-dg_v	0.00541136	0.157518	0.650074	1.51826	53	23	Thsd4,Fhl2,Sema3e,Me1,Dkk3,Neurod6,Ppp2r2b,Synj2
8599	HP_ACCELERATED_SKELETAL_MATURATION	0.00549945	0.15824	0.55365	1.38712	54	59	Gpr101,Gpc3,Csgalnact1,Igf2,Kmt2a,Kcnq1,Gpc4,Gli3,Pparg,Mkrn3
10501	Meckes_2018_WKYvsF344_Downregulated_HC	0.00549945	0.15824	0.43569	1.17474	54	393	Col6a1,Dsp,Sh2d5,Trhr,Fbln2,Nptx2,Gpc3,Serinc2,Medag,Golm1,Dpyd,Gfra1,Acvr1c,Ssbp2,Tgfb2,Dock11,Prlr,Lum,Zfp503,Igf2,Zcchc12,Slc6a20a,Ermn,H2-T24,Tm4sf1,Crlf1,Syt6,Tox3,Mtmr11,Gldc,Creg1,Blnk,Itga7,Ppp3r1,Rbp1,Cebpd,Deptor,Gal,Ucp2,Bhlhe22,Cd74,Lhx2,Msi2,Abca8a,Ifi27,Blcap,Ephx2,Mlf2,Stx1a,Klkb1,Rasgrf2,Slc7a11,Scn3a,Mobp,C1qtnf2,Adam23,Stxbp1,Slc13a4,Ttr,Ss18,Wls,Cd274,Akip1,Fbn1,Ccdc30,Smad3,Gj…
10578	CHEBOTAEV_GR_TARGETS_DN	0.00549945	0.15824	0.498111	1.29236	54	118	Smim22,Chsy3,Tmem255a,Gfra2,Tgfb2,Atp6v1c2,Rspo3,Igfbp5,Syne1,S100a4,Vwa1,Pdzrn4,S100a3,Col1a2,Car8,Cxcl12,Lrrn3,Slc39a10,Gpat3,Smarca1,Myl9,Il2rg,Stag3,Mme,Lrp4,Jazf1,Cnn2,Amy1,Plat,Plcxd2,Igfbp3,Ar,Gbp7,Dpy19l1,Loxl1
706	GOBP_ACUTE_PHASE_RESPONSE	0.00550165	0.15824	0.602199	1.46014	54	36	Serpina3n,Ptgs2,Il6,Cebpb,Reg3b,Tfr2,Ass1,Tnfsf11,Il6ra,Cd163,Lbp,Serpinf2,Ahsg,Plscr1,Hfe
6353	GOMF_RECEPTOR_INHIBITOR_ACTIVITY	0.00550826	0.15824	0.636568	1.50744	54	27	Igsf1,Lypd1,Dkkl1,Fst,Ly6h,Dkk3,Lypd6,Wfikkn1,Esr2,Wfikkn2
2299	GOBP_GLIAL_CELL_DERIVED_NEUROTROPHIC_FACTOR_RECEPTOR_SIGNALING_PATHWAY	0.00555032	0.159032	0.766986	1.6115	52	10	Gfra2,Gfra1,Sulf1,Gdf15,Gfral
3793	GOBP_RENAL_TUBULE_DEVELOPMENT	0.00559944	0.159131	0.518598	1.32711	55	87	Fat4,Smo,Gpc3,Calb1,Jag1,Pkd1,Agt,Aqp11,Six1,Mef2c,Gli3,Sox8,Dll1,Bmp4,Hes5,Ahi1,Prom1,Irx1,Fgf1,Lgr4,Wnt11,Adamts16,Lama5,Cited1,Fgf2,Lhx1,Hes1,Bmp2,Foxd1,Tcf21,Fgf8
5543	GOCC_CONTRACTILE_FIBER	0.00559944	0.159131	0.467712	1.23787	55	198	Ryr1,Myl4,Cav3,Myh3,Capn3,Fhl2,Klhl40,Kcna5,Ahnak2,Tnni1,Myom3,Parvb,Tcap,Myh1,Actn2,Tmod1,Myom2,Syne1,Twf2,Mybpc3,Tnnc1,Myh11,Cavin4,Cacna1s,Myo18b,Pgm5,Sync,Synm,Timp4,Jph1,Pde4b,Fkbp1a,Ido1,Homer1,Myl9,Acta1,Smpx,Atp2b4,Obscn,Sri,Pdlim4,Csrp2,Tnnt2,Pdlim7,Myh7b,Tnnc2,Pak1,Fkbp1b,Cfl2,Scn5a,Lmod3,Smtnl1,Flnc,Ryr3,Mtmr12,Myoz2,Cdk5r1,Slc4a1,Simc1,Myh8,Csrp3,Nrap,Bmp10,Ppp3cb,Fhl3,Pyroxd1,Fermt2,…
10765	Gemma_GSE50423_Contextual_fear_conditioning_in_the_mouse_hippocampus_timepoint_4.h_Up	0.00559944	0.159131	0.418306	1.13716	55	616	Dsp,Nptx2,Slc27a2,Slc35f4,Golm1,Ptgs2,Bbs12,Rgs6,Nt5dc2,Fhl2,Zfp804a,Ppp1r3g,Etnppl,Smpdl3b,Pdzrn3,Spock3,Ccno,Mertk,Kcnk10,Mlip,Lacc1,B3galt5,Scnn1a,Hey2,Cables1,Spns2,Lefty1,Prkg1,Lrrc55,Aldh3b1,Gabrr2,Rps6ka2,Rpe65,Kansl1l,Cmbl,Adcy8,Folh1,Osbpl1a,Cacng3,Appl2,Atad2b,Slc16a4,Arhgap32,Mapk4,Ptpn5,Oprl1,Plekho1,Ranbp17,Il33,Ankrd34c,Rgs4,Pla2g4e,Slc9a5,Pip5k1b,Crtap,Bhlhe41,Vtn,2210408I21Rik,Man…
3129	GOBP_POSITIVE_REGULATION_OF_BEHAVIOR	0.00561178	0.159131	0.648384	1.51431	55	23	Npy2r,Penk,Cck,Mef2c,Stra6,Ghrh,Ghrhr,Gja1
2905	GOBP_NEGATIVE_REGULATION_OF_GROWTH	0.00569943	0.160856	0.464215	1.23182	56	216	Frzb,Gpc3,Inhba,Sema3a,Cav3,Tgfb2,Sema3e,Sema7a,Bcl6,Mstn,Cdkn1a,Sema3c,Igfbp5,Rtn4r,Draxin,Prdm11,Sema4f,Rgs4,Alox8,Plxna3,Sema3g,Pparg,Rbp4,Bmp4,Trim40,Btg1,Slit3,G6pdx,Fstl4,Pml,Ppara,Plac8,Esr2,Cdkn2d,Nrp1,Fxn,Mapk11,Gdf15,Epha7,Scgb3a1,Dcc,Kcnk2,Adrb1,Smad3,Gja1,Apbb2,Gdf2,Sema4d,Tnr,Wnt11,Npr1,Pak1,Sema4c,Psrc1,Hyal2,Cdhr2,Ndufs3,Wfdc1,Sh3bp4,Cdk5r1,Enpp1,Sema5b,Cgrrf1,Sirt1,Tchp,Hspa1a,Ccn…
2460	GOBP_DOPAMINE_METABOLIC_PROCESS	0.00570285	0.160856	0.608236	1.46891	56	34	Moxd1,Tgfb2,Drd1,Tacr3,Drd4,Nr4a2,Pde1b,Drd2,Npr1,Grin2a,Sncb,Itgb2,Park7,Sncaip,Maoa,Gch1,Htr1a
9543	HP_ABNORMAL_BLOOD_GAS_LEVEL	0.00571658	0.160856	0.65301	1.5192	56	22	Ryr1,Csf2rb2,Cacna1s,Edn3,Ascl1,Sftpc,Csf2ra,Sftpb,Fbn1
845	GOBP_HEART_DEVELOPMENT	0.00579942	0.162354	0.426465	1.15541	57	497	Dsp,Ryr1,Fat4,Npy2r,Smo,Gpc3,Twist1,Cav3,Tgfb2,Fhl2,Mylk3,Sox11,Jag1,Cdkn1a,Sema3c,Lmo4,Pkd1,Acvr1,Hey2,Tcap,Rnf207,Foxj1,Lefty1,Actn2,Mapk3,Prox1,Mybpc3,Adamts9,Col11a1,Tnnc1,Myh11,Col3a1,Nrp2,Wnt16,Six1,Myo18b,Rbpj,Adamts1,Sox4,Casp8,Zmiz1,Rarb,Ascl1,Mef2c,Zfpm1,Tbx19,Stra6,Rgs4,Chd7,Bves,Gli3,Tbc1d32,Emilin1,Dusp9,Flrt3,Lbx1,Pparg,Dll1,Rbp4,Dsg2,Bmp4,Fkbp1a,Col5a1,Fzd7,Kcnab1,Rock2,Myocd,Dusp6…
2817	GOBP_NEGATIVE_REGULATION_OF_MYELOID_CELL_DIFFERENTIATION	0.00579942	0.162354	0.539282	1.35967	57	66	Inhba,Trib1,Cartpt,Zbtb16,Ncapg2,Rara,Zfpm1,Adipoq,Inha,Dll1,Pik3r1,H4c8,Nme2,Fbn1,Rbm15,Ubash3b,Cib1,Klf13,Cldn18,Lrrc17,Gpr68,Gpr137b,Ptk2b,Fbxw7,Ldb1,Mafb,Stat5b,Lyn,Tmem178,Fstl3
1592	GOBP_PEPTIDE_HORMONE_SECRETION	0.00589941	0.164315	0.458825	1.22093	58	237	Acvr1c,Midn,Kcna5,Htr2c,Cartpt,Il6,Pck2,Fgg,Tfr2,Adcy8,Baiap3,Sox4,Edn3,Itpr1,C2cd2l,Tiam1,Tnfsf11,Brsk2,Adra2a,Vgf,Chd7,Gal,Ucp2,Ffar3,Rab11fip5,Rbp4,Cplx3,Rfx3,Doc2b,Cacna2d2,Ghrh,Stxbp5l,Prkca,Gck,Trpm4,Gipr,Stx1a,Dpp4,Epha5,Ifng,Cftr,Klf7,Ptprn,Irs1,Glp1r,Sri,Drd2,Ghrhr,Foxa2,Pdx1,Gja1,Stxbp4,Sytl4,Ltbp4,Rapgef3,Slc30a8,C1qtnf12,Fkbp1b,Blk,Gpr119,Crh,Slc8b1,Pfkl,Mcu,Park7,Crhr1,Nr1d1,Nlgn2,Gp…
10740	Gemma_GSE10415_7_Brain_Regions_in_20_Inbred_Strains_of_Laboratory_Mice_StrainOrLine_C3H.HeJ_Down	0.00589941	0.164315	0.423812	1.14956	58	530	Cpne9,Crym,Serpina3n,Nptx2,Serinc2,Gsg1l,Spink8,Il16,Igfbpl1,Cox7a1,Cav3,Parm1,Card10,Mfge8,Gpc1,Zfp804a,Icosl,Spock3,Grb14,Tbata,Fabp7,Tacr3,St18,Foxj1,Stac,Lefty1,Sfxn2,Myom2,Serpinb1b,Podxl2,Aqp11,Adcyap1r1,Hbegf,Cacng3,Sox4,Gsta4,Tfap2c,Ptpn5,Zdhhc8,Lgi2,Mefv,Lmo2,Deptor,Myo5b,Jph1,Pxmp2,Magi2,Lypd6b,Mageb18,Ggact,Arhgef4,Slc6a17,Elovl2,Arl15,Arhgap26,Spry2,Itfg2,Kif1a,Yjefn3,Lamp3,Ski,Soat2,…
5911	GOMF_CYTOKINE_ACTIVITY	0.0059994	0.16587	0.473153	1.24681	59	175	Gdf10,Wnt10a,Il16,Inhba,Tgfb2,Kitl,Mstn,Il17d,Timp1,Il6,Tgfb3,Lefty1,Ccl20,Il20,Ccl17,Crlf1,Wnt16,Tnfsf11,Ebi3,Il33,Il17b,Adipoq,Inha,Cxcl12,Bmp4,Bmp3,Nampt,Cxcl5,Ccl12,Mif,Cxcl10,Ifng,Grem2,Gdf15,Cx3cl1,Ccl22,Inhbe,Scgb3a1,Ccl19,Gdf2,Nodal,Il11,Wnt11,Gdf3,Fgf2,Wnt9a,Ifnb1,Ccl28,Tnfsf13b,Bmp2,Wnt10b,Gdf7,Il36b,Osm,Slurp1,Cxcl14,Flt3l,Il1rn,Il24,Gdf9,Bmp10,Il17f,Fam3d,Il34,Lta,Wnt7a,Ctf1,Cxcl16
10721	Gemma_GSE10415_7_Brain_Regions_in_20_Inbred_Strains_of_Laboratory_Mice_StrainOrLine_NZB.B1NJ_Up	0.0059994	0.16587	0.409502	1.11815	59	843	Cpne9,Serpina3n,Serpina3g,Gpr83,Tdo2,Serinc2,Cox7a1,Cav3,Parm1,Card10,Tgfb2,Frmd4b,S100a11,Gpc1,Icosl,Lhx9,Cdkn1a,Etnppl,Ccno,Drd1,Grb14,Gfap,Tbata,Cd300c2,St18,Parvb,Gchfr,Foxj1,Tpbg,Stac,Lefty1,Prkg1,Ccdc162,Sfxn2,Myom2,Serpinb1b,Rarres1,Nxf2,Podxl2,Rab38,Gstm7,Aqp11,Isoc1,Gja10,Stat4,Adcyap1r1,Cacng3,Ly6a,Tfcp2l1,Gsn,1700019D03Rik,Zfp324,Gsta4,Tfap2c,Ptpn5,Rpl14,Pla2g5,Zdhhc8,Ccrl2,Krt82,Upk1b…
6004	GOMF_PROTEIN_TYROSINE_SERINE_THREONINE_PHOSPHATASE_ACTIVITY	0.0060006	0.16587	0.591401	1.4421	59	39	Dusp14,Dusp5,Dusp1,Ptp4a1,Ptpmt1,Dusp9,Cdc14a,Dusp6,Ppm1f,Sbf1,Ssh3,Tpte,Dusp2,Styx,Dusp7,Styxl1,Mtmr2,Dusp16
420	GOBP_VENTRICULAR_SEPTUM_DEVELOPMENT	0.00609939	0.167756	0.546988	1.37142	60	60	Tgfb2,Sox11,Lmo4,Acvr1,Hey2,Prox1,Rbpj,Sox4,Zfpm1,Stra6,Bmp4,Hoxa13,Slit3,Smad6,Rbm15,Wnt11,Dand5,Hes1,Gata4
902	GOBP_REGULATION_OF_BLOOD_PRESSURE	0.00609939	0.167756	0.478398	1.25587	60	156	Tac2,Ptgs2,Drd5,Nos1,Sgk1,Cartpt,Tacr3,Arhgap42,Nr2f2,Agt,Npy,Tac1,Edn3,Col1a2,Adipoq,Ffar3,Pparg,Dll1,Rarres2,Npr3,Trhde,Cpa3,Adm,Ace2,Ctsz,Ppara,Glp1r,Mme,Drd2,Adrb1,Smad3,Gja1,Ptpro,Slc4a5,Gpr37l1,Gucy1a1,Ptgs1,Adrb3,Npr1,Adamts16,Id2,Coro2b,Serpinf2,Ar,Cd34,Avp,Mc3r,Crh,Atp1a1,Ednra,Vegfc
6257	GOMF_ACTIVIN_ACTIVATED_RECEPTOR_ACTIVITY	0.00617866	0.169234	0.76361	1.60441	58	10	Acvr1c,Acvr2a,Acvr1,Acvr2b
3148	GOBP_CAMERA_TYPE_EYE_MORPHOGENESIS	0.00619938	0.169234	0.500886	1.29542	61	109	Twist1,Calb1,Nectin3,Sox11,Jag1,Aldh1a3,Dio3,Prox1,Rpe65,Wnt16,Megf11,Stra6,Gli3,Sox8,Nrl,Dll1,Rbp4,Hcn1,Bmp4,Ski,Crb1,Fzd5,Pde6c,Ahi1,Dscam,Prom1,Foxn4,Rorb,Sp3,Pitx3,Sdk2,Lhx1,Wnt9a,Mfsd2a,Bcar3,Rom1,Ift122,Sox9,Shroom2,Col8a2,Notch2,Slc1a1,Cdon,Tfap2b,Sdk1,Thy1,Tfap2a,Man2a1
6736	GOMF_SULFUR_COMPOUND_BINDING	0.00619938	0.169234	0.460669	1.22419	61	227	Tnxb,Tenm1,Ecm2,Ccn4,Mstn,Rspo3,Acbd7,Gstm5,Gpnmb,Fst,Hs3st5,Rtn4r,Gss,Ndnf,Col11a1,Gstm7,Apoh,Hbegf,Nrp2,Adamts1,Fbln7,Fgf10,Col25a1,Thbs3,Pla2g2d,Vtn,Ang,Bmp4,Col5a1,Pcolce2,Soat2,Cxcl5,Slit3,Cxcl10,Mgst1,Nrp1,Grem2,Lxn,Smoc1,Liph,Fbn1,Mettl17,Naa80,Serpinc1,Fgf1,Selp,Rcc1,Chst12,Cbs,Cd34,Zcchc4,Scp2,Fgf2,Rspo1,Prss57,Prelp,Cfh,Adamts5,Ccn2,Ptprc,Mccc1,Gstm2,Aoc1,Acadl,Dbt,Apoa5,Enpp1,Gnmt,Impg…
2099	GOBP_HETEROTYPIC_CELL_CELL_ADHESION	0.00629937	0.170269	0.554949	1.38537	62	55	Dsp,Cd1d1,Klf4,Fgg,Lck,Skap1,Itga7,Adipoq,Dsg2,Itga4
3147	GOBP_EYE_MORPHOGENESIS	0.00629937	0.170269	0.487183	1.27117	62	134	Twist1,Calb1,Nectin3,Sox11,Jag1,Aldh1a3,Dio3,Prox1,Rpe65,Wnt16,Megf11,Rarb,Stra6,Gli3,Sox8,Olfm3,Nrl,Dll1,Rbp4,Hcn1,Bmp4,Col5a1,Ski,Vax2,Crb1,Mfap2,Fzd5,Pde6c,Ahi1,Dscam,Myo7a,Prom1,Cep290,Fbn1,Foxn4,Rorb,Sp3,Pitx3,Sdk2,Lhx1,Wnt9a,Mfsd2a,Bcar3,Rom1,Ift122,Sox9,Shroom2,Col8a2,Notch2,Slc1a1,Cdon,Tfap2b,Sdk1,Thy1,Tfap2a,Man2a1
4355	GOBP_NEURON_PROJECTION_GUIDANCE	0.00629937	0.170269	0.452009	1.20732	62	269	Smo,Ntn5,Bdnf,Gfra2,Sema3a,Gfra1,Sema3e,Sema7a,Gpc1,Lhx9,Sema3c,Unc5d,Ephb6,Epha8,Scn1b,Mapk3,Draxin,Lama3,Efnb3,Sema4f,Grb7,Nrp2,Ngfr,Vstm2l,Cntn6,Plxna1,Gli3,Plxna3,Sema3g,Cxcl12,Flrt3,Tubb3,Efnb1,Nrtn,Prkca,Plxnc1,Epha5,Slit3,Alcam,Zswim5,Klf7,Nrp1,Pik3r1,Dscam,Epha7,Dpysl5,Ephb1,Dcc,Ntrk1,Cntn2,Efna3,Pdlim7,Robo4,Ptpro,Sptbn4,Igsf9,Rhoh,Pou4f2,Sema4d,Lama1,Tnr,Chl1,Nfasc,Epha4,Lama5,Plxna2,Se…
10333	MANNO_MIDBRAIN_NEUROTYPES_HNBML5	0.00629937	0.170269	0.431115	1.16407	62	419	Tenm1,Onecut1,Igfbpl1,Hdac1,Sox11,Spock3,Amer3,Tcerg1l,Shisal1,Pde11a,Acvr2a,St18,Pak5,Dact1,Stk32b,Tshz2,Asic4,Prox1,Thsd7a,Fscn1,B3galt2,Tmem121b,Nrep,Pcdh7,Tafa2,Tac1,Gpr12,Chn2,Ankrd13b,Tox3,Shisa2,Sox4,Plppr1,Vstm2b,Pnma2,Klhl35,Ntng1,Pappa2,Ptpn5,Gria1,Cacna1g,Lmo1,Trp53i11,Bhlhe22,Plxna3,Celsr3,Trim67,Rapgef5,Gabrg2,Tmem35a,Tubb3,Xkr6,Slc8a2,Sult4a1,Plxnc1,Mast1,Scn3a,Tenm2,Lratd1,Stxbp1,B…
1527	GOBP_LIMBIC_SYSTEM_DEVELOPMENT	0.00639936	0.171387	0.513652	1.31746	63	91	Smo,Hdac1,Sema3a,Hap1,Aldh1a3,Cdk5r2,Ndnf,Prox1,Nrp2,Gsx1,Gli3,Plxna3,Neurod6,Lrp8,Epha5,Nr2e1,Atp2b4,Bcan,Mas1,Drd2,Ncoa1,Pou3f2,Anxa3,Kirrel3,Crh
2597	GOBP_REGULATION_OF_MAP_KINASE_ACTIVITY	0.00639936	0.171387	0.447379	1.1969	63	284	Ntf3,Igfbp6,Dusp14,Tenm1,Rasgrp1,Cav3,Kitl,Gadd45a,Flt3,Dusp5,Dusp1,Tpd52l1,Fgf18,Trib1,Muc20,Tgfb3,Drd4,Mapk3,Map3k5,Agt,Tlr9,Map3k4,Fgf10,Edn3,Lpar1,Pea15a,Pik3r6,Tiam1,Tnfsf11,Adra2a,Spry3,Rgs4,Adipoq,Uchl1,Cd74,Dusp9,Mst1r,Pik3r5,Arhgef5,Bmp4,Spry2,Kit,Dusp6,Mapk8ip1,Chrna7,Fzd5,Mapk11,Adam8,Gdf15,Gfral,Itga1,Kras,Ccl19,Ager,Tgfa,Tlr6,Fgf1,Mos,Spred1,Spred3,Pak1,Epha4,Lpar3,Fgf2,Hyal2,Htr2a,D…
10718	Gemma_GSE10415_7_Brain_Regions_in_20_Inbred_Strains_of_Laboratory_Mice_StrainOrLine_PERA.EiJ_Down	0.00639936	0.171387	0.451327	1.20561	63	270	Dsp,Cdhr1,Crym,Gsg1l,Spink8,Twist1,Cyp11a1,Parm1,Hap1,Lhx9,Lum,Krt12,Tbata,Foxj1,Echdc2,Aqp11,Ly6a,1700019D03Rik,Itga8,Pla2g5,Arsj,Coq10b,Pip5k1b,Traf3,Arl15,Itfg2,Yjefn3,Ski,Diaph2,1700113H08Rik,Ttr,2410137M14Rik,Gba2,Bcan,Thra,Nat8f5,Cdkn2d,Smyd4,Rad1,Rpp25l,Cnrip1,Ppp1r16b,Kras,Nat8f1,Tns1,Speg,Gabra4,Hnmt,Trpc7,Fhit,Arhgap20,Wnt11,Cdkl1,G6pc3,Fbxo2,Anapc16,Ccr10,Ms4a2,Sap18,Wfdc5,St8sia1,Tnfr…
7540	HP_VENTRICULAR_FIBRILLATION	0.0064032	0.171387	0.597698	1.45196	63	37	Dsp,Sema3a,Scnn1a,Scn1b,Mybpc3,Kcnq1,Tnnc1,Cacna1s
5602	GOCC_EXOCYTIC_VESICLE	0.00649935	0.172401	0.465164	1.23203	64	202	Rab26,Ntf3,Penk,Nkd2,Unc13c,Bdnf,Syndig1,Rab27a,Hap1,Syn3,Grin1,Syt12,Syt6,Stxbp5,Znrf1,Gria1,Kcnk9,Slc17a6,Syt17,Pde4b,Syt5,Cplx3,Syn1,Syt10,Unc13b,Slc30a3,Slc6a17,Kif1a,Stx2,Stx1a,Stx7,Septin6,Iqsec1,Ptprn,Sv2c,Gabra2,Rogdi,Sytl1,Lgi3,Dgki,Mme,Drd2,Vamp2,Sytl2,Oprd1,Rab40c,Sytl4,Sh3gl2,Grin2a,Sema4c,Kirrel3
3066	GOBP_NEUROTROPHIN_TRK_RECEPTOR_SIGNALING_PATHWAY	0.00650195	0.172401	0.616334	1.48148	64	32	Ntf3,Bdnf,Hap1,Agt,Ddit4,Ngfr,Spry2
10391	HU_FETAL_RETINA_HORIZONTAL	0.00650325	0.172401	0.605081	1.46129	64	34	Onecut1,Prox1,Cacng3,Sox4,Scn3a,Onecut2,Jpt1,Ntrk1,Rorb,Stmn1,Nsg2,Plxna2,Tubb2b,Tagln3,Add2,Stmn2,Tfap2b,Tfap2a,Tuba1a,Sulf2
3642	GOBP_CARDIAC_EPITHELIAL_TO_MESENCHYMAL_TRANSITION	0.0065039	0.172401	0.618545	1.47838	64	30	Twist1,Tgfb2,Jag1,Acvr1,Hey2,Wnt16,Rbpj
1286	GOBP_STRIATED_MUSCLE_ADAPTATION	0.0066	0.174526	0.587616	1.43787	65	41	Mstn,Mlip,Igfbp5,Hey2,Tcap,Tnnc1,Gsn,Foxo1,Acta1,Atp2b4,Smad3,Lmna,Mymk,Myog
2702	GOBP_SULFUR_COMPOUND_BIOSYNTHETIC_PROCESS	0.00669933	0.17563	0.473402	1.24602	66	170	Ogn,Chsy3,Chst9,Lum,Gstm5,Csgalnact1,Dcn,Cth,Gss,Slc35d2,Bgn,Gstm7,Acsl5,Mtrr,Pdha1,Cdo1,Mthfr,Acss1,Slc26a2,B4galt4,Csad,St3gal1,Elovl2,Gstm1,Glce,Ndst4,Slc7a11,St3gal4,Bhmt,Ncan,Mgst1,Chst7,Bcan,Pdk4,Chac1,Angpt1,B4galt1,Scd1,Gclm,Hpgds,Acsl1,Acsf3,Chst12,Gsta3,Chsy1,Cbs,Prelp,Pdk2,Cspg4,Gstm2
4085	GOBP_ADENYLATE_CYCLASE_ACTIVATING_ADRENERGIC_RECEPTOR_SIGNALING_PATHWAY	0.00671949	0.17563	0.648436	1.50856	66	22	Gpr101,Drd5,Drd1,Adra2a,Pde4b,Atp2b4,Drd2,Adrb1,Adrb3
6386	GOMF_MYOSIN_HEAVY_CHAIN_BINDING	0.00675886	0.17563	0.745915	1.59089	64	11	Myl4,Nkd2,Mybpc3,Stx1a,Myl9
1619	GOBP_KERATINOCYTE_DIFFERENTIATION	0.00679932	0.17563	0.483018	1.26419	67	145	Dsp,Kdf1,Jag1,Opn3,Krt12,Reg3b,Il20,Wnt16,Rbpj,Krt26,Exph5,Fosl2,Ctsk,Krt82,Cyp26b1,Alox8,Trp63,Dsg2,Etv4,Rock2,Krt31,Akr1c18,Krt81,Krt27,Txnip,Grhl1,Krt77,Foxn1,Krt75,Krt83,Krt14,Krt86,Prss8,Krt4,Cdh3,Nme2,Ovol2,Pkp4,Evpl,Serpinb13,Krt73
4091	GOBP_POSITIVE_REGULATION_OF_PROTEIN_SERINE_THREONINE_KINASE_ACTIVITY	0.00679932	0.17563	0.446828	1.19542	67	284	Ntf3,Igfbp6,Tenm1,Rasgrp1,Kitl,Gadd45a,Flt3,Dusp5,Tpd52l1,Pkd1,Fgf18,Cdk5r2,Muc20,Igf2,Tgfb3,Drd4,Mapk3,Map3k5,Prox1,Agt,Tlr9,Map3k4,Fgf10,Edn3,Lpar1,Pea15a,Pik3r6,Tiam1,Tnfsf11,Adra2a,Ccnd2,Adipoq,Cd74,Dusp9,Mst1r,Pik3r5,Arhgef5,Slc8a2,Spry2,Kit,Parp16,Dusp6,Chrna7,Ifng,Atp2b4,Fzd5,Tcim,Spatc1l,Incenp,Mapk11,Adam8,Gdf15,Slc27a1,Gfral,Itga1,Kras,Ccl19,Ager,Tgfa,Tlr6,Fgf1,Mos,Acsl1,Pak1,Epha4,Lpar…
4375	GOBP_CELL_CELL_ADHESION	0.00679932	0.17563	0.411246	1.12123	67	757	Dsp,Cd1d1,Cdhr1,Fat4,Tenm1,Mpl,Nectin3,Tgfb2,Pcdh19,Icosl,Bcl6,Jag1,Pkd1,Klf4,Unc5d,Gpnmb,Acvr1,Icam4,Il6,Igf2,Lgals3,Zap70,Foxj1,Plekha7,Cbln1,Igfbp2,Prkg1,Dlg5,Cebpb,Podxl2,Zbtb16,Reg3b,Fgg,Pcdh7,Lck,Ass1,Lama3,Negr1,Skap1,Pcdhb3,Efnb3,Arg2,Rara,Megf11,Sox4,Itga7,Zmiz1,Vstm2l,Ccdc88b,Itga8,Adam19,Egr3,Cntn6,Pik3r6,Ntng1,Tnfsf11,Gpc4,Ebi3,Zfp703,Cadm3,Hsph1,Cdh15,Pla2g2d,Bves,Astn1,Gli3,Adipoq,C…
5922	GOMF_INTEGRIN_BINDING	0.00679932	0.17563	0.48843	1.27234	67	130	Tnxb,Ecm2,Ccn4,Mfge8,Sema7a,Gpnmb,Icam4,Igf2,Actn2,Lama3,Col3a1,Tgfbi,Vtn,Emilin1,Cxcl12,Fermt1,Cdh26,Col5a1,Itga4,Prkca,Plpp3,Timp2,Adam23,Cx3cl1,Fbn1,Kdr,Adam11,Fgf1,Ltbp4,Tspan8,Col4a3,Lama5,Itgb2,Fgf2,Cd9,Adamts5,Ccn2,Ptk2,Isg15,Emp2,Lamb1,Ccn3,Icam1,Itgav,Cdh17
3138	GOBP_DIGESTIVE_TRACT_MORPHOGENESIS	0.0068	0.17563	0.581806	1.42599	67	42	Sox11,Dact1,Fgf10,Stra6,Gli3,Trp63,Bmp4,Ahi1,Sfrp5,Ovol2,Smad3,Nodal,Wnt11,Pdgfra,Id2,Nkx2-3,Ephb3,Gata4,Shox2,Tcf21
1547	GOBP_CENTRAL_NERVOUS_SYSTEM_PROJECTION_NEURON_AXONOGENESIS	0.00681158	0.17563	0.630994	1.49031	67	26	Ephb6,Scn1b,Draxin,Nr4a2,Nr2e1,Fbxo45,Ephb1,Dcc,Sptbn4,Epha4,Ephb3
8831	HP_FOLLICULAR_HYPERKERATOSIS	0.00683116	0.17563	0.715213	1.58085	66	14	Col6a1,Col12a1,Trip4,Krt81,Krt83,Krt86
390	GOBP_OUTFLOW_TRACT_MORPHOGENESIS	0.00689931	0.17563	0.531375	1.34278	68	69	Ryr1,Npy2r,Twist1,Tgfb2,Sox11,Jag1,Sema3c,Hey2,Nrp2,Six1,Rbpj,Rarb,Mef2c,Zfpm1,Bmp4
2838	GOBP_REGULATION_OF_EPIDERMIS_DEVELOPMENT	0.00689931	0.17563	0.542279	1.3641	68	63	Kdf1,Mycl,Hey2,Reg3b,Il20,Ctsk,Elapor2,Alox8,Dll1,Trp63,Bmp4,Hes5,Etv4,Rock2,Grhl1,Klf7,Sfrp4,Nme2,Ovol2,Serpinb13,Ptch2,Gdf3,Hes1,Macroh2a2
3750	GOBP_KIDNEY_MORPHOGENESIS	0.00689931	0.17563	0.516411	1.31969	68	85	Fat4,Smo,Gpc3,Calb1,Pkd1,Foxj1,Agt,Six1,Sox4,Fgf10,Gli3,Sox8,Bmp4,Hes5,Fras1,Basp1,Ahi1,Irx1,Fgf1,Lgr4,Wnt11,Adamts16,Lama5,Cited1,Fgf2,Lhx1,Hes1,Bmp2,Foxd1,Tcf21,Fgf8
4263	GOBP_REGULATION_OF_PEPTIDE_HORMONE_SECRETION	0.00689931	0.17563	0.465437	1.23195	68	199	Acvr1c,Midn,Kcna5,Htr2c,Cartpt,Il6,Pck2,Fgg,Tfr2,Adcy8,Baiap3,Sox4,Itpr1,C2cd2l,Tiam1,Tnfsf11,Brsk2,Adra2a,Chd7,Ucp2,Ffar3,Rbp4,Rfx3,Doc2b,Cacna2d2,Ghrh,Stxbp5l,Prkca,Gck,Trpm4,Gipr,Stx1a,Dpp4,Epha5,Ifng,Cftr,Klf7,Irs1,Glp1r,Sri,Drd2,Ghrhr,Foxa2,Pdx1,Gja1,Stxbp4,Sytl4,Rapgef3,Slc30a8,C1qtnf12,Fkbp1b,Blk,Crh,Slc8b1,Pfkl,Mcu,Nr1d1,Nlgn2,Gpr68,Hfe,Chga,Ffar4,Abcc8,Rfx6,Dynll1,Tm7sf3,Ccn3,Rab8b,Gper1…
10868	Gemma_GSE5429_Hippocampal_gene_expression_profiling_across_8_inbred_strains:_towards_understanding_the_molecular_basis_of_behaviour_strain_FVB.NJ_Down	0.00689931	0.17563	0.429914	1.16129	68	428	Serpina3n,Nptx2,Penk,Rasgrp1,Mfge8,Fhl2,Sema7a,Hap1,Midn,Nos1,Pnck,Lum,Cdkn1a,Lmo4,A2m,Tpd52l1,Upp1,Timp1,Acaa2,Igf2,Scn1b,Grin1,Igfbp2,Lefty1,Pck2,Plk2,Npy,Folh1,Mettl8,Wfs1,Tcte1,Igfbp4,Cep350,Gpc4,Mthfr,Ccnd2,Pcsk2,Slc20a1,Zfp14,Vtn,Pde1a,Man1a,Zcchc7,Pld3,Slc30a3,Rasd1,Ankrd46,Adgrb1,Mapk8ip1,Amot,Epha5,Slc30a4,Ttr,Ifitm10,Alcam,Synj2,Snapc3,Pnmt,Grem2,Ahi1,Polk,Cyb561,Spock1,Map1lc3a,Cx3cl1,…
1949	GOBP_POSITIVE_REGULATION_OF_INTERLEUKIN_1_PRODUCTION	0.0069	0.17563	0.569952	1.40717	68	47	Il16,Panx2,Il6,Panx1,Ifi203,Casp8,Usp50,Clec7a,Malt1,Ifng,Fzd5,Ccl19,Ager,Casp1,Smad3,Tlr8,Nlrc4,Hk1,Gsdmd,Tyrobp,Nod1,Nlrp10,Inava
2499	GOBP_REGULATION_OF_HAIR_CYCLE	0.00691383	0.17563	0.638565	1.4958	68	24	Smo,Tgfb2,Fst,Ngfr,Tradd,Gal,Fermt1,Foxn1,Cdh3
188	GOBP_MORPHOGENESIS_OF_AN_EPITHELIUM	0.0069993	0.177	0.42318	1.14695	69	508	Fat4,Smo,Wnt10a,Frzb,Gpc3,Twist1,Foxq1,Sema3a,Stard13,Cav3,Kdf1,Tgfb2,Sema3e,Sox11,Trim71,Jag1,Sema3c,Aldh1a3,Lmo4,Rspo3,Pkd1,Klf4,Sulf1,Krt12,Igfbp5,Fst,Acvr1,Dact1,Tcap,Rnf207,Dlg5,Prox1,Agt,Lama3,Hbegf,Wnt16,Six1,Ngfr,Rbpj,Sox4,Psme1,Fgf10,Plekha4,Tiam1,Mef2c,Gpc4,Brsk2,Mthfr,Plxna1,Gli3,Sox8,Celsr3,Flrt3,Magi2,Lbx1,Fermt1,Dll1,Trp63,Celsr1,Nrarp,Bmp4,Rala,Col5a1,Fzd7,Hes5,Arhgap12,Spry2,Ski,K…
5982	GOMF_CALCIUM_DEPENDENT_PHOSPHOLIPID_BINDING	0.007	0.177	0.568827	1.409	69	49	Cpne9,Cpne6,Cpne2,Cpne5,Syt12,Dysf,Esyt3,Pla2g4e,Syt17,Anxa11,Syt5,Syt10,Doc2b
10967	GeneWeaver_Ponder_2008_GS137384_Gene expressions in hippocampus of rapid selection response for contextual fear conditioning in a cross between C57BL/6J and A/J_Top25_Effect	0.00711423	0.178887	0.638464	1.49556	70	24	Spon1,Ssbp2,Gfap,Mef2c,Arsj,Msi2,Mga,Myo7a,Cd99l2,Smg1
131	GOBP_NEUTROPHIL_HOMEOSTASIS	0.00718391	0.178887	0.726707	1.59075	69	13	Mpl,Mertk,Il6,Pde4b,Slc7a11
1463	GOBP_LIPOXYGENASE_PATHWAY	0.00718405	0.178887	0.692143	1.55603	70	16	Aloxe3,Ptgs2,Pla2g3,Alox8,Pon3,Ltc4s
1051	GOBP_ANIMAL_ORGAN_MORPHOGENESIS	0.00719928	0.178887	0.405458	1.10885	71	952	Dsp,Ryr1,Fat4,Npy2r,Smo,Wnt10a,Frzb,Gpc3,Ntn5,Twist1,Aqp6,Inhba,Hdac1,Sema3a,Calb1,Cav3,Nectin3,Tgfb2,Fhl2,Stc1,Sox11,Jag1,Lhx9,Rflnb,Sema3c,Aldh1a3,Rspo3,Pkd1,Sulf1,Fgf18,Igfbp5,Fst,Csgalnact1,Dcn,Acvr1,Il6,Igf2,Hey2,Tgfb3,Dact1,Tcap,Rnf207,Foxj1,Dio3,Frem1,Lefty1,Dlg5,Emx1,Mapk3,Prox1,Agt,Cebpb,Mybpc3,Col11a1,Tnnc1,Rpe65,Lama3,Nrp2,Wnt16,Six1,Ngfr,Rbpj,Adamts1,Megf11,Sox4,Psme1,Zmiz1,Rarb,Fgf10…
3012	GOBP_LYMPHOCYTE_ACTIVATION	0.00719928	0.178887	0.419048	1.13829	71	586	Cd1d1,Rasgrp1,Onecut1,Inhba,Mpl,Cd7,Rab27a,Sox11,Dock11,Icosl,Bcl6,Flt3,Cdkn1a,Mertk,Gpnmb,Tnip2,Il6,Igf2,Lgals3,Zap70,Rif1,Foxj1,Igfbp2,Dlg5,Chrna4,Cebpb,Zbtb16,Ung,Ticam1,Bcl3,Lck,Tac1,Efnb3,Arg2,Tlr9,Was,Rara,Gsn,Rbpj,Sox4,Blnk,Casp8,Zmiz1,Clec7a,Cd3g,Fgf10,Ccdc88b,Rag2,Egr3,Pik3r6,Tnfsf11,Mef2c,Ebi3,Cd22,Nfatc2,Zfpm1,Hsph1,Prdm1,Cr2,Cyp26b1,Lmo1,Chd7,Pla2g2d,Gal,Tnfrsf13b,Gli3,Inha,Cd74,Cgas,…
10230	Mural_All_Zeisel_Science_2015	0.00719928	0.178887	0.489973	1.27441	71	125	Tnxb,Moxd1,Parp8,Rccd1,C1qtnf7,Tgfb3,Melk,Bgn,Myh11,Itga8,Trabd2b,Filip1l,Emilin1,Pla2r1,Crtc3,Myocd,Tgfb1i1,Myl9,Zc2hc1a,Rcn3,Fzd5,Obscn,Pdlim3,Smad6,Itga10,Gm13889,Ptges3l,Plin4,Fgl2,Arid3b,Lmna,Adamts16,Wtip,Aoc3,Accs,Tpm1,Phtf2
3223	GOBP_CHONDROITIN_SULFATE_PROTEOGLYCAN_METABOLIC_PROCESS	0.0072	0.178887	0.577505	1.4175	71	43	Chsy3,Chst9,Spock3,Csgalnact1,Dcn,B3gat2,Ndnf,Bgn,Ncan,Chst7,Bcan,B3gat1,Arsb,Chst12,Chsy1,Cspg4
5664	GOCC_HIPPOCAMPAL_MOSSY_FIBER_TO_CA3_SYNAPSE	0.00720504	0.178887	0.619828	1.47762	71	29	Calb1,Nectin3,Syt12,Prkar1b,Adcy8,Efnb3,Stxbp5,Slc30a3,Epha7,Adcy1,Sh3gl2,Cacng2,Lrrtm2,Grik4,Syt1
6086	GOMF_ION_TRANSMEMBRANE_TRANSPORTER_ACTIVITY	0.00729927	0.180818	0.408546	1.11539	72	835	Ryr1,Slc27a2,Otop2,Kcnf1,Plp2,Tmc6,Aqp6,S100a6,Cox7a1,Slc6a13,Slc18a3,Kcna5,Atp6v1c2,Grik3,Pkd1,Kcnk10,Slc25a18,Slco2a1,Scnn1a,Slc26a11,Slc4a11,Scn1b,Grin1,Slc6a20a,Panx1,Slc35d2,Lrrc55,Sfxn2,Chrna4,Asic4,Kcnq1,P2rx5,Grik1,Kcns2,Gabrr2,Aqp11,Slc35d3,Slc6a1,Cacng3,Cacna1s,Abcc3,Slc7a4,Kcnh7,Htr3a,Slc16a4,Gabrd,Slc39a2,Slc36a2,Itpr1,Tmem144,Slc25a45,Gria1,Kcnk9,Cacna1g,Lrrc8e,Slc22a4,Slc20a1,Kcnk4,…
700	GOBP_REGULATION_OF_MUSCLE_CONTRACTION	0.00739926	0.182471	0.484952	1.26559	73	135	Dsp,Npy2r,Cav3,Stc1,Nos1,Tnni1,Tacr3,Rnf207,Prkg1,Arhgap42,Mybpc3,Kcnq1,Tnnc1,Gstm7,Hspb6,Chrm3,Adra2a,Pde4b,Sstr2,Dsg2,Trpm4,Sphk1,Kit,Myocd,Ace2,Myl9,Nmur2,Sri,Tnnt2,Dock4,Dapk3,Gucy1a1,Tnnc2,Fkbp1b,Scn5a,Atp1a1,Ccn2,Gata4,Slc8a3,Chga,Ehd3,Dock5,Atp2b1,Sod1,Atp1b1,Rgs2,Gper1,Bmp10,Jup,Cacna1c,Tacr2
1263	GOBP_RESPONSE_TO_ORGANIC_CYCLIC_COMPOUND	0.00739926	0.182471	0.408959	1.11594	73	801	Ryr1,Smo,Penk,Gpr83,Cidea,Inhba,Hdac1,Tgfb2,Rftn1,Stc1,Drd5,Mstn,Lum,Flt3,Cdkn1a,Drd1,Dusp1,Klf4,Sgk1,Htr2c,Igfbp5,Ramp3,Tacr3,Il6,Tgfb3,Panx1,Drd4,Igfbp2,Mapk3,Pck2,Nr2f2,Cebpb,Kcnq1,P2rx5,Gstm7,Ticam1,Rftn2,Ddit4,Tac1,Ass1,Homer2,Sstr1,Adcy8,Cacna1s,Six1,Gsn,Catsperg1,Rap1b,Prkcg,Chek2,Gldc,Klf5,Sting1,Htr3a,Jun,Casp8,Zmiz1,Fgf10,Htr1f,Ascl1,Pea15a,Rxrg,Tiam1,Chrm3,Cdo1,Mef2c,Zfp703,Mthfr,Phex,…
1923	GOBP_INTERLEUKIN_1_PRODUCTION	0.00749925	0.183289	0.51565	1.31712	74	84	Il16,Panx2,Il6,Panx1,Il1r2,Arg2,Ifi203,Casp8,Usp50,Clec7a,Mefv,Malt1,Sphk1,Git1,Ifng,Pml,Fzd5,Cx3cl1,Ccl19,Ager,Casp1,Smad3,Tlr6,Tlr8,Nlrc4,Hk1,Gsdmd,Tyrobp,Ffar4,Nod1,Nlrp10
3670	GOBP_CALCIUM_ION_TRANSPORT_INTO_CYTOSOL	0.00749925	0.183289	0.484294	1.26364	74	134	Ryr1,Capn3,Hap1,Jsrp1,Nos1,Drd1,Htr2c,Npsr1,Ramp3,Grin1,P2rx5,Gstm7,Lck,Itpr1,Trdn,Chd7,Jph1,Slc8a2,Trpv6,Fkbp1a,Trpa1,Cxcl10,Pml,Atp2b4,Cx3cl1,Sri,Drd2,Ccl19,Ubash3b,Grin2a,Jph4,Fkbp1b,Fgf2,Htr2a,Slc8b1,Ptprc,Ryr3,Slc8a3
6357	GOMF_NEUROTRANSMITTER_RECEPTOR_ACTIVITY	0.00749925	0.183289	0.508623	1.30456	74	91	Drd5,Grik3,Drd1,Htr2c,Grin1,Drd4,Chrna4,Grik1,Gabrr2,Htr3a,Gabrd,Htr1f,Chrm3,Gria1,Gabrg2,Htr4,Grin3a,Grin3b,Chrna7,Grid2,Chrna1,Gabrr3,Gabra2,Drd2,Adrb1,Gabra4,Grin2a,Chrna2,Chrnb3,Htr2a,Gria3,Gria4,Gabra1,Ptk2b,Grik4,Gabrg1,Chrna6,Chrm5,Gabra5,Htr1a,Chrnb1
10280	DropViz_STR_Polydendrocytes_Tnr_cluster-markers.csv	0.00749925	0.183289	0.51682	1.31921	74	83	Tmem255a,Spon1,Dct,Matn4,Fabp7,Mycl,Fxyd6,Afap1l2,Pxdc1,Megf11,Emid1,Bmp4,Bfsp2,Grin3a,Tmem255b,Col9a3,Smoc1,Tnr,Pdgfra,Brinp3,Sez6l,Cd9,Cspg4,Tmem163,Lims2,Rgcc,Mfsd2a,Susd5,Sh3bp4,Mpzl1,Galnt10
872	GOBP_LONG_TERM_MEMORY	0.00760228	0.184685	0.611008	1.46868	75	32	Lrrn4,Calb1,Sgk1,Tac1,Adcy8,Rasgrf1,Gria1,Npas4,Ptchd1,Adcy1,Drd2
2308	GOBP_AORTA_MORPHOGENESIS	0.00760532	0.184685	0.618514	1.47449	75	29	Tgfb2,Jag1,Hey2,Prox1,Adamts9,Six1,Rbpj,Sox4,Chd7
1268	GOBP_NEGATIVE_REGULATION_OF_MUSCLE_HYPERTROPHY	0.00760685	0.184685	0.624591	1.48469	75	28	Cav3,Mstn,Mlip,Igfbp5,Rgs4,Foxo1,G6pdx,Atp2b4,Ppara,Smad3,Lmna,Pak1
2575	GOBP_POSITIVE_REGULATION_OF_ION_TRANSPORT	0.00769923	0.185288	0.417032	1.13343	76	607	Npy2r,Tenm1,Smo,Gpc3,Cck,Tgfb2,Capn3,Stc1,Hap1,Nos1,Opn3,Arpp19,Drd1,Npsr1,Cartpt,Ramp3,Tgfb3,Lgals3,Scn1b,Rnf207,Tesc,Grin1,Drd4,Stac,Lrrc55,Actn2,Ache,Pck2,Cebpb,Kcnq1,P2rx5,Gstm7,Fgg,Slc35d3,Tfr2,Hspa2,Tac1,Adcy8,Baiap3,Cacng3,Wfs1,Acsl5,Sox4,Htr3a,Casp8,Exph5,Ppp3r1,Edn3,C2cd2l,Trdn,Pla2g3,Tnfsf11,Zdhhc8,Adra2a,Mtcl1,Rnasel,E2f1,Gal,Gli3,Adipoq,Cxcl12,Rhoq,Pla2r1,Ang,Hps4,Rbp4,Trp63,Scn4b,Arh…
4305	GOBP_SENSORY_ORGAN_MORPHOGENESIS	0.00769923	0.185288	0.457527	1.21569	76	226	Frzb,Twist1,Hdac1,Calb1,Nectin3,Sox11,Jag1,Aldh1a3,Tcap,Dio3,Mapk3,Prox1,Col11a1,Rpe65,Wnt16,Six1,Megf11,Rarb,Fgf10,Cyp26b1,Stra6,Chd7,Gli3,Sox8,Olfm3,Nrl,Dll1,Rbp4,Hcn1,Bmp4,Col5a1,Spry2,Ski,Vax2,Prkra,Crb1,Mfap2,Clrn1,Fzd5,Pde6c,Lhfpl5,Myo6,Ahi1,Dscam,Myo7a,Prom1,Cep290,Dlx6,Fbn1,Myo3b,Grhl3,Foxn4,Rorb,Sp3,Pitx3,Sdk2,Lhx1,Wnt9a,Ttc39c,Hesx1,Mfsd2a,Bcar3,Rom1,Fgf8,Tifab,Tbx18,Ift122,Kcnq4,Hpn,Gs…
10308	FAN_EMBRYONIC_CTX_BRAIN_ENDOTHELIAL_2	0.00769923	0.185288	0.446301	1.19374	76	281	Col6a1,Ccdc3,Ecm2,Frzb,Ifitm3,Stard13,Cox7a1,Nt5dc2,Mfge8,Rftn1,Car4,Lum,Timp1,Plagl1,Dcn,Fbln1,Hey2,Tesc,Prkg1,Arhgap42,Fxyd6,Nr2f2,Pde7b,Bgn,Gprc5c,Col3a1,Slc6a1,Itpr1,Rbp1,Col1a2,Lgals3bp,Nr2f1,Lama4,Dgkh,Itga4,Vim,Phactr2,Kcne4,Nid1,Tgfb1i1,Myl9,Inpp4b,Snai2,Rnf24,Myo6,Map1lc3a,Frmd6,Slc12a7,Itga1,Tns1,Pdlim7,Sytl2,Isyna1,Nodal,Bche,Gucy1a1,Gm13889,Itih5,Lmna,Adgrd1,Ccr10,Adam33,St3gal5,Prelp…
10397	HU_FETAL_RETINA_RPE	0.00769923	0.185288	0.454598	1.21101	76	244	Frzb,Lypd1,Dct,Rab27a,Slc6a13,Abca4,Atp6v1c2,Rflnb,Sema3c,Aldh1a3,Zfp503,Tpd52l1,Sulf1,Sgk1,Igfbp5,Gpnmb,Ccbe1,Bace2,Fnip2,Slc6a20a,Drd4,Echdc2,Rab38,Rpe65,Slc35d3,Gprc5c,Fam174b,Osbpl1a,Pgm5,Hsbp1l1,Cdo1,Col1a2,Ccnd2,Stra6,Morn1,Crtap,Lhx2,Slc4a4,Dsg2,Bmp4,Serpinf1,Pcolce2,Vim,Timp2,Phactr2,Ttr,Dcdc2a,Myl9,Cdr2,Mgst1,Wls,Slc16a8,Fbn1,Sfrp5,Myrf,Smad3,Gja1,Cd63,Dhrs3,Rnase1,Rgr,Pard6b,Trpm3,Sesn3…
452	GOBP_PROTEOGLYCAN_METABOLIC_PROCESS	0.00779922	0.186875	0.515308	1.31625	77	84	Chsy3,Chst9,Gpc1,Spock3,Sulf1,Csgalnact1,Dcn,Hs3st5,B3gat2,Ndnf,Bgn,Col11a1,Cnmd,Glce,Ndst4,Chst10,Ncan,Chst7,Bcan,Hs2st1,B3gat1,Hs6st1,Arsb,Chst12,Chsy1,Extl3,Cspg4,Bmp2,Fam20b,Adamts12
4146	GOBP_DIVALENT_INORGANIC_CATION_HOMEOSTASIS	0.00779922	0.186875	0.42712	1.15435	77	438	Kl,Ryr1,Npy2r,Lpar4,Calb1,Cav3,Capn3,Stc1,Calca,Hap1,Jsrp1,Drd5,Kcna5,Nos1,Drd1,Pkd1,Htr2c,Npsr1,Gpr6,Ramp3,Grin1,Cxcr1,Drd4,P2rx5,Gstm7,Lck,Tac1,Adcy8,Gpr12,Wfs1,Edn3,Lpar1,Itpr1,Trdn,Tmtc4,Gria1,Tnfsf11,Oprl1,Ccrl2,Chd7,Jph1,Slc30a10,Cxcl12,Hcrtr1,Ackr2,Slc8a2,Trpv6,Slc30a3,Fkbp1a,Slc30a2,Trpa1,Slc24a4,Slc39a10,Trpm4,Nmb,Gipr,Ccr4,Atp2b3,Chrna7,Slc30a4,Cxcl10,Adm,Bok,Pml,Atp2b4,Tmc8,Kcnk3,Nmur2…
10080	HP_NEOPLASM_OF_THE_ADRENAL_CORTEX	0.00783683	0.187171	0.657135	1.51512	77	20	Cdkn1a,Igf2,Kcnq1,Cacna1s,Chek2,Idh1
763	GOBP_HOMOPHILIC_CELL_ADHESION_VIA_PLASMA_MEMBRANE_ADHESION_MOLECULES	0.00789921	0.187171	0.488306	1.26954	78	124	Cdhr1,Fat4,Nectin3,Pcdh19,Pkd1,Pcdh7,Pcdhb3,Vstm2l,Cntn6,Cadm3,Cdh15,Clstn1,Celsr3,Cdh10,Celsr1,Dsg2,Cdh26,Pcdhgc4,Cdh9,Cdh7,Dscam,Pcdhb15,Cdh3,Tro,Cntn2,Pcdhac1,Robo4,Igsf9,Pcdhga7,Cdh4,Cadm1,Cntn4,Kirrel3,Pcdhgb2,Sdk2,Cdh8,Pcdhgb7,Cdhr2,Pcdhb21,Pcdhb5,Plxnb2,Pcdhga1,Nectin4,Cdh11,Cdh18,Amigo1,Emb,Cdh17,Dsc3,Cdh16
1932	GOBP_INTERLEUKIN_8_PRODUCTION	0.00789921	0.187171	0.523645	1.32816	78	74	Il17d,Klf4,Il6,Afap1l2,Bcl3,Tlr9,Cd14,Clec7a,Prg3,Adipoq,Cd74,Tlr5,Zfp580,Gdf2,Bpi,Lbp,Tlr6,Tlr8,Cd244a,Hyal2,Ptprc,C5ar2,Tlr7,Park7,Mavs,Nod1,Nlrp10,Hspa1a,Prkd2,Il17f,Tlr1,Lrrc19,F3,Ptpn22,Elane,Nos2,Ssc5d,Pycard,Anxa4,F2r,Fadd,Il10,Stat3,Rela,Ddit3,Otud7b,Tirap,Wnt5a
10813	"Gemma_GSE8641_Rnf41_is_associated_with_anxiety_like_behavior,_major_depression_and_beta_carboline_induced_seizure_-_GPL339_StrainOrLine_C57BL.6_Down"	0.00790316	0.187171	0.607262	1.46336	78	33	Necab3,Card10,Acvr2a,Lyz1,Nrip3,Gsta4
10814	"Gemma_GSE8641_Rnf41_is_associated_with_anxiety_like_behavior,_major_depression_and_beta_carboline_induced_seizure_-_GPL340_StrainOrLine_C57BL.6_Down"	0.00790316	0.187171	0.607262	1.46336	78	33	Necab3,Card10,Acvr2a,Lyz1,Nrip3,Gsta4
9708	HP_ABNORMAL_MUSCLE_FIBER_PROTEIN_EXPRESSION	0.00791662	0.187171	0.642321	1.50015	78	23	Col6a1,Cav3,Syne1,Dysf
778	GOBP_TRANSFORMING_GROWTH_FACTOR_BETA_RECEPTOR_SIGNALING_PATHWAY	0.0079992	0.187171	0.468311	1.2352	79	179	Gdf10,Onecut1,Cidea,Cav3,Tgfb2,Sox11,Mstn,Rasl11b,Acvr1,Tgfb3,Lefty1,Nrep,Col3a1,Appl2,Jun,Zmiz1,Skil,Col1a2,Zfp703,Adamtsl2,Dkk3,Emilin1,Fermt1,Spry2,Myocd,Ski,Wfikkn1,Onecut2,Tgfb1i1,Pml,Ppara,Pmepa1,Ppm1a,Wfikkn2,Gdf15,Smad6,Fbn1,Smad3,Nodal,Spred1,Spred3,Ltbp4,Dand5,Cited1,Fos,Ptk2,Ing2,Lrg1,Folr1,Sirt1,Hspa1a,Mtmr4,Gdf9,Dab2,Ubc,Zyx,Il17rd,Ltbp3,Il17f,Eng,Fermt2,Rhoa,Peg10,Nkx2-1,Parp1,Amhr2…
1651	GOBP_REGULATION_OF_BONE_MINERALIZATION	0.0079992	0.187171	0.531721	1.34311	79	68	Kl,Twist1,Rflnb,Acvr2a,Acvr1,Tgfb3,Acvr2b,Mef2c,Bmp4,Trpm4,S1pr1,Smad3,Pkdcc,Bmp2k,Ahsg,Bmp2,Wnt10b,Rflna,Isg15,Enpp1,Atp2b1,Sox9,Ptk2b,Fgf23,Osr1,Ltbp3,Ank,Mgp,Tfap2a
2476	GOBP_ODONTOGENESIS	0.0079992	0.187171	0.494018	1.27925	79	113	Smo,Wnt10a,Twist1,Aqp6,Inhba,Hdac1,Tgfb2,Fst,Tgfb3,Ngfr,Fgf10,Acp4,Tnfsf11,Col1a2,Phex,Gli3,Foxo1,Trp63,Bmp4,Slc24a4,Adm,Ppara,Alpl,Rogdi,Lrp4,Tuft1,Axin2,Tnc,Car2,Pdgfra,Lama5,Cd34,Nkx2-3,Scn5a,Adamts5,Bmp2,Fam20c,Klk4,Fgf8,Relt,Hand2,Lamb1,Aqp1,Rspo2,Dlx1,Osr1
10377	HAY_BONE_MARROW_FOLLICULAR_B_CELL	0.0079992	0.187171	0.493819	1.27937	79	114	Spon1,Cobll1,Sel1l3,Cpne5,Bace2,Coch,P2rx5,Baiap3,Mettl8,Cxxc5,Adam19,Mef2c,Ebi3,Cd22,Chd7,Tnfrsf13b,Gng7,Orai2,Stx7,Marchf1,Large1,Vopp1,Fxyd1,Col9a3,Cd83,Nxph4,Rel,Fcmr,Col4a3,Cd79a,Plekhg1,Blk,H2-Oa,Osbpl10,Pkhd1l1,Lims2,Fcgr2b,Sp110
10630	MCCLUNG_COCAINE_REWARD_5D	0.0079992	0.187171	0.531394	1.34229	79	68	Penk,Cck,Gadd45a,St6galnac5,Fscn1,Tubb4a,Znrf1,Ptpn5,Gria1,Pde4b,Hps4,Stxbp1,Leng8,Vamp2,Coro2b,Ccn2,Klf13,Top2a,Pou2f1,Mark2,Mtmr9,Gria4,Sdhc,Fbxw7,Spock2,Unc93b1,Zfp64,Jup,Per2
8182	HP_LIMITED_KNEE_EXTENSION	0.00809471	0.18804	0.687983	1.54668	79	16	Pcdh19,Csgalnact1,Scn1b,Gabrd,Gabrg2,Hcn1,Stxbp1,Scn9a,Gpc6,Gabra1
3591	GOBP_RETINA_MORPHOGENESIS_IN_CAMERA_TYPE_EYE	0.00809919	0.18804	0.5518	1.37751	80	55	Calb1,Nectin3,Dio3,Prox1,Rpe65,Megf11,Sox8,Nrl,Dll1,Rbp4,Hcn1,Crb1,Pde6c,Ahi1,Dscam,Prom1,Foxn4,Rorb,Sdk2,Lhx1,Mfsd2a,Rom1,Sox9,Slc1a1,Cdon,Tfap2b,Sdk1,Thy1,Tfap2a,Man2a1,Cabp4
428	GOBP_METANEPHROS_MORPHOGENESIS	0.00810486	0.18804	0.61288	1.46848	80	31	Smo,Calb1,Pkd1,Foxj1,Fgf10,Sox8,Bmp4,Hes5,Fras1,Basp1,Lgr4,Cited1,Lhx1,Hes1
3222	GOBP_CHONDROITIN_SULFATE_PROTEOGLYCAN_BIOSYNTHETIC_PROCESS	0.00810486	0.18804	0.612166	1.46313	80	30	Chsy3,Chst9,Csgalnact1,Dcn,B3gat2,Bgn,Ncan,Chst7,Bcan,B3gat1,Chst12,Chsy1,Cspg4
401	GOBP_PULMONARY_VALVE_MORPHOGENESIS	0.00818182	0.189425	0.682961	1.54436	80	17	Tgfb2,Jag1,Hey2,Stra6,Bmp4,Smad6
10498	Blaveri_2010_FlindersSensitiveLine_Upregulated_HC	0.00819918	0.189427	0.452495	1.20638	81	251	Trhr,Npy2r,Twist1,Gfra1,Tmem158,Thrsp,1110032F04Rik,Rab27a,Ctxn2,Gda,Igfbp5,Fabp7,Dcn,Prss23,Ramp3,Cth,S100a10,Spata13,Tmco5,Chia1,Ass1,Ncapg2,Creg1,Vstm2b,Tmem144,Kcnk9,Mefv,Camk2n2,Lmo2,Ltk,Bhlhe22,Pde1a,Gzmm,Hcn1,Lrrn3,Ptgr1,Bmp3,Chrna7,Stxbp1,Slit3,Ap1s1,Grid2,Septin6,Mgst1,Prmt2,Mrps6,Vopp1,Rasgrp2,Bloc1s6,Adam8,Fen1,H2-M3,Mettl18,Rragd,Zfand5,Wrap53,Kcnk2,Pkp4,Nkain3,Hrk,Prelp,Htr2a,Lcmt2,G…
1293	GOBP_NEGATIVE_REGULATION_OF_SMOOTH_MUSCLE_CELL_MIGRATION	0.00825199	0.190136	0.662386	1.51797	81	19	Igfbp5,Trib1,Prkg1,Mef2c,Adipoq,Myocd
96	GOBP_UROGENITAL_SYSTEM_DEVELOPMENT	0.00829917	0.190136	0.44291	1.18728	82	303	Fat4,Smo,Gpc3,Calb1,Greb1l,Tgfb2,Sox11,Jag1,Pkd1,Sulf1,Dcn,Foxj1,Dlg5,Prox1,Agt,Zbtb16,Aqp11,Ass1,Crlf1,Arg2,Six1,Wfs1,Adamts1,Sox4,Rarb,Fgf10,Itga8,Mef2c,Cyp26b1,Stra6,Gli3,Tbc1d32,Alox8,Adipoq,Sox8,Magi2,Cat,Dll1,Rbp4,Trp63,Bmp4,Hes5,Serpinf1,Il6ra,Myocd,Hoxa13,Fras1,Nid1,Basp1,Frem2,Ahi1,Mme,Lrp4,Epha7,Angpt1,Smad6,Prom1,Cep290,Fbn1,Tnc,Irx1,Smad3,Ptpro,Traf3ip1,Car2,Tiparp,Adamts6,Fgf1,Lgr4,W…
3315	GOBP_REGULATION_OF_CHEMOTAXIS	0.00829917	0.190136	0.462321	1.22323	82	197	Ntf3,Il16,Sema3a,Sema3e,Sema7a,Mstn,Sema3c,Dusp1,Fgf18,Il6,Tpbg,Mapk3,Sema4f,Fgf10,Edn3,Lpar1,Tiam1,Plxna3,Sema3g,Cxcl12,Cd74,Il6ra,Rarres2,Dpp4,Ccr4,Ccl12,Mif,Cxcl10,Zswim5,Zfp580,Ppm1f,S1pr1,Nrp1,Dscam,Cmklr1,Ccl19,Ager,Mst1,Smad3,Lbp,Ptpro,Kdr,Fgf1,Pou4f2,Sema4d,Pdgfra,Sema4c,Fgf2,Usp14,Ddt,Slc8b1,C5ar2,Nbl1,Tubb2b,Mcu,Vegfc,Ptk2,Zswim8,Mmp28,Cxcl14,Sema5b,Ccn3,Ptk2b,Prkd2,Vegfb,Rin3,P2ry12,Ef…
10291	FAN_EMBRYONIC_CTX_BIG_GROUPS_BRAIN_ENDOTHELIAL	0.00829917	0.190136	0.43797	1.17667	82	336	Col6a1,Ccdc3,Nkd2,Frzb,Foxq1,Ifitm3,Stard13,Cox7a1,Cobll1,Car4,Jag1,Ppic,Pald1,Klf4,Timp1,Dcn,Slco2a1,Tesc,S100a10,Nr2f2,Pde7b,Vwa1,Bgn,Afap1l2,Tm4sf1,Col3a1,Wfs1,Ifitm2,Sting1,Igfbp4,Col1a2,Tmem88,Lmo2,Stra6,Rapgef5,Lama4,Abcg2,Fkbp1a,Slc39a10,Vim,Dusp6,Phactr2,Nampt,Tspan9,Nid1,Tgfb1i1,Myl9,Mfap2,Dpep1,Pmepa1,Myo6,Lxn,Slc12a7,Itga1,Hopx,Tns1,Cnn2,Eva1b,Robo4,Isyna1,Kdr,Car2,Rnase1,Itih5,Cyyr1,P…
10439	DESCARTES_MAIN_FETAL_GANGLION_CELLS	0.00840252	0.191703	0.60435	1.45267	83	32	Akain1,Slc17a6,Syt5,Islr2,Rab37,Nrn1,Lgi3,B4galnt1,Pou4f2,Chrnb3,Opn4,Kif5a,Tmem163,Prph,Gpr139,Chrna6,Irx4,Fndc9,Il1rl2
10474	DESCARTES_FETAL_EYE_GANGLION_CELLS	0.00840252	0.191703	0.60435	1.45267	83	32	Akain1,Slc17a6,Syt5,Islr2,Rab37,Nrn1,Lgi3,B4galnt1,Pou4f2,Chrnb3,Opn4,Kif5a,Tmem163,Prph,Gpr139,Chrna6,Irx4,Fndc9,Il1rl2
1944	GOBP_POSITIVE_REGULATION_OF_CHEMOKINE_PRODUCTION	0.00849915	0.193105	0.547711	1.36865	84	56	Twist1,Il6,Chia1,Ticam1,Tlr9,Clec7a,Il33,Alox8,Adipoq,Ffar3,Cd74,Il6ra,Ifng,Ager,Lbp,Il17ra,Selenok,Tlr7,Mavs
3407	GOBP_PROTEIN_HOMOTETRAMERIZATION	0.00849915	0.193105	0.55517	1.38087	84	52	Ryr1,Tdo2,Aldh1a3,Cth,Appl2,Hcn1,Trpa1,Crtc3,Trpm4,Aldh9a1,Cryz,Samhd1,Gls,Thg1l,Ryr3,Sycp1,Gnmt,Trpm2,Acacb
4509	GOBP_POSITIVE_REGULATION_OF_CYTOKINE_PRODUCTION_INVOLVED_IN_INFLAMMATORY_RESPONSE	0.00854014	0.193635	0.65376	1.50733	84	20	Il17d,Il6,Ticam1,Clec7a,Pla2g3,Il17b
3342	GOBP_REGULATION_OF_SECRETION	0.00869913	0.196834	0.418546	1.13632	86	567	Rab26,Npy2r,Inhba,Acvr1c,Cck,Tgfb2,Stc1,Rab27a,Sox11,Hap1,Midn,Kcna5,Sgk1,Htr2c,Cdk5r2,Cartpt,Il6,Tgfb3,Drd4,Syt12,Ache,Chrna4,Pck2,Agt,Kcnq1,Fgg,Tfr2,Tac1,Adcy8,Baiap3,Syt6,Stxbp5,Rap1b,Sox4,Prkcg,Exph5,Fgf10,Edn3,Itpr1,C2cd2l,Tiam1,Pla2g3,Tnfsf11,Mef2c,Brsk2,Pram1,Adra2a,Cacna1g,Chd7,Gal,Ucp2,Syt17,Adipoq,Inha,Ffar3,Cxcl12,Cd74,Rab11fip5,Pla2r1,Ang,Rbp4,Syt5,Cplx3,Syn1,Syt10,Rfx3,Unc13b,Trpv6,D…
414	GOBP_VENTRICULAR_CARDIAC_MUSCLE_TISSUE_DEVELOPMENT	0.0088	0.198706	0.565974	1.39735	87	47	Dsp,Tgfb2,Hey2,Prox1,Mybpc3,Adamts9,Col11a1,Tnnc1,Rbpj,Chd7,Dsg2,Fkbp1a
2421	GOBP_NEUROTRANSMITTER_BIOSYNTHETIC_PROCESS	0.00888889	0.199711	0.678395	1.53403	87	17	Moxd1,Nos1,Ache,Aldh9a1,Dagla,Chat
10492	Gandal_2018_Schizophrenia_Upregulated_PFC	0.00889911	0.199711	0.449245	1.19936	88	264	Il1r1,Ifitm3,Stard8,Bcl6,Cdkn1a,Igfbp5,Timp1,Slc35f2,Tnip2,Slc26a11,Osmr,Clmn,Tgfb3,Fnip2,Acvr2b,Cebpb,Adamts9,Zbtb16,Ddit4,Mtmr11,Ifi203,Catsperg1,1700019D03Rik,Ifitm2,Klf5,Pdyn,Cd22,Cebpd,Hid1,Dusp9,Rfx3,N4bp2,Gprin3,Mga,Zfp827,Slc25a29,C2cd2,Nabp1,Timp2,Btg1,Pml,Atp2b4,Uhrf2,Ppp1r18,Spock1,Plk1,Ssh3,Tns1,Cdk18,Tiparp,Prss53,Sec63,Lancl3,Man2a2,Ptpn12,Plcxd2,Nfasc,Phtf2,Scn9a,Smg1,Wnt9a,Col4a2,…
10711	"Gemma_GSE100236_RNA_sequencing_of_whole,_ventral_and_dorsal_hippocampus_after_different_stress_conditions_treatment_novelty.stress_Up"	0.00889911	0.199711	0.494019	1.27766	88	109	Bcl6,Cdkn1a,Ppp1r3g,Dusp5,Dusp1,Klf4,Sgk1,Trib1,Plk2,Ctla2a,Adamts1,Fosl2,Stk40,Ifrd1,Npas4,Fam186b,Hes5,Rasd1,Dusp6,Ccdc117,Rin2,Txnip,Irs1,Tcim,Ccdc134,Frmd6,Clk1,Nodal,Plk3,Irf9,Tiparp,Sik1,Plat,Atf3,Frmd4a,Zfp189,Fos,Arhgef3,Klf2,Plaur,Mafk
841	GOBP_ENDODERM_DEVELOPMENT	0.0089991	0.200337	0.521824	1.32227	89	73	Col6a1,Onecut1,Inhba,Hdac1,Dusp5,Dusp1,Col11a1,Lama3,Itga7,Vtn,Bmp4,Col5a1,Col12a1,Itga4,Smad3,Nodal,Itgb2,Lhx1,Dusp2,Col4a2,Gata4,Mesp1,Fgf8,Lamb1,Itgav,Ldb1
4194	GOBP_CARDIAC_MUSCLE_CELL_CONTRACTION	0.0089991	0.200337	0.537705	1.34969	89	61	Dsp,Cav3,Stc1,Kcna5,Scn1b,Rnf207,Kcnq1,Gsn,Cacna1g,Pde4b,Scn4b,Dsg2,Trpm4,Kcne4,Sri,Gja1,Scn5a,Atp1a1,Gata4,Cacnb2
6451	GOMF_PEPTIDE_BINDING	0.0089991	0.200337	0.450348	1.20148	89	258	Cd1d1,Inhba,Tmem158,Tgfb2,Ppic,Prlr,Gstm5,Ramp3,Acvr1,Gss,Pth2r,Grin1,Ache,Gstm7,Sstr1,Adcyap1r1,Ngfr,Cd14,Marco,Ppp3r1,Col25a1,C2cd2l,Gria1,Oprl1,Ebi3,Pex5l,Clstn1,Cd74,Pparg,Cat,Ang,Hcrtr1,Sstr2,H2-Ab1,Lrp8,Npr3,Crhr2,Trhde,Gipr,Chrna7,Mgst1,Nmur1,Tap2,Nmur2,Pom121l2,Itm2c,Fzd5,Glp1r,Pik3r1,Mas1,Mme,Tomm70a,Vipr2,H2-M3,Ghrhr,Ager,Galr3,Apbb2,Lbp,Vbp1,Tlr6,Bche,Gpr37l1,Oprd1,Npr1,Grin2a,Fbxo2,Ep…
3299	GOBP_MULTICELLULAR_ORGANISMAL_MOVEMENT	0.009	0.200337	0.559231	1.38729	89	50	Cav3,Myh3,Jsrp1,Tnni1,Tcap,Stac,Tnnc1,Gstm7,Itpr1,Ascl1,Synm,Homer1,Chrna1
1825	GOBP_REGULATION_OF_RESPONSE_TO_FOOD	0.00906618	0.201401	0.66648	1.51827	89	18	Cck,Cartpt,Npy,Prkcg,Ppara
1133	GOBP_NEGATIVE_REGULATION_OF_EPITHELIAL_CELL_MIGRATION	0.00909909	0.201724	0.528247	1.33304	90	67	Sema3a,Stard13,Card10,Stc1,Gadd45a,Klf4,Dcn,Nr2f2,Adamts9,Apoh,Mef2c,Vash1,Pparg,Serpinf1,Adgrb1,Atp2b4,Gdf2,Spred1,Fgf2,Dll4,Pdcd10
399	GOBP_PULMONARY_VALVE_DEVELOPMENT	0.00913471	0.202106	0.645299	1.49463	90	21	Tgfb2,Jag1,Hey2,Rbpj,Stra6,Bmp4,Smad6
10722	Gemma_GSE10415_7_Brain_Regions_in_20_Inbred_Strains_of_Laboratory_Mice_StrainOrLine_PWD_Down	0.00919908	0.202346	0.4273	1.15404	91	423	Cdhr1,Crym,Nptx2,Gsg1l,Igfbpl1,Cyp11a1,Cav3,Mylk3,Zfp804a,Jsrp1,Lhx9,Etnppl,Pdzrn3,Spock3,Krt12,Tbata,Fabp7,Tacr3,Cd300c2,St18,Stac,Prkg1,Sfxn2,Rab38,Aqp11,Adcyap1r1,1700019D03Rik,Zfp324,Tfap2c,Itga8,Tmem144,Zdhhc8,Ccrl2,Mefv,Cmc2,Coq10b,Lmo2,Mx2,Slc22a3,Jph1,Pxmp2,Gpr84,Magi2,Lypd6b,Slc6a17,Elovl2,Nmb,Kif12,Slc6a15,Ufsp1,Marchf1,Nat8,Crb1,Bcan,Acy3,Htatip2,Nat8f5,Cdkn2d,St6galnac4,Dgki,Slc6a7,Pc…
5590	GOCC_EXCITATORY_SYNAPSE	0.0092	0.202346	0.570139	1.40166	91	44	Unc13c,Syndig1,Shisa6,Grin1,Cbln1,Adcy8,Cacng3,Cntn6,Plcb4,Gria1,Slc17a6,Pde4b,Grid2,Lrrtm1
4926	GOBP_SEMI_LUNAR_VALVE_DEVELOPMENT	0.00920092	0.202346	0.577941	1.41178	91	40	Twist1,Tgfb2,Jag1,Hey2,Rbpj,Stra6,Emilin1,Bmp4,Rock2,Slit3,Snai2,Smad6,Dll4,Gata4,Bmp2
9828	HP_ABNORMAL_THYROID_HORMONE_LEVEL	0.00933908	0.20412	0.71614	1.56762	90	13	Trhr,Magel2,Duox2,Thra,Ndn,Alms1
6090	GOMF_CALCIUM_ION_TRANSMEMBRANE_TRANSPORTER_ACTIVITY	0.00939906	0.20412	0.48559	1.26301	93	125	Ryr1,Pkd1,Grin1,Panx1,Cacng3,Cacna1s,Itpr1,Cacna1g,Cacna2d4,Slc8a2,Trpv6,Cacna2d2,Trpa1,Slc24a4,Cacnb1,Cacng5,Trpm4,Orai2,Grin3a,Grin3b,Atp2b3,Chrna7,Atp2b4,Cacna1i,Cacng8,Atp2b2,Cacng6,Trpc7,Calhm1,Trpm6,Atp2a3,Grin2a,Tmem37,Fkbp1b,Trpm3,Slc8b1,Trpc4,Mcu,Cacnb2,Ryr3,Slc8a3,Cachd1,Catsper3,Cacng2,Atp2b1,Trpm2,Itgav,Trpm1,Cacna1c,Atp2c2,Cacng1,Trpv4,Cacna2d1,Tspoap1,Pkdrej
5691	GOCC_ANCHORED_COMPONENT_OF_SYNAPTIC_VESICLE_MEMBRANE	0.00944171	0.20412	0.71413	1.56322	91	13	Rab26,Cplx3,Syn1
10835	Gemma_GSE81672_Ketamine_and_Imipramine_Reverse_Transcriptional_Signatures_of_Susceptibility_and_Induce_Resilience-Specific_Gene_Expression_Profiles_HC_treatment_imipramine_Up	0.00948206	0.20412	0.70413	1.55635	92	14	Cpne9,Amer3,B3galt5,Zbtb16,Pxdc1
794	GOBP_GLUTAMATE_RECEPTOR_SIGNALING_PATHWAY	0.00949905	0.20412	0.555292	1.37947	94	51	Grik3,Grin1,Grik1,Homer2,Sstr1,Tiam1,Gria1,Homer1,Grin3a,Grin3b,Grid2,Dagla,Cx3cl1,Plcb1,Grin2a,Gria3,Necab2,Cdk5r1,Grm8,Gria4,Ptk2b,Homer3,Grik4,Daglb,Trpm1,Cln3,Plp1,App
1916	GOBP_CHEMOKINE_PRODUCTION	0.00949905	0.20412	0.511438	1.30547	94	83	Twist1,Klf4,Il6,Chia1,Ackr1,Ticam1,Arg2,Tlr9,Clec7a,Mefv,Il33,Zfpm1,Alox8,Adipoq,Ffar3,Cd74,Il6ra,Cxcl5,Ifng,Snai2,Ager,Lbp,Il17ra,Selenok
2087	GOBP_RESPONSE_TO_LIPID	0.00949905	0.20412	0.408902	1.11503	94	765	Csf2rb2,Smo,Penk,Gpr83,Inhba,Hdac1,Ldoc1,Tgfb2,Stc1,Nos1,Mstn,Flt3,Cdkn1a,Dusp1,Klf4,Sgk1,Cd68,Trib1,Dcn,Ramp3,Tacr3,Tnip2,Il6,Ticam2,Tgfb3,Tesc,Igfbp2,Mapk3,Pck2,Twf2,Nr2f2,Cebpb,Mrc1,Ticam1,Ddit4,Tac1,Ass1,Sstr1,Adcy8,Rara,Catsperg1,Gldc,Cd14,Ovca2,Jun,Casp8,Zmiz1,Fgf10,Lpar1,Ascl1,Rxrg,Cdo1,Mef2c,Brinp2,Zfp703,Phex,Smyd3,Kcnk4,Cyp26b1,Gpbar1,E2f1,Timp4,Ltk,Ucp2,Foxo1,Adipoq,Pde4b,Npas4,Ffar3,P…
6280	GOMF_TRANSMEMBRANE_RECEPTOR_PROTEIN_KINASE_ACTIVITY	0.00949905	0.20412	0.513691	1.30935	94	80	Acvr1c,Flt3,Mertk,Ephb6,Epha8,Acvr2a,Acvr1,Acvr2b,Efnb3,Nrp2,Insrr,Ltk,Mst1r,Kit,Epha5,Nrp1,Epha7,Ephb1,Ntrk1,Efna3,Kdr,Ltbp4,Pdgfra,Epha4,Ephb3,Crim1
7480	HP_OMPHALOCELE	0.00949905	0.20412	0.528834	1.33333	94	66	Gpc3,Sema3e,Igf2,Dact1,Frem1,Kcnq1,Col11a1,Myh11,Hyls1,Gpc4,Mthfr,Chd7,Trp63,Fras1,Cd96,Frem2,Thra,Col11a2
10334	MANNO_MIDBRAIN_NEUROTYPES_HDA	0.00949905	0.20412	0.424573	1.148	94	447	Tenm1,Gfra1,Parp8,Rgs6,Sema3e,Sox11,Ctxn2,Grik3,Prlr,Shisal1,Pak5,Dact1,Zcchc12,Lrrc55,Chrna4,Nr4a2,Tmem121b,Nrep,Tfr2,Prkar1b,Tac1,Negr1,Adcy8,Ankrd13b,Arg2,Pdzrn4,Acsl5,Arhgap23,Clvs2,Zglp1,Klhl35,Ntng1,Ptpn5,Ap1s2,Gria1,Prdm8,Ly6h,Tmem88,Slc17a6,Plxna3,Celsr3,Trim67,Uchl1,Rapgef5,Kcnip4,Olfm3,Gabrg2,Retreg1,Lrrc3b,Magi2,Tmem35a,Tubb3,Sstr2,Ldb2,Slc8a2,Gprin3,Sult4a1,Prkca,Kcnab1,Plxnc1,Grin3a,…
4782	GOBP_POSITIVE_REGULATION_OF_REACTIVE_OXYGEN_SPECIES_BIOSYNTHETIC_PROCESS	0.0095	0.20412	0.566908	1.39594	94	45	Ptgs2,Rab27a,Klf4,Grin1,Ticam1,Ass1,Clec7a,Adgrb1,Ifng,Smad3,Tlr6,Itgb2,Slc5a3,Park7,Klf2,Duoxa2,Ptk2b,Icam1,Hsp90aa1,Zfp13,Cyba
4207	GOBP_REGULATION_OF_HEART_RATE_BY_CARDIAC_CONDUCTION	0.00950475	0.20412	0.591118	1.4306	94	35	Dsp,Kcna5,Scn1b,Kcnq1,Cacna1g,Scn4b,Dsg2,Trpm4,Kcne4
412	GOBP_CARDIAC_RIGHT_VENTRICLE_MORPHOGENESIS	0.00956023	0.204564	0.657741	1.50732	94	19	Tgfb2,Jag1,Sema3c,Hey2,Sox4,Chd7
4047	GOBP_RESPONSE_TO_TRANSFORMING_GROWTH_FACTOR_BETA	0.00959904	0.204564	0.454053	1.20746	95	232	Gdf10,Penk,Wnt10a,Onecut1,Cidea,Cav3,Tgfb2,Sox11,Mstn,Rasl11b,Acvr1,Tgfb3,Lefty1,Nrep,Col3a1,Appl2,Jun,Zmiz1,Sox5,Skil,Col1a2,Mef2c,Zfp703,Adamtsl2,Dkk3,Emilin1,Fermt1,Rock2,Spry2,Myocd,Ski,Wfikkn1,Onecut2,Tgfb1i1,Pml,Ppara,Pmepa1,Ppm1a,Wfikkn2,Gdf15,Smad6,Fbn1,Ovol2,Smad3,Nodal,Spred1,Spred3,Ltbp4,Dand5,Cited1,Cilp,Cldn1,Hyal2,Col4a2,Fos,Ptk2,Ing2,Lrg1,Folr1,Sirt1,Hspa1a,Sox9,Mtmr4,Gdf9,Dab2,Ubc…
6113	GOMF_LIGAND_GATED_ION_CHANNEL_ACTIVITY	0.00959904	0.204564	0.483207	1.2584	95	129	Ryr1,Grik3,Scnn1a,Grin1,Chrna4,Asic4,P2rx5,Grik1,Gabrr2,Htr3a,Gabrd,Itpr1,Gria1,Kcnj16,Gabrg2,Hcn1,Trpa1,Trpm4,Grin3a,Grin3b,Chrna7,Grid2,Cftr,Chrna1,Gabrr3,Kcnj6,Gabra2,Gabra4,P2rx6,Grin2a,Chrna2,Fkbp1b,Chrnb3,Asic1,Kcnk1,Gria3,Kcnj10,Kcnj14,Ryr3,Abcc8,Gria4,Gabra1,Trpm2,Ptk2b,Grik4,Aqp1,Shroom2,Gabrg1,Clca2,Chrna6,Gabra5,Cnga2,Chrnb1
285	GOBP_MONOCYTE_CHEMOTAXIS	0.0096	0.204564	0.569542	1.40019	95	44	Dusp1,Il6,Lgals3,Ccl20,Ccl17,Tnfsf11,Cxcl12,Il6ra,Ccl12,Cxcl10,Cx3cl1,Ccl22,Ccl19,Ptpro
6541	GOMF_RECEPTOR_ANTAGONIST_ACTIVITY	0.00977133	0.206211	0.66536	1.51572	96	18	Igsf1,Dkkl1,Fst,Dkk3,Wfikkn1,Esr2,Wfikkn2
9488	HP_ANTERIOR_UVEITIS	0.00978793	0.206211	0.700777	1.54894	95	14	Lacc1,Il6,Stat4,Il2rb,Mif
4093	GOBP_NEPHRON_DEVELOPMENT	0.00979902	0.206211	0.481682	1.25562	97	132	Fat4,Smo,Gpc3,Calb1,Jag1,Pkd1,Sulf1,Foxj1,Agt,Aqp11,Six1,Mef2c,Gli3,Adipoq,Sox8,Magi2,Dll1,Bmp4,Hes5,Il6ra,Nid1,Basp1,Ahi1,Angpt1,Prom1,Irx1,Ptpro,Fgf1,Lgr4,Wnt11,Pdgfra,Adamts16,Col4a3,Lama5,Cd34,Kirrel3,Cited1,Fgf2,Lhx1,Hes1,Bmp2,Foxd1,Tcf21,Fgf8
10744	Gemma_GSE10415_7_Brain_Regions_in_20_Inbred_Strains_of_Laboratory_Mice_StrainOrLine_C57L.J_Down	0.00979902	0.206211	0.442745	1.18551	97	293	Cdhr1,Crym,Serpina3n,Nptx2,Gsg1l,Spink8,Aqp6,Cyp11a1,Cox7a1,Mylk3,Zfp804a,Hap1,Jsrp1,Pdzrn3,Spock3,Drd1,Kcnk10,Krt12,Tbata,Tacr3,Cacng3,Pgm5,Tfap2c,Ptpn5,Lgi2,Krt82,Klk8,Pxmp2,Dcst1,Magi2,Pparg,Lypd6b,Arhgef4,Bfsp2,Stab2,Spry2,Itfg2,Yjefn3,Lamp3,Ski,Rnf32,Vwa3a,Mapk8ip1,Ttr,Ufsp1,Marchf1,Gba2,Nat8,Fxyd7,Bcan,Thra,Cdkn2d,St6galnac4,Map1lc3a,Zfp871,Tns1,Zgpat,Speg,Gabra4,Slc39a11,Adam11,Hnmt,Trpc7,…
3638	GOBP_LONG_TERM_SYNAPTIC_DEPRESSION	0.00980883	0.206211	0.617402	1.4676	97	28	Drd5,Sorcs2,Cbln1,Plk2,Adcy8,Gria1,Stxbp1,Grid2,Ager
5370	GOCC_DENSE_CORE_GRANULE	0.00980883	0.206211	0.617882	1.46874	97	28	Penk,Bace2,Npy,Stxbp5,Syt5,Stxbp5l,Kif1a,Adam8,Oprd1,Vps13c,Chga,Syt1,Sod1
6778	HP_BIFID_SCROTUM	0.00980883	0.206211	0.617686	1.46827	97	28	Fat4,Sema3e,Igf2,Dact1,Chd7,Bmp4,Hoxa13,Nr5a1,Myrf,Ar,Cdh11,Sox9,Fzd2,Mtm1
6401	GOMF_MAP_KINASE_PHOSPHATASE_ACTIVITY	0.00985222	0.206586	0.713262	1.56132	95	13	Dusp14,Dusp5,Dusp1,Dusp9,Dusp6,Dusp2,Dusp7,Dusp16
1289	GOBP_MYOTUBE_DIFFERENTIATION	0.00989901	0.206586	0.500026	1.28631	98	97	Ryr1,Smo,Bdnf,Cav3,Klhl40,Nos1,Six1,Klf5,Mef2c,Plekho1,Nfatc2,Smyd3,Cyp26b1,Pld3,Myocd,Homer1,Ski,Myorg,Adgrb1,Cxcl10,Acta1,Gdf15,Myf6,Scgb3a1,Mymk,Myog,Dner,Trim72,Cd9,Lmod3,Shox2,Wnt10b,Niban2,Ptgfrn,Ccn3
7532	HP_TACHYCARDIA	0.00989901	0.206586	0.49815	1.28272	98	100	Dsp,Ryr1,Csf2rb2,Sema3a,Scnn1a,Scn1b,Actn2,Kcnq1,Cacna1s,Trdn,Ucp2,Sftpc,Dsg2,Csf2ra,Trpm4,Sftpb,Fmo3,Lmna,Scn9a,Scn5a,Gata4,Pgm1,Cacnb2,Bmp2,Hfe,Abcc8,Myoz2,Csrp3,Sdhc,Kynu,Hnf1a,Jup,Cacna1c,Jph2,Abca3,Hnf4a,Cacna2d1,Cnbp,Tnni3k
10222	Astrocyte_All_Zhang_JNeuro_2014	0.00990198	0.206586	0.5797	1.41081	98	38	Gdpd2,Sorcs2,Aifm3,Cth,Itga7,Pla2g3,Slc30a10,Phkg1,Slc4a4,Grhl1,Abcd2,Chrdl1,Tnc,Fmo1,Cbs
2772	GOBP_CELL_FATE_COMMITMENT	0.009999	0.206667	0.453793	1.20677	99	232	Smo,Wnt10a,Onecut1,Jag1,Lmo4,Klf4,Acvr1,Il6,Hey2,Nr2f2,Prox1,Wnt16,Six1,Rbpj,Fgf10,Sox5,Ascl1,Rag2,Mef2c,Gsx1,Ifrd1,Zfpm1,Tbx19,Prdm1,Cyp26b1,Zfp521,Gli3,Sox8,Lbx1,Pparg,Dll1,Spdef,Bmp4,Satb2,Fzd7,Hes5,Mga,Il6ra,Spry2,Hoxa13,Onecut2,Tgfb1i1,Nr2e1,T,Pml,Foxn1,Nrp1,Arhgef2,Gas1,Myf6,Foxa2,Foxn4,Nodal,Ptch2,Wnt11,Gdf3,Id2,Myog,Pou3f2,Ar,Fgf2,Dll4,Pdpn,Wnt9a,Hes1,Gata4,Bmp2,Wnt10b,Gdf7,Mesp1,Fgf8,Tbx…
3766	GOBP_REGULATION_OF_CARTILAGE_DEVELOPMENT	0.009999	0.206667	0.533082	1.34097	99	63	Frzb,Ccn4,Rflnb,Fgf18,Zbtb16,Rarb,Sox5,Gli3,Bmp4,Lnpk,Snai2,Axin2,Smad3,Gdf2,Loxl2,Pkdcc,Wnt11,Wnt9a,Ccn2,Bmp2,Shox2,Rflna,Adamts12,Sox9,Bmp10,Ltbp3
4089	GOBP_REGULATION_OF_PROTEIN_SERINE_THREONINE_KINASE_ACTIVITY	0.009999	0.206667	0.424574	1.14779	99	441	Ntf3,Igfbp6,Dusp14,Tenm1,Rasgrp1,Cav3,Kitl,Gadd45a,Flt3,Cdkn1a,Dusp5,Ccno,Dusp1,Tpd52l1,Pkib,Pkd1,Fgf18,Trib1,Cdk5r2,Muc20,Igf2,Tgfb3,Drd4,Mapk3,Nr2f2,Map3k5,Prox1,Agt,Prkar1b,Tlr9,Map3k4,Fgf10,Edn3,Lpar1,Pea15a,Pik3r6,Tiam1,Tnfsf11,Adra2a,Spry3,Ccnd2,Inka2,Rgs4,Adipoq,Uchl1,Cd74,Dusp9,Mst1r,Pik3r5,Arhgef5,Slc8a2,Bmp4,Ccnq,Spry2,Kit,Parp16,Myocd,Dusp6,Mapk8ip1,Chrna7,Cxcl10,Ifng,Atp2b4,Fzd5,Tcim,…
10156	HP_MALIGNANT_NEOPLASM_OF_THE_CENTRAL_NERVOUS_SYSTEM	0.009999	0.206667	0.520791	1.31839	99	71	Smo,Gpc3,Bdnf,Cdkn1a,Chek2,Gabrd,Edn3,Ascl1,Gpc4,Ski,Ifng,Idh1,Epcam,Kras,Braf,Ptch2,Msh6
1988	GOBP_ACTIVIN_RECEPTOR_SIGNALING_PATHWAY	0.01	0.206667	0.574214	1.40507	99	41	Igsf1,Inhba,Acvr1c,Fst,Acvr2a,Acvr1,Acvr2b,Fgf10,Magi2,Fkbp1a,Ski,Smad3,Gdf2,Nodal,Dand5
8694	HP_VENTRICULAR_EXTRASYSTOLES	0.0100575	0.207405	0.711619	1.55772	97	13	Dsp,Ryr1,Cacna1s,Trdn,Dsg2
9826	HP_STATUS_EPILEPTICUS_WITHOUT_PROMINENT_MOTOR_SYMPTOMS	0.0100735	0.207405	0.664067	1.51278	99	18	Pcdh19,Cdkn1a,Scn1b,Gabrd,Gabrg2,Hcn1,Stxbp1
9670	HP_PULMONARY_INTERSTITIAL_HIGH_RESOLUTION_COMPUTED_TOMOGRAPHY_ABNORMALITY	0.010101	0.207581	0.672162	1.51994	99	17	Dsp,Csf2rb2,Col3a1,Sftpc,Csf2ra
1161	GOBP_POSITIVE_REGULATION_OF_PROTEIN_KINASE_A_SIGNALING	0.0101581	0.207671	0.748926	1.57355	96	10	Ramp3,Adipoq,Mif,Tcim,Spatc1l
2598	GOBP_POSITIVE_REGULATION_OF_MAP_KINASE_ACTIVITY	0.010199	0.207671	0.456514	1.21123	101	215	Ntf3,Igfbp6,Tenm1,Rasgrp1,Kitl,Gadd45a,Flt3,Dusp5,Tpd52l1,Fgf18,Muc20,Tgfb3,Drd4,Mapk3,Map3k5,Agt,Tlr9,Map3k4,Fgf10,Edn3,Lpar1,Pea15a,Pik3r6,Tiam1,Tnfsf11,Adra2a,Cd74,Dusp9,Mst1r,Pik3r5,Arhgef5,Kit,Dusp6,Chrna7,Fzd5,Mapk11,Adam8,Gdf15,Gfral,Itga1,Kras,Ccl19,Ager,Tgfa,Tlr6,Fgf1,Mos,Pak1,Epha4,Lpar3,Fgf2,Htr2a,Map3k12,Pdcd10,Ptprc,Cspg4,Pak3,Dusp7,Bmp2,Map2k7,Nod1,Inava,Mdfic,Pkn1,Tab3,Ptk2b,Sod1,E…
3154	GOBP_POSITIVE_REGULATION_OF_DEVELOPMENTAL_GROWTH	0.010199	0.207671	0.474219	1.2435	101	151	Cpne9,Smo,Bdnf,Capn3,Cpne6,Sema7a,Cpne5,Igf2,Hey2,Dio3,Twf2,Prox1,Rbpj,Rag2,Mef2c,Chd7,Syt17,Rnf157,Cxcl12,Rasal1,Dll1,Islr2,Ghrh,Basp1,Nrp1,Dscam,Drd2,Itsn2,Ghrhr,Sptbn4,Pou4f2,Plcb1,Sema4d,Pak1,Pou3f2,Lpar3,Cdh4,Fgf2
3260	GOBP_ION_HOMEOSTASIS	0.010199	0.207671	0.410727	1.11855	101	703	Kl,Ryr1,Npy2r,Lpar4,Calb1,Cav3,Cck,Capn3,Stc1,Calca,Hap1,Jsrp1,Drd5,Kcna5,Nos1,Atp6v1c2,Drd1,Pkd1,Htr2c,Lacc1,Npsr1,Gpr6,Meltf,Dcn,Ramp3,Scnn1a,Slc4a11,Scn1b,Grin1,Cxcr1,Drd4,Mapk3,Agt,P2rx5,Rab38,Gstm7,Aqp11,Tfr2,Lck,Tac1,Adcy8,Gpr12,Wfs1,Edn3,Lpar1,Itpr1,Trdn,Tmtc4,Gria1,Cutc,Tnfsf11,Oprl1,Ccrl2,Cacna1g,Chd7,Slc9a5,Jph1,Slc30a10,Cxcl12,Slc4a4,Hcrtr1,Ackr2,Abcg2,Slc8a2,Trpv6,Slc30a3,Fkbp1a,Car12…
1861	GOBP_REGULATION_OF_CHONDROCYTE_DIFFERENTIATION	0.0102	0.207671	0.561899	1.38729	101	47	Ccn4,Rflnb,Fgf18,Zbtb16,Rarb,Sox5,Gli3,Bmp4,Lnpk,Snai2,Axin2,Smad3,Loxl2,Pkdcc,Wnt9a,Ccn2,Shox2,Rflna,Adamts12,Sox9
2643	GOBP_NOSE_DEVELOPMENT	0.0102611	0.207759	0.689424	1.5386	100	15	Aldh1a3,Prox1,Six1,Ascl1,Stra6,Chd7,Gli3,Ski
339	GOBP_PEPTIDE_SECRETION	0.010299	0.207759	0.431421	1.1616	102	367	Necab3,Npy2r,Acvr1c,Tgfb2,Midn,Kcna5,Htr2c,Cartpt,Il6,Tgfb3,Drd4,Cbln1,Ache,Pck2,Fgg,Tfr2,Adcy8,Baiap3,Stxbp5,Olfm2,Sox4,Exph5,Edn3,Itpr1,C2cd2l,Tiam1,Tnfsf11,Brsk2,Adra2a,Vgf,Chd7,Gal,Ucp2,Ffar3,Cd74,Rab11fip5,Ang,Rbp4,Cplx3,Rfx3,Unc13b,Doc2b,Cacna2d2,Ghrh,Stxbp5l,Prkca,Gck,Trpm4,Gipr,Stx1a,Dpp4,Epha5,Ifng,Cftr,Klf7,Ptprn,Cbln4,Sergef,Irs1,Wls,Rcn3,Glp1r,Adam8,Sri,Drd2,Bloc1s3,Ghrhr,Foxa2,Pdx1,G…
340	GOBP_REGULATION_OF_PEPTIDE_SECRETION	0.010299	0.207759	0.44294	1.18496	102	283	Npy2r,Acvr1c,Tgfb2,Midn,Kcna5,Htr2c,Cartpt,Il6,Tgfb3,Drd4,Ache,Pck2,Fgg,Tfr2,Adcy8,Baiap3,Stxbp5,Sox4,Exph5,Itpr1,C2cd2l,Tiam1,Tnfsf11,Brsk2,Adra2a,Chd7,Ucp2,Ffar3,Cd74,Rab11fip5,Ang,Rbp4,Rfx3,Unc13b,Doc2b,Cacna2d2,Ghrh,Stxbp5l,Prkca,Gck,Trpm4,Gipr,Stx1a,Dpp4,Epha5,Ifng,Cftr,Klf7,Sergef,Irs1,Wls,Glp1r,Adam8,Sri,Drd2,Ghrhr,Foxa2,Pdx1,Gja1,Arfip1,Stxbp4,Myo18a,Rph3al,Sytl4,Rab11fip3,Rapgef3,Slc30a8…
2001	GOBP_CELLULAR_COMPONENT_MORPHOGENESIS	0.010299	0.207759	0.409601	1.11605	102	728	Ntf3,Cpne9,Smo,Ntn5,Bdnf,Gfra2,Sema3a,Gfra1,S100a6,Cav3,Cck,Myh3,Capn3,Sema3e,Mylk3,Cpne6,Sema7a,Gpc1,Nrn1l,Lhx9,Sema3c,Cpne5,Sgk1,Unc5d,Ephb6,Epha8,Rtn4r,Tcap,Scn1b,Tpbg,Actn2,Tmod1,Emx1,Mapk3,Draxin,Twf2,Prox1,Nr4a2,Myh11,Lama3,Efnb3,Sema4f,Grb7,Nrp2,Abitram,Ngfr,Pgm5,Vstm2l,Cntn6,Ntng1,Skil,Tiam1,Pla2g3,Lmtk2,Plekho1,Brsk2,Kndc1,Klk8,Slirp,Spry3,Plxna1,Ulk2,Syt17,Gli3,Rnf157,Plxna3,Sema3g,Cxcl…
4746	GOBP_MONONUCLEAR_CELL_DIFFERENTIATION	0.010299	0.207759	0.432698	1.1645	102	360	Cd1d1,Onecut1,Inhba,Batf3,Dock11,Bcl6,Flt3,Mertk,Il6,Zap70,Foxj1,Cebpb,Zbtb16,Bcl3,Lck,Tlr9,Rara,Ifi203,Rbpj,Sox4,Blnk,Pde1b,Jun,Zmiz1,Cd3g,Rag2,Egr3,Pik3r6,Nfatc2,Zfpm1,Prdm1,Cr2,Cyp26b1,Chd7,Pla2g2d,Gli3,Inha,Cd74,Pparg,Dll1,Nrarp,St3gal1,Bmp4,Fzd7,Itga4,Malt1,Il6ra,Socs1,Kit,Itfg2,Lyl1,Fancd2,Atp11c,Ifng,Foxn1,Cd3e,Fzd5,Tmem131l,Pik3r1,Prex1,Xrcc6,Adam8,Nfam1,Zbtb1,Cd83,Ndfip1,H2-M3,Ccl19,Ntrk…
855	GOBP_AGING	0.010399	0.209049	0.445951	1.19109	103	268	Kl,Npy2r,Penk,Twist1,Bcl6,Cdkn1a,Cd68,Igfbp5,Timp1,Dcn,Tacr3,Tgfb3,Gss,Igfbp2,Mapk3,Plk2,Ass1,Arg2,Tfcp2l1,Wnt16,Gsn,Chek2,Jun,Zmiz1,Rad54b,Ucp2,Vash1,Slc30a10,Pla2r1,Cat,Cgas,Trp63,Serpinf1,Timp2,Mif,Napepld,Adm,Pml,Mbd3,Krt83,Nr5a1,Mme,Cx3cl1,Krt14,H2-M3,Kras,Ntrk1,Ghrhr,Ager,Pdx1,Gclm,Loxl2,Sec63,Coq7,Lmna,Pitx3,Id2,Msh6,Itgb2,Cldn1,Hyal2,Prelp,Htr2a,Col4a2,Ccn2,Marchf5,Atm,Fos,Fbxo5,Ing2,Eef2…
3121	GOBP_AUTONOMIC_NERVOUS_SYSTEM_DEVELOPMENT	0.010401	0.209049	0.574123	1.40245	103	40	Sema3a,Sox11,Nrp2,Six1,Sox4,Ascl1,Sox8,Plxna3,Trp63,Nrp1,Kif26a,Ntrk1,Phox2a,Hes1,Ednra,Hand2,Gbx2,Tfap2b,Tfap2a
1272	GOBP_MUSCLE_CELL_MIGRATION	0.0106989	0.213883	0.515067	1.30747	106	75	Smo,Ccn4,Mstn,Igfbp5,Trib1,Prkg1,Six1,Adamts1,Lpar1,Mef2c,Plekho1,Plxna1,Adipoq,Vtn,Myocd,Nrp1,Dock4,Plat,Pak1,Igfbp3
10365	ZHONG_PFC_C3_MICROGLIA	0.0106989	0.213883	0.424529	1.14748	106	439	Penk,D430041D05Rik,Cpne6,Gpc1,Gda,Sema3c,Lmo4,Pkd1,Ccbe1,Fabp7,Ramp3,Grin1,Ackr1,Actn2,Chrna4,Tmem121b,Tnrc6c,Npy,Prkar1b,Gpr12,Tubb4a,Ankrd13b,Csmd2,Clvs2,Sox4,Ebf4,Zfp324,Gprin1,Vstm2b,Vstm2l,Pnma2,Ptpn5,Kndc1,Ly6h,Stum,Plxna1,Baalc,Bhlhe22,Fam184a,Rnf157,Trim67,Uchl1,Tubb3,Syt5,Lrrn3,Cdh10,Neurod6,Rimbp2,Satb2,Sult4a1,Chgb,1700066M21Rik,Krt31,1110038F14Rik,Cdc42ep4,Kif1a,Stx1a,Mast1,Tenm2,Mapk…
10643	LEIN_ASTROCYTE_MARKERS	0.0107	0.213883	0.569353	1.39547	106	42	Mfge8,Matn4,Gfap,Lyz1,Slc6a20a,Gsn,Gldc,Sox8,Plpp3,Ncan,Bcan,S1pr1,Gja1,Gpr37l1,Cd63
4122	GOBP_METANEPHRIC_COLLECTING_DUCT_DEVELOPMENT	0.0107865	0.214709	0.746978	1.56946	102	10	Calb1,Pkd1,Dlg5,Bmp4
3689	GOBP_MESENCHYME_DEVELOPMENT	0.0107989	0.214709	0.446726	1.19264	107	264	Smo,Wnt10a,Frzb,Twist1,Sema3a,Tgfb2,Sema3e,Kitl,Sox11,Sema7a,Jag1,Rflnb,Sema3c,Ranbp3l,Acvr1,Il6,Hey2,Tgfb3,Dlg5,Mapk3,S100a4,Dll3,Sema4f,Nrp2,Wnt16,Six1,Rbpj,Fgf10,Edn3,Tiam1,Mef2c,Zfp703,Sox8,Sema3g,Efnb1,Bmp4,Nrtn,Spry2,Tgfb1i1,Basp1,Trim62,Acta1,Snai2,Nrp1,Tcf15,Axin2,Ovol2,Foxa2,Smad3,Usf3,Nodal,Cul7,Loxl2,Spred1,Spred3,Sema4d,Wnt11,Dand5,Lama5,Sema4c,Pdpn,Hes1,Gata4,Ednra,Bmp2,Rgcc,Foxd1,Me…
5938	GOMF_VOLTAGE_GATED_CALCIUM_CHANNEL_ACTIVITY	0.0108	0.214709	0.568293	1.39287	107	42	Ryr1,Cacng3,Cacna1s,Cacna1g,Cacna2d4,Cacna2d2,Cacnb1,Cacng5,Cacna1i,Cacng8,Cacng6,Calhm1,Cacnb2,Cachd1,Catsper3,Cacng2,Itgav,Cacna1c,Cacng1,Cacna2d1,Tspoap1
4684	GOBP_POSITIVE_REGULATION_OF_INTRACELLULAR_SIGNAL_TRANSDUCTION	0.0109989	0.217503	0.404639	1.10564	109	892	Ntf3,Igfbp6,Kl,Tenm1,Lpar4,Rasgrp1,Sh3rf2,Sema3a,Tgfb2,Kitl,Sox11,Sema7a,Gadd45a,Flt3,Dusp5,Tpd52l1,Htr2c,Fgf18,Igfbp5,Gpnmb,Epha8,Dcn,Ramp3,Cth,Tnip2,Il6,Rtn4r,Muc20,Igf2,Ticam2,Tgfb3,Zap70,Tpbg,Drd4,Dlg5,Mapk3,S100a4,Map3k5,Agt,Ccl20,P2rx5,Plk2,Ticam1,Fgg,Lck,Ccl17,Col3a1,Hbegf,Tlr9,Wnt16,Rap1b,Rasgrf1,Map3k4,Cd14,Cxxc5,Marco,Casp8,Stk19,Clec7a,Fgf10,Edn3,Lpar1,Ndfip2,Pea15a,Pik3r6,Skil,Tiam1,I…
10767	Gemma_GSE50423_Contextual_fear_conditioning_in_the_mouse_hippocampus_timepoint_12.h_Up	0.0109989	0.217503	0.408276	1.1131	109	756	Il1r1,Dsp,Slc27a2,Nkd2,Serinc2,Slc35f4,Golm1,Cygb,Nt5dc2,Hlf,Sox11,Nhsl1,Bcl6,Tspan33,Ppp1r3g,Etnppl,Dusp5,Smpdl3b,Neurl1b,Sowaha,Mertk,B3galt5,Lncpint,Dnajc21,Cth,L3mbtl3,Hey2,Tesc,Cables1,Spns2,Lefty1,Gabrr2,Rps6ka2,Rpe65,Kansl1l,Cmbl,Folh1,Znrf1,Nbeal2,Ak4,Ifi203,Stard5,Atad2b,Mtrr,Ccnjl,Zfp324,Inpp5a,Slc16a4,Slc39a2,Jun,Ctsk,Pot1b,Mapk4,Lmtk2,Cep350,Oprl1,Smco3,Il33,Lifr,Spry3,Ccnd2,Cfp,Plxna…
5682	GOCC_NEUROTRANSMITTER_RECEPTOR_COMPLEX	0.011	0.217503	0.556377	1.37816	109	49	Grik3,Vwc2l,Shisa6,Grin1,Cacng3,Olfm2,Htr3a,Shisa8,Gria1,Olfm3,Cacng5,Grin3a,Grin3b,Grid2,Cacng8,Grin2a,Gria3,Shank1,Cacng2,Gria4,Ptk2b,Grik4,Scrib
6040	GOMF_CATION_TRANSMEMBRANE_TRANSPORTER_ACTIVITY	0.0110989	0.218699	0.415615	1.12837	110	567	Ryr1,Otop2,Kcnf1,Cox7a1,Slc6a13,Slc18a3,Kcna5,Atp6v1c2,Grik3,Pkd1,Kcnk10,Scnn1a,Slc4a11,Scn1b,Grin1,Slc6a20a,Panx1,Lrrc55,Sfxn2,Chrna4,Asic4,Kcnq1,P2rx5,Grik1,Kcns2,Slc6a1,Cacng3,Cacna1s,Kcnh7,Htr3a,Slc39a2,Slc36a2,Itpr1,Slc25a45,Gria1,Kcnk9,Cacna1g,Slc22a4,Slc20a1,Kcnk4,Slc9a5,Slc22a3,Slc30a10,Kcnj16,Cacna2d4,Kcnip4,Slc4a4,Hcn1,Abcg2,Scn4b,Slc8a2,Trpv6,Slc30a3,Cacna2d2,Slc30a2,Trpa1,Slc24a4,Cacn…
3320	GOBP_PIGMENT_CELL_DIFFERENTIATION	0.0111033	0.218699	0.597986	1.43738	110	32	Kitl,Rab27a,Rab38,Edn3,Mef2c,Gli3,Hps4,Kit,Bloc1s6,Bloc1s3,Cd63,Cited1,Usp13,Adamts20,Enpp1
3960	GOBP_BONE_MATURATION	0.0111423	0.218699	0.639126	1.48033	110	21	Ryr1,Fat4,Rflnb,Thbs3,Sema4d,Bmp2,Ift80,Rflna
3641	GOBP_REGULATION_OF_RYANODINE_SENSITIVE_CALCIUM_RELEASE_CHANNEL_ACTIVITY	0.0111704	0.218699	0.654101	1.49898	110	19	Jsrp1,Nos1,Gstm7,Trdn,Jph1,Fkbp1a,Sri,Jph4,Fkbp1b
10241	Neuron_Interneuron_CORT_Doyle_Cell_2008	0.0111816	0.218699	0.662129	1.50836	110	18	Moxd1,Scnn1a,Rbp4,Akr1c18
3926	GOBP_POSITIVE_REGULATION_OF_LEUKOCYTE_PROLIFERATION	0.0111989	0.218699	0.482297	1.25519	111	127	Cd1d1,Mpl,Kitl,Icosl,Bcl6,Cdkn1a,Il6,Igf2,Zap70,Igfbp2,Mapk3,Ticam1,Tac1,Tlr9,Fgf10,Ccdc88b,Mef2c,Ebi3,Nfatc2,Cd74,Efnb1,Slc39a10,Mif,Cd3e,Cd274,Peli1,Ccl19,Ager
1111	GOBP_POSITIVE_REGULATION_OF_CALCIUM_ION_TRANSPORT_INTO_CYTOSOL	0.0112	0.218699	0.558874	1.37982	111	47	Capn3,Hap1,Drd1,Npsr1,Ramp3,Grin1,P2rx5,Gstm7,Trdn,Cxcl10,Cx3cl1,Sri
10484	Gandal_2018_BipolarDisorder_Downregulated_PFC	0.0112989	0.220238	0.499212	1.2818	112	93	Igfbp6,Nptx2,Mfge8,Fhl2,1110032F04Rik,Arpp19,Klf4,Tesc,Hspb3,Grik1,Tac1,Itga7,Rgs4,Neurod6,Abcg2,Dusp6,Alpl,Frmd6,Prom1,Ephb1,Fbxo9
2392	GOBP_NEGATIVE_REGULATION_OF_LOCOMOTION	0.0113989	0.221031	0.44208	1.18266	113	283	Sema3a,Stard13,Acvr1c,Card10,Sema3e,Stc1,Sema7a,Gadd45a,Jag1,Sema3c,Spock3,Dusp1,Klf4,Sulf1,Igfbp5,Timp1,Trib1,Dcn,Fbln1,Prkg1,Dlg5,Nr2f2,Adamts9,Apoh,Col3a1,Sema4f,Dach1,Was,Mef2c,Il33,Stk26,Vash1,Alox8,Adipoq,Plxna3,Sema3g,Emilin1,Cxcl12,Cd74,Magi2,Pparg,Serpinf1,Myocd,Dpp4,Ccl12,Mif,Adgrb1,Atp2b4,Dpep1,Spint2,Nrp1,Cx3cl1,Rap2a,Drd2,Chrd,Nrg3,Gja1,Gdf2,Ptpro,Nodal,Cldn3,Spred1,Plcb1,Sema4d,Wnt1…
10325	MANNO_MIDBRAIN_NEUROTYPES_HPROGM	0.0113989	0.221031	0.445495	1.18961	113	266	Cenpe,Twist1,Gdpd2,Nectin3,Kitl,Pdzrn3,Rspo3,Sulf1,Pde11a,Acvr1,Foxj1,Tpbg,Melk,Igfbp2,Ddit4,Npy,Ncapg2,Chn2,Tox3,Hoatz,Vstm2l,Rbp1,Cntn6,Cdo1,Arsj,Trabd2b,Zmat4,Ucp2,Celsr1,Ptgr1,Dsg2,Bmp4,Arhgef26,Serpinf1,Bdh2,Arap2,Cfap126,Vim,Sertm1,Klhl32,Slc7a11,Rcn1,Ttr,Cryz,Alcam,Frem2,Irs1,Cdca8,Gask1b,Tcim,Prc1,Plk1,Prom1,Chrdl1,Hydin,Tmem47,Mad2l1,Dcc,Uhrf1,Troap,Cdc25a,Foxa2,Ptpro,Kcng1,Cyyr1,Rpl18,C…
8491	HP_VENTRICULAR_TACHYCARDIA	0.0114	0.221031	0.564376	1.38749	113	44	Dsp,Ryr1,Sema3a,Scnn1a,Scn1b,Cacna1s,Trdn,Dsg2,Trpm4
1548	GOBP_CENTRAL_NERVOUS_SYSTEM_NEURON_DIFFERENTIATION	0.0114989	0.221883	0.466474	1.22799	114	171	Smo,D16Ertd472e,Inhba,Sema3a,Lmo4,Drd1,Ephb6,Scn1b,Ndnf,Cbln1,Emx1,Draxin,Prox1,Nr4a2,Npy,Nrp2,Sox4,Zmiz1,Ascl1,Kndc1,Gsx1,Gli3,Nanos1,Plxna3,Lbx1,Satb2,Hes5,Mtpn,Nr2e1,Grid2,Gba2,Fbxo45,Uncx,Spock1,Drd2,Ephb1,Dcc,Phox2a,Foxn4,Sptbn4,Epha4,Ephb3,Lhx1,Dll4,Hes1,Faim2
4467	GOBP_BIOMINERALIZATION	0.0114989	0.221883	0.474964	1.24311	114	145	Kl,Gpc3,Ucma,Twist1,Rflnb,Acvr2a,Acvr1,Hey2,Tgfb3,Acvr2b,Cebpb,Fbln7,Col1a2,Mef2c,Phex,Slc20a1,Foxo1,Bmp4,Rock2,Trpm4,Ppara,Alpl,S1pr1,Tuft1,Axin2,Smad3,Pkdcc,Lgr4,Wnt11,Bmp2k,Ahsg,Fam83h,Fbxo5,Bmp2,Fam20c,Klk4,Ift80,Wnt10b,Rflna,Isg15,Enpp1,Atp2b1,Sox9,Ptk2b,Mepe,Fgf23,Rspo2,Fbxl15,Osr1,Ltbp3,Ank
10582	MUELLER_METHYLATED_IN_GLIOBLASTOMA	0.0115046	0.221883	0.591893	1.42633	114	33	Nptx2,Cox7a1,S100a4,Lsr,Gzmm,Serpinf1,Krt81,Stag3,Lxn,Krt4,Fbxo2,Hsd17b6
2642	GOBP_EAR_DEVELOPMENT	0.0115988	0.222115	0.46008	1.21561	115	188	Fat4,Frzb,Twist1,Calb1,Tgfb2,Jag1,Aldh1a3,Mycl,Hey2,Tgfb3,Tcap,Mapk3,Prox1,Kcnq1,Col11a1,Six1,Rbpj,Fgf10,Stra6,Chd7,Gli3,Dll1,Bmp4,Hes5,Spry2,Prkra,Hoxa13,Frem2,Kcnk3,Clrn1,Lhfpl5,Myo6,Ahi1,Myo7a,Tcf15,Cep290,Dlx6,Myo3b,Grhl3,Kcnk2,Epha4,Cecr2,Hes1,Ttc39c,Hesx1,Bmp2,Gsdme,Fgf8,Tifab,Cxcl14,Lin7a,Tbx18,Kcnq4,Ccna2,Hpn,Gsc,Sox9,Sod1,Shroom2,Gbx2,Ift88,Triobp,Plppr4,Foxg1,Mafb,Osr1,Gabra5,Cebpa,Fzd2…
10374	HAY_BONE_MARROW_DENDRITIC_CELL	0.0115988	0.222115	0.467995	1.22941	115	160	Crym,Csf2rb2,Plp2,Sema7a,Kcna5,Pald1,Dusp5,Opn3,Pkib,Kcnk10,Egln3,Slc35f3,Parvg,Mrc1,Il1r2,Lsp1,Phex,Slc20a1,Tgfbi,Ap3s1,Cd74,Csf2ra,H2-Ab1,Serpinf1,Slc7a11,St3gal4,Alcam,Spint2,Ndrg2,Plac8,Itm2c,Cxcr3,Ssr1,Rps6ka4,B4galt1,Ephb1,Nudt17,Serpinf2,Irf8,Cib2,Slc4a3,Kirrel3,Scn9a,Txn1,Upk3a,P2ry14,Park7,Lrrc26,Tmem8b,Sh3bp4,Ciita,Krt5,H2-Eb1,Aldh2,Vegfb,Crip3,Unc93b1,Tnfrsf21,BC028528,Spcs1,Ofd1,Runx2…
10842	Gemma_GSE113796_mRNA-Seq_of_mouse_Mettl3_cKO_and_Fto_cKO_hippocampus_after_fear_conditioning_genotype_Mettl3.mouse.methyltransferase.like.3_Homozygous.negative_Up	0.0116058	0.222115	0.578296	1.40483	115	37	Ccdc3,Cpne9,Pde7b,Adamts9,Phlda3,Ltc4s,Ptpn3,Bok,Ephb1,Kcnj10,Lsm11,Shox2,Cachd1,Homer3
8754	HP_FOCAL_WHITE_MATTER_LESIONS	0.0116279	0.222115	-0.466614	-1.65081	2	13	Tsc1,Twnk,Polg,Tsc2,Pik3c2a,Pdp1,Mtor,Trex1,Adnp,Zeb2,Slc25a4,Polg2,Rrm2b
3290	GOBP_REGULATION_OF_CELL_ACTIVATION	0.0116988	0.222115	0.420391	1.13858	116	486	Cd1d1,Inhba,Mpl,Capn3,Sox11,Icosl,Bcl6,Cdkn1a,Lmo4,Mertk,Gpnmb,Tnip2,Il6,Igf2,Lgals3,Zap70,Rif1,Foxj1,Igfbp2,Prkg1,Dlg5,Cebpb,Zbtb16,Ticam1,Lck,Tac1,Efnb3,Arg2,Tlr9,Rara,Sox4,Zmiz1,Clec7a,Fgf10,Ccdc88b,Egr3,Pik3r6,Pla2g3,Tnfsf11,Mef2c,Pram1,Ebi3,Cd22,Il33,Nfatc2,Hsph1,Prdm1,Cyp26b1,Lmo1,Pla2g2d,Gal,Tnfrsf13b,Gli3,Inha,Emilin1,Cd74,Cgas,Efnb1,Nrarp,Bmp4,Lgals9,Icos,Ido1,Prkca,Malt1,Slc39a10,Socs1,…
3396	GOBP_REGULATION_OF_LYMPHOCYTE_ACTIVATION	0.0116988	0.222115	0.428549	1.1549	116	380	Cd1d1,Inhba,Mpl,Sox11,Icosl,Bcl6,Cdkn1a,Mertk,Gpnmb,Tnip2,Il6,Igf2,Lgals3,Zap70,Rif1,Foxj1,Igfbp2,Dlg5,Cebpb,Zbtb16,Ticam1,Lck,Tac1,Efnb3,Arg2,Tlr9,Rara,Sox4,Zmiz1,Clec7a,Fgf10,Ccdc88b,Egr3,Pik3r6,Tnfsf11,Mef2c,Ebi3,Cd22,Nfatc2,Hsph1,Prdm1,Cyp26b1,Lmo1,Pla2g2d,Gal,Tnfrsf13b,Gli3,Inha,Cd74,Cgas,Efnb1,Nrarp,Bmp4,Lgals9,Icos,Ido1,Malt1,Slc39a10,Socs1,Dpp4,Fancd2,Ccl12,Mif,Mapk8ip1,Atp11c,Ifng,Foxn1,…
5993	GOMF_GLUTAMATE_RECEPTOR_ACTIVITY	0.0117176	0.222115	0.615134	1.45668	116	27	Grik3,Grin1,Grik1,Gria1,Grin3a,Grin3b,Grid2,Grin2a,Gria3,Grm8,Gria4,Ptk2b,Grik4
1917	GOBP_GRANULOCYTE_MACROPHAGE_COLONY_STIMULATING_FACTOR_PRODUCTION	0.0117635	0.222115	0.71641	1.54964	113	12	Rasgrp1,Il17d,Tlr9
97	GOBP_METANEPHROS_DEVELOPMENT	0.0117988	0.222115	0.508778	1.29732	117	81	Fat4,Smo,Gpc3,Calb1,Pkd1,Foxj1,Dlg5,Six1,Fgf10,Gli3,Adipoq,Sox8,Bmp4,Hes5,Fras1,Basp1,Fbn1,Irx1,Lgr4,Pdgfra,Cd34,Cited1,Lhx1,Hes1,Foxd1,Tcf21,Fgf8
100	GOBP_AMEBOIDAL_TYPE_CELL_MIGRATION	0.0117988	0.222115	0.42838	1.15472	117	386	Smo,Gpc3,Twist1,Ptgs2,Sema3a,Stard13,Acvr1c,Card10,Tgfb2,Sema3e,Stc1,Kitl,Sema7a,Gadd45a,Sema3c,Klf4,Fgf18,Timp1,Ccbe1,Dcn,Acvr1,Tpbg,Nr2f2,Prox1,Agt,Adamts9,Plk2,Apoh,Tac1,Sema4f,Hbegf,Nrp2,Appl2,Fgf10,Edn3,Egr3,Mef2c,Vash1,Sox8,Nanos1,Sema3g,Pparg,Fermt1,Efnb1,Bmp4,Nrtn,Serpinf1,Itga4,Prkca,Rock2,Rcc2,Kit,Plpp3,Epb41l4b,Dpp4,Rin2,Hdac7,Adgrb1,Amot,Ifng,Nr2e1,Pml,Atp2b4,Iqsec1,Zfp580,Ppm1f,Nrp1,…
10874	Gemma_GSE5429_Hippocampal_gene_expression_profiling_across_8_inbred_strains:_towards_understanding_the_molecular_basis_of_behaviour_strain_A.J_Down	0.0117988	0.222115	0.417941	1.13372	117	535	Crym,Serpina3n,Lct,Nptx2,Penk,Rasgrp1,Gfra2,Mfge8,Sema7a,Hap1,Bcl6,Pnck,Lhx9,Lum,St6galnac5,A2m,Prss23,Pcmt1,Igf2,Scn1b,Igfbp2,Lefty1,Agt,Nr4a2,Fscn1,Tfr2,Npy,Folh1,Ly6a,Mettl8,Wfs1,Ak4,Prkcg,Inpp5a,Blnk,Cxxc5,Nrbp2,Tiam1,Igfbp4,Thbs3,Mef2c,Cep350,Gpc4,Lifr,Mthfr,Hsph1,Ccnd2,Pcsk2,Traip,Adam1a,Zfp14,Vtn,Man1a,Lama4,Phkg1,Pld3,Slc30a3,Sipa1l2,Fndc3a,Prkca,Rock2,Ankrd46,Ski,Dusp6,Glce,Hdac7,Adgrb1,…
2826	GOBP_REGULATION_OF_MYOBLAST_DIFFERENTIATION	0.0118	0.222115	0.560372	1.38162	117	46	Capn3,Mstn,Ranbp3l,Map3k5,Ccl17,Mef2c,Sox8,Dll1,Bmp4,Trip4,Myocd,Btg1,Cxcl10,Myf6,Plcb1,Myog,Igfbp3
10265	DropViz_HC_Neuron_CajalRetzius_Lhx1_cluster-markers.csv	0.0118	0.222115	0.561514	1.38266	117	45	1500009L16Rik,Pkib,Ndnf,Isoc1,Islr,Dach1,Slc17a6,Cacna2d2,Syndig1l,Cd274,Nppc,Tuft1,Angpt1,Mia,Nxph4,Ripk4,Lhx1,Tmem163
10697	HARRIS_BRAIN_CANCER_PROGENITORS	0.0118	0.222115	0.56693	1.38953	117	42	Col6a1,S100a6,Mlip,S100a4,Bgn,Shisa2,Arhgap6,Bfsp2,Foxa3,Vxn,Mia,Gja1,Dhrs3
4808	GOBP_REGULATION_OF_HEMOPOIESIS	0.0118988	0.222829	0.433082	1.16367	118	337	Inhba,Hdac1,Mpl,Kitl,Bcl6,Jag1,Il17d,Trib1,Acvr2a,Cartpt,Kmt2a,Lgals3,Zap70,Tesc,Foxj1,Ago4,Cebpb,Zbtb16,Tnrc6c,Il20,Ncapg2,Tlr9,Rara,Sox4,Jun,Casp8,Zmiz1,Egr3,Pik3r6,Pla2g3,Tnfsf11,Mef2c,Nfatc2,Zfpm1,Prdm1,Cyp26b1,Gli3,Adipoq,Inha,Cd74,Tfe3,Dll1,Nrarp,Bmp4,Prkca,Malt1,Socs1,Fancd2,Atp11c,Ifng,Myl9,Foxn1,Pithd1,Tcim,Tmem131l,Pik3r1,Xrcc6,H4c8,Adam8,Nfam1,Nme2,Zbtb1,Cd83,Fbn1,Ndfip1,H2-M3,Ccl19,Ag…
10218	Astrocyte_All_Cahoy_JNeuro_2008	0.0118988	0.222829	0.535677	1.34209	118	59	Gm266,Ppp1r3g,Mertk,Slc25a18,Gfap,Cth,Agt,Gldc,Gli3,Slc4a4,Prodh,Pdk4,Cldn10,Chrdl1,Tmem47,Tnc,Ttpa,Gja1,Slc15a2,Cyp4f15,Cbs
10330	MANNO_MIDBRAIN_NEUROTYPES_HNBM	0.0118988	0.222829	0.446391	1.19027	118	252	Igfbpl1,Gfra1,Sox11,Ccbe1,St18,Lrrc55,Acvr2b,Thsd7a,Dll3,Tmem121b,Tubb4a,Chn2,Stxbp5,Tox3,Clvs2,Sox4,Nrsn1,Klhl35,Sox5,Tmtc4,Brsk2,Prdm8,Megf6,Pex5l,Pcsk2,Zmat4,Rgs4,Slc17a6,Bhlhe22,Plxna3,Celsr3,Tubb3,Sstr2,Neurod6,St8sia2,Grin3a,Scn3a,Ncan,Rap1gap2,Asxl3,Crb1,Auts2,Mapk6,Grem2,Nrn1,Dcx,Dpysl5,Jpt1,Dcc,Cntn2,Foxa2,Nxph4,Ptpro,Shf,Csrnp3,Stmn1,Nfasc,Pou3f2,Lrrtm4,Cadm1,Phtf1,Srl,Adamts5,Rbfox2,Ef…
707	GOBP_INFLAMMATORY_RESPONSE	0.0119988	0.224318	0.413428	1.12398	119	620	Il1r1,Serpina3n,Ccn4,Il16,Ptgs2,Mylk3,Sema7a,Bcl6,Smpdl3b,Il17d,Klf4,Lacc1,Cd68,Timp1,Tnip2,Acvr1,Lyz1,Il6,Osmr,Ticam2,Chia1,Ackr1,Agt,Cebpb,Ccl20,Afap1l2,Reg3b,Il20,Ticam1,Tfr2,Tac1,Ccl17,Ass1,Adcy8,Il1r2,Tlr9,Appl2,Ifi203,Rbpj,Cd14,Sting1,Blnk,Clec7a,Pla2g3,Cdo1,Igfbp4,Tnfsf11,Ccrl2,Cela1,Tradd,Mefv,Il33,Cyp26b1,Pla2g2d,Gal,Il17b,Adipoq,Ffar3,Pparg,Ackr2,Pld3,Tlr5,Serpinf1,Ido1,Il6ra,Sphk1,Rarr…
782	GOBP_ADENYLATE_CYCLASE_MODULATING_G_PROTEIN_COUPLED_RECEPTOR_SIGNALING_PATHWAY	0.0120988	0.22542	0.453771	1.20306	120	210	Gpr101,Npy2r,Calca,Drd5,Gphb5,Grik3,Drd1,Gpr6,Ramp3,Pth2r,Drd4,Adcy8,Gpr12,Adcyap1r1,Marco,Htr1f,Lpar1,Chrm3,Oprl1,Adra2a,Pde4b,Ffar3,Htr4,Sstr2,Ghrh,Prkca,Npr3,Crhr2,Gipr,Adcy7,Adgrb1,Cxcl10,Adm,Atp2b4,Adgrg5,S1pr1,Glp1r,Adcy1,Nme2,Drd2,Vipr2,Ghrhr,Galr3,Adrb1,Gpr26,Gpr37l1,Oprd1,Adrb3,Lgr4,Adgrd1,Ptger1,Lpar3,Mc3r,Gpr119,Adgrl4,Ednra,Crhr1,Chga,Adcy3,Vip,Rit2,Gpr65,Grm8
1232	GOBP_REGULATION_OF_METAL_ION_TRANSPORT	0.0120988	0.22542	0.453966	1.20384	120	211	Il16,Cav3,Capn3,Stc1,Hap1,Jsrp1,Nos1,Drd1,Npsr1,Ramp3,Lgals3,Grin1,Drd4,Stac,P2rx5,Gstm7,Hspa2,Homer2,Tlr9,Wfs1,Trdn,Adra2a,Rgs4,Chd7,Jph1,Slc30a10,Pde4b,Cxcl12,Fkbp1a,Cacnb1,Homer1,Grin3b,Ccl12,Atp1b3,G6pdx,Cxcl10,Pml,Fxyd1,Gpr35,Cx3cl1,Sri,Drd2,Gja1,Oprd1,Stac2,Cacng6,Ubash3b,Jph4,Lpar3,Fkbp1b,Crh,Slc8b1,Hcrt,Crhr1,Cacnb2,Rem1,Ehd3,Plcg2,Atp2b1,Ptk2b,Homer3,Icam1,Egf,Lilra5,Atp1b1,P2ry12,Gper1,…
15	GOBP_SULFUR_AMINO_ACID_CATABOLIC_PROCESS	0.0121762	0.226478	0.715152	1.54691	117	12	Cth,Mtrr,Cdo1,Csad,Agxt,Cbs,Ado
299	GOBP_NEGATIVE_REGULATION_OF_IMMUNE_SYSTEM_PROCESS	0.0121988	0.226513	0.433548	1.1651	121	339	Inhba,Tgfb2,Kitl,Sox11,Bcl6,Il17d,Dusp1,A2m,Mertk,Cd68,Gpnmb,Trib1,Cartpt,Tgfb3,Lgals3,Foxj1,Dlg5,Cebpb,Col3a1,Arg2,Rara,Ifi203,Cd22,Il33,Zfpm1,Pla2g2d,Gal,Tnfrsf13b,Gli3,Adipoq,Inha,Emilin1,Cxcl12,Cd74,Dcst1,Pparg,Nrarp,Bmp4,Lgals9,Fcrlb,Gpatch3,Ido1,Socs1,Dpp4,Ccl12,Mif,Cd96,Samhd1,Cd274,Tmem131l,Pik3r1,Peli1,Cx3cl1,Cd300lf,Angpt1,Nme2,Drd2,Fbn1,Ndfip1,H2-M3,Bpi,Traf3ip1,Vtcn1,Ubash3b,Plcb1,Fgl…
9128	HP_ABNORMAL_GREATER_SCIATIC_NOTCH_MORPHOLOGY	0.0122222	0.226565	0.665291	1.5044	120	17	Gpc3,Dnajc21,Col11a1,Gpc4,Slc26a2
6510	GOMF_BIOACTIVE_LIPID_RECEPTOR_ACTIVITY	0.012293	0.227217	0.68047	1.51862	120	15	Lpar4,Gpr6,Lpar1,Sphk1,S1pr1,Lpar3
2216	GOBP_TUBE_MORPHOGENESIS	0.0122988	0.227217	0.407337	1.11077	122	765	Fat4,Smo,Gpc3,Twist1,Ptgs2,Stard13,Cav3,Card10,Mfge8,Tgfb2,Sema3e,Sox11,Gadd45a,Trim71,Jag1,Lmo4,Rspo3,Pkd1,Klf4,Sulf1,Fgf18,Gpnmb,Ccbe1,Dcn,Ramp3,Acvr1,Il6,Hey2,Dact1,Tcap,Rnf207,Ndnf,Dlg5,Nr2f2,Prox1,Agt,Thsd7a,Adamts9,Plk2,Apoh,Creb3l1,Nrp2,Hspb6,Six1,Myo18b,Ngfr,Rbpj,Adamts1,Sox4,Klf5,Shb,Jun,Casp8,Zmiz1,Fgf10,Egr3,Pik3r6,Mef2c,Cela1,Mthfr,Stra6,Chd7,Tgfbi,Vash1,Gli3,Cnmd,Sox8,Emilin1,Lbx1,Pp…
3746	GOBP_CELL_MIGRATION_INVOLVED_IN_HEART_DEVELOPMENT	0.0123232	0.227286	0.664376	1.50233	121	17	Twist1,Sema3c,Bves,Flrt3,Bmp4,Snai2,Mesp1,Hand2,Folr1,Eng
4838	GOBP_POSITIVE_REGULATION_OF_ANION_TRANSMEMBRANE_TRANSPORT	0.0123988	0.227936	0.53946	1.34803	123	56	Gpc3,Opn3,Arpp19,Acsl5,Rnasel,Adipoq,Rhoq,Ace2,Cftr,Irs1,Pik3r1,Sorbs1,Azin1,Car2,Braf,Pou4f2,Acsl1,C1qtnf12
10292	FAN_EMBRYONIC_CTX_BIG_GROUPS_EXCITATORY_NEURON	0.0124	0.227936	0.566056	1.38739	123	42	Sema3c,Ephb6,Ccbe1,Actn2,Bhlhe22,Lhx2,Syt5,Neurod6,Satb2,Ppp2r2b,Adcy1,Csrp2,Cacng8,Camkv,Pou3f2,Srcin1,Sybu,Plxna2,Arpp21,Fbxw7,Dok5,Map6,Dock9,Cacna2d1
110	GOBP_ENDODERM_FORMATION	0.0124988	0.228025	0.54651	1.35933	124	52	Col6a1,Inhba,Dusp5,Dusp1,Col11a1,Lama3,Itga7,Vtn,Col5a1,Col12a1,Itga4,Nodal,Itgb2,Lhx1,Dusp2,Col4a2
253	GOBP_CYTOKINE_PRODUCTION_INVOLVED_IN_IMMUNE_RESPONSE	0.0124988	0.228025	0.507928	1.29466	124	80	Il1r1,Tgfb2,Sema7a,Bcl6,Lacc1,Il6,Tgfb3,Ticam1,Clec7a,Ffar3,Cd74,Malt1,Trpm4,Kit,Cd96,Fzd5,Angpt1,H2-M3,Hk1,Clnk,Ifnb1,Hfe,Chga,Mavs,Inava,Sirt1,Tbx21
1115	GOBP_POSITIVE_REGULATION_OF_PHOSPHORUS_METABOLIC_PROCESS	0.0124988	0.228025	0.403977	1.10382	124	881	Ntf3,Igfbp6,Gdf10,Tenm1,Rasgrp1,Cenpe,Bdnf,Inhba,Card10,Cck,Tgfb2,Kitl,Sema7a,Gadd45a,Nos1,Prlr,Mstn,Flt3,Cdkn1a,Dusp5,Lmo4,Tpd52l1,Pkd1,Mertk,Htr2c,Fgf18,Gpnmb,Ephb6,Cdk5r2,Epha8,Acvr2a,Cartpt,Ramp3,Acvr1,Il6,Muc20,Igf2,Tgfb3,Pak5,Fnip2,Drd4,Lefty1,Mapk3,Map3k5,Prox1,Agt,Afap1l2,Rab38,Il20,Hspa2,Gprc5c,Prkar1b,Adcy8,Crlf1,Hbegf,Ncapg2,Tlr9,Chek2,Map3k4,Marco,Clec7a,Fgf10,Edn3,Lpar1,Pea15a,Pik3r6…
3455	GOBP_POSITIVE_REGULATION_OF_STRESS_FIBER_ASSEMBLY	0.0125	0.228025	0.552831	1.36937	124	49	Arhgef15,Tgfb3,S100a10,Tac1,Lpar1,Arhgef10l,Carmil1,Arhgef5,Rock2,Ppm1f,Nrp1,Smad3,Bag4,Rapgef3,Wnt11,Pak1,Serpinf2,Ccn2,Rgcc,Gpr65,Fermt2,Rhoa,Tgfbr1,Arhgef10
1841	GOBP_REGULATION_OF_SYNAPTIC_TRANSMISSION_GABAERGIC	0.0125088	0.228025	0.60511	1.44253	124	29	Hap1,Syn3,Tac1,Baiap3,Npas4,Stxbp1,Car7,Drd2,Kras,Nlgn2,Plcl1,Phf24,Npy5r,Cntnap4
772	GOBP_TRANSMEMBRANE_RECEPTOR_PROTEIN_TYROSINE_KINASE_SIGNALING_PATHWAY	0.0125987	0.228928	0.4101	1.1166	125	685	Ntf3,Igfbp6,Kl,Fat4,Bdnf,Gfra2,Gfra1,Cd7,Gpc1,Hap1,Trim71,Atp6v1c2,Prlr,Mstn,Flt3,Mertk,Sulf1,Fgf18,Igfbp5,Grb14,Ephb6,Ccbe1,Epha8,Dcn,Muc20,Igf2,Sh2d6,Zap70,Grin1,Galnt3,Igfbp2,Mapk3,Agt,Afap1l2,Rpe65,Ddit4,Lck,Creb3l1,Efnb3,Hbegf,Grb7,Nrp2,Sh3tc2,Ngfr,Shisa2,Rbpj,Shb,Blnk,Fgf10,Tiam1,Acp4,Igfbp4,Lmtk2,Insrr,Adra2a,Tradd,Spry3,Ltk,Cnmd,Slc30a10,Foxo1,Adipoq,Vtn,Ap3s1,Ffar3,Emilin1,Rhoq,Mst1r,Flr…
8791	HP_IMPAIRED_PAIN_SENSATION	0.0126	0.228928	0.562228	1.38221	125	44	Magel2,Igf2,Ntng1,Lifr,Prps1,Mkrn3,Sord,Stxbp1,Fbn1,Ntrk1,Tdp1,Hk1,Scn9a,Gabbr2,Cct5,Ndn,Gria3
278	GOBP_LEUKOCYTE_DIFFERENTIATION	0.0126987	0.229811	0.421809	1.14125	126	462	Cd1d1,Onecut1,Gpc3,Ccn4,Inhba,Batf3,Kitl,Dock11,Bcl6,Flt3,Mertk,Trib1,Cartpt,Il6,L3mbtl3,Zap70,Tesc,Foxj1,Cebpb,Zbtb16,Il20,Bcl3,Lck,Tlr9,Rara,Ifi203,Rbpj,Sox4,Blnk,Pde1b,Jun,Casp8,Zmiz1,Cd3g,Rag2,Egr3,Pik3r6,Pla2g3,Tnfsf11,Nfatc2,Zfpm1,Prdm1,Cr2,Cyp26b1,Chd7,Pla2g2d,Gli3,Adipoq,Inha,Cd74,Tfe3,Pparg,Dll1,Nrarp,St3gal1,Bmp4,Fzd7,Itga4,Prkca,Malt1,Il6ra,Socs1,Kit,Itfg2,Lyl1,Fancd2,Atp11c,Ifng,Foxn1…
4203	GOBP_CELL_COMMUNICATION_INVOLVED_IN_CARDIAC_CONDUCTION	0.0127	0.229811	0.55929	1.37718	126	45	Dsp,Kcna5,Scn1b,Rnf207,Kcnq1,Trdn,Cacna1g,Scn4b,Dsg2,Trpm4,Sri,Gja1,Fkbp1b,Scn5a,Atp1a1,Cacnb2,Tbx18,Atp1b1,Jup,Cacna1c,Atp1a3,Cacna2d1,Tnni3k
3798	GOBP_HEART_TRABECULA_MORPHOGENESIS	0.0127114	0.229811	0.609006	1.44764	126	28	Cav3,Tgfb2,Fhl2,Hey2,Rbpj,Adamts1,Chd7,Rbp4,Fkbp1a,S1pr1,Ovol2
5771	GOMF_PEPTIDE_RECEPTOR_ACTIVITY	0.0127987	0.230629	0.473157	1.23637	127	140	Npy2r,Gpr83,Qrfpr,Sorcs1,Sorcs2,Npsr1,Ramp3,Tacr3,Pth2r,Cxcr1,Rxfp3,Prokr2,Sstr1,Adcyap1r1,Oprl1,Ccrl2,Gal,Gpr84,Hcrtr1,Sstr2,Ackr2,Npr3,Crhr2,Gipr,Ccr4,Nmur1,Nmur2,Gpr35,Glp1r,Mas1,Cxcr3,Cmklr1,F2rl2,Vipr2,Ghrhr,Galr3,Gpr37l1,Oprd1,Lgr4,Npr1
7830	HP_SPARSE_BODY_HAIR	0.0127987	0.230629	0.548567	1.36276	127	51	Tac2,Wnt10a,Kdf1,Tacr3,Prokr2,Lama3,Rpl21,Chd7,Trp63,Cst6,Dusp6,Cdh3,Liph,Hs6st1,Lmna,Ahsg,Cldn1,Fgf8,Apcdd1,Dsc3,Jup,Edar,Nsmf,Gnrh1,Kank2
10657	SHARMA_PILOCYTIC_ASTROCYTOMA_LOCATION_UP	0.0128205	0.230643	0.621027	1.46085	127	25	4930447C04Rik,Lum,Six1,Rarb,Lhx2,Ttc9,Nr2e1,Cmtr2,Ly96,Mill2,Gpc6
839	GOBP_SENSORY_ORGAN_DEVELOPMENT	0.0128987	0.231361	0.41932	1.13598	128	496	Fat4,Wnt10a,Frzb,Twist1,Inhba,Hdac1,Calb1,Nectin3,Tgfb2,Sox11,Arhgef15,Jag1,Aldh1a3,Mertk,Klf4,Krt12,Mycl,Hey2,Tgfb3,Tcap,Dio3,Acvr2b,Ache,Tmod1,Myom2,Mapk3,Prox1,Kcnq1,Col11a1,Rpe65,Wnt16,Six1,Rbpj,Megf11,Rarb,Fgf10,Ascl1,Skil,Cyp26b1,Stra6,Chd7,Cryga,Slc17a6,Gli3,Tbc1d32,Sox8,Olfm3,Nrl,Dll1,Rbp4,Hcn1,Myo7b,Tub,Bmp4,Col5a1,Bfsp2,Hes5,Serpinf1,Clcn2,Vim,Spry2,Kit,Ski,Vax2,Prkra,Sall2,Hoxa13,Slc7a…
2377	GOBP_NEUROTROPHIN_SIGNALING_PATHWAY	0.0129026	0.231361	0.572604	1.39354	128	38	Ntf3,Bdnf,Hap1,Agt,Ddit4,Ngfr,Magi2,Spry2
421	GOBP_ATRIAL_SEPTUM_DEVELOPMENT	0.0129492	0.231818	0.635337	1.47155	128	21	Smo,Tgfb2,Acvr1,Hey2,Sox4,Zfpm1,Wnt11,Dand5,Gata4
6672	GOMF_STRUCTURAL_MOLECULE_ACTIVITY_CONFERRING_ELASTICITY	0.0129857	0.231948	0.740752	1.55638	123	10	Fbln2,Emilin1,Fbn1
10851	Gemma_GSE109315_Gene_expression_analysis_of_mouse_brain_regions_after_chronic_social_defeat_stress_(CSDS)_strain_C57BL.6Crl_Up	0.0129987	0.231948	0.41853	1.13445	129	511	Tbc1d8b,Ddit4l,Ecm2,Nptx2,Aloxe3,Bdnf,Ptgs2,Bbs12,Sox11,Syce2,Sema3c,Tnni1,Etnppl,Aldh1a3,Krt12,Gpnmb,Faim,Palmd,Nat8f4,Ermn,Chia1,H2-T24,Nrep,Homer2,Chn2,Abcc3,Rps15a,Vwa3b,Slc39a2,Pnma2,Mro,Pot1b,Rpl21,Arsj,Smco3,Il33,Megf6,Slc22a4,4933427D14Rik,Rnasel,Traip,Alox8,Pip5k1b,Abi3bp,Zc3h15,Them4,2210408I21Rik,Rasal1,Dgkh,Chpt1,Acer3,Fam163a,Csf2ra,Fam114a2,Ephx2,Aldh9a1,Sertm1,Tcea1,Ivd,Slc7a11,Mob…
4544	GOBP_REGULATION_OF_CALCIUM_ION_TRANSMEMBRANE_TRANSPORTER_ACTIVITY	0.0130987	0.233352	0.520774	1.31419	130	67	Cav3,Hap1,Jsrp1,Nos1,Drd4,Stac,Gstm7,Hspa2,Tlr9,Trdn,Adra2a,Jph1,Pde4b,Fkbp1a,Cacnb1,Gpr35,Sri,Drd2,Stac2,Jph4,Fkbp1b,Crhr1,Cacnb2,Rem1,Ehd3
7165	HP_GYNECOMASTIA	0.0131987	0.234753	0.503408	1.28647	131	85	Tac2,Cyp11a1,Sema3a,Sema3e,Slco2a1,Tacr3,Ndnf,Prokr2,Chd7,Flrt3,Map3k1,Dusp6,Nr5a1,Dcc,Hs6st1,Usf3,Zbtb20,Ar,Rspo1,Gata4,Hesx1,Hfe,Coq8a,Alms1,Fgf8,Lhb,Pnpla6,Sox9,Sdhc,Il17rd,Hdac8,Axl,Nsmf,Gnrh1,Itga3
3127	GOBP_BLOOD_VESSEL_MORPHOGENESIS	0.0132987	0.235551	0.415169	1.12655	132	552	Smo,Twist1,Ptgs2,Stard13,Card10,Mfge8,Tgfb2,Sema3e,Gadd45a,Jag1,Rspo3,Klf4,Sulf1,Fgf18,Gpnmb,Ccbe1,Dcn,Ramp3,Acvr1,Il6,Hey2,Ndnf,Nr2f2,Prox1,Thsd7a,Adamts9,Plk2,Apoh,Creb3l1,Nrp2,Hspb6,Six1,Myo18b,Ngfr,Rbpj,Adamts1,Sox4,Klf5,Shb,Jun,Casp8,Zmiz1,Fgf10,Egr3,Pik3r6,Cela1,Stra6,Chd7,Tgfbi,Vash1,Cnmd,Emilin1,Pparg,Ang,Dll1,Nrarp,Bmp4,Stab2,Serpinf1,Prkca,Rock2,Sphk1,Spry2,Myocd,Rin2,Hoxa13,Ccl12,Hdac7…
6368	GOMF_CARBOXYLIC_ACID_BINDING	0.0132987	0.235551	0.469714	1.23195	132	152	Tdo2,Nos1,Egln3,Rtn4r,Gss,Gchfr,Grin1,Nr2f2,Gstm7,Ass1,Rara,Stard5,Gldc,Cd22,Afm,Cyp26b1,P4ha2,Adipoq,Pparg,Ucp1,St8sia2,Akr1c18,Grin3a,Grin3b,Agxt,Napepld,P4ha3,Castor1,Nme2,Pmp2,Siglece,Otc,Padi4,Selp,Scp2,Ogfod2,Sesn3,Mccc1,Tm4sf5,Aars2,Ffar4,Dbt,Rxra,Akr1c21,Folr1,Gad2,Gnmt,Ftcd,Phyh,Acacb,Ogfod3,Sele,Ptgds,Vdr,Slc1a1,Plod2,Tyms,P4ha1,Hnf4a,Egln2
400	GOBP_AORTIC_VALVE_MORPHOGENESIS	0.013308	0.235551	0.596781	1.42636	132	30	Twist1,Jag1,Hey2,Emilin1,Bmp4,Rock2,Slit3,Snai2,Smad6,Dll4,Gata4
9138	HP_LIMITATION_OF_KNEE_MOBILITY	0.0133387	0.235649	0.631198	1.46845	132	22	Pcdh19,Csgalnact1,Scn1b,Dysf,Gabrd,Gabrg2,Hcn1,Stxbp1,Scn9a,Gpc6,Flnc,Gabra1
9880	HP_REDUCED_FORCED_VITAL_CAPACITY	0.0133564	0.235649	0.690898	1.5271	130	14	Ryr1,Sftpc,Csf2ra,Slc25a21,Acta1
9158	HP_CUTANEOUS_FINGER_SYNDACTYLY	0.0134269	0.236511	0.621967	1.45692	133	24	Fat4,Smo,Ccbe1,Gli3,Trp63,Kctd1,Fras1,Lrp4
9118	HP_APLASIA_HYPOPLASIA_OF_THE_BREASTS	0.0134987	0.236971	0.522905	1.31712	134	65	Tac2,Sema3a,Tacr3,Ndnf,Prokr2,Cdt1,Chd7,Flrt3,Trp63,Efnb1,Gmnn,Kctd1,Dusp6,Nr5a1,Psmc3ip,Dcc,Foxa2,Hs6st1,Lmna
764	GOBP_HETEROPHILIC_CELL_CELL_ADHESION_VIA_PLASMA_MEMBRANE_CELL_ADHESION_MOLECULES	0.0135	0.236971	0.565377	1.38345	134	41	Fat4,Tenm1,Nectin3,Cbln1,Reg3b,Cadm3,Amigo3,Tenm2,Grid2,Alcam,Crb1,Selp,Cdh4,Cadm1,Nectin4,Amigo1,Sele,Icam1
4096	GOBP_DISTAL_TUBULE_DEVELOPMENT	0.0135177	0.236971	0.724411	1.54503	129	11	Calb1,Jag1,Pkd1
1453	GOBP_CYTOKINE_MEDIATED_SIGNALING_PATHWAY	0.0135986	0.23764	0.410354	1.11651	135	653	Il1r1,Ccdc3,Csf2rb2,Il15ra,Plp2,Il16,Twist1,Ifitm3,Ptgs2,Mpl,Bcl6,Cish,Prlr,Flt3,Cdkn1a,H2bc21,Timp1,Tnip2,St18,Gbp2,Il6,Osmr,Ticam2,Cxcr1,Ackr1,Mapk3,Ccl20,Fscn1,Il20,Ccl17,Stat4,Il1r2,Crlf1,Appl2,Rap1b,Psme1,Ifitm2,Casp8,Il1rapl2,Tnfsf11,Col1a2,Ebi3,Ccrl2,Tradd,Il33,Cebpd,Lifr,Traf1,Rnasel,Traip,Tnfrsf13b,Foxo1,Adipoq,Cxcl12,Cd74,Mst1r,Dcst1,Pparg,Ackr2,Traf3,Csf2ra,H2-Ab1,Rala,Il2rb,Isg20,Il6r…
5535	GOCC_TERMINAL_BOUTON	0.0136	0.23764	0.55019	1.36283	135	49	Unc13c,Calb1,Cck,Slc18a3,Grik3,Grin1,Cplx3,Unc13b,Ghrh,Cplx4
1261	GOBP_NEGATIVE_REGULATION_OF_PHOSPHATIDYLINOSITOL_3_KINASE_SIGNALING	0.0136209	0.23764	0.711726	1.5395	131	12	Twist1,Klf4,Pik3ip1,Stambp
78	GOBP_SKELETAL_SYSTEM_DEVELOPMENT	0.0136986	0.238617	0.421066	1.13845	136	445	Ryr1,Fat4,Gdf10,Frzb,Ccn4,Ucma,Twist1,Tgfb2,Stc1,Sox11,Rflnb,Lum,Pkd1,Sulf1,Fgf18,Timp1,Fst,Csgalnact1,Acvr2a,Ranbp3l,Igf2,Tgfb3,Spns2,Frem1,Col10a1,Mapk3,Bgn,Col11a1,Zbtb16,Dll3,Col3a1,Six1,Sox4,Rarb,Sox5,Pappa2,Tnfsf11,Thbs3,Col1a2,Mef2c,Zfpm1,Etl4,Phex,Cyp26b1,Chd7,Tgfbi,Gli3,Cnmd,Inha,Rbp4,Trp63,Bmp4,Satb2,Hes5,Bmp3,Npr3,Kit,Ski,Prkra,Wfikkn1,Hoxa13,Ncan,Lnpk,Alpl,Bcan,Hoxb3,Snai2,Thra,Sfrp4,…
3789	GOBP_CARDIAC_NEURAL_CREST_CELL_DIFFERENTIATION_INVOLVED_IN_HEART_DEVELOPMENT	0.0137257	0.23871	0.724182	1.54454	131	11	Twist1,Jag1,Sema3c,Mapk3,Bmp4,Hes1,Hand2,Folr1
3424	GOBP_POSITIVE_REGULATION_OF_HYDROLASE_ACTIVITY	0.0137986	0.239363	0.4098	1.11558	137	677	Tbc1d8b,Ntf3,Ralgapa2,Myl4,Rasgrp1,Bdnf,Stard13,Acvr1c,Rgs6,Cck,Stard8,Arhgdig,Dock11,Arhgef15,Rgs10,Ranbp3l,Egln3,St18,Fbln1,Rtn4r,Foxj1,Grin1,Racgap1,S100a10,Arhgap42,Tbc1d16,Map3k5,Mybpc3,Ccl20,Hspa2,Apoh,Lck,Ccl17,Tbc1d2b,Chn2,Stxbp5,Gsn,Ifi203,Arhgap23,Ngfr,Rasgrf1,Psme1,Arhgap32,Jun,Casp8,Usp50,Clec7a,Fgf10,Napa,Lpar1,Arhgef10l,Tiam1,Mef2c,Pla2g5,Plin5,Arhgap6,Tradd,Mefv,Mtcl1,Rgs4,Dapk1,Ma…
5458	GOCC_SARCOPLASMIC_RETICULUM_MEMBRANE	0.0138069	0.239363	0.585618	1.41429	137	34	Ryr1,Jsrp1,Nos1,Trdn,Jph1,Fkbp1a,Sri,Atp2a3,Jph4,Fkbp1b,Srl,Ryr3
8606	HP_JUVENILE_RHEUMATOID_ARTHRITIS	0.0138297	0.23938	0.723857	1.54385	132	11	Lacc1,Il6,Stat4,Il2rb,Mif
2091	GOBP_RESPONSE_TO_CYTOKINE	0.0138986	0.239865	0.400206	1.09518	138	994	Il1r1,Ccdc3,Csf2rb2,Prdm5,Il15ra,Plp2,Il16,Twist1,Ifitm3,Ptgs2,Mpl,Mylk3,Bcl6,Cish,Prlr,Flt3,Cdkn1a,Dusp1,Klf4,H2bc21,Timp1,Cth,Tnip2,St18,Gbp2,Il6,Osmr,Ticam2,Gss,Rif1,Cxcr1,Ackr1,Mapk3,Pck2,Map3k5,Cebpb,Ccl20,Fscn1,Mrc1,Il20,Ccl17,Ass1,Sstr1,Stat4,Col3a1,Il1r2,Crlf1,Nrp2,Was,Aff3,Appl2,Gsn,Ifi203,Rap1b,Ctbp2,Psme1,Ifitm2,Cd14,Klf5,Sting1,Pde1b,Jun,Casp8,Il1rapl2,Skil,Ptpn5,Tnfsf11,Col1a2,Ebi3,C…
8376	HP_TYPE_1_MUSCLE_FIBER_PREDOMINANCE	0.0139014	0.239865	0.566672	1.38425	138	40	Col6a1,Ryr1,Klhl40,Actn2,Acta1,Chrna1,Lrp4,Myf6,Speg,Cfl2,Lmod3
628	GOBP_PROSTANOID_METABOLIC_PROCESS	0.0140014	0.241211	0.5677	1.3843	139	39	Ptgs2,Pla2g3,Cd74,Ptgr1,Akr1c18,Mif,Ptgs1,Ptgis,Hpgds,Cyp4f15,Avp,Gstm2,Akr1c21,Sirt1,Ptges,Ptgds,Pla2g4a,Daglb,Avpr1a,Prxl2b
1593	GOBP_INSULIN_SECRETION	0.0140986	0.242505	0.455188	1.20472	140	198	Acvr1c,Midn,Kcna5,Cartpt,Il6,Pck2,Adcy8,Baiap3,Sox4,Itpr1,C2cd2l,Tiam1,Brsk2,Adra2a,Vgf,Gal,Ucp2,Rab11fip5,Rbp4,Cplx3,Rfx3,Doc2b,Cacna2d2,Stxbp5l,Prkca,Gck,Trpm4,Gipr,Stx1a,Dpp4,Epha5,Ifng,Cftr,Klf7,Ptprn,Irs1,Glp1r,Sri,Drd2,Foxa2,Pdx1,Gja1,Stxbp4,Sytl4,Rapgef3,Slc30a8,C1qtnf12,Fkbp1b,Blk,Gpr119,Crh,Slc8b1,Pfkl,Mcu,Park7,Nr1d1,Nlgn2,Gpr68,Chga,Abcc8,Rfx6,Dynll1,Tm7sf3,Ccn3,Il1rn,Gper1,Kcnc2,Tfap2…
7576	HP_PHIMOSIS	0.0141376	0.242795	0.737133	1.54878	134	10	Dsp,Fermt1
2188	GOBP_POSITIVE_REGULATION_OF_TRANSMEMBRANE_TRANSPORT	0.0141986	0.243461	0.458508	1.21029	141	182	Gpc3,Capn3,Hap1,Nos1,Opn3,Arpp19,Drd1,Npsr1,Ramp3,Rnf207,Tesc,Drd4,Stac,Lrrc55,Actn2,Kcnq1,Gstm7,Hspa2,Cacng3,Acsl5,Htr3a,Edn3,Trdn,Rnasel,Gal,Adipoq,Rhoq,Ccl12,Atp1b3,G6pdx,Cxcl10,Ifng,Ace2,Cftr,Irs1,Fxyd1,Pik3r1,Cx3cl1,Sorbs1,Sri,Azin1,Car2,Stac2,Braf,Pou4f2,Acsl1,C1qtnf12,Lrrc38,Cacnb2,Ehd3,Lrrc26,Pirt,Cacng2,Plcg2,Amigo1,Atp1b1,Arl6ip1,Gper1,Kcnc2,Tert,Thy1,Jph2,Plp1,Cox17,Stk39,Cacna2d1,Antk…
4097	GOBP_NEPHRON_MORPHOGENESIS	0.0142986	0.24368	0.517788	1.30845	142	69	Fat4,Smo,Gpc3,Pkd1,Agt,Six1,Gli3,Sox8,Bmp4,Hes5,Ahi1,Irx1,Fgf1,Lgr4,Wnt11,Adamts16,Lama5,Cited1,Fgf2,Lhx1,Hes1,Bmp2,Foxd1,Tcf21,Fgf8
8651	HP_PREMATURE_LOSS_OF_PRIMARY_TEETH	0.0143907	0.24368	0.647977	1.48495	142	19	Wnt10a,Kdf1,Col3a1,Tnfsf11,Fermt1,Vac14,Alpl,Gja1
783	GOBP_ADENYLATE_CYCLASE_ACTIVATING_G_PROTEIN_COUPLED_RECEPTOR_SIGNALING_PATHWAY	0.0143986	0.24368	0.478416	1.24492	143	126	Gpr101,Calca,Drd5,Gphb5,Drd1,Gpr6,Ramp3,Adcy8,Gpr12,Lpar1,Adra2a,Pde4b,Ghrh,Prkca,Adcy7,Adgrb1,Cxcl10,Adm,Atp2b4,Adgrg5,S1pr1,Glp1r,Adcy1,Nme2,Drd2,Ghrhr,Adrb1,Gpr26,Adrb3,Lgr4,Adgrd1,Ptger1,Lpar3,Mc3r,Gpr119,Adgrl4,Crhr1,Chga,Adcy3,Vip,Rit2,Gpr65
1549	GOBP_CENTRAL_NERVOUS_SYSTEM_NEURON_DEVELOPMENT	0.0143986	0.24368	0.507963	1.2903	143	76	Sema3a,Drd1,Ephb6,Scn1b,Ndnf,Draxin,Nr4a2,Npy,Nrp2,Zmiz1,Ascl1,Nanos1,Plxna3,Nr2e1,Gba2,Fbxo45,Drd2,Ephb1,Dcc,Sptbn4,Epha4,Ephb3
6317	GOMF_TRANSMITTER_GATED_CHANNEL_ACTIVITY	0.0143986	0.24368	0.536863	1.34022	143	55	Grik3,Grin1,Chrna4,Grik1,Gabrr2,Htr3a,Gria1,Gabrg2,Grin3a,Grin3b,Chrna7,Grid2,Chrna1,Gabra2,Gabra4,Grin2a,Chrna2,Chrnb3,Gria3,Gria4,Gabra1,Ptk2b,Grik4,Gabrg1,Chrna6,Gabra5,Chrnb1
2444	GOBP_MOLTING_CYCLE	0.0144986	0.24368	0.497959	1.2766	144	90	Smo,Wnt10a,Foxq1,Inhba,Hdac1,Tgfb2,Igfbp5,Fst,Ngfr,Rbpj,Fgf10,Tradd,Gal,Fermt1,Trp63,Ldb2,Krt27,Foxn1,Krt83,Lrp4,Krt14,Cdh3,Lgr4,Ptch2,Lama5,Dnase1l2,Tnfrsf19
3387	GOBP_SEQUESTERING_OF_CALCIUM_ION	0.0144986	0.24368	0.489258	1.26178	144	103	Ryr1,Capn3,Hap1,Jsrp1,Nos1,Drd1,Htr2c,Npsr1,Gstm7,Lck,Itpr1,Trdn,Chd7,Jph1,Fkbp1a,Trpa1,Cxcl10,Cx3cl1,Sri,Drd2,Ccl19,Ubash3b,Jph4,Fkbp1b,Fgf2,Htr2a,Slc8b1,Ptprc,Ryr3
6309	GOMF_CYTOKINE_BINDING	0.0144986	0.24368	0.477023	1.2418	144	128	Il1r1,Ucma,Plp2,Prlr,A2m,Acvr1,Osmr,Tgfb3,Tcap,Cxcr1,Ackr1,Il1r2,Crlf1,Nrp2,Ebi3,Ccrl2,Lifr,Cd74,Ackr2,Csf2ra,Il2rb,Itga4,Il6ra,Kit,Ccr4,Wfikkn1,Il2rg,Tmc8,Nrp1,Grem2,Wfikkn2,Cxcr3,Chrd,Ltbp4,Ccr10,Fgf2,Hyal2,Pdpn,Nbl1,Park7,Il1rn,Itgav,Il10ra,Ltbp3,Il17f,Eng,Il20rb,Tgfbr1,Tnfrsf14,Ltbp1,Il27ra,Cxcr4,Elane,Ccr9,Vasn,Crlf2,Ccr6,Ackr3,Tnfrsf1a,Ghr,Csf3r,Ccr7,Cxcr2,Cd36,Tnfrsf11a,Il12a,Tnfrsf1b,Il12…
10710	"Gemma_GSE100236_RNA_sequencing_of_whole,_ventral_and_dorsal_hippocampus_after_different_stress_conditions_treatment_swim.stress_Up"	0.0144986	0.24368	0.494028	1.26916	144	94	Bcl6,Cdkn1a,Ppp1r3g,Dusp5,Dusp1,Klf4,Sgk1,Trib1,Plk2,Ctla2a,Adamts1,Fosl2,Stk40,Ifrd1,Npas4,Rasd1,Dusp6,Rin2,Txnip,Tcim,Ccdc134,Frmd6,Plk3,Tiparp,Sik1,Plat,Atf3,Frmd4a,Zfp189,Fos,Cirbp,Arhgef3,Klf2,Plaur,Mafk
10914	Gemma_GSE85136_Sex_Differences_in_Nucleus_Accumbens_Transcriptome_Profiles_Associated_with_Susceptibility_versus_Resilience_to_Subchronic_Variable_Stress_genotype_Dnmt3a.mouse.DNA.methyltransferase.3A_Homozygous.negative_Up	0.0144986	0.24368	0.40769	1.11087	144	725	Cdhr1,Serpina3n,Matn2,Kcnf1,Fam43b,4930447C04Rik,Rprm,Rgs6,Mfge8,Acan,Sema3e,Col23a1,Sema7a,Gadd45a,Ip6k3,Cdkn1a,Neurl1b,Klf4,Gstm5,Igfbp5,Grb14,Gfap,Plagl1,Cdk5r2,Lgals3,Gpr182,H2-T24,1700020L24Rik,Nos1ap,Ddit4,Wscd1,Otud7a,Slamf9,Nefm,Tubb4a,Aspg,Islr,Osbpl1a,Nbeal2,Lhfpl2,Myo18b,Blnk,Jchain,Nrbp2,Zfp444,Jun,Clec7a,Lsp1,Gstm6,Shisa8,Eci1,Plekho1,Zfp703,Tradd,Pmaip1,Acss1,Slc20a1,Me1,Traf1,Inka2…
3076	GOBP_DEVELOPMENTAL_PIGMENTATION	0.0145	0.24368	0.560426	1.37359	144	42	Dct,Kitl,Rab27a,Spns2,Rab38,Edn3,Mef2c,Gli3,Hps4,Kit,Bloc1s6,Bloc1s3,Cd63,Cited1,Usp13,Adamts20,Enpp1
5968	GOMF_COPPER_ION_BINDING	0.0145	0.24368	0.547713	1.3567	144	49	Moxd1,Dct,Gpc1,Lacc1,Cutc,Ang,Commd1,Loxl2,Prnd,Aoc3,Sncb,Loxl1,Park7,Cox11,Aoc1,Acr,Sod1,Loxl3
9830	HP_ABNORMAL_QT_INTERVAL	0.0145	0.24368	0.560302	1.37329	144	42	Gpc3,Cav3,Kcna5,Cdkn1a,Kcnq1,Cacna1s,Trdn,Gpc4,Scn4b,Trpm4
1831	GOBP_REGULATION_OF_RESPONSE_TO_EXTRACELLULAR_STIMULUS	0.0145232	0.243697	0.615206	1.44716	144	25	Cck,Cartpt,Npy,Prkcg,Mn1,Ppara,Snai2
10712	"Gemma_GSE100236_RNA_sequencing_of_whole,_ventral_and_dorsal_hippocampus_after_different_stress_conditions_treatment_restraint.stress_Up"	0.0145985	0.244257	0.48639	1.25632	145	106	Bcl6,Cdkn1a,Ppp1r3g,Dusp5,Dusp1,Klf4,Sgk1,Trib1,Plk2,Ctla2a,Adamts1,Fosl2,Stk40,Ifrd1,Npas4,Fam186b,Rasd1,Dusp6,Ccdc117,Rin2,Txnip,Tcim,Ccdc134,Frmd6,Clk1,Plk3,Irf9,Tiparp,Sik1,Plat,Atf3,Frmd4a,Zfp189,Fos,Arhgef3,Klf2,Plaur,Mafk,Gch1,Per2,Asb4,P4ha1,F3,Med20,Nr4a1
3142	GOBP_EMBRYONIC_DIGESTIVE_TRACT_DEVELOPMENT	0.0146102	0.244257	0.600346	1.43118	145	29	Tgfb2,Sox11,Rarb,Fgf10,Stra6,Gli3,Rarres2,Ovol2,Pkdcc,Pdgfra,Id2,Shox2,Tcf21
2215	GOBP_IONOTROPIC_GLUTAMATE_RECEPTOR_SIGNALING_PATHWAY	0.0146234	0.244257	0.615027	1.44674	145	25	Grik3,Grin1,Grik1,Tiam1,Gria1,Grin3a,Grin3b,Grid2,Grin2a,Gria3,Cdk5r1,Gria4,Ptk2b,Grik4,Cln3,Plp1,App
8951	HP_DECREASED_TESTICULAR_SIZE	0.0147985	0.246807	0.477535	1.24206	147	125	Tac2,Cyp11a1,Sema3a,Sema3e,Magel2,Tacr3,Fam111a,Ndnf,Prokr2,Tdrd9,Chrm3,Chd7,Gli3,Nanos1,Flrt3,Satb2,Map3k1,Dusp6,Cftr,Gba2,Kcnj6,Nr5a1,Fbn1,Dcc,Foxa2,Hs6st1,Ddb2,Cul7,Rspo1,Gata4,Ndn,Ccdc28b,Tex15,Hesx1,Alms1,Fgf8,Dcaf17,Phgdh,Pola1,Rab18,Sox9,Ogt,Bbs1,Ercc5,Hspg2,Il17rd,Tbc1d20,Hdac8,Axl,Nsmf,Gnrh1
4048	GOBP_OTIC_VESICLE_DEVELOPMENT	0.014881	0.247396	0.699204	1.53055	144	13	Tcap,Prox1,Six1,Fgf10,Ahi1,Cep290,Hesx1,Fgf8,Sox9
3577	GOBP_REGULATION_OF_CARDIAC_MUSCLE_CONTRACTION	0.0148985	0.247396	0.525594	1.32076	148	62	Dsp,Cav3,Stc1,Nos1,Rnf207,Kcnq1,Gstm7,Pde4b,Dsg2,Trpm4,Ace2,Sri,Fkbp1b,Scn5a,Atp1a1,Ccn2,Gata4,Chga,Ehd3,Atp1b1,Rgs2,Bmp10,Jup,Cacna1c
182	GOBP_BLOOD_VESSEL_REMODELING	0.0149015	0.247396	0.565542	1.37904	148	39	Jag1,Sema3c,Rspo3,Acvr2b,Bgn,Agt,Rbpj,Fgf10,Mef2c,Chd7
4826	GOBP_REGULATION_OF_CELLULAR_RESPONSE_TO_TRANSFORMING_GROWTH_FACTOR_BETA_STIMULUS	0.0149985	0.248256	0.483663	1.25306	149	114	Onecut1,Cidea,Cav3,Sox11,Rasl11b,Tgfb3,Nrep,Skil,Zfp703,Adamtsl2,Dkk3,Emilin1,Fermt1,Spry2,Myocd,Ski,Wfikkn1,Onecut2,Tgfb1i1,Ppara,Pmepa1,Ppm1a,Wfikkn2,Smad6,Fbn1,Smad3,Spred1,Spred3,Ltbp4,Dand5,Cited1,Ing2,Lrg1,Folr1,Sirt1,Hspa1a,Mtmr4,Dab2,Ubc,Dlx1,Il17rd,Il17f,Eng,Peg10,Nkx2-1,Slc2a10,Tgfbr1,Itga3,Ltbp1,Htra1,Vasn
4968	GOBP_RESPONSE_TO_CHEMOKINE	0.0149985	0.248256	0.508852	1.29169	149	75	Mpl,Dusp1,Cxcr1,Ackr1,Ccl20,Ccl17,Ccrl2,Cxcl12,Ackr2,Ccr4,Cxcl5,Ccl12,Slit3,Cxcl10,Gpr35,Cx3cl1,Cxcr3,Cmklr1,Ccl22,Ccl19,Rbm15,Ccr10,Cib1,Lrch1,Rnf113a2,Ptk2b,Gpr75,Rhoa,Stk39,Cxcr4,Ccr9,Foxc1,Ccr6,Ackr3,Tff2,Hif1a,Slc12a2,Ccr7,Cxcr2
1624	GOBP_MYOFIBRIL_ASSEMBLY	0.0152985	0.252459	0.535468	1.33674	152	55	Cav3,Myh3,Capn3,Mylk3,Tcap,Actn2,Tmod1,Prox1,Myh11,Pgm5,Acta1,Obscn,Csrp2,Tnnt2,Pdgfra,Cfl2,Lmod3,Myoz2,Csrp3,Nrap,Bmp10
5932	GOMF_EXTRACELLULAR_LIGAND_GATED_ION_CHANNEL_ACTIVITY	0.0152985	0.252459	0.517175	1.3051	152	67	Grik3,Grin1,Chrna4,P2rx5,Grik1,Gabrr2,Htr3a,Gabrd,Gria1,Gabrg2,Grin3a,Grin3b,Chrna7,Grid2,Chrna1,Gabrr3,Gabra2,Gabra4,P2rx6,Grin2a,Chrna2,Chrnb3,Gria3,Gria4,Gabra1,Ptk2b,Grik4,Gabrg1,Chrna6,Gabra5,Chrnb1
580	GOBP_CYSTEINE_METABOLIC_PROCESS	0.0153894	0.253171	0.719996	1.53561	147	11	Cth,Cdo1,Csad,Slc7a11,Agxt,Gclm,Cbs
3526	GOBP_SYNAPTIC_TRANSMISSION_GABAERGIC	0.0154	0.253171	0.558064	1.36979	153	43	Hap1,Syn3,Tpbg,Tac1,Baiap3,Npas4,Gabrg2,Stxbp1,Gabra2,Car7,Drd2,Kras,Gabra4,Nlgn2,Plcl1,Phf24,Npy5r,Cntnap4,Gabra1,Gabrg1,Gabra5,Cln3
5972	GOMF_INSULIN_LIKE_GROWTH_FACTOR_BINDING	0.0154108	0.253171	0.598138	1.42591	153	29	Igfbp6,Ccn4,Igfbpl1,Igfbp5,Igfbp2,Igfbp4
1158	GOBP_NEGATIVE_REGULATION_OF_CELL_DEVELOPMENT	0.0154985	0.25423	0.46391	1.21931	154	162	Frzb,Sema3a,Cav3,Sema3e,Sox11,Sema7a,Rflnb,Sema3c,Meltf,Fbln1,Il6,Rtn4r,Dio3,Draxin,Dll3,Efnb3,Sema4f,Appl2,Ngfr,Plxna3,Sema3g,Hes5,Rcc2,Ski,Nr2e1,Fstl4,Nrp1,Nppc,Prtg,Lrp4,Epha7,Fbn1,Dcc,Nodal,Gpr37l1,Brinp1,Trim11,Sema4d,Tnr,Pitx3,Sema4c,Hes1,Trak2,Cldn18,Nr1d1,Mcf2,Rflna,Cdk5r1,Sema5b,Fbxw7,Vax1,Lin28a,Dlx1,Sorl1,Sema4a,Omg,Rapgef2,Rhoa,Nkx6-2,Thy1,Wnt7a
7194	HP_ADRENAL_HYPOPLASIA	0.0155233	0.254258	0.605907	1.43483	154	27	Tnxb,Cyp11a1,Prokr2,Mthfr,Tbx19,Gli3,Bmp4
336	GOBP_NEGATIVE_REGULATION_OF_MYELOID_LEUKOCYTE_DIFFERENTIATION	0.0157016	0.256794	0.563059	1.37543	156	40	Inhba,Trib1,Cartpt,Rara,Zfpm1,Adipoq,Inha,Pik3r1,Nme2,Fbn1,Ubash3b,Cldn18,Lrrc17,Gpr68,Gpr137b,Fbxw7,Mafb,Lyn,Tmem178,Fstl3
2309	GOBP_SKELETAL_MUSCLE_CELL_DIFFERENTIATION	0.0157984	0.257383	0.528834	1.32495	157	59	Hlf,Sox11,Gpc1,Klhl40,Mstn,Six1,Klf5,Mef2c,Cyp26b1,Sox8,Myocd,Foxn2,Gtf3c5,Myf6,Ephb1,Mef2d,Myog,Atf3,Fos,Eef2,Vax1,Cdon,Akirin1,Rbm24,Ankrd1,Bcl9,Uqcc2,Six4
10434	DESCARTES_MAIN_FETAL_INHIBITORY_NEURONS	0.0158079	0.257383	0.57736	1.39731	157	35	Tac2,Cck,Gpr6,Ptchd4,Rarb,Pdyn,Rxrg,Htr4,Bmp3,Dlx6,Cenps,Avp
10462	DESCARTES_FETAL_CEREBRUM_INHIBITORY_NEURONS	0.0158079	0.257383	0.57736	1.39731	157	35	Tac2,Cck,Gpr6,Ptchd4,Rarb,Pdyn,Rxrg,Htr4,Bmp3,Dlx6,Cenps,Avp
2401	GOBP_NEGATIVE_REGULATION_OF_FIBROBLAST_GROWTH_FACTOR_RECEPTOR_SIGNALING_PATHWAY	0.0158586	0.257825	0.658514	1.48907	156	17	Gpc1,Sulf1,Creb3l1,Ngfr,Shisa2,Spry3,Spry2
10284	Cembrowski_HippoSeq_ca4__VS__ca3_d-ca3_v-ca2-ca1_d-ca1_v	0.0159143	0.25791	0.601495	1.42979	158	28	Ephb6,Ache,Fxyd6,Emid1,Camk2n2,Vgf,Gal,Serpinf1,Slc6a7
10448	DESCARTES_FETAL_CEREBELLUM_SLC24A4_PEX5L_POSITIVE_CELLS	0.0159255	0.25791	0.611733	1.43899	158	25	Rgs13,Golt1a,Lgi2,Pex5l,Slc24a4,Grin3a,Ppp3r2,Oprd1,Trpc7,A830018L16Rik,Alpk2,Scube1,Kcnq5,Fndc9,Samd5
3596	GOBP_CARDIAC_MUSCLE_CONTRACTION	0.0159984	0.25791	0.48185	1.24885	159	115	Dsp,Myl4,Cav3,Stc1,Kcna5,Nos1,Tnni1,Tcap,Scn1b,Rnf207,Mybpc3,Kcnq1,Tnnc1,Gstm7,Gsn,Cacna1g,Pde4b,Scn4b,Dsg2,Trpm4,Kcne4,Ace2,Sri,Tnnt2,Gja1,Fkbp1b,Scn5a,Atp1a1,Ccn2,Gata4,Cacnb2,Chga,Ehd3,Csrp3,Atp1b1,Vegfb,Rgs2,Bmp10,Jup,Cacna1c,Fgf12,Cacna2d1,Ppp1r13l,Cxcr4,Tnni3k,Kcnh2
5937	GOMF_VOLTAGE_GATED_ION_CHANNEL_ACTIVITY	0.0159984	0.25791	0.456599	1.20582	159	185	Ryr1,Kcnf1,Kcna5,Kcnk10,Scn1b,Grin1,Lrrc55,Kcnq1,Kcns2,Cacng3,Cacna1s,Kcnh7,Kcnk9,Cacna1g,Kcnk4,Kcnj16,Cacna2d4,Kcnip4,Hcn1,Scn4b,Cacna2d2,Clcn2,Cacnb1,Kcnab1,Cacng5,Grin3a,Grin3b,Scn3a,Kcne4,Kcnh3,Kcnk3,Kcnj6,Cacna1i,Kcnh5,Kcnip1,Cacng8,Kcnk2,Cacng6,Kcns1,Calhm1,Kcng1,Grin2a,Tmem37,Kcnd1,Scn9a,Lrrc38,Scn5a,Kcnk1,Kcnj10,Kcnj14,Cacnb2,Lrrc26,Abcc8,Clic3,Cachd1,Catsper3,Kcnh4,Cacng2,Kcnq4,Kcnq5,Ptk…
4470	GOBP_POSITIVE_REGULATION_OF_BIOMINERALIZATION	0.016	0.25791	0.553075	1.36188	159	45	Kl,Acvr2a,Acvr1,Tgfb3,Acvr2b,Cebpb,Fbln7,Mef2c,Bmp4,Smad3,Pkdcc,Fbxo5,Bmp2,Wnt10b,Isg15,Atp2b1
9096	HP_ABNORMALITY_OF_THE_PHALANGES_OF_THE_HALLUX	0.0160048	0.25791	0.573317	1.39011	159	36	Twist1,Acvr1,Dact1,Hyls1,Gpc4,Gli3,Efnb1,Satb2,Vac14
5191	GOCC_TIM23_MITOCHONDRIAL_IMPORT_INNER_MEMBRANE_TRANSLOCASE_COMPLEX	0.0160772	0.257929	-0.469942	-1.58663	4	12	Romo1,Grpel1,Timm50,Pam16,Timm17a,Dnajc15,Timm21,Timm10,Timm23,Grpel2,Timm17b,Dnajc19
8734	HP_OLIVOPONTOCEREBELLAR_HYPOPLASIA	0.0160772	0.257929	-0.469576	-1.5854	4	12	Rttn,Ppp2r1a,Pomt2,Atxn2,Fkrp,Pmm2,Pomt1,Tsen54,Pomgnt1,Pomk,Toe1,Gmppb
9601	HP_COUGH	0.0160984	0.257929	0.483469	1.2508	160	110	Dsp,Csf2rb2,Nos1,Ccno,Scnn1a,Foxj1,Dnaaf3,Zbtb16,Crlf1,Rara,Dnah9,Blnk,Clec7a,Sftpc,Csf2ra,H2-Ab1,Cfap300,Nabp1,Col4a5,Cftr,Pml,Dnai1,Il2rg,Pik3r1,Spag1,Lpin2,Hydin,Stn1,Ccdc39,Cd79a,Epor,Il17ra,Sp110,Dnah1,Spef2,Rsph9,Slc11a1,Tert,Il17f,Dnaaf4,Abca3,Prtn3,Scnn1g,Stat5b,Ofd1
10240	Neuron_Glutamate_Sugino_NatNeuro_2006	0.0161	0.257929	0.544579	1.34894	160	49	Crym,Dusp14,Fhl2,Lmo4,Crip2,Tesc,Skil,Ltk,Rasal1,Neurod6,Ldb2,Stx1a,T,Hebp1,Klhl2
1109	GOBP_REGULATION_OF_CALCIUM_ION_TRANSPORT_INTO_CYTOSOL	0.0161984	0.258204	0.50269	1.28243	161	82	Capn3,Hap1,Jsrp1,Nos1,Drd1,Npsr1,Ramp3,Grin1,P2rx5,Gstm7,Trdn,Chd7,Jph1,Fkbp1a,Cxcl10,Pml,Cx3cl1,Sri,Ubash3b,Jph4,Fkbp1b
3910	GOBP_RESPONSE_TO_FATTY_ACID	0.0161984	0.258204	0.531634	1.32973	161	57	Ass1,Gldc,Kcnk4,E2f1,Ucp2,Foxo1,Adipoq,Ffar3,Cat,Ucp1,Akr1c18,Gipr,Irs1,Pdk4,Nme2,Pdx1,Scd1,Acsl1,Cldn1,Ccn2,Smarcd1
9931	HP_HYPOPITUITARISM	0.0161984	0.258204	0.467858	1.22506	161	146	Gpr101,Smo,Sema3a,Sema3e,Gpc1,Magel2,Dnajc21,Tacr3,Igf2,Kmt2a,Ndnf,Prokr2,Tbx19,Chd7,Ucp2,Gli3,Flrt3,Mkrn3,Dll1,Trp63,Bmp4,Gmnn,Dusp6,Gas1,Mars2,Dcc,Ghrhr,Foxa2,Hs6st1,Nodal,Braf,Ndn,Srd5a3,Hesx1,Abcc8,Alms1,Fgf8,Dcaf17,Apoa5,Pnpla6,Adat3,Stx16,Il17rd,Tert,Cdon,B3glct
4416	GOBP_REGULATION_OF_POSTSYNAPTIC_NEUROTRANSMITTER_RECEPTOR_ACTIVITY	0.0162113	0.258204	0.682097	1.50765	158	14	Nptx2,Shisa6,Dlgap2,Cacng5,Homer1,Nptxr,Dlgap4
3126	GOBP_RHYTHMIC_PROCESS	0.0162984	0.258773	0.438287	1.1724	162	282	Npy2r,Twist1,Inhba,Hdac1,Hlf,Tgfb2,Dtl,Mstn,Opn3,Magel2,Cartpt,Tgfb3,Kmt2a,Drd4,Prox1,Prokr2,Rpe65,Ass1,Ngfr,Adamts1,Prkcg,Jun,Egr3,Timp4,Adipoq,Pparg,Serpinf1,Ghrh,Rock2,Nampt,Slit3,Pml,Ppara,Ptprn,Nr5a1,Adcy1,Drd2,Ntrk1,Hes7,Ghrhr,Hebp1,Adrb1,Rorb,Nms,Mapk9,Piwil2,Ncoa1,Lgr4,Pdgfra,Zpbp2,Zfp830,Id2,Opn4,Mc3r,Crh,Mta1,Opn5,Top2a,Nr1d1,Rora,Rorc,Rbm4b,Nono,Npy5r,Nr2f6,Fbxl12,Cdk5r1,Pcna,Klf9,Spsb…
3702	GOBP_NEUROEPITHELIAL_CELL_DIFFERENTIATION	0.0163027	0.258773	0.644012	1.47586	161	19	Sox11,Emx1,Cebpb,Sox4,Ascl1,Nodal,Wnt11,Hes1,Bmp2,Fam20c,Fgf8
4670	GOBP_SEMAPHORIN_PLEXIN_SIGNALING_PATHWAY_INVOLVED_IN_NEURON_PROJECTION_GUIDANCE	0.0163177	0.258773	0.693798	1.51871	158	13	Sema3a,Nrp2,Plxna1,Plxna3,Plxnc1,Nrp1,Plxna2,Plxnb2
10850	Gemma_GSE109315_Gene_expression_analysis_of_mouse_brain_regions_after_chronic_social_defeat_stress_(CSDS)_strain_C57BL.6Crl_Down	0.0163984	0.259676	0.439431	1.17344	163	267	Necab3,Serpina3n,Smo,Slc27a2,Gfra1,Card10,Arhgef15,Atp6v1c2,Lhx9,Cfap54,Dpt,Cstl1,Rif1,Actl10,Plekha7,Ache,Adamts9,Col11a1,Parvg,Fam184b,Pcdhb3,Tsr2,Mthfr,E2f1,Pla2g4e,Haus4,Syt5,Stab2,Slc24a4,Mamdc2,Trpm4,Rem2,Trpt1,Rwdd3,P4ha3,Ndrg2,Gabra2,Glp1r,Txnrd1,Sytl1,Tmem203,Armh4,F2rl2,AI429214,Pfas,Lyplal1,Ccl19,Cdc25a,Car2,Myo19,Dhrs3,Klhl33,Ptch2,Slc15a2,Ccnl2,Slc25a42,Sybu,Adam33,Mpg,Kcnj10,Nbl1,Rb…
2532	GOBP_CAMERA_TYPE_EYE_DEVELOPMENT	0.0164984	0.259916	0.435566	1.16636	164	294	Twist1,Inhba,Hdac1,Calb1,Nectin3,Tgfb2,Sox11,Arhgef15,Jag1,Aldh1a3,Mertk,Klf4,Krt12,Dio3,Acvr2b,Ache,Tmod1,Myom2,Prox1,Rpe65,Wnt16,Megf11,Fgf10,Skil,Stra6,Chd7,Cryga,Slc17a6,Gli3,Tbc1d32,Sox8,Nrl,Dll1,Rbp4,Hcn1,Tub,Bmp4,Bfsp2,Hes5,Serpinf1,Clcn2,Vim,Spry2,Ski,Vax2,Slc7a11,Rcn1,Nr2e1,Atp2b4,Crb1,Fzd5,Pde6c,Nrp1,Ahi1,Dscam,Dcx,Prom1,Drd2,Fbn1,Grhl3,Smad3,Foxn4,Slc4a5,Rorb,Sp3,Pou4f2,Spred1,Spred3,L…
3227	GOBP_EPITHELIAL_CELL_PROLIFERATION	0.0164984	0.259916	0.4269	1.14889	164	360	Smo,Gpc3,Twist1,Kdf1,Tgfb2,Sox11,Sulf1,Igfbp5,Fst,Fabp7,Acvr2a,Il6,Igf2,Nr2f2,Prox1,Cebpb,Reg3b,Aqp11,Apoh,Nrp2,Wnt16,Six1,Ngfr,Fgf10,Egr3,Igfbp4,Tnfsf11,Mef2c,Zfp703,Klk8,Gpbar1,Vash1,Cnmd,Cxcl12,Pparg,Ang,Fermt1,Trp63,Nrarp,Bmp4,Fzd7,Hes5,Serpinf1,Itga4,Prkca,Kit,Ccl12,Zfp580,Ptprn,Btbd10,Snai2,Nrp1,Nkx2-9,Krt4,Cdh3,Nme2,Ppp1r16b,Dlx6,B4galt1,Uhrf1,Ovol2,Mst1,Smad3,Gja1,Gdf2,Tgfa,Nodal,Kdr,Stxb…
3797	GOBP_TRABECULA_MORPHOGENESIS	0.0165	0.259916	0.559741	1.36966	164	41	Cav3,Tgfb2,Fhl2,Hey2,Rbpj,Adamts1,Thbs3,Chd7,Rbp4,Fkbp1a,S1pr1,Ovol2,Sema4d,Dll4,Wnt10b,Bmp10,Eng,Rhoa,Tgfbr1
2952	GOBP_POSITIVE_REGULATION_OF_GLUCOSE_IMPORT	0.0165083	0.259916	0.576674	1.39565	164	35	Gpc3,Opn3,Arpp19,Rnasel,Adipoq,Rhoq,Irs1,Pik3r1,Sorbs1,Pou4f2,C1qtnf12
3669	GOBP_CYTOSOLIC_CALCIUM_ION_TRANSPORT	0.0167983	0.263726	0.464291	1.2185	167	155	Ryr1,Capn3,Hap1,Jsrp1,Nos1,Drd1,Htr2c,Npsr1,Ramp3,Grin1,P2rx5,Gstm7,Lck,Itpr1,Trdn,Chd7,Jph1,Slc8a2,Trpv6,Fkbp1a,Trpa1,Atp2b3,Cxcl10,Pml,Atp2b4,Micu3,Cx3cl1,Sri,Drd2,Ccl19,Ubash3b,Atp2a3,Grin2a,Jph4,Fkbp1b,Fgf2,Htr2a,Ccn2,Slc8b1,Ptprc,Mcu,Ryr3,Slc8a3,Plcg2,Atp2b1,Trpm2,Ptk2b,Gper1,Trpm1,Cacna1c,Thy1,Micu2,Jph2,Trpv4,Cacna2d1,Lyn,Plcg1
10420	DURANTE_ADULT_OLFACTORY_NEUROEPITHELIUM_MAST_CELLS	0.0167983	0.263726	0.514976	1.30081	167	68	Rgs13,Ptgs2,Lmo4,Sgk1,Nr4a2,Ddit4,Egr3,Ankrd28,Socs1,Kit,Dusp6,Ccl12,Cpa3,Ltc4s,Tpsb2,Cd83,Hpgds,Nfkbiz,Plin2,Ms4a2,Selenok,Dusp2,Tyrobp,Gpr65,Plaur,Hspa1a,Rgs2
1614	GOBP_CHONDROITIN_SULFATE_BIOSYNTHETIC_PROCESS	0.0168269	0.263798	0.609804	1.43445	167	25	Chsy3,Chst9,Csgalnact1,Dcn,Bgn,Ncan,Chst7,Bcan,Chst12,Chsy1,Cspg4
3150	GOBP_EMBRYONIC_MORPHOGENESIS	0.0168983	0.263905	0.414508	1.12439	168	532	Col6a1,Smo,Frzb,Gpc3,Twist1,Inhba,Hdac1,Kdf1,Myh3,Tgfb2,Sox11,Trim71,Aldh1a3,Dusp5,Lmo4,Rspo3,Dusp1,Klf4,Sulf1,Acvr2a,Acvr1,Igf2,Tgfb3,Dact1,Tcap,Rnf207,Mapk3,Prox1,Col11a1,Zbtb16,Lama3,Aff3,Wnt16,Six1,Sox4,Itga7,Rarb,Fgf10,Itga8,Mef2c,Mthfr,Tbx19,Cyp26b1,Stra6,Chd7,Gli3,Tbc1d32,Adipoq,Sox8,Vtn,Flrt3,Lbx1,Dll1,Rbp4,Trp63,Celsr1,Bmp4,Satb2,Rala,Col5a1,Fzd7,Zfp358,Hes5,Col12a1,Itga4,Rock2,Spry2,Ski…
3672	GOBP_VENTRICULAR_SEPTUM_MORPHOGENESIS	0.0169085	0.263905	0.5762	1.3945	168	35	Tgfb2,Sox11,Acvr1,Hey2,Prox1,Rbpj,Sox4,Zfpm1,Bmp4,Slit3,Rbm15,Wnt11,Hes1
3149	GOBP_EMBRYONIC_CAMERA_TYPE_EYE_MORPHOGENESIS	0.0169339	0.263905	0.614342	1.43906	168	24	Twist1,Sox11,Aldh1a3,Prox1,Wnt16,Stra6,Fzd5,Sp3
5873	GOMF_TRANSMEMBRANE_RECEPTOR_PROTEIN_TYROSINE_KINASE_ACTIVITY	0.0169983	0.263905	0.524074	1.31548	169	61	Flt3,Mertk,Ephb6,Epha8,Efnb3,Nrp2,Insrr,Ltk,Mst1r,Kit,Epha5,Nrp1,Epha7,Ephb1,Ntrk1,Efna3,Kdr,Pdgfra,Epha4,Ephb3,Crim1
6399	GOMF_AMIDE_BINDING	0.0169983	0.263905	0.431537	1.15897	169	327	Cd1d1,Inhba,Tmem158,Tgfb2,Ppic,Prlr,Acbd7,Gstm5,Ramp3,Acvr1,Rtn4r,Gss,Pth2r,Grin1,Ache,Gstm7,Sstr1,Adcyap1r1,Ngfr,Cd14,Marco,Ppp3r1,Col25a1,C2cd2l,Gria1,Oprl1,Ebi3,Pex5l,Clstn1,Cd74,Pparg,Cat,Ang,Hcrtr1,Sstr2,H2-Ab1,Fkbp1a,Lrp8,Npr3,Crhr2,Trhde,Gipr,Soat2,Chrna7,Mgst1,Fkbp6,Nmur1,Tap2,Nmur2,Pom121l2,Itm2c,Fzd5,Glp1r,Pik3r1,Mas1,Mme,Cd300lf,Tomm70a,Vipr2,H2-M3,Ghrhr,Ager,Galr3,Apbb2,Lbp,Vbp1,Tlr6,…
9148	HP_SLEEP_APNEA	0.0169983	0.263905	0.497222	1.2724	169	87	Gpr101,Twist1,Slc18a3,Magel2,Col3a1,Gsn,Ascl1,Plcb4,Prps1,Gabrg2,Mkrn3,Satb2,Unc80,Nefh,Ski,Pcgf2,Chat,Rps6ka3,Braf,Grin2a,Coq2,Dph1,Ndn,Bmp2,Tspyl1,Nono,Nadk2,Larp7,Prph,Syt1,Sod1,Tert,Ltbp3,Myo9a
3738	GOBP_VENOUS_BLOOD_VESSEL_DEVELOPMENT	0.0170261	0.263905	0.705521	1.52608	164	12	Sema3c,Ccbe1,Acvr2b,Prox1
367	GOBP_DESMOSOME_ORGANIZATION	0.0170699	0.263905	0.728971	1.53163	162	10	Dsp,Dsg2,Prkca,Grhl1,Snai2
393	GOBP_ENDOTHELIUM_DEVELOPMENT	0.0170983	0.263905	0.478713	1.24306	170	120	Stard13,Stc1,Jag1,Gstm5,Acvr1,Hey2,Acvr2b,Nr2f2,Prox1,Rap1b,Rbpj,Cnmd,Dll1,Bmp4,Arhgef26,Rock2,Hoxa13,Btg1,Cxcl10,S1pr1,Nrp1,Ppp1r16b,Robo4,Gja1,Gdf2,Kdr,Cldn3,Fgf1,Plcb1,Rapgef3,Cd34,Cldn1,Dll4,Pdpn,Mesp1,Zeb1,Hapln2,Scube1,Adamts12,Prkd2,Icam1,Col22a1,Eng,Rapgef2,Rhoa,Marveld2,Wnt7a,Ccm2
1270	GOBP_REGULATION_OF_MUSCLE_HYPERTROPHY	0.0170983	0.263905	0.533861	1.33125	170	54	Cav3,Mstn,Mlip,Igfbp5,Agt,Rgs4,Foxo1,Prkca,Rock2,Mtpn,G6pdx,Atp2b4,Ppara,Smad3,Pde9a,Lmna,Mymk,Pak1
3313	GOBP_POSITIVE_CHEMOTAXIS	0.0170983	0.263905	0.534367	1.33252	170	54	Ntf3,Il16,Gpnmb,Lgals3,Fgf10,Cxcl12,Bmp4,Ccr4,Mif,Cxcl10,S1pr1,Nrp1,Alkbh1,Cx3cl1,Angpt1,Ager,Smad3,Kdr
5230	GOCC_STRIATED_MUSCLE_THIN_FILAMENT	0.017125	0.263946	0.647577	1.47521	169	18	Tnni1,Tmod1,Tnnc1,Acta1,Tnnt2,Tnnc2,Lmod3
10478	DESCARTES_FETAL_EYE_VASCULAR_ENDOTHELIAL_CELLS	0.0171983	0.26436	0.503601	1.28052	171	77	Clec1a,Mpl,Stard8,Qrfpr,Arhgef15,Ramp3,Cyp26b1,Vash1,Sema3g,Abcg2,Arl15,Dusp6,Elk3,Alpl,S1pr1,Tcim,Lxn,Robo4,Ccm2l,Selp,Erg,Adgrl4,Rasip1,Rgcc,Myct1,Clec14a,Ushbp1,Rxfp1,Fgd5,Mlkl,Eng
6260	GOMF_PEPTIDE_HORMONE_BINDING	0.0172	0.26436	0.542829	1.3446	171	49	Inhba,Prlr,Acvr1,Pth2r,Adcyap1r1,C2cd2l,Ebi3,Hcrtr1,Npr3,Crhr2,Gipr,Glp1r,Pik3r1,Vipr2,Ghrhr,Galr3,Npr1,Mc3r,Crhr1
2417	GOBP_B_CELL_ACTIVATION	0.0172983	0.264784	0.446958	1.18689	172	222	Rasgrp1,Onecut1,Inhba,Dock11,Icosl,Bcl6,Flt3,Cdkn1a,Tnip2,Il6,Zap70,Rif1,Foxj1,Chrna4,Ung,Ticam1,Bcl3,Tlr9,Rbpj,Blnk,Casp8,Rag2,Mef2c,Cd22,Nfatc2,Cr2,Tnfrsf13b,Inha,Cd74,Dll1,St3gal1,Itga4,Malt1,Slc39a10,Kit,Itfg2,Lyl1,Mif,Atp11c,Pik3r1,Peli1,Nfam1,Zbtb1,Ndfip1,Ntrk1,Il11,Sp3,Msh6,Cd79a,Nkx2-3,Blk,Ptprc,Atm,Ifnb1,Tyrobp,Tnfsf13b,Fcgr2b,Il7r,Cd28,Lgals1,Prkcd,Plcg2,Pkn1,Tfrc,Ptk2b,Tbx21,Cdh17,Notc…
8319	HP_MUSCULAR_DYSTROPHY	0.0172983	0.264784	0.508972	1.28924	172	72	Col6a1,Ryr1,Cav3,Capn3,Tcap,Syne1,Dysf,Itga7,Bves,Col12a1,Trip4,Acta1,Large1
5267	GOCC_INTERCALATED_DISC	0.0173	0.264784	0.552989	1.3595	172	44	Dsp,Cav3,Kcna5,Scn1b,Myh1,Pgm5,Scn4b,Dsg2,Fxyd1,Gja1,Sptbn4,Tmem65,Pak1,Scn5a,Atp1a1
10724	Gemma_GSE10415_7_Brain_Regions_in_20_Inbred_Strains_of_Laboratory_Mice_StrainOrLine_PL.J_Down	0.0173983	0.265917	0.437924	1.17134	173	281	Cpne9,Cdhr1,Crym,Nptx2,Gsg1l,Cyp11a1,Cox7a1,Cav3,Parm1,Card10,Gpc1,Icosl,Krt12,Foxj1,Hspb3,Stac,Sfxn2,Serpinb1b,Rab38,Adcyap1r1,Tfap2c,Zdhhc8,Lgi2,Mefv,Jph1,Pxmp2,Lypd6b,Nmb,Itfg2,Yjefn3,Ski,Rnf32,Amigo3,Mapk8ip1,Spata18,1700113H08Rik,Ufsp1,Gba2,Bcan,Htatip2,Commd7,Cdkn2d,Rpp25l,Ppp1r16b,Kif26a,Speg,Adam11,Trpc7,Mos,Fhit,Hspb9,Amn,Dhx34,G6pc3,Thg1l,Sap18,Nlrx1,Wfdc5,Prelp,St8sia1,Usp13,Mpg,Nbl1,R…
1634	GOBP_NEGATIVE_REGULATION_OF_CELL_GROWTH	0.0174983	0.267073	0.459185	1.2091	174	172	Frzb,Inhba,Sema3a,Cav3,Tgfb2,Sema3e,Sema7a,Bcl6,Cdkn1a,Sema3c,Rtn4r,Draxin,Prdm11,Sema4f,Rgs4,Plxna3,Sema3g,Pparg,Trim40,Btg1,Slit3,G6pdx,Fstl4,Pml,Ppara,Esr2,Cdkn2d,Nrp1,Epha7,Scgb3a1,Dcc,Smad3,Gja1,Apbb2,Gdf2,Sema4d,Tnr,Wnt11,Npr1,Pak1,Sema4c,Psrc1,Hyal2,Cdhr2,Ndufs3,Wfdc1,Sh3bp4,Cdk5r1,Enpp1,Sema5b,Cgrrf1,Sirt1,Tchp,Hspa1a,Ccn3,Ppp1r9b,Gdf9,Rgs2,Rack1,Bmp10,Rerg
4106	GOBP_REGULATION_OF_STEM_CELL_PROLIFERATION	0.0176053	0.267357	0.570545	1.38338	175	36	Kdf1,Kitl,Sox11,Fbln1,Fermt1,Nr2e1,Epcam,Ovol2,Gja1,Cited1,Ptprc,Vegfc,Tert,Ltbp3,Fermt2,Nanog,Pim1,Ace,Hmgb2
4080	GOBP_MITOTIC_CELL_CYCLE_ARREST	0.017606	0.267357	0.661047	1.48612	173	16	Gadd45a,Cdkn1a,Dusp1,Magi2,Cdc14a
1266	GOBP_RESPONSE_TO_AMINE	0.0176088	0.267357	0.568596	1.38127	175	37	Drd5,Rgs10,Drd4,Nr4a2,Ass1,Gldc,Pde1b,Rgs4,Drd2,Rgs17,Hnmt,Grin2a,Asic1,Trdmt1,Ppp1r9b,Sod1,Icam1,Rgs2,Kcnc2
183	GOBP_RESPONSE_TO_AMPHETAMINE	0.01763	0.267357	0.605554	1.43022	175	26	Drd5,Rgs10,Drd4,Nr4a2,Pde1b,Rgs4,Drd2,Rgs17,Grin2a,Asic1,Trdmt1,Ppp1r9b,Sod1,Icam1,Rgs2
8492	HP_PAROXYSMAL_ATRIAL_FIBRILLATION	0.0176387	0.267357	0.678132	1.49889	172	14	Myl4,Kcna5,Scn1b
6042	GOMF_PROTEIN_TYROSINE_THREONINE_PHOSPHATASE_ACTIVITY	0.0176982	0.267367	0.727748	1.52906	168	10	Dusp5,Dusp1,Dusp9,Dusp6,Dusp2,Dusp7,Dusp16
5570	GOCC_APICAL_PART_OF_CELL	0.0176982	0.267367	0.426343	1.14793	176	367	Kl,Umodl1,Fat4,Lct,Aqp6,BC034090,Stc1,Rab27a,Kcna5,Car4,Jag1,Scnn1a,Acvr1,Osmr,Muc20,Slc4a11,Slc6a20a,Igfbp2,Homer2,Adcy8,Upk1a,Tlr9,C2cd2l,Ctsk,Pappa2,Upk1b,Slc22a4,Mtcl1,Stk26,Myo5b,Vash1,Slc26a2,Dll1,Myo7b,Abcg2,Dsg2,Itpk1,Slc16a2,Cfap126,Il6ra,Homer1,Slc26a4,Epb41l4b,Duox2,Slc4a9,Dpp4,Slc7a11,Kcne4,Ap2a1,Rhcg,Ace2,Cftr,Mtdh,Mgst1,Crb1,Dpep1,Acy3,Slc16a8,Fxyd1,Lhfpl5,Duox1,Myo7a,Epcam,Prom1,F2…
1264	GOBP_RESPONSE_TO_ISOQUINOLINE_ALKALOID	0.0177124	0.267367	0.593762	1.41548	176	29	Penk,Tacr3,Tac1,Adcy8,Prkcg,Pea15a,Rgs4,Map1lc3a,Drd2,Pitx3
2416	GOBP_T_CELL_ACTIVATION	0.0177982	0.268059	0.422614	1.14026	177	405	Cd1d1,Rasgrp1,Cd7,Rab27a,Icosl,Bcl6,Gpnmb,Il6,Igf2,Lgals3,Zap70,Foxj1,Igfbp2,Dlg5,Cebpb,Zbtb16,Bcl3,Lck,Efnb3,Arg2,Was,Rara,Gsn,Sox4,Casp8,Zmiz1,Clec7a,Cd3g,Ccdc88b,Rag2,Egr3,Pik3r6,Tnfsf11,Ebi3,Nfatc2,Zfpm1,Hsph1,Prdm1,Cyp26b1,Lmo1,Chd7,Pla2g2d,Gli3,Cd74,Cgas,Efnb1,Nrarp,Cdh26,Bmp4,Lgals9,Fkbp1a,Fzd7,Icos,Ido1,Malt1,Il6ra,Socs1,Kit,Dpp4,Fancd2,Ccl12,Mapk8ip1,Ifng,Foxn1,Cd3e,Cd274,Fzd5,Tmem131l,P…
415	GOBP_CARDIAC_ATRIUM_DEVELOPMENT	0.0178071	0.268059	0.581084	1.40028	177	33	Smo,Tgfb2,Acvr1,Hey2,Prox1,Sox4,Zfpm1,Wnt11,Dand5,Dll4,Gata4,Bmp2,Shox2,Mesp1,Bmp10,Notch2,Eng
1687	GOBP_POSITIVE_REGULATION_OF_EPITHELIAL_CELL_DIFFERENTIATION	0.0179	0.269088	0.544823	1.34708	178	48	Kdf1,Foxj1,Il20,Alox8,Rfx3,Bmp4,Etv4,Btg1,Foxn1,Sfrp4,Ahi1,Prom1,Nme2,Ovol2,Gdf2,Ptch2,Fgf2,Lhx1,Macroh2a2,Wnt10b,Mesp1
9782	HP_CRACKLES	0.0179798	0.269484	0.653633	1.47804	177	17	Dsp,Csf2rb2,Scnn1a,Sftpc,Csf2ra,Cftr
5689	GOCC_NEURON_TO_NEURON_SYNAPSE	0.0179982	0.269484	0.431504	1.15823	179	319	Sh2d5,Penk,Gsg1l,Calb1,Nectin3,Syndig1,Nos1,Sorcs2,Syn3,Shisa6,Grin1,Syt12,Dlg5,Actn2,Prkar1b,Homer2,Adcy8,Efnb3,Sema4f,Cacng3,Stxbp5,Ngfr,Prkcg,Arhgap32,Usp50,Itga8,Itpr1,Shisa8,Tiam1,Plcb4,Gria1,Rpl14,Dlgap2,Baalc,Pde4b,Clstn1,Magi2,Syn1,Slc8a2,Slc30a3,Cacng5,Lrp8,Arhgap44,Nefh,Homer1,Grin3a,Stx1a,Adgrb1,Grid2,Iqsec1,Dagla,Fbxo45,Dgki,Spock1,Dnm3,Lrp4,Insyn2a,Epha7,Adcy1,Drd2,Dcc,Cacng8,Atp2b2,…
283	GOBP_CYTOKINE_PRODUCTION_INVOLVED_IN_INFLAMMATORY_RESPONSE	0.018	0.269484	0.546526	1.34748	179	46	Il17d,Il6,Ticam1,Il1r2,Appl2,Clec7a,Pla2g3,Mefv,Il17b,Pld3,Adcy7,Ppara,Abcd2,Tlr6
7260	HP_HYPEREXTENSIBLE_SKIN	0.0180982	0.270585	0.529061	1.3233	180	57	Tnxb,Prdm5,Tgfb2,Col3a1,Fgf10,Col1a2,Slc26a2,Col5a1,Col12a1,Ski,Rin2,Fbn1,Kras,Braf
1686	GOBP_NEGATIVE_REGULATION_OF_EPITHELIAL_CELL_DIFFERENTIATION	0.0182018	0.271764	0.559639	1.36465	181	39	Smo,Frzb,Jag1,Reg3b,Dll1,Trp63,Hes5,Spry2,Ifng,Nodal,Spred1,Spred3,Gdf3,Cited1,Hes1
4042	GOBP_SEMAPHORIN_PLEXIN_SIGNALING_PATHWAY	0.0183018	0.272886	0.558543	1.36439	182	40	Sema3a,Sema3e,Sema7a,Sema3c,Sema4f,Nrp2,Plxna1,Plxna3,Sema3g,Plxnc1,Nrp1,Sema4d,Plxna2,Sema4c,Plxnb2,Hand2,Sema5b
2777	GOBP_SARCOMERE_ORGANIZATION	0.0185056	0.275549	0.56906	1.37978	184	36	Cav3,Myh3,Capn3,Mylk3,Tcap,Actn2,Prox1,Obscn,Csrp2,Tnnt2
905	GOBP_POSITIVE_REGULATION_OF_CELL_POPULATION_PROLIFERATION	0.0185981	0.276455	0.403094	1.1	185	803	Ntf3,Cd1d1,Smo,Ccn4,Twist1,Hdac1,S100a6,Mpl,Cav3,Cck,Tgfb2,Dct,Kitl,Sox11,Icosl,Bcl6,Kcna5,Prlr,Flt3,Cdkn1a,Fgf18,Igfbp5,Timp1,Il6,Osmr,Igf2,Hey2,Tgfb3,Zap70,Igfbp2,Mapk3,Map3k5,Prox1,Agt,Reg3b,Aqp11,Ticam1,Tac1,Crlf1,Hbegf,Nrp2,Tlr9,Rara,Six1,Cdca7l,Rps15a,Ngfr,Rbpj,Adamts1,Sox4,Klf5,Jun,Zmiz1,Clec7a,Fgf10,Ccdc88b,Edn3,Fosl2,Ascl1,Egr3,Tiam1,Mef2c,Ebi3,Zfp703,Adra2a,E2f3,Nfatc2,Lifr,Ccnd2,Gpbar1…
410	GOBP_CARDIAC_ATRIUM_MORPHOGENESIS	0.0186168	0.276455	0.595847	1.41636	185	28	Smo,Tgfb2,Acvr1,Hey2,Prox1,Sox4,Zfpm1,Dll4,Gata4,Bmp2,Shox2,Mesp1,Bmp10,Notch2,Eng
1457	GOBP_SENSORY_PERCEPTION_OF_PAIN	0.0186981	0.277288	0.493487	1.26513	186	90	Npy2r,Penk,Aloxe3,Cck,Mapk3,Chrna4,Tac1,Oprl1,Kcnk4,Cxcl12,Retreg1,Trpa1,Ccl12,Nmur2,Lxn,Mme,Ephb1,Ntrk1,Oprd1,Grin2a,Scn9a,Htr2a,Ndn,Nlgn2,Phf24,Vip,Mmp24,Nr2f6,Ccn3,Ptges
4650	GOBP_REGULATION_OF_LEUKOCYTE_DIFFERENTIATION	0.0187981	0.278	0.441778	1.1764	187	241	Inhba,Kitl,Bcl6,Trib1,Cartpt,Zap70,Tesc,Foxj1,Cebpb,Zbtb16,Il20,Tlr9,Rara,Sox4,Jun,Casp8,Zmiz1,Egr3,Pik3r6,Pla2g3,Tnfsf11,Nfatc2,Zfpm1,Prdm1,Cyp26b1,Gli3,Adipoq,Inha,Cd74,Tfe3,Nrarp,Bmp4,Prkca,Malt1,Socs1,Fancd2,Atp11c,Ifng,Foxn1,Tmem131l,Pik3r1,Xrcc6,Adam8,Nfam1,Nme2,Zbtb1,Cd83,Fbn1,Ndfip1,H2-M3,Ccl19,Ager,Car2,Ubash3b,Nfkbiz,Rhoh,Pou4f2,Fgl2,Dtx1,Tnfrsf18,H2-Oa,Ptprc,Cldn18,Ifnb1,Tyrobp,Fos,Lrr…
10244	Neuron_Neuron_PNOC_Doyle_Cell_2008	0.0188547	0.278	0.620286	1.44307	187	22	Tac2,Myl4,Prox1,Npy,Htr3a,Acaa1b,Clnk,Crh,Vip,Syt1,Dlx1
8989	HP_PROGRESSIVE_PROXIMAL_MUSCLE_WEAKNESS	0.0188622	0.278	0.676001	1.49417	184	14	Col6a1,Dysf,Col12a1
6176	GOMF_GLYCINE_BINDING	0.0188835	0.278	0.701201	1.51674	182	12	Gss,Grin1,Gldc,Grin3a,Grin3b
4227	GOBP_NEGATIVE_REGULATION_OF_TRANSMEMBRANE_RECEPTOR_PROTEIN_SERINE_THREONINE_KINASE_SIGNALING_PATHWAY	0.0188981	0.278	0.477086	1.23739	188	117	Onecut1,Igsf1,Cidea,Ucma,Rasl11b,Fst,Acvr1,Vwc2l,Tgfb3,Skil,Adamtsl2,Emilin1,Magi2,Pparg,Spry2,Ski,Wfikkn1,Onecut2,Tgfb1i1,Ppara,Pmepa1,Grem2,Ppm1a,Wfikkn2,Smad6,Chrdl1,Fbn1,Chrd,Smad3,Spred1,Spred3,Dand5,Gdf3,Cilp,Crim1,Nbl1,Sirt1,Hspa1a,Ccn3,Mtmr4,Ubc,Dlx1,Il17rd,Sorl1,Peg10,Nkx2-1,Slc2a10,Tgfbr1
8159	HP_ABNORMALITY_OF_TIBIA_MORPHOLOGY	0.0188981	0.278	0.505278	1.28158	188	74	Sema3e,Pcdh19,Scn1b,Col10a1,Col11a1,Zbtb16,Hyls1,Chek2,Gabrd,Col1a2,Lifr,Phex,Chd7,Gli3,Slc26a2,Gabrg2,Hcn1,Satb2,Stxbp1
1863	GOBP_POSITIVE_REGULATION_OF_CHONDROCYTE_DIFFERENTIATION	0.0189899	0.278642	0.650952	1.47198	187	17	Fgf18,Zbtb16,Sox5,Gli3,Smad3,Loxl2,Pkdcc
6684	GOMF_LIGAND_GATED_CATION_CHANNEL_ACTIVITY	0.0189981	0.278642	0.48538	1.25104	189	102	Ryr1,Grik3,Scnn1a,Grin1,Chrna4,Asic4,P2rx5,Grik1,Htr3a,Itpr1,Gria1,Kcnj16,Hcn1,Trpa1,Trpm4,Grin3a,Grin3b,Chrna7,Chrna1,Kcnj6,P2rx6,Grin2a,Chrna2,Fkbp1b,Chrnb3,Asic1,Kcnk1,Gria3,Kcnj10,Kcnj14,Ryr3,Abcc8,Gria4,Trpm2,Ptk2b,Grik4,Aqp1,Shroom2,Chrna6,Cnga2,Chrnb1,Scnn1g,Chrne,Hcn2,Kcnh2
1356	GOBP_SYNAPTIC_VESICLE_DOCKING	0.0190288	0.278642	0.710576	1.51552	182	11	Unc13c,Ctbp2,Unc13b,Stx1a,Bloc1s6
3214	GOBP_SENSORY_SYSTEM_DEVELOPMENT	0.0190981	0.278642	0.427671	1.14976	190	345	Twist1,Inhba,Hdac1,Sema3a,Calb1,Nectin3,Tgfb2,Sox11,Arhgef15,Jag1,Aldh1a3,Mertk,Klf4,Krt12,Dio3,Acvr2b,Ache,Tmod1,Myom2,Prox1,Rpe65,Wnt16,Megf11,Rarb,Fgf10,Skil,Stra6,Chd7,Cryga,Slc17a6,Gli3,Tbc1d32,Sox8,Olfm3,Nrl,Dll1,Rbp4,Hcn1,Tub,Bmp4,Col5a1,Bfsp2,Hes5,Serpinf1,Clcn2,Vim,Spry2,Ski,Vax2,Sall2,Slc7a11,Rcn1,Pbx2,Nr2e1,Atp2b4,Crb1,Mfap2,Frem2,Fzd5,Pde6c,Nrp1,Ahi1,Dscam,Myo7a,Dcx,Prom1,Smoc1,Drd2,C…
8223	HP_BREAST_HYPOPLASIA	0.0191	0.278642	0.554635	1.3594	190	42	Tac2,Sema3a,Tacr3,Ndnf,Prokr2,Cdt1,Chd7,Flrt3,Trp63,Efnb1,Dusp6,Dcc,Hs6st1
3617	GOBP_LIMB_BUD_FORMATION	0.0191328	0.278642	0.710018	1.51433	183	11	Sox11,Sema3c,Sox4,Fgf10
5103	GOBP_REGULATION_OF_UNSATURATED_FATTY_ACID_BIOSYNTHETIC_PROCESS	0.0191931	0.278642	0.700433	1.51508	185	12	Ptgs2,Pla2g3,Cd74,Abcd2,Avp,Sirt1,Avpr1a,Abcd1
4463	GOBP_REGULATION_OF_ACTOMYOSIN_STRUCTURE_ORGANIZATION	0.0191981	0.278642	0.493759	1.26424	191	88	Cav3,Mylk3,Arhgef15,Tgfb3,S100a10,Prox1,Tac1,Was,Lpar1,Arhgef10l,Carmil1,Arhgap6,Arhgef5,Rock2,Ppm1f,S1pr1,Nrp1,Pik3r1,Smad3,Bag4,Stmn1,Rapgef3,Wnt11,Pak1,Coro2b,Serpinf2,Ccn2,Rgcc,Alms1,Gpr65,Bmp10,Fermt2,Rhoa,Arap1,Pfn1,Tgfbr1
7264	HP_BRUISING_SUSCEPTIBILITY	0.0191981	0.278642	0.474012	1.23229	191	123	Tnxb,Prdm5,Rasgrp1,Mpl,Tgfb2,Pde11a,Tgfb3,Prkg1,Zbtb16,Myh11,Col3a1,Was,Rara,Nbeal2,Gsn,Tnfsf11,Col1a2,Hps4,Col5a1,Hps5,Nabp1,Fancd2,Rin2,Pml,Krt14,Fbn1,Bloc1s3,Ntrk1,Smad3
4195	GOBP_VENTRICULAR_CARDIAC_MUSCLE_CELL_ACTION_POTENTIAL	0.0192134	0.278642	0.591466	1.41001	191	29	Dsp,Cav3,Rnf207,Kcnq1,Dsg2,Trpm4,Kcne4
4448	GOBP_REGULATION_OF_CARDIAC_MUSCLE_CELL_MEMBRANE_REPOLARIZATION	0.0192211	0.278642	0.639639	1.46584	190	19	Cav3,Kcna5,Scn1b,Rnf207,Kcnq1,Scn4b,Kcne4
5910	GOMF_DEATH_RECEPTOR_BINDING	0.0192907	0.279282	0.63099	1.45483	191	20	Ntf3,Bdnf,Casp8,Pidd1
4360	GOBP_MYELOID_LEUKOCYTE_MIGRATION	0.0193981	0.280126	0.457426	1.20506	193	174	Il1r1,Umodl1,Tgfb2,Mstn,Dusp1,Il6,Lgals3,Cxcr1,Mapk3,Ccl20,Ccl17,Edn3,Tnfsf11,Pde4b,Emilin1,Cxcl12,Cd74,Il6ra,Rarres2,Kit,Dpp4,Cxcl5,Ccl12,Mif,Cxcl10,Dpep1,Prex1,Adam8,Cx3cl1,Cmklr1,Ccl22,Pip5k1c,Itga1,Ccl19,Ager,Mst1,Lbp,Ptpro,Cd99l2,Rhoh,Plcb1,Itgb2,Ddt,C5ar2,Nbl1,Mcu,Vegfc,Ptk2,Chga,Trim55
2945	GOBP_PHENOL_CONTAINING_COMPOUND_BIOSYNTHETIC_PROCESS	0.0194	0.280126	0.554216	1.35837	193	42	Moxd1,Tgfb2,Dct,Opn3,Nr4a2,Mfsd12,Slc7a11,Pnmt,Cdh3,Cited1,Ddt,Park7,Pmel,Hand2
3555	GOBP_CARDIAC_MUSCLE_CELL_DIFFERENTIATION	0.0194981	0.280463	0.489539	1.25763	194	94	Cav3,Fhl2,Mylk3,Acvr1,Hey2,Tcap,Actn2,Prox1,Myh11,Myo18b,Rbpj,Rarb,Mef2c,Rgs4,Bves,Dll1,Bmp4,Fzd7,Myocd,G6pdx,Ppara,Pdgfra,Pak1,Gata4,Bmp2,Shox2,Mesp1,Alpk2,Tbx18,Csrp3,Rgs2,Nrap,Efnb2,Bmp10
9522	HP_ABNORMAL_HYPOTHALAMUS_PHYSIOLOGY	0.0194981	0.280463	0.537118	1.33432	194	51	Smo,Sema3a,Magel2,Tacr3,Ndnf,Prokr2,Chd7,Flrt3,Dll1,Dusp6,Gas1,Dcc,Hs6st1,Nodal
7432	HP_JOINT_SWELLING	0.0195	0.280463	0.545124	1.34403	194	46	Gpr101,Lacc1,Slco2a1,Il6,Fgg,Stat4,Chek2,Slc22a4,Col5a1,Il2rb,Mif,Lpin2,Padi4,Cd244a,Hfe,Ciita,Il1rn,Ank,Ddr2,Ptpn22,Lmx1b
1601	GOBP_REGULATION_OF_CELL_ADHESION	0.019698	0.28257	0.407949	1.11001	196	654	Cd1d1,Fbln2,Npy2r,Plekha2,Ecm2,Onecut1,Olfm4,Tgfb2,Sema3e,Arhgdig,Icosl,Bcl6,Jag1,Dusp1,Pkd1,Klf4,Gpnmb,Meltf,Epha8,Fbln1,Il6,Igf2,Lgals3,Zap70,Tesc,Foxj1,S100a10,Ndnf,Igfbp2,Prkg1,Dlg5,Cebpb,Zbtb16,Fgg,Lck,Ass1,Lama3,Skap1,Efnb3,Arg2,Rara,Gsn,Sox4,Zmiz1,Ccdc88b,Adam19,Egr3,Pik3r6,Tnfsf11,Carmil1,Ebi3,Zfp703,Arhgap6,Hsph1,Plxna1,Pla2g2d,Tgfbi,Gli3,Adipoq,Plxna3,Emilin1,Cxcl12,Cd74,Tfe3,Lama4,Ferm…
3166	GOBP_CELL_MORPHOGENESIS_INVOLVED_IN_NEURON_DIFFERENTIATION	0.019698	0.28257	0.411954	1.11785	196	549	Cdhr1,Smo,Ntn5,Bdnf,Gfra2,Sema3a,Gfra1,S100a6,Cck,Sema3e,Sema7a,Gpc1,Lhx9,Sema3c,Unc5d,Ephb6,Epha8,Rtn4r,Scn1b,Tpbg,Mapk3,Draxin,Twf2,Nr4a2,Lama3,Efnb3,Sema4f,Grb7,Nrp2,Abitram,Ngfr,Vstm2l,Cntn6,Ntng1,Skil,Tiam1,Lmtk2,Mef2c,Brsk2,Kndc1,Plxna1,Ulk2,Gli3,Plxna3,Sema3g,Cxcl12,Flrt3,Tubb3,Efnb1,Nrtn,Islr2,Itga4,Prkca,Plxnc1,Lrp8,Arhgap44,Nefh,Kif1a,Vax2,Adgrb1,Chrna7,Epha5,Stxbp1,Slit3,Dcdc2a,Nr2e1,F…
10033	HP_ABNORMALITY_OF_VITAMIN_METABOLISM	0.019898	0.284572	0.51205	1.29217	198	67	Kl,Rasgrp1,Dnajc21,Mtrr,Ucp2,Slc30a10,Abcd4,Mmaa,Gpr35,Baat,Ttpa,Mst1,Amn,Acsf3,Mmp1a,Abcc8,Pkhd1,Prkcd,Prdx1,Enpp1,Mmut,Cubn,Rnf13,Fgf23,Vdr,Mttp
4111	GOBP_EPITHELIAL_CELL_FATE_COMMITMENT	0.0199126	0.284572	0.665903	1.48611	195	15	Acvr1,Nr2f2,Prox1,Rbpj,Dll1,Hoxa13,Nrp1
2639	GOBP_POSITIVE_REGULATION_OF_INSULIN_LIKE_GROWTH_FACTOR_RECEPTOR_SIGNALING_PATHWAY	0.0199154	0.284572	0.698486	1.51086	192	12	Igfbp5,Igfbp4,Ghrh,Myorg,Cdh3,Ghrhr,Igfbp3,Ar
5635	GOCC_SYNAPTIC_MEMBRANE	0.019998	0.285381	0.426492	1.14697	199	349	Gsg1l,Unc13c,Nectin3,Syndig1,Dgkb,Grik3,Sorcs2,Ddn,Shisa6,Grin1,Cbln1,Actn2,Syne1,Chrna4,Grik1,Gabrr2,Adcy8,Efnb3,Sema4f,Syt6,Nrp2,Cacng3,Stxbp5,Prkcg,Htr3a,Gabrd,Itga8,Cntn6,Shisa8,Ntng1,Tiam1,Acp4,Chrm3,Gria1,Gpc4,Clstn1,Gabrg2,Flrt3,Cdh10,Cplx3,Unc13b,Cacng5,Stx2,Grin3a,Stx1a,Cdh9,Grin3b,Tenm2,Chrna7,Adam23,Stxbp1,Grid2,Atp2b4,Chrna1,Gabrr3,Lrrtm1,Gabra2,Dagla,Fbxo45,Dgki,Dnm3,Lrp4,Epha7,Adcy1…
4748	GOBP_REGULATION_OF_CALCIUM_ION_TRANSMEMBRANE_TRANSPORT	0.020198	0.287498	0.472579	1.22857	201	123	Cav3,Capn3,Hap1,Jsrp1,Nos1,Drd1,Npsr1,Ramp3,Drd4,Stac,Gstm7,Hspa2,Tlr9,Trdn,Adra2a,Chd7,Jph1,Pde4b,Fkbp1a,Cacnb1,G6pdx,Cxcl10,Gpr35,Cx3cl1,Sri,Drd2,Stac2,Cacng6,Ubash3b,Jph4,Fkbp1b,Crhr1,Cacnb2,Rem1,Ehd3,Plcg2,Ptk2b,Atp1b1,Gper1,Cacna1c,Thy1,Jph2,Plp1,Cacng1,Cacna2d1,Lyn,Plcg1,Rgn,Tmem38b,Slc9a1,Hpca,Stim2,F2r,Ptpn6,Pkd2
3445	GOBP_MYOBLAST_MIGRATION	0.0202176	0.287498	0.686183	1.50205	196	13	Smo,Mstn,Six1,Plekho1
4128	GOBP_GLOMERULAR_EPITHELIAL_CELL_DEVELOPMENT	0.020225	0.287498	0.697679	1.50912	195	12	Jag1,Foxj1,Adipoq,Magi2,Bmp4
2816	GOBP_REGULATION_OF_MYELOID_CELL_DIFFERENTIATION	0.020298	0.288163	0.449239	1.18898	202	198	Inhba,Hdac1,Mpl,Kitl,Jag1,Trib1,Acvr2a,Cartpt,Kmt2a,Lgals3,Tesc,Ago4,Cebpb,Zbtb16,Tnrc6c,Il20,Ncapg2,Rara,Jun,Casp8,Pla2g3,Tnfsf11,Mef2c,Zfpm1,Adipoq,Inha,Cd74,Tfe3,Dll1,Prkca,Ifng,Myl9,Pithd1,Pik3r1,H4c8,Nme2,Fbn1,Ndfip1,Car2,Rbm15,Ubash3b,Pou4f2,Cib1,Rbfox2,Klf13,Cldn18,Tyrobp,Fos,Mov10,Lrrc17,Gpr68,Smap1,Ankrd54,Gpr137b,Isg15,Hspa1a,Setd1a,Ptk2b,Fbxw7,Ldb1,Tnrc6a,Notch2,Rbbp5,Mafb,Il34,Eif6,Pr…
10263	DropViz_HC_Mural_Rgs5Acta2_cluster-markers.csv	0.020398	0.288864	0.45782	1.2044	203	167	Ecm2,Gpc3,Ifitm1,S100a11,C1qtnf7,Prss23,Hey2,Tgfb3,Slc6a20a,Bgn,Tm4sf1,Myh11,Gprc5c,Pla1a,Hrct1,Ifitm2,Col1a2,Ccrl2,Rgs4,Filip1l,Vtn,Lama4,Rarres2,Vim,Kcne4,Zic4,Nid1,C1qtnf2,Tgfb1i1,Ace2,Myl9,Inpp4b,Rcn3,Rasgrp2,Pdlim3,Itga1,Tns1,Cnn2,Eva1b,Gm13889,Ptgis,Atp2a3,Wtip,Aoc3,Tpm1,Cspg4,Nbl1,Ednra,P2ry14,Serping1,Rem1,Sdc2,Foxd1,Lgals1,Cped1,Adap2,Tbx18
1193	GOBP_POSITIVE_REGULATION_OF_GLUCOSE_TRANSMEMBRANE_TRANSPORT	0.0204	0.288864	0.554027	1.35568	203	41	Gpc3,Opn3,Arpp19,Rnasel,Adipoq,Rhoq,Irs1,Pik3r1,Sorbs1,Braf,Pou4f2,C1qtnf12
4985	GOBP_REGULATION_OF_WNT_SIGNALING_PATHWAY_PLANAR_CELL_POLARITY_PATHWAY	0.0205222	0.289629	0.66536	1.4849	201	15	Gpc3,Rspo3,Dact1,Plekha4
8900	HP_ABSENCE_OF_PUBERTAL_DEVELOPMENT	0.0205329	0.289629	0.604582	1.42217	204	25	Fat4,Tac2,Magel2,Tacr3,Prokr2,Chd7,Dusp6,Hs6st1,Lmna
5666	GOCC_PARALLEL_FIBER_TO_PURKINJE_CELL_SYNAPSE	0.0205345	0.289629	0.695854	1.50517	198	12	Unc13c,Cbln1,Cntn6,Plcb4,Grid2,P2rx6,Gria3
1637	GOBP_MELANOCYTE_DIFFERENTIATION	0.0205596	0.289629	0.617885	1.43748	204	22	Kitl,Rab27a,Edn3,Mef2c,Gli3,Hps4,Kit,Cited1,Usp13,Adamts20,Enpp1
1922	GOBP_INTERLEUKIN_1_BETA_PRODUCTION	0.0205979	0.289797	0.507688	1.2842	205	70	Il6,Panx1,Arg2,Ifi203,Casp8,Usp50,Clec7a,Mefv,Malt1,Sphk1,Git1,Ifng,Pml,Fzd5,Cx3cl1,Ccl19,Ager,Casp1,Smad3,Tlr6,Tlr8,Nlrc4,Hk1,Gsdmd,Tyrobp,Ffar4,Nod1,Inava
1808	GOBP_RESPONSE_TO_CORTICOSTEROID	0.0206979	0.290459	0.466096	1.21749	206	139	Gpr83,Stc1,Mstn,Flt3,Cdkn1a,Dusp1,Sgk1,Il6,Igfbp2,Pck2,Ddit4,Ass1,Cdo1,Smyd3,Foxo1,Adipoq,Npas4,Sstr2,Serpinf1,Akr1c18,Agxt,Slit3,Adm,Alpl,Sox30,Kras,Ghrhr,Pdx1,Bche,Hnmt,Anxa3,Cldn1,Crh,Ccn2,Fos,Pcna,Klf9,Atp2b1,Il1rn,Aqp1,Acsbg1,Icam1,Gper1,Avpr1a,Pappa,Nr3c1,Eng,Tyms,Cybb,Parp1,Sstr5,Abca3,Scnn1g,Gnrh1,Cad,Sstr4,Tfap4,Gjb2
3696	GOBP_RESPIRATORY_SYSTEM_DEVELOPMENT	0.0206979	0.290459	0.454125	1.19778	206	179	Gpc3,Sox11,Aldh1a3,Pkd1,Fgf18,Igfbp5,Ccbe1,Tgfb3,Foxj1,Dlg5,Mapk3,Prox1,Ass1,Six1,Rbpj,Fgf10,Stk40,Ascl1,Phex,Stra6,Chd7,Gli3,Sim2,Rbp4,Celsr1,Spdef,Bmp4,Kcnab1,Spry2,Myocd,Ski,Slc7a11,Basp1,Rcn3,Aard,Thra,Nkx2-9,Mme,Hydin,Kras,Tnc,Nodal,Sp3,Fgf1,Pkdcc,Lama1,Wnt11,Ccdc39,Pdgfra,Lama5,Fgf2,Pdpn,Ccn2,Hes1,Hesx1,Spef2,Tcf21,Fgf8,Klf2,Man1a2,Sox9,Hikeshi,Gng8,Fbxw7,Rspo2,Loxl3,Ltbp3,Aimp2,Nkx2-1,Cebp…
1770	GOBP_POSITIVE_REGULATION_OF_MRNA_3_END_PROCESSING	0.0207792	0.291118	-0.48993	-1.60992	7	11	Ncbp2,Ccnb1,Ncbp1,Cdc73,Paf1,Cpeb1,Leo1,Dhx36,Hsf1,Cpeb3,Nudt21
1585	GOBP_ACTIN_FILAMENT_BASED_PROCESS	0.0207979	0.291118	0.40523	1.10401	207	719	Dsp,Ntf3,Tnxb,Smim22,Tenm1,Myl4,Stard13,Cav3,Gdpd2,Stard8,Myh3,Capn3,Sema3e,Mylk3,Stc1,Bcl6,Kcna5,Arhgef15,Rflnb,Tnni1,Magel2,Parvb,Tgfb3,Tcap,Scn1b,Rnf207,Foxj1,Racgap1,Ermn,S100a10,Prkg1,Actn2,Fam171a1,Tmod1,Twf2,Prox1,Thsd7a,Mybpc3,Kcnq1,Parvg,Tnnc1,Fscn1,Myh11,Tac1,Was,Gsn,Abitram,Pgm5,Fgf10,Lpar1,Arhgef10l,Carmil1,Aif1l,Brsk2,Insrr,Adra2a,Arhgap6,Cacna1g,Plekhh2,Xirp1,Rgs4,Myo5b,Pde4b,Cxcl12…
3998	GOBP_CELLULAR_RESPONSE_TO_CAFFEINE	0.0209446	0.292425	0.720877	1.51462	199	10	Ryr1,Gstm7,Cacna1s
6371	GOMF_TITIN_BINDING	0.0209446	0.292425	0.72051	1.51385	199	10	Capn3,Tcap,Actn2,Mybpc3,Obscn
10422	DURANTE_ADULT_OLFACTORY_NEUROEPITHELIUM_GLOBOSE_BASAL_CELLS	0.0210063	0.292914	0.576463	1.38564	209	32	Rprm,Sox11,Sox4,Rbp1,Uchl1,Lhx2,Mex3a,Jpt1,Hes6,Marcksl1,Stmn1,Tubb2b,Cotl1,Stmn2,Gng8,Mdm1
10686	FLORIO_NEOCORTEX_BASAL_RADIAL_GLIA_DN	0.0210979	0.293651	0.457491	1.20331	210	166	Cenpe,Tmem255a,Dtl,Lum,Acbd7,Kntc1,Racgap1,Fam111a,Melk,Rftn2,Ncapg2,Ak4,Chek2,Exph5,Col1a2,Fam72a,Traip,Pimreg,Cdc20,Fancd2,Nid1,Knstrn,Shcbp1,Cdca8,Rrm2,Lrp4,Prc1,Plk1,Spag5,Tmem47,Mad2l1,Troap,Anln,Cip2a,Slc15a2,Grin2a,Gins1,Psrc1,Epb41l2,Cenpk,Prelp,Hmmr,Top2a,Fbxo5,Spc25,Cdca5,Dsn1,Nemp1
1414	GOBP_KERATAN_SULFATE_BIOSYNTHETIC_PROCESS	0.0211359	0.293651	0.598676	1.41398	210	26	Ogn,Lum,Slc35d2,B4galt4,St3gal1,St3gal4,B4galt1,Prelp,Chst5,B4galt2
172	GOBP_VASCULATURE_DEVELOPMENT	0.0211979	0.293651	0.40763	1.1091	211	653	Smo,Gpc3,Twist1,Ptgs2,Stard13,Card10,Mfge8,Tgfb2,Sema3e,Gadd45a,Arhgef15,Jag1,Sema3c,Rspo3,Pkd1,Klf4,Sulf1,Fgf18,Gpnmb,Ccbe1,Dcn,Ramp3,Cth,Acvr1,Il6,Hey2,Ndnf,Acvr2b,Nr2f2,Prox1,Thsd7a,Adamts9,Plk2,Apoh,Creb3l1,Nrp2,Hspb6,Six1,Myo18b,Ngfr,Rbpj,Adamts1,Sox4,Klf5,Shb,Jun,Casp8,Zmiz1,Fgf10,Egr3,Pik3r6,Col1a2,Mef2c,Cela1,Nfatc2,Stra6,Chd7,Tgfbi,Vash1,Gli3,Cnmd,Emilin1,Pparg,Ang,Dll1,Nrarp,Bmp4,Col5a1…
4883	GOBP_REGULATION_OF_VASCULAR_ASSOCIATED_SMOOTH_MUSCLE_CELL_PROLIFERATION	0.0212	0.293651	0.53883	1.33227	211	48	Cdkn1a,Igfbp5,Tgfb3,Prkg1,Map3k5,Adamts1,Jun,Mef2c,Adipoq,Pparg,Myocd,Mef2d,Gja1,Pak1,Fgf2
3889	GOBP_LENS_FIBER_CELL_DIFFERENTIATION	0.0212127	0.293651	0.582896	1.39317	211	30	Tmod1,Prox1,Skil,Bfsp2,Vim,Spry2,Slc7a11,Smad3,Spred1,Spred3,Pitx3,Fgf2
2673	GOBP_NEGATIVE_REGULATION_OF_CAMP_MEDIATED_SIGNALING	0.0212438	0.293651	0.683456	1.49608	206	13	Npy2r,Pde11a,Lpar1,Rnf157,Crtc3
10219	Astrocyte_All_Darmanis_PNAS_2015	0.0212552	0.293651	0.640957	1.46013	210	18	Gfap,Ranbp3l,Agt,Sfxn5,Prodh,Mgst1,Gpr37l1
9391	HP_ABNORMALITY_OF_CORNEAL_THICKNESS	0.0212979	0.293651	0.482283	1.24379	212	103	Cdhr1,Prdm5,Abca4,Car4,Mertk,Dcn,Slc4a11,Rpe65,Col3a1,Pcare,D630045J12Rik,Nrl,Nr2f1,Tub,Scaper,Hgsnat,Iqcb1,Crb1,Slc7a14,Clrn1,Ahi1,Prom1,Cep290,Chrdl1,Prpf3
6555	GOMF_NADP_BINDING	0.0213	0.293651	0.539842	1.33283	212	47	Crym,Dpyd,Nos1,Mtrr,Mthfr,Me1,Cat,Grhpr,Kcnab1,G6pdx,Cryz,Fmo3,Idh1,Duox1
2626	GOBP_NEGATIVE_REGULATION_OF_NEURON_APOPTOTIC_PROCESS	0.0213979	0.29463	0.472409	1.22775	213	122	Ntf3,Bdnf,Foxq1,Tgfb3,Ndnf,Draxin,Cebpb,Nr4a2,Crlf1,Tox3,Six1,Wfs1,Prkcg,Vstm2l,Pla2g3,Mef2c,Slc30a10,Retreg1,Ccl12,Stxbp1,Bok,Alkbh1,Adam8,Cx3cl1,Angpt1,Gfral,Barhl1,Kras,Ntrk1,Gclm,Sncb,Cited1,Map3k12,Faim2,Park7,En2,Nono,Fgf8,Ptk2b,Sod1,Dlx1,Ube2v2,Tert,Tfap2b,Gabra5,Bhlhb9,Cln3,Apoe,Axl
8092	HP_DECREASED_CIRCULATING_TOTAL_IGM	0.0215065	0.295754	0.575928	1.38436	214	32	Rasgrp1,Was,Casp8,Rag2,Cr2,Tnfrsf13b,Icos,Il6ra,Knstrn,Il2rg
2279	GOBP_SODIUM_ION_TRANSMEMBRANE_TRANSPORT	0.0215978	0.295928	0.458595	1.20534	215	162	Cav3,Slc6a13,Nos1,Scnn1a,Slc4a11,Scn1b,Tesc,Slc6a20a,Drd4,Fxyd6,Asic4,Slc6a1,Cacna1g,Slc20a1,Slc9a5,Slc4a4,Hcn1,Scn4b,Slc8a2,Slc24a4,Slc6a17,Trpm4,Fxyd4,Slc4a9,Atp1b3,Scn3a,Slc6a15,Ptpn3,Commd1,Atp2b4,Fxyd7,Cacna1i,Fxyd1,Slc6a7,Slc4a5,Slc9a2,Slc34a2,Scn9a,Slc9a3,Scn5a,Atp1a1,Asic1,Kcnk1,Slc8b1,Slc8a3,Trpm2,Slc6a12,Shroom2,Slc9a8,Atp1b1,Stom,Osr1,Slc6a11,Slc6a8,Atp4a,Slc6a19,Slc17a7,Fgf12,Scnn1g,C…
5336	GOCC_AXON	0.0215978	0.295928	0.40926	1.11184	215	590	Ntf3,Penk,Unc13c,Bdnf,Sema3a,Calb1,Cck,Nectin3,Tgfb2,Cpne6,Slc18a3,Zfp804a,Hap1,Nrn1l,Grik3,Rgs10,Cdk5r2,Rtn4r,Scn1b,Tpbg,Grin1,Ermn,Twf2,Fscn1,Tac1,Adcy8,Tubb4a,Slc6a1,Omp,Nrp2,Nek3,Abitram,Ngfr,Rasgrf1,Prkcg,Htr3a,Gprin1,Vstm2l,Nrsn1,Pdyn,Cntn6,Tiam1,Gria1,Lmtk2,Brsk2,Insrr,Ap3s1,Gabrg2,Flrt3,Bloc1s1,Ang,Tubb3,Syt5,Hcn1,Cplx3,Syn1,Slc8a2,Unc13b,Slc30a3,Nrtn,Serpinf1,Ghrh,Itga4,Kcnab1,Unc80,Nts,…
2317	GOBP_ENDODERMAL_CELL_DIFFERENTIATION	0.0216	0.295928	0.550206	1.3505	215	43	Col6a1,Inhba,Col11a1,Lama3,Itga7,Vtn,Col5a1,Col12a1,Itga4
10425	DESCARTES_MAIN_FETAL_MYELOID_CELLS	0.0216978	0.296898	0.417977	1.1295	216	435	Cd1d1,Ryr1,Ptgs2,Gfra2,Batf3,Flt3,Mertk,Lacc1,Cyth4,Cd68,Cd300c2,Mycl,St18,Lyz1,Scn1b,Cables1,Nckap5,Aldh3b1,Mybpc3,Il1r2,Rasgef1c,Chn2,Rbpj,Megf11,Creg1,Cd14,Blnk,Pde1b,Jchain,Marco,Clec7a,Mro,Pram1,Ebi3,Mefv,Cfp,Me1,Gpbar1,Pla2g2d,Tgfbi,Cd74,Gpr84,Pparg,Tmem150b,Myo7b,Scn4b,Csf2ra,H2-Ab1,Tlr5,Bfsp2,Ido1,Slc24a4,Kcnab1,Msln,Hacd4,Il6ra,Lamp3,Nabp1,Nampt,Ccl12,Ppm1m,AA467197,Sowahd,Ifit2,Cpa3,Cxc…
9890	HP_NON_CONVULSIVE_STATUS_EPILEPTICUS_WITHOUT_COMA	0.0217413	0.297123	0.661876	1.47712	213	15	Cdkn1a,Scn1b,Gabrd,Gabrg2,Hcn1
6683	GOMF_POSTSYNAPTIC_NEUROTRANSMITTER_RECEPTOR_ACTIVITY	0.0217978	0.297524	0.520794	1.30575	217	60	Drd5,Grik3,Drd1,Drd4,Chrna4,Grik1,Gabrr2,Chrm3,Gria1,Gabrg2,Grin3a,Chrna7,Grid2,Chrna1,Gabra2,Drd2,Adrb1,Gabra4,Chrna2,Chrnb3,Gria3,Gabra1,Grik4,Gabrg1,Chrna6,Chrm5,Gabra5,Chrnb1
2822	GOBP_REGULATION_OF_MACROPHAGE_DIFFERENTIATION	0.0218376	0.297627	0.63415	1.45326	216	19	Inhba,Trib1,Casp8,Adipoq,Inha,Prkca
6729	GOMF_CATECHOLAMINE_BINDING	0.0218596	0.297627	0.682368	1.49369	212	13	Drd5,Drd1,Drd4,Adra2a,Drd2,Adrb3
2479	GOBP_INNER_EAR_AUDITORY_RECEPTOR_CELL_DIFFERENTIATION	0.0219131	0.297986	0.579696	1.38897	218	31	Jag1,Mycl,Hey2,Rbpj,Dll1,Hes5,Clrn1,Lhfpl5,Myo6,Myo7a
4959	GOBP_POSITIVE_REGULATION_OF_TRANSCRIPTION_FROM_RNA_POLYMERASE_II_PROMOTER_IN_RESPONSE_TO_ENDOPLASMIC_RETICULUM_STRESS	0.0220443	0.298617	0.703421	1.50026	211	11	Cebpb,Creb3l1,Creb3l3,Atf6b,Atf6,Atf3
2057	GOBP_UNSATURATED_FATTY_ACID_METABOLIC_PROCESS	0.0220978	0.298617	0.491258	1.25714	220	87	Aloxe3,Ptgs2,Mapk3,Gstm7,Pla2g3,Alox8,Cd74,Ptgr1,Elovl2,Ephx2,Akr1c18,Mif,Dagla,Abcd2,Scd1,Ptgs1,Ptgis,Hpgds,Acsl1,Cyp4f15,Scp2,Avp,Gstm2,Akr1c21,Sirt1,Ptges,Ptgds,Pla2g2f,Pla2g4a,Daglb,Avpr1a,Prxl2b,Pla2g10,Abcd1,Cyp2e1,Cyp4f13,Ephx1,Tnfrsf1a,Cyp4f14,Pla2g4f,Cbr1,Cyp2j6,Alox5,Ptges3,Acaa1a
3288	GOBP_REGULATION_OF_T_CELL_ACTIVATION	0.0220978	0.298617	0.433527	1.15978	220	283	Cd1d1,Icosl,Bcl6,Gpnmb,Il6,Igf2,Lgals3,Zap70,Foxj1,Igfbp2,Dlg5,Cebpb,Zbtb16,Lck,Efnb3,Arg2,Rara,Sox4,Zmiz1,Ccdc88b,Egr3,Pik3r6,Tnfsf11,Ebi3,Nfatc2,Hsph1,Prdm1,Cyp26b1,Lmo1,Pla2g2d,Gli3,Cd74,Cgas,Efnb1,Nrarp,Bmp4,Lgals9,Icos,Ido1,Malt1,Socs1,Dpp4,Fancd2,Ccl12,Mapk8ip1,Ifng,Foxn1,Cd3e,Cd274,Tmem131l,Pik3r1,Peli1,Adam8,Zbtb1,Cd83,Ndfip1,H2-M3,Ccl19,Ager,Vtcn1,Nfkbiz,Rhoh,Fgl2,Pak1,Selenok,Dtx1,Tnfrs…
3436	GOBP_NEURON_APOPTOTIC_PROCESS	0.0220978	0.298617	0.445397	1.18068	220	209	Ntf3,Bdnf,Foxq1,Tgfb2,Egln3,Tgfb3,Dio3,Ndnf,Draxin,Cebpb,Nr4a2,Crlf1,Tox3,Six1,Wfs1,Ngfr,Prkcg,Jun,Vstm2l,Ascl1,Tmtc4,Pla2g3,Mef2c,Slc30a10,Retreg1,Trp63,Ccl12,Stxbp1,G6pdx,Fam162a,Bok,Grid2,Alkbh1,Adam8,Cx3cl1,Epha7,Angpt1,Gfral,Itga1,Barhl1,Kras,Ntrk1,Cit,Gclm,Pitx3,Sncb,Cited1,Trim2,Map3k12,Faim2,Atm,Tyrobp,Park7,Pak3,En2,Nono,Fgf8,Cdk5r1,Ptk2b,Sod1,Fbxw7,Polb,Dlx1,Ube2v2,Slc1a1,Tert,Tfap2b,Tn…
8973	HP_MUSCLE_HYPERTROPHY_OF_THE_LOWER_EXTREMITIES	0.0221	0.298617	0.538172	1.33064	220	48	Ryr1,Cav3,Capn3,Tcap,Dysf,Itga7,Acta1,Large1,Myf6,Sgcd,Ltbp4,Lmna,Ar
335	GOBP_REGULATION_OF_MYELOID_LEUKOCYTE_DIFFERENTIATION	0.0221978	0.298617	0.483136	1.24406	221	100	Inhba,Kitl,Trib1,Cartpt,Tesc,Cebpb,Il20,Rara,Jun,Casp8,Pla2g3,Tnfsf11,Zfpm1,Adipoq,Inha,Cd74,Tfe3,Prkca,Ifng,Pik3r1,Nme2,Fbn1,Ndfip1,Car2,Ubash3b,Pou4f2,Cldn18,Tyrobp,Fos,Lrrc17,Gpr68
916	GOBP_GLIAL_CELL_MIGRATION	0.0222	0.298617	0.546071	1.34249	221	44	Tgfb2,Cdk5r2,Zmiz1,Tiam1,Gli3,Lrp8,Ccl12,Nr2e1,Cx3cl1,Epha4,Cd9,Ndn,Cspg4,Cdk5r1,Lamb1,P2ry12,Foxg1,Dab2ip,Tspo,Dab1
10840	Gemma_GSE113796_mRNA-Seq_of_mouse_Mettl3_cKO_and_Fto_cKO_hippocampus_after_fear_conditioning_genotype_Homozygous.negative_Fto.mouse.fat.mass.and.obesity.associated_Up	0.0222	0.298617	0.549532	1.34884	221	43	Rtl3,Cpne9,Etnppl,Plcb4,Mapk6,Sgcd,Tnnt2,Fbxo9,Atp6v1b2,Htr2a,Ccl28,Rora,Arhgef3,Gad2
6986	HP_ANOSMIA	0.0222044	0.298617	0.558156	1.35838	221	38	Tac2,Sema3a,Sema3e,Tacr3,Ndnf,Prokr2,Chd7,Flrt3,Dusp6,Dnai1,Dcc,Hs6st1,Scn9a,Hesx1,Adcy3,Fgf8,Phyh,Il17rd,Nsmf,Gnrh1
3204	GOBP_NEGATIVE_REGULATION_OF_AXON_EXTENSION_INVOLVED_IN_AXON_GUIDANCE	0.0222378	0.2987	0.597321	1.41078	221	26	Sema3a,Sema3e,Sema7a,Sema3c,Sema4f,Plxna3,Sema3g,Nrp1,Sema4d,Sema4c
1609	GOBP_B_CELL_DIFFERENTIATION	0.0222978	0.299139	0.475304	1.23188	222	115	Onecut1,Inhba,Dock11,Bcl6,Flt3,Il6,Bcl3,Tlr9,Rbpj,Blnk,Rag2,Cr2,Inha,Dll1,St3gal1,Itga4,Malt1,Kit,Itfg2,Lyl1,Atp11c,Pik3r1,Nfam1,Zbtb1,Ntrk1,Il11,Sp3,Cd79a,Nkx2-3,Ptprc,Atm,Ifnb1,Fcgr2b,Lgals1,Plcg2,Ptk2b,Cdh17,Notch2,Rabl3,Pou2af1,Prkdc,Stat5b,Dclre1c
3611	GOBP_PREPULSE_INHIBITION	0.0223919	0.299496	0.691848	1.49651	216	12	Drd1,Grin3a,Grid2,Drd2
704	GOBP_REGULATION_OF_STRIATED_MUSCLE_CONTRACTION	0.0223978	0.299496	0.500566	1.27066	223	75	Dsp,Cav3,Stc1,Nos1,Tnni1,Rnf207,Mybpc3,Kcnq1,Gstm7,Pde4b,Dsg2,Trpm4,Ace2,Sri,Fkbp1b,Scn5a,Atp1a1,Ccn2,Gata4,Slc8a3,Chga,Ehd3,Atp1b1,Rgs2,Bmp10,Jup,Cacna1c
7513	HP_WEAK_CRY	0.0224112	0.299496	0.561659	1.36441	223	37	Ryr1,Slc18a3,Magel2,Lama3,Itga7,Aspa,Trip4,Acta1,Chrna1,Chat
10509	Zhang_2005_SyracuseLowAvoidanceRats_Upregulated_HC	0.0224414	0.299496	0.633022	1.45068	222	19	Prlr,A2m,Cd74,Txnip,Atp2b3,Mgst1,Fxyd1,Drd2
1632	GOBP_BONE_MINERALIZATION	0.0224978	0.299496	0.479274	1.23715	224	105	Kl,Gpc3,Twist1,Rflnb,Acvr2a,Acvr1,Tgfb3,Acvr2b,Col1a2,Mef2c,Phex,Bmp4,Trpm4,S1pr1,Tuft1,Axin2,Smad3,Pkdcc,Lgr4,Wnt11,Bmp2k,Ahsg,Bmp2,Ift80,Wnt10b,Rflna,Isg15,Enpp1,Atp2b1,Sox9,Ptk2b,Fgf23,Rspo2,Fbxl15,Osr1,Ltbp3,Ank,Mgp,Tfap2a
10416	DURANTE_ADULT_OLFACTORY_NEUROEPITHELIUM_OLFACTORY_ENSHEATHING_GLIA	0.0224978	0.299496	0.482515	1.24315	224	101	Frzb,Ifitm3,Mfge8,S100a10,Vwa1,Npy,1700019D03Rik,Plekha4,Ap1s2,Dkk3,Nr2f1,Chpt1,Rarres2,Vim,Ndrg2,Fxyd1,Nrn1,Pmp2,Pdlim4,Mia,Scd1,Gpr37l1,Ttyh1,Rnase1,Itih5,Stmn1,Tspan8,Chl1,Scn9a,Cadm2,Rgcc,Septin7,Plekhb1,Lgals1
7672	HP_NONKETOTIC_HYPOGLYCEMIA	0.0225154	0.299496	0.716934	1.50634	214	10	Greb1l,Itga8
19	GOBP_MAPK_CASCADE	0.0225977	0.300221	0.401561	1.09594	225	811	Ntf3,Igfbp6,Kl,Dusp14,Csf2rb2,Tenm1,Rasgrp1,Sh3rf2,Gfra2,Sema3a,Gfra1,Cav3,Tgfb2,Kitl,Sema7a,Gadd45a,Flt3,Dusp5,Dusp1,Tpd52l1,Klf4,Htr2c,Fgf18,Gpnmb,Trib1,Epha8,Ramp3,Tnip2,Fbln1,Il6,Muc20,Igf2,Tgfb3,Dact1,Tpbg,Grin1,Drd4,Actn2,Mapk3,Map3k5,Agt,Ccl20,Prdm11,Fgg,Ccl17,Hbegf,Tlr9,Wnt16,Rap1b,Rasgrf1,Map3k4,Psme1,Marco,Clec7a,Fgf10,Edn3,Lpar1,Stk40,Pea15a,Pik3r6,Tiam1,Mapk4,Igfbp4,Tnfsf11,Mef2c,Pla2…
5971	GOMF_COLLAGEN_BINDING	0.0226977	0.300221	0.515992	1.29663	226	62	Col6a1,Ecm2,Lum,Ccbe1,Dcn,Coch,Ache,Ctsk,Tgfbi,Crtap,Pcolce2,Nid1,Itga1,Smad3,Itga10,Pak1,P3h4,Mrc2,C1qtnf1,Mmp13,Lrrc15,Itga3,Ddr1,Ddr2,Ctsb,Pcolce,Ppib,Nid2,Chadl
4193	GOBP_CARDIAC_MUSCLE_CELL_ACTION_POTENTIAL_INVOLVED_IN_CONTRACTION	0.0227	0.300221	0.540102	1.33164	226	46	Dsp,Cav3,Kcna5,Scn1b,Rnf207,Kcnq1,Cacna1g,Scn4b,Dsg2,Trpm4,Kcne4
10274	DropViz_STR_Interneuron_Pvalb_Th_PNOC_cluster-markers.csv	0.0227	0.300221	0.537445	1.32884	226	48	Gpr83,Gpc3,Opn3,Ramp3,St18,Nrip3,Prox1,Megf11,Il1rapl2,Igfbp4,Kit,Kcnip1,Iqsec3,Plcxd2,Crtac1,Dner,Adamts5,Olfm1,Cntnap4,Mafb,Hs3st2,Nkx2-1
7519	HP_BREECH_PRESENTATION	0.0227067	0.300221	0.62648	1.44444	225	20	Myh3,Klhl40,Col1a2,Slc26a2,Crtap,Acta1
2528	GOBP_AMYLOID_PRECURSOR_PROTEIN_BIOSYNTHETIC_PROCESS	0.0227365	0.300254	0.669876	1.48064	222	14	Necab3,Bace2
1454	GOBP_TRANSMISSION_OF_NERVE_IMPULSE	0.0227977	0.300369	0.511914	1.28866	227	64	Drd5,Drd1,Cartpt,Scn1b,Cacng3,Cacna1g,Cacng5,Scn3a,Chrna1,S1pr1,Cacna1i,Gpr35,Cacng8,Sptbn4,Tnr,Nfasc,Fkbp1b,Avp,Scn9a,Scn5a,Cntnap1,Hcrt,Cacng2,Clcn1,Sod1,Gper1,Avpr1a,Chrm5,Fgf12
9885	HP_ABNORMAL_C_REACTIVE_PROTEIN_LEVEL	0.0228	0.300369	0.54274	1.33643	227	45	Lacc1,Il6,Ticam1,Stat4,Sting1,Mefv,Slc22a4,Traf3,Il2rb,Il6ra,Mif,Cftr,Tbk1,Nlrc4,Padi4,Cd244a,Ciita,Prkcd,Il1rn,Unc93b1,Ctrc,Prtn3,Ptpn22
5970	GOMF_CALMODULIN_BINDING	0.0228977	0.301294	0.452129	1.19295	228	180	Ryr1,Unc13c,Myh3,Nos1,Pnck,Cth,Grin1,Myh1,Iqcg,Kcnq1,Myh11,Adcy8,Cacna1s,Ngfr,Pde1b,Ppp3r1,Rgs4,Myo5b,Dapk1,Pde1a,Phkg1,Phka2,Slc8a2,Unc13b,Trpv6,Iqcb1,Trpm4,Sphk1,Myo1g,Atp2b3,Rasgrf2,Atp2b4,Myo6,Obscn,Myo7a,Kcnh5,Adcy1,Vamp2,Marcksl1,Cnn2,Atp2b2,Camkk2,Plcb1,Camkv,Strn,Scn5a,Smtnl1,Arpp21,Ryr3,Slc8a3,Fbxl2,Rem1,Cask,Spa17,Adcy3,Rit2,Add2,Myh8,Kcnq4,Atp2b1,Kcnq5
4765	GOBP_REGULATION_OF_PROTEIN_MATURATION	0.0229977	0.301886	0.530844	1.32037	229	52	Nkd2,Spon1,Meltf,Ccbe1,Tfr2,Il1r2,Gsn,Sox4,Acp4,Klkb1,Ctsz,Chac1,Adam8,Gas1,Nlrc4,Serpinf2,Plgrkt
4778	GOBP_REACTIVE_OXYGEN_SPECIES_BIOSYNTHETIC_PROCESS	0.0229977	0.301886	0.478901	1.23619	229	105	Ptgs2,Rab27a,Nos1,Klf4,Gchfr,Grin1,Ticam1,Ass1,Arg2,Clec7a,Slc30a10,Ucp1,Rock2,Duox2,Adgrb1,Ifng,Atp2b4,Ppara,Duox1,Abcd2,Smad3,Tlr6,Ptgis,Itgb2,Cd34,Slc5a3,Park7,Rora,Klf2,Inava,Dynll1,Duoxa2,Ptk2b,Sod1,Icam1,Slc25a33,Gla,Gch1,Hsp90aa1,Zfp13,Cyba,Abcd1
3590	GOBP_RETINA_DEVELOPMENT_IN_CAMERA_TYPE_EYE	0.0230977	0.302417	0.464365	1.21278	230	138	Calb1,Nectin3,Tgfb2,Arhgef15,Mertk,Dio3,Acvr2b,Ache,Prox1,Rpe65,Megf11,Chd7,Tbc1d32,Sox8,Nrl,Dll1,Rbp4,Hcn1,Tub,Serpinf1,Clcn2,Ski,Vax2,Nr2e1,Atp2b4,Crb1,Pde6c,Nrp1,Ahi1,Dscam,Dcx,Prom1,Foxn4,Slc4a5,Rorb,Pou4f2,Lama1,Pdgfra,Sdk2,Lhx1,Dll4,Mfsd2a,Rom1,Atp2b1,Sox9,Tgif2,Dlx1,Slc1a1,Cdon,Tfap2b,Sdk1,Mdm1,Thy1,Slc17a7,Tfap2a,Man2a1
10728	Gemma_GSE10415_7_Brain_Regions_in_20_Inbred_Strains_of_Laboratory_Mice_StrainOrLine_SJL.J_Down	0.0230977	0.302417	0.423369	1.13966	230	363	Cpne9,Crym,Gsg1l,Il16,Igfbpl1,Cav3,Parm1,Zfp804a,Icosl,Hap1,Lhx9,Pdzrn3,Spock3,Krt12,Fabp7,St18,Hspb3,Stac,Lefty1,Podxl2,Rab38,Aqp11,1700019D03Rik,Zfp324,Pgm5,Tfap2c,Itga8,Ptpn5,Zdhhc8,Lgi2,Deptor,Myo5b,Slc22a3,Jph1,Magi2,Ggact,Bfsp2,Slc6a17,Elovl2,Nmb,Yjefn3,Vwa3a,Ttr,Ufsp1,Marchf1,Gba2,Nat8,Fxyd7,Frem2,Slc7a14,Bcan,Thra,St6galnac4,Dgki,Pcdhb15,Cnrip1,Ppp1r16b,Efcab6,Zgpat,Speg,Zfp605,Gabra4,Ada…
2969	GOBP_PROSTANOID_BIOSYNTHETIC_PROCESS	0.0231208	0.302417	0.590035	1.40255	230	28	Ptgs2,Pla2g3,Cd74,Akr1c18,Mif,Ptgs1,Ptgis,Hpgds,Avp,Sirt1,Ptges,Ptgds,Pla2g4a,Daglb,Avpr1a,Prxl2b
2391	GOBP_REGULATION_OF_GROWTH	0.0231977	0.302566	0.408999	1.11074	231	579	Cpne9,Smo,Frzb,Gpc3,Igfbpl1,Bdnf,Inhba,Sema3a,Cav3,Tgfb2,Rftn1,Capn3,Sema3e,Cpne6,Sema7a,Bcl6,Cish,Mstn,Cdkn1a,Sema3c,Cpne5,Sgk1,Igfbp5,Rtn4r,Igf2,Hey2,Pak5,Dio3,Igfbp2,Draxin,Twf2,Prox1,Agt,Prdm11,Sema4f,Hbegf,Tfcp2l1,Six1,Wfs1,Rbpj,Creg1,Rag2,Pappa2,Igfbp4,Mef2c,Rgs4,Chd7,Syt17,Alox8,Nanos1,Rnf157,Plxna3,Clstn1,Sema3g,Cxcl12,Dusp9,Rasal1,Pparg,Chpt1,Dll1,Rbp4,Bmp4,Trim40,Islr2,Ghrh,Socs1,Sphk1,…
2396	GOBP_POSITIVE_REGULATION_OF_MULTICELLULAR_ORGANISM_GROWTH	0.0232395	0.302566	0.595741	1.40704	231	26	Smo,Igf2,Dio3,Chd7,Ghrh,Drd2,Ghrhr,Sptbn4,Pou3f2
6394	GOMF_GTPASE_ACTIVATING_PROTEIN_BINDING	0.0232558	0.302566	-0.43811	-1.54997	5	13	Tsc1,Gnai1,Fmnl3,Gapvd1,Gnao1,Gnai3,Arl3,Tubb5,Akt1,Plxnb1,Cdh1,Plcd1,Rgs14
2544	GOBP_REGULATION_OF_GTPASE_ACTIVITY	0.0232977	0.302566	0.417931	1.12886	232	427	Tbc1d8b,Ntf3,Ralgapa2,Rasgrp1,Stard13,Rgs6,Stard8,Arhgdig,Dock11,Bcl6,Arhgef15,Rgs10,Ranbp3l,Rtn4r,Foxj1,Racgap1,S100a10,Prkg1,Arhgap42,Tbc1d16,Ccl20,Ccl17,Tbc1d2b,Chn2,Stxbp5,Arhgap23,Rasgrf1,Arhgap32,Jun,Arhgef10l,Tiam1,Arhgap6,Plxna1,Rgs4,Bves,Plxna3,Rasal1,Arhgef5,Asap2,Sipa1l2,Arhgef26,Stxbp5l,Arap2,Rcc2,Arhgap12,Plxnc1,Arhgap26,Spry2,Arhgap44,Rin2,Ccl12,Git1,Amot,Epha5,Rap1gap2,Iqsec1,S1pr1…
6334	GOMF_PDZ_DOMAIN_BINDING	0.0232977	0.302566	0.49791	1.26605	232	77	Plekha2,Acvr2a,Shisa6,Cacng3,Tmem88b,Lpar1,Gria1,Tmem88,Slc22a4,Sstr2,Fzd7,Atp2b3,Fzd8,Adgrb1,Grid2,Cftr,Atp2b4,Cit,Adrb1,Dock4,Gja1,Atp2b2,Cadm1,Slc9a3,Crim1,Kidins220,Sdc2,Tbc1d10a,Atp2b1
10648	LEIN_CEREBELLUM_MARKERS	0.0232977	0.302566	0.495831	1.2643	232	81	Gdf10,Il16,Slc25a18,Rif1,Afap1l2,Hbegf,Exph5,Spry3,Chd7,Zfp521,Etv4,Kit,Btg1,Amot,Trim62,Nat8,Car7,Fbxo24,Tnc,Dhrs3,Rnf182,Prl,Npr1,Sebox,Slc9a3,Lhx1
5162	GOCC_FIBRILLAR_COLLAGEN_TRIMER	0.0234238	0.303845	0.689279	1.49095	226	12	Lum,Col11a1,Col3a1,Col1a2,Col5a1,Col11a2
5881	GOMF_ENZYME_INHIBITOR_ACTIVITY	0.0234977	0.304136	0.43058	1.1537	234	300	Umodl1,Serpina3n,Gpc3,Spink8,Sh3rf2,Cdkn1a,Arpp19,Spock3,A2m,Pkib,Timp1,Trib1,Cstl1,Gchfr,Lgals3,Fnip2,Tesc,Rarres1,Agt,Prkar1b,Lmtk2,Itprip,Camk2n2,Inka2,Timp4,Serpinf1,Socs1,Spry2,Cst6,Ski,Timp2,Phactr2,Wfikkn1,Txnip,Mapk8ip1,Atp2b4,Dpep1,Spint2,Elfn2,Cdkn2d,Lxn,Wfikkn2,Pinx1,Spock1,Ppp1r1a,Ppp1r37,Sh3bp5,Serpinb8,Cit,Rps6ka3,Serpinb13,Serpini2,Serpinc1,Dffa,Itih5,Cpeb2,Rtkn,Rhoh,Spred1,Rps6ka1…
6384	GOMF_INSULIN_LIKE_GROWTH_FACTOR_I_BINDING	0.0235016	0.304136	0.680501	1.48961	228	13	Igfbp6,Igfbp5,Igfbp2,Igfbp4
3556	GOBP_CARDIAC_MUSCLE_TISSUE_MORPHOGENESIS	0.0235976	0.304745	0.527538	1.31368	235	53	Dsp,Tgfb2,Hey2,Tcap,Prox1,Mybpc3,Col11a1,Tnnc1,Rbpj,Zfpm1,Chd7,Fkbp1a
9646	HP_DYSGENESIS_OF_THE_HIPPOCAMPUS	0.0236043	0.304745	0.680116	1.48877	229	13	Pcdh19,Scn1b,Gabrg2,Tubb3,Stxbp1,Dcc,Scn9a,Gabra1
8247	HP_SPONDYLOLISTHESIS	0.0236716	0.305256	0.658511	1.46961	232	15	Myh3,Tgfb2,Tgfb3,Ctsk,Aga,Fbn1,Smad3
8507	HP_ASCENDING_AORTIC_DISSECTION	0.0237496	0.305902	0.631341	1.44682	235	19	Tgfb2,Tgfb3,Prkg1,Myh11,Col3a1,Smad6,Fbn1,Smad3
1406	GOBP_CALCIUM_ION_REGULATED_EXOCYTOSIS	0.0240976	0.31002	0.516523	1.29653	240	61	Unc13c,Cdk5r2,Syt12,Baiap3,Syt6,Rap1b,Adra2a,Cacna1g,Syt17,Syt5,Syt10,Unc13b,Trpv6,Doc2b,Stx1a,Stxbp1,Cacna1i,Vamp2
2209	GOBP_EMBRYONIC_HINDLIMB_MORPHOGENESIS	0.0241362	0.310153	0.591943	1.40176	240	27	Gpc3,Twist1,Zbtb16,Aff3,Rarb,Chd7,Trp63,Bmp4
10193	HP_SPARSE_OR_ABSENT_EYELASHES	0.0241976	0.310215	0.502027	1.27164	241	72	Dsp,Col11a1,Rpl21,Tsr2,Trp63,Cst6,Fras1,Vac14,Mplkip,Cwc27,Cdh3,Liph,Kras,Gja1,Ripk4,Braf,Lmna,Dlx4,Dph1,Cldn1,Ednra,Alx4,Polr1d,Nectin4,Apcdd1,Phgdh,Dsc3
10872	Gemma_GSE5429_Hippocampal_gene_expression_profiling_across_8_inbred_strains:_towards_understanding_the_molecular_basis_of_behaviour_strain_DBA.2J_Down	0.0241976	0.310215	0.408904	1.11015	241	567	Serpina3n,Npy2r,Tenm1,Prdm5,Nptx2,Gpr83,Tdo2,Bdnf,Ptgs2,Batf3,Rgs6,Cd7,Sox11,Sema7a,Hap1,Pnck,Cdkn1a,Rasl11b,Igfbp5,Gfap,Igf2,Gss,Scn1b,Grin1,Lefty1,Prox1,Sstr1,Efnb3,Hbegf,Mettl8,Wfs1,Sox4,Prkcg,Inpp5a,Blnk,Capn5,Stk40,Itpr1,Pea15a,Igfbp4,Gpc4,Prg3,Adra2a,Klk8,Mthfr,Ccnd2,Pcsk2,Me1,Anxa11,Zfp14,Pde1a,Man1a,Rasal1,Chpt1,Slc4a4,Hcn1,Pld3,Ghrh,Gck,Aldh9a1,Npr3,Ankrd46,Tcea1,Dusp6,Ccr4,Etv1,Adgrb1,A…
4780	GOBP_REGULATION_OF_REACTIVE_OXYGEN_SPECIES_BIOSYNTHETIC_PROCESS	0.0242976	0.311134	0.493915	1.26005	242	82	Ptgs2,Rab27a,Klf4,Grin1,Ticam1,Ass1,Arg2,Clec7a,Slc30a10,Ucp1,Rock2,Adgrb1,Ifng,Atp2b4,Ppara,Abcd2,Smad3,Tlr6,Ptgis,Itgb2,Cd34,Slc5a3,Park7,Klf2,Dynll1,Duoxa2,Ptk2b,Icam1,Slc25a33,Gla,Hsp90aa1,Zfp13,Cyba,Abcd1,Tspo
4828	GOBP_REGULATION_OF_DENDRITE_EXTENSION	0.0244416	0.312613	0.593674	1.40216	243	26	Cpne9,Cpne6,Cpne5,Syt17,Rnf157,Rasal1
6385	GOMF_THIOESTERASE_BINDING	0.0245052	0.313062	0.713781	1.49971	233	10	Adra2a,Traf1,Haus7,Traf3
2630	GOBP_NEGATIVE_REGULATION_OF_BLOOD_VESSEL_ENDOTHELIAL_CELL_MIGRATION	0.0246098	0.313825	0.569827	1.37315	245	33	Stard13,Card10,Gadd45a,Klf4,Mef2c,Vash1,Pparg,Atp2b4,Gdf2,Spred1,Fgf2,Dll4,Pdcd10,Rgcc
7713	HP_ANAL_STENOSIS	0.0246222	0.313825	0.587464	1.39643	245	28	Fat4,Smo,Sema3e,Frem1,Chd7,Ccnq,Fras1,Frem2
10496	Birt_Hagenauer_2020_BredLowRespondersToNovelty_Upregulated_HC	0.0246975	0.31391	0.487431	1.24961	246	90	Prdm5,Nkd2,Medag,Slc4a11,Dnaaf3,Prss35,Hyls1,Adam19,Tmem144,Chrm3,Plekhh2,Rnasel,Bmp4,Adamts14,Rarres2,Ncan,Ufsp1,Fxyd7,Zfp612,Haus3,Uhrf1,Shf,Naa50,Myh7b,Trmt10a,Scube2,Hipk4,Pkhd1l1,Ghdc,Fbxo10,Fbxo31,Acbd4
10738	Gemma_GSE10415_7_Brain_Regions_in_20_Inbred_Strains_of_Laboratory_Mice_StrainOrLine_AKR.J_Down	0.0246975	0.31391	0.407016	1.10657	246	622	Cpne9,Crym,Serpina3n,Nptx2,Serinc2,Spink8,Il16,Aqp6,Cyp11a1,Cox7a1,Cav3,Parm1,Card10,Mfge8,Mylk3,Gpc1,Hap1,Lum,Spock3,Drd1,Kcnk10,Krt12,Grb14,Gfap,Tbata,Fabp7,Tacr3,St18,Parvb,Foxj1,Myom2,Serpinb1b,Ccl20,Podxl2,Gja10,Cacng3,Tfcp2l1,Sox4,Zfp324,Pgm5,Gsta4,Tfap2c,Pla2g5,Zdhhc8,Krt82,Klk8,Deptor,Gpbar1,Myo5b,Jph1,Pxmp2,Dcst1,Magi2,Lypd6b,Lgals9,Mageb18,Ggact,Arhgef4,Stab2,Slc6a17,Elovl2,Socs1,Arl15,…
1810	GOBP_POSITIVE_REGULATION_OF_FATTY_ACID_BETA_OXIDATION	0.0247146	0.31391	0.713318	1.49874	235	10	Twist1,Plin5,Ppara,Irs1,Abcd2
1605	GOBP_PROTEOGLYCAN_BIOSYNTHETIC_PROCESS	0.0247975	0.314599	0.515608	1.29423	247	61	Chsy3,Chst9,Csgalnact1,Dcn,Hs3st5,B3gat2,Bgn,Glce,Ndst4,Chst10,Ncan,Chst7,Bcan,Hs2st1,B3gat1,Hs6st1,Chst12,Chsy1,Extl3,Cspg4
10436	DESCARTES_MAIN_FETAL_HORIZONTAL_CELLS	0.0248684	0.314771	0.686665	1.48529	240	12	Onecut1,Cacng3,Megf11,Onecut2,Drd2,Ntrk1,Tnr
10468	DESCARTES_FETAL_EYE_HORIZONTAL_CELLS	0.0248684	0.314771	0.686665	1.48529	240	12	Onecut1,Cacng3,Megf11,Onecut2,Drd2,Ntrk1,Tnr
1486	GOBP_SECOND_MESSENGER_MEDIATED_SIGNALING	0.0248975	0.314776	0.432708	1.15629	248	273	Npy2r,Fhl2,Nos1,Htr2c,Pde11a,Zap70,Grin1,Cxcr1,Ndnf,Prkg1,Pde7b,Agt,Ccl20,P2rx5,Gstm7,Prkar1b,Homer2,Inpp5a,Ppp3r1,Edn3,Lpar1,Itpr1,Chrm3,Tnfsf11,Ccrl2,Cd22,Nfatc2,Pex5l,Gal,Rnf157,Cgas,Ackr2,Slc8a2,Rasd1,Crtc3,Trpm4,Sphk1,Gipr,Ccr4,Epha5,Atp2b4,Nmur1,Camta1,Nmur2,Cd3e,Nr5a1,Glp1r,Nppc,Cxcr3,Adcy1,Cmklr1,Rcan3,Ghrhr,Pdx1,Gucy1a1,Kdr,Camkk2,Pde9a,Rapgef3,Npr1,Selp,Grin2a,Trat1,Ccr10,Selenok,Fkbp1b…
2904	GOBP_POSITIVE_REGULATION_OF_FATTY_ACID_METABOLIC_PROCESS	0.0250125	0.315866	0.564728	1.36673	249	35	Twist1,Ptgs2,Lpgat1,Pla2g3,Plin5,Adipoq,Cd74,Pparg,Ppara,Irs1,Abcd2,Avp,Apoa5,Avpr1a,Mlycd,Abcd1,Slc45a3
3406	GOBP_POSITIVE_REGULATION_OF_RELEASE_OF_SEQUESTERED_CALCIUM_ION_INTO_CYTOSOL	0.0251126	0.316418	0.565576	1.36589	250	34	Capn3,Hap1,Drd1,Npsr1,Gstm7,Trdn,Cxcl10,Cx3cl1,Sri
123	GOBP_MEMBRANE_RAFT_ASSEMBLY	0.0251335	0.316418	0.712256	1.49651	239	10	Cav3,Rftn1,S100a10
4084	GOBP_ADRENERGIC_RECEPTOR_SIGNALING_PATHWAY	0.0251427	0.316418	0.592393	1.39914	250	26	Gpr101,Drd5,Drd1,Adra2a,Pde4b,Atp2b4,Drd2,Adrb1,Adrb3
2956	GOBP_PHOSPHATIDYLETHANOLAMINE_METABOLIC_PROCESS	0.0252177	0.316997	0.581769	1.38689	251	29	Etnppl,Pla2g3,Plaat1,Pla2g2d,Pla2g4e,Napepld,Lpin3,Naaa,Slc27a1,Lpin2,Etnk2,Mfsd2a,Chkb,Selenoi,Pla2g10
5205	GOCC_ENDOPLASMIC_RETICULUM_LUMEN	0.0252975	0.317305	0.432451	1.15594	252	275	Col6a1,Penk,Slc27a2,Gpc3,Golm1,Ptgs2,Spon1,Mfge8,Col23a1,Tspan33,Flt3,Igfbp5,Timp1,Meltf,Prss23,Il6,Col10a1,Vwa1,Col11a1,Fgg,Col3a1,Wfs1,Col25a1,Trdn,Igfbp4,Col1a2,Ebi3,Arsj,Cfp,P4ha2,Vgf,Tspan5,Crtap,Bmp4,Col5a1,Chgb,Col12a1,Colgalt2,Msln,Ckap4,Tor1b,Rcn1,Col4a5,Ctsz,P4ha3,Rcn3,Col24a1,Col9a3,Chrdl1,Col11a2,Fbn1,Tnc,Cln6,Bche,Arsb,Fmo1,Serpinc1,Col4a3,Igfbp3,Ahsg,Col4a2,Srl,Adamts5,Fkbp7,Fam20c,…
3314	GOBP_NEGATIVE_CHEMOTAXIS	0.0253	0.317305	0.540172	1.33011	252	45	Sema3a,Sema3e,Sema7a,Sema3c,Sema4f,Nrp2,Plxna3,Sema3g,Flrt3,Dpp4,Slit3,Epha7,Nrg3,Sema4d,Sema4c
297	GOBP_POSITIVE_REGULATION_OF_ACUTE_INFLAMMATORY_RESPONSE	0.0253507	0.317578	0.603181	1.41292	252	24	Ptgs2,Il6,Osmr,Tac1,Tnfsf11,Ffar3,Creb3l3,Adam8,Park7,Osm,Npy5r
2859	GOBP_POSITIVE_REGULATION_OF_NOTCH_SIGNALING_PATHWAY	0.0254	0.317604	0.530229	1.31534	253	50	Tgfb2,Jag1,Rbpj,Zmiz1,Fgf10,Ascl1,Cntn6,Tspan5,Dll1,Trp63,Hes5,Kit,Elf3,Slc35c2,Bmp2k,Dll4,Pdcd10,Hes1,Mesp1,Epn2,Ccn3
10450	DESCARTES_FETAL_CEREBELLUM_UNIPOLAR_BRUSH_CELLS	0.0254195	0.317604	0.621839	1.43374	252	20	Chst9,Qrfpr,Tpbg,Pcare,Arsj,Cdh9,Lect2
3340	GOBP_REGULATION_OF_MEMBRANE_PROTEIN_ECTODOMAIN_PROTEOLYSIS	0.0254739	0.317604	0.610909	1.42125	253	22	Timp1,Sh3d19,Adra2a,Timp4,Timp2,Ifng,Ptpn3,Adam8
9897	HP_ABNORMAL_BRONCHOALVEOLAR_LAVAGE_FLUID_MORPHOLOGY	0.0254757	0.317604	0.699233	1.49133	244	11	Csf2rb2,Sftpc,Csf2ra,Sftpb
3646	GOBP_CELL_CHEMOTAXIS	0.0254975	0.317604	0.436207	1.16201	254	244	Il16,Tgfb2,Mstn,Dusp1,Fgf18,Il6,Lgals3,Tpbg,Cxcr1,Mapk3,Ccl20,Ccl17,Hbegf,Edn3,Lpar1,Egr3,Tiam1,Tnfsf11,Ccrl2,Pde4b,Cxcl12,Cd74,Ackr2,Il6ra,Trpm4,Rarres2,Kit,Dpp4,Ccr4,Cxcl5,Ccl12,Mif,Cxcl10,Zfp580,Dpep1,S1pr1,Nrp1,Prex1,Adam8,Cx3cl1,Cxcr3,Cmklr1,Ccl22,Pip5k1c,Itga1,Ccl19,Ephb1,Mst1,Dock4,Lbp,Ptpro,Kdr,Fgf1,Plekhg5,Pdgfra,Itgb2,Ccr10,Fgf2,Ddt,Slc8b1,C5ar2,Nbl1,Ccl28,Mcu,Vegfc,Ptk2,Chga,Prkcd,Mmp2…
3082	GOBP_POSITIVE_REGULATION_OF_FIBROBLAST_PROLIFERATION	0.0256	0.31852	0.542811	1.33447	255	44	S100a6,Cdkn1a,Agt,Ngfr,Zmiz1,Fgf10,Fosl2,E2f1,Cd74,Sphk1,Mif,Pml
1626	GOBP_LIPID_MODIFICATION	0.0256974	0.319009	0.435587	1.16105	256	249	Slc27a2,Twist1,Ip6k3,Dgkb,Cish,Acaa2,Agt,Echdc2,Mtmr11,Appl2,Inpp5a,Plppr1,Efr3a,Pik3r6,Eci1,Efr3b,Plin5,Alox8,Pip5k1b,Adipoq,Pparg,Dgkh,Abcd4,Acad10,Bdh2,Socs1,Ephx2,Sphk1,Plpp3,Ivd,Soat2,St3gal4,Dgkk,Pik3r2,Gba2,Ppara,Irs1,Pdk4,Synj2,Pik3r1,Glt6d1,Dgki,Abcd2,Pip5k1c,B4galnt1,Dgkg,Hadha,Lcat,Mecr,Tpte,Scp2,Smg1,Impa2,Echs1,Pi4ka,Mfsd2a,Acadl,Mtmr12,Socs3,Gbgt1,Mtmr9,Apoa5,Mtmr2,Pip4k2c,Phyh,Bpnt…
2834	GOBP_POSITIVE_REGULATION_OF_OSTEOBLAST_DIFFERENTIATION	0.0256974	0.319009	0.518347	1.29756	256	58	Ccn4,Gdpd2,Sox11,Jag1,Acvr2a,Acvr1,Il6,Acvr2b,Cebpb,Mef2c,Gli3,Trp63,Bmp4,Il6ra
7427	HP_CONGENITAL_HIP_DISLOCATION	0.0257974	0.319888	0.505764	1.27631	257	67	Ryr1,Gpc3,Slc18a3,Dnajc21,Fbln1,Col3a1,Six1,Itga7,Chrm3,Gpc4,Col12a1,Acta1,Thra,Chat
10882	Gemma_GSE23182_Systemic_inflammation_modulates_Fc_receptor_expression_on_microglia_in_chronic_neurodegeneration_Treatment_lipopolysaccharide_Down	0.0258974	0.320765	0.5099	1.28265	258	63	D16Ertd472e,Nat8f4,Zfp41,Tmem151a,Wscd1,Arhgap23,Cxxc5,Aspa,Cxcl12,Bfsp2,Sall2,Pitpnc1,Sac3d1,Zfp566,Prom1,Ttpa,Sytl2,Insc,Asrgl1
3318	GOBP_REGULATION_OF_POSITIVE_CHEMOTAXIS	0.0261523	0.323557	0.601788	1.40965	260	24	Ntf3,Il16,Fgf10,Cxcl12,Ccr4,S1pr1,Ager,Smad3,Kdr
10587	MARTORIATI_MDM4_TARGETS_NEUROEPITHELIUM_DN	0.0261974	0.32375	0.459018	1.20266	261	148	Cd1d1,Csf2rb2,Igfbpl1,Gfra1,Kcna5,Igfbp5,Fabp7,Mrc1,Dach1,Ascl1,Pea15a,Brsk2,Gsx1,Acss1,Rgs4,Slc17a6,Bhlhe22,Cnmd,Rapgef5,Rem2,Ncan,Trp53inp2,Zmat1,Grem2,Uncx,Dcx,Abcd2,Slc4a5,Ttyh1,Brinp1,Rnf182,Pdgfra,Lrrn1,Plcxd2,Pak1,Ly86,Cfl2,Tyrobp,Fos,Rnh1,Shox2,Pgm2l1,Hand2,Cdk5r1,Stmn2,Kif21a,Rspo2,Ermap,Foxg1
4449	GOBP_VENTRICULAR_CARDIAC_MUSCLE_CELL_MEMBRANE_REPOLARIZATION	0.0262655	0.324085	0.626926	1.43671	260	19	Cav3,Scn1b,Rnf207,Kcnq1,Scn4b,Kcne4
3192	GOBP_BRANCHING_MORPHOGENESIS_OF_AN_EPITHELIAL_TUBE	0.0262974	0.324085	0.461303	1.20497	262	139	Fat4,Smo,Gpc3,Cav3,Sema3e,Pkd1,Acvr1,Dlg5,Agt,Six1,Fgf10,Gli3,Sox8,Celsr1,Nrarp,Bmp4,Spry2,Pml,Nrp1,Kras,Tnc,Gdf2,Kdr,Rbm15,Fgf1,Lgr4,Lama1,Adamts16,Pak1,Ar,Lama5,Cited1,Fgf2,Lhx1,Dll4,Ednra,Rasip1,Bmp2,Gdf7,Foxd1,Pkhd1,Tcf21,Fgf8,Esr1,Sox9,Gbx2,Egf,Rspo2
3435	GOBP_REGULATION_OF_NEUROTROPHIN_TRK_RECEPTOR_SIGNALING_PATHWAY	0.0263131	0.324085	0.684336	1.48026	254	12	Ntf3,Agt,Spry2
9560	HP_ABNORMALITY_OF_THE_PITUITARY_GLAND	0.0263974	0.324097	0.433896	1.15863	263	266	Gpr101,Smo,Cyp11a1,Sema3a,Sema3e,Gpc1,Prlr,Cdkn1a,Magel2,Pkd1,Dnajc21,Slco2a1,Tacr3,Igf2,Kmt2a,Ndnf,Prokr2,Tdrd9,Wfs1,Mthfr,Tbx19,Chd7,Ucp2,Gli3,Nanos1,Flrt3,Mkrn3,Dll1,Trp63,Bmp4,Gmnn,Map3k1,Slc16a2,Duox2,Dusp6,Cftr,Idh1,Esr2,Stag3,Nr5a1,Epcam,Gas1,Gan,Mars2,Psmc3ip,Kras,Dcc,Ghrhr,Foxa2,Hs6st1,Nodal,Braf,Msh6,Ar,Avp,Gata4,Ndn,Tex15,Srd5a3,Hesx1,Pi4ka,Abcc8,Alms1,Erf,Nono,Fgf8,Dcaf17,Apoa5,Nde1,E…
10264	DropViz_HC_Neurogenesis_Sox4_cluster-markers.csv	0.0264	0.324097	0.544501	1.3365	263	43	Igfbpl1,Sox11,Racgap1,Draxin,Sox4,Cdc20,Mfap2,Cdca8,Rrm2,Mex3a,Prc1,Dcx,Marcksl1,Hmgb3,Hmmr,Top2a,Spc25
7043	HP_UVEITIS	0.0264026	0.324097	0.548452	1.33975	263	40	Rasgrp1,Lacc1,Il6,Stat4,Capn5,Il2rb,Malt1,Mif,Gpr35,Mst1
10952	GeneWeaver_Diaz2011_GS137248_Hippocampal genes differentially expressed between GF and SPF mice_Top25_byEffect	0.0264934	0.324404	0.632747	1.44143	262	18	Sema3c,Cdo1,Ido1,Kcnh3,Ncan,Cldn1,Ffar4,H2bc4,Rida,Tlr1
4082	GOBP_RESPONSE_TO_EPINEPHRINE	0.0265163	0.324404	0.65336	1.45812	260	15	Penk,Kcnq1,Adipoq,Pde4b,Atp2b4
10303	FAN_EMBRYONIC_CTX_NSC_1	0.0265163	0.324404	0.653352	1.4581	260	15	Dll3,Mef2c,Ccnd2,Rarres2,Vim,Dusp6,Dscam,Fos,Zeb1
673	GOBP_CELLULAR_ION_HOMEOSTASIS	0.0265973	0.324422	0.407212	1.10632	265	591	Ryr1,Npy2r,Lpar4,Calb1,Cav3,Capn3,Stc1,Calca,Hap1,Jsrp1,Drd5,Kcna5,Nos1,Atp6v1c2,Drd1,Pkd1,Htr2c,Lacc1,Npsr1,Gpr6,Ramp3,Slc4a11,Grin1,Cxcr1,Drd4,Mapk3,P2rx5,Rab38,Gstm7,Aqp11,Tfr2,Lck,Tac1,Adcy8,Gpr12,Wfs1,Edn3,Lpar1,Itpr1,Trdn,Tmtc4,Gria1,Oprl1,Ccrl2,Chd7,Slc9a5,Jph1,Slc30a10,Cxcl12,Slc4a4,Hcrtr1,Ackr2,Abcg2,Slc8a2,Trpv6,Slc30a3,Fkbp1a,Slc30a2,Trpa1,Slc24a4,Slc39a10,Trpm4,Nmb,Gipr,Slc4a9,Ccr4,At…
4175	GOBP_NEUTROPHIL_EXTRAVASATION	0.0265996	0.324422	0.708971	1.48961	253	10	Il1r1,Adam8,Cd99l2
3449	GOBP_POSITIVE_REGULATION_OF_CYTOSOLIC_CALCIUM_ION_CONCENTRATION_INVOLVED_IN_PHOSPHOLIPASE_C_ACTIVATING_G_PROTEIN_COUPLED_SIGNALING_PATHWAY	0.026624	0.324422	0.584402	1.38916	265	28	Lpar4,Drd1,Htr2c,Lpar1,Oprl1,S1pr1,Gpr35,F2rl2,Drd2
487	GOBP_PYRIMIDINE_NUCLEOTIDE_CATABOLIC_PROCESS	0.026668	0.324422	0.626213	1.43507	264	19	Dpyd,Upp1,Ung,Mbd4
3989	GOBP_CELLULAR_RESPONSE_TO_CALCIUM_ION	0.0266973	0.324422	0.493338	1.25664	266	79	Cpne9,Ryr1,Capn3,Cpne6,Cpne2,Cpne5,Syt12,Adcy8,Syt6,Mef2c,Syt17,Rasal1,Syt5,Syt10,Akr1c18,Dpep1,Rasgrp2,Adcy1,Rasa4,Braf,Cpne4,Scn5a,Fos,Ryr3,Trpm2,Cpne1,Jund,Syt1,Chp2
5445	GOCC_MULTIVESICULAR_BODY_MEMBRANE	0.0267258	0.324422	0.683636	1.47874	258	12	Rab27a,Ndfip2,Cd63,Nsg2,Laptm4b,Pmel,Hgs,Sorl1
1202	GOBP_RETINA_LAYER_FORMATION	0.0267777	0.324422	0.609188	1.41725	266	22	Calb1,Megf11,Crb1,Ahi1,Dscam,Prom1,Foxn4,Sdk2,Lhx1,Slc1a1,Tfap2b,Sdk1,Tfap2a
1343	GOBP_CELL_GROWTH	0.0267973	0.324422	0.41544	1.12265	267	435	Cpne9,Frzb,Igfbpl1,Bdnf,Inhba,Sema3a,Cav3,Tgfb2,Sema3e,Cpne6,Sema7a,Bcl6,Nrn1l,Cish,Cdkn1a,Sema3c,Cpne5,Sgk1,Igfbp5,Rtn4r,Pak5,Emx1,Draxin,Twf2,Agt,Prdm11,Sema4f,Hbegf,Nrp2,Tiam1,Pappa2,Igfbp4,Plxna1,Rgs4,Ulk2,Syt17,Nanos1,Rnf157,Plxna3,Clstn1,Sema3g,Cxcl12,Flrt3,Rasal1,Pparg,Chpt1,Trim40,Islr2,Itga4,Sphk1,Myocd,Mtpn,Btg1,Slit3,G6pdx,Fstl4,Pml,Alcam,Ppara,Tmc8,Prmt2,Auts2,Esr2,Exosc2,Rasgrp2,Cdkn…
4286	GOBP_REGULATION_OF_CELL_AGING	0.0268	0.324422	0.543984	1.33523	267	43	Twist1,Bcl6,Plk2,Arg2,Vash1,Slc30a10,Cgas,Mif,H2-M3,Kras,Lmna,Marchf5,Fbxo5,Ing2,Sirt1,Fzr1,Tert,Pawr,Prkdc
8893	HP_PES_VALGUS	0.0268134	0.324422	0.563099	1.35991	267	34	Col6a1,Pcdh19,Scn1b,Gabrg2,Col12a1,Trip4,Stxbp1,Fbn1,Trmt10a,Hk1,Scn9a
3317	GOBP_NEGATIVE_REGULATION_OF_CHEMOTAXIS	0.0268973	0.325078	0.52207	1.30185	268	54	Sema3a,Sema3e,Sema7a,Sema3c,Dusp1,Sema4f,Plxna3,Sema3g,Dpp4,Ccl12,Mif,Nrp1,Ptpro,Sema4d,Sema4c,Ddt,C5ar2,Nbl1,Mmp28,Sema5b,Ccn3,Rin3
8073	HP_TACHYPNEA	0.0269973	0.325928	0.50473	1.27493	269	68	Ryr1,Csf2rb2,Hyls1,Cacna1s,Car5a,Sting1,Ntng1,4933427D14Rik,Sftpc,Abcd4,Csf2ra,Sftpb,Zfp423,Cc2d2a,Stxbp1,Ahi1,Cep290,Nhlrc2
1767	GOBP_POSITIVE_REGULATION_OF_PROTEIN_MODIFICATION_PROCESS	0.0270973	0.326775	0.396701	1.08478	270	938	Ntf3,Igfbp6,Gdf10,Tenm1,Rasgrp1,Cenpe,Bdnf,Inhba,Card10,Cck,Tgfb2,Kitl,Sema7a,Klhl40,Gadd45a,Bcl6,Nos1,Prlr,Mstn,Flt3,Cdkn1a,Dusp5,Tpd52l1,Pkd1,Fgf18,Gpnmb,Cdk5r2,Acvr2a,Cartpt,Ramp3,Acvr1,Il6,Muc20,Igf2,Tgfb3,Kmt2a,Pak5,Rif1,Fnip2,Drd4,Lefty1,Mapk3,Map3k5,Prox1,Agt,Afap1l2,Il20,Ticam1,Hspa2,Gprc5c,Prkar1b,Adcy8,Crlf1,Hbegf,Ncapg2,Tlr9,Wfs1,Sox4,Chek2,Map3k4,Marco,Clec7a,Fgf10,Edn3,Lpar1,Ndfip2,P…
4016	GOBP_CELLULAR_RESPONSE_TO_LIPID	0.0271973	0.3271	0.412442	1.11684	271	482	Smo,Penk,Inhba,Hdac1,Ldoc1,Stc1,Mstn,Flt3,Klf4,Sgk1,Cd68,Trib1,Ramp3,Tnip2,Il6,Ticam2,Tesc,Mapk3,Pck2,Twf2,Cebpb,Mrc1,Ticam1,Ddit4,Ass1,Sstr1,Adcy8,Cd14,Zmiz1,Lpar1,Rxrg,Mef2c,Brinp2,Zfp703,Phex,Smyd3,Kcnk4,Cyp26b1,Gpbar1,E2f1,Ltk,Foxo1,Pde4b,Npas4,Ffar3,Pparg,Ucp1,Sstr2,Trp63,Bmp4,Fzd7,Serpinf1,Prkca,Rock2,Malt1,Vim,Lrp8,Trip4,Mn1,Akr1c18,Cxcl5,Ccl12,Git1,Cxcl10,Nr2e1,Cftr,Mtdh,Mgst1,Ppara,Prmt2…
6542	GOMF_CCR_CHEMOKINE_RECEPTOR_BINDING	0.0272034	0.3271	0.613496	1.42096	270	21	Ccl20,Ccl17,Ccrl2,Ccl12,Cx3cl1,Ccl22,Ccl19
4792	GOBP_POSITIVE_REGULATION_OF_BLOOD_CIRCULATION	0.0272136	0.3271	0.560719	1.35703	271	35	Tgfb2,Tacr3,Hey2,Kcnq1,Edn3,Rgs4,Trpm4,Adm,Ace2,Adrb1,Atp1a1,Ccn2,Chga,Rgs2,Gch1,Avpr1a,Slc1a1,Apln
8214	HP_HYPOTHALAMIC_GONADOTROPIN_RELEASING_HORMONE_DEFICIENCY	0.0272791	0.327528	0.608599	1.41588	271	22	Sema3a,Tacr3,Ndnf,Prokr2,Chd7,Flrt3,Dusp6,Dcc,Hs6st1,Hesx1,Fgf8
8897	HP_MILDLY_ELEVATED_CREATINE_KINASE	0.0273973	0.328587	0.523992	1.30485	273	53	Col6a1,Ryr1,Cacna1s,Itga7,Col12a1,Trip4,Acta1,Col9a3,Myf6,Plekhg5,Lmna
2671	GOBP_REGULATION_OF_CAMP_MEDIATED_SIGNALING	0.0275138	0.329364	0.562362	1.35813	274	34	Npy2r,Pde11a,Prkar1b,Lpar1,Pex5l,Rnf157,Cgas,Crtc3,Gipr
7920	HP_MYOKYMIA	0.027522	0.329364	0.647157	1.4549	271	16	Gsn,Prkcg,Cacna1g,Uchl1,Ppp2r2b,Hint1,Sod1,Morc2a,Abcd1
2787	GOBP_MYOBLAST_DIFFERENTIATION	0.0276972	0.33023	0.495118	1.25767	276	76	Capn3,Jag1,Mstn,Ranbp3l,Map3k5,Ccl17,Rbpj,Mef2c,Ifrd1,Sox8,Dll1,Bmp4,Kcnab1,Trip4,Myocd,Btg1,Cxcl10,T,Myf6,Plcb1,Myog,Igfbp3,Mapk12,Wnt10b,Lgals1,Cxcl14,Sox9,Mbnl1,Dtymk,Cdon
1326	GOBP_DOPAMINE_TRANSPORT	0.0277	0.33023	0.533217	1.31648	276	47	Npy2r,Drd1,Drd4,Syt12,Chrna4,Syt6,Syt17,Slc22a3,Cxcl12,Syt5,Syt10
6081	GOMF_GLUCURONOSYLTRANSFERASE_ACTIVITY	0.0277244	0.33023	0.646838	1.45418	273	16	Chsy3,Csgalnact1,B3gat2,Large1,B3gat1,Chsy1
6145	GOMF_GLUCOSIDASE_ACTIVITY	0.0277516	0.33023	0.706433	1.48427	264	10	Kl,Lct
10196	HP_RECURRENT_UPPER_AND_LOWER_RESPIRATORY_TRACT_INFECTIONS	0.0277633	0.33023	0.694579	1.4814	266	11	Scnn1a,Zap70,Ung,Rag2,Gli3
4500	GOBP_PROTEIN_LOCALIZATION_TO_CELL_CELL_JUNCTION	0.027775	0.33023	0.624759	1.43174	275	19	Dsp,Dlg5,Mpp7,Lsr
6504	GOMF_ION_CHANNEL_BINDING	0.0279972	0.332512	0.47046	1.21885	279	114	Cav3,Hap1,Nos1,Pkd1,Tcap,Scn1b,Rnf207,S100a10,Panx1,Stac,Lrrc55,Actn2,Kcnq1,Trdn,Pde4b,Scn4b,Fkbp1a,Kcnab1,Homer1,Stx1a,Kcne4,Fxyd1,Kcnh5,Sri,Atp2a3,Id2,Fkbp1b,Cib1,Lrrc38,Scn5a,Slc5a3,Lrrc26,Abcc8,Pirt,Ppp1r9b,Kcnc2,Kcnab3,Fgf12,Tspo,Lyn,Cabp4,Bag2,Rims3,Ywhaq,Kcng4,Pycard,Ywhaz,Lrrc52,Grina,Kcnj11,Rims4,Gopc,Tcaf1,Lrrk2,Pkd2
3185	GOBP_GLAND_DEVELOPMENT	0.0280972	0.333339	0.418401	1.12821	280	394	Smo,Wnt10a,Onecut1,Frzb,Sema3a,Cav3,Tgfb2,Prlr,Sema3c,Aldh1a3,Lmo4,Pkd1,Sulf1,Igfbp5,Il6,Igf2,Tgfb3,Mapk3,Pck2,Prox1,Cebpb,Ass1,Tfcp2l1,Six1,Ak4,Rbpj,Fgf10,Ascl1,Cdo1,Tnfsf11,Zfp703,Gsx1,Cela1,Tbx19,Stra6,Plxna1,Ucp2,Dkk3,Gli3,Alox8,Lsr,Trp63,Bmp4,Serpinf1,Ghrh,Clcn2,Hoxa13,Onecut2,Ptpn3,Pml,Elf3,Foxn1,Hoxb3,Thra,Nr5a1,Nkx2-9,Baat,Zbtb1,Drd2,Kras,Ghrhr,Tnc,Mst1,Nrg3,Pdx1,Smad3,Nodal,Otc,Sp3,Serpi…
1040	GOBP_CATECHOL_CONTAINING_COMPOUND_BIOSYNTHETIC_PROCESS	0.0282782	0.335124	0.624355	1.43081	280	19	Moxd1,Tgfb2,Nr4a2
2889	GOBP_POSITIVE_REGULATION_OF_PROTEIN_KINASE_ACTIVITY	0.0283972	0.336171	0.412287	1.11638	283	481	Ntf3,Igfbp6,Tenm1,Rasgrp1,Cenpe,Bdnf,Card10,Tgfb2,Kitl,Gadd45a,Prlr,Flt3,Cdkn1a,Dusp5,Tpd52l1,Pkd1,Fgf18,Cdk5r2,Cartpt,Muc20,Igf2,Tgfb3,Pak5,Drd4,Mapk3,Map3k5,Prox1,Agt,Afap1l2,Gprc5c,Prkar1b,Adcy8,Hbegf,Ncapg2,Tlr9,Map3k4,Fgf10,Edn3,Lpar1,Pea15a,Pik3r6,Tiam1,Tnfsf11,Adra2a,Ccnd2,Adipoq,Cd74,Dusp9,Mst1r,Ang,Pik3r5,Arhgef5,Slc8a2,Bmp4,Map3k1,Malt1,Il6ra,Socs1,Lrp8,Spry2,Kit,Parp16,Adcy7,Dusp6,Stra…
128	GOBP_LEUKOCYTE_HOMEOSTASIS	0.0285971	0.338174	0.497133	1.25971	285	73	Mpl,Kitl,Dock11,Flt3,Mertk,Il6,Spns2,Skil,Mef2c,Lmo1,Tnfrsf13b,Pde4b,Cd74,Cxcl5,Slc7a11,Foxn1
6312	GOMF_DIACYLGLYCEROL_BINDING	0.028633	0.338233	0.671176	1.46919	278	13	Rasgrp1,Unc13c,Chpt1,Unc13b,Rasgrp2
2764	GOBP_INTERMEDIATE_FILAMENT_ORGANIZATION	0.0287351	0.338709	0.616642	1.42175	285	20	Dsp,Gfap,Bfsp2,Vim,Nefh,Krt14
9817	HP_DECREASED_LYMPHOCYTE_PROLIFERATION_IN_RESPONSE_TO_MITOGEN	0.0287351	0.338709	0.616549	1.42154	285	20	Rasgrp1,Zap70,Rag2,Knstrn,Il2rg,Cd3e,Extl3,Il7r,Ciita,Rfxank
330	GOBP_POSITIVE_REGULATION_OF_T_CELL_CYTOKINE_PRODUCTION	0.0289111	0.340418	0.629741	1.43458	286	18	Il1r1,Il6,Malt1,Fzd5
2242	GOBP_PEROXISOME_PROLIFERATOR_ACTIVATED_RECEPTOR_SIGNALING_PATHWAY	0.0289826	0.340895	0.624002	1.43001	287	19	Aloxe3,Twist1,Plin5,Alox8,Pparg,Ptgis,Rxra,Sirt1
2223	GOBP_ENDOCRINE_SYSTEM_DEVELOPMENT	0.0290971	0.341698	0.469009	1.21644	290	117	Smo,Onecut1,Il6,Mapk3,Six1,Rbpj,Sox4,Fgf10,Ascl1,Gsx1,Tbx19,Stra6,Dkk3,Foxo1,Dll1,Rfx3,Bmp4,Ghrh,Il6ra,Gipr,Onecut2,Hoxb3,Thra,Nr5a1,Drd2,Ghrhr,Foxa2,Pdx1,Smad3,Wnt11,Pdgfra,Pou3f2,Hes1,Hesx1,Bmp2
3048	GOBP_POSITIVE_REGULATION_OF_HORMONE_SECRETION	0.0291971	0.341698	0.467358	1.21399	291	121	Inhba,Sox11,Pck2,Fgg,Tfr2,Tac1,Adcy8,Baiap3,Sox4,Edn3,C2cd2l,Pla2g3,Tnfsf11,Gal,Inha,Rbp4,Doc2b,Ghrh,Gck,Trpm4,Nmb,Gipr,Cftr,Sri,Drd2,Ghrhr,Pdx1,Gja1,Slc30a8,C1qtnf12,Blk,Crh,Mcu,Nlgn2,Gpr68,Hfe,Ffar4,C1qtnf1,Rfx6,Dynll1,Tm7sf3
2430	GOBP_XENOBIOTIC_CATABOLIC_PROCESS	0.0292191	0.341698	0.691977	1.47586	280	11	Gstm5,Gstm7,Pon3,Cryz,Acsl1,Gstm2
6445	GOMF_CHEMOATTRACTANT_ACTIVITY	0.0292497	0.341698	0.586806	1.38594	291	26	Ntf3,Gpnmb,Lgals3,Fgf10,Bmp4,Mif,Cxcl10,Alkbh1,Cx3cl1,Fgf2,Vegfc,Fgf8
8390	HP_MIDLINE_DEFECT_OF_THE_NOSE	0.0292618	0.341698	0.659945	1.45869	286	14	Frem1,Hyls1,Efnb1,Fras1,Frem2
4852	GOBP_POSITIVE_REGULATION_OF_CATION_TRANSMEMBRANE_TRANSPORT	0.0292971	0.341698	0.465801	1.21057	292	122	Capn3,Hap1,Nos1,Drd1,Npsr1,Ramp3,Rnf207,Tesc,Drd4,Stac,Lrrc55,Actn2,Kcnq1,Gstm7,Hspa2,Cacng3,Edn3,Trdn,Gal,Ccl12,Atp1b3,G6pdx,Cxcl10,Ifng,Ace2,Fxyd1,Cx3cl1,Sri,Stac2,Lrrc38,Cacnb2,Ehd3,Lrrc26,Pirt,Cacng2,Plcg2,Amigo1,Atp1b1,Gper1,Kcnc2,Thy1,Jph2,Plp1,Cacna2d1,Antkmt,Plcg1,Kcnh2,Galr2,Rgn,Slc9a1,Lrrc52,Stim2,Kcnj11,F2r
6784	HP_ABNORMAL_LABIA_MORPHOLOGY	0.0292971	0.341698	0.499089	1.26345	292	71	Myh3,Sema3e,Magel2,Plagl1,Kmt2a,Cdt1,Chd7,Mkrn3,Trp63,Gmnn,Map3k1,Ccnq,Vac14,Esr2,Nr5a1,Ripk4,Lmna,Ar,Gata4,Ndn,Rab18,Sox9,Ube3b,Tbc1d20,B3glct,Fzd2,Hdac8
6177	GOMF_AMINO_ACID_BINDING	0.0293	0.341698	0.525583	1.30382	292	50	Tdo2,Nos1,Gss,Gchfr,Grin1,Ass1,Gldc,Grin3a,Grin3b,Agxt,Castor1,Otc,Padi4,Sesn3,Tm4sf5,Aars2,Gad2,Gnmt
8071	HP_RECURRENT_LOWER_RESPIRATORY_TRACT_INFECTIONS	0.0293971	0.342178	0.476709	1.2272	293	99	Col6a1,Rasgrp1,Scnn1a,Zap70,Foxj1,Ung,Was,Blnk,Rag2,Cr2,Tnfrsf13b,Gli3,Col5a1,Icos,Cftr,Fmo3,Il2rg,Cd3e,Kcnj6,Col11a2,Smarcd2,Extl3,Alms1,Il7r,Pkhd1,Carmil2,Ciita,Prkcd,Ncf1,Pola1,Rfxank,Fcgr3,Cyba,Nkx2-1,Cybb,Scnn1g,Prkdc,Dclre1c,Ddr2,Cxcr4
5704	GOCC_PRESYNAPTIC_CYTOSOL	0.0294272	0.342178	0.703827	1.4788	280	10	Calb1,Stxbp5,Ctbp2,Prkcg,Fbxo45
2786	GOBP_FAT_CELL_DIFFERENTIATION	0.0294971	0.342178	0.441958	1.17099	294	204	Ccdc3,Frzb,Ccn4,Aloxe3,Medag,Ptgs2,Bbs12,Dkkl1,Jag1,Klf4,Htr2c,Il6,Cebpb,Zbtb16,Nr4a2,Six1,Ctbp2,Klf5,Fgf10,Zfpm1,Rnasel,E2f1,Foxo1,Adipoq,Sox8,Tfe3,Pparg,Ucp1,Socs1,Trpm4,Rarres2,Wif1,Napepld,Tgfb1i1,Plac8,Jdp2,Cmklr1,Smad6,Adrb1,Smad3,Il11,Fbxo9,Plcb1,Pdgfra,Gdf3,Htr2a,Hes1,Nr1d1,Bmp2,Rora,Rorc,Ffar4,Wnt10b,Lrg1,Enpp1,Sirt1,Vstm2a,Rgs2,Sdf4,Gper1,Mafb,Tfap2b,Fermt2,Per2,Cebpa,Sox13,Nr4a1,Pim1,T…
10332	MANNO_MIDBRAIN_NEUROTYPES_HRN	0.0294971	0.342178	0.426973	1.14487	294	306	Sox11,Sema3c,Opn3,Pde11a,Acvr2a,Shisa6,Pak5,Fnip2,Asic4,Thsd7a,B3galt2,Tmem121b,Nrep,Tafa2,Ociad2,Tbc1d2b,Lpgat1,Clvs2,Sox4,Gprin1,Nrsn1,Klhl35,Ppp3r1,Ptpn5,Ap1s2,Brinp2,Pex5l,Pcsk2,Baalc,Slc17a6,Plxna3,Celsr3,Uchl1,Rapgef5,Gabrg2,Tmem35a,Tubb3,Slc8a2,Islr2,Trhde,Grin3a,Scn3a,Tenm2,Stxbp1,Slc6a15,Basp1,Ncan,Marchf1,Asxl3,Cers6,Hunk,Auts2,Mapk6,Grem2,Nrn1,Dnm3,Sh3bp5,Dcx,Kif26a,Foxa2,Nxph4,Ralyl,P…
10507	Wilhelm_2013_FlindersSensitiveLine_Upregulated_HC	0.0294971	0.342178	0.50652	1.27415	294	63	Dsp,Dcn,Fam111a,Tmod1,1810010H24Rik,Clec4a3,Tmem144,Tradd,Adam1a,Abcg2,Mgst1,Ccdc77,Grem2,Dcps,Lpin2,Bphl,Acsl1,Cib2,Aqp9,Mis12,Pgm2l1,Pnpo
9869	HP_JOINT_SUBLUXATION	0.029687	0.344018	0.62332	1.42844	294	19	Tnxb,Col1a2,Galns,Gli3
3813	GOBP_AXON_DEVELOPMENT	0.029797	0.344929	0.411261	1.1138	297	485	Smo,Ntn5,Bdnf,Gfra2,Sema3a,Gfra1,S100a6,Cck,Sema3e,Sema7a,Gpc1,Lhx9,Sema3c,Klf4,Unc5d,Ephb6,Epha8,Rtn4r,Scn1b,Mapk3,Draxin,Twf2,Nr4a2,Nrep,Lama3,Efnb3,Sema4f,Grb7,Nrp2,Ngfr,Vstm2l,Cntn6,Ntng1,Skil,Tiam1,Lmtk2,Brsk2,Klk8,Spry3,Plxna1,Ulk2,Gli3,Plxna3,Sema3g,Cxcl12,Flrt3,Tubb3,Efnb1,Nrtn,Islr2,Itga4,Prkca,Plxnc1,Nefh,Vax2,Adgrb1,Epha5,Stxbp1,Slit3,Nr2e1,Fstl4,Alcam,Zswim5,Klf7,Auts2,Fbxo45,Nrp1,Pik…
2450	GOBP_KERATAN_SULFATE_METABOLIC_PROCESS	0.0301181	0.347952	0.569009	1.36337	300	31	Ogn,Lum,Slc35d2,Galns,B4galt4,St3gal1,St3gal4,B4galt1,Prelp,Chst5,B4galt2
8318	HP_MUSCLE_FIBER_SPLITTING	0.030131	0.347952	0.677426	1.46531	291	12	Tnxb,Capn3,Dysf,Nefh,Acta1
3558	GOBP_NEGATIVE_REGULATION_OF_CARDIAC_MUSCLE_TISSUE_GROWTH	0.0301875	0.347952	0.604502	1.40635	300	22	Cav3,Rgs4,Rbp4,G6pdx,Ppara,Mapk11,Kcnk2,Gja1,Pak1
7887	HP_FOCAL_AWARE_SEIZURE	0.0302206	0.347952	0.628639	1.43207	299	18	Pcdh19,Scn1b,Ticam1,Gabrg2,Traf3,Stxbp1,Tbk1,Grin2a,Scn9a,Gabra1,Unc93b1
9088	HP_PARTIAL_DUPLICATION_OF_THE_PHALANX_OF_HAND	0.0302454	0.347952	0.584647	1.38448	301	27	Twist1,Dact1,Rps15a,Fgf10,Tsr2,Fancd2,Rpl18,Chsy1
3768	GOBP_NEGATIVE_REGULATION_OF_CARTILAGE_DEVELOPMENT	0.0302484	0.347952	0.592035	1.39265	301	25	Frzb,Ccn4,Rflnb,Rarb,Bmp4,Snai2,Wnt11,Wnt9a,Rflna,Adamts12,Sox9,Ltbp3,Tgfbr1,Rarg,Chadl
3198	GOBP_ANIMAL_ORGAN_MATURATION	0.0303486	0.348708	0.591926	1.3924	302	25	Ryr1,Fat4,Rflnb,Thbs3,Sema4d,Bmp2,Ift80,Rflna
1826	GOBP_NEGATIVE_REGULATION_OF_RESPONSE_TO_FOOD	0.0303777	0.348708	0.66759	1.46135	295	13	Cck,Cartpt,Ppara
2420	GOBP_NEUROTRANSMITTER_METABOLIC_PROCESS	0.0304457	0.349123	0.584229	1.38349	303	27	Moxd1,Nos1,Gchfr,Ache,Aldh9a1,Dagla,Chat,Hnmt,Maoa,Gad2,Aldh5a1,Daglb,Cln3
4114	GOBP_MESONEPHRIC_TUBULE_MORPHOGENESIS	0.030497	0.349346	0.51342	1.28523	304	58	Fat4,Smo,Gpc3,Agt,Six1,Gli3,Sox8,Bmp4,Fgf1,Lgr4,Wnt11,Adamts16,Lama5,Cited1,Fgf2,Lhx1,Hes1,Bmp2,Foxd1,Tcf21,Fgf8
3077	GOBP_REGULATION_OF_DEVELOPMENTAL_PIGMENTATION	0.0305829	0.349397	0.66689	1.45981	297	13	Kitl,Spns2,Edn3,Hps4,Bloc1s6
374	GOBP_RENAL_SYSTEM_PROCESS	0.0305969	0.349397	0.47442	1.22407	305	104	Tbc1d8b,Stc1,Sulf1,Sgk1,Agt,Kcnq1,Prkar1b,Tac1,Adcy8,Gsn,Wfs1,Jchain,Myo5b,Adipoq,Bmp4,Npr3,Akr1c18,Slc22a6,Adcy7,Adm,Adcy1,Drd2,Gja1,Ptpro,Slc4a5,Npr1,Slc15a2,Coro2b,Serpinf2,Cd34,Avp,Hyal2
7306	HP_THICKENED_SKIN	0.0305969	0.349397	0.419455	1.12958	305	370	Col6a1,Dsp,Gpr101,Ryr1,Antxr2,Wnt10a,Aloxe3,Sema3a,Kdf1,Fhl2,Kitl,Dnajc21,Slco2a1,Tacr3,Tcap,Ndnf,Actn2,Syne1,Mybpc3,Tnnc1,Prokr2,Lama3,Exph5,Clec7a,Rag2,Chd7,Adamtsl2,Flrt3,Lama4,Pparg,Fermt1,Trp63,Dsg2,Il2rb,Col12a1,Trpm4,Trip4,Kit,Krt81,Dusp6,Rin2,Ap1s1,Col4a5,Mplkip,Il2rg,Sdr9c7,Krt83,Krt14,Krt86,Serpinb8,Gjb3,Cdh3,Sgcd,Fbn1,Kras,Dcc,Tnnt2,Wrap53,Hs6st1,Usf3,Gja1,Ddb2,Gls,Pkdcc,Braf,Lmna,Ahsg…
4557	GOBP_CARBOHYDRATE_DERIVATIVE_CATABOLIC_PROCESS	0.0306969	0.350175	0.450435	1.18577	306	171	Ogn,Gpc3,Dpyd,Gpc1,Lum,Upp1,Dcn,Chia1,Pde7b,Bgn,Adamts9,Ung,Gpc5,Gpc4,Cela1,Galns,Pde4b,Pde1a,Man1a,Hgsnat,Stab2,Mbd4,Neu2,Ncan,Samhd1,Gba2,Bcan,Nt5e,Arsb,Pde9a,Gpd1,Fbxo2,Fgf2,Hyal2,Prelp,Gpc2,Nccrp1,Cspg4,Hmmr,Npl,Gpc6,Nudt18,Sdc2,Hint1,Nudt3,Prkcd,Amdhd2,Nt5c1a,Adamts12,Apobec2,Gla,Nthl1,Hspg2,Nt5c3,Mlycd,Aoah,Abcd1,Neil2,Manba,Fbxo6,Fbxo27,Stt3b,Edem2,Fbxo17,Slc9a1,Neu1,Pglyrp3,Cspg5,Sdc1,Tymp
434	GOBP_NEURAL_RETINA_DEVELOPMENT	0.0307969	0.350951	0.501251	1.26492	307	67	Calb1,Tgfb2,Dio3,Rpe65,Megf11,Sox8,Nrl,Hcn1,Atp2b4,Crb1,Pde6c,Ahi1,Dscam,Prom1,Foxn4,Rorb,Pou4f2,Sdk2,Lhx1,Dll4,Rom1,Atp2b1,Sox9,Dlx1,Slc1a1,Tfap2b,Sdk1,Thy1,Slc17a7,Tfap2a,Cabp4
8642	HP_ABNORMAL_PHALANGEAL_JOINT_MORPHOLOGY_OF_THE_HAND	0.0309969	0.352574	0.446596	1.17884	309	182	Col6a1,Fat4,Antxr2,Gpc3,Myh3,Capn3,Slc18a3,Ccbe1,Col11a1,Dll3,Lama3,Crlf1,Wfs1,Cdt1,Gabrd,Gpc4,Kcnk9,Lifr,Slc22a4,Adamtsl2,Slc26a2,Ergic1,Tubb3,Fermt1,Efnb1,Gmnn,Col12a1,Slc16a2,Ski,Pcgf2,Smoc1,Col11a2,Fbn1,Hes7,Smad3,Gja1,Emg1,Lmna,Padi4
2828	GOBP_POSITIVE_REGULATION_OF_MYOBLAST_DIFFERENTIATION	0.0310265	0.352574	0.627286	1.42899	307	18	Ranbp3l,Map3k5,Mef2c,Btg1,Myf6,Plcb1,Myog,Igfbp3,Cdon,Akirin1,Rbm24
10036	HP_ABNORMALITY_OF_VITAMIN_E_METABOLISM	0.0310597	0.352574	0.67627	1.46281	300	12	Dnajc21,Slc30a10,Gpr35,Ttpa,Mst1,Pkhd1,Mttp
3405	GOBP_REGULATION_OF_RELEASE_OF_SEQUESTERED_CALCIUM_ION_INTO_CYTOSOL	0.0310969	0.352574	0.505587	1.2718	310	63	Capn3,Hap1,Jsrp1,Nos1,Drd1,Npsr1,Gstm7,Trdn,Chd7,Jph1,Fkbp1a,Cxcl10,Cx3cl1,Sri,Ubash3b,Jph4,Fkbp1b
1015	GOBP_RESPONSE_TO_COLD	0.0311	0.352574	0.537712	1.32194	310	44	Cidea,Hspa2,Appl2,Casp8,Vgf,Ucp2,Foxo1,Pparg,Ucp1,Trpa1,Cxcl10,Adm,Plac8,Thra,Slc27a1,Adrb1,Cdh8,Fos,Cirbp,Atp2b1,Hsp90aa1,Pcsk1n
4315	GOBP_DENDRITIC_CELL_DIFFERENTIATION	0.0313063	0.354546	0.548509	1.3349	312	38	Batf3,Flt3,Cebpb,Rbpj,H2-M3,Ccl19,Ager,Irf8,Blk,Fcgr2b,Trpm2,Ubd,Batf2,Notch2,Ltbr,Axl,Prtn3,Lyn,Relb
245	GOBP_MATURE_B_CELL_DIFFERENTIATION_INVOLVED_IN_IMMUNE_RESPONSE	0.0313659	0.354855	0.599425	1.39996	312	23	Dock11,Il6,Bcl3,Dll1,St3gal1,Itfg2,Nkx2-3,Fcgr2b,Lgals1,Plcg2,Ptk2b,Cdh17,Notch2,Pou2af1
250	GOBP_MATURE_B_CELL_DIFFERENTIATION	0.0316285	0.357457	0.578314	1.37468	315	28	Dock11,Il6,Bcl3,Dll1,St3gal1,Malt1,Itfg2,Nkx2-3,Fcgr2b,Lgals1,Plcg2,Ptk2b,Cdh17,Notch2,Pou2af1
1957	GOBP_POSITIVE_REGULATION_OF_INTERLEUKIN_8_PRODUCTION	0.0316968	0.357493	0.520668	1.29506	316	52	Il17d,Il6,Afap1l2,Tlr9,Cd14,Clec7a,Prg3,Adipoq,Cd74,Tlr5,Zfp580,Gdf2,Lbp,Tlr8,Cd244a,Hyal2,Tlr7,Park7,Mavs,Nod1,Nlrp10,Hspa1a,Prkd2,Tlr1,F3,Elane,Pycard,F2r,Fadd,Stat3,Rela,Ddit3,Tirap,Wnt5a,Cd2
3893	GOBP_ERK1_AND_ERK2_CASCADE	0.0316968	0.357493	0.431338	1.15086	316	259	Rasgrp1,Sema7a,Dusp1,Klf4,Htr2c,Fgf18,Gpnmb,Ramp3,Fbln1,Tpbg,Mapk3,Ccl20,Fgg,Ccl17,Rap1b,Marco,Fgf10,Tiam1,Tnfsf11,Pla2g5,Spry3,Gpbar1,Slc30a10,Adipoq,Emilin1,Cd74,Dusp9,Hcrtr1,Bmp4,Prkca,Spry2,Dusp6,Ccl12,Mif,Chrna7,Dnajc27,Ndrg2,Nrp1,Cx3cl1,Epha7,Angpt1,Ccl22,Drd2,Ccl19,Ephb1,Ntrk1,Ager,Nodal,Kdr,Braf,Spred1,Spred3,Pdgfra,Serpinf2,Cib1,Atf3,Fgf2,Ddt,Avp,Htr2a,Styx,Map3k12,Ccn2,Gata4,Ptprc,C5ar2…
7853	HP_POOR_MOTOR_COORDINATION	0.0317968	0.358253	0.513485	1.28434	317	57	Pcdh19,Magel2,Scn1b,Gabrd,Slc30a10,Gabrg2,Mkrn3,Hcn1,Ppp2r2b,Stxbp1,Camta1,Large1,Fxn,Dcx,Dcc,Thg1l,Scn9a,Ndn,Alms1
1459	GOBP_PHENOL_CONTAINING_COMPOUND_CATABOLIC_PROCESS	0.0318358	0.358324	0.700719	1.47227	303	10	Moxd1,Dio3
3272	GOBP_DEFENSE_RESPONSE_TO_GRAM_NEGATIVE_BACTERIUM	0.032	0.359435	0.52854	1.30682	319	48	H2bc21,Lyz1,Il6,Tlr9,Il6ra,Rarres2,Cxcl5,Adgrb1,Bpi,Lbp,Selp,Gsdmd,Chga,Nlrp10,Lypd8,Aqp1,Camp,Slc11a1,Il17f,Tnfrsf14,Elane,Nos2,Ssc5d,Pycard,Hmgb2
5947	GOMF_SODIUM_CHANNEL_ACTIVITY	0.032	0.359435	0.54169	1.32549	319	41	Grik3,Scnn1a,Slc4a11,Scn1b,Asic4,Grik1,Cacna1g,Hcn1,Scn4b,Scn3a,Cacna1i,Scn9a,Scn5a,Asic1,Kcnk1,Trpm2,Grik4,Shroom2
6798	HP_DUPLICATED_COLLECTING_SYSTEM	0.0320753	0.359786	0.639548	1.43779	316	16	Tnxb,Jag1,Lama3,Trp63,Fancd2
2617	GOBP_MUSCLE_ADAPTATION	0.0320968	0.359786	0.476298	1.22527	320	97	Cav3,Mstn,Klf4,Mlip,Igfbp5,Hey2,Tcap,Agt,Tnnc1,Gsn,Rgs4,Foxo1,Prkca,Rock2,Mtpn,G6pdx,Acta1,Atp2b4,Ppara,Smad3,Pde9a,Lmna,Mymk,Myog,Pak1
10236	Neuron_CorticoSpinal_Doyle_Cell_2008	0.0321346	0.359842	0.62565	1.42526	318	18	Pcdh19,Ly6a,Slc7a4,Mef2c,Clstn1,Slc39a10,Pfkp
2753	GOBP_POSITIVE_THYMIC_T_CELL_SELECTION	0.0322186	0.360415	0.65536	1.44855	315	14	Zap70,Cd3g,Cd74,Foxn1,Cd3e,Ptprc
203	GOBP_COLUMNAR_CUBOIDAL_EPITHELIAL_CELL_DIFFERENTIATION	0.0322968	0.36077	0.492702	1.24968	322	74	Smo,Sox11,Cdkn1a,Emx1,Prox1,Cebpb,Npy,Sox4,Klf5,Rarb,Ascl1,Dll1,Trp63,Spdef,Rfx3,Bmp4,Pdx1,Pyy,Nodal,Wnt11,Hes1,Gata4,Bmp2,Fam20c,Fgf8,Rfx6
3791	GOBP_NOTCH_SIGNALING_INVOLVED_IN_HEART_DEVELOPMENT	0.0323386	0.36077	0.687492	1.46629	310	11	Jag1,Hey2,Rbpj,Snai2,Dll4,Notch2
10573	Park_2011_Coexpression_Hippocampus_Mouse_yellow	0.0323968	0.36077	0.402495	1.09592	323	688	Tbc1d8b,Fbln2,Smo,Gfra2,Sec1,Oas1c,Cav3,Cobll1,Dkkl1,Hap1,Sorcs1,Acp5,Magel2,Pkib,Npsr1,Gpnmb,Epha8,Arl9,Kctd14,Tnip2,Slc4a11,Scn1b,Stk32b,Reg3b,Ung,Fgg,Gprc5c,Islr,Omp,Entpd8,Ifi203,Rbpj,Ebf4,Gabpb2,Zfp324,Blnk,Marco,Emid1,Slc36a2,Col25a1,Crb3,Pik3r6,Thbs3,Ninj1,Plekho1,Brsk2,Ccrl2,Ranbp17,Cacna1g,Nfatc2,Phex,Cr2,Cyp26b1,Bves,Ucp2,Sftpc,Ms4a6c,Npas4,Ffar3,Mst1r,Lama4,Lbx1,Tubb3,Hps4,Lrrc8b,St3ga…
4411	GOBP_REGULATION_OF_CARDIAC_MUSCLE_CELL_ACTION_POTENTIAL	0.0324232	0.36077	0.606291	1.40428	322	21	Dsp,Cav3,Dsg2,Trpm4
3859	GOBP_SYNAPTONEMAL_COMPLEX_ORGANIZATION	0.0324682	0.36077	0.597862	1.39631	323	23	Syce2,Ago4,Hspa2,Tex12,Stag3,Rec8,Plk1,P3h4,Sycp1,Trip13
1223	GOBP_REGULATION_OF_PHOSPHATASE_ACTIVITY	0.0324968	0.36077	0.451831	1.18695	324	160	Sh3rf2,Tgfb2,Tsks,Arpp19,Lgals3,Ppp3r1,Lmtk2,Mef2c,Magi2,Rimbp2,Fkbp1a,Ppp2r2b,Rock2,Slc39a10,Phactr2,Marf1,Ppp3r2,Ifng,Cnst,Slc7a14,Elfn2,Ppp1r1a,Ppp1r37,Rcan3,Drd2,Itga1,Ppp1r16b,Pkmyt1,Smad3,Sytl2,Bag4,Csrnp3,Spred1,Sema4d,Rrp1b,Igfbp3,Fkbp1b,Ptprc,Tmem132d,Bmp2,Ppp1r10,Styxl1,Ppp2r1b,Rcan1,Ppp1r36,Mtmr9,Ppp1r9b,Ppp2r3a,Mgat5,Ppp1r3b,Chp2
9781	HP_ABNORMAL_BREATH_SOUND	0.0324968	0.36077	0.484422	1.23871	324	86	Dsp,Csf2rb2,Slc18a3,Nos1,Ccno,Scnn1a,Foxj1,Dnaaf3,Lama3,Crlf1,Dnah9,Sftpc,Csf2ra,H2-Ab1,Cfap300,Cftr,Dnai1,Chat,Spag1,Hydin,Stn1,Ccdc39,Coq2,Serping1,Tspyl1,Dnah1,Spef2,Rsph9,Tert,Myo9a,Dnaaf4,Abca3,Plp1,Trpv4,Scnn1g,Ofd1
7751	HP_ABNORMAL_LUNG_MORPHOLOGY	0.0325967	0.36077	0.396903	1.08421	325	867	Col6a1,Dsp,Ryr1,Fat4,Csf2rb2,Smo,Rasgrp1,Gpc3,Aloxe3,Greb1l,Myh3,Tgfb2,Kitl,Rab27a,Sox11,Slc18a3,Klhl40,Bcl6,Nos1,Jag1,Magel2,Ccno,Lacc1,Ccbe1,Dnajc21,Slco2a1,Scnn1a,Il6,Tgfb3,Zap70,Foxj1,Prkg1,Dnaaf3,Nr2f2,Bgn,Agt,Mybpc3,Zbtb16,Dll3,Ung,Myh11,Lck,Lama3,Stat4,Col3a1,Crlf1,Hyls1,Was,Rara,Gsn,Cdt1,Rps15a,Rbpj,Sox4,Chek2,Dnah9,Sting1,Blnk,Pdha1,Itga7,Casp8,Zmiz1,Rarb,Clec7a,Cd3g,Itga8,Itpr1,Rag2,Ntn…
9746	HP_DECREASED_CIRCULATING_ANDROGEN_LEVEL	0.0325967	0.36077	0.512996	1.28312	325	57	Smo,Tac2,Cyp11a1,Tacr3,Ndnf,Prokr2,Chd7,Map3k1,Dusp6,Nr5a1,B4galnt1,Hs6st1,Gata4,Hfe,Fgf8,Dcaf17,Lhb,Pola1,Sox9
10690	MARTORIATI_MDM4_TARGETS_NEUROEPITHELIUM_UP	0.0325967	0.36077	0.454329	1.19134	325	151	Ddit4l,Gpc3,Lypd1,Tmem255a,Trim71,Cdkn1a,Dusp5,Cpne2,Tpd52l1,Fst,Egln3,S100a10,Plk2,Ddit4,Ak4,Itga8,Synm,Ccnd2,Dapk1,Prelid2,Grhpr,Phlda3,Pidd1,Arap2,Ephx2,Cox6b2,Adm,Fam162a,Lpp,Dnai1,Cep170b,Prtg,Pfkp,Peg3,Dcxr,Psrc1,Marchf5,Pgm1,Gria3,Pfkl,Ano3,Trp53inp1,Agpat5,Ctse,Plxdc2,Nav1,Hspa1a,Sf3b5,Ercc5,Lin28a,Fbxw9,Eng,Klhl26,Nkx6-2,P4ha1,Sall4,Cad,Slc16a3,Nme4,Mab21l3,Eif4ebp1,Ak1,Bhlhe40
9430	HP_TYPE_1_MUSCLE_FIBER_ATROPHY	0.032612	0.36077	0.644782	1.43897	320	15	Ryr1,Syne1,Itga7,Acta1,Lmna
9705	HP_PRIMITIVE_NEUROECTODERMAL_TUMOR	0.0327	0.361379	0.528222	1.30415	326	47	Gpc3,Bdnf,Chek2,Gabrd,Edn3,Ascl1,Gpc4,Ski,Epcam,Kras,Braf,Msh6
1260	GOBP_REGULATION_OF_PHOSPHATIDYLINOSITOL_3_KINASE_SIGNALING	0.0328967	0.36284	0.466838	1.21081	328	117	Ntf3,Twist1,Tgfb2,Flt3,Klf4,Dcn,Mapk3,Agt,Wnt16,Pik3ip1,Pip5k1b,Cat,Pik3r5,Kit,Stambp,Pik3r1,Angpt1,Pip5k1c,Ppp1r16b,Ntrk1,Kdr,Sema4d,Pdgfra,Selp,Epor,Fgf2,Fbxl2,Ptk2,Cd28,Osm,Mydgf,Ncf1,Pip4k2c,Sirt1,Sox9,Egf,Gper1
3546	GOBP_REGULATION_OF_ATTACHMENT_OF_SPINDLE_MICROTUBULES_TO_KINETOCHORE	0.0329625	0.36284	0.686745	1.4647	316	11	Racgap1,Rcc2,Knstrn,Spag5
8052	HP_FOLLICULAR_HYPERPLASIA	0.0329625	0.36284	0.686669	1.46453	316	11	Sting1,Cr2,Tnfrsf13b,Icos,Kras,Prkcd
9701	HP_FLEXION_CONTRACTURE_OF_DIGIT	0.0329967	0.36284	0.429488	1.14716	329	269	Col6a1,Fat4,Antxr2,Prdm5,Tac2,Gpc3,Myh3,Capn3,Slc18a3,Magel2,Ccbe1,Tacr3,Bgn,Col11a1,Dll3,Prokr2,Lama3,Col3a1,Crlf1,Cdt1,Gabrd,Itga7,Gpc4,Kcnk9,Lifr,Chd7,Adamtsl2,Gli3,Slc26a2,Ergic1,Tubb3,Fermt1,Trp63,Efnb1,Bmp4,Satb2,Gmnn,Col12a1,Slc16a2,Ski,Dusp6,Acta1,Sms,Auts2,Smoc1,Cdh3,Col11a2,Fbn1,Hes7,Hs6st1,Smad3,Gja1
6037	GOMF_STRUCTURAL_CONSTITUENT_OF_MUSCLE	0.0330165	0.36284	0.554386	1.34171	329	35	Capn3,Tcap,Actn2,Myom2,Mybpc3,Myh11,Synm,Jph1,Myl9,Obscn,Csrp2
4205	GOBP_BUNDLE_OF_HIS_CELL_TO_PURKINJE_MYOCYTE_COMMUNICATION	0.033046	0.36284	0.66399	1.45346	321	13	Dsp,Kcna5,Dsg2,Trpm4
6336	GOMF_SEMAPHORIN_RECEPTOR_BINDING	0.0330694	0.36284	0.597177	1.39471	329	23	Sema3a,Sema3e,Sema7a,Sema3c,Sema4f,Sema3g
10488	Gandal_2018_MajorDepressiveDisorder_Upregulated_Cortex	0.0330967	0.36284	0.491062	1.24737	330	76	Lct,Smpdl3b,Fst,Haus5,Grb7,Efr3a,Ackr2,Stab2,Ccr4,Rnf32,Kcne4,Nmur2,Triqk,Sytl1,Ripk4,Prl,Pou4f2,Col4a3,Ar,Nanos2,1700003E16Rik,Opn5,Tspyl1,Mmel1,Svip,Nadk2,Spatc1,Il17f,Slc6a19,Tas1r1,Atp6v0d2,Plek2,Fshr,Tppp2,Nucb2,Tpmt,Nek8,Mpp3,Cers3,Gprc5d,Hmx2
2058	GOBP_REGULATION_OF_WATER_LOSS_VIA_SKIN	0.0332563	0.364226	0.6112	1.4092	330	20	Aloxe3,Kdf1,Cyp26b1,Lsr,Trp63,Grhl1,Grhl3,Stmn1,Cldn1
3523	GOBP_NEGATIVE_REGULATION_OF_CALCIUM_ION_TRANSPORT	0.0333	0.364306	0.53828	1.31931	332	42	Cav3,Stc1,Nos1,Drd4,Gstm7,Tlr9,Trdn,Adra2a,Gpr35,Sri,Drd2,Fkbp1b,Crhr1,Rem1
1007	GOBP_AMINE_CATABOLIC_PROCESS	0.03333	0.364306	0.576431	1.37021	332	28	Moxd1,Tdo2,Ido1,Bhmt,Atp2b4,Sat1,Afmid,Hnmt,Maoa,Ido2,Aldh7a1,Kynu
8746	HP_POOR_FINE_MOTOR_COORDINATION	0.0334	0.364708	0.537055	1.31822	333	43	Pcdh19,Magel2,Scn1b,Gabrd,Slc30a10,Gabrg2,Mkrn3,Hcn1,Ppp2r2b,Stxbp1,Fxn,Dcc,Thg1l,Scn9a,Ndn,Alms1,Gabra1
4574	GOBP_REGULATION_OF_VASCULATURE_DEVELOPMENT	0.0334967	0.365073	0.431152	1.14975	334	253	Twist1,Tgfb2,Sema3e,Gadd45a,Klf4,Sulf1,Fgf18,Gpnmb,Ccbe1,Dcn,Il6,Adamts9,Plk2,Apoh,Creb3l1,Hspb6,Adamts1,Pik3r6,Cela1,Vash1,Cnmd,Emilin1,Pparg,Dll1,Serpinf1,Prkca,Rock2,Sphk1,Spry2,Adgrb1,Chrna7,Btg1,Amot,Cxcl10,Adm,Nr2e1,Mtdh,Pml,Atp2b4,Htatip2,Ppp1r16b,H2-M3,Efna3,Gdf2,Nodal,Kdr,Ptgis,Fgf1,Prl,Spred1,Rapgef3,Npr1,Col4a3,Itgb2,Cd34,Anxa3,Fgf2,Col4a2,Gata4,Vegfc,Rnh1,Rgcc,Hgs,Ago2,Mydgf,Niban2,Kl…
7756	HP_EMPHYSEMA	0.0335	0.365073	0.533163	1.31285	334	45	Tgfb2,Scnn1a,Col3a1,Cdt1,Cr2,Tnfrsf13b,Gmnn,Icos,Cftr,Tap2,Evc2,Fbn1,Rhoh,Ltbp4,Lmna
3226	GOBP_HOMOCYSTEINE_METABOLIC_PROCESS	0.0335363	0.365106	0.672092	1.45377	324	12	Cth,Mtrr,Mthfr,Bhmt,Dpep1,Cbs,Mmut
1652	GOBP_POSITIVE_REGULATION_OF_BONE_MINERALIZATION	0.0336034	0.365258	0.544304	1.32725	335	39	Kl,Acvr2a,Acvr1,Tgfb3,Acvr2b,Mef2c,Bmp4,Smad3,Pkdcc,Bmp2,Wnt10b,Isg15,Atp2b1
322	GOBP_POSITIVE_REGULATION_OF_T_CELL_MEDIATED_IMMUNITY	0.0336168	0.365258	0.549019	1.33371	335	37	Il1r1,Cd1d1,Il6,Malt1,Stx7,Fzd5,Zbtb1,H2-M3
6089	GOMF_SODIUM_ION_TRANSMEMBRANE_TRANSPORTER_ACTIVITY	0.0336966	0.365763	0.457233	1.19434	336	139	Slc6a13,Grik3,Scnn1a,Slc4a11,Scn1b,Slc6a20a,Asic4,Grik1,Slc6a1,Cacna1g,Slc20a1,Slc9a5,Slc22a3,Slc4a4,Hcn1,Scn4b,Slc8a2,Slc24a4,Slc4a9,Slc10a5,Scn3a,Slc6a15,Slc13a4,Cacna1i,Slc6a7,Slc4a5,Slc9a2,Slc34a2,Scn9a,Slc9a3,Scn5a,Atp1a1,Slc5a3,Asic1,Kcnk1,Slc8b1,Slc8a3,Mfsd2a,Slc28a3,Trpm2,Grik4,Slc6a12,Shroom2,Slc9a8,Slc1a1,Slc6a11,Slc6a8,Atp4a,Slc17a7,Scnn1g,Slc13a5,Cnnm4,Slc22a1,Abcb11,Atp1a3,Slc9a6,Hcn…
4267	GOBP_POSITIVE_REGULATION_OF_CALCIUM_ION_IMPORT	0.0339394	0.368034	0.631961	1.42903	335	17	Stc1,Ramp3,Lgals3,Cxcl12,Ccl12
3803	GOBP_CONNECTIVE_TISSUE_DEVELOPMENT	0.0339966	0.368291	0.435469	1.15723	339	227	Frzb,Ccn4,Stc1,Rflnb,Lum,Pkd1,Sulf1,Fgf18,Timp1,Csgalnact1,Mapk3,Bgn,Col11a1,Zbtb16,Rarb,Sox5,Thbs3,Mef2c,Tgfbi,Gli3,Cnmd,Sox8,Bmp4,Satb2,Col5a1,Hes5,Bmp3,Il6ra,Trpm4,Lnpk,Klf7,Hoxb3,Snai2,Thra,Nppc,Uncx,Axin2,Col11a2,Mef2d,Smad3,Gdf2,Loxl2,Pkdcc,Pou4f2,Wnt11,Chsy1,Cd34,Fgf2,Hyal2,Wnt9a,Ccn2,Bmp2,Shox2,Rorc,Ift80,Wnt10b,Rflna,Gdf7,Foxd1,Hand2,Adamts12,Sirt1,Ccn3,Sox9,Selenom,Rspo2,Bmp10,Osr1,Ltbp…
8374	HP_NEMALINE_BODIES	0.0340538	0.368547	0.652546	1.44233	333	14	Ryr1,Klhl40,Myo18b,Acta1,Cfl2,Lmod3
3443	GOBP_NEGATIVE_REGULATION_OF_MEIOTIC_CELL_CYCLE	0.0341414	0.368748	0.631885	1.42886	337	17	Dusp1,Nppc,Rad1,Mos,Fbxo43,Nanos2,Fbxo5,Trip13
8107	HP_NOCTURNAL_HYPOVENTILATION	0.0341749	0.368748	0.662272	1.4497	332	13	Col6a1,Acta1,Cfl2,Lmod3
1225	GOBP_CELLULAR_COMPONENT_ASSEMBLY_INVOLVED_IN_MORPHOGENESIS	0.0341966	0.368748	0.477943	1.22784	341	94	Cav3,Myh3,Capn3,Mylk3,Gpc1,Tcap,Actn2,Tmod1,Prox1,Myh11,Pgm5,Pla2g3,Acrbp,Mobp,Acta1,Obscn,Sox30,Csrp2,Tnnt2,Zpbp,Pdgfra,Tppp,Zpbp2,Cd9,Cfl2,Lmod3,Cntnap1
169	GOBP_NEGATIVE_REGULATION_OF_ENDOTHELIAL_CELL_PROLIFERATION	0.0342068	0.368748	0.546699	1.3305	341	38	Sulf1,Nr2f2,Apoh,Ngfr,Mef2c,Vash1,Cnmd,Pparg,Ccl12,Gja1,Gdf2,Prl,Col4a3,Dll4,Pdcd10,Rgcc
6610	GOMF_PEPTIDASE_REGULATOR_ACTIVITY	0.0343966	0.370067	0.448982	1.18093	343	166	Umodl1,Serpina3n,Gpc3,Spink8,Spock3,A2m,Timp1,Fbln1,Cstl1,Rarres1,Agt,Psme1,Timp4,Serpinf1,Prss22,Pcolce2,Cst6,Timp2,Wfikkn1,Dpep1,Spint2,Lxn,Wfikkn2,Spock1,Serpinb8,Casp1,Nlrc4,Rps6ka3,Serpinb13,Serpini2,Serpinc1,Itih5,Atp2a3,Rps6ka1,Col4a3,Serpinf2,Ahsg,Usp14,Avp,Wfdc5,Crim1,Wfdc1,Serping1,Cst9,Nod1,Serpinb10,Pi15,Ambp,Simc1,Aph1b,Mal,Serpina10,Rack1,Spock2,Pcsk1n,Ube2o,Serpinb7,Tnfaip8,Serpinb…
7101	HP_SPARSE_EYELASHES	0.0343966	0.370067	0.510197	1.27716	343	58	Dsp,Col11a1,Rpl21,Tsr2,Trp63,Cst6,Vac14,Mplkip,Cwc27,Cdh3,Liph,Gja1,Lmna,Dlx4,Dph1,Cldn1,Ednra,Alx4,Nectin4,Apcdd1
5550	GOCC_CELL_CELL_CONTACT_ZONE	0.0344966	0.370691	0.499183	1.25737	344	65	Dsp,Cav3,Nectin3,Kcna5,Scn1b,Myh1,Pgm5,Tiam1,Scn4b,Dsg2,Fxyd1,Pkp4,Gja1,Sptbn4,Tmem65,Pak1,Scn5a,Atp1a1
4443	GOBP_REGULATION_OF_POSTSYNAPTIC_CYTOSOLIC_CALCIUM_ION_CONCENTRATION	0.0345222	0.370691	0.684695	1.46032	331	11	Calb1,Itpr1,Gria1,Slc8a2,Atp2b2,Slc8a3
5335	GOCC_T_TUBULE	0.0347	0.372236	0.525493	1.29929	346	48	Cav3,Capn3,Ahnak2,Tgfb3,Scn1b,Stac,Dysf,Cacna1s,Atp2b4,Fxyd1,Sri,Cacng8,Cacng6,Scn5a,Atp1a1,Cacnb2,Atp1b1,Ppp3cb,Cacna1c,Cacng1,Cacna2d1
6658	GOMF_ARP2_3_COMPLEX_BINDING	0.0348837	0.373614	-0.411682	-1.45647	8	13	Pick1,Whamm,Snx9,Gmfb,Coro1b,Wasf1,Wasf3,Jmy,Wasf2,Gmfg,Dnai3,Iqgap2,Avil
5285	GOCC_SARCOPLASM	0.0348965	0.373614	0.495952	1.25451	348	70	Ryr1,Jsrp1,Nos1,Clec18a,Gstm7,Gsn,Itpr1,Trdn,Mef2c,Jph1,Fkbp1a,Rasd1,Spock1,Sri,Atp2a3,Jph4,Fkbp1b,Srl,Flnc,Ryr3,Slc8a3,Mtmr12
5438	GOCC_AMPA_GLUTAMATE_RECEPTOR_COMPLEX	0.0349699	0.374035	0.591803	1.38626	348	24	Vwc2l,Shisa6,Cacng3,Olfm2,Shisa8,Gria1,Olfm3,Cacng5,Cacng8,Gria3,Cacng2,Gria4
1155	GOBP_POSITIVE_REGULATION_OF_EPITHELIAL_TO_MESENCHYMAL_TRANSITION	0.0351	0.374195	0.526872	1.30081	350	47	Twist1,Tgfb2,Jag1,Acvr1,Il6,Tgfb3,Tiam1,Zfp703,Bmp4,Tgfb1i1,Axin2,Smad3,Loxl2,Pdpn,Bmp2,Rgcc,Olfm1,Dab2,Eng,Fermt2,Tgfbr1
5280	GOCC_MYOSIN_COMPLEX	0.0351	0.374195	0.523393	1.29646	350	49	Myl4,Myh3,Myh1,Myh11,Myo18b,Myo5b,Myo7b,Myo1g,Myl9,Myo6,Myo7a,Myo3b,Myo18a,Myo19,Myh7b
10944	Gemma_GSE88736_Transcriptomics_of_environmental_enrichment_and_cocaine_using_quantitative_next_generation_sequencing_treatment_cocaine_Up	0.0351	0.374195	0.526882	1.30084	350	47	Inhba,Midn,Cdkn1a,Dusp5,Cth,Palmd,Panx1,Fosl2,Coq10b,Sstr2,Gm13889,Ubash3b,Morc4,Serpinf2
8372	HP_EUNUCHOID_HABITUS	0.0351213	0.374195	0.615041	1.40947	348	19	Tac2,Tacr3,Prokr2,Tubb4a,Chd7,Dusp6,Esr2,Hs6st1
3379	GOBP_NEGATIVE_REGULATION_OF_STRIATED_MUSCLE_CELL_DIFFERENTIATION	0.0352211	0.374895	0.564341	1.35218	351	31	Bdnf,Cav3,Rgs4,Dll1,Fzd7,Myocd,G6pdx,Ppara,Pak1,Trim72,Bmp2,Ccn3,Rgs2
1567	GOBP_REGULATION_OF_ANATOMICAL_STRUCTURE_MORPHOGENESIS	0.0352965	0.374969	0.395828	1.08154	352	887	Cpne9,Smo,Wnt10a,Gpc3,Twist1,Bdnf,Sema3a,Mpl,Cav3,Olfm4,Tgfb2,Sema3e,Cpne6,Sema7a,Gadd45a,Bcl6,Sema3c,Rspo3,Klf4,Sulf1,Cpne5,Fgf18,Gpnmb,Meltf,Ccbe1,Dcn,Parvb,Fbln1,Palmd,Il6,Rtn4r,Coch,Dact1,Rnf207,Foxj1,Ermn,S100a10,Fam171a1,Draxin,Ago4,Twf2,Agt,Adamts9,Plk2,Fgg,Apoh,Creb3l1,Efnb3,Sema4f,Hspb6,Six1,Ngfr,Adamts1,Psme1,Itga7,Fgf10,Lpar1,Pik3r6,Ntng1,Skil,Plekha4,Tiam1,Sh3d19,Mef2c,Carmil1,Gpc4,Pl…
3554	GOBP_CARDIAC_CELL_DEVELOPMENT	0.0352965	0.374969	0.495363	1.25302	352	70	Cav3,Fhl2,Mylk3,Jag1,Hey2,Tcap,Actn2,Prox1,Myh11,Myo18b,Rgs4,Bves,Bmp4,G6pdx,Ppara,Pdgfra,Pak1,Gata4,Shox2,Alpk2,Tbx18,Csrp3,Rgs2,Nrap,Bmp10
4234	GOBP_EPITHELIAL_CELL_CELL_ADHESION	0.0353535	0.375212	0.630481	1.42569	349	17	Dsp,Plekha7,Bves,Kit,Serpinb8
2756	GOBP_T_HELPER_2_CELL_DIFFERENTIATION	0.0354567	0.375943	0.641015	1.43057	348	15	Bcl6,Bcl3,Rara
2599	GOBP_NEGATIVE_REGULATION_OF_MAP_KINASE_ACTIVITY	0.0355964	0.376093	0.498005	1.25795	355	68	Dusp14,Cav3,Dusp5,Dusp1,Agt,Spry3,Rgs4,Adipoq,Uchl1,Dusp9,Bmp4,Spry2,Dusp6,Mapk8ip1,Spred1,Spred3,Hyal2,Dusp2,Cblc,Dusp7,Prkcd,Dusp16,Rgs2,Sorl1,Smpd1,Apoe,Dab2ip,Lyn,Ptpn22
3749	GOBP_ENDOCRINE_HORMONE_SECRETION	0.0356	0.376093	0.535348	1.31403	355	43	Inhba,Agt,Tac1,Gal,Inha,Rab11fip5,Trpv6,Gja1,Rab11fip3,Crh,Crhr1,Foxd1,Niban2,C1qtnf1,Selenom,Rab8b,Gdf9,Tacr2,Apln
626	GOBP_ICOSANOID_METABOLIC_PROCESS	0.0356964	0.376093	0.479199	1.2285	356	90	Aloxe3,Ptgs2,Mapk3,Pla2g3,Pla2g5,Prg3,Alox8,Cd74,Ptgr1,Ephx2,Pon3,Akr1c18,Mif,Ltc4s,Dpep1,Dagla,Ptgs1,Ptgis,Hpgds,Cyp4f15,Avp,Gstm2,Akr1c21,Sirt1,Ptges,Abcc10,Ptgds,Pla2g2f,Mgst3,Pla2g4a,Daglb,Avpr1a,Prxl2b,Pla2g10,Cyp2e1,Cyp4f13,Ephx1,Tnfrsf1a,Mgst2,Cyp4f14,Mapkapk2,Pla2g4f,Dpep2,Cbr1,Cyp2j6,Alox5
781	GOBP_G_PROTEIN_COUPLED_RECEPTOR_SIGNALING_PATHWAY_COUPLED_TO_CYCLIC_NUCLEOTIDE_SECOND_MESSENGER	0.0356964	0.376093	0.519923	1.2916	356	51	Drd1,Htr2c,Drd4,Agt,Npy,Sstr1,Htr1f,Chrm3,Htr4,Sstr2,Ccl12,Galr3,Oprd1,Adrb3,Lpar3,Htr2a,Mc3r
4051	GOBP_GRANULOCYTE_CHEMOTAXIS	0.0356964	0.376093	0.477019	1.22547	356	94	Tgfb2,Mstn,Lgals3,Cxcr1,Mapk3,Ccl20,Ccl17,Edn3,Pde4b,Cd74,Rarres2,Dpp4,Cxcl5,Ccl12,Cxcl10,Dpep1,Prex1,Cx3cl1,Cmklr1,Ccl22,Pip5k1c,Itga1,Ccl19,Lbp,Itgb2,C5ar2,Mcu,Ptk2
10770	Gemma_GSE50423_Contextual_fear_conditioning_in_the_mouse_hippocampus_treatment_contextual.fear.conditioning_Up	0.0357105	0.376093	0.695474	1.46125	340	10	Dusp5,Dusp1,Sgk1
4214	GOBP_REGULATION_OF_CELL_MIGRATION_INVOLVED_IN_SPROUTING_ANGIOGENESIS	0.0357107	0.376093	0.550281	1.33425	356	36	Ptgs2,Stard13,Card10,Klf4,Plk2,Hdac7,Nr2e1,Kdr,Spred1,Cib1,Fgf2,Dll4,Pdcd10
268	GOBP_T_CELL_MEDIATED_IMMUNITY	0.0357964	0.376635	0.488987	1.2421	357	76	Il1r1,Cd1d1,Rftn1,Rab27a,Jag1,Il6,Was,Gzmm,Malt1,Trpm4,Myo1g,Stx7,Fzd5,Zbtb1,H2-M3,Ager,Ptprc,Ifnb1,Fcgr2b,Hfe,Il7r,Emp2,Tbx21,Icam1,Prf1,Ppp3cb,Il20rb
1862	GOBP_NEGATIVE_REGULATION_OF_CHONDROCYTE_DIFFERENTIATION	0.0358362	0.376692	0.602241	1.3949	356	21	Ccn4,Rflnb,Rarb,Bmp4,Snai2,Wnt9a,Rflna,Adamts12,Sox9,Ltbp3,Tgfbr1,Rarg,Chadl
2296	GOBP_PHOTORECEPTOR_CELL_OUTER_SEGMENT_ORGANIZATION	0.0359096	0.377102	0.669299	1.44773	347	12	Cdhr1,Pcare,Crb1,Ahi1,Mfsd2a,Rom1
5677	GOCC_POSTSYNAPTIC_DENSITY_MEMBRANE	0.0361964	0.379751	0.485585	1.23818	361	81	Gsg1l,Nectin3,Syndig1,Sorcs2,Shisa6,Actn2,Efnb3,Cacng3,Tiam1,Gria1,Clstn1,Cacng5,Grid2,Dagla,Epha7,Adcy1,Dcc,Cacng8,Atp2b2,Oprd1,Rgs7bp,Grin2a,Epha4,Sema4c
2644	GOBP_TONGUE_DEVELOPMENT	0.0364295	0.381821	0.613187	1.40522	361	19	Wnt10a,Hdac1,Six1,Cyp26b1,Gli3,Kit
10972	GeneWeaver_Rodd_2008_GS75564_Genes that were different in the nucleus accumbens of iP rats between the saccharin and water groups_Down_Pval01_Top25LogFC	0.0364766	0.381821	0.593555	1.38626	363	23	Cpne9,Nt5dc2,Dusp1,Aqp11,Jun,Homer1
270	GOBP_GERMINAL_CENTER_FORMATION	0.0365008	0.381821	0.649828	1.43632	357	14	Bcl6,Foxj1,Bcl3,Mef2c
7289	HP_FRAGILE_SKIN	0.0365329	0.381821	0.572728	1.36141	364	28	Dsp,Lama3,Col3a1,Exph5,Col1a2,Fermt1,Col5a1
5959	GOMF_ZINC_ION_TRANSMEMBRANE_TRANSPORTER_ACTIVITY	0.0367396	0.383478	0.601785	1.39384	365	21	Slc39a2,Slc30a10,Slc30a3,Slc30a2,Slc39a10,Slc30a4,Slc39a11,Slc30a8,Slc39a6,Slc30a6
2133	GOBP_RESPONSE_TO_INTERFERON_GAMMA	0.0367963	0.383478	0.452795	1.18697	367	150	Ifitm3,Gbp2,Ccl20,Mrc1,Ccl17,Ass1,Was,Gsn,Ifitm2,Mefv,Dapk1,Cd74,Pparg,H2-Ab1,Socs1,Cdc42ep4,Vim,Ccl12,Stxbp1,Ifng,Pml,Trim62,Cx3cl1,Ccl22,H2-M3,Ccl19,Casp1,Dapk3,Irf9,Stxbp4,Slc30a8,Rpl13a,Gbp7,Irf8,Cited1,Cldn1,Nlrc5,Rab20,Socs3,Ciita,Prkcd,Cdc42ep2,Nmi,Oas2,H2-Eb1,Ubd,Icam1,Gch1,Slc11a1,Trim21,Zyx,Kynu,Trim26
2616	GOBP_PROTEIN_KINASE_B_SIGNALING	0.0367963	0.383478	0.433371	1.153	367	235	Kl,Cav3,Kitl,Mstn,Mertk,Klf4,Fgf18,Igfbp5,Ramp3,Igf2,Tpbg,Lck,Hbegf,Fgf10,Tnfsf11,Them4,Mst1r,Magi2,Pik3r5,Icos,Phlda3,Spry2,Kit,Akr1c18,Ccl12,Myorg,Pik3r2,Mtdh,Ppara,Irs1,Rcn3,Pik3r1,Adam8,Gdf15,Cx3cl1,Angpt1,Gfral,Drd2,H2-M3,Ccl19,Ntrk1,Sfrp5,Tgfa,Bag4,Plk3,Kdr,Fgf1,Pdgfra,C1qtnf12,Trat1,Tpte,Cib1,Fgf2,Txn1,Hyal2,Sesn3,Gata4,Park7,Fgf5,Ptk2,Pkhd1,Fgf8,Cd28,Osm,Mydgf,C1qtnf1,Akr1c21,Esr1,Sirt1,C…
1006	GOBP_AMINE_BIOSYNTHETIC_PROCESS	0.0374187	0.389058	0.549923	1.3309	373	35	Moxd1,Tgfb2,Nr4a2,Agmat,Prg3,Sms,Pnmt,Sat1,Azin1,Oaz1,Park7,Hand2
9335	HP_APLASIA_HYPOPLASIA_OF_THE_EYELID	0.0374187	0.389058	0.549911	1.33087	373	35	Twist1,Sema3e,Frem1,Chd7,Kctd1,Ccnq,Fras1,Samhd1,Frem2,Kras,Ripk4,Ednra,Polr1d,Cdh11,Phgdh
305	GOBP_NEGATIVE_REGULATION_OF_LEUKOCYTE_CHEMOTAXIS	0.037438	0.389058	0.632398	1.42172	369	16	Dusp1,Dpp4,Ccl12,Mif,Ddt,C5ar2,Nbl1,Mmp28,Ccn3,Rin3
5419	GOCC_I_BAND	0.0374963	0.389294	0.463237	1.20147	374	117	Ryr1,Cav3,Capn3,Fhl2,Klhl40,Kcna5,Ahnak2,Parvb,Tcap,Actn2,Cavin4,Cacna1s,Myo18b,Pgm5,Sync,Jph1,Pde4b,Fkbp1a,Homer1,Myl9,Atp2b4,Obscn,Sri,Pdlim4,Csrp2,Pdlim7,Pak1,Fkbp1b,Cfl2,Scn5a,Smtnl1,Flnc,Ryr3,Myoz2,Slc4a1,Csrp3,Nrap,Bmp10,Ppp3cb,Fhl3,Fermt2,Jup,Cacna1c,Pdlim5,Jph2,Mtm1
8971	HP_INTRINSIC_HAND_MUSCLE_ATROPHY	0.0376638	0.390664	0.667401	1.44363	364	12	Ryr1,Cav3,Dysf
9937	HP_ABNORMAL_VITAMIN_B12_LEVEL	0.0378765	0.392499	0.619159	1.41047	375	18	Rasgrp1,Mtrr,Abcd4,Mmaa,Amn,Prkcd,Prdx1,Cubn,Rnf13
2633	GOBP_POSITIVE_REGULATION_OF_GTPASE_ACTIVITY	0.0379962	0.392997	0.418205	1.1253	379	356	Tbc1d8b,Ntf3,Ralgapa2,Rasgrp1,Stard13,Rgs6,Stard8,Arhgdig,Dock11,Arhgef15,Rgs10,Ranbp3l,Rtn4r,Foxj1,Racgap1,S100a10,Arhgap42,Tbc1d16,Ccl20,Ccl17,Tbc1d2b,Chn2,Stxbp5,Arhgap23,Rasgrf1,Arhgap32,Jun,Arhgef10l,Tiam1,Arhgap6,Rgs4,Rasal1,Arhgef5,Asap2,Sipa1l2,Arhgef26,Stxbp5l,Arap2,Rcc2,Arhgap12,Arhgap26,Arhgap44,Rin2,Ccl12,Git1,Rap1gap2,Iqsec1,S1pr1,Rasgrp2,Nrp1,Prex1,Rgs20,Cx3cl1,Ccl22,Arhgap45,Ccl19,…
10457	DESCARTES_FETAL_CEREBRUM_MICROGLIA	0.0379962	0.392997	0.421779	1.13221	379	320	Ryr1,Csf2rb2,Batf3,Syndig1,Calca,Mertk,Cyth4,Cd68,Gpnmb,Gbp2,Lyz1,Lgals3,Aldh3b1,Pck2,Parvg,Syt6,Tfcp2l1,Chek2,Creg1,Blnk,Exph5,Clec7a,Ccdc88b,Tmem144,Egr3,Ninj1,Pram1,Ebi3,Mefv,Nfatc2,Gpbar1,Bves,Alox8,Cacna2d4,Cd74,Gpr84,Gng7,Pparg,Pik3r5,Csf2ra,Tlr5,Serpinf1,Arhgap12,Myo1g,Alpk1,Sowahd,Sptlc3,Arl5c,Tmc8,Acy3,Pdk4,Rcn3,Cd163,Myo7a,Cd300lf,Nfam1,Lpin2,Cd83,B4galt1,Casp1,Dock4,Nlrc4,Ly96,Hpgds,Rp…
2918	GOBP_POSITIVE_REGULATION_OF_CALCIUM_ION_DEPENDENT_EXOCYTOSIS	0.0381403	0.394116	0.611826	1.4021	378	19	Cdk5r2,Cacna1g,Syt10,Doc2b,Stx1a,Stxbp1,Cacna1i
3925	GOBP_NEGATIVE_REGULATION_OF_LEUKOCYTE_PROLIFERATION	0.0381962	0.394323	0.488521	1.23907	381	74	Sox11,Gpnmb,Foxj1,Dlg5,Cebpb,Arg2,Il33,Pla2g2d,Gal,Tnfrsf13b,Bmp4,Lgals9,Ido1,Cd274,Tmem131l,Peli1,Ndfip1,H2-M3,Vtcn1,Blk,Atm,Tyrobp,Fcgr2b,Pkn1,Scrib,Pla2g2f,Tnfrsf21,Il20rb,Pawr,Tnfrsf14,Gnrh1,Lyn
3701	GOBP_EPITHELIAL_TUBE_MORPHOGENESIS	0.0382962	0.394901	0.424228	1.13646	382	298	Fat4,Smo,Gpc3,Twist1,Stard13,Cav3,Tgfb2,Sema3e,Sox11,Trim71,Lmo4,Pkd1,Acvr1,Tcap,Rnf207,Dlg5,Prox1,Agt,Six1,Rbpj,Sox4,Fgf10,Mef2c,Mthfr,Gli3,Sox8,Lbx1,Dll1,Celsr1,Nrarp,Bmp4,Rala,Hes5,Spry2,Ski,Cxcl10,Adm,Pml,Spint2,Nrp1,Ahi1,Epha7,Stil,Cep290,Kras,Grhl3,Tnc,Ovol2,Irx1,Smad3,Gdf2,Foxn4,Nodal,Kdr,Rbm15,Fgf1,Lgr4,Lama1,Wnt11,Ccdc39,Adamts16,Pak1,Epha4,Ar,Lama5,Sema4c,Cited1,Fgf2,Cecr2,Lhx1,Dll4,Hes…
1556	GOBP_TELENCEPHALON_GLIAL_CELL_MIGRATION	0.0383804	0.394901	0.605185	1.39534	381	20	Cdk5r2,Zmiz1,Gli3,Lrp8,Nr2e1,Cdk5r1,Lamb1,P2ry12,Foxg1,Dab2ip,Dab1
3373	GOBP_NEGATIVE_REGULATION_OF_MUSCLE_CELL_DIFFERENTIATION	0.0383962	0.394901	0.51801	1.28685	383	51	Bdnf,Cav3,Igf2,Hey2,Nfatc2,Rgs4,Dll1,Fzd7,Myocd,G6pdx,Ppara,Id2,Tcf23,Pak1,Trim72
10294	FAN_EMBRYONIC_CTX_BIG_GROUPS_BRAIN_IMMUNE	0.0383962	0.394901	0.460171	1.19631	383	123	Il16,Ifitm3,S100a6,Cd7,Dusp1,S100a10,S100a4,Lck,Skap1,Rap1b,Psme1,Ifitm2,Lsp1,Sh3bgrl3,Ucp2,Anxa11,Cd74,Isg20,Txnip,Cd96,Il2rg,Tmc8,Plac8,Cd3e,Rnf213,Sytl1,Arhgap45,Cnn2,Rhoh,Arpc1b,Fcmr,Rpl13a,Itgb2,Cib1,Cytip,Dusp2,Ptprc,Fos,Sp110,Abi3,Klf2,Isg15
591	GOBP_CELLULAR_MODIFIED_AMINO_ACID_METABOLIC_PROCESS	0.0384962	0.395189	0.445967	1.17381	384	170	Crym,Serinc2,Gstm5,Gss,Dio3,Gstm7,Ass1,Pla1a,Mtrr,Ctsk,Pla2g3,Pla2g5,Mthfr,Slc22a4,Pla2g2d,Pla2g4e,Slc16a2,Gstm1,Aldh9a1,Prodh,Duox2,Slc7a11,Abhd12b,Bbox1,Bhmt,G6pdx,Nat8,Dpep1,Idh1,Chac1,Duox1,Slc27a1,Gclm,Hpgds,Gsta3,Serinc1,Osbpl10,Gstm2,Ckm,Park7,Plscr1,Mfsd2a,Acadl,Clic3,Folr1,Gnmt,Ftcd,Duoxa2,Hpn,Gsto2,Eef1g,Sod1,Pla2g2f,Aldh7a1,Gch1,Pla2g4a,Slc1a1,Crot,Pla2g10,Clic1,Slc6a8,Plod2,Tyms
2695	GOBP_NEGATIVE_REGULATION_OF_MOLECULAR_FUNCTION	0.0384962	0.395189	0.394038	1.07777	384	958	Umodl1,Serpina3n,Dusp14,Smo,Gpc3,Spink8,Sh3rf2,Lypd1,Twist1,Cav3,Tgfb2,Sox11,Dkkl1,Gadd45a,Midn,Drd5,Nos1,Mstn,Tsks,Cdkn1a,Dusp5,Arpp19,Spock3,Dusp1,A2m,Pkib,Pkd1,Klf4,Timp1,Trib1,Ramp3,Hey2,Cstl1,Gchfr,Lgals3,Dact1,Fnip2,Tesc,Foxj1,Drd4,Actn2,Mapk3,Nr2f2,Rarres1,Prox1,Agt,Gstm7,Prkar1b,Tlr9,Wfs1,Ifi203,Ngfr,Mtrr,Jun,Casp8,Trdn,Ndfip2,Acp4,Lmtk2,Plin5,Itprip,Pik3ip1,Adra2a,Ly6h,Zfpm1,Spry3,Camk2n…
5200	GOCC_MULTIVESICULAR_BODY	0.0386961	0.396738	0.515387	1.28192	386	52	Gfra1,Rab27a,Prkar1b,Ndfip2,Sftpc,Cd74,Sftpb,Gja1,Cd63,Chmp2b,Nsg2,Laptm4b,Cd79a,Chmp1b,Napsa,Pmel,Hgs
10286	Cembrowski_HippoSeq_dg_d__VS__dg_v	0.0387194	0.396738	0.552505	1.33432	386	34	Dsp,Plekha2,Nbeal2,Napa,Stra6,Plekhg5,Fam53b,Raver1,Vps37b,Kcnk1,Klf13,Gse1,Npy5r,Ncor2
10655	ZHENG_GLIOBLASTOMA_PLASTICITY_DN	0.0387961	0.397154	0.510214	1.2737	387	55	Mertk,Plagl1,Draxin,Pgm5,Itga7,Fosl2,Lpar1,Slc26a2,Emilin1,Pcolce2,Ndrg2,Col9a3,Pdlim4,Ephb1,Rnase1,Efs,Cspg4,Ptgds,Sorl1,Cnga2,Thy1,Rhou
70	GOBP_CELL_MORPHOGENESIS_INVOLVED_IN_DIFFERENTIATION	0.0388961	0.397806	0.400829	1.0914	388	689	Cdhr1,Smo,Ntn5,Bdnf,Gfra2,Sema3a,Gfra1,S100a6,Mpl,Cck,Olfm4,Sema3e,Stc1,Sema7a,Gpc1,Lhx9,Sema3c,Mertk,Unc5d,Meltf,Ephb6,Epha8,Parvb,Fbln1,Rtn4r,Scn1b,Tpbg,S100a10,Mapk3,Draxin,Twf2,Prox1,Parvg,Nr4a2,Fgg,Lama3,Efnb3,Sema4f,Grb7,Nrp2,Nbeal2,Abitram,Ngfr,Vstm2l,Itga8,Cntn6,Ntng1,Skil,Tiam1,Lmtk2,Mef2c,Carmil1,Brsk2,Kndc1,Zfpm1,Plxna1,Bves,Ulk2,Gli3,Cnmd,Plxna3,Sema3g,Cxcl12,Flrt3,Tubb3,Efnb1,Nrtn,Fz…
3388	GOBP_CARTILAGE_DEVELOPMENT	0.0389961	0.398087	0.443956	1.16987	389	175	Frzb,Ccn4,Stc1,Rflnb,Lum,Pkd1,Sulf1,Fgf18,Timp1,Csgalnact1,Mapk3,Bgn,Col11a1,Zbtb16,Rarb,Sox5,Thbs3,Mef2c,Tgfbi,Gli3,Cnmd,Bmp4,Satb2,Hes5,Bmp3,Lnpk,Hoxb3,Snai2,Thra,Nppc,Uncx,Axin2,Col11a2,Mef2d,Smad3,Gdf2,Loxl2,Pkdcc,Wnt11,Chsy1,Fgf2,Hyal2,Wnt9a,Ccn2,Bmp2,Shox2,Ift80,Wnt10b,Rflna,Hand2,Adamts12,Ccn3,Sox9,Rspo2,Bmp10,Osr1,Ltbp3,Il17f,Mgp,Tyms,Wnt7a,Tgfbr1,Trpv4,Runx2,Prrx1,Matn3,Sulf2,Hif1a,Rarg,…
10945	Gemma_GSE88736_Transcriptomics_of_environmental_enrichment_and_cocaine_using_quantitative_next_generation_sequencing_environmental_history_environmental.enrichment_Down	0.0389961	0.398087	0.499407	1.25626	389	63	Midn,Pkd1,Klf4,Tbc1d16,Otud7a,Znrf1,Fosl2,Mthfr,Dlgap2,Grin3b,Tmem151b,Cacna1i,Cit,Camkk2,Samd4b,Rab11fip3,Fam53b,Amer2,Cntnap1,Cacng2,Spen,Abhd15,Mcf2l,Sipa1l1,Adgrl1,Rbm15b,Nr4a1,Pim1,Zbtb40
6664	GOMF_PROTEIN_BINDING_INVOLVED_IN_HETEROTYPIC_CELL_CELL_ADHESION	0.0390974	0.398645	0.679436	1.44911	375	11	Dsp,Dsg2
307	GOBP_REGULATION_OF_CELLULAR_EXTRAVASATION	0.0391235	0.398645	0.564671	1.34961	390	30	Il1r1,Cxcl12,Itga4,St3gal4,Adam8,Fut9,Ager,Cd99l2,Plcb1,Selp,Ccl28,Sele,Icam1,Thy1,Il27ra,Elane,Plvap,Bst1,Fadd
3576	GOBP_RESPONSE_TO_HYPEROXIA	0.0391842	0.398893	0.603964	1.39252	389	20	Kcna5,Cdkn1a,Foxo1,Pparg,Cat
4265	GOBP_NEGATIVE_REGULATION_OF_PEPTIDE_HORMONE_SECRETION	0.0393039	0.399742	0.536755	1.31117	392	40	Acvr1c,Midn,Cartpt,Adra2a,Ucp2,Stxbp5l,Klf7,Irs1,Drd2,Sytl4,Fkbp1b,Crh,Pfkl,Chga,Ffar4
2297	GOBP_EPITHELIAL_CELL_DIFFERENTIATION_INVOLVED_IN_KIDNEY_DEVELOPMENT	0.0394	0.399977	0.526054	1.29701	393	46	Fat4,Smo,Jag1,Foxj1,Mef2c,Adipoq,Magi2,Bmp4,Basp1,Prom1,Ptpro,Cd34,Cited1,Lhx1
4988	GOBP_NEGATIVE_REGULATION_OF_LEUKOCYTE_APOPTOTIC_PROCESS	0.0394	0.399977	0.534233	1.30939	393	42	Kitl,Bcl6,Mertk,Arg2,Cxcl12,Cd74,St3gal1,Bmp4,Ido1,Slc39a10
8487	HP_ABNORMAL_RENAL_COLLECTING_SYSTEM_MORPHOLOGY	0.0394499	0.400114	0.599225	1.38791	392	21	Tnxb,Jag1,Lama3,Six1,Trp63,Fancd2
4667	GOBP_REGULATION_OF_DELAYED_RECTIFIER_POTASSIUM_CHANNEL_ACTIVITY	0.0395205	0.400416	0.636844	1.42126	388	15	Rnf207,Kcns2,Kcnab1,Kcne4,Vamp2,Kcns1,Kcng1
3197	GOBP_CALCIUM_ION_REGULATED_EXOCYTOSIS_OF_NEUROTRANSMITTER	0.039596	0.400416	0.625113	1.41355	391	17	Unc13c,Syt6,Syt5,Unc13b,Doc2b,Stxbp1
3640	GOBP_REGULATION_OF_VENTRICULAR_CARDIAC_MUSCLE_CELL_MEMBRANE_REPOLARIZATION	0.0396221	0.400416	0.636728	1.421	389	15	Cav3,Scn1b,Rnf207,Kcnq1,Scn4b,Kcne4
4703	GOBP_REGULATION_OF_CELL_CYCLE_G1_S_PHASE_TRANSITION	0.039696	0.400416	0.449975	1.18018	396	152	Gadd45a,Kcna5,Cdkn1a,Pkd1,Klf4,Gpnmb,Plagl1,Dact1,Plk2,Appl2,Ctdspl,Adamts1,Sox4,Chek2,Psme1,Fgf10,Ccnd2,E2f1,Pidd1,Mn1,Ccl12,Pml,Tfdp2,Atp2b4,Prmt2,Tcim,Cdkn2d,Pagr1a,Plk3,Stxbp4,Plcb1,Id2,Lsm11,Atm,Tm4sf5,Rgcc,Cnot7,Plk5,Pcna,Fbxo31,Triap1,Mepce,Fbxw7,Tnks1bp1,Plrg1,Cnot10,Tert
4288	GOBP_NEGATIVE_REGULATION_OF_CELL_AGING	0.0397152	0.400416	0.594711	1.38357	395	22	Twist1,Bcl6,Plk2,Slc30a10,Mif,Marchf5,Fbxo5,Sirt1,Fzr1,Tert,Prkdc
2863	GOBP_POSITIVE_REGULATION_OF_BLOOD_PRESSURE	0.0397278	0.400416	0.566366	1.35017	396	29	Tac2,Drd5,Cartpt,Tacr3,Nr2f2,Rarres2,Glp1r,Adrb1,Id2,Avp
4347	GOBP_PRENYLATION	0.0397351	0.400416	-0.472265	-1.47808	17	10	Pggt1b,Fntb,Rabggtb,Musk,Rabggta,Ptar1,Rce1,Fnta,Aipl1,Chm
7425	HP_RHEUMATOID_ARTHRITIS	0.0398912	0.4013	0.617496	1.40669	395	18	Lacc1,Il6,Stat4,Slc22a4,Il2rb,Mif,Padi4,Cd244a,Ciita,Gch1,Dclre1c,Ptpn22
5700	GOCC_INTRINSIC_COMPONENT_OF_SYNAPTIC_MEMBRANE	0.039896	0.4013	0.454867	1.18739	398	136	Gsg1l,Nectin3,Shisa6,Adcy8,Efnb3,Syt6,Nrp2,Cacng3,Htr3a,Cntn6,Ntng1,Gria1,Gpc4,Clstn1,Flrt3,Cdh10,Cplx3,Cacng5,Stx1a,Cdh9,Adam23,Grid2,Atp2b4,Chrna1,Lrrtm1,Dagla,Epha7,Adcy1,Drd2,Dcc,Cntn2,Gabra4,Oprd1,P2rx6,Rgs7bp,Grin2a,Epha4,Htr2a,Slitrk2,Slc8a3,Nlgn2,Cntn5,Lrrc4b,Cacng2,Atp2b1,Lrrtm2,Grik4,Efnb2,Plppr4,Slc6a11,Gabra5,Chrnb1
5802	GOMF_PROTEIN_DISULFIDE_ISOMERASE_ACTIVITY	0.04	0.401978	-0.348312	-1.4157	2	18	Qsox2,Tmx3,P4hb,Ero1a,Pigk,Pdilt,Pdia4,Creld2,Glrx2,Qsox1,Ero1b,Creld1,Pdia5,Erp44,Pdia6,Txndc5,Itgb3,Pdia3
10839	Gemma_GSE113796_mRNA-Seq_of_mouse_Mettl3_cKO_and_Fto_cKO_hippocampus_after_fear_conditioning_genotype_Homozygous.negative_Fto.mouse.fat.mass.and.obesity.associated_Down	0.0400641	0.402254	0.582171	1.36945	399	25	Csf2rb2,Herc6,Efnb3,Lmo1,Neurod6,Pyurf,Tppp,Rpl13a
1921	GOBP_INTERFERON_GAMMA_PRODUCTION	0.040496	0.406218	0.474896	1.21805	404	91	Il1r1,Rasgrp1,Inhba,Bcl3,Tlr9,Rara,Cd14,Clec7a,Ebi3,Il33,Zfpm1,Pde4b,Inha,Lgals9,Cd96,Cd3e,Cd274,Fzd5
4266	GOBP_REGULATION_OF_CALCIUM_ION_IMPORT	0.0407244	0.4076	0.559429	1.34041	406	31	Cav3,Stc1,Ramp3,Lgals3,Cxcl12,Homer1,Ccl12
10864	Gemma_GSE5429_Hippocampal_gene_expression_profiling_across_8_inbred_strains:_towards_understanding_the_molecular_basis_of_behaviour_strain_C57BL.6J_Down	0.0407959	0.4076	0.401209	1.09174	407	656	Kl,Serpina3n,Nptx2,Gpr83,Rasgrp1,Mfge8,Tgfb2,Cd7,Sox11,Sema7a,Hap1,Abca4,Pnck,Lhx9,Lum,Cdkn1a,Lmo4,A2m,Igfbp5,Timp1,Fabp7,Dcn,Acvr1,Fbln1,Igf2,Scn1b,Grin1,Igfbp2,Prox1,Col11a1,Reg3b,Ung,Sstr1,Creb3l1,Folh1,Wfs1,Ak4,Ctbp2,Sox4,Prkcg,S100a3,Blnk,Pea15a,Gria1,Adra2a,Mthfr,Ccnd2,Pcsk2,Zfp14,Rhoq,Pde1a,Man1a,Nr2f1,Htr4,Chpt1,Slc4a4,Hcn1,Pld3,Itpk1,Slc30a3,Fam83f,Prkca,Gck,Crhr2,Ankrd46,Krt81,Vax2,Ccr4…
813	GOBP_RHO_PROTEIN_SIGNAL_TRANSDUCTION	0.0408959	0.4076	0.458463	1.19187	408	123	Lpar4,Stard13,Stard8,Arhgdig,Bcl6,Rtn4r,Arhgap42,Col3a1,Cavin4,Was,Ngfr,Rasgrf1,Lpar1,Col1a2,Adra2a,Arhgap6,Celsr1,Rock2,Cdc42ep4,Rasgrf2,Cfl1,Gpr35,Nrp1,Arhgef2,F2rl2,Prag1,Rtkn,Plekhg5,Stmn1,Pdpn,Arhgef11,Eps8,Arhgef28,Rasip1,Arhgap1,Abl2,Arhgef3,Cdc42ep2,Rit2,Gpr65,Cdc42se2
3534	GOBP_NEGATIVE_REGULATION_OF_NERVOUS_SYSTEM_DEVELOPMENT	0.0408959	0.4076	0.455859	1.18781	408	131	Sema3a,Sema3e,Sox11,Sema7a,Sema3c,Il6,Rtn4r,Cbln1,Draxin,Dll3,Efnb3,Sema4f,Appl2,Ngfr,Elapor2,Plxna3,Sema3g,Hes5,Ski,Nr2e1,Fstl4,Nrp1,Prtg,Lrp4,Epha7,Dcc,Gpr37l1,Brinp1,Trim11,Sema4d,Tnr,Pitx3,Sema4c,Hes1,Trak2,Nr1d1,Mcf2,Cdk5r1,Sema5b,Vax1,Lin28a,Dlx1,Sorl1,Sema4a,Omg,Rapgef2,Rhoa,Nkx6-2,Thy1,Wnt7a,Tspo
3319	GOBP_INDUCTION_OF_POSITIVE_CHEMOTAXIS	0.0409658	0.4076	0.663775	1.43578	396	12	Ntf3,Il16,Fgf10,Cxcl12
1990	GOBP_NEGATIVE_REGULATION_OF_ACTIVIN_RECEPTOR_SIGNALING_PATHWAY	0.0409691	0.4076	0.676239	1.44229	393	11	Igsf1,Fst,Acvr1,Magi2,Ski
3508	GOBP_POSITIVE_REGULATION_OF_HAIR_FOLLICLE_DEVELOPMENT	0.0409691	0.4076	0.676394	1.44262	393	11	Tgfb2,Fst,Tradd,Gal,Foxn1
329	GOBP_POSITIVE_REGULATION_OF_CYTOKINE_PRODUCTION_INVOLVED_IN_IMMUNE_RESPONSE	0.041	0.4076	0.530045	1.30309	409	44	Il1r1,Sema7a,Il6,Ticam1,Clec7a,Ffar3,Cd74,Malt1,Fzd5,H2-M3,Hk1,Clnk
1707	GOBP_ENDOCRINE_PANCREAS_DEVELOPMENT	0.041	0.4076	0.533118	1.30666	409	42	Smo,Onecut1,Il6,Sox4,Foxo1,Dll1,Rfx3,Bmp4,Il6ra,Gipr,Onecut2,Foxa2,Pdx1
879	GOBP_LOCOMOTORY_BEHAVIOR	0.0410959	0.4076	0.448903	1.17844	410	156	Npy2r,Penk,Calb1,Aldh1a3,Drd1,Htr2c,Pak5,Drd4,Tmod1,Nr4a2,Negr1,Adcy8,Efnb3,Pde1b,Zdhhc8,Chd7,Astn1,Cxcl12,Ido1,Dpp4,Git1,Fxn,Dscam,Drd2,Cln6,Foxa2,Sptbn4,Oprd1,Nms,Hpgds,Tnr,Pitx3,Id2,Epha4,Strn,Avp,Mc3r,Mta1,Kcnj10,Park7,Npc1,Nlgn2,B4galt2,Slurp1,Aph1b,Sod1,Prex2,Ank,Ppp3cb,Btbd9,Nkx2-1,Lgi4,Usp2,Fgf12,Apoe,Dab1,Cstb,App
1538	GOBP_FOREBRAIN_GENERATION_OF_NEURONS	0.0410959	0.4076	0.511074	1.27443	410	54	Inhba,Sema3a,Dct,Ndnf,Prox1,Nrp2,Zmiz1,Ascl1,Gli3,Plxna3,Satb2,Hes5,Nr2e1,Uncx
3548	GOBP_MODULATION_BY_SYMBIONT_OF_ENTRY_INTO_HOST	0.0411206	0.4076	0.547223	1.32437	410	35	Ifitm3,Hs3st5,Gsn,Ifitm2,Cd74,Trim62,Exoc7,Trim11,Ciita,Lgals1,Itgav,Trim21,Ly6e,Trim26
4447	GOBP_CARDIAC_MUSCLE_CELL_MEMBRANE_REPOLARIZATION	0.041137	0.4076	0.568561	1.3515	410	28	Cav3,Kcna5,Scn1b,Rnf207,Kcnq1,Scn4b,Kcne4
8953	HP_OBSESSIVE_COMPULSIVE_TRAIT	0.0411824	0.4076	0.585282	1.37099	410	24	Pcdh19,Magel2,Scn1b,Gabrd,Gabrg2,Hcn1,Stxbp1,Scn9a,Ndn,Slc45a1,Gabra1
5450	GOCC_DENDRITIC_SPINE_MEMBRANE	0.0411909	0.4076	0.645081	1.42583	403	14	Ddn,Shisa6,Itga8,Shisa8,Gria1,Dagla,Atp2b1,Ppp1r9b,Gper1
3397	GOBP_NEGATIVE_REGULATION_OF_LYMPHOCYTE_ACTIVATION	0.0412959	0.408156	0.456679	1.18884	412	128	Inhba,Sox11,Bcl6,Mertk,Gpnmb,Lgals3,Foxj1,Dlg5,Cebpb,Arg2,Pla2g2d,Gal,Tnfrsf13b,Gli3,Inha,Cd74,Nrarp,Bmp4,Lgals9,Ido1,Socs1,Cd274,Tmem131l,Peli1,Ndfip1,H2-M3,Vtcn1,Fgl2,Clnk,Blk,Dtx1,Atm,Ifnb1,Tyrobp,Fcgr2b,Hfe,Pkn1,Tbx21,Scrib,Pla2g2f,Loxl3,Tnfrsf21,Il20rb,Pawr,Axl,Tnfrsf14,Gnrh1,Lyn,Ptpn22
9644	HP_EPIDERMAL_ACANTHOSIS	0.0413248	0.408156	0.558703	1.33867	412	31	Dsp,Wnt10a,Aloxe3,Exph5,Serpinb8,Gjb3,Gja1,Cib1,Cldn1,Enpp1,Il1rn,Jup,Serpinb7,Tgm1,Krt1
4117	GOBP_NEPHRIC_DUCT_DEVELOPMENT	0.0413588	0.408156	0.654338	1.43234	402	13	Gpc3,Pkd1,Bmp4,Ahi1,Epha7,Wnt11,Epha4,Lhx1
1908	GOBP_RESPONSE_TO_RETINOIC_ACID	0.0413959	0.408156	0.469175	1.20781	413	99	Dusp1,Klf4,Tesc,Igfbp2,Twf2,Rara,Ovca2,Ascl1,Rxrg,Brinp2,Cyp26b1,Ltk,Pparg,Rbp4,Fzd7,Serpinf1,Cdkn2d,Gjb3,Tnc,Gja1,Rorb,Brinp1,Ncoa1,Wnt11,Brinp3,Myog,Mill2,Wnt9a,Atm,Wnt10b,Abl2,Rxra,Sox9,Ptk2b,Ptges,Aqp1
1683	GOBP_REGULATION_OF_GRANULOCYTE_DIFFERENTIATION	0.0414967	0.408613	0.644728	1.42505	406	14	Trib1,Tesc,Rara,Adipoq
1256	GOBP_DOPAMINE_SECRETION	0.0415166	0.408613	0.551535	1.32907	414	33	Npy2r,Syt12,Chrna4,Syt6,Syt17,Cxcl12,Syt5,Syt10
5505	GOCC_MYOFILAMENT	0.0416207	0.40927	0.592748	1.379	414	22	Tnni1,Tmod1,Mybpc3,Tnnc1,Acta1,Tnnt2,Tnnc2,Lmod3
6660	GOMF_MODIFIED_AMINO_ACID_BINDING	0.0417958	0.410095	0.481759	1.22796	417	80	Mfge8,Cpne6,Gstm5,Gss,Syt12,Gstm7,Rpe65,Syt6,Appl2,Mthfr,Syt17,Syt5,Syt10,Adgrb1,Mgst1,Dpep1,Mme,Cd300lf,Sytl2,Gsdmd,Cbs,Trim72,Osbpl10,Gstm2,Folr1,Gnmt,Ftcd,Mmut,Cpne1,Ptges,Syt1
10403	DURANTE_ADULT_OLFACTORY_NEUROEPITHELIUM_PERICYTES	0.0417958	0.410095	0.490477	1.24165	417	71	Cdkn1a,A2m,Ramp3,Palmd,Ackr1,Tm4sf1,Igfbp4,Tmem88,Lifr,Cxcl12,Cd74,Abcg2,Vim,Txnip,Cyyr1,Plat,Cd34,Adgrl4,Clec14a,Socs3,Klf2,Thbd,Sele,Aqp1
9119	HP_APLASIA_HYPOPLASIA_OF_THE_ABDOMINAL_WALL_MUSCULATURE	0.0418167	0.410095	0.551299	1.32851	417	33	Gpc3,Myh3,Col3a1,Chrm3,Gpc4,Ski,Cd96,Fbn1,Kras,Braf
4017	GOBP_CELLULAR_RESPONSE_TO_CHOLESTEROL	0.0419588	0.411121	0.634498	1.41602	412	15	Smo,Inhba,Lrp8
3636	GOBP_REGULATION_OF_CELL_DEVELOPMENT	0.0421958	0.412706	0.409648	1.10792	421	453	Smo,Frzb,Bdnf,Hdac1,Sema3a,Mpl,Cav3,Olfm4,Sema3e,Dct,Sox11,Sema7a,Hap1,Rflnb,Sema3c,Trib1,Meltf,Faim,Fbln1,Il6,Rtn4r,Hey2,Dio3,S100a10,Draxin,Twf2,Dll3,Fgg,Hes2,Efnb3,Sema4f,Appl2,Ngfr,Clec7a,Ascl1,Skil,Tiam1,Tnfsf11,Carmil1,Plxna1,Chd7,Aspa,E2f1,Gli3,Adipoq,Sox8,Plxna3,Sema3g,Cxcl12,Pparg,Dll1,Rfx3,Bmp4,Hes5,Serpinf1,Islr2,Rock2,Rcc2,Plxnc1,Lrp8,Kit,Ski,Ifng,Nr2e1,Fstl4,Hoxb3,Nrp1,Nppc,Prex1,Dsc…
8795	HP_ABNORMAL_MORPHOLOGY_OF_THE_LIMBIC_SYSTEM	0.0421958	0.412706	0.502215	1.25916	421	60	Pcdh19,Scn1b,Grin1,Brsk2,Cdh15,Gabrg2,Nr2f1,Tubb3,Kif1a,Stxbp1,Camta1,Mbd5,Dcc,Med12l,Trpm3,Kirrel3,Scn9a,Cars2,Cacng2,Nde1,Gabra1,Kcnq5
10095	HP_TIBIAL_TORSION	0.0423232	0.413559	0.621273	1.40486	418	17	Pcdh19,Scn1b,Gabrd,Slc26a2,Gabrg2,Hcn1,Stxbp1
1668	GOBP_NEUTROPHIL_CHEMOTAXIS	0.0423958	0.413559	0.485027	1.23204	423	76	Tgfb2,Lgals3,Cxcr1,Ccl20,Ccl17,Edn3,Pde4b,Cd74,Dpp4,Cxcl5,Ccl12,Cxcl10,Dpep1,Prex1,Cx3cl1,Ccl22,Pip5k1c,Itga1,Ccl19,Lbp,Itgb2,C5ar2,Mcu
350	GOBP_POSITIVE_REGULATION_OF_TYPE_2_IMMUNE_RESPONSE	0.042396	0.413559	0.625668	1.40659	418	16	Il6,Rara,Il33,Cd74,Ido1
3831	GOBP_MEIOSIS_I_CELL_CYCLE_PROCESS	0.0424958	0.413599	0.465624	1.20323	424	107	Mei1,4930447C04Rik,Syce2,Ago4,Hspa2,Tdrd9,Rad51b,Rad54b,Tex12,Fancd2,Slx4,Stag3,Rec8,Ndc1,Spata22,Plk1,Psmc3ip,Cdc25a,Cntd1,Piwil2,Cenps,Msh6,Ccne2,Cenpx,Atm,Tex15,Top2a,Fbxo5,Mov10l1,P3h4,Mael,Sycp1,Ing2,Hsf2bp,Trip13,Top2b,Brdt
1526	GOBP_STRIATUM_DEVELOPMENT	0.0425683	0.413599	0.633455	1.4137	418	15	Inhba,Aldh1a3,Rarb,Slc7a11,Drd2
4323	GOBP_CRANIOFACIAL_SUTURE_MORPHOGENESIS	0.0425683	0.413599	0.633615	1.41405	418	15	Twist1,Tgfb3,Frem1,Gli3,Bmp4
6507	GOMF_S100_PROTEIN_BINDING	0.0425903	0.413599	0.652764	1.42889	414	13	S100a6,Anxa11,Kcnk3,Ager,Fgf1
1631	GOBP_NEGATIVE_REGULATION_OF_OSSIFICATION	0.0426256	0.413599	0.557886	1.33671	425	31	Rflnb,Rbpj,Mef2c,Trpm4,Lrp4,Smad6,Chsy1,Ahsg,Rflna,Enpp1,Sox9,Ptk2b,Fgf23,Ltbp3
4178	GOBP_EOSINOPHIL_MIGRATION	0.0426263	0.413599	0.621046	1.40435	421	17	Lgals3,Ccl12,Adam8,Cx3cl1
1956	GOBP_POSITIVE_REGULATION_OF_INTERLEUKIN_6_PRODUCTION	0.0426957	0.413845	0.484867	1.23163	426	76	Il16,Twist1,Il17d,Il6,Ticam1,Tlr9,Clec7a,Il33,Cd74,Il6ra,Ifng,Arhgef2,Ager,Lbp,Tlr6,Tlr8,Il17ra,Selenok,Hyal2,Tyrobp,Tlr7,Mavs,Nod1,Nlrp10,Akirin2,Inava,Lilra5,Il17f,Cyba,Tlr1,Pou2af1,Il1rl2,Mapk13,App,Ereg,Pycard,Pou2f2,F2r,Tslp,Cd36,Isl1,Stat3
6773	HP_LONG_PENIS	0.042727	0.413845	0.685631	1.44057	407	10	Gpr101
4478	GOBP_OLEFINIC_COMPOUND_METABOLIC_PROCESS	0.0427957	0.414145	0.470547	1.20999	427	96	Aloxe3,Ptgs2,Cyp11a1,Dkkl1,Aldh1a3,Grin1,Mapk3,Gstm7,Rpe65,Dkk3,Alox8,Clcn2,Elovl2,Ephx2,Akr1c18,Adm,Dagla,Ptgs1,Ptgis,Hpgds,Acsl1,Bco2,Scp2,Bmp2,Akr1c21,Lhb,Ptges,Ptgds,Pla2g2f,Pla2g4a,Daglb,Pla2g10,Abcd1,Cyp2e1,Cyp4f13,Stat5b,Ephx1,Dhrs9,Rdh13,Bmp5,Cyp4f14,Dhrs13,Cbr1,H6pd,Cyp2j6,Alox5
3639	GOBP_REGULATION_OF_MEMBRANE_REPOLARIZATION	0.0429731	0.415397	0.574632	1.35719	428	26	Cav3,Kcna5,Scn1b,Rnf207,Kcnq1,Scn4b,Kcne4
1283	GOBP_REGULATION_OF_SKELETAL_MUSCLE_CELL_PROLIFERATION	0.0430008	0.415397	0.652116	1.42747	418	13	Mstn,Six1,Angpt1,Ephb1,Myog,Paxbp1,Fgf2
2799	GOBP_POSITIVE_REGULATION_OF_REGULATORY_T_CELL_DIFFERENTIATION	0.0431528	0.416498	0.673217	1.43584	414	11	Bcl6,Socs1,Ifng,H2-M3
6511	GOMF_MYOSIN_II_BINDING	0.0434647	0.418378	0.672316	1.43392	417	11	Myl4,Stxbp5,Gsn,Stxbp5l
5638	GOCC_INO80_TYPE_COMPLEX	0.0434783	0.418378	-0.307622	-1.28656	0	23	Tfpt,Mcrs1,Ep400,Actl6a,Uchl5,Ing3,Dmap1,Actr5,Kat5,Ino80b,Ino80e,Yy1,Srcap,Brd8,Actr8,Ino80c,Znhit1,Ruvbl1,Ino80,Ruvbl2,Trrap,Actr6,Nfrkb
6403	GOMF_RECEPTOR_SERINE_THREONINE_KINASE_BINDING	0.043487	0.418378	0.583231	1.36618	433	24	Inhba,Elapor2,Magi2,Bmp4,Bmp3,Gdf15,Smad6,Nodal,Oprd1,Bmp2,Cfc1,Gdf9,Bmp10,Pycard,Bmp5,Fadd
5003	GOBP_NEGATIVE_REGULATION_OF_REPRODUCTIVE_PROCESS	0.0435	0.418378	0.517527	1.28193	434	49	Acvr1c,Dusp1,Sulf1,Timp1,Bmp4,Serpinf1,Nr5a1,Nppc,Rad1,Gja1,Nodal,Mos,Fbxo43,Nanos2,Fbxo5,Trip13
2283	GOBP_CD4_POSITIVE_ALPHA_BETA_T_CELL_CYTOKINE_PRODUCTION	0.0437374	0.420001	0.619624	1.40114	432	17	Il1r1,Il6
3426	GOBP_POSITIVE_REGULATION_OF_TRANSFERASE_ACTIVITY	0.0437956	0.420001	0.402027	1.0929	437	616	Ntf3,Igfbp6,Tenm1,Rasgrp1,Serinc2,Cenpe,Bdnf,Parm1,Card10,Tgfb2,Kitl,Gadd45a,Prlr,Flt3,Cdkn1a,Ppp1r3g,Dusp5,Lmo4,Tpd52l1,Pkib,Pkd1,Mertk,Klf4,Fgf18,Ephb6,Cdk5r2,Epha8,Cartpt,Muc20,Igf2,Tgfb3,Pak5,Drd4,Mapk3,Map3k5,Prox1,Agt,Afap1l2,Gprc5c,Prkar1b,Adcy8,Hbegf,Ncapg2,Tlr9,Map3k4,Fgf10,Edn3,Lpar1,Pea15a,Pik3r6,Tiam1,Tnfsf11,Lmtk2,Insrr,Adra2a,Ccnd2,Ltk,Adipoq,Cd74,Dusp9,Mst1r,Ang,Pik3r5,Arhgef5,Slc8…
6395	GOMF_TUMOR_NECROSIS_FACTOR_RECEPTOR_SUPERFAMILY_BINDING	0.0438	0.420001	0.522541	1.28835	437	46	Ntf3,Bdnf,Casp8,Tnfsf11,Tradd,Traf1,Traf3,Pidd1
4022	GOBP_CELLULAR_RESPONSE_TO_PURINE_CONTAINING_COMPOUND	0.0438218	0.420001	0.650471	1.42387	426	13	Ryr1,Gstm7,Cacna1s
3303	GOBP_COGNITION	0.0439956	0.421298	0.427226	1.13965	439	256	Ntf3,Nptx2,Lrrn4,Bdnf,Calb1,Cck,Drd5,Drd1,Kcnk10,Sgk1,Pak5,Tpbg,Grin1,Chrna4,Cebpb,Plk2,Tafa2,Prkar1b,Tac1,Adcy8,Slc6a1,Rasgrf1,Prkcg,Pde1b,Jun,Gria1,Mef2c,Klk8,Kcnk4,Stra6,Chd7,Npas4,Slc8a2,Serpinf1,Kit,Ptchd1,Slc7a11,St3gal4,Git1,Chrna7,Thra,Mme,Adcy1,Fen1,Drd2,Kras,Ntrk1,Ager,Galr3,Kcnk2,Bche,Brinp1,Chmp2b,Plcb1,Tnr,Grin2a,Htr2a,Crh,Asic1,Gtf2a1l,Fos,Slc8a3,Mfsd2a,Adcy3,Vip,B4galt2,Tifab,Shank1
3351	GOBP_REGULATION_OF_SMALL_GTPASE_MEDIATED_SIGNAL_TRANSDUCTION	0.0440956	0.421674	0.421948	1.13049	440	299	Ralgapa2,Lpar4,Rasgrp1,Stard13,Stard8,Tgfb2,Kitl,Arhgdig,Bcl6,A2m,Cyth4,Rtn4r,Racgap1,Arhgap42,Col3a1,Cavin4,Chn2,Arhgap23,Rasgrf1,Arhgap32,Stk19,Fgf10,Lpar1,Tiam1,Arhgap6,Spry3,Trim67,Rhoq,Rasal1,Arhgef5,Arhgef4,Sipa1l2,Arhgef26,Arap2,Arhgap12,Arhgap26,Spry2,Arhgap44,Timp2,Rasgrf2,Amot,Pik3r2,Rap1gap2,Iqsec1,Rasgef1a,Auts2,Gpr35,Stambp,Nrp1,Prex1,Obscn,Arhgef2,F2rl2,Rhot2,Arhgap45,Kras,Ntrk1,Pra…
6310	GOMF_CHEMOKINE_BINDING	0.0441265	0.421674	0.560234	1.33901	440	30	Plp2,A2m,Cxcr1,Ackr1,Ccrl2,Ackr2,Itga4,Ccr4,Cxcr3,Ccr10,Fgf2,Pdpn,Itgav,Cxcr4,Ccr9,Ccr6,Ackr3,Ccr7,Cxcr2
6058	GOMF_TRANSLATION_ACTIVATOR_ACTIVITY	0.0441501	0.421674	-0.456459	-1.42861	19	10	Ctif,C1qbp,Dhx29,Boll,Paip1,Dazl,Mif4gd,Pabpc1,Rps27l,Larp1
6456	GOMF_HORMONE_BINDING	0.0441956	0.421741	0.48042	1.22501	441	81	Crym,Inhba,Prlr,Aldh1a3,Acvr1,Pth2r,Adcyap1r1,C2cd2l,Ebi3,Hcrtr1,Npr3,Crhr2,Gipr,Ttr,Thra,Glp1r,Pik3r1,Vipr2,Ghrhr,Galr3,Npr1,Ar,Mc3r,Atp1a1,Crhr1,Abhd2,Gper1,Avpr1a,Nr3c1,Mtnr1a,Ide,Amhr2,Tspo,Ucn2,Atp1a3,Cdh13,Galr2,Pkm,Oxtr,Ghr
3524	GOBP_POSITIVE_REGULATION_OF_CALCIUM_ION_TRANSPORT	0.0442956	0.422328	0.466628	1.20342	442	103	Capn3,Stc1,Hap1,Drd1,Npsr1,Ramp3,Lgals3,Grin1,Stac,P2rx5,Gstm7,Hspa2,Wfs1,Trdn,Cxcl12,Homer1,Ccl12,G6pdx,Cxcl10,Cx3cl1,Sri,Stac2,Lpar3,Crh,Hcrt,Cacnb2,Ehd3,Plcg2,Atp2b1,Lilra5,Atp1b1,Gper1,Thy1,Jph2,Atp2c2,Plp1,Tspo,Cacna2d1,Plcg1,Mylk,Rgn,Slc9a1,Stim2,F2r,Orai1,Pkd2
10773	Gemma_GSE47847_Early_life_stress_in_fathers_impairs_synaptic_plasticity_in_the_offspring_-__brain_collected_after_acute_swim_stress_treatment_acute.swim.stress_Down	0.0443956	0.422864	0.4504	1.17778	443	142	Tstd1,Capn3,Nrn1l,Smpdl3b,Stac,Pla1a,Zglp1,Zfp882,Eci1,Apoc3,Plekhh2,Sh3glb2,Tekt4,Dedd2,Acrbp,Prodh,Adcy7,Tgfb1i1,Cfap45,Ndc1,Zfp128,Sh3bp5,Dlx6,Nudt17,Zfp78,Dram1,Psrc1,Dnase1l2,Opn4,Zfp82,Inip,Tnfsf13b,Vps25,Rhobtb2,Ajm1,Erf,Mmp24,Cdan1,Zmym1,Immp1l,Lrg1,Cul9,Fndc8,Prkd2,Ptgds,Dok3,Krtcap3,Crip3,Cc2d1a,Cbx2,Klc3,Dgcr2,Igflr1,Zscan22,Srrm4,Alkbh2
3662	GOBP_INNERVATION	0.0444288	0.422864	0.590342	1.3734	442	22	Sema3a,Sulf1,Prkcg,Chd7,Itga4,Fbxo45,Nrp1,Ntrk1
5652	GOCC_9PLUS0_NON_MOTILE_CILIUM	0.0444956	0.423132	0.46273	1.19748	444	111	Cdhr1,Kif17,Smo,Rab27a,Abca4,Opn3,Mertk,Pcare,D630045J12Rik,C130074G19Rik,Inha,Iqcb1,Napepld,Crb1,Myo7a,Prom1,Cep290,Ptgs1,Dhrs3,Rgr,Ttll6,Arr3,Cetn1,Cib2,Opn4,Ift80,Rom1,Pkhd1,Tbcc,Ift122,Phyh,Impg1,Tsga10ip
1560	GOBP_REGULATION_OF_CELL_CELL_ADHESION	0.0446955	0.424459	0.413918	1.11569	446	383	Cd1d1,Icosl,Bcl6,Jag1,Klf4,Gpnmb,Il6,Igf2,Lgals3,Zap70,Foxj1,Igfbp2,Prkg1,Dlg5,Cebpb,Zbtb16,Fgg,Lck,Ass1,Skap1,Efnb3,Arg2,Rara,Sox4,Zmiz1,Ccdc88b,Adam19,Egr3,Pik3r6,Tnfsf11,Ebi3,Zfp703,Hsph1,Pla2g2d,Gli3,Adipoq,Cxcl12,Cd74,Efnb1,Nrarp,Bmp4,Lgals9,Icos,Itga4,Ido1,Prkca,Malt1,Socs1,Plpp3,Dpp4,Ccl12,St3gal4,Ifng,Ppara,Ppm1f,Spint2,Cd3e,Cd274,Tmem131l,Pik3r1,Peli1,Adam8,Cx3cl1,Epcam,Epha7,Zbtb1,Fut9,…
5080	GOBP_REGULATION_OF_OSTEOCLAST_DEVELOPMENT	0.0447125	0.424459	0.67054	1.43013	429	11	Tnfsf11,Fbn1,Cldn18,Tyrobp,Gpr68,Fbxw7,Notch2
10815	"Gemma_GSE8641_Rnf41_is_associated_with_anxiety_like_behavior,_major_depression_and_beta_carboline_induced_seizure_-_GPL339_StrainOrLine_C57BL.6_Up"	0.0448134	0.424683	0.553245	1.32983	447	32	Crym,Nat8f4,Arhgap23,Sox4,Adam1a,Csf2ra
10816	"Gemma_GSE8641_Rnf41_is_associated_with_anxiety_like_behavior,_major_depression_and_beta_carboline_induced_seizure_-_GPL340_StrainOrLine_C57BL.6_Up"	0.0448134	0.424683	0.553245	1.32983	447	32	Crym,Nat8f4,Arhgap23,Sox4,Adam1a,Csf2ra
180	GOBP_STARTLE_RESPONSE	0.0451949	0.426829	0.58513	1.36658	450	23	Penk,Drd1,Grin3a,Grid2,Drd2,Grin2a
3343	GOBP_POSITIVE_REGULATION_OF_SECRETION	0.0451955	0.426829	0.424072	1.13398	451	279	Npy2r,Inhba,Cck,Tgfb2,Rab27a,Sox11,Cdk5r2,Cartpt,Tgfb3,Ache,Pck2,Fgg,Tfr2,Tac1,Adcy8,Baiap3,Stxbp5,Sox4,Exph5,Edn3,C2cd2l,Pla2g3,Tnfsf11,Cacna1g,Gal,Inha,Cxcl12,Pla2r1,Ang,Rbp4,Syt10,Unc13b,Doc2b,Ghrh,Gck,Trpm4,Nmb,Gipr,Stx1a,Stxbp1,Ifng,Cftr,Wls,Cacna1i,Pdcd6ip,Adam8,Sri,Drd2,Ghrhr,Pdx1,Gja1,Myo18a,Rph3al,Sytl4,Prl,Slc30a8,Npr1,C1qtnf12,Itgb2,Avp,Blk,Crh,Frmd4a,Mcu,Vegfc,Cacnb2,Bmp2,Nlgn2,Gpr68,…
5537	GOCC_LYSOSOMAL_LUMEN	0.0451955	0.426829	0.475687	1.21729	451	87	Ogn,Gpc3,Gpc1,Lum,Dcn,Bgn,Gpc5,Ctsk,Gpc4,Galns,Cd74,Pld3,Ncan,Naaa,Bcan,Serpinb13,Arsb,Man2b2,Nsg2,Prelp,Gpc2,Cspg4,Gpc6,Sdc2,Plbd2,Cubn,Arsa,Gla,Hsp90aa1,Hspg2,Smpd1
7080	HP_ABNORMAL_NASOLACRIMAL_SYSTEM_MORPHOLOGY	0.0451955	0.426829	0.508315	1.26755	451	54	Twist1,Frem1,Col3a1,Six1,Fgf10,Trp63,Satb2,Malt1,Fras1,Knstrn,Frem2,Col11a2,Kras
5041	GOBP_POSITIVE_REGULATION_OF_STEM_CELL_PROLIFERATION	0.0453724	0.428131	0.593998	1.3758	451	21	Kitl,Sox11,Nr2e1,Epcam,Gja1,Cited1,Ptprc,Vegfc,Tert,Ltbp3,Fermt2,Nanog
2778	GOBP_CELL_CELL_JUNCTION_ORGANIZATION	0.0454955	0.428555	0.437299	1.1555	454	189	Dsp,Nectin3,Tgfb2,Tgfb3,Plekha7,Dlg5,Agt,Fscn1,Mpp7,Zfp703,Cadm3,Cdh15,Gpbar1,Lsr,Ang,Cdh10,Dsg2,Prkca,Rock2,Cdh9,Grhl1,Ace2,Mtdh,Cdh7,Fzd5,Snai2,Cldn10,Cldn22,Cldn14,Pdcd6ip,Pip5k1c,Cdh3,Pkp4,Smad3,Gja1,Ptpro,Cldn3,Wnt11,Epha4,Strn,Pard6b,Cdh4,Cadm1,Sdk2,Cldn1,Cadm2,Cd9,Cdh8,Cntnap1,Cldn18,Ajm1,Lims2,Nlgn2,Pkhd1,Nectin4,Cdh11,Cdh18,Inava,Cdh17,Pard6g,Sdk1,Fermt2,Jup,Rhoa,Marveld2,Ccm2,Tgfbr1,Lim…
6800	HP_HORSESHOE_KIDNEY	0.0454955	0.428555	0.493571	1.24323	454	65	Fat4,Greb1l,Sema3e,Ccbe1,Rps15a,Rarb,Tsr2,Stra6,Chd7,Ccnq,Fancd2,Cd96,Slx4,Cwc27,Smoc1,Kras
4691	GOBP_POSITIVE_REGULATION_OF_NEUTROPHIL_MIGRATION	0.0455729	0.428917	0.577688	1.35891	454	25	Il1r1,Cd74,Adam8,Ccl19,Lbp,Cd99l2,Mcu
10943	Gemma_GSE88736_Transcriptomics_of_environmental_enrichment_and_cocaine_using_quantitative_next_generation_sequencing_treatment_cocaine_Down	0.0456691	0.429334	0.648433	1.41941	444	13	Fam184b,Lsp1,Acss1,Pla2g4e
10313	FAN_EMBRYONIC_CTX_BRAIN_EFFECTOR_T_CELL	0.0456954	0.429334	0.466353	1.202	456	102	Tstd1,Cd7,Ctsw,Zap70,Syne1,S100a4,Lck,Stat4,Skap1,Rap1b,Ifitm2,Lsp1,Hsh2d,Il2rb,Txnip,Cd96,Btg1,Septin6,Il2rg,Plac8,Cd3e,Sytl1,Adam8,Hopx,Dguok,Id2,Chst12,Cytip,Cd244a,Dusp2,Ptprc,Clic3,Abi3,Arhgef3,Gpr65,Cdc42se2,Stk10,Ly6e,Prf1,Clic1
411	GOBP_CARDIAC_LEFT_VENTRICLE_MORPHOGENESIS	0.0458809	0.430667	0.639987	1.41457	449	14	Npy2r,Hey2,Rbpj
2311	GOBP_STEROID_HORMONE_SECRETION	0.0459158	0.430667	0.598207	1.37925	456	20	Inhba,Agt,Tac1,Gal,Crh,Crhr1,C1qtnf1,Selenom,Gdf9
609	GOBP_UNSATURATED_FATTY_ACID_BIOSYNTHETIC_PROCESS	0.046	0.431088	0.521464	1.28569	459	46	Ptgs2,Pla2g3,Alox8,Cd74,Elovl2,Akr1c18,Mif,Abcd2,Scd1,Ptgs1,Ptgis,Hpgds,Avp,Sirt1,Ptges,Ptgds,Pla2g4a,Daglb,Avpr1a,Prxl2b,Abcd1
5480	GOCC_SODIUM_CHANNEL_COMPLEX	0.0460922	0.431223	0.58082	1.36054	459	24	Grik3,Scnn1a,Scn1b,Cacna1g,Scn4b,Trpm4,Scn3a,Cacna1i,Scn9a,Scn5a
10731	Gemma_GSE10415_7_Brain_Regions_in_20_Inbred_Strains_of_Laboratory_Mice_StrainOrLine_SWR.J_Up	0.0460954	0.431223	0.394569	1.07755	460	855	Igfbp6,Cpne9,Cdhr1,Serpina3n,Serpina3g,Thsd4,Gpr83,Serinc2,Gsg1l,Spink8,Igfbpl1,Cox7a1,Cav3,Card10,Frmd4b,Mylk3,Icosl,Cdkn1a,Etnppl,Spock3,Ifi27l2a,Ccno,Drd1,Krt12,Grb14,Tacr3,Cd300c2,St18,Parvb,Fbln1,Sh2d6,Gchfr,Foxj1,Actl10,Stac,Lefty1,Ccdc162,Sfxn2,Myom2,Serpinb1b,Rarres1,Nxf2,Ccl20,Rab38,Gstm7,Isoc1,Gja10,Stat4,Cacng3,Tfcp2l1,Gsn,Sox4,Zfp324,Lrrc1,Tfap2c,Zfp692,Lpar1,Itga8,Col1a2,Pla2g5,Ccrl2…
840	GOBP_SALIVARY_GLAND_DEVELOPMENT	0.0461323	0.431223	0.561261	1.338	460	29	Sema3a,Tgfb2,Sema3c,Tgfb3,Tfcp2l1,Fgf10,Plxna1,Clcn2
6418	GOMF_PHOSPHATIDYLINOSITOL_3_KINASE_REGULATOR_ACTIVITY	0.0462916	0.432011	0.603883	1.3839	459	19	Cish,Klf4,Pik3r6,Pik3r5,Socs1,Pik3r2,Pik3r1
1655	GOBP_NEGATIVE_REGULATION_OF_TRANSFORMING_GROWTH_FACTOR_BETA_RECEPTOR_SIGNALING_PATHWAY	0.0462954	0.432011	0.483573	1.22652	462	74	Onecut1,Cidea,Rasl11b,Tgfb3,Skil,Adamtsl2,Emilin1,Spry2,Ski,Wfikkn1,Onecut2,Tgfb1i1,Ppara,Pmepa1,Ppm1a,Wfikkn2,Smad6,Fbn1,Smad3,Spred1,Spred3,Dand5,Sirt1,Hspa1a,Mtmr4,Ubc,Il17rd,Peg10,Nkx2-1,Slc2a10,Tgfbr1,Ltbp1,Htra1,Vasn
6193	GOMF_OXIDOREDUCTASE_ACTIVITY_ACTING_ON_SINGLE_DONORS_WITH_INCORPORATION_OF_MOLECULAR_OXYGEN	0.0463742	0.432176	0.577289	1.35797	462	25	Tdo2,Aloxe3,Rpe65,Cdo1,P4ha2,Alox8,Ido1,P4ha3,Bco2,Ado
477	GOBP_MITOCHONDRIAL_ELECTRON_TRANSPORT_CYTOCHROME_C_TO_OXYGEN	0.0463918	0.432176	-0.388574	-1.39395	8	14	Cox10,Cox6a1,Afg1l,Ndufa4,Cox15,Cox6a2,Cox8a,Cox5a,Cox7a2l,Cycs,Cox4i1,Cox7b,Cox6b1,Cox4i2
4966	GOBP_RESPONSE_TO_LEUKEMIA_INHIBITORY_FACTOR	0.0464954	0.432407	0.479912	1.22244	464	79	Prdm5,Klf4,Cth,Rif1,Sstr1,Nrp2,Ctbp2,Klf5,Tnfsf11,Abcd4,Pcolce2,Spry2,Parp16,Nefh,Gfpt2,Adam23,Pml,Pfkp,Gclm,Pdcd10,Dtx1,Vegfc,Mtf2,Socs3,Bclaf1,Sirt1,Tfrc,Pmm1,Icam1,Spock2,Bspry,B3gnt2,Mras,Msc,Rarg,Mat2a,Ubxn2a,Srsf3,Srm
9222	HP_ABNORMALITY_OF_PAIN_SENSATION	0.0464954	0.432407	0.502885	1.25783	464	57	Magel2,Igf2,Ntng1,Lifr,Prps1,Retreg1,Mkrn3,Sord,Kif1a,Stxbp1,Fbn1,Ntrk1,Tdp1,Hk1,Scn9a,Gabbr2,Cct5,Ndn,Gria3
5835	GOMF_GLUTATHIONE_TRANSFERASE_ACTIVITY	0.0465397	0.432453	0.609975	1.38955	461	18	Gstm5,Gstm7,Gstm1,Ltc4s,Mgst1,Hpgds,Gsta3,Gstm2,Gsto2,Ptges,Lancl1,Gstt2,Mgst2
10225	Endothelial_All_Zeisel_Science_2015	0.0465953	0.432603	0.421029	1.12833	465	301	Il1r1,Fbln2,Plp2,Clec1a,Foxq1,Card10,Kitl,Sema7a,Midn,Car4,Arhgef15,Tspan18,Tpd52l1,Slc35f2,Ctsw,Palmd,Zap70,Slc6a20a,Vwa1,Kcnq1,Fyco1,Dach1,Ctla2a,Sox4,Pgm5,Edn3,Pik3r6,Efr3b,Itprip,Megf6,Tmem88,Stra6,Cxcl12,B4galt4,Ackr2,Arhgef5,Sipa1l2,Mospd1,Colgalt2,Fbxl7,Nampt,Atp11c,Il2rg,Kcp,Snai2,Polk,Prom1,Axin2,Kif26a,Fam13a,Robo4,Apbb2,Isyna1,Irf9,Kdr,Proser2,Ccm2l,Ltbp4,Cyyr1,Prnd,Ptpn12,Igfbp3,Mill2…
3456	GOBP_KERATINOCYTE_MIGRATION	0.0467337	0.433521	0.629632	1.40516	459	15	Hbegf,Fgf10,Fermt1,Epb41l4b,Iqsec1
10055	HP_BILIARY_TRACT_NEOPLASM	0.0467921	0.433599	0.668578	1.42595	449	11	Ptpn3,Gpr35,Mst1,Hfe,Pkhd1,Rnf43,Arsa
4129	GOBP_GLOMERULAR_EPITHELIAL_CELL_DIFFERENTIATION	0.0468954	0.433599	0.60311	1.38213	465	19	Jag1,Foxj1,Adipoq,Magi2,Bmp4,Basp1,Prom1,Ptpro
1505	GOBP_DIENCEPHALON_DEVELOPMENT	0.0469953	0.433599	0.491243	1.23966	469	67	Smo,Sema3a,Hap1,Ndnf,Nr4a2,Nrp2,Rbpj,Fgf10,Gsx1,Tbx19,Bmp4,Ghrh,Ptchd1,Drd2,Ghrhr,Ncoa1,Pou3f2,Crh,Hes1,Hesx1,Bmp2,Fgf8
5572	GOCC_POSTSYNAPTIC_MEMBRANE	0.0469953	0.433599	0.426774	1.1378	469	251	Gsg1l,Nectin3,Syndig1,Dgkb,Grik3,Sorcs2,Ddn,Shisa6,Grin1,Cbln1,Actn2,Syne1,Chrna4,Grik1,Gabrr2,Efnb3,Sema4f,Nrp2,Cacng3,Htr3a,Gabrd,Shisa8,Tiam1,Acp4,Chrm3,Gria1,Clstn1,Gabrg2,Flrt3,Cdh10,Cacng5,Grin3a,Cdh9,Grin3b,Tenm2,Chrna7,Grid2,Chrna1,Gabrr3,Lrrtm1,Gabra2,Dagla,Fbxo45,Dnm3,Epha7,Adcy1,Drd2,Pdlim4,Dcc,Cntn2,Cacng8,Atp2b2,Gabra4,Oprd1,P2rx6,Rgs7bp,Grin2a,Epha4,Strn,Chrna2,Lrrtm4,Sema4c,Kcnd1,C…
13	GOBP_SULFUR_AMINO_ACID_METABOLIC_PROCESS	0.0470188	0.433599	0.546989	1.31812	469	33	Cth,Mtrr,Cdo1,Mthfr,Csad,Slc7a11,Agxt,Bhmt,Sms,Dpep1,Gclm,Cbs,Ado,Gnmt,Mmut
10905	Gemma_GSE72343_Circuit-wide_transcriptional_profiling_reveals_region_specific_gene_co-expression_networks_regulating_depression_susceptibility_phenotype_resilient_Up	0.0470235	0.433599	0.539446	1.31045	469	37	Il1r1,Serpina3g,Bcl3,Ctla2a,Ly6a,Pla1a,Cd300lf,Scgb3a1,Plin4,Alas2,Selp,Fkbp5,Mfsd2a,Lrg1,Slc4a1,Sele
10906	Gemma_GSE72343_Circuit-wide_transcriptional_profiling_reveals_region_specific_gene_co-expression_networks_regulating_depression_susceptibility_phenotype_susceptible_Up	0.0470235	0.433599	0.539446	1.31045	469	37	Il1r1,Serpina3g,Bcl3,Ctla2a,Ly6a,Pla1a,Cd300lf,Scgb3a1,Plin4,Alas2,Selp,Fkbp5,Mfsd2a,Lrg1,Slc4a1,Sele
2572	GOBP_REGULATION_OF_POTASSIUM_ION_TRANSPORT	0.0470953	0.433599	0.477611	1.21996	470	84	Cav3,Kcna5,Nos1,Drd1,Rnf207,Lrrc55,Actn2,Kcnq1,Kcns2,Edn3,Adra2a,Rgs4,Gal,Kcnip4,Kcnab1,Atp1b3,Kcne4,Drd2,Vamp2,Kcnip1,Cd63,Kcns1,Kcng1,Htr2a,Lrrc38,Hcrt,Lrrc26,Vip,Amigo1,Ptk2b,Atp1b1,Kcnc2,Kcnab3,Stk39,Neto2,Kcnh2,Galr2
1506	GOBP_TELENCEPHALON_DEVELOPMENT	0.0471953	0.433599	0.432907	1.14829	471	213	Fat4,Smo,Inhba,Hdac1,Sema3a,Sema7a,Aldh1a3,Drd1,Cdk5r2,Rtn4r,Emx1,Draxin,Prox1,Npy,Col3a1,Zmiz1,Rarb,Lpar1,Ascl1,Chd7,Gli3,Plxna3,Cxcl12,Neurod6,Bmp4,Hes5,Lrp8,Ski,Slc7a11,Epha5,Nr2e1,Atp2b4,Bcan,Fbxo45,Mas1,Uncx,Drd2,Nrg3,Ncoa1,Plcb1,Tnr,Pou3f2,Anxa3,Kirrel3,Ephb3,Lhx1,Scn5a,Hes1,Tacc2,Slc8a3,Bmp2,Mfsd2a,Fgf8,Cdk5r1,Nde1,Lamb1,Ppp1r9b,Aqp1,Tmem108,P2ry12,H2ax,Dlx1,Avpr1a,Foxg1,Cdon,Nkx2-1,Dab2ip…
8898	HP_ABSENCE_OF_SECONDARY_SEX_CHARACTERISTICS	0.0472	0.433599	0.52901	1.29659	471	42	Tac2,Cyp11a1,Tacr3,Prokr2,Chd7,Map3k1,Dusp6,Nr5a1,Foxa2,Hs6st1,Gata4,Hesx1,Fgf8,Esr1,Pola1,Sox9
10015	HP_ULCERATIVE_COLITIS	0.0472301	0.433599	0.679036	1.42671	450	10	Il6,Gpr35,Mst1,Inava,Plcg2
3130	GOBP_NEGATIVE_REGULATION_OF_BEHAVIOR	0.0472529	0.433599	0.621015	1.39613	466	16	Npy2r,Cck,Napepld,Drd2,Crh
1610	GOBP_COLLAGEN_FIBRIL_ORGANIZATION	0.0472953	0.433599	0.511188	1.26991	472	51	Tnxb,Tgfb2,Lum,Dpt,Col11a1,Col3a1,Col1a2,Crtap,Emilin1,Col5a1,Adamts14,Col12a1
6152	GOMF_CHANNEL_REGULATOR_ACTIVITY	0.0472953	0.433599	0.452352	1.17804	472	129	Npy2r,Cav3,Nos1,Arpp19,Sgk1,Scn1b,Drd4,Prkg1,Lrrc55,Fxyd6,Npy,Cacng3,Itpr1,Kcnip4,Scn4b,Kcnab1,Cacng5,Fxyd4,Stx1a,Rem2,Kcne4,Chrna7,Ptpn3,Stx7,Commd1,Cftr,Atp2b4,Fxyd7,Fxyd1,Prss8,Sri,Kcnip1,Cacng8,Cacng6,Kcns1,Fkbp1b,Lrrc38,Slc5a3,Rem1,Lrrc26,Cacng2,Ambp,Bsnd
2472	GOBP_EAR_MORPHOGENESIS	0.0473953	0.433791	0.465336	1.19889	473	101	Frzb,Twist1,Aldh1a3,Tcap,Mapk3,Prox1,Col11a1,Six1,Fgf10,Chd7,Spry2,Prkra,Clrn1,Lhfpl5,Myo6,Myo7a,Cep290,Dlx6,Myo3b,Grhl3,Ttc39c,Hesx1,Fgf8,Tifab,Tbx18,Kcnq4,Hpn,Gsc,Sox9,Sod1,Gbx2,Triobp,Foxg1,Mafb,Osr1,Fzd2,Tfap2a,Prrx1,Six4,Dvl2,Fzd6,Lrig3,Sobp,Zic1,Hmx2,Wnt3a,Cthrc1,Tshz1,Sec24b,Msx1,Nog,Six2,Wnt1,Chrna10,Wnt5a,Eya1,Lrig1,Slitrk6
10522	Johnson_2016_Coexpression_Hippocampus_Human_M1	0.0473953	0.433791	0.391903	1.07235	473	989	Necab3,Rab26,Sh2d5,Tenm1,Kif17,Gpr83,Nkd2,Tmem198,Hdac1,Cygb,Nrsn2,Parp8,Ldoc1,Slbp,Parm1,Sema3e,Cpne6,Arhgdig,Pcdh19,Tspan33,Pnck,Fibcd1,Lmo4,Sowaha,Rspo3,Tcerg1l,Rasl11b,Ccbe1,Cdk5r2,Cartpt,Tesc,Grin1,Fam111a,Entpd3,Hpcal1,Ache,Emx1,Twf2,Podxl2,Pcdh7,Trnp1,Sstr1,Gpr12,Stat4,Efnb3,Hyls1,Sema4f,Fam174b,Ociad2,Cacng3,Rara,Stxbp5,Mtmr11,Slc7a4,Prkcg,Map3k4,Psme1,Arhgap32,Gabrd,Vstm2l,Pnma2,Klhl35,E…
3620	GOBP_POSITIVE_REGULATION_OF_LIPASE_ACTIVITY	0.0474953	0.434026	0.489362	1.23611	474	68	Ntf3,Bdnf,Apoh,Lpar1,Pla2g5,Plin5,Arhgap6,Ang,Kit,Pnlip,Nmur1,Nmur2,Pdgfra,Fgf2,Htr2a,Ednra,Abl2,Plcb2,Apoa5,Esr1,Sele,P2ry12,Avpr1a,Arf4,Rhoa
5007	GOBP_NEGATIVE_REGULATION_OF_SIGNALING_RECEPTOR_ACTIVITY	0.0475	0.434026	0.515973	1.27575	474	48	Lypd1,Dkkl1,Ramp3,Ly6h,Dkk3,Lypd6,Pparg,Wfikkn1,Ace2,Ppara,Esr2,Wfikkn2,Cnrip1,Zgpat,Cblc,Vps25,Hfe
8687	HP_ACUTE_HEPATIC_FAILURE	0.0475809	0.434382	0.570718	1.34795	474	26	Ryr1,Cacna1s,Mefv,Gpr35,Rint1,Mst1
3095	GOBP_EOSINOPHIL_CHEMOTAXIS	0.047619	0.434382	0.645781	1.41361	463	13	Lgals3,Ccl12,Cx3cl1
2002	GOBP_CELL_PART_MORPHOGENESIS	0.0476952	0.434382	0.399837	1.08771	476	646	Ntf3,Cpne9,Smo,Ntn5,Bdnf,Gfra2,Sema3a,Gfra1,S100a6,Cck,Sema3e,Cpne6,Sema7a,Gpc1,Nrn1l,Lhx9,Sema3c,Cpne5,Sgk1,Unc5d,Ephb6,Epha8,Rtn4r,Scn1b,Tpbg,Emx1,Mapk3,Draxin,Twf2,Nr4a2,Lama3,Efnb3,Sema4f,Grb7,Nrp2,Abitram,Ngfr,Vstm2l,Cntn6,Ntng1,Skil,Tiam1,Lmtk2,Plekho1,Brsk2,Kndc1,Klk8,Slirp,Spry3,Plxna1,Ulk2,Syt17,Gli3,Rnf157,Plxna3,Sema3g,Cxcl12,Flrt3,Rasal1,Tubb3,Efnb1,Nrtn,Islr2,Itga4,Prkca,Plxnc1,Lrp8,…
10495	Birt_Hagenauer_2020_BredHighRespondersToNovelty_Upregulated_HC	0.0477952	0.434382	0.485099	1.22877	477	72	Trhr,Mfge8,Olfm4,Pkib,Ddn,Slc25a18,Gal,Ucp2,Fam163a,Hes5,Etv4,Slc27a1,Rhpn2,Afmid,Lcat,Sp3,Zfp952,Amer2,Pgm1,Adamts20,Pcdhga1,Sox9,Ccdc167,Exosc7,Chd1l,Apln,Pdlim5,Selenop,Samd5,Ntn4,Htra1,Ak1,Sox2,Glul,Sh3bgr,Zfp563
7682	HP_MACROCYTIC_ANEMIA	0.0478	0.434382	0.526477	1.29225	477	43	Dnajc21,Wfs1,Rps15a,Mtrr,Tsr2,Alas2,Amn,Rpl18,Umps,Cdan1,Prdx1,Slc4a1,Ftcd,Phgdh,Cubn
3224	GOBP_DERMATAN_SULFATE_PROTEOGLYCAN_METABOLIC_PROCESS	0.04786	0.434382	0.620275	1.39446	472	16	Csgalnact1,Dcn,Bgn,Ncan,Bcan,Chst12,Cspg4
7828	HP_WOOLLY_HAIR	0.0478788	0.434382	0.616333	1.39369	473	17	Dsp,Efnb1,Mplkip,Gan,Liph
1041	GOBP_RESPONSE_TO_HORMONE	0.0478952	0.434382	0.395682	1.07971	478	801	Kl,Gpr83,Inhba,Cyp11a1,Hdac1,Acvr1c,Tgfb2,Fhl2,Stc1,Nos1,Atp6v1c2,Gphb5,Prlr,Mstn,Flt3,Cdkn1a,Dusp1,Sgk1,Gstm5,Igfbp5,Timp1,Grb14,Epha8,Ramp3,Il6,Igf2,Tgfb3,Igfbp2,Actn2,Pck2,Reg3b,Nr4a2,Rpe65,Ddit4,Prkar1b,Tac1,Ass1,Sstr1,Adcy8,Stat4,Rara,Appl2,Catsperg1,Rap1b,Zmiz1,Rarb,Rxrg,Cdo1,Mef2c,Ebi3,Insrr,Adra2a,Phex,Smyd3,Me1,Lmo2,Vgf,Timp4,Gal,Ucp2,Gli3,Slc30a10,Foxo1,Adipoq,Npas4,Ap3s1,Ffar3,Cxcl12,R…
10575	RHEIN_ALL_GLUCOCORTICOID_THERAPY_UP	0.0478952	0.434382	0.492761	1.24045	478	64	Rgs13,Dusp5,Sel1l3,Lyz1,Cebpb,P2rx5,Nr4a2,Il1r2,Fosl2,Chpt1,1700017B05Rik,Txnip,Iqsec1,Peli1,Klhl2,Ly96,Alas2,Cytip,Ly86,Ptprc,Gpr65,Klf9,Crybg1,Rgs2,Notch2
4671	GOBP_SEMAPHORIN_PLEXIN_SIGNALING_PATHWAY_INVOLVED_IN_AXON_GUIDANCE	0.0480399	0.435335	0.66694	1.42245	461	11	Sema3a,Plxna1,Plxna3,Plxnc1,Plxna2,Plxnb2
1291	GOBP_SMOOTH_MUSCLE_CELL_MIGRATION	0.0481952	0.435749	0.494567	1.24279	481	62	Ccn4,Igfbp5,Trib1,Prkg1,Adamts1,Lpar1,Mef2c,Plxna1,Adipoq,Vtn,Myocd,Nrp1,Dock4,Plat,Pak1,Igfbp3
3250	GOBP_NEGATIVE_REGULATION_OF_AXONOGENESIS	0.0481952	0.435749	0.49256	1.23994	481	64	Sema3a,Sema3e,Sema7a,Sema3c,Rtn4r,Draxin,Efnb3,Sema4f,Ngfr,Plxna3,Sema3g,Fstl4,Nrp1,Lrp4,Epha7,Dcc,Sema4d,Tnr,Sema4c,Trak2,Mcf2,Cdk5r1,Sema5b,Sema4a,Omg,Rhoa,Thy1
4124	GOBP_METANEPHRIC_NEPHRON_DEVELOPMENT	0.0482048	0.435749	0.531842	1.29687	481	39	Smo,Pkd1,Adipoq,Sox8,Bmp4,Hes5,Irx1,Lgr4,Pdgfra,Cd34,Cited1,Lhx1,Hes1,Foxd1,Tcf21,Sox9,Osr1,Tfap2b,Irx2,Lif,Pkd2,Fmn1,Lamb2,Six2,Wnt9b
9745	HP_ABNORMAL_CIRCULATING_ANDROGEN_LEVEL	0.0483952	0.43711	0.491221	1.2385	483	66	Smo,Tac2,Cyp11a1,Tacr3,Ndnf,Nr2f2,Prokr2,Chd7,Map3k1,Dusp6,Nr5a1,B4galnt1,Hs6st1,Gata4,Hfe,Alms1,Fgf8,Dcaf17,Lhb,Pola1,Sox9,Tert,Nr3c1,Nsmf,Gnrh1,Fshr
6663	GOMF_VOLTAGE_GATED_POTASSIUM_CHANNEL_ACTIVITY_INVOLVED_IN_CARDIAC_MUSCLE_CELL_ACTION_POTENTIAL_REPOLARIZATION	0.0485427	0.438082	0.644925	1.41173	472	13	Kcna5,Kcnq1,Kcne4
5455	GOCC_MYOSIN_FILAMENT	0.0486286	0.438496	0.59569	1.37344	483	20	Myh3,Myh1,Myom2,Mybpc3,Myh11
5441	GOCC_STEREOCILIUM_TIP	0.0487357	0.439102	0.637075	1.40814	477	14	Homer2,Cdc14a,Lhfpl5,Myo3b,Morn4,Pkhd1l1,Espnl
3470	GOBP_RESPONSE_TO_CAMP	0.0487951	0.439276	0.471927	1.2092	487	89	Penk,Stc1,Dusp1,Igfbp5,Kcnq1,Ass1,Rap1b,Jun,Cdo1,Vgf,Adipoq,Hcn1,Duox2,Agxt,Cftr,Ptprn,Duox1,Fdx1,Rapgef3,Gpd1,Cited1,Aqp9,Fos,Slc8a3,Wnt10b,Thbd,Ptk2b,Aqp1
10893	Gemma_GSE117758_Cell-type_specific_transcriptional_profiling_of_glucocorticoid_receptor-dependent_changes_in_the_nucleus_accumbens_treatment_dexamethasone_Down	0.0490245	0.440619	0.54108	1.3095	489	35	Ddit4l,Dbx2,Lhfpl2,Aif1l,Gli3,Slc30a10,Zfp467,Sall2,Ccl12,Nrp1,Pdlim4,Sytl2,Insc,Rhobtb2
6491	GOMF_PHOSPHATIDYLINOSITOL_3_4_BISPHOSPHATE_BINDING	0.0490343	0.440619	0.559401	1.33357	489	29	Plekha2,Rag2,Plekha4,Pla2g4e,Phlda3,Myo1g,Commd1,Obscn,Ttpa,Hip1r,Ncf1,Adap2
1845	GOBP_POSITIVE_REGULATION_OF_ACTIN_FILAMENT_BUNDLE_ASSEMBLY	0.0490951	0.440619	0.499332	1.25103	490	59	Arhgef15,Tgfb3,S100a10,Tac1,Lpar1,Arhgef10l,Carmil1,Arhgef5,Rock2,Ppm1f,Nrp1,Cx3cl1,Smad3,Bag4,Rapgef3,Wnt11,Pak1,Serpinf2,Ccn2,Rgcc,Gpr65,Fermt2,Rhoa,Pfn1,Tgfbr1
10232	Mural_Vascular_Daneman_PLOS_2010	0.0491049	0.440619	0.529355	1.2931	490	40	Ogn,Itga8,Rgs4,Tgfbi,Slc30a10,Vtn,Nr2f1,Rarres2,Ace2,Nodal,Cspg4,Ednra,P2ry14,Sdc2,Lin7a
5158	GOCC_SEMAPHORIN_RECEPTOR_COMPLEX	0.0492877	0.441898	0.665767	1.41995	473	11	Nrp2,Plxna1,Plxna3,Plxnc1,Nrp1,Plxna2,Plxnb2
10446	DESCARTES_FETAL_CEREBELLUM_MICROGLIA	0.0493951	0.442066	0.408406	1.10423	493	445	Ryr1,Csf2rb2,Plekha2,Batf3,Cdkn1a,Mertk,Lacc1,Cyth4,Cd68,Rgs10,H2bc21,Gpnmb,Cd300c2,Gbp2,Lyz1,Il6,Lgals3,Aldh3b1,Pck2,S100a4,Map3k5,Parvg,Was,Tfcp2l1,Agmat,Creg1,Cd14,Blnk,Clec7a,Ccdc88b,Tmem144,Mro,Egr3,Ninj1,Pram1,Ebi3,Mefv,Nfatc2,Gpbar1,Ucp2,Alox8,Cacna2d4,Cd74,Gpr84,Pparg,Pik3r5,Csf2ra,Tlr5,Serpinf1,Il6ra,Arhgap12,Alpk1,Otud1,Dpp4,Nabp1,Ccl12,Sptlc3,Ctsz,Arl5c,Tmc8,Acy3,Pdk4,Rcn3,Cd274,Cd163,…
3679	GOBP_LUNG_EPITHELIUM_DEVELOPMENT	0.0494198	0.442066	0.545674	1.31495	493	33	Pkd1,Foxj1,Rbpj,Fgf10,Ascl1,Stra6,Spdef,Bmp4,Rcn3,Thra
3133	GOBP_ANATOMICAL_STRUCTURE_ARRANGEMENT	0.0494273	0.442066	0.653804	1.41421	478	12	Sema3a,Nrp2,Plxna3,Dll1
10968	GeneWeaver_Ponder_2008_GS213157_Differentially expressed genes in the hippocampus of high and low selected lines for fear conditioning_Top25_Effect	0.049504	0.442391	0.581038	1.35702	493	23	Ssbp2,Gfap,Acvr1,Mef2c,Msi2,Mga,Myo7a,Cd99l2,Smg1,Galk2
3715	GOBP_MAMMARY_GLAND_EPITHELIAL_CELL_DIFFERENTIATION	0.049569	0.442612	0.643091	1.40772	482	13	Smo,Cebpb,Zfp703
10270	DropViz_STR_Endothelial_Flt1_cluster-markers.csv	0.049695	0.443377	0.428781	1.14045	496	233	Foxq1,Ifitm3,Tgfb2,Cobll1,S100a11,Car4,Sema3c,Klf4,Prss23,Parvb,Gbp2,Palmd,Ndnf,Vwa1,Tm4sf1,Aqp11,Ctla2a,Ly6a,Hrct1,Ifitm2,Gsta4,Slc16a4,Edn3,Tmem88,Stra6,C130074G19Rik,Crtap,Sema3g,Cxcl12,Lsr,Abcg2,Lgals9,Vim,Trim47,Kctd12b,Elk3,Alpl,Tap2,Nrp1,Atp10a,Polk,Plscr4,Prom1,Il10rb,Itga1,Kif26a,Robo4,Kdr,Ostf1,Itih5,Ltbp4,Cyyr1,Arpc1b,Gbp7,Cd34,Anxa3,Erg,Adgrl4,Rasip1,Lims2,Wfdc1,Mfsd2a,Serpinb6b,Tmem2…
9001	HP_DIAPHRAGMATIC_WEAKNESS	0.0497553	0.443554	0.635955	1.40566	487	14	Col6a1,Col12a1
9275	HP_ABNORMAL_MORPHOLOGY_OF_THE_MUSCULATURE_OF_THE_NECK	0.049995	0.445329	0.503382	1.25664	499	55	Col6a1,Tgfb2,Tubb4a,Ergic1,Tubb3,Col12a1,Prkra,Acta1,Pcgf2,Drd2,Gdf3,Hk1,Scp2,Ano3,Thap1,Colec11,Gch1,B3galt6,Trpv4,Kif1c,Tor1a,Atp1a3,Sigmar1,Zfp142,Als2,Cacna1a,Hpca
3892	GOBP_HEPATOCYTE_DIFFERENTIATION	0.050086	0.445496	0.618151	1.38969	494	16	Frzb,Pck2,Prox1
10519	Gray_2014_ForcedSwimStress_Downregulated_HC	0.050095	0.445496	0.483491	1.22469	500	72	Rasgrp1,Foxq1,Stard8,Gpr12,Gabrd,Ulk2,Ldb2,Phka2,Slc8a2,Hes5,Ints1,Klf7,Cyb561d1,Efcab6,Slc35c2,Arsb,Plekhg5,Ogfod2,Tnfrsf19,Slc30a6
10676	VERHAAK_GLIOBLASTOMA_MESENCHYMAL	0.050195	0.446024	0.435031	1.15028	501	193	Il1r1,Igfbp6,Il15ra,Fhl2,Rab27a,Cyth4,Timp1,Lgals3,Aldh3b1,S100a4,Cebpb,Lhfpl2,Cd14,Casp8,Col1a2,Arsj,Tradd,Asl,P4ha2,Tgfbi,Ucp2,Man1a,Col5a1,Itga4,Ctsz,Nrp1,Siglece,Sat1,Casp1,Cnn2,Rabgap1l,Plk3,Ly96,Acsl1,Arpc1b,Dram1,Itgb2,Cytip,Tec,Pdpn,Themis2,Ptprc,Fcgr2b,Hfe,Mrc2,Lgals1,Thbd,Plaur,Trpm2,Lamb1,Sqor,Dok3,Crybg1,Col8a2,Slc11a1,Dab2,Sec24d,Vdr,Kynu,Copz2,Mafb,Fcgr3,Eng,Clic1,Cybrd1,BC028528,Pi…
10523	Johnson_2016_Coexpression_Hippocampus_Human_M10	0.0503	0.446596	0.522341	1.28415	502	44	Cidea,Gfra1,Rprm,Fxyd6,Golt1a,Nrsn1,Cyp26b1,Rgs4,C130074G19Rik,Cacna2d2,Cbln4,Osbpl10,Rap1gap,Tagln3,Rit2,Grm8,Efhd2,Dlx1,Hs3st2,Tmem74b
3708	GOBP_LATERAL_SPROUTING_FROM_AN_EPITHELIUM	0.050356	0.446731	0.652067	1.41046	487	12	Sulf1,Fgf10,Trp63,Celsr1,Bmp4
1550	GOBP_CENTRAL_NERVOUS_SYSTEM_NEURON_AXONOGENESIS	0.0505253	0.447871	0.542821	1.31093	504	34	Ephb6,Scn1b,Draxin,Nr4a2,Nr2e1,Fbxo45,Ephb1,Dcc,Sptbn4,Epha4,Ephb3
9863	HP_ABNORMAL_PULMONARY_THORACIC_IMAGING_FINDING	0.0505949	0.448127	0.501874	1.25411	505	56	Dsp,Csf2rb2,Rasgrp1,Rab27a,Stat4,Col3a1,Mefv,Sftpc,Csf2ra,Malt1,Sftpb
8775	HP_HEMIMEGALENCEPHALY	0.0507435	0.44908	0.664918	1.41814	487	11	Smo,Ifng,Kras
3018	GOBP_RESPONSE_TO_ORGANOPHOSPHORUS	0.0507949	0.449173	0.453725	1.17964	507	124	Penk,Stc1,Dusp1,Igfbp5,Panx1,Kcnq1,P2rx5,Ass1,Rap1b,Jun,Lpar1,Cdo1,Vgf,Adipoq,Hcn1,Trpm4,Duox2,Agxt,Cftr,Ptprn,Duox1,Fdx1,Casp1,Rapgef3,P2rx6,Gpd1,Cib2,Cited1,Crls1,Aqp9,Fos,Ryr3,Slc8a3,Wnt10b,Akr1c21,Thbd,Dntt,Ptk2b,Sod1,Aqp1,P2ry12,Rapgef2,Tyms,App,P2ry4,Ahr,Hcn2,Rapgef1,Sdc1,Bsg,Kcnj11,Pkd2,Oxt,Pdxp,Pde3a,Rela
1259	GOBP_PHOSPHATIDYLINOSITOL_3_KINASE_SIGNALING	0.0509949	0.450311	0.447678	1.17029	509	141	Ntf3,Twist1,Tgfb2,Flt3,Klf4,Dcn,Mapk3,Agt,Wnt16,Pik3ip1,Ltk,Pip5k1b,Cat,Pik3r5,Kit,Pik3r2,Irs1,Stambp,Pik3r1,Angpt1,Pip5k1c,Ppp1r16b,Ntrk1,Kdr,Sema4d,Pdgfra,Selp,Tpte,Epor,Fgf2,Htr2a,Fbxl2,Ptk2,Cd28,Osm,Mydgf,Ncf1,Pip4k2c,Sirt1,Sox9,Egf,Prex2,Gper1
3124	GOBP_PARASYMPATHETIC_NERVOUS_SYSTEM_DEVELOPMENT	0.0510057	0.450311	0.641105	1.40337	496	13	Sema3a,Nrp2,Six1,Plxna3,Phox2a,Hes1
2947	GOBP_POSITIVE_REGULATION_OF_FATTY_ACID_OXIDATION	0.0514071	0.453476	0.625507	1.39596	505	15	Twist1,Plin5,Pparg,Ppara,Irs1,Abcd2
2885	GOBP_POSITIVE_REGULATION_OF_MEMBRANE_POTENTIAL	0.0515464	0.453476	-0.385644	-1.38344	9	14	Vcp,Glrx,Tcl1,Stoml2,Ctns,Ucn3,Mfn1,Bid,Pias3,Akt2,Akt1,Bad,Slc34a1,Ank3
8538	HP_PROLONGED_QTC_INTERVAL	0.0516103	0.453476	0.625064	1.39497	507	15	Cav3,Kcna5,Kcnq1,Trdn,Scn4b
7326	HP_CORNEAL_DYSTROPHY	0.051631	0.453476	0.554029	1.32418	515	30	Prdm5,Krt12,Dcn,Osmr,Slc4a11,Gsn,Tgfbi,Exosc2,Chrdl1
402	GOBP_HEART_VALVE_FORMATION	0.0516925	0.453476	0.63379	1.40087	506	14	Twist1,Hey2,Zfpm1,Gata4,Olfm1,Sox9
4050	GOBP_MONOCYTE_CHEMOTACTIC_PROTEIN_1_PRODUCTION	0.0516925	0.453476	0.634162	1.4017	506	14	Twist1,Clec7a,Adipoq,Ager,Selenok,Erbin
81	GOBP_REGULATION_OF_NEUROTRANSMITTER_LEVELS	0.0516948	0.453476	0.43247	1.14565	516	203	Moxd1,Unc13c,Slc18a3,Nos1,Drd1,Syn3,Gchfr,Drd4,Syt12,Ache,Baiap3,Syt6,Stxbp5,Rap1b,Ctbp2,Prkcg,Pde1b,Napa,Mef2c,Adra2a,Slc22a3,Syt5,Cplx3,Syn1,Unc13b,Doc2b,Stxbp5l,Aldh9a1,Cplx4,Stx2,Grin3a,Stx1a,Git1,Stxbp1,Naaa,Gabra2,Dagla,Chat,Bloc1s6,Adcy1,Pip5k1c,Drd2,Vamp2,Hnmt,Htr2a,Asic1,Kcnj10,Hcrt,Park7,Cacnb2,Cask,Napb,Sncaip,Maoa,Lin7a,Gad2,Ppfia2,Cadps2,Snap29,Syt1,Aldh5a1,Gper1,Daglb,Slc6a11,Per2,T…
10881	Gemma_GSE23182_Systemic_inflammation_modulates_Fc_receptor_expression_on_microglia_in_chronic_neurodegeneration_disease_prion.disease_Up	0.0516948	0.453476	0.396721	1.08126	516	743	Serpina3n,Csf2rb2,S100a6,Gdpd2,Capn3,S100a11,Pald1,Ifi27l2a,A2m,Mertk,Lacc1,Cyth4,Cd68,Slc25a18,Rgs10,Igfbp5,Gpnmb,Gfap,Fabp7,Cd300c2,Ifitm6,Lyz1,Lrrc75a,Frrs1,Lgals3,S100a10,Spata13,Herc6,Milr1,S100a4,Vwa1,Parvg,Clec4a3,Slamf9,Pxdc1,Aspg,Hspb6,Tbc1d2b,Was,Mtmr11,Lhfpl2,Abcc3,Psme1,Creg1,Blnk,Casp8,Clec7a,Lsp1,Pea15a,Lst1,Plekho1,Ebi3,Cd22,Zfp703,Cela1,Nfatc2,Ucp2,Tnfrsf13b,Ms4a6c,Cd52,Lgals3bp,C…
4610	GOBP_CELLULAR_RESPONSE_TO_NITROGEN_COMPOUND	0.0517948	0.453825	0.399477	1.08638	517	632	Col6a1,Kl,Ryr1,Penk,Lypd1,Cyp11a1,Cav3,Ldoc1,Stc1,Drd5,Atp6v1c2,Prlr,Mstn,Drd1,Klf4,Htr2c,Rgs10,Igfbp5,Grb14,Igf2,Drd4,Actn2,Ache,Mapk3,Pck2,Map3k5,Cebpb,Kcnq1,Nr4a2,Gstm7,Rpe65,Prkar1b,Ass1,Adcy8,Cacna1s,Appl2,Six1,Rap1b,Ngfr,Klf5,Sting1,Htr3a,Htr1f,Chrm3,Gria1,Col1a2,Mef2c,Insrr,Ly6h,Rgs4,Ucp2,Slc30a10,Foxo1,Adipoq,Pde4b,Ap3s1,Ffar3,Rhoq,Gabrg2,Pparg,Htr4,Cgas,Hcn1,Itga4,Cacnb1,Rock2,Gck,Socs1,…
333	GOBP_MYD88_INDEPENDENT_TOLL_LIKE_RECEPTOR_SIGNALING_PATHWAY	0.0518311	0.453825	0.553972	1.32404	517	30	Ticam2,Ticam1,Cd14,Casp8,Traf3,Tbk1,Cd300lf,Tlr6,Ly96
2026	GOBP_POSITIVE_REGULATION_OF_PEPTIDYL_SERINE_PHOSPHORYLATION	0.0518948	0.453825	0.471942	1.20771	518	87	Ntf3,Tenm1,Bdnf,Nos1,Ramp3,Il6,Fnip2,Smyd3,Spry2,Mif,Ifng,Atp2b4,Tbk1,Angpt1,Bag4,Oprd1,Il11,Braf,Rapgef3,Pak1,Avp,Txn1,Pdcd10,Ifnb1,Park7,Stox1,Bcar3,Osm,Tfrc,Prkd2,Tnks1bp1,Hsp90aa1
6288	GOMF_PHOSPHATASE_INHIBITOR_ACTIVITY	0.0519	0.453825	0.526851	1.28918	518	41	Sh3rf2,Arpp19,Lgals3,Tesc,Lmtk2,Phactr2,Elfn2,Ppp1r1a,Ppp1r37,Styx,Ppp1r10,Styxl1,Ppp1r36,Ppp1r9b,Mgat5
4219	GOBP_RELAXATION_OF_MUSCLE	0.0519832	0.454191	0.571779	1.34501	518	25	Prkg1,Gstm7,Gsn,Pde4b,Sri,Gucy1a1,Atp1a1,Chga,Tifab,Sod1,Atp1b1,Rgs2
6447	GOMF_NEUROTRANSMITTER_BINDING	0.0522199	0.455896	0.62346	1.39139	513	15	Grin1,Ache,Chrna4,Chrm3,Grin3b,Chrna7,Chrna1
8484	HP_TALIPES_VALGUS	0.0523042	0.456052	0.633452	1.40013	512	14	Scn1b,Gabrd,Lifr,Gabrg2,Hcn1,Scn9a,Nono
2946	GOBP_REGULATION_OF_FATTY_ACID_OXIDATION	0.0523209	0.456052	0.543862	1.31059	522	33	Twist1,Appl2,Plin5,Pparg,Ppara,Irs1,Pdk4,Abcd2,Mfsd2a,Acadl,Acacb,Sox9,Mlycd,Abcd1,Abcb11,Dgat2
2997	GOBP_NEGATIVE_REGULATION_OF_ORGAN_GROWTH	0.0524472	0.45679	0.559118	1.32905	523	28	Cav3,Rgs4,Rbp4,G6pdx,Ppara,Fxn,Mapk11,Kcnk2,Gja1,Pak1
4013	GOBP_CELLULAR_RESPONSE_TO_CORTICOSTEROID_STIMULUS	0.0524948	0.456842	0.500429	1.2505	524	56	Stc1,Mstn,Flt3,Sgk1,Pck2,Ddit4,Ass1,Smyd3,Foxo1,Npas4,Sstr2,Serpinf1,Akr1c18
2470	GOBP_PHOTORECEPTOR_CELL_DEVELOPMENT	0.0527053	0.45831	0.527298	1.28807	526	40	Cdhr1,Dio3,Pcare,Olfm3,Nrl,Hcn1,Crb1,Pde6c,Ahi1,Myo7a,Dcx,Cep290,Rorb
1569	GOBP_GLAND_MORPHOGENESIS	0.0528947	0.459593	0.46099	1.19071	528	106	Sema3a,Cav3,Tgfb2,Sema3c,Sulf1,Igfbp5,Il6,Tgfb3,Prox1,Cebpb,Fgf10,Plxna1,Gli3,Trp63,Bmp4,Hoxa13,Pml,Elf3,Tnc,Nrg3,Fgf1,Lama1,Rps6ka1,Ar,Lama5,Nkx2-3,Lims2,Gdf7,Fgf8,Esr1,Hpn,Sox9,Fbxw7,Scrib,Notch2,Polb,Fem1b,Edar,Ddr1,Ntn4,Crip1,Sulf2
3731	GOBP_NEGATIVE_REGULATION_OF_RESPONSE_TO_CYTOKINE_STIMULUS	0.0530947	0.460966	0.49998	1.24938	530	56	Ccdc3,Klf4,H2bc21,Il6,Il1r2,Traip,Adipoq,Dcst1,Pparg,Slit3,Samhd1
3378	GOBP_REGULATION_OF_STRIATED_MUSCLE_CELL_DIFFERENTIATION	0.0531947	0.461469	0.48101	1.21885	531	73	Bdnf,Cav3,Mylk3,Prox1,Mef2c,Cyp26b1,Rgs4,Dll1,Bmp4,Fzd7,Myocd,G6pdx,Ppara,Myf6,Myog,Pak1,Trim72,Lmod3,Bmp2,Shox2,Mesp1,Niban2,Ccn3,Rgs2,Efnb2,Bmp10
10819	"Gemma_GSE8641_Rnf41_is_associated_with_anxiety_like_behavior,_major_depression_and_beta_carboline_induced_seizure_-_GPL339_StrainOrLine_A.J_Up"	0.053343	0.462026	0.662204	1.41235	512	11	Fat4,Cfap54
10820	"Gemma_GSE8641_Rnf41_is_associated_with_anxiety_like_behavior,_major_depression_and_beta_carboline_induced_seizure_-_GPL340_StrainOrLine_A.J_Up"	0.053343	0.462026	0.662204	1.41235	512	11	Fat4,Cfap54
5323	GOCC_TRANSPORT_VESICLE	0.0534947	0.462716	0.413275	1.11248	534	363	Rab26,Ntf3,Penk,Nkd2,Unc13c,Bdnf,Nrsn2,Syndig1,Rab27a,Slc18a3,Hap1,Car4,Syn3,Grin1,Syt12,Bgn,Rassf9,Syt6,Stxbp5,Znrf1,Nrsn1,Itpr1,Gria1,Kcnk9,Il33,Pcsk2,Vgf,Slc17a6,Syt17,Pde4b,Ap3s1,Cd74,Rab11fip5,Syt5,Cplx3,Syn1,Syt10,Unc13b,H2-Ab1,Slc30a3,Slc6a17,Nts,Kif1a,Stx2,Stx1a,Ap2a1,Cpa3,Ap1s1,Stx7,Septin6,Cnst,Iqsec1,Ptprn,Clrn1,Sv2c,Gabra2,Rogdi,Bloc1s6,Cyb561,Sytl1,Lgi3,Dgki,Mme,Ap1g2,Drd2,H2-M3,Bloc…
10714	Gemma_GSE59070_Effect_of_acute_and_chronic_social_stress_on_hippocampal_transcriptome_in_mice._timepoint_8.d_Up	0.053507	0.462716	0.57443	1.34557	533	24	Magel2,Htr2c,Fabp7,Cdh15,Zic4,Alas2,Cadps2,Banp,Hs3st2,Mgp,Cdhr4,Churc1,Zic1,Sln,Cxxc4,Tent5c,S100a9
3733	GOBP_NEGATIVE_REGULATION_OF_ANDROGEN_RECEPTOR_SIGNALING_PATHWAY	0.0535714	0.462879	0.638556	1.39779	521	13	Hdac1,Nodal,Tcf21,Sirt1,Ncor2,Dab2
408	GOBP_CARDIAC_CHAMBER_FORMATION	0.053658	0.462879	0.649726	1.40539	519	12	Sox11,Sox4,Mef2c,Bmp2,Mesp1,Hand2
5779	GOMF_FIBRONECTIN_BINDING	0.0536859	0.462879	0.570053	1.34095	535	25	Igfbp6,Plekha2,Igfbp5,Fbln1,Ctsk,Itga4
9018	HP_JOINT_CONTRACTURE_OF_THE_HAND	0.0536946	0.462879	0.43087	1.14289	536	213	Col6a1,Fat4,Antxr2,Gpc3,Myh3,Capn3,Slc18a3,Ccbe1,Col11a1,Dll3,Lama3,Crlf1,Cdt1,Gabrd,Itga7,Gpc4,Kcnk9,Lifr,Adamtsl2,Gli3,Slc26a2,Ergic1,Tubb3,Fermt1,Trp63,Efnb1,Bmp4,Gmnn,Col12a1,Slc16a2,Ski,Acta1,Auts2,Large1,Smoc1,Cdh3,Col11a2,Fbn1,Hes7,Smad3,Gja1,Emg1,Plekhg5,Lmna
1060	GOBP_PROXIMAL_DISTAL_PATTERN_FORMATION	0.0539378	0.46461	0.554843	1.3227	538	29	Fgf10,Cyp26b1,Gli3,Dll1,Trp63,Hes5,Pbx2,Lrp4,Irx1,Nodal,Chsy1,Hoxc9
10139	HP_HYPERSOMNIA	0.0540404	0.465129	0.609572	1.3784	534	17	Gpr101,Slc26a4,Duox2
9198	HP_DIMPLE_CHIN	0.0542518	0.466582	0.621764	1.3876	533	15	Myh3,Sema3e,Chd7,Kcnj6,Pik3r1,Erf,Tfap2a,Runx2,Nalcn
828	GOBP_BLASTODERM_SEGMENTATION	0.0543533	0.46709	0.621638	1.38732	534	15	Sema3a,Nrp2,Basp1,T,Fzd5
9676	HP_ABNORMAL_BRONCHUS_MORPHOLOGY	0.0545945	0.468795	0.451301	1.17382	545	125	Dsp,Rasgrp1,Ccno,Scnn1a,Foxj1,Dnaaf3,Dnah9,Blnk,Cr2,Tnfrsf13b,Sftpc,Slc26a2,Gmnn,Icos,Cfap300,Rin2,Cftr,Dnai1,Il2rg,Tap2,Pik3r1,Spag1,Hydin,Myrf,Irf9,Stn1,Zfp341,Ltbp4,Ccdc39,Irf8,Cd79a,Il17ra,Atm,Erf,Dnah1,Spef2,Carmil2,Prkcd,Rsph9,Pola1,Sox9,Tert,Fcgr3,Dnaaf4,Mgp,Abca3,Scnn1g,Ofd1,Cxcr4,Magt1,Ccdc40,Dnah11,Lrrc8a,Orc6,Tcf3,Cd79b,Stk36,Rsph4a,Hras,Lrba,Scnn1b,Arhgef1,Atp11a,Dnaaf1,Dnajb13,Egfr,D…
5065	GOBP_REGULATION_OF_SKELETAL_MUSCLE_CELL_DIFFERENTIATION	0.0546465	0.468874	0.608915	1.37692	540	17	Gpc1,Mstn,Six1,Mef2c,Cyp26b1,Myocd,Ephb1
1348	GOBP_ORGANIC_ACID_CATABOLIC_PROCESS	0.0546945	0.46892	0.426406	1.13512	546	239	Crym,Tdo2,Slc27a2,Twist1,Nos1,Cth,Acaa2,Pck2,Echdc2,Arg2,Mtrr,Gldc,Cdo1,Eci1,Plin5,Cyp26b1,Aspa,Adipoq,Carns1,Abcd4,Csad,Sord,Acad10,Bdh2,Ido1,Idnk,Prodh,Pon3,Slc25a21,Ivd,Mmaa,Agxt,Lpin3,Gpt,Atp2b4,Ppara,Irs1,Abcd2,Lpin2,Afmid,Hadha,Otc,Gls,Dcxr,Hnmt,Ldhd,Mecr,Acsf3,Cbs,Scp2,Asrgl1,Ado,Pcbd1,Mccc1,Npl,Echs1,Prodh2,Mfsd2a,Acadl,Xylb,Dbt,Amdhd2,Gad2,Ftcd,Phyh,Mmut,Bcat2,Acacb,Rida,Abhd2,Aldh5a1,Id…
5716	GOCC_DISTAL_AXON	0.0547945	0.469169	0.421349	1.12637	547	276	Penk,Unc13c,Calb1,Cck,Slc18a3,Zfp804a,Hap1,Grik3,Rgs10,Cdk5r2,Rtn4r,Tpbg,Grin1,Twf2,Fscn1,Abitram,Ngfr,Rasgrf1,Prkcg,Gprin1,Nrsn1,Pdyn,Tiam1,Lmtk2,Brsk2,Flrt3,Ang,Tubb3,Cplx3,Slc8a2,Unc13b,Ghrh,Itga4,Nts,Cplx4,Fscn3,Crhr2,Orai2,Timp2,Tenm2,Git1,Mapk8ip1,Basp1,Septin6,Ptprn,Ndrg2,Auts2,Lrrtm1,Nrp1,Prex1,Dscam,Sri,Drd2,Gdpd5,Kcnk2,Apbb2,Ptpro,Exoc7,Oprd1
2579	GOBP_RESPONSE_TO_ALKALOID	0.0548945	0.469169	0.465522	1.19707	548	96	Ryr1,Penk,Drd5,Tacr3,Drd4,Gstm7,Tac1,Homer2,Adcy8,Cacna1s,Prkcg,Htr3a,Pea15a,Tiam1,Rgs4,Pparg,Homer1,Map1lc3a,Drd2,Pdx1,Bche,Hnmt,Pitx3,Htr2a,Crh,Ryr3,Eftud2,Ccna2,Ppp1r9b,Ptk2b,Icam1
3070	GOBP_INOSITOL_LIPID_MEDIATED_SIGNALING	0.0548945	0.469169	0.436799	1.15208	548	179	Ntf3,Twist1,Tgfb2,Flt3,Klf4,Dcn,Mapk3,Agt,Wnt16,Gsn,Plcb4,Pik3ip1,Car8,Ltk,Pip5k1b,Cat,Plch2,Pik3r5,Npr3,Kit,Pik3r2,Irs1,Stambp,Pik3r1,Angpt1,Pip5k1c,Ppp1r16b,Ntrk1,Kdr,Plcb1,Sema4d,Pdgfra,Selp,Tpte,Epor,Fgf2,Htr2a,Pi4ka,Fbxl2,Ptk2,Plcl1,Plcb2,Cd28,Pirt,Osm,Mydgf,Ncf1,Adap2,Pip4k2c,Sirt1,Sox9,Ogt,Egf,Prex2,Gper1
10328	MANNO_MIDBRAIN_NEUROTYPES_HPROGFPM	0.0548945	0.469169	0.419312	1.12323	548	297	Chst9,Cenpe,Twist1,Pkib,H2bc21,Fbln1,Tpbg,Racgap1,Melk,Frem1,Igfbp2,Sfxn2,Npy,Gprc5c,Ncapg2,Chn2,Tox3,Ak4,Marco,Cntn6,Hsh2d,Fam72a,Zmat4,Ucp2,Pimreg,Ptgr1,Dsg2,Bmp4,Gmnn,Arhgef26,Mbd4,Vim,Rcn1,Cryz,Knstrn,Frem2,Irs1,Hunk,Cdca8,Rrm2,Gask1b,Prtg,H4c8,Prc1,Plk1,Prom1,Chrdl1,Spag5,Mad2l1,Dcc,Csrp2,Uhrf1,Troap,Cdc25a,Foxa2,Cnn2,Ptpro,Loxl2,Anln,Cip2a,Tdp1,Adamts6,Stmn1,Rpl18,Plin2,Clspn,Gins1,Cenpk,Pd…
6688	GOMF_NEUROTRANSMITTER_RECEPTOR_ACTIVITY_INVOLVED_IN_REGULATION_OF_POSTSYNAPTIC_MEMBRANE_POTENTIAL	0.055	0.469704	0.516156	1.27261	549	46	Grik3,Chrna4,Grik1,Gabrr2,Gria1,Gabrg2,Grin3a,Chrna7,Grid2,Chrna1,Gabra2,Adrb1,Gabra4,Chrna2,Chrnb3,Gria3,Gabra1,Grik4,Gabrg1,Chrna6,Gabra5,Chrnb1
8391	HP_ABNORMAL_3RD_FINGER_MORPHOLOGY	0.0551452	0.470331	0.614403	1.38126	544	16	Twist1,Fgf10,Gli3,Knstrn,Pkdcc,Chsy1
3578	GOBP_RELAXATION_OF_CARDIAC_MUSCLE	0.0551591	0.470331	0.630309	1.39318	540	14	Gstm7,Gsn,Pde4b,Atp1a1,Chga,Atp1b1,Rgs2
8199	HP_ABNORMAL_CIRCULATING_HORMONE_LEVEL	0.0552945	0.470526	0.410341	1.1068	552	397	Gpr101,Kl,Trhr,Cdhr1,Smo,Tac2,Cyp11a1,Sema3a,Sema3e,Abca4,Car4,Cdkn1a,Magel2,Mertk,Plagl1,Pde11a,Dnajc21,Slco2a1,Tacr3,Igf2,Kmt2a,Fam111a,Ndnf,Nr2f2,Prokr2,Rpe65,Tdrd9,Pcare,D630045J12Rik,Tbx19,Phex,Chd7,Ucp2,Gli3,Nanos1,Flrt3,Nrl,Pparg,Mkrn3,Dll1,Trp63,Tub,Scaper,Hgsnat,Gmnn,Map3k1,Gck,Duox2,Gatb,Dusp6,Cftr,Crb1,Slc7a14,Clrn1,Esr2,Stag3,Thra,Nr5a1,Ahi1,Gas1,Prom1,Mars2,Psmc3ip,Prpf3,B4galnt1,Dcc…
8346	HP_GENERALIZED_AMYOTROPHY	0.0552945	0.470526	0.488869	1.23065	552	64	Col6a1,Ryr1,Slc18a3,Dalrd3,Col12a1,Slc16a2,Trip4,Acta1,Gpr35,Tbk1,Sgcd,Mst1,Sptbn4,Speg,Lmna
10681	CERIBELLI_PROMOTERS_INACTIVE_AND_BOUND_BY_NFY	0.0553106	0.470526	0.572619	1.34133	551	24	Chrna4,Tmem121b,Lkaaear1,Il2rb,Hunk,Cldn14,Sez6l,Pi4ka,Ftcd,Col20a1,Dok5
1656	GOBP_POSITIVE_REGULATION_OF_BMP_SIGNALING_PATHWAY	0.0554333	0.471204	0.548001	1.31303	553	31	Gpc3,Sox11,Sulf1,Rbpj,Elapor2,Bmp4,Hes5,Zfp423,Gdf2,Hes1,Gata4,Foxd1,Notch2,Fbxl15,Eng,Ube2o
5559	GOCC_ENDOPLASMIC_RETICULUM_QUALITY_CONTROL_COMPARTMENT	0.0555556	0.471843	-0.293183	-1.25847	0	25	Herpud1,Derl1,Sec61b,Syvn1,Rnf185,Derl2,Marchf6,Asgr2,Edem1,Uggt1,Rhbdd1,Erlec1,Trim13,Amfr,Man1b1,Rnf139,Edem3,Rnf5,Rnf103,Os9,Calr,Edem2,Sel1l,Ern2,Fbxo6
10674	VERHAAK_GLIOBLASTOMA_NEURAL	0.0555944	0.471843	0.456409	1.18245	555	114	Crym,Parp8,Cck,Cpne6,Car4,Etnppl,Tmem144,Cutc,Slc30a10,Nanos1,Ankrd46,Basp1,Ndrg2,S1pr1,Fxyd1,Rogdi,Ppp1r1a,Fut9,Ttpa,Nsl1,Slc16a7,Fhit,Sh3gl2,Evi2a,Selenow,Anxa3,Ypel5,Kcnk1,Ndufs3,Plcl1,Vip,Pgbd5,Ppfia2,Snx11,Sar1a,Mgst3,Cyth1,Slc31a2,Rnd1,Acsl4,Msrb2,Selenop,Pex11b,Hpcal4,Dhrs9,Impa1,Grm3,Hpca,Mageh1,Lyrm1,Mybpc1,Serpini1,Uros,Chn1,Acyp2,Add3,Tceal1,Vsx1,Atrnl1,Fezf2,Spast,Sgk3,Cryl1,Ntsr2,Sir…
5406	GOCC_M_BAND	0.0556616	0.471962	0.590089	1.36053	553	20	Fhl2,Myom3,Myom2,Smpx,Obscn,Lmod3,Smtnl1
10754	Gemma_GSE10415_7_Brain_Regions_in_20_Inbred_Strains_of_Laboratory_Mice_StrainOrLine_DBA.2J_Down	0.0556944	0.471962	0.409579	1.10508	556	403	Crym,Serpina3n,Nptx2,Gsg1l,Spink8,Il16,Igfbpl1,Cav3,Card10,Mfge8,Frmd4b,Zfp804a,Icosl,Spock3,Grb14,Fabp7,St18,Sfxn2,Serpinb1b,Gja10,Adcyap1r1,Cacng3,Sox4,Gsta4,Tfap2c,Itga8,Lgi2,Krt82,Deptor,Myo5b,Magi2,Lypd6b,Ggact,Arhgef4,Stab2,Arl15,Yjefn3,Ski,Soat2,Amigo3,Vwa3a,Diaph2,Slc6a15,Slc13a4,2410137M14Rik,Ufsp1,Marchf1,Gba2,Crb1,Bcan,Thra,Cdkn2d,Rogdi,Dgki,Pcdhb15,Zfp871,Cnrip1,Ppp1r16b,Zgpat,Ptpro,S…
10482	Gandal_2018_AutismSpectrumDisorder_Upregulated_Cortex	0.0558944	0.473291	0.406846	1.10012	558	448	Ddit4l,Ifitm3,Ptgs2,Stc1,Rab27a,Bcl6,Ppic,Cdkn1a,Sgk1,Cyth4,Igfbp5,Timp1,Gbp2,Bace2,Osmr,Hey2,Ticam2,S100a10,Spata13,Cebpb,Adamts9,Tm4sf1,Parvg,Ung,Ddit4,Wscd1,Was,Ak4,Lhfpl2,Acsl5,Ifi203,Pla1a,Gldc,Ifitm2,Cd14,Jun,Zmiz1,Pea15a,Pdyn,Sh3bgrl3,Lrrc42,Ebi3,Itprip,Ifrd1,Cebpd,P4ha2,Tgfbi,Foxo1,Cd74,Gpr84,Lman2l,Pparg,Chpt1,Tlr5,Car12,Ido1,Socs1,Pcolce2,Vim,Alpk1,Akr1c18,Nat2,Txnip,Ccl12,Bbox1,Nid1,Bt…
1228	GOBP_POSITIVE_REGULATION_OF_CELL_DEATH	0.0559944	0.473407	0.401019	1.08857	559	564	Frzb,Inhba,Acvr1c,Cck,Tgfb2,Slc6a13,Dkkl1,Gadd45a,Bcl6,Cdkn1a,Aldh1a3,Dusp1,Tpd52l1,Ramp3,Il6,Tgfb3,Melk,Map3k5,Agt,Prdm11,Zbtb16,Rps6ka2,Ddit4,Lck,Gsn,Ngfr,Sox4,Chek2,Jun,Casp8,Rarb,Pnma2,Clec7a,Lpar1,Ascl1,Pea15a,Skil,Tiam1,Mef2c,Tradd,E2f3,E2f1,Ltk,Gal,Ucp2,Foxo1,Adipoq,Dapk1,Dusp9,Pla2r1,Pparg,Trp63,Spdef,Arhgef5,Unc13b,Bmp4,Arhgef4,Dedd2,Arhgef26,Phlda3,Pidd1,Itga4,Ido1,Prodh,Akr1c18,Prkra,D…
2412	GOBP_T_CELL_PROLIFERATION	0.0559944	0.473407	0.440125	1.1571	559	164	Cd1d1,Rasgrp1,Icosl,Gpnmb,Il6,Igf2,Lgals3,Zap70,Foxj1,Igfbp2,Dlg5,Cebpb,Arg2,Ccdc88b,Ebi3,Lmo1,Pla2g2d,Efnb1,Bmp4,Lgals9,Ido1,Malt1,Mapk8ip1,Cd3e,Cd274,Tmem131l,Peli1,Ndfip1,H2-M3,Ccl19,Ager,Vtcn1,Selenok,Fkbp1b,Hes1,Ptprc,Lmbr1l,Tnfsf13b,Cd28,Tfrc,Sh3rf1,Scrib,Pla2g2f,Slc11a1,Ppp3cb,Rasal3,Tnfrsf21,Il20rb,Pawr,Tnfrsf14,Stat5b,Gnrh1,Il27ra,Ptpn22,Tnfsf8,Glmn,Cd209e,Pycard
3246	GOBP_POSITIVE_REGULATION_OF_PHAGOCYTOSIS	0.0560944	0.473887	0.497207	1.24464	560	58	Il15ra,Mfge8,Rab27a,Mertk,Appl2,Clec7a,Pla2g5,Pparg,Tub,Il2rb,Ccl12,Ifng,Il2rg,Cd300lf,Myo18a,Ahsg,Ptprc,Fcgr2b
5946	GOMF_POTASSIUM_CHANNEL_ACTIVITY	0.0561944	0.474367	0.456092	1.18163	561	114	Kcnf1,Kcna5,Grik3,Kcnk10,Lrrc55,Kcnq1,Grik1,Kcns2,Kcnh7,Kcnk9,Kcnk4,Kcnj16,Kcnip4,Hcn1,Kcnab1,Fxyd4,Kcne4,Kcnh3,Kcnk3,Kcnj6,Kcnh5,Kcnip1,Kcnk2,Kcns1,Kcng1,Kcnd1,Lrrc38,Kcnk1,Kcnj10,Kcnj14,Lrrc26,Abcc8,Kcnh4,Kcnq4,Kcnq5,Grik4,Aqp1,Kcnc2,Kcnab3,Kcnb2,Hcn2,Kcnh2,Kcnq3,Kcng4,Tmem175,Tmem38b,Lrrc52,Kcnk7,Kcnj11,Kcnc4,Kcnj12,Pkd2,Kcng3,Hcn3
5832	GOMF_ENOYL_COA_HYDRATASE_ACTIVITY	0.056341	0.475224	0.672612	1.41321	537	10	Echdc2,Eci1,Echdc3,Hadha,Echs1
7554	HP_SINUS_BRADYCARDIA	0.0563825	0.475224	0.62911	1.39053	552	14	Cav3,Kcnq1,Trdn,Bves,Scn4b
6547	GOMF_ACTIVIN_BINDING	0.0564868	0.475436	0.619675	1.38294	555	15	Fst,Acvr2a,Acvr1,Acvr2b,Fkbp1a
4899	GOBP_REGULATION_OF_RECEPTOR_SIGNALING_PATHWAY_VIA_STAT	0.0564944	0.475436	0.476917	1.21144	564	76	Gadd45a,Prlr,Il6,Agt,Bcl3,Ociad2,Hes5,Il6ra,Socs1,Kit,Ifng,Il10rb,Prl,Hes1,Ptprc,Ifnb1,Dot1l,Il7r,Hgs,Socs3,Cdk5r1,Ptk2b,Il24,Socs2,Mgat5,Egf,Il10ra,Dab1,Crlf2,Lif,Ghr,F2r,Leprot,Crlf3,Tslp,Gh,Il10,Neurod1,Suz12,Cenpj
4070	GOBP_RESPONSE_TO_BMP	0.0565943	0.475596	0.442381	1.161	565	155	Gpc3,Tgfb2,Sox11,Sulf1,Fst,Acvr2a,Acvr1,Vwc2l,Tgfb3,Lefty1,Acvr2b,Mapk3,Rbpj,Skil,Elapor2,Pparg,Bmp4,Hes5,Hivep1,Ski,Hoxa13,Zfp423,Spint2,Sfrp4,Grem2,Ppm1a,Zfp128,Gdf15,Smad6,Chrdl1,Fbn1,Chrd,Sfrp5,Smad3,Gdf2,Nodal,Dand5,Gdf3,Crim1,Hes1,Gata4,Nbl1,Bmp2,Hfe,Gdf7,Foxd1,Adamts12,Sox9,Vstm2a,Gdf9,Bmp10,Notch2,Dlx1,Fbxl15,Tfap2b,Sorl1,Eng
2810	GOBP_NEGATIVE_REGULATION_OF_LYMPHOCYTE_DIFFERENTIATION	0.0566	0.475596	0.516696	1.2723	565	45	Inhba,Bcl6,Foxj1,Gli3,Inha,Cd74,Nrarp,Bmp4,Socs1,Tmem131l,Fgl2,Dtx1,Ifnb1
3517	GOBP_POSITIVE_REGULATION_OF_PROTEIN_KINASE_B_SIGNALING	0.0566943	0.47566	0.442431	1.16145	566	156	Kl,Kitl,Fgf18,Igfbp5,Ramp3,Igf2,Tpbg,Lck,Hbegf,Fgf10,Tnfsf11,Mst1r,Pik3r5,Icos,Spry2,Kit,Akr1c18,Myorg,Pik3r2,Mtdh,Irs1,Pik3r1,Adam8,Gdf15,Cx3cl1,Angpt1,Gfral,Ccl19,Tgfa,Bag4,Fgf1,Pdgfra,C1qtnf12,Trat1,Fgf2,Txn1,Park7,Fgf5,Ptk2,Fgf8,Cd28,Osm,Mydgf,C1qtnf1,Akr1c21,Esr1,Cpne1,Egf,Fgf23,P2ry12,Lin28a,Hsp90aa1,Eng,Fermt2,F3,Tgfbr1,Axl
6678	GOMF_CELL_ADHESION_MEDIATOR_ACTIVITY	0.0566943	0.47566	0.500605	1.24832	566	54	Dsp,Vstm2l,Cntn6,Ntng1,Emilin1,Dsg2,Dscam,Epcam,Itga1,Cntn2,Robo4,Itga10,Igsf9,Rpsa,Cntn4,Krt18,Baiap2l1,Emb,Jup,Pdlim5,Cdc42ep1,Anxa2,Plxnb3,Dscaml1,Bsg
5276	GOCC_APICAL_PLASMA_MEMBRANE	0.0567943	0.476135	0.416905	1.11834	567	312	Kl,Umodl1,Lct,Aqp6,BC034090,Stc1,Rab27a,Kcna5,Car4,Jag1,Scnn1a,Osmr,Muc20,Slc4a11,Slc6a20a,Igfbp2,Adcy8,Upk1a,Tlr9,C2cd2l,Ctsk,Pappa2,Upk1b,Slc22a4,Mtcl1,Stk26,Slc26a2,Dll1,Abcg2,Dsg2,Itpk1,Slc16a2,Cfap126,Il6ra,Slc26a4,Duox2,Dpp4,Kcne4,Ap2a1,Rhcg,Ace2,Cftr,Mtdh,Crb1,Dpep1,Acy3,Slc16a8,Fxyd1,Lhfpl5,Duox1,Myo7a,Epcam,Prom1,F2rl2,Ager,Kcnk2,Gja1,Ptpro,Slc4a5,Trpm6,Atp6v1b2,Amn,Slc34a2,Slc15a2,Pard6…
1031	GOBP_RESPONSE_TO_BACTERIUM	0.0568943	0.47635	0.405844	1.09833	568	468	Cd1d1,Csf2rb2,Penk,Gpc3,Thrsp,Ldoc1,Nos1,Dgkb,Cd68,H2bc21,Trib1,Dcn,Tnip2,Gbp2,Lyz1,Il6,Coch,Ticam2,Mapk3,Pck2,Cebpb,Ccl20,Mrc1,Ticam1,Bcl3,Tac1,Ass1,Ociad2,Arg2,Tlr9,Rbpj,Cd14,Jchain,Jun,Casp8,Fgf10,Trdn,Rag2,Lpo,Mef2c,Upk1b,Cfp,Vgf,Chd7,Timp4,Adipoq,Pde4b,Ang,Tlr5,Stab2,Ido1,Prkca,Malt1,Il6ra,Rarres2,Vim,Ccr4,Cxcl5,Ccl12,Cd96,Adgrb1,Git1,Cxcl10,Adm,Mtdh,Mgst1,Alpl,Plac8,Cd274,Fzd5,Gkn2,Peli1,Tb…
3560	GOBP_METAL_ION_HOMEOSTASIS	0.0569943	0.47635	0.400591	1.08779	569	573	Kl,Ryr1,Npy2r,Lpar4,Calb1,Cav3,Capn3,Stc1,Calca,Hap1,Jsrp1,Drd5,Kcna5,Nos1,Drd1,Pkd1,Htr2c,Npsr1,Gpr6,Meltf,Ramp3,Scnn1a,Grin1,Cxcr1,Drd4,Agt,P2rx5,Gstm7,Tfr2,Lck,Tac1,Adcy8,Gpr12,Wfs1,Edn3,Lpar1,Itpr1,Trdn,Tmtc4,Gria1,Cutc,Tnfsf11,Oprl1,Ccrl2,Chd7,Jph1,Slc30a10,Cxcl12,Hcrtr1,Ackr2,Abcg2,Slc8a2,Trpv6,Slc30a3,Fkbp1a,Slc30a2,Trpa1,Bdh2,Slc24a4,Slc39a10,Trpm4,Nmb,Gipr,Ccr4,Atp2b3,Atp1b3,Steap1,Chrna…
4497	GOBP_NEUROINFLAMMATORY_RESPONSE	0.0570285	0.47635	0.536508	1.29844	569	35	Ptgs2,Il6,Adcy8,Il33,Sphk1,Ifng,Dagla,Cx3cl1,Adcy1,Ptprc,Atm,Nr1d1
2159	GOBP_PROTEIN_LOCALIZATION_TO_PHAGOPHORE_ASSEMBLY_SITE	0.0571429	0.47635	-0.430245	-1.41379	21	11	Atg9b,Mfn2,Wipi1,Wdr45,Atg13,Stx17,Pacs2,Atg9a,Wipi2,Wdr45b,Trappc8
5617	GOCC_POST_MRNA_RELEASE_SPLICEOSOMAL_COMPLEX	0.0571429	0.47635	-0.431405	-1.4176	21	11	Tfip11,Ccdc12,Syf2,Cwf19l2,Crnkl1,Myef2,Dhx15,Hnrnpm,Cwf19l1,Xab2,Gcfc2
1654	GOBP_REGULATION_OF_BMP_SIGNALING_PATHWAY	0.0571943	0.47635	0.472401	1.20666	571	84	Gpc3,Sox11,Sulf1,Fst,Vwc2l,Rbpj,Skil,Elapor2,Pparg,Bmp4,Hes5,Ski,Hoxa13,Zfp423,Sfrp4,Grem2,Ppm1a,Smad6,Chrdl1,Fbn1,Chrd,Sfrp5,Gdf2,Dand5,Gdf3,Crim1,Hes1,Gata4,Nbl1,Foxd1,Notch2,Dlx1,Fbxl15,Tfap2b,Sorl1,Eng,Ube2o,Itga3,Htra1,Fstl3,Neo1,Lemd3,Smurf2,Sfrp2,Numa1,Msx1,Nog,Vwc2,Wnt1,Wnt5a
1658	GOBP_NEGATIVE_REGULATION_OF_AXON_EXTENSION	0.0572	0.47635	0.522041	1.27951	571	42	Sema3a,Sema3e,Sema7a,Sema3c,Rtn4r,Draxin,Sema4f,Plxna3,Sema3g,Nrp1,Sema4d,Tnr,Sema4c
1292	GOBP_POSITIVE_REGULATION_OF_SMOOTH_MUSCLE_CELL_MIGRATION	0.0572286	0.47635	0.536402	1.29818	571	35	Ccn4,Igfbp5,Adamts1,Lpar1,Vtn,Nrp1,Dock4,Pak1
9698	HP_DYSPAREUNIA	0.0572286	0.47635	0.536401	1.29818	571	35	Sema3a,Tacr3,Ndnf,Prokr2,Clec7a,Chd7,Flrt3,Dusp6,Dcc,Hs6st1,Il17ra,Ccn2,Hesx1,Fgf8,Il17rd,Il17f,Nsmf
10695	VERNELL_RETINOBLASTOMA_PATHWAY_UP	0.0572943	0.47635	0.484584	1.22404	572	68	Slbp,Rab27a,Cdkn1a,Fst,Fam111a,Melk,Cdca7l,Jph1,Zfp367,Hunk,Rrm2,Fen1,Cdc25a,Asf1b,Skp2,Clspn,Cenpk,Eps8,Kcnk1,Fbxo5,Cdca5,Klhl42,Pcna,Haus1,Tmem97,Tmpo,Maneal,Kank2,Hmgb2,Mcm7
6830	HP_FEMALE_HYPOGONADISM	0.0572974	0.47635	0.563409	1.33068	571	26	Tac2,Prlr,Tacr3,Prokr2,Chd7,Bmp4,Dusp6,Hs6st1,Lmna,Atm,Fgf8
5948	GOMF_AMINO_ACID_SODIUM_SYMPORTER_ACTIVITY	0.0574012	0.476635	0.618905	1.38122	564	15	Slc6a13,Slc6a20a,Slc6a1,Slc6a15,Slc6a7,Slc6a12,Slc1a1,Slc6a11
7728	HP_MALIGNANT_HYPERTHERMIA	0.0574206	0.476635	0.575552	1.34421	572	23	Ryr1,Kdf1,Myh3,Crlf1,Cacna1s,Chrna1,Myf6
6092	GOMF_ORGANIC_CATION_TRANSMEMBRANE_TRANSPORTER_ACTIVITY	0.057462	0.476635	0.593293	1.35963	570	19	Slc18a3,Slc6a20a,Slc25a45,Slc22a4,Slc22a3
3144	GOBP_POST_EMBRYONIC_ANIMAL_ORGAN_DEVELOPMENT	0.057606	0.477469	0.628161	1.38843	564	14	Klf4,Mfap2,Fzd5,Myo7a,Fbn1
6611	GOMF_ENDOPEPTIDASE_REGULATOR_ACTIVITY	0.0577942	0.478667	0.447958	1.16722	577	131	Serpina3n,Spink8,Spock3,A2m,Timp1,Cstl1,Rarres1,Agt,Psme1,Timp4,Serpinf1,Cst6,Timp2,Wfikkn1,Dpep1,Spint2,Lxn,Wfikkn2,Spock1,Serpinb8,Nlrc4,Rps6ka3,Serpinb13,Serpini2,Serpinc1,Itih5,Rps6ka1,Col4a3,Serpinf2,Ahsg,Usp14,Avp,Wfdc5,Crim1,Wfdc1,Serping1,Cst9,Serpinb10,Ambp,Aph1b,Serpina10,Spock2,Pcsk1n,Ube2o,Serpinb7,Tnfaip8,Serpinb9,Cstb,App,Anxa2,Serpina9,Csn2,Prdx5,Tfpi2,Serpini1
3533	GOBP_REGULATION_OF_NERVOUS_SYSTEM_DEVELOPMENT	0.0578942	0.47903	0.409484	1.10459	578	399	Smo,Bdnf,Hdac1,Sema3a,Sema3e,Dct,Syndig1,Sox11,Sema7a,Hap1,Sema3c,Faim,Il6,Rtn4r,Hey2,Tpbg,Cbln1,Dlg5,Draxin,Twf2,Dll3,Hes2,Efnb3,Sema4f,Appl2,Ngfr,Rarb,Ascl1,Skil,Tiam1,Elapor2,Klk8,Plxna1,Chd7,Aspa,E2f1,Gli3,Sox8,Plxna3,Clstn1,Sema3g,Cxcl12,Flrt3,Pparg,Dll1,Lrrn3,Hes5,Serpinf1,Islr2,Plxnc1,Lrp8,Kit,Ski,Amigo3,Adgrb1,Ifng,Nr2e1,Grid2,Fstl4,Hoxb3,Nrp1,Dscam,Prtg,Mme,Lrp4,Cx3cl1,Epha7,Drd2,Hes6,Ep…
3734	GOBP_ECTODERMAL_PLACODE_FORMATION	0.0580165	0.47903	0.671324	1.4105	553	10	Hdac1,Prox1,Six1,Nrg3
4874	GOBP_POSITIVE_REGULATION_OF_CALCIUM_ION_TRANSMEMBRANE_TRANSPORT	0.0580942	0.47903	0.493615	1.2376	580	60	Capn3,Hap1,Drd1,Npsr1,Ramp3,Stac,Gstm7,Hspa2,Trdn,G6pdx,Cxcl10,Cx3cl1,Sri,Stac2,Cacnb2,Ehd3,Plcg2,Atp1b1,Gper1,Thy1,Jph2,Plp1,Cacna2d1,Plcg1,Rgn,Slc9a1,Stim2,F2r,Pkd2
2243	GOBP_REGULATION_OF_PEROXISOME_PROLIFERATOR_ACTIVATED_RECEPTOR_SIGNALING_PATHWAY	0.0580951	0.47903	0.645639	1.39655	562	12	Twist1,Plin5,Alox8,Ptgis,Sirt1
2378	GOBP_NERVE_GROWTH_FACTOR_SIGNALING_PATHWAY	0.0580951	0.47903	0.645666	1.39661	562	12	Ntf3,Bdnf,Magi2,Ntrk1
10834	Gemma_GSE129569_Microglia_actively_remodels_adult_hippocampal_neurogenesis_through_the_phagocytosis_secretome_timepoint_24h_Up	0.0581	0.47903	0.521504	1.27819	580	42	Tmsb10,Celf6,Fbln7,Msi2,Cacna2d2,Slit3,Septin6,Mfap2,Synj2,Sptbn4,Mapk9,Ptch2,Oaz1,Dynll1,Tfap2b,Dab2ip,Eif6,Gp1bb,Pmf1,Elk4,Fam222a,Celf4,Fth1,Snta1
2752	GOBP_T_CELL_SELECTION	0.0582	0.479495	0.520165	1.27676	581	43	Cd1d1,Il6,Zap70,Cd3g,Zfpm1,Gli3,Cd74,Il6ra,Foxn1,Cd3e
10379	HAY_BONE_MARROW_MONOCYTE	0.0582942	0.479843	0.43511	1.14804	582	180	Ifitm3,Batf3,Fibcd1,Cd68,Timp1,Cd300c2,Gbp2,Was,Rara,Kndc1,Zfp703,Gpbar1,Syt17,Dedd2,Fkbp1a,Higd2a,Myo1g,Mtpn,Naaa,Chst7,Ppm1f,Pdk4,Cd300lf,Tnfrsf8,Jpt1,Scgb3a1,Sat1,Rabgap1l,Ccng2,Nfkbiz,Arpc1b,Cytip,Phtf2,St3gal5,Themis2,Cmtm6,C5ar2,Rnh1,Unc119,Plxnb2,Abi3,Cotl1,Gpr137b,Isg15,Adap2,Dock5,Smap2,Pkn1,Aph1b,Ptges,Rnf144b,Rnf13,Lilra5,Rin3,Gch1,Ly6e,Calhm2,Slc31a2,Arap1,Pdlim5,Cacul1,Cxcl16,Nr4a1,L…
1665	GOBP_FEMALE_GENITALIA_DEVELOPMENT	0.0583831	0.479843	0.611193	1.37404	576	16	Mertk,Fgf10,Stra6,Chd7,Rbp4,Trp63
5057	GOBP_NEGATIVE_REGULATION_OF_CELLULAR_SENESCENCE	0.0583831	0.479843	0.611108	1.37385	576	16	Twist1,Bcl6,Plk2,Slc30a10
4912	GOBP_REGULATION_OF_VASCULAR_ASSOCIATED_SMOOTH_MUSCLE_CELL_DIFFERENTIATION	0.0584171	0.479843	0.617456	1.37799	574	15	Cth,Hey2,Nfatc2,Kit,Myocd
4142	GOBP_SIGNAL_TRANSDUCTION_INVOLVED_IN_CELL_CYCLE_CHECKPOINT	0.0586941	0.481738	0.478756	1.21314	586	73	Sox11,Dtl,Gadd45a,Cdkn1a,Plagl1,Plk2,Sox4,Chek2,E2f1,Pidd1,Pml,Tfdp2,Plk1,Rint1,Plk3,Atm,Rgcc,Cnot7,Pcna,Triap1,Fzr1,Tnks1bp1,Cnot10,Prpf19,Prkdc,E2f7,Zw10
8	GOBP_UREA_CYCLE	0.0587496	0.481738	0.670653	1.4091	560	10	Ass1,Arg2,Asl,Otc,Nmral1
1321	GOBP_MONOAMINE_TRANSPORT	0.0587941	0.481738	0.476013	1.20914	587	76	Npy2r,Nos1,Drd1,Cartpt,Drd4,Syt12,Chrna4,Syt6,Adra2a,Syt17,Slc22a3,Ffar3,Cxcl12,Syt5,Syt10,Stx1a
1769	GOBP_REGULATION_OF_MRNA_3_END_PROCESSING	0.0588235	0.481738	-0.363592	-1.6504	0	27	Ncbp2,Ccnb1,Cpsf7,Ncbp1,Virma,Papola,Zfp36l1,Supt5,Cdc73,Zc3h14,Paf1,Cpeb1,Bard1,Cpsf6,Ccnt1,Ctr9,Rnf40,Leo1,Dhx36,Hsf1,Cpeb3,Nelfe,Nudt21,Ahcyl1,Zc3h3,Rnf20,Cdk9
5449	GOCC_DENDRITE_MEMBRANE	0.059	0.482823	0.523261	1.28039	589	41	Ddn,Tacr3,Shisa6,Itga8,Shisa8,Gria1,Gabrg2,Wls,Gabra2,Dagla,Gabra4,Oprd1,Gabra1,Atp2b1,Ppp1r9b,Gabrg1,Gper1,Kcnc2,Gabra5,Thy1
4325	GOBP_NEURONAL_STEM_CELL_POPULATION_MAINTENANCE	0.0591728	0.483876	0.591518	1.35556	587	19	Jag1,Prox1,Dll1,Hes5,Fancd2,Ss18,Hes1,Mmp24,Fancc,Prrx1,Mcph1,Sox2,Hook3,Cdh2
10896	Gemma_GSE117758_Cell-type_specific_transcriptional_profiling_of_glucocorticoid_receptor-dependent_changes_in_the_nucleus_accumbens_cell_type_treatment_neuron_Down	0.0593356	0.484503	0.545563	1.30719	592	31	Sgk1,Adamts9,Pla2g3,Acer3,Rin2,Spsb1,Pdk4,Cldn10,Plin4,Mfsd2a,Rhou,Mphosph6,Hs3st3b1,Atp6v0e,Orc6,Mat2a,Aldoc,Map7d2,Smad1,Arrdc2
9649	HP_HYPERGRANULOSIS	0.0593393	0.484503	0.627208	1.38633	581	14	Wnt10a,Aloxe3,Sdr9c7,Gjb3,Gja1
3258	GOBP_REGULATION_OF_BEHAVIOR	0.0593941	0.484503	0.493053	1.23619	593	60	Npy2r,Penk,Cck,Tacr3,Mef2c,Stra6,Ghrh,Napepld,Mbd5,Ahi1,Drd2,Ghrhr,Adrb1,Gja1,Mc3r,Crh,Nr1d1,Cntnap4,Agrp,Ptgds,Htr1a,Apoe,Cfap20
3140	GOBP_EMBRYONIC_DIGESTIVE_TRACT_MORPHOGENESIS	0.0594961	0.484503	0.610061	1.3715	587	16	Sox11,Fgf10,Gli3,Ovol2,Pdgfra,Id2,Shox2,Tcf21
5703	GOCC_REGION_OF_CYTOSOL	0.0595346	0.484503	0.59759	1.36134	590	18	Calb1,Stxbp5,Ctbp2,Prkcg,Homer1,Fbxo45
8578	HP_CRANIOFACIAL_OSTEOSCLEROSIS	0.059582	0.484503	0.654794	1.39655	572	11	Kl,Fam111a
7691	HP_FETAL_AKINESIA_SEQUENCE	0.0596013	0.484503	0.561497	1.32617	594	26	Ryr1,Slc18a3,Klhl40,Magel2,Acta1,Chrna1
6434	GOMF_RNA_STEM_LOOP_BINDING	0.0596026	0.484503	-0.444987	-1.39271	26	10	Ddx3x,Fmr1,Dhx9,Larp6,Rc3h1,Zc3h12a,Rc3h2,Cpeb3,Csde1,Myh10
10856	Gemma_GSE73798_Molecular_profile_of_ketamine_in_comparison_to_memantine_and_phencyclidyne_and_other_psychotropic_drugs_[mouse_hippocampus]_timepoint_8.hours_Up	0.059694	0.484887	0.475677	1.20952	596	77	Ifitm1,Sox11,Cdkn1a,Ppp1r3g,Dusp1,Mertk,Sgk1,Cables1,Ddit4,Ak4,Mapk4,Prodh,Ivd,Txnip,Spsb1,Atp10a,Ppp1r1a,Plin4,Plat,Lmna,Swt1,Cirbp,Rgcc,Klf2,Zmym1,Apcdd1
9098	HP_DUPLICATION_OF_PHALANX_OF_HALLUX	0.0599016	0.486213	0.668348	1.40425	571	10	Twist1,Hyls1
413	GOBP_VENTRICULAR_TRABECULA_MYOCARDIUM_MORPHOGENESIS	0.0599979	0.486635	0.654395	1.3957	576	11	Tgfb2,Hey2,Rbpj,Chd7
10703	MEISSNER_BRAIN_HCP_WITH_H3_UNMETHYLATED	0.0601301	0.487347	0.534778	1.29425	600	35	Ttc22,Omp,Hsf5,Fkbp6,Papolb,Speg,Camkk2,Kcng1,Taf7l,Npb,Mael,Sycp1,Tdrd1
8389	HP_ABNORMAL_2ND_FINGER_MORPHOLOGY	0.0602904	0.488044	0.557303	1.31973	601	27	Gpc3,Twist1,Csgalnact1,Gpc4,Hoxa13,Knstrn
1295	GOBP_GAS_TRANSPORT	0.0603448	0.488044	0.631379	1.38208	587	13	Aqp6,Cygb,Ngb,Car2
3037	GOBP_LIPID_PHOSPHORYLATION	0.060394	0.488044	0.486094	1.2244	603	65	Ip6k3,Dgkb,Cish,Efr3a,Pik3r6,Efr3b,Pip5k1b,Dgkh,Socs1,Sphk1,Dgkk,Pik3r2,Pik3r1,Dgki,Pip5k1c,Dgkg,Smg1,Impa2,Pi4ka,Socs3,Pip4k2c,Bpnt1,Socs2,Ttc7b,Ipmk,Ip6k1
5349	GOCC_SYNAPTIC_VESICLE_MEMBRANE	0.060394	0.488044	0.464103	1.19301	603	95	Rab26,Unc13c,Syndig1,Syn3,Syt12,Syt6,Znrf1,Gria1,Slc17a6,Syt5,Cplx3,Syn1,Unc13b,Slc30a3,Slc6a17,Stx1a,Sv2c,Gabra2,Dgki,Drd2,Vamp2,Oprd1,Sh3gl2,Sema4c
1322	GOBP_ORGANIC_ACID_TRANSPORT	0.060494	0.488326	0.417565	1.11837	604	296	Slc27a2,Thrsp,Cck,Slc6a13,Slc25a18,Slc6a20a,Drd4,Sfxn2,Slc6a1,Acsl5,Abcc3,Slc7a4,Stard5,Slc36a2,Pla2g3,Slc25a45,Tnfsf11,Pla2g5,Lrrc8e,Slc22a4,Stra6,Rgs4,Pla2g2d,Slc17a6,Slc26a2,Pla2r1,Pparg,Abcd4,Abcg2,Unc13b,Slc16a2,Slc6a17,Slc7a3,Nmb,Slc25a29,Sfxn5,Slc26a4,Slc25a21,Slc22a6,Stx1a,Sfxn3,Slc10a5,Slc7a11,Stxbp1,Slc6a15,Ace2,Ppara,Slc7a14,Nmur2,Slc16a8,Slc6a7,Slc27a1,Abcd2,Drd2,Vamp2,Gja1,Slc66a1,Gl…
9461	HP_MYELOFIBROSIS	0.0605178	0.488326	0.654195	1.39527	581	11	Mpl,Nbeal2
8530	HP_SUPRAVENTRICULAR_ARRHYTHMIA	0.0605939	0.48858	0.465398	1.19369	605	91	Ryr1,Myl4,Sema3a,Kcna5,Scnn1a,Scn1b,Actn2,Syne1,Nr2f2,Kcnq1,Tnnc1,Cacna1s,Trdn,Scn4b,Trpm4,Tnnt2,Smad3,Lmna,Scn5a,Gata4,Flnc,Cacnb2,Bmp2
5009	GOBP_REGULATION_OF_DNA_BIOSYNTHETIC_PROCESS	0.0606939	0.488965	0.460326	1.18646	606	102	Parm1,Cdkn1a,Dusp1,Pkib,Klf4,Mapk3,Dach1,Map3k4,Adipoq,Pparg,Nppc,Pinx1,Rfc5,Wrap53,Kcnk2,Gja1,Gdf2,Stn1,Fgf2,Rfc2,Cct5,Atm,Pak3,Rgcc,Map2k7,Nat10,Gnl3l,Niban2,Pcna,Hnrnpa2b1,Ptk2b,Prkd2,Hmbox1,Hnrnpc,Hsp90aa1,Smg5,Sh2b1,Nvl
1509	GOBP_SUBPALLIUM_DEVELOPMENT	0.0607308	0.488965	0.580238	1.34393	604	21	Inhba,Aldh1a3,Rarb,Ascl1,Gli3,Slc7a11,Drd2
3205	GOBP_ARTERY_MORPHOGENESIS	0.0607939	0.489115	0.49013	1.23028	607	61	Tgfb2,Jag1,Hey2,Prox1,Adamts9,Six1,Rbpj,Sox4,Zmiz1,Stra6,Chd7,Bmp4,Myocd,Hoxa13,Nrp1,Wnt11,Dll4,Hes1,Fgf8,Hand2,Folr1,Tfap2b,Eng,Apoe,Tgfbr1,Prrx1,Mylk,Foxc1,Foxf1,Arid2,Pkd2,Adgrf5,Sec24b,Nog,Foxc2,Vegfa,Comp
10863	Gemma_GSE73798_Molecular_profile_of_ketamine_in_comparison_to_memantine_and_phencyclidyne_and_other_psychotropic_drugs_[mouse_hippocampus]_treatment_15.mg.kg_memantine_Up	0.0608548	0.489202	0.552049	1.31225	607	28	Cdkn1a,Ppp1r3g,Sgk1,Ddit4,Txnip,Castor1,Plin4,Fkbp5,Rgcc,Mfsd2a
3699	GOBP_DEVELOPMENTAL_GROWTH_INVOLVED_IN_MORPHOGENESIS	0.0608939	0.489202	0.427291	1.13411	608	218	Cpne9,Bdnf,Sema3a,Sema3e,Cpne6,Sema7a,Nrn1l,Sema3c,Cpne5,Rtn4r,Emx1,Draxin,Twf2,Sema4f,Nrp2,Six1,Fgf10,Tiam1,Plxna1,Ulk2,Syt17,Rnf157,Plxna3,Sema3g,Cxcl12,Flrt3,Magi2,Rasal1,Bmp4,Islr2,Itga4,Spry2,Slit3,Fstl4,Alcam,Auts2,S1pr1,Nrp1,Dscam,Epha7,Itsn2,Dcc,Tnc,Fgf1,Pou4f2,Sema4d,Tnr,Wnt11,Sh3gl2,Pak1,Sema4c,Lpar3,Cdh4,Lhx1,Ndn,Llph,Mesp1,Olfm1,Cdk5r1,Esr1,Sema5b,Cpne1,Sox9,Eif4g2,Syt1
6284	GOMF_PHOSPHATASE_REGULATOR_ACTIVITY	0.0609939	0.489647	0.467592	1.19725	609	88	Sh3rf2,Arpp19,Lgals3,Tesc,Ppp3r1,Lmtk2,Ppp2r2b,Phactr2,Ppp3r2,Elfn2,Ppp1r1a,Ppp1r37,Sbf1,Rcan3,Ppp1r16b,Bmp2k,Igfbp3,Styx,Bmp2,Ppp1r10,Styxl1,Ppp2r1b,Mtmr12,Rcan1,Ppp1r36,Ppp1r9b,Ppp2r3a,Mgat5,Ppp1r3b
4469	GOBP_NEGATIVE_REGULATION_OF_BIOMINERALIZATION	0.0612981	0.491552	0.563351	1.32518	611	25	Ucma,Rflnb,Hey2,Rock2,Trpm4,Ahsg,Rflna,Enpp1,Sox9,Ptk2b,Fgf23,Ltbp3,Hif1a,Ecm1,Nos3,Aspn
422	GOBP_MUSCLE_HYPERTROPHY_IN_RESPONSE_TO_STRESS	0.0613885	0.491552	0.584616	1.34791	610	20	Mlip,Hey2,Tcap,Foxo1,Atp2b4,Smad3,Lmna
7944	HP_BULBAR_SIGNS	0.0613885	0.491552	0.584614	1.34791	610	20	Ryr1,Gfap,Gsn,Acta1
5556	GOCC_CALYX_OF_HELD	0.061465	0.491552	0.614799	1.37206	604	15	Unc13c,Calb1,Prkcg,Git1,Kcnk2
6094	GOMF_BICARBONATE_TRANSMEMBRANE_TRANSPORTER_ACTIVITY	0.061489	0.491552	0.584432	1.34749	611	20	Slc4a11,Slc26a2,Slc4a4,Slc26a4,Slc4a9,Cftr,Slc4a5,Slc26a8,Slc4a3,Slc26a5,Slc4a1
7220	HP_THIN_RIBS	0.0615	0.491552	0.517871	1.27113	614	43	Ryr1,Klhl40,Fam111a,Col11a1,Col1a2,Lifr,Trpv6,Ski,Acta1,Chrna1,Myf6,Cul7,Lmna
2790	GOBP_RESPONSE_TO_ETHANOL	0.0615938	0.491821	0.452728	1.17392	615	116	Penk,Mstn,Grin1,Drd4,Gsn,Cd14,Htr3a,Casp8,Cdo1,Rgs4,Adipoq,Cat,Rbp4,Grin3a,Adcy7,G6pdx,Ppara,Nppc,Drd2,Tnc,Cldn3,Grin2a,Avp,Cldn1,Crh,Cldn18,Trp53inp1,Eef2,Ptk2b,Sod1,Icam1,Rgs2,Adh7,Sdf4,Polb,Kcnc2,Cyp2e1,Tyms,Oxct1,Cybb
9798	HP_BONE_MARROW_HYPERCELLULARITY	0.0616232	0.491821	0.568381	1.3314	614	24	Rasgrp1,Mpl,Zbtb16,Rara,Nabp1,Pml
6032	GOMF_SECONDARY_ACTIVE_SULFATE_TRANSMEMBRANE_TRANSPORTER_ACTIVITY	0.0620163	0.493953	0.642136	1.38898	600	12	Slc26a11,Slc26a2,Slc26a4,Slc13a4,Slc26a8,Slc26a5
1470	GOBP_UREA_METABOLIC_PROCESS	0.0620776	0.493953	0.652294	1.39122	596	11	Ass1,Arg2,Asl,Otc,Nmral1
342	GOBP_POSITIVE_REGULATION_OF_PEPTIDE_SECRETION	0.0620938	0.493953	0.444147	1.16166	620	143	Npy2r,Tgfb2,Tgfb3,Ache,Pck2,Fgg,Tfr2,Adcy8,Baiap3,Sox4,Exph5,C2cd2l,Tnfsf11,Ang,Rbp4,Unc13b,Doc2b,Ghrh,Gck,Trpm4,Gipr,Cftr,Wls,Adam8,Sri,Drd2,Ghrhr,Pdx1,Gja1,Myo18a,Rph3al,Sytl4,Slc30a8,C1qtnf12,Blk,Crh,Frmd4a,Mcu,Vegfc,Nlgn2,Gpr68,Hfe,Ffar4,Rfx6,Dynll1,Tm7sf3
767	GOBP_CELL_MATRIX_ADHESION	0.0620938	0.493953	0.42912	1.13749	620	208	Plekha2,Ecm2,Onecut1,Sema3e,Bcl6,Jag1,Pkd1,S100a10,Frem1,Actn2,Adamts9,Parvg,Fgg,Col3a1,Skap1,Itga7,Itga8,Tiam1,Thbs3,Arhgap6,Vtn,Emilin1,Fermt1,Itga4,Rock2,Rcc2,Msln,Rin2,Onecut2,Cd96,Nid1,Ppm1f,Cd3e,Nrp1,Pik3r1,Cx3cl1,Sorbs1,Tesk2,Itga1,Smad3,Dapk3,Itga10,Kdr,Cd63,Vwa2,Coro2b,Itgb2,Cd34,Cib1,Ccn2,Trip6,Ccl28,Ptk2,Cask,Tmem8b,Pkhd1,Adamts12,Emp2,Ppfia2,Ptk2b,Itgav,Ldb1,Zyx,Fermt2,Jup,Rhoa,Thy1
2229	GOBP_NEGATIVE_REGULATION_OF_DEPHOSPHORYLATION	0.0621938	0.493953	0.459387	1.18404	621	102	Sh3rf2,Tgfb2,Tsks,Arpp19,Lgals3,Lmtk2,Rimbp2,Fkbp1a,Rock2,Phactr2,Marf1,Cnst,Slc7a14,Elfn2,Ppp1r1a,Ppp1r37,Ppp1r16b,Pkmyt1,Sytl2,Bag4,Csrnp3,Spred1,Sema4d,Rrp1b,Fkbp1b,Tmem132d,Ppp1r10,Styxl1,Ppp1r36
10622	LEE_AGING_NEOCORTEX_DN	0.0621938	0.493953	0.491719	1.23285	621	60	Col6a1,Myl4,Nrep,Prkcg,Adra2a,Gli3,Nr2f1,Htr4,Nmb,Nkx1-2,Strbp,Cdc20,Usp32
2259	GOBP_PROLINE_TRANSMEMBRANE_TRANSPORT	0.0622055	0.493953	0.665357	1.39797	593	10	Slc6a20a,Slc36a2,Ace2,Slc6a7
4789	GOBP_RELEASE_OF_SEQUESTERED_CALCIUM_ION_INTO_CYTOSOL_BY_ENDOPLASMIC_RETICULUM	0.0623309	0.494285	0.571704	1.33522	621	23	Ryr1,Gstm7,Trdn,Chd7,Sri,Fkbp1b
1522	GOBP_CEREBELLAR_CORTEX_MORPHOGENESIS	0.0623374	0.494285	0.54582	1.30456	622	30	Smo,Cbln1,Prox1,Trnp1,Kndc1,Dll1,Mtpn,Grid2,Lhx1,Faim2,Rora,Coq8b,Ldb1
3400	GOBP_PROTEIN_COMPLEX_OLIGOMERIZATION	0.0623938	0.494375	0.42845	1.13663	623	214	Ryr1,Tdo2,Kcnf1,Kcna5,Aldh1a3,Pkd1,Cth,Kctd14,Grin1,Kcns2,Aqp11,Adcy8,Appl2,Sting1,Cutc,Col1a2,Cd74,Hcn1,Trp63,Hgsnat,Kctd1,Trpa1,Crtc3,Trpm4,Aldh9a1,Homer1,Mif,Shkbp1,Cryz,Samhd1,Bok,C9,Rnf213,Clybl,Pdcd6ip,Zbtb1,H2-M3,Gls,Nlrc4,Kcns1,Calhm1,Kcng1,Trpm6,Prnd,Gsdmd,Thg1l,Trim72,Trpm3,Kcnd1,Cldn1,Asic1,Mcu,Ryr3,Ehd3,Sycp1,Rom1,Gnmt,Trpm2,Acacb,Syt1,Ikzf4,Kcnc2,Prf1,Mlkl,Trp53bp1,Trpm1,Abca3,Sigmar…
3767	GOBP_POSITIVE_REGULATION_OF_CARTILAGE_DEVELOPMENT	0.0625438	0.495206	0.549173	1.30919	624	29	Fgf18,Zbtb16,Sox5,Gli3,Bmp4,Smad3,Gdf2,Loxl2,Pkdcc,Bmp2,Sox9,Bmp10
3773	GOBP_NEGATIVE_REGULATION_OF_CELL_GROWTH_INVOLVED_IN_CARDIAC_MUSCLE_CELL_DEVELOPMENT	0.0627291	0.496315	0.664947	1.39711	598	10	Cav3,Rgs4,G6pdx,Ppara,Pak1
2218	GOBP_SYNAPTIC_TRANSMISSION_GLUTAMATERGIC	0.0627937	0.496469	0.467107	1.19534	627	87	Npy2r,Unc13c,Grik3,Drd1,Grik1,Cacng3,Napa,Mef2c,Slc17a6,Unc13b,Cacng5,Homer1,Ccl12,Stxbp1,Grid2,Dgki,Drd2,Ntrk1,Cacng8,Tnr,Htr2a,Cdh8,Nlgn2,Napb,Shank1,Cacng2,Grm8,Ptk2b,Grik4,Syt1
2906	GOBP_POSITIVE_REGULATION_OF_GROWTH	0.0629937	0.497333	0.426011	1.13195	629	226	Cpne9,Smo,Bdnf,Tgfb2,Rftn1,Capn3,Cpne6,Sema7a,Cpne5,Igf2,Hey2,Dio3,Twf2,Prox1,Hbegf,Tfcp2l1,Wfs1,Rbpj,Rag2,Mef2c,Chd7,Syt17,Rnf157,Cxcl12,Rasal1,Dll1,Islr2,Ghrh,Sphk1,Mtpn,Basp1,Ppm1f,Exosc2,Nrp1,Fxn,Dscam,Drd2,Itsn2,Ghrhr,Sptbn4,Rps6ka3,Pou4f2,Plcb1,Sema4d,Rps6ka1,Pak1,Pou3f2,Lpar3,Cdh4,Cib1,Fgf2,Avp
7452	HP_ABNORMALITY_OF_THE_CALF_MUSCULATURE	0.0629937	0.497333	0.48575	1.2228	629	64	Ryr1,Cav3,Capn3,Tcap,Dysf,Itga7,Pparg,Acta1,Large1,Myf6,Sgcd,Ltbp4,Lmna,Ar,Flnc,Lims2,Hint1
5266	GOCC_TRANS_GOLGI_NETWORK_TRANSPORT_VESICLE_MEMBRANE	0.0631158	0.497938	0.628706	1.37623	614	13	Slc18a3,Rassf9,Ap2a1,Ap1s1,Ap1g2
10912	Gemma_GSE85136_Sex_Differences_in_Nucleus_Accumbens_Transcriptome_Profiles_Associated_with_Susceptibility_versus_Resilience_to_Subchronic_Variable_Stress_genotype_wild.type.genotype_Up	0.0631937	0.498195	0.404001	1.09374	631	476	Gpr101,Matn2,Kcnf1,Lypd1,Fam43b,Rprm,Acan,Sema3e,Slc6a13,Sema7a,Gadd45a,Car4,Dusp5,Klf4,Grb14,Cdk5r2,Lncpint,Faim,Tesc,Gpr182,Frat2,Tshz2,H2-T24,1700020L24Rik,Ung,Aldoart2,Ddit4,Wscd1,Nefm,Tubb4a,Hbegf,Osbpl1a,Arg2,Myo18b,Klf5,Exph5,Klhl35,Gstm6,Dctd,Shisa8,Eci1,Tradd,Slirp,Inka2,Lmo1,Baalc,E2f1,Timp4,Alox8,Dcst1,Lhx2,Bex1,Lypd6b,Zbtb8a,Fam163a,Colgalt2,Mn1,Yjefn3,Rprml,Lamp3,Neu2,Frat1,Fzd8,Ncan…
10249	Oligodendrocyte_Mature_Darmanis_PNAS_2015	0.0632975	0.498655	0.582722	1.34354	629	20	Capn3,Ermn,Folh1,Lpar1,Tmem144,Carns1,Mobp
2103	GOBP_NEGATIVE_REGULATION_OF_TOLL_LIKE_RECEPTOR_SIGNALING_PATHWAY	0.063419	0.499254	0.52954	1.28396	633	36	Smpdl3b,Ticam2,Ticam1,Tlr9,Cd14,Gramd4,Cd300lf,Tlr6,Ly96,Lgr4
10042	HP_PALPEBRAL_EDEMA	0.0635318	0.499595	0.533967	1.28955	634	34	Gpr101,Gsn,Col5a1,Kctd1,Kif1a,Rin2,Knstrn,Camta1,Med12l,Frmd4a,Cdh11,Foxg1,Pex2,Znhit3
4287	GOBP_POSITIVE_REGULATION_OF_CELL_AGING	0.0635641	0.499595	0.641193	1.38694	615	12	Arg2,Cgas,H2-M3,Kras,Lmna,Sirt1,Pawr
5528	GOCC_PLATELET_DENSE_GRANULE	0.0635989	0.499595	0.582624	1.34332	632	20	Ctsw,Apoh,Itpr1,Lgals3bp,Hps4,Rarres2,Cd63,Selp
9416	HP_ABNORMALITY_OF_ADRENAL_MORPHOLOGY	0.0637936	0.500725	0.466764	1.19446	637	87	Tnxb,Cyp11a1,Cdkn1a,Pde11a,Igf2,Kcnq1,Prokr2,Hyls1,Cacna1s,Chek2,Mthfr,Tbx19,Gli3,Bmp4
7787	HP_HYPERKALEMIA	0.0638341	0.500725	0.570805	1.33312	636	23	Ryr1,Cyp11a1,Scnn1a,Cacna1s,Car12
9819	HP_ABNORMAL_PROPORTION_OF_CD8_POSITIVE_T_CELLS	0.0639368	0.501173	0.62794	1.37455	622	13	Rasgrp1,Zap70,Cd3g,Il2rg,Extl3,Il7r,Prkcd
2413	GOBP_B_CELL_PROLIFERATION	0.0639936	0.50126	0.474553	1.20543	639	76	Rasgrp1,Bcl6,Cdkn1a,Ticam1,Tlr9,Rag2,Mef2c,Cd22,Nfatc2,Cr2,Tnfrsf13b,Cd74,Slc39a10,Mif,Peli1,Cd79a,Blk,Ptprc,Atm,Ifnb1,Tyrobp,Tnfsf13b,Fcgr2b,Il7r,Prkcd,Pkn1,Tfrc
1238	GOBP_NEGATIVE_REGULATION_OF_NEURON_PROJECTION_DEVELOPMENT	0.0640936	0.501493	0.447225	1.16423	640	128	Sema3a,Sema3e,Sema7a,Sema3c,Rtn4r,Draxin,Efnb3,Sema4f,Ngfr,Lpar1,Acp4,Klk8,Plxna3,Sema3g,Nr2f1,Vim,Fstl4,Itm2c,Nrp1,Spock1,Dnm3,Lrp4,Epha7,Mylip,Dcc,Prag1,Ptpro,Dguok,Sema4d,Tnr,Epha4,Sema4c,Bag5,Cib1,Trak2,Mcf2,Lgals1,Rit2,Rtn4rl2,Cdk5r1,Sema5b,Stmn2,Efnb2,Ngef,Sema4a,Omg,Rhoa,Thy1,Apoe,Trpv4,Rab29,Dab1
3146	GOBP_DEVELOPMENTAL_GROWTH	0.0641936	0.501493	0.399871	1.08525	641	560	Cpne9,Smo,Bdnf,Sema3a,Acvr1c,Cav3,Kdf1,Tgfb2,Capn3,Sema3e,Stc1,Cpne6,Sema7a,Nrn1l,Mstn,Cdkn1a,Sema3c,Cpne5,Rtn4r,Igf2,Hey2,Dio3,Emx1,Draxin,Twf2,Prox1,Sema4f,Ncapg2,Nrp2,Six1,Gsn,Rbpj,Klf5,Zmiz1,Rarb,Fgf10,Stk40,Rag2,Tiam1,Thbs3,Mef2c,Ninj1,Cela1,Stra6,Plxna1,Rgs4,Chd7,Ulk2,Syt17,Gli3,Rnf157,Plxna3,Sema3g,Cxcl12,Dusp9,Flrt3,Magi2,Rasal1,Dll1,Rbp4,Zfx,Bmp4,Fzd7,Islr2,Ghrh,Itga4,Spry2,Dusp6,Mtpn,Sl…
2517	GOBP_LONG_CHAIN_FATTY_ACID_BIOSYNTHETIC_PROCESS	0.0642027	0.501493	0.562008	1.32202	640	25	Aloxe3,Ptgs2,Gstm7,Alox8,Ephx2,Ltc4s
1072	GOBP_REGULATION_OF_PROTON_TRANSPORT	0.0642441	0.501493	0.576767	1.33589	639	21	Twist1,Tesc,Drd4,Pm20d1
4894	GOBP_INHIBITORY_SYNAPSE_ASSEMBLY	0.0642517	0.501493	0.606558	1.36362	634	16	Cbln1,Lgi2,Npas4,Gabrg2,Cbln4,Gabra2,Sema4d,Nlgn2,Gabra1,Sema4a
5909	GOMF_NOTCH_BINDING	0.064487	0.501612	0.574708	1.33703	642	22	Jag1,Dll3,Dll1,Chac1,Tcim,Dner,Dll4,Dtx1,Ccn3,Ncor2
1265	GOBP_RESPONSE_TO_PURINE_CONTAINING_COMPOUND	0.0644936	0.501612	0.444656	1.16092	644	137	Ryr1,Penk,Stc1,Dusp1,Igfbp5,Panx1,Kcnq1,P2rx5,Gstm7,Ass1,Cacna1s,Rap1b,Jun,Cdo1,Vgf,Adipoq,Pparg,Hcn1,Trpm4,Duox2,Agxt,Cftr,Ptprn,Duox1,Fdx1,Casp1,Rapgef3,P2rx6,Gpd1,Cib2,Cited1,Aqp9,Fos,Ryr3,Slc8a3,Wnt10b,Thbd,Dntt,Trpm2,Ptk2b,Sod1,Aqp1
2556	GOBP_STRESS_FIBER_ASSEMBLY	0.0645935	0.501612	0.463669	1.19054	645	93	Arhgef15,Tgfb3,S100a10,Fam171a1,Tac1,Was,Lpar1,Arhgef10l,Carmil1,Arhgap6,Arhgef5,Rock2,Ppm1f,S1pr1,Nrp1,Pik3r1,Sorbs1,Smad3,Bag4,Stmn1,Rapgef3,Wnt11,Pak1,Coro2b,Serpinf2,Ccn2,Rgcc,Alms1,Gpr65,Ptk2b,Zyx,Fermt2,Rhoa,Arap1,Pfn1,Tgfbr1,Arhgef10,Cul3,Pak2,Slc9a1
3712	GOBP_REGULATION_OF_VESICLE_MEDIATED_TRANSPORT	0.0645935	0.501612	0.403851	1.09324	645	475	Rab26,Ntf3,Gpc3,Il15ra,Gsg1l,Cav3,Mfge8,Rab27a,Hap1,Mertk,Cdk5r2,Lgals3,Drd4,Syt12,Actn2,Mapk3,Fgg,Dysf,Tfr2,Prkar1b,Syt6,Ankrd13b,Stxbp5,Appl2,Rap1b,Prkcg,Cd14,Exph5,Clec7a,Pla2g3,Pla2g5,Pram1,Cd22,Adra2a,Cacna1g,Pla2g4e,Bves,Syt17,Adipoq,Vtn,Magi2,Pparg,Dll1,Syt5,Cplx3,Syn1,Syt10,Tub,Trpv6,Doc2b,Rala,Il2rb,Stxbp5l,Sphk1,Arhgap44,Grin3a,Stx1a,Ccl12,Git1,Ap2a1,Stxbp1,Ifng,Cftr,Cnst,Il2rg,Cacna1i,…
6531	GOMF_1_PHOSPHATIDYLINOSITOL_3_KINASE_REGULATOR_ACTIVITY	0.0646144	0.501612	0.611816	1.3654	635	15	Cish,Pik3r6,Pik3r5,Socs1,Pik3r2,Pik3r1,Socs3,Socs2
6492	GOMF_PROTEOGLYCAN_BINDING	0.0646388	0.501612	0.544894	1.30234	645	30	Gpnmb,Fst,Fbln7,Ctsk,Pla2g2d,Col5a1,Nid1,Tnc,Cfh,Ptprc
394	GOBP_MORPHOGENESIS_OF_AN_ENDOTHELIUM	0.0646465	0.501612	0.600271	1.35737	639	17	Stard13,Rbpj,Bmp4,Cxcl10,Fgf1,Dll4,Adamts12,Prkd2,Rhoa,Ccm2,Cxcr4
4293	GOBP_REPLICATIVE_SENESCENCE	0.0646565	0.501612	0.606365	1.36319	638	16	Cdkn1a,Wnt16,Chek2,Pla2r1,Mme,Atm
784	GOBP_ACTIVATION_OF_ADENYLATE_CYCLASE_ACTIVITY	0.0647259	0.501612	0.537033	1.29413	646	33	Drd5,Drd1,Adcy8,Gipr,Adcy7,Glp1r,Adcy1,Ghrhr,Adrb1,Adrb3,Lgr4,Ednra,Crhr1,Adcy3,Acr
881	GOBP_VISUAL_BEHAVIOR	0.0649	0.501612	0.513779	1.2631	648	44	Lrrn4,Cck,Drd1,Grin1,Tafa2,Pde1b,Kit,Slc7a11,Drd2,Kras,Grin2a,Opn4
6111	GOMF_CALCIUM_ACTIVATED_POTASSIUM_CHANNEL_ACTIVITY	0.0649351	0.501612	-0.424326	-1.39434	24	11	Kcnn1,Kcnk18,Kcnmb4,Cct8l1,Pkd2l1,Kcnmb1,Kcnn4,Kcnma1,Kcnmb2,Kcnn3,Kcnmb3
9865	HP_ABNORMAL_SPUTUM	0.0649935	0.501612	0.467296	1.19491	649	86	Tgfb2,Ccno,Scnn1a,Tgfb3,Foxj1,Prkg1,Dnaaf3,Myh11,Stat4,Col3a1,Dnah9,Clec7a,Mefv,Col5a1,Cfap300,Cftr,Dnai1,Spag1,Hydin,Fbn1,Smad3,Gdf2,Ccdc39,Il17ra,Dnah1,Spef2,Rsph9,Il17f,Dnaaf4,Eng,Tgfbr1,Prtn3,Scnn1g,Ofd1,Ptpn22,Mylk,Ccdc40,Dnah11,Erap1,Mat2a,Il10,Fas,Stk36,Rsph4a,Tll1,Il12a
2806	GOBP_POSITIVE_REGULATION_OF_EPIDERMAL_CELL_DIFFERENTIATION	0.0650301	0.501612	0.565932	1.32566	648	24	Kdf1,Il20,Alox8,Bmp4,Etv4,Sfrp4,Nme2,Ovol2,Ptch2,Macroh2a2
5166	GOCC_NUCLEAR_OUTER_MEMBRANE	0.0650301	0.501612	0.566062	1.32597	648	24	Ptgs2,Clmn,Syne1,Itprip,Ltc4s,Bok,Retsat,Ghrhr
9136	HP_ABSENT_PALMAR_CREASE	0.065033	0.501612	0.662537	1.39204	620	10	Myh3,Slc18a3
3457	GOBP_REGULATION_OF_KERATINOCYTE_MIGRATION	0.0650657	0.501612	0.626561	1.37153	633	13	Hbegf,Fgf10,Epb41l4b,Iqsec1
7521	HP_MITRAL_VALVE_PROLAPSE	0.0650935	0.501612	0.470288	1.19917	650	81	Tnxb,Ryr1,Prdm5,Tgfb2,Pkd1,Col3a1,Col1a2,Col5a1,Ski,Pcgf2,Fbn1,Kras,Smad3,Braf,Lmna,Cbs,Rfc2,Extl3
6690	GOMF_NEUROTRANSMITTER_RECEPTOR_REGULATOR_ACTIVITY	0.0651377	0.501612	0.662405	1.39177	621	10	Lypd1,Ly6h,Lypd6,Lypd6b
239	GOBP_MACROPHAGE_ACTIVATION_INVOLVED_IN_IMMUNE_RESPONSE	0.0651624	0.501612	0.605988	1.36234	643	16	Ticam1,Dysf,Il33,Ifng,Lbp,Tyrobp,Nmi
4306	GOBP_ACTIVATION_OF_GTPASE_ACTIVITY	0.0651935	0.501612	0.459624	1.18322	651	99	Tbc1d8b,Ntf3,Ralgapa2,Rasgrp1,Arhgef15,Foxj1,Arhgap42,Tbc1d16,Tbc1d2b,Rasgrf1,Tiam1,Arhgef5,Sipa1l2,Arhgef26,Rcc2,Rap1gap2,Arhgap45,Rabgap1l,Mtss2,Tbc1d4,Rap1gap,Syde2,Tbc1d30,Tbc1d22a,Rangap1,Gpr65,Tbc1d10a,Ptk2b,Scrib,Ngef,Sipa1l1
104	GOBP_CELLULAR_GLUCOSE_HOMEOSTASIS	0.0652935	0.501612	0.444336	1.1596	652	135	Cartpt,Pck2,Adcy8,Baiap3,Ngfr,Sox4,C2cd2l,Tiam1,Brsk2,Adra2a,Ucp2,Foxo1,Rab11fip5,Unc13b,Serpinf1,Gck,Trpm4,Foxa3,Epha5,Cftr,Pik3r2,Klf7,Ptprn,Foxk2,Hkdc1,Pik3r1,Sri,Nme2,Ghrhr,Ager,Foxa2,Pdx1,Stxbp4,Foxk1,Gclm,Zbtb20,Hk1,C1qtnf12,Fkbp1b,Crh,Gata4,Nr1d1,Gpr68,Lgals1,Rfx6,Dynll1,Sirt1,Icam1,Rack1,Lin28a,Gper1,Ppp3cb
925	GOBP_REGULATION_OF_NOTCH_SIGNALING_PATHWAY	0.0652935	0.501612	0.461235	1.18604	652	96	Tgfb2,Bcl6,Jag1,Hey2,Rbpj,Zmiz1,Fgf10,Ascl1,Cntn6,Tspan5,Dll1,Trp63,Nrarp,Hes5,Kit,Elf3,Chac1,Tcim,Prag1,Slc35c2,Bmp2k,Dll4,Pdcd10,Dtx1,Hes1,Mesp1,Niban2,Epn2,Ccn3,Mettl3,Fbxw7,Egf,Pofut1,Dlx1,Dlk1
5920	GOMF_NEUROTROPHIN_RECEPTOR_BINDING	0.0653183	0.501612	0.639449	1.38316	632	12	Ntf3,Bdnf,Pik3r1,Ntrk1
4322	GOBP_SYNAPTIC_VESICLE_CLUSTERING	0.0653736	0.501685	0.625955	1.37021	636	13	Syndig1,Syn3,Brsk2,Syn1
7816	HP_PLEURAL_EFFUSION	0.0655	0.502304	0.504583	1.24987	654	49	Fat4,Bcl6,Lacc1,Ccbe1,Il6,Stat4,Mefv,Mif,Cftr,Gpr35,Mst1,Cfh,Bmp2,Hfe
2527	GOBP_AMYLOID_PRECURSOR_PROTEIN_METABOLIC_PROCESS	0.0655934	0.502669	0.480282	1.21367	655	69	Necab3,Spon1,Hap1,Bace2,Ache,Adam19,Fkbp1a,Rock2,Chrna7,Ifng,Itm2c,Ager,Efna3,Tmcc2
6564	GOMF_EXTRACELLULAR_MATRIX_BINDING	0.0657934	0.503763	0.498409	1.24114	657	53	Fbln2,Plekha2,Gpc1,Dcn,Lgals3,Ache,Bgn,Col11a1,Tgfbi,Nid1,Smoc1,Rpsa,Adamts5,Clec14a,Lgals1,Itgav,Spock2,Lrrc15,Olfml2a,Itga3,Ntn4,Ssc5d,Itga2b
9785	HP_ADDICTIVE_BEHAVIOR	0.0658911	0.503763	0.573505	1.33423	656	22	Zbtb16,Ticam1,Rara,Traf3,Nabp1,Pml,Gabra2,Tbk1,Adh1,Htr2a
1603	GOBP_REGULATION_OF_PROTEOLYSIS	0.0658934	0.503763	0.397283	1.07996	658	614	Umodl1,Serpina3n,Nkd2,Gpc3,Spink8,Sh3rf2,Hdac1,Spon1,Acvr1c,Cav3,Cck,Capn3,Klhl40,Spock3,A2m,Pkd1,Klf4,Timp1,Trib1,Meltf,Ccbe1,Egln3,St18,Fbln1,Cstl1,Grin1,Rnf19b,Rarres1,Map3k5,Agt,Plk2,Aqp11,Lck,Il1r2,Gsn,Ifi203,Ngfr,Prkcg,Psme1,Casp8,Usp50,Clec7a,Sh3d19,Acp4,Adra2a,Tradd,Mefv,Il33,Timp4,Dapk1,Vtn,Trim67,Pparg,Trp63,Traf3,Gramd4,Serpinf1,Pidd1,Prss22,Rock2,Malt1,Pcolce2,Cst6,Det1,Lamp3,Cdc20,Ti…
313	GOBP_NEGATIVE_REGULATION_OF_PRODUCTION_OF_MOLECULAR_MEDIATOR_OF_IMMUNE_RESPONSE	0.0659198	0.503763	0.53943	1.29663	658	32	Tgfb2,Bcl6,Tgfb3,Cd22,Il33,Cd96,Angpt1,Ndfip1,Zpbp2,Ifnb1,Fcgr2b,Hfe
3549	GOBP_REGULATION_OF_PEPTIDASE_ACTIVITY	0.0659934	0.503975	0.410676	1.10509	659	357	Umodl1,Serpina3n,Gpc3,Spink8,Hdac1,Acvr1c,Cck,Spock3,A2m,Klf4,Timp1,Egln3,St18,Fbln1,Cstl1,Grin1,Rarres1,Map3k5,Agt,Lck,Gsn,Ifi203,Ngfr,Psme1,Casp8,Usp50,Clec7a,Tradd,Mefv,Timp4,Dapk1,Vtn,Pparg,Trp63,Gramd4,Serpinf1,Pidd1,Prss22,Rock2,Malt1,Pcolce2,Cst6,Lamp3,Timp2,Wfikkn1,Fam162a,Bok,Pml,Ppm1f,Dpep1,Spint2,Rcn3,Cdkn2d,Lxn,Wfikkn2,Spock1,Epha7,Serpinb8,Ager,Efna3,Casp1,Smad3,Nodal,Nlrc4,Rps6ka3,S…
836	GOBP_SYNAPSE_ASSEMBLY	0.0662934	0.504871	0.437973	1.15074	662	161	Bdnf,Syndig1,Drd1,Tpbg,Cbln1,Dlg5,Ache,Gja10,Pcdhb3,Six1,Il1rapl2,Mef2c,Gpc4,Lgi2,Npas4,Clstn1,Gabrg2,Flrt3,Lrrn3,Cdh9,Amigo3,Adgrb1,Grid2,Cbln4,Lrrtm1,Gabra2,Fzd5,Fbxo45,Dscam,Dnm3,Lrp4,Epha7,Drd2,Ephb1,Ntrk1,Sema4d,Lrrn1,Dner,Kirrel3,Sdk2,Ephb3,Gpc6,Slitrk2,Pcdhb21,Nlgn2,Pcdhb5,Plxnb2,Cntn5,Lrrc4b,Shank1,Add2,Gabra1,Lrrtm2,Amigo1,Efnb2,Ube2v2,Spock2,Sdk1,Sema4a,Bhlhb9,Wnt7a,Pdlim5,Rab29,App,Six…
5942	GOMF_VOLTAGE_GATED_POTASSIUM_CHANNEL_ACTIVITY	0.0662934	0.504871	0.469069	1.19732	662	83	Kcnf1,Kcna5,Lrrc55,Kcnq1,Kcns2,Kcnh7,Kcnk9,Kcnj16,Hcn1,Kcnab1,Kcne4,Kcnh3,Kcnk3,Kcnj6,Kcnh5,Kcnk2,Kcns1,Kcng1,Kcnd1,Lrrc38,Kcnk1,Kcnj10,Kcnj14,Lrrc26,Abcc8,Kcnh4,Kcnq4,Kcnq5,Kcnc2,Kcnab3,Kcnb2,Hcn2,Kcnh2,Kcnq3,Kcng4,Lrrc52,Kcnj11,Kcnc4,Kcnj12,Pkd2,Kcng3,Hcn3
4191	GOBP_EXTRACELLULAR_MATRIX_ASSEMBLY	0.0663	0.504871	0.515144	1.26444	662	43	Tnxb,Thsd4,Agt,Myh11,Ntng1,Col1a2,Emilin1
10149	HP_GLOMERULOPATHY	0.0663199	0.504871	0.539071	1.29576	662	32	Stat4,Was,Mtrr,Mefv,Lpin2,Lmna,Gla,Apoe,Hnf4a,Prtn3,Acsl4,Ptpn22,Lmx1b,Smarcal1,Erap1,Wipf1,Il10,Fas,Scarb2,Il12a,Foxc2
8833	HP_EDEMA_OF_THE_DORSUM_OF_HANDS	0.0663409	0.504871	0.648507	1.38314	637	11	Klhl40,Acta1,Lmod3,Serping1,Rnf13,Znhit3,Rbm8a,Tgm1
1246	GOBP_GLIAL_CELL_PROLIFERATION	0.0664	0.504971	0.516688	1.26639	663	42	Penk,Sox11,Il6,Sox4,Il33,E2f1,Ski,Cx3cl1,Hes1,Eef2,Ptk2b,Il34,Lta,Lgi4,Tspo,Lyn
8085	HP_ARTHRALGIA	0.0665933	0.506091	0.442538	1.15795	665	144	Tnxb,Gpr101,Mpl,Myh3,Lacc1,Slco2a1,Il6,Col10a1,Col11a1,Stat4,Sting1,Mefv,Slc22a4,Phex,Cr2,Tnfrsf13b,Slc26a2,Col5a1,Il2rb,Icos,Mif,Sfrp4,Lpin2,Col11a2,Septin9,Ddb2,Nlrc4,Pkdcc,Lmna,Padi4,Epor,Cd244a,Rfc2,Ccn2,Tyrobp,Hfe,Ciita,Prkcd,Ufsp2,Enpp1,Plcg2,Il1rn,Gla,Ercc5,Irak1,Notch2,Mafb,Ank
3187	GOBP_CARDIAC_MUSCLE_TISSUE_DEVELOPMENT	0.0666933	0.5065	0.434079	1.14442	666	177	Dsp,Cav3,Tgfb2,Fhl2,Mylk3,Acvr1,Hey2,Tcap,Actn2,Prox1,Mybpc3,Adamts9,Col11a1,Tnnc1,Myh11,Myo18b,Rbpj,Rarb,Mef2c,Zfpm1,Rgs4,Chd7,Bves,Dll1,Rbp4,Dsg2,Bmp4,Fkbp1a,Fzd7,Myocd,G6pdx,Ppara,S1pr1,Mapk11,Sgcd,Tnnt2,Kcnk2,Gja1,Pdgfra,Pak1,Fgf2,Dll4,Gata4,Bmp2,Shox2,Mesp1,Alpk2,Fgf8,Tbx18,Csrp3,Rgs2,Nrap,Efnb2,Bmp10,Sgcz,Eng,Pdlim5,Jph2,Tgfbr1,Ankrd1,Ppp1r13l,Pim1
10506	Wilhelm_2013_FlindersSensitiveLine_Downregulated_HC	0.0667933	0.506712	0.459757	1.18272	667	97	Fbln2,Dpyd,Lum,Syt12,Aldh3b1,Prss35,Acsl5,Blnk,Itga7,Mef2c,Cat,Lrrc8b,Cst6,Trhde,Elk3,Retsat,Fxyd7,Rad1,Pdlim7,Dguok,Camkk2,Arhgap20,Cyp4f15,Crtac1,Cpne4,Trak2,Hcrt,Fcgr2b,D3Ertd751e,Phf20l1,Tubgcp2,Crot,Ston2,Chd1l,Blvrb,Nqo2,Pld2,Mtmr1,Cyp4f14,Hspb1,Hook3,F2r,Arid2,Mfap3,Pigo,1700025G04Rik,C1qa,Mlh1,Rnase4,Avil,Pxdn,Perp,Frem3,Cd48,Vwa5b2,Commd6,Ccnd1,Aox1,Scn3b
660	GOBP_ZINC_ION_TRANSPORT	0.0668136	0.506712	0.556532	1.31444	666	26	Slc39a2,Slc30a10,Slc30a3,Slc30a2,Slc39a10,Slc30a4,Slc39a11,Slc30a8,Slc39a6,Tmem163,Slc30a6,Trpm2
2130	GOBP_ADHERENS_JUNCTION_ORGANIZATION	0.0670933	0.507888	0.487522	1.22373	670	61	Dsp,Nectin3,Plekha7,Dlg5,Zfp703,Cadm3,Cdh15,Ang,Cdh10,Cdh9,Cdh7,Pip5k1c,Cdh3,Epha4,Cdh4,Cadm1,Cadm2,Cdh8,Nectin4,Cdh11,Cdh18,Inava,Cdh17,Fermt2,Jup,Cdh13,Numbl,Pak2,Numb,Cdh6,Cdh2
[truncated: 9,527 more rows]

## Sheet: ColumnDefinitions
Column Name	Column Definition
pathway	The gene set name
[truncated: 10 more rows]
