# Supplementary material for: The Converging Effects of Different Categories of Antidepressants on the Brain: A Systematic Meta‐Analysis of Public Transcriptional Profiling Data From the Hippocampus and Cortex
Source: J Neurochem. 2026 Jul 3;170(7):e70502. doi: 10.1111/jnc.70502 (PMC13329748; doi:10.1111/jnc.70502)
Supplement: Supplementary file 5 — Table S6: Hippocampal directional fast Gene Set Enrichment Analysis (fGSEA) results (10,975 gene sets). [file JNC-170-e70502-s007.xlsx]

## Sheet: Directional_Whole_HPC_GSEA
	pathway	pval	padj	ES	NES	nMoreExtreme	size	leadingEdge
10889	Gemma_GSE117758_Cell-type_specific_transcriptional_profiling_of_glucocorticoid_receptor-dependent_changes_in_the_nucleus_accumbens_cell_type_neuron_Down	0.000149254	0.0890467	-0.295718	-1.40384	0	770	Ogn,Moxd1,Gdf10,Gpc3,Igsf1,Tmem255a,Slc6a13,Gm266,Bcl6,Nos1,Ppp1r3g,Rspo3,Pkib,Mertk,Upp1,Cyth4,Slc25a18,A2ml1,Matn4,Dcn,Aifm3,Ranbp3l,Acaa2,Vwc2l,Igf2,Gss,Dbx2,Cbln1,Igfbp2,Stk32b,Chrna4,Rarres1,Nrip3,Agt,Echdc2,Grik1,Mrc1,Gpc5,Hspa2,Wscd1,Cmbl,Adcy8,Appl2,Ak4,Dennd2a,Gldc,Nrbp2,Capn5,Ccdc153,Lrrc23,Adra2a,Smco3,Il33,Mkx,Slc22a4,Acss1,Zmat4,Timp4,Slc17a6,Pip5k1b,Kcnj16,Vtn,Lypd6,Pxmp2,Phkg1,Ang,…
10767	Gemma_GSE50423_Contextual_fear_conditioning_in_the_mouse_hippocampus_timepoint_12.h_Up	0.000150105	0.0890467	-0.371325	-1.76033	0	756	Il1r1,Dsp,Slc27a2,Nkd2,Golm1,Cygb,Nt5dc2,Hlf,Nhsl1,Bcl6,Tspan33,Ppp1r3g,Smpdl3b,Neurl1b,Sowaha,Mertk,B3galt5,Lncpint,Cth,Hey2,Cables1,Spns2,Rps6ka2,Kansl1l,Cmbl,Folh1,Nbeal2,Ak4,Ifi203,Stard5,Atad2b,Mtrr,Ccnjl,Slc16a4,Slc39a2,Jun,Pot1b,Cep350,Oprl1,Smco3,Il33,Lifr,Spry3,Ccnd2,Cfp,P4ha2,Traip,Slc9a5,Ippk,Bhlhe22,Adam1a,Pip5k1b,Dapk1,Cxcl12,Zfp462,Zcchc7,Abca8a,Unkl,Traf3,Abcg2,N4bp2,Doc2b,Sipa1l2,…
10892	Gemma_GSE117758_Cell-type_specific_transcriptional_profiling_of_glucocorticoid_receptor-dependent_changes_in_the_nucleus_accumbens_cell_type_astrocyte_Up	0.000151722	0.0890467	-0.398516	-1.88188	0	709	Gdf10,Lpar4,Smo,Igsf1,Thrsp,Gdpd2,Mfge8,Gm266,Nhsl1,Ppp1r3g,Dusp1,Sorcs2,Cpne2,Mertk,Klf4,Upp1,Slc25a18,Fabp7,Aifm3,Ranbp3l,Cth,Kctd14,Fbln1,Acaa2,Clmn,Dbx2,Cables1,Nat8f4,Igfbp2,Rarres1,Agt,Echdc2,Myh11,Gpc5,Rftn2,Hspa2,Wscd1,Lama3,Slc6a1,Hbegf,Appl2,Ak4,Adamts1,Gldc,Itga7,Jun,Rad54b,Sox5,Mro,Pea15a,Eci1,Pik3ip1,Il33,Slc22a4,Lhpp,Acss1,Timp4,Gli3,Slc30a10,Kcnj16,Pxmp2,Lhx2,Phkg1,Abcd4,Chpt1,Msi2…
10322	MANNO_MIDBRAIN_NEUROTYPES_HRGL2A	0.000157208	0.0890467	-0.375041	-1.7308	0	517	Cdhr1,Crym,Lpar4,Thsd4,Chst9,Lypd1,Golm1,Stk33,Klhdc8a,Gdpd2,Mfge8,Rab27a,Jag1,Tspan18,Pdzrn3,Sorcs2,Cpne2,Slc25a18,Csgalnact1,Fabp7,Ranbp3l,Dbx2,Dio3,Ndnf,Igfbp2,Nckap5,Dnaaf3,Rftn2,Wscd1,Pxdc1,Adcyap1r1,Ak4,Jun,Pea15a,Gria1,Aif1l,Gpc4,Prdm8,Mkx,Lifr,Acss1,Timp4,Astn1,Sox8,Pde1a,Flrt3,Lama4,Gng7,Slc4a4,Lrrn3,Celsr1,Nrarp,Arhgef4,Car12,Hes5,Elovl2,Cdc42ep4,Aldh9a1,Plpp3,Klhl32,Sall2,Vwa3a,Slc7a11…
10764	Gemma_GSE50423_Contextual_fear_conditioning_in_the_mouse_hippocampus_timepoint_4.h_Down	0.000158053	0.0890467	-0.349139	-1.59342	0	443	Il1r1,Cygb,Pcdh19,Gm266,Bcl6,Tspan33,Nos1,Neurl1b,Dusp1,Igfbp5,Lncpint,Cth,Parvb,Nbeal2,Ak4,Ifi203,Syna,Stard5,Gldc,Slc39a2,Jun,Zfp692,Pot1b,Cep350,Lifr,Spry3,Ccnd2,Cfp,Traip,Dalrd3,Adam1a,Npas4,Zfp462,Unkl,St3gal1,Doc2b,Kansl3,Acrbp,Ccdc117,Vwa3a,Btg1,Zscan20,Shkbp1,Uhrf2,Safb2,Pdk4,Gabra2,Txnrd1,Adam8,Castor2,Tmc4,Clk1,Chrd,Ssh3,Tnc,Hebp1,Pdlim7,Klhl2,Lcat,Itga10,Irf9,Ankrd10,Tiparp,Dhrs3,Zfp52…
10323	MANNO_MIDBRAIN_NEUROTYPES_HRGL3	0.000158103	0.0890467	-0.343978	-1.58182	0	495	Lpar4,Thsd4,Tstd1,Stk33,Spon1,Gdpd2,Rspo3,Sorcs2,Igfbp5,Csgalnact1,Dcn,Ranbp3l,Shisa6,Galnt3,Ndnf,Igfbp2,Dnaaf3,Tshz2,Map3k5,Agt,Echdc2,Thsd7a,Rftn2,Pxdc1,Efnb3,Adcyap1r1,Slc6a1,Tbc1d2b,Appl2,Plppr1,Jun,Pea15a,Rxrg,Gria1,Gpc4,Il33,Mkx,Lifr,Trabd2b,Plekhh2,Acss1,Zmat4,Timp4,Ptpmt1,Dapk1,Flrt3,Slc4a4,Lrrn3,Celsr1,Sipa1l2,Hes5,Fbxl7,Aldh9a1,Sertm1,Plpp3,Cmtm4,Klhl32,Sall2,Timp2,Vwa3a,Slc7a11,Cryz,Dc…
10491	Gandal_2018_Schizophrenia_Upregulated_Cortex	0.000159898	0.0890467	-0.410423	-1.85179	0	396	Gdf10,Spon1,Gdpd2,Tgfb2,Bcl6,Kcna5,Tpd52l1,Slc35f2,Grb14,Fabp7,Cartpt,Acaa2,Agt,Ung,Gstm7,Gpc5,Ddit4,Ak4,Ifitm2,Lrrc1,Pea15a,Gpc4,Pik3ip1,Lifr,Gli3,Alox8,Filip1l,Fam117a,Abcd4,Chpt1,Slc4a4,Elovl2,Fam114a2,C2cd2,Txnip,Slc7a11,Btg1,Amot,Nr2e1,Atp2b4,Ppara,Pdk4,Itm2c,S1pr1,Fzd5,Cldn10,Rgs20,Lrp4,Plscr4,Sri,Dnali1,Ttpa,Gja1,Dgkg,Mcm6,Tiparp,Smarcd2,Dhrs3,Lgr4,Aff1,Med13l,Chsy1,Cbs,Hsd17b6,Cadm1,Psrc1…
10321	MANNO_MIDBRAIN_NEUROTYPES_HRGL2B	0.000160772	0.0890467	-0.376458	-1.69126	0	379	Lypd1,Cenpe,Stk33,Gdpd2,Mfge8,Bcl6,Tspan18,Cpne2,Acbd7,Tcerg1l,Slc25a18,Csgalnact1,Ranbp3l,Hey2,Dbx2,Ndnf,Igfbp2,Nckap5,Rftn2,Wscd1,Pxdc1,Adcyap1r1,Ak4,Jun,Sox5,Ascl1,Pea15a,Gria1,Aif1l,Gpc4,Nfatc2,Lifr,Acss1,Timp4,Sox8,Gng7,Slc4a4,Nrarp,Arhgef4,Car12,Hes5,Elovl2,Plpp3,Cmtm4,Etv1,Vwa3a,Tnrc18,Slc7a11,Myorg,Grid2,Atp2b4,Cdca8,Bcan,Ndrg2,Zmat1,Glis3,Xrcc3,Spag1,Sri,Tnc,Gja1,Sall3,Lrrn1,Mtss2,Luzp2,…
10255	Neuron_CA1Pyramidal_Cortical_Zeisel_Science_2015	0.00016415	0.0890467	-0.428222	-1.8948	0	325	Crym,Fat4,Matn2,Serpina3g,Lct,Lrrn4,Aloxe3,Spink8,Lypd1,Dpyd,Cpne6,Krt2,Pcdh19,Drd5,Nos1,Sowaha,Tbata,Dcn,Tacr3,Dio3,Galnt3,Chd3,Pck2,Nr4a2,Nos1ap,Magee2,Fgf10,C2cd2l,Gstm6,Rxrg,Ntng1,Lmo1,Traip,Bves,Syt17,Bhlhe22,Jph1,Dapk1,Mst1r,Zfp462,Rasal1,Htr4,Tub,Doc2b,Lenep,Plxnc1,Sertm1,Npr3,Orai2,Etv1,Ndst4,Onecut2,Zswim5,Evc2,B3gat1,Ahi1,Rogdi,Sh3bp5,Fbn1,Chrd,Thsd7b,Dock4,Septin9,Speg,Jph4,Ar,Psrc1,Lz…
10341	ZHONG_PFC_MAJOR_TYPES_ASTROCYTES	0.00016415	0.0890467	-0.393751	-1.7269	0	294	Spon1,Klhdc8a,Gdpd2,Mfge8,Slc25a18,Grb14,Plagl1,Fabp7,Dcn,Ramp3,Dbx2,Agt,Wscd1,Adcyap1r1,Slc6a1,Ak4,Jun,Pea15a,Thbs3,Aif1l,Il33,Lifr,Sox8,Gng7,Slc4a4,Lrrn3,Car12,Hes5,Elovl2,Cdc42ep4,Sfxn5,Prodh,Plpp3,Etv1,Phactr2,Myorg,Rcn1,Alcam,Alpl,Bcan,Ndrg2,Itm2c,S1pr1,Cldn10,Rgs20,Lrp4,Hopx,Nt5e,Tnc,Gja1,Gpr37l1,Cd63,Dcxr,Slc15a2,Brinp3,G6pc3,Luzp2,Cbs,Paqr8,Phyhipl,Pdpn,Hes1,Tnfrsf19,Rap1gap,Slitrk2,Lrrc1…
10324	MANNO_MIDBRAIN_NEUROTYPES_HRGL1	0.000164285	0.0890467	-0.380533	-1.67807	0	315	D430041D05Rik,Frzb,Igsf1,Lypd1,Twist1,Klhdc8a,Gdpd2,Col23a1,Tspan18,Cpne2,Slc25a18,Shisal1,Igfbp5,Pde11a,Fabp7,Dcn,Tpbg,Ndnf,Igfbp2,Nckap5,Echdc2,Grik1,Rftn2,Wscd1,Pxdc1,Dach1,Gabpb2,Sox5,Pea15a,Ninj1,Gpc4,Pik3ip1,Il33,Nfatc2,Acss1,Tbc1d32,Pde1a,Celsr1,Hes5,Nts,Sertm1,Npr3,Vwa3a,Rcn1,Fam216b,Frem2,Cbln4,Irs1,Bcan,S1pr1,Gask1b,Glis3,Prtg,Plscr4,Spag1,Ptpro,Med12l,Rnf182,Kcng1,Ccdc39,Aff1,Pdpn,Ccn2…
10221	Astrocyte_All_Zeisel_Science_2015	0.000170736	0.0890467	-0.399688	-1.68357	0	206	Gm266,Ppp1r3g,Fabp7,Ranbp3l,Cth,Dbx2,Nckap5,Fam184b,Cmbl,Gldc,Il33,Car8,Acss1,Usp51,Slc30a10,Fam184a,Elovl2,Alpk1,Ivd,Slc7a11,Fzd8,Nat8,Frem2,Lxn,Cldn10,Clybl,Rgs20,Lrp4,Slc27a1,Muc1,Lgr4,Luzp2,Fbxo2,Paqr8,Cecr2,Sesn3,Lrrc2,Amer2,L2hgdh,Slitrk2,Usp43,Nadk2,Acsbg1,Slc25a33,Gabrg1,Aldh7a1,Slc18b1,Frmpd1,Adk,Slc6a11,Acss2,Abhd1,Lgi4,Hdac8,Elmo2,Htra1,Farp1,Znrf3,Cyp4f14,Cspg5,Dtna,Aldoc,Fgfbp3,Cbr3,…
10768	Gemma_GSE50423_Contextual_fear_conditioning_in_the_mouse_hippocampus_timepoint_24.h_Down	0.000173671	0.0890467	-0.496741	-2.04157	0	170	Il1r1,Dsp,Nkd2,Golm1,Bcl6,Dusp1,Lncpint,Spns2,Kansl1l,Syna,Adamts1,Ccnjl,Spry3,Ccnd2,Traip,Slc9a5,Ippk,Bhlhe22,Adam1a,Pip5k1b,Npas4,Acrbp,Orai2,Ccdc117,Ndst4,Zscan20,Adam8,Sh3bp5,Clk1,Hebp1,Pdlim7,Lcat,Itga10,Irf9,Foxk1,Tiparp,Sik1,Swt1,Dnase1l2,Trip6,Ccdc28b,Hmgcr,Fos,Trp53inp1,Spen,Dhx33,Cspp1,Dok3,Crip3,Kdm7a,Slc31a2,Rhou,P4ha1,Parp1,Cnnm4,Pcgf6,Fam151b,Fam118b,Tbx6,Ralgps2,Sfmbt1,Msmo1,Xdh,Ep…
10269	DropViz_STR_Astrocyte_Gja1_cluster-markers.csv	0.000175285	0.0890467	-0.524144	-2.1017	0	140	Crym,Gdf10,Thrsp,Mfge8,Gm266,Ppp1r3g,Mertk,Gstm5,Igfbp5,Fabp7,Dbx2,Agt,Gpc5,Appl2,Eci1,Lmo1,Timp4,Lhx2,Phkg1,Nrarp,Hes5,Gstm1,Prodh,Nr2e1,Bcan,Ndrg2,S1pr1,Lxn,Cldn10,Slc27a1,Gas1,Gja1,Lcat,Gpr37l1,Rorb,Cd63,Slc15a2,Cyp4f15,Luzp2,Fbxo2,Asrgl1,Pdpn,Rgcc,Cxcl14,Phgdh,Acsbg1,Slc6a11,Mmd2,Crot,Lgi4,Fzd2,Apln,F3,Apoe,Htra1,Oaf,Sox2,Glul,Cyp4f14,Aldoc,Msmo1
10913	Gemma_GSE85136_Sex_Differences_in_Nucleus_Accumbens_Transcriptome_Profiles_Associated_with_Susceptibility_versus_Resilience_to_Subchronic_Variable_Stress_genotype_Dnmt3a.mouse.DNA.methyltransferase.3A_Homozygous.negative_Down	0.000176087	0.0890467	-0.491248	-1.95246	0	132	Gpr101,Ryr1,Npy2r,Unc13c,Greb1l,Ssbp2,Fndc1,Pde11a,Myh11,Magee2,Exph5,Sema3g,Zfp462,N4bp2,Plxnc1,Kit,Cdc14a,Frem2,Sorbs1,Ap1g2,Kdr,Klhl33,Skp2,Amy1,Zmym3,Zfp830,Rrp1b,Ccdc6,Gsdme,Zeb1,Lrch1,Usp27x,Peg10,Slc38a6,Kcnb2,Exosc8,Cdc7,Crispld1,Tagln,Invs,Uros,Arsk,Bpifc,Ndufa5,Lrba,Ap4e1
10256	DropViz_HC_Astrocyte_Gja1_cluster-markers.csv	0.000176274	0.0890467	-0.536679	-2.12481	0	128	Thrsp,Mfge8,Mertk,Slc25a18,Gstm5,Fabp7,Dbx2,Agt,Gpc5,Gldc,Eci1,Timp4,Gli3,Kcnj16,Phkg1,Slc4a4,Hes5,Gstm1,Sfxn5,Prodh,Nr2e1,Naaa,2310022B05Rik,Bcan,Ndrg2,S1pr1,Lxn,Cldn10,Rgs20,Slc27a1,Hopx,Gja1,Lcat,Gpr37l1,Rorb,Slc15a2,Cyp4f15,Cbs,Asrgl1,Pdpn,Cxcl14,Phgdh,Acsbg1,Slc6a11,Crot,Lgi4,Fzd2,F3,Apoe,Htra1,Oaf,Sox2,Glul,Npas3,Aldoc,Msmo1,Ndp,Adhfe1,Fam107a,Nkain4,Ntsr2,Hepacam,Pla2g7,Pon2,Dio2,Cyp2j9,Sl…
10289	Cembrowski_HippoSeq_Granule	0.000181719	0.0890467	-0.489837	-1.83793	0	92	Dsp,Trhr,Lct,Ecm2,Clec1a,Cobll1,Tmem171,Pdzrn3,Tcerg1l,Plagl1,Dcn,Spata13,Stk32b,Chrna4,Nr2f2,Tox3,Ifitm2,Gsta4,Tmtc4,Stra6,Pde1a,Abca8a,Cacng5,Timp2,Zfp423,Atp2b4,Grem2,Clybl,Tnnt2,Thsd7b,Cd63
10218	Astrocyte_All_Cahoy_JNeuro_2008	0.00018615	0.0890467	-0.547913	-1.8981	0	59	Gm266,Ppp1r3g,Mertk,Slc25a18,Cth,Agt,Gldc,Gli3,Slc4a4,Prodh,Pdk4,Cldn10,Tnc,Ttpa,Gja1,Slc15a2,Cyp4f15,Cbs,Acsbg1,Cybrd1,Fzd2,F3,Cyp4f14,Aldoc,Adhfe1,Egfr,Ntsr2,Pla2g7,Dio2,Slc1a3,Fgfr3,Acot11
10777	Gemma_GSE95740_Environmental_enrichment_increases_transcriptional_and_epigenetic_differentiation_between_mouse_dorsal_and_ventral_dentate_gyrus_neurons_treatment_enriched.environment_Down	0.000188501	0.0890467	-0.82762	-2.74017	0	47	Ogn,Lcorl,Cdhr1,Fat4,Gdf10,Matn2,Ecm2,Frzb,Gpc3,Frmd4b,Kitl,Gm266,Jag1,Tspan18,Kcnk10,Igfbp5,Grb14,Hpcal1,Prr16,Gsta4,Lrrn3,Tub,Trpa1,Vwa3a,Slc6a15,Alcam,Atp2b4,Obscn
10927	Gemma_GSE61301_Gene_expression_of_7_day_combinatorial_yohimbine_and_imipramine_treated_rat_hippocampi_treatment_yohimbine_imipramine_Down	0.000191278	0.0890467	-0.672169	-2.07981	0	34	Igsf1,Kcnf1,Sec1,Myh3,Slc25a18,Npsr1,Il6,Fxyd6,Tm4sf1,Rassf9,Sox5,Gpbar1,Vtn,Slc7a3
3184	GOBP_EPIDERMIS_MORPHOGENESIS	0.000192678	0.0890467	-0.683043	-2.04658	0	29	Smo,Foxq1,Tgfb2,Klf4,Igfbp5,Fst,Ngfr,Fgf10,Trp63,Krt27
10287	Cembrowski_HippoSeq_dg_v__VS__dg_d	0.000193986	0.0890467	-0.881671	-2.40781	0	19	Lcorl,Trhr,Fat4,Ecm2,Kitl,Pdzrn3,Fbln1,Zcchc12,Stk32b,Tox3,Il33,Zfp423,Atp2b4
10836	Gemma_GSE81672_Ketamine_and_Imipramine_Reverse_Transcriptional_Signatures_of_Susceptibility_and_Induce_Resilience-Specific_Gene_Expression_Profiles_HC_treatment_ketamine_Down	0.00019478	0.0890467	-0.826994	-2.19526	0	17	Akain1,Twist1,Shisal2b,Amer3,B3galt5,St18,Zbtb16,Pxdc1,Htr4,Foxk1,Fkbp5
10243	Neuron_Neuron_CCK_Doyle_Cell_2008	0.000202429	0.0890467	0.817074	1.97216	0	11	Igfbp6,Blnk,Golt1a,Neurod6
5690	GOCC_NEURONAL_DENSE_CORE_VESICLE	0.00020284	0.0890467	0.845591	2.12876	0	13	Penk,Npy,Stxbp5,Syt5,Stxbp5l,Kif1a,Oprd1,Chga
10778	Gemma_GSE95740_Environmental_enrichment_increases_transcriptional_and_epigenetic_differentiation_between_mouse_dorsal_and_ventral_dentate_gyrus_neurons_treatment_enriched.environment_Up	0.000221729	0.0935954	0.756166	2.81629	0	74	Necab3,Tmsb10,Sh2d5,Igfbp6,Mei1,Kif17,Nptx2,Penk,Gpr83,Tmc6,Batf3,Acvr1c,Olfm4,Mylk3,Syndig1,Klhl40,Drd1,Sgk1,Gpnmb,Syt12,Srxn1,Npy,Lingo3,Mfsd12,Olfm2,Fosl2,Sh3bgrl3,Ptpn5,Plekho1,Rgs4,Spsb1,Ptprn,Car7,B4galnt1,Oprd1,Gpd1
10483	Gandal_2018_BipolarDisorder_Downregulated_Cortex	0.000235627	0.0950447	0.452216	1.92888	0	170	Igfbp6,Nptx2,Bdnf,Syndig1,Arhgdig,Opn3,Lmo4,A2m,Sulf1,Cdk5r2,Tesc,Hspb3,Cacng3,Vgf,Rgs4,Med8,Neurod6,Cgref1,Slc30a3,Cacnb1,Rock2,Homer1,Dusp6,Sergef,Cdkn2d,Pnmt,Scrt1,Nrn1,Cx3cl1,Atp2b2,Gabra4,Fbxo9,Rps6ka3,Brinp1,Arpc1b,Itgb2,Htr2a,Kcnk1,Fcgr2b,R3hdm2
10245	Neuron_Pyramidal_Cortical_Zeisel_Science_2015	0.000242483	0.0950447	0.457677	2.02924	0	226	Necab3,Col6a1,Cpne9,Myl4,Wnt10a,Gsg1l,Medag,Sema3a,Rprm,Dkkl1,Klhl40,Dtl,Cish,Opn3,Arpp19,Gpr153,Epha8,Cwh43,Tcap,Emx1,Tnnc1,Pcdh7,Stat4,Arg2,Ly6g6e,Kcnh7,Arhgap32,Htr1f,Pou6f2,Mef2c,Cadm3,Foxp2,Kcnk4,Cyp26b1,E2f1,Abi3bp,Pparg,Sstr2,Scn4b,Islr2,Trhde,Strbp,Stx1a,Neu2,Fam171a2,Zfp367,Fstl4,Hkdc1,Vopp1,Cacna1i,Mapk11,Kcnh5,Pip5k1c,Pfkp,Gdpd5,Rragd,Atp2b2,Shf,Igsf9,Rps6ka3,Camkk2,Rspo1,St3gal5,Sdk2,…
10489	Gandal_2018_Schizophrenia_Downregulated_Cortex	0.000280584	0.0965582	0.321563	1.55636	0	565	Necab3,Igfbp6,Dusp14,Nptx2,Penk,Rasgrp1,Bdnf,Rgs6,Fhl2,Syndig1,Arhgdig,Sema7a,Gpc1,Zfp804a,Aldh1a3,Opn3,Arpp19,Lmo4,A2m,Sulf1,Ephb6,Cdk5r2,Acvr1,Scn1b,Tesc,Racgap1,Hspb3,Syt12,Fscn1,Npy,Prkar1b,Islr,Cacng3,Arg2,Htr1f,Napa,Brsk2,Uck2,Cmc2,Slc20a1,Cyp26b1,Vgf,Rgs4,Syt5,Neurod6,Pld3,Cgref1,Asap2,Slc30a3,Gramd4,Cacnb1,Rock2,Mlf2,Homer1,Stx1a,Dusp6,Glce,Stxbp1,Csdc2,Mtdh,Sergef,Hunk,Cfl1,Dagla,Mapk6,C…
10909	Gemma_GSE72343_Circuit-wide_transcriptional_profiling_reveals_region_specific_gene_co-expression_networks_regulating_depression_susceptibility_timepoint_28.d_chronic.social.defeat.stress_Down	0.000287109	0.0965582	0.333493	1.62679	0	630	Necab3,Flywch2,Plekha2,Ccn4,Plp2,Medag,Cyp11a1,Batf3,Ifitm1,Oas1c,Cox7a1,Pdzph1,Stard8,Cd7,1110032F04Rik,Arhgdig,Klhl40,Sowahb,Etnppl,Sel1l3,Myom3,Rasl11b,Cd300c2,Cwh43,Tcap,Fam111a,Slc35d2,Ackr1,Tmem52,Clec4a3,Nrep,Rpe65,Asb5,Gprc5c,Prss35,Rdh9,Ccl17,Tdrd9,Ociad2,Was,Ly6a,Tfcp2l1,Olfm2,Pla1a,1700019D03Rik,Hrct1,Tcte1,Ly6g6e,Kcnh7,Casp8,Efr3a,Lsp1,Hsbp1l1,Chrm3,Ankrd34c,Ucp2,Tnfrsf13b,Ms4a6c,Tlr1…
10907	Gemma_GSE72343_Circuit-wide_transcriptional_profiling_reveals_region_specific_gene_co-expression_networks_regulating_depression_susceptibility_timepoint_28.d_chronic.social.defeat.stress_1.h_aggressor.re.exposure_Down	0.000291121	0.0965582	0.279334	1.36996	0	681	Necab3,Flywch2,Ccn4,Medag,Batf3,Ifitm1,Oas1c,Cox7a1,Pdzph1,Cd7,1110032F04Rik,Klhl40,Sowahb,Cdkn1a,Etnppl,Dusp5,Arpp19,Sgk1,Trib1,Cd300c2,Cwh43,Tcap,Tmem202,Slc35d2,Ackr1,Tmem52,Cebpb,Clec4a3,Rpe65,Asb5,Rdh9,Ccl17,Tdrd9,Upk1a,Ociad2,Ctla2a,Was,Ly6a,Tfcp2l1,Pla1a,1700019D03Rik,Tcte1,Cd14,Ly6g6e,Zglp1,Serf1,Fosl2,Lsp1,Hsbp1l1,Zfp703,Pmaip1,Ankrd34c,Coq10b,Prdm1,Ucp2,Ms4a6c,Gpr160,Bhlhe41,Ap3s1,Tdrd1…
5330	GOCC_SECRETORY_GRANULE	0.000295334	0.0965582	0.271339	1.33593	0	728	Serpina3n,Penk,Tmc6,Lyzl4,Olfm4,Dkkl1,A2m,Cd68,Timp1,Ctsw,Lyz1,Ticam2,Tgfb3,Lgals3,Racgap1,Cxcr1,Aldh3b1,Pcdh7,Npy,Apoh,Islr,Stxbp5,Gsn,Pla1a,Rap1b,Cd14,Skil,Prg3,Klk8,Pcsk2,Gal,Rab44,Anxa11,Sccpdh,Lgals3bp,Gpr84,Rab11fip5,Cat,Syt5,Hgsnat,Chgb,Stxbp5l,Ckap4,Kif1a,Sftpb,Stx1a,Aga,Stxbp1,Cpa3,Ttr,Stx7,Fstl4,Ctsz,Mgst1,Ptprn,Idh1,Plac8,Nppc,Nfam1,Cep290,Arhgap45,B4galt1,Tubb4b,Vamp2,Plekho2,Cnn2,Cap…
10891	Gemma_GSE117758_Cell-type_specific_transcriptional_profiling_of_glucocorticoid_receptor-dependent_changes_in_the_nucleus_accumbens_cell_type_astrocyte_Down	0.000297354	0.0965582	0.300735	1.48063	0	732	Tmsb10,Col6a1,Sh2d5,Cpne9,Dusp14,Flywch2,Tac2,Nptx2,Penk,Gpr83,Rasgrp1,Slc35f4,Sema3a,Tmem158,Rprm,Fhl2,Sema3e,Arhgdig,Sowahb,Prlr,Spock3,Drd1,Rgs10,Rtl8c,Slc35f3,Coch,Tesc,Panx1,Ache,Syne1,Podxl2,Kcns2,Plk2,Fscn1,Tmem121b,Npy,Prkar1b,Ccl17,Nefm,Ociad2,Cacng3,Stxbp5,Slc7a4,Lpgat1,Prkcg,Arhgap32,Gprin1,Vstm2l,Ppp3r1,Egr3,Chrm3,Lmtk2,Lbhd2,Mef2c,Cadm3,Uck2,Etl4,Smyd3,Pcsk2,Vgf,Rgs4,Gal,Hid1,Uchl1,K…
10881	Gemma_GSE23182_Systemic_inflammation_modulates_Fc_receptor_expression_on_microglia_in_chronic_neurodegeneration_disease_prion.disease_Up	0.000299133	0.0965582	0.265511	1.30825	0	743	Serpina3n,S100a6,S100a11,Ifi27l2a,A2m,Lacc1,Cd68,Rgs10,Gpnmb,Gfap,Cd300c2,Ifitm6,Lyz1,Lrrc75a,Frrs1,Lgals3,S100a10,Herc6,Milr1,S100a4,Vwa1,Clec4a3,Slamf9,Aspg,Hspb6,Was,Mtmr11,Abcc3,Blnk,Casp8,Clec7a,Lsp1,Lst1,Plekho1,Ebi3,Cd22,Zfp703,Cela1,Ucp2,Tnfrsf13b,Ms4a6c,Cd52,Lgals3bp,Cd74,Rhoq,Man1a,Lgals9,Fblim1,Hacd4,Vim,Cd33,Pon3,Adcy7,Aga,Rin2,Gfpt2,Trim47,Elk3,Cd72,Ncan,Ctsz,Mgst1,Ppp1r18,Trp53inp2,…
10910	Gemma_GSE72343_Circuit-wide_transcriptional_profiling_reveals_region_specific_gene_co-expression_networks_regulating_depression_susceptibility_timepoint_28.d_chronic.social.defeat.stress_Up	0.000318725	0.0999431	-0.334008	-1.51429	1	417	Gpr101,Ryr1,Tstd1,Igsf1,Gdpd2,Hap1,Atp6v1c2,Magel2,Dusp1,Klf4,Fabp7,Kmt2a,Ddit4,Baiap3,Esyt3,Nbeal2,Catsperg1,Adamts1,Slc39a2,Jun,Rad54b,Zfp692,Thbs3,Plin5,Cebpd,Cfp,Traip,Adam1a,Npas4,Plxna3,Celsr3,Htr4,Abca8a,Efnb1,Csf2ra,Car12,Rasd1,Srpk3,Acrbp,Ccdc117,Wfikkn1,Onecut2,Shkbp1,Frem2,Pdk4,Papolb,Ahi1,Adam8,Tmc4,Mdn1,Dnah2,Mtcp1,Gan,Leng8,Fbn1,Efcab12,Ngb,Prag1,Itga10,Mycbpap,Zdbf2,Tiparp,Gm13889,…
10498	Blaveri_2010_FlindersSensitiveLine_Upregulated_HC	0.000333333	0.10162	-0.387984	-1.67332	1	251	Trhr,Npy2r,Twist1,Gfra1,Thrsp,Rab27a,Ctxn2,Gda,Igfbp5,Fabp7,Dcn,Ramp3,Cth,Spata13,Tmco5,Chia1,Ass1,Ncapg2,Creg1,Vstm2b,Tmem144,Kcnk9,Camk2n2,Lmo2,Ltk,Bhlhe22,Pde1a,Gzmm,Lrrn3,Ptgr1,Chrna7,Slit3,Grid2,Prmt2,Mrps6,Rasgrp2,Adam8,Mettl18,Wrap53,Kcnk2,Pkp4,Nkain3,Hrk,Prelp,Galnt1,Mcu,Ginm1,Syde2,Cachd1,Rit2,Sncaip,Add2,Spice1,Ccn3,Med11,Peg10,Tnp2,Rab29,Lancl1,Fance,Kcnq3,Cops3,Ak1,Cs,Itgam,Specc1,Prd…
7661	HP_METABOLIC_ACIDOSIS	0.000352175	0.103753	-0.43498	-1.72882	1	132	Ryr1,Lct,Jag1,Scnn1a,Gss,Cacna1s,Car5a,Myo5b,Slc4a4,Ivd,Mmaa,Car2,Coq2,Mccc1,Nr3c2,Nadk2,Slc4a1,Mmut,Notch2,Mlycd,Mccc2,Bcs1l,Fah,Ndufa2,Cad,Uqcc2,Plvap,Ndufs7,Aldh6a1,Invs,Fh1,Ndufb11,Surf1,Uqcrc2,Mto1
10495	Birt_Hagenauer_2020_BredHighRespondersToNovelty_Upregulated_HC	0.000364631	0.103753	-0.498782	-1.79732	1	72	Trhr,Mfge8,Pkib,Ddn,Slc25a18,Fam163a,Hes5,Etv4,Slc27a1,Rhpn2,Afmid,Lcat,Sp3,Zfp952,Amer2,Pgm1,Adamts20,Ccdc167,Exosc7,Chd1l,Apln,Pdlim5,Selenop,Ntn4,Htra1,Ak1,Sox2,Glul,Zfp563
10431	DESCARTES_MAIN_FETAL_PURKINJE_NEURONS	0.000378143	0.103753	-0.587747	-1.89505	1	41	Ap1m2,Gpc3,Calb1,Npsr1,Pde11a,Ndnf,Wnt16,Klf5,Itpr1,Il1rapl2,Car8
10453	DESCARTES_FETAL_CEREBELLUM_PURKINJE_NEURONS	0.000378143	0.103753	-0.587747	-1.89505	1	41	Ap1m2,Gpc3,Calb1,Npsr1,Pde11a,Ndnf,Wnt16,Klf5,Itpr1,Il1rapl2,Car8
10386	HAY_BONE_MARROW_STROMAL	0.000456899	0.122304	-0.300245	-1.41213	2	670	Il1r1,Ecm2,Thsd4,Tdo2,Frzb,Nxph3,Cidea,Twist1,Gfra1,Kitl,Jag1,Ppic,Lum,Rspo3,Zfp503,Igfbp5,Fst,Dpt,Ccbe1,Dcn,Fbln1,Palmd,Il6,Igf2,Tpbg,Igfbp2,Nckap5,Nr2f2,Rarres1,Agt,Adamts9,Tm4sf1,Rftn2,Ass1,Pxdc1,Slc6a1,Nrp2,Pdzrn4,Dennd2a,Ngfr,Adamts1,Jun,Gpc4,Lifr,Trabd2b,Plekhh2,Cdh15,Timp4,Gli3,Slc22a3,Vgll3,Sema3g,Cxcl12,Pde1a,Flrt3,Nr2f1,Lama4,Tmem35a,Efnb1,Col5a1,Rasd1,Fbxl7,Nmb,Rarres2,Cdc42ep4,Ptpn21,…
10908	Gemma_GSE72343_Circuit-wide_transcriptional_profiling_reveals_region_specific_gene_co-expression_networks_regulating_depression_susceptibility_timepoint_28.d_chronic.social.defeat.stress_1.h_aggressor.re.exposure_Up	0.000487488	0.125319	-0.345026	-1.53674	2	348	Gpr101,Ryr1,Igsf1,Ttc22,Bbs12,Frmd4b,Hap1,Nos1,Atp6v1c2,Magel2,St18,Fyco1,Lama3,Baiap3,Nbeal2,Catsperg1,Adamts1,Itga7,Zfp692,Fam228b,Thbs3,Pram1,Morn1,Traip,Npas4,Plxna3,Celsr3,Htr4,Abca8a,Csf2ra,Col5a1,Car12,Srpk3,Hdac7,Zfc3h1,Onecut2,Wdr90,Frem2,Tmem255b,Tmc4,Mdn1,Dnah2,Mtcp1,Gan,Leng8,Fbn1,Dcc,Ssh3,Tnc,Efcab12,Ngb,Prag1,Mycbpap,Rbm15,Vps13c,Srrm2,Nkain3,Atp2a3,Fcho1,Zbtb20,Cand2,Ccdc159,Akap8l…
8430	HP_ABNORMALITY_OF_ACID_BASE_HOMEOSTASIS	0.000490998	0.125319	-0.351057	-1.55741	2	335	Ryr1,Lct,Jag1,Plagl1,Scnn1a,Il6,Gss,Ass1,Cacna1s,Car5a,Asl,Myo5b,Abcd4,Slc4a4,Ivd,Gatb,Mmaa,Hadha,Dguok,Car2,Qrsl1,Acsf3,Coq2,Slc25a42,L2hgdh,Mccc1,Cars2,Ndufa12,Ndufs3,Echs1,Nr3c2,Coq8a,Abcc8,Dbt,Nadk2,Slc4a1,Mmut,Serac1,Sod1,Camkmt,Notch2,Nr3c1,Mlycd,Oxct1,Slc19a3,Bckdhb,Mccc2,Bcs1l,Mrm2,Fah,Ndufa2,Cad,Ptpn22,Uqcc2,Slc25a10,Plvap,Ndufs7,Aldh6a1,Nubpl,Invs,Cox20,Fh1,Bola3,Ndufb11,Ndufa11,Ndufs8,…
10302	FAN_EMBRYONIC_CTX_ASTROCYTE_2	0.000527704	0.129521	-0.43077	-1.71607	2	134	Spon1,Gdpd2,Mfge8,Slc25a18,Csgalnact1,Aifm3,Fbln1,Nr2f2,Gpc5,Ddit4,Lifr,Nr2f1,Lama4,Slc4a4,Prodh,Plpp3,Slc7a11,Alcam,2310022B05Rik,Ndrg2,Itm2c,S1pr1,Gask1b,Plscr4,Gja1,Lgr4,Lama1,Slc15a2,Luzp2,Hsd17b6,Sesn3,St8sia1,Slitrk2,Rora,Cachd1,Plxdc2,Gabrg1,Spock2,Pdlim5,F3,Apoe,Asph,Htra1,Ackr3,Ak1,Sox2,Lix1,Glul,Kmt2c,Mybpc1,Dtna,Ric3,Aldoc,Msmo1,Fibin
10298	FAN_EMBRYONIC_CTX_EX_4_EXCITATORY_NEURON	0.000531067	0.129521	-0.434265	-1.70598	2	122	Pnck,Gda,Pkd1,Grb14,Csgalnact1,Ptchd4,Rnf207,Actn2,Itpr1,Plxna3,Dgkh,Khdrbs2,Grid2,Rap1gap2,Rasgrp2,Myo6,Ahi1,Slc27a1,Prom1,Ap1g2,Sptbn4,Speg,Foxk1,Adam11,Ltbp4,Cand2,Sybu,Scn9a,Rap1gap,Ryr3,Slc8a3,Abcc8,Dab2,Pnma3,Cc2d1a,Cacna1c,Lgi4,Tnk2,Tmem74b,Abca5,Dock9,Kif1c,Arfgef3,Serpinb9,Bicdl1,Grp,Tmem178
5701	GOCC_SECRETORY_VESICLE	0.00062422	0.148931	0.264298	1.31619	1	874	Serpina3n,Penk,Tmc6,Bdnf,Lyzl4,Olfm4,Syndig1,Dkkl1,A2m,Cd68,Timp1,Ctsw,Syn3,Lyz1,Ticam2,Tgfb3,Lgals3,Grin1,Racgap1,Cxcr1,Syt12,Aldh3b1,Pcdh7,Npy,Apoh,Islr,Syt6,Stxbp5,Znrf1,Gsn,Pla1a,Rap1b,Cd14,Skil,Prg3,Klk8,Pcsk2,Gal,Rab44,Anxa11,Sccpdh,Pde4b,Lgals3bp,Gpr84,Rab11fip5,Cat,Syt5,Syn1,Unc13b,Hgsnat,Slc30a3,Chgb,Stxbp5l,Slc6a17,Ckap4,Kif1a,Sftpb,Stx1a,Aga,Stxbp1,Cpa3,Ttr,Stx7,Fstl4,Septin6,Ctsz,Mgst…
10632	LU_AGING_BRAIN_UP	0.000673174	0.157193	-0.366821	-1.57353	3	242	Ryr1,Ecm2,Spon1,Acaa2,Map3k5,Agt,Tm4sf1,Ung,Gpc5,Hspa2,Ddit4,Ifi203,Mtrr,Ascl1,Il33,Cebpd,Ahcyl2,Slc4a4,Elovl2,Plxnc1,Aldh9a1,Zfp423,Txnip,Amot,Lpp,S1pr1,Rgs20,Lrp4,Clk1,Gja1,Tiparp,Dhrs3,Rnase1,Zbtb20,Aff1,Chsy1,Cbs,Hsd17b6,Scp2,Cd302,Efs,Npc1,Hnrnph3,Gpr137b,Ubr5,Acsbg1,Vegfb,Stom,Phlpp1,Nt5c2,Fermt2,Plod2,Pdlim5,Ndrg1,Ofd1,Selenop,Htra1,Tor1aip1,Hif1a,Nek7,Cpne3,Snap23,Parva,Tnfrsf11b,Sptssa,S…
10275	DropViz_STR_Interneuron_SST_cluster-markers.csv	0.000754006	0.171851	-0.553564	-1.8328	3	47	Npy2r,Cidea,Cygb,Nos1,Rspo3,Fxyd6,Nrip3,Baiap3,Tox3,Col25a1,Slc7a3,Grin3a,Ralyl,Cited1
615	GOBP_GLYCEROPHOSPHOLIPID_METABOLIC_PROCESS	0.000767263	0.171851	0.315212	1.45521	2	326	Plekha2,Serinc2,Ip6k3,Dgkb,Cish,Etnppl,Cwh43,Ache,Pitpnm3,Mtmr11,Pla1a,Lpgat1,Inpp5a,Efr3a,Pik3r6,Plekha4,Pla2g3,Pla2g5,Efr3b,Plaat1,Pla2g2d,Plch2,Pik3r5,Socs1,Abhd12b,Pik3r2,Synj2,Pik3r1,Chat,Sbf1,Pip5k1c,Lpin2,Liph,Etnk2,Pyurf,Plcb1,Gpd1,Tpte,Gpat2,Fgf2,Htr2a,Serinc1,Osbpl10,Pi4ka,Mfsd2a,Plcb2,Agpat5,Socs3,Mtmr9,Apoa5,Gdpd1,Mtmr2,Pip4k2c,Pigz,Pnpla6,Bpnt1,Cpne1,Far1,Socs2,Pigw,Pla2g2f,Pla2g4a,S…
2847	GOBP_POSITIVE_REGULATION_OF_FATTY_ACID_BIOSYNTHETIC_PROCESS	0.000821693	0.177075	0.682286	1.92882	3	20	Ptgs2,Lpgat1,Pla2g3,Cd74,Abcd2,Avp,Apoa5,Abcd1,Slc45a3,Rgn
1348	GOBP_ORGANIC_ACID_CATABOLIC_PROCESS	0.000841326	0.177075	-0.363496	-1.55866	4	239	Crym,Tdo2,Slc27a2,Twist1,Nos1,Cth,Acaa2,Pck2,Echdc2,Mtrr,Gldc,Eci1,Plin5,Abcd4,Csad,Sord,Ido1,Prodh,Slc25a21,Ivd,Mmaa,Lpin3,Gpt,Atp2b4,Ppara,Irs1,Afmid,Hadha,Dcxr,Ldhd,Mecr,Acsf3,Cbs,Scp2,Asrgl1,Mccc1,Npl,Echs1,Prodh2,Acadl,Xylb,Dbt,Amdhd2,Phyh,Mmut,Bcat2,Acacb,Aldh5a1,Aldh7a1,Mlycd,Crot,Acad8,Bckdhb,Mccc2,Fah,Kyat1,Aldh6a1,Glul,Crabp1,Cyp4f14
10932	Gemma_GSE95449_Experience-dependent_Epigenomic_Reorganization_in_the_Hippocampus_timepoint_1.h_Up	0.00090063	0.177075	-0.288523	-1.36669	5	739	Tstd1,Syce2,Neurl1b,Pkd1,Parvb,Kmt2a,Dlg5,Ints6l,Tnrc6c,Nbeal2,Catsperg1,Zfp692,Plekhh2,Ltk,Slc9a5,Plxna3,Celsr3,Lhx2,Zcchc7,Fermt1,Hps4,Traf3,Csf2ra,Col5a1,Rfx1,Kansl3,Srpk3,Malt1,Hps5,Prodh,Stx2,Wfikkn1,Cc2d2a,Hdac7,Zfc3h1,Lpin3,Nr2e1,Gpt,Gba2,Wdr90,Pdk4,Zfp566,Tmem131l,Xrcc3,Adam8,Qser1,Fam193b,Mdn1,Clk1,Ap1g2,Zfp612,Leng8,Rhot2,Pfas,Chrd,Spag5,Prpf3,Anks3,Ager,Ssh3,Prelid3a,Sptbn4,Speg,Zscan2…
10311	FAN_EMBRYONIC_CTX_BRAIN_MYELOID	0.000907029	0.177075	0.422438	1.67926	3	109	Ier5,Ifitm3,Ptgs2,S100a6,Timp1,Lyz1,S100a10,S100a4,Cebpb,Clec7a,Lsp1,Plekho1,Tgfbi,Cd74,Vim,Plac8,Arhgef2,Klf13,Tnfsf13b,Plcb2,Cotl1,Socs3,Lgals1,Isg15,Plaur,Efhd2,Pnpla6,Lilra5,Mafb,Tnfrsf14,Crip1,Anxa2,Hck,Pou2f2,Tymp,Dnaja4,Iqgap1,Oscar
10645	LEIN_MIDBRAIN_MARKERS	0.00090843	0.177075	-0.479359	-1.74717	4	77	Gfra1,Hap1,Htr2c,Panx2,Agt,P2rx5,Gpc5,Baiap3,Traip,Slc17a6,Slc7a3,Dnm3,Cd83,Itga10,Carmil3,Slc8a3,Cachd1,Prph,Ptgds,Dlk1
10577	CHEBOTAEV_GR_TARGETS_UP	0.000919287	0.177075	-0.493549	-1.7658	4	70	Lcorl,Ddit4l,Nt5dc2,Ramp3,Kctd14,Zbtb16,Rassf9,Itpr1,Ly6h,P4ha2,Abcg2,Ndrg2,Nrp1,Dnm3,Pde9a,Pdgfra,Anapc16,Fkbp5,Ednra,Enpp1,Pmm1,Spock2,Nr3c1,Tnfrsf21,Tmem140
1987	GOBP_CIRCADIAN_REGULATION_OF_GENE_EXPRESSION	0.000923702	0.177075	-0.494975	-1.73894	4	63	Hdac1,Cartpt,Kmt2a,Ngfr,Nampt,Pml,Ppara,Drd2,Lgr4,Zpbp2,Mta1,Nr1d1,Rora,Rorc,Rbm4b,Sirt1,Maged1,Kdm5a,Huwe1,Bhlhe40
10871	Gemma_GSE5429_Hippocampal_gene_expression_profiling_across_8_inbred_strains:_towards_understanding_the_molecular_basis_of_behaviour_strain_BALB.cByJ_Up	0.000934871	0.177075	0.257192	1.28179	2	879	Col6a1,Igfbp6,Cyp11a1,Batf3,Mpl,Rgs6,Midn,Cish,Timp1,Cdk5r2,Epha8,Tcap,Foxj1,Bcl3,Aldoart2,Hes2,Creb3l1,Six1,Sox4,Tcte1,Inpp5a,S100a3,Emid1,Fosl2,Lpar1,Stk40,Tnfsf11,Lst1,Pla2g5,Cd22,Prg3,Klk8,Kcnk4,Plxna1,Lsr,Bmp4,Lgals9,Nrtn,Fzd7,Zfp358,Il2rb,Pou3f1,Socs1,Sphk1,Nkx1-2,Krt81,Cdc20,Soat2,Vax2,Hoxa13,Tigd5,Zic4,Tgfb1i1,Bok,Gp5,Plac8,Slc16a8,Krt83,Nr5a1,Pnmt,Incenp,Uncx,Myo7a,Baat,Gdf15,Tcf15,Cxcr3…
2981	GOBP_PHOSPHATIDYLINOSITOL_METABOLIC_PROCESS	0.000948542	0.177075	0.377814	1.61754	3	175	Plekha2,Ip6k3,Cish,Cwh43,Pitpnm3,Mtmr11,Lpgat1,Inpp5a,Efr3a,Pik3r6,Plekha4,Pla2g3,Pla2g5,Efr3b,Pla2g2d,Plch2,Pik3r5,Socs1,Pik3r2,Synj2,Pik3r1,Sbf1,Pip5k1c,Pyurf,Plcb1,Tpte,Fgf2,Htr2a,Pi4ka,Plcb2,Socs3,Mtmr9,Mtmr2,Pip4k2c,Pigz,Bpnt1,Socs2,Pigw,Pla2g2f,Pla2g4a,Pla2g10,Pign,Pigp,Pip4p1,Galr2,Pigg,Impa1,Mtmr1,Pla2g4f,Pigo,Pigyl,Pigf,Bmx,Bpnt2,Pitpnm2,Sla2
9683	HP_ABNORMAL_CELL_MORPHOLOGY	0.000983671	0.177075	-0.780212	-2.00935	4	15	Dsp,Ryr1,Actn2,Cacna1s
10319	MANNO_MIDBRAIN_NEUROTYPES_HOPC	0.000986518	0.177075	-0.337276	-1.49095	5	323	Lpar4,Cpne2,Grb14,Csgalnact1,Fabp7,Igfbp2,Stk32b,Dnaaf3,Fxyd6,Afap1l2,Rftn2,Wscd1,Tafa2,Pxdc1,Adcyap1r1,Slc6a1,Ak4,Lhfpl2,Plppr1,Sox5,Ascl1,Pea15a,Sh3d19,Aif1l,Prdm8,Plekhh2,Ccnd2,Acss1,Timp4,Astn1,Sox8,Gng7,Bloc1s1,Hes5,Map3k1,Etv1,Slc7a11,Scn3a,Grid2,Atp2b4,Elfn2,Bcan,Ndrg2,Itm2c,Vxn,Dnm3,Sri,Uhrf1,Sall3,Plat,Ccdc39,Pdgfra,Aff1,Slc15a2,Tppp,Brinp3,Luzp2,Crtac1,Garem2,Evi2a,Lrrtm4,Phyhipl,Zgrf1,…
2451	GOBP_KERATAN_SULFATE_CATABOLIC_PROCESS	0.000987752	0.177075	-0.797609	-1.90168	4	11	Ogn,Lum,Galns
8107	HP_NOCTURNAL_HYPOVENTILATION	0.0010142	0.177075	0.76121	1.91633	4	13	Col6a1,Acta1,Cfl2,Lmod3
6531	GOMF_1_PHOSPHATIDYLINOSITOL_3_KINASE_REGULATOR_ACTIVITY	0.00101647	0.177075	0.733351	1.91694	4	15	Cish,Pik3r6,Pik3r5,Socs1,Pik3r2,Pik3r1,Socs3,Socs2
10354	ZHONG_PFC_C2_SOX5_BCL11B_POS_EXCITATORY_NEURON	0.0011583	0.198631	-0.671916	-1.93744	5	24	Crym,Ssbp2,Igfbp5,St18,Thsd7a,Shisa2,Sox5,Pde1a
797	GOBP_NOTCH_SIGNALING_PATHWAY	0.00121422	0.203684	-0.391174	-1.60974	6	171	Fat4,Onecut1,Tgfb2,Bcl6,Kcna5,Jag1,Neurl1b,Hey2,Dll3,Fgf10,Ascl1,Cntn6,Timp4,Dll1,Trp63,Nrarp,Hes5,Kit,Zfp423,Snai2,Hes7,Prag1,Slc35c2,Rbm15,Bmp2k,Dll4,Hes1,Bmp2,Spen,Cfd,Epn2,Ccn3,Aph1b,Mettl3,Pofut1,Notch2,Dlk1
10661	MEISSNER_BRAIN_HCP_WITH_H3K27ME3	0.00122489	0.203684	0.341334	1.51542	4	229	Igfbpl1,Slc18a3,Aldh1a3,Drd4,Draxin,Bcl3,Npy,Hes2,Six1,Insrr,Gal,Lbx1,Adamts14,Slc30a2,Vax2,Hoxa13,Grin3b,Rhcg,Kcp,Glp1r,Chat,Uncx,Epcam,Barhl1,Sfrp5,Phox2a,Foxa2,Pdx1,Foxn4,Cldn3,Pou4f2,Prss50,Dlx4,Lhx1,Cblc,Gata4,Rem1,Ffar4,Wnt10b,Gdf7,Pax7,Mesp1,Alx4,Prom2,Hand2,Gnmt,Gsc,Tbx21,Gbx2,Col8a2,Nkx2-1,Irx4,Large2,Tdrd6,Sall4,Pou2f3,Trpv4,Irx2,Ncmap,Rax,Prrx2,Myod1,Hmx2,Wnt3a,Lgr6,Prdm6,Fgf4,Scnn1b,S…
4571	GOBP_NUCLEOSIDE_PHOSPHATE_CATABOLIC_PROCESS	0.00126766	0.20467	-0.47135	-1.7238	6	78	Dpyd,Gda,Upp1,Entpd3,Pde7b,Ung,Entpd8,Pde1a,Samhd1,Nt5e,Nudt17,Pde9a,Hint1,Nudt3,Nt5c1a,Enpp1,Nthl1,Mlycd,Nt5c2,Neil2,Entpd1,Entpd6
3793	GOBP_RENAL_TUBULE_DEVELOPMENT	0.00126812	0.20467	-0.459087	-1.70945	6	87	Fat4,Smo,Gpc3,Calb1,Jag1,Pkd1,Agt,Aqp11,Gli3,Sox8,Dll1,Hes5,Ahi1,Prom1,Lgr4,Wnt11,Cited1,Hes1,Bmp2,Fgf8,Notch2,Osr1,Tfap2b
3319	GOBP_INDUCTION_OF_POSITIVE_CHEMOTAXIS	0.00138258	0.21991	-0.778521	-1.89847	6	12	Ntf3,Il16,Fgf10,Cxcl12,Ager,Vegfc,Vegfb,Pgf
707	GOBP_INFLAMMATORY_RESPONSE	0.00142288	0.223087	0.274548	1.33779	4	620	Serpina3n,Ccn4,Ptgs2,Mylk3,Sema7a,Lacc1,Cd68,Timp1,Acvr1,Lyz1,Osmr,Ticam2,Ackr1,Cebpb,Reg3b,Il20,Ticam1,Ccl17,Il1r2,Tlr9,Rbpj,Cd14,Blnk,Clec7a,Pla2g3,Cdo1,Igfbp4,Tnfsf11,Ccrl2,Cela1,Mefv,Cyp26b1,Pla2g2d,Gal,Il17b,Adipoq,Ffar3,Pparg,Ackr2,Pld3,Tlr5,Serpinf1,Sphk1,Adcy7,Ccr4,Fancd2,Klkb1,Cxcl5,Ccl12,Cd96,Git1,Cxcl10,Adm,Ace2,Creb3l3,Elf3,Zfp580,Dpep1,Dagla,Tbk1,Cx3cl1,Cxcr3,Cmklr1,Abcd2,Nfam1,Il10r…
1857	GOBP_ICOSANOID_SECRETION	0.0014771	0.223654	0.557566	1.83144	6	39	Drd4,Pla2g3,Tnfsf11,Pla2g5,Pla2g2d,Pla2r1,Nmur2,Ptges,Pla2g2f,Pla2g4a,Pla2g10,Sstr4,Ace,Nos2,Pla2g4f,Oxt,Tnfrsf11a
10718	Gemma_GSE10415_7_Brain_Regions_in_20_Inbred_Strains_of_Laboratory_Mice_StrainOrLine_PERA.EiJ_Down	0.00149502	0.223654	-0.342939	-1.48986	8	270	Dsp,Cdhr1,Crym,Spink8,Twist1,Parm1,Hap1,Lhx9,Lum,Krt12,Tbata,Echdc2,Aqp11,Itga8,Pip5k1b,Traf3,Itfg2,Diaph2,2410137M14Rik,Gba2,Bcan,Thra,Nat8f5,Rpp25l,Ppp1r16b,Nat8f1,Speg,Trpc7,Arhgap20,Wnt11,Cdkl1,G6pc3,Fbxo2,Anapc16,Ms4a2,Sap18,St8sia1,Tnfrsf19,Arhgef28,Rap1gap,Cars2,A130010J15Rik,Mtmr12,Dhx33,Gdf9,Vegfb,Rerg,Fahd2a,Lamtor2,Alg1,Il20rb,Dop1a,Zdhhc4,F3,Pitpnm1,Nsmf,Rbm24,Dab1,Kifc2,Fance,Plvap,E…
2833	GOBP_NEGATIVE_REGULATION_OF_OSTEOBLAST_DIFFERENTIATION	0.00150574	0.223654	-0.551797	-1.80586	7	44	Gdf10,Ucma,Twist1,Igfbp5,Ranbp3l,Hdac7,Axin2,Chrd,Rorb,Sema4d,Cited1,Crim1,Vegfc
10841	Gemma_GSE113796_mRNA-Seq_of_mouse_Mettl3_cKO_and_Fto_cKO_hippocampus_after_fear_conditioning_genotype_Mettl3.mouse.methyltransferase.like.3_Homozygous.negative_Down	0.00150801	0.223654	-0.537217	-1.77867	7	47	Gpr101,Nxph3,Spon1,Rspo3,Tacr3,Fxyd6,Tshz2,Nr4a2,Rasgrf1,Ly6h,Col5a1,Nts,Slc7a3,Kcng1,Nsg2,Pnrc2,Bex4,Cntnap4,Rxfp1,Efnb2,Grk3,Grp,Hpcal4,Cspg5,Rab3b
1858	GOBP_PROSTAGLANDIN_SECRETION	0.00162635	0.237989	0.733172	1.88507	7	14	Pla2g3,Tnfsf11,Ptges,Pla2g4a,Pla2g10,Nos2,Oxt,Tnfrsf11a
3258	GOBP_REGULATION_OF_BEHAVIOR	0.00167224	0.241485	-0.48482	-1.6861	8	60	Npy2r,Cck,Tacr3,Stra6,Ghrh,Napepld,Mbd5,Ahi1,Drd2,Ghrhr,Adrb1,Gja1,Crh,Nr1d1,Cntnap4,Agrp,Ptgds,Htr1a,Apoe,Cfap20
10264	DropViz_HC_Neurogenesis_Sox4_cluster-markers.csv	0.0017014	0.242505	0.546593	1.8344	7	43	Igfbpl1,Sox11,Racgap1,Draxin,Sox4,Cdc20,Rrm2,Mex3a,Prc1,Dcx,Hmgb3,Hmmr,Top2a,Spc25
3316	GOBP_POSITIVE_REGULATION_OF_CHEMOTAXIS	0.00177054	0.247	-0.414	-1.62826	9	123	Ntf3,Il16,Mstn,Fgf18,Il6,Tpbg,Mapk3,Fgf10,Edn3,Tiam1,Cxcl12,Il6ra,Rarres2,Ppm1f,S1pr1,Nrp1,Dscam,Ccl19,Ager,Lbp,Kdr,Mcu,Vegfc,Cxcl14,Ptk2b,Prkd2,Vegfb,F3,Cxcr4,Pgf
10355	ZHONG_PFC_C3_PROX1_CCK_POS_INTERNEURON	0.00177795	0.247	-0.78859	-1.88018	8	11	Cck,Kitl,Pdzrn3,Prox1,Ap1s2
2151	GOBP_NUCLEOBASE_CONTAINING_SMALL_MOLECULE_BIOSYNTHETIC_PROCESS	0.00182083	0.248704	-0.425109	-1.62664	9	104	Dpyd,Gda,Upp1,Entpd3,Pde7b,Ung,Entpd8,Pde1a,Samhd1,Nme2,Nt5e,Nudt17,Pde9a,Umps,Hint1,Nudt3,Nt5c1a,Enpp1,Nme3,Dtymk,Nthl1,Adk,Mlycd,Nt5c2,Neil2,Entpd1,Entpd6,Cad,Nme4,Nme5,Xdh,Mtap,Nudt10,Pde8b
5675	GOCC_RESPIRATORY_CHAIN_COMPLEX	0.00183554	0.248704	-0.480279	-1.70374	9	66	Cox6b2,AA467197,Ndufa12,Ndufs3,Dmac2,Sdhc,Ndufc1,Bcs1l,Ndufa2,Ndufs7,Ndufb5,Ndufb11,Ndufa11,Ndufs8,Ndufa5,Uqcrc2,Sdhaf4,Sdha,Ndufs1,Uqcr10,Ndufb3,Ndufv3,Cox6b1,Ndufb7,Ndufa6,Foxred1,Ndufb8,Cox7b,Cox4i1,Ndufs2,Dmac1
6762	HP_INGUINAL_HERNIA	0.00186567	0.249704	-0.353785	-1.50368	10	222	Prdm5,Gpc3,Myh3,Tgfb2,Igf2,Prkg1,Dll3,Myh11,Ap1s2,Gpc4,Stra6,Galns,Gli3,Slc26a2,Abcd4,Trp63,Col5a1,Cc2d2a,Auts2,Fbn1,Hes7,Arsb,Ldhd,Ltbp4,Ar,Cbs,Rfc2,Dph1,Zeb1,Phgdh,Notch2,B3glct,Dlk1,Plod2,Fzd2,Slc2a10,Tgfbr1,Ofd1,Tor1a,Arid1b,Pigs,Mylk,Nalcn,Xrcc4,Nxn,Trrap,Kmt2c,Mat2a,Nphp3,Mlxipl,Isl1,Puf60,Ripply2,Mesp2,Nat8l,Med12,Wnt5a,Tmem107,Fbxw11,Pigq,Acta2,Limk1,Flnb
2396	GOBP_POSITIVE_REGULATION_OF_MULTICELLULAR_ORGANISM_GROWTH	0.00192308	0.254286	-0.644696	-1.88858	9	26	Smo,Igf2,Dio3,Chd7,Ghrh,Drd2,Ghrhr,Sptbn4
10242	Neuron_Interneuron_Zeisel_Science_2015	0.00196721	0.256264	-0.334283	-1.46918	11	302	Plekhd1,Slc27a2,Cidea,Cygb,Ldoc1,Parm1,Calca,Htr2c,Tcerg1l,Fgf18,Entpd3,Rxfp3,Nrip3,Thsd7a,Grik1,Zbtb16,Slc35d3,Isoc1,Baiap3,Tox3,Celf6,Htr3a,Col25a1,Plxna3,Lypd6,Flrt3,Cacng5,Blcap,Slc7a3,Klhl32,Stk32a,Wdr6,Trim62,Dnajc27,Prmt2,Syndig1l,Mme,Dnm3,Dpysl5,Dlx6,Peg3,Ptpro,Prrt4,Mgat5b,Slc39a6,Cib2,Scn9a,Tox2,Faim2,Slc8a3,Fam20c,Rpp25,Mcf2,Rxra,Cntn5,Gnl3l,Necab2
10769	Gemma_GSE50423_Contextual_fear_conditioning_in_the_mouse_hippocampus_timepoint_24.h_Up	0.00198473	0.256264	-0.285423	-1.34062	12	659	Slc27a2,Bbs12,Nt5dc2,Hlf,Gm266,Tspan33,Nos1,Smpdl3b,Neurl1b,Pdzrn3,Mertk,Kcnk10,Mlip,Slc25a18,Igfbp5,Fabp7,Scnn1a,Parvb,Hey2,Nckap5,Rps6ka2,Cmbl,Lama3,Adcy8,Folh1,Osbpl1a,Appl2,Nbeal2,Stard5,Gldc,Slc16a4,Zfp692,Ntng1,Oprl1,Pla2g4e,Crtap,Vtn,Cxcl12,2210408I21Rik,Phkg1,Zcchc7,Abca8a,Traf3,St3gal1,Fam163a,Doc2b,Scaper,Sipa1l2,Prodh,Igsf8,Grin3a,St3gal4,Btg1,Grid2,Lpp,2310022B05Rik,Asxl3,Pdk4,Gabra2,…
451	GOBP_AMINOGLYCAN_CATABOLIC_PROCESS	0.00204385	0.260829	-0.480715	-1.67182	10	60	Ogn,Gpc3,Lum,Dcn,Chia1,Gpc5,Gpc4,Galns,Stab2,Bcan,Arsb,Hyal2,Prelp,Cspg4
9543	HP_ABNORMAL_BLOOD_GAS_LEVEL	0.00212848	0.267916	-0.668791	-1.89118	10	22	Ryr1,Csf2rb2,Cacna1s,Edn3,Ascl1,Sftpc,Csf2ra,Fbn1
10492	Gandal_2018_Schizophrenia_Upregulated_PFC	0.0021627	0.267916	-0.338748	-1.46912	12	264	Il1r1,Bcl6,Igfbp5,Slc35f2,Tnip2,Slc26a11,Clmn,Fnip2,Acvr2b,Adamts9,Zbtb16,Ddit4,Ifi203,Catsperg1,Ifitm2,Klf5,Pdyn,Cebpd,Rfx3,N4bp2,Gprin3,Mga,Zfp827,Slc25a29,C2cd2,Nabp1,Timp2,Btg1,Pml,Atp2b4,Uhrf2,Plk1,Ssh3,Tiparp,Prss53,Man2a2,Plcxd2,Scn9a,Smg1,Wnt9a,Hmgn1,Arhgef28,Stard9,Plscr1,Abl2,Ppwd1,Simc1,Pkn1,Nanp,Trp53i13,Sdf4,Slc11a1,Stom,Sf3b3,Nadsyn1,Fermt2,Xkr9,Kdm5a,Peg10,Limk2,Rab29,Runx2,Pprc1,M…
2243	GOBP_REGULATION_OF_PEROXISOME_PROLIFERATOR_ACTIVATED_RECEPTOR_SIGNALING_PATHWAY	0.00217262	0.267916	-0.761049	-1.85587	10	12	Twist1,Plin5,Alox8,Ptgis,Sirt1
10538	Johnson_2016_Coexpression_Hippocampus_Human_M24	0.00221957	0.270664	-0.36235	-1.5263	12	206	Ryr1,Antxr2,Lpar4,Igsf1,Il17d,Agt,Fyco1,Ung,Crlf1,Ascl1,Slc22a4,Crtap,Lama4,Phkg1,Chpt1,Nmb,Rarres2,Cdc42ep4,Aldh9a1,Amot,Bcan,Glis3,Plscr4,Sorbs1,Dnali1,Tnc,Gja1,Gpr37l1,Rpa1,Slc39a11,Sytl4,Rcbtb2,Laptm4b,Kif6,Sap18,Ankfy1,Trip6,Gpr137b,Larp7,Phgdh,Slc18b1,Fermt2,Cybrd1,Plod2,Bckdhb,Myom1,Ofd1,Erlin2,Pld2,Tor1aip1,Ackr3,Lix1,Mybpc1,Plcd3,Lamb2,Add3,Fubp3,Psd2,Igdcc4,Cdca7,Pcdh18,Casc3,Lrig1,Daam…
10285	Cembrowski_HippoSeq_dg_d-dg_v__VS__ca4-ca3_d-ca3_v-ca2-ca1_d-ca1_v	0.0022892	0.27346	-0.58175	-1.79241	11	33	Prdm5,Cygb,Igfbp5,Pde7b,Prox1,Jun,Tiam1,Dgkh,Slc4a4,Rfx3,Sipa1l2,Scn3a,Glis3,Arhgap20,Lrrtm4,Maml2,Ablim3
3130	GOBP_NEGATIVE_REGULATION_OF_BEHAVIOR	0.0023465	0.27346	-0.711425	-1.85785	11	16	Npy2r,Cck,Napepld,Drd2,Crh
10652	COATES_MACROPHAGE_M1_VS_M2_UP	0.00235337	0.27346	-0.459037	-1.67012	12	76	Lcorl,Gda,Lama3,Capn5,Rpl14,Acss1,Filip1l,Rfx3,Txnip,Rcn1,Marcksl1,Gja1,Arsb,Rcbtb2,Cadm1,Crim1,Tubb2b,Tifab,Cxcl14,Plxdc2,Tm7sf3,Bckdhb,Colec12,Axl,Arfgef3,Cxcr4,Plaat3,Ptger3,Acyp2,Nat8l,Hddc3,Pik3ap1
2023	GOBP_REGULATION_OF_HISTONE_PHOSPHORYLATION	0.00236593	0.27346	-0.744532	-1.85366	11	13	Twist1,Mapk3,Rps6ka4,Akap8l,Atm,Rps6ka5
10648	LEIN_CEREBELLUM_MARKERS	0.00236708	0.27346	-0.45609	-1.67734	12	81	Gdf10,Il16,Slc25a18,Rif1,Afap1l2,Hbegf,Exph5,Spry3,Chd7,Etv4,Kit,Btg1,Amot,Trim62,Nat8,Tnc,Dhrs3,Rnf182
5230	GOCC_STRIATED_MUSCLE_THIN_FILAMENT	0.00248088	0.280697	0.663325	1.81855	11	18	Tnni1,Tmod1,Tnnc1,Acta1,Tnnc2,Lmod3
5892	GOMF_EPHRIN_RECEPTOR_ACTIVITY	0.00248088	0.280697	0.668173	1.83184	11	18	Ephb6,Epha8,Epha5,Epha7,Ephb1,Ntrk1,Efna3,Epha4,Ephb3
10842	Gemma_GSE113796_mRNA-Seq_of_mouse_Mettl3_cKO_and_Fto_cKO_hippocampus_after_fear_conditioning_genotype_Mettl3.mouse.methyltransferase.like.3_Homozygous.negative_Up	0.00253485	0.283671	0.545161	1.76989	11	37	Ccdc3,Cpne9,Phlda3,Ltc4s,Ptpn3,Bok,Ephb1,Kcnj10,Lsm11,Shox2,Homer3
5689	GOCC_NEURON_TO_NEURON_SYNAPSE	0.00255885	0.283671	0.300108	1.38151	9	319	Sh2d5,Penk,Gsg1l,Nectin3,Syndig1,Syn3,Grin1,Syt12,Prkar1b,Cacng3,Stxbp5,Prkcg,Arhgap32,Shisa8,Plcb4,Dlgap2,Baalc,Pde4b,Clstn1,Magi2,Syn1,Slc8a2,Slc30a3,Lrp8,Arhgap44,Nefh,Homer1,Stx1a,Adgrb1,Iqsec1,Dagla,Fbxo45,Dgki,Spock1,Epha7,Cacng8,Atp2b2,Prr12,Oprd1,Iqsec3,P2rx6,Sh3gl2,Rgs7bp,Grin2a,Epha4,Sema4c,Kcnd1,Atp1a1,Nlgn2,Hip1r,Rab8a,Lrrc4b,Shank1,Cdk5r1,Cacng2,Mtmr2,Lin7a,Zdhhc2,Lrrtm2,Homer3,Arfge…
8989	HP_PROGRESSIVE_PROXIMAL_MUSCLE_WEAKNESS	0.00264281	0.288582	0.721169	1.85421	12	14	Col6a1,Dysf,Col12a1
10262	DropViz_HC_Microglia_Macrophage_C1qb_cluster-markers.csv	0.00266796	0.288582	0.327345	1.44313	10	216	Cd68,Rgs10,Fam111a,Clec4a3,Was,Abcc3,Cd14,Blnk,Lst1,Ms4a6c,Cd52,Lgals9,Cd33,Lyl1,Ccl12,Ltc4s,Ctsz,Ppp1r18,Pmepa1,Ptgs1,Rps6ka1,Gsdmd,Tmem37,Irf8,Itgb2,Anxa3,Cfh,Ptprc,Tyrobp,Tlr7,Fcgr2b,Mlph,Hfe,Abi3,Ncf1,Rgs2,P2ry12,Rrbp1,Mafb,Unc93b1,Fcgr3,Rasal3,Cyba,Clic1,Tlr13,Lair1,Pycard,Hck,Pou2f2,Col27a1,Csf3r,Ptpn6,Tnfrsf1b,Runx1,C1qa,C3ar1,Tmem86a,Cd53,C1qb,Ctsd,Arhgdib,Ncf2,Ptafr,Fermt3,Gcnt1,Tgfb1,Ba…
25	GOBP_INACTIVATION_OF_MAPK_ACTIVITY	0.00269598	0.288582	0.622094	1.84326	12	24	Dusp14,Dusp5,Rgs4,Dusp9,Dusp6,Spred1,Spred3,Dusp2,Dusp7
6310	GOMF_CHEMOKINE_BINDING	0.00270833	0.288582	0.597627	1.85396	12	30	Plp2,A2m,Cxcr1,Ackr1,Ccrl2,Ackr2,Ccr4,Cxcr3,Ccr10,Fgf2,Itgav,Ccr9,Ccr6,Ccr7,Cxcr2
5003	GOBP_NEGATIVE_REGULATION_OF_REPRODUCTIVE_PROCESS	0.00278611	0.291711	0.518436	1.78333	12	49	Acvr1c,Sulf1,Timp1,Bmp4,Serpinf1,Nr5a1,Nppc,Rad1,Nodal,Mos,Fbxo43,Nanos2,Trip13,Rgn,Lif,Calr,Zfpm2,Wfdc6a,Ttk,Arhgdib
7362	HP_LETHARGY	0.00279086	0.291711	-0.37641	-1.54116	15	166	Trhr,Ryr1,Dpyd,Magel2,Ass1,Rps15a,Mtrr,Gldc,Car5a,Tsr2,Asl,Abcd4,Dll1,Ivd,Mmaa,Gas1,Hadha,Rpl18,Mccc1,Ndufs3,Krt18,Abcc8,Dbt,Fgf8,Slc4a1,Nde1,Mmut,Gch1,Cdon,Bckdhb,Mccc2,Ndufs7,Stag2,Rpl31,Nubpl,Cdkn2c,Bola3,Ndufb11,Ndufa11,Ndufs8,Acadsb,Rpl11,Tmem126b,Ndufs1,Slc25a22,Ndufb3,Gykl1,Slc25a13,Zic2,Bnc2,Amt,Eif2b2,Rrm2b,Polg2
4417	GOBP_VESICLE_MEDIATED_TRANSPORT_IN_SYNAPSE	0.00286875	0.297024	0.343696	1.4822	11	184	Gsg1l,Syndig1,Syn3,Drd4,Syt12,Prkar1b,Syt6,Stxbp5,Rap1b,Prkcg,Napa,Brsk2,Clstn1,Syt5,Syn1,Unc13b,Stxbp5l,Stx1a,Git1,Stxbp1,Synj2,Bloc1s6,Pip5k1c,Vamp2,Sh3gl2,Htr2a,Cacnb2,Nlgn2,Napb,Rab8a,Cdk5r1,Snap29,Syt1,Ppp3cb,Slc17a7,Prepl,P2ry4,Erc2,Rims3,Doc2a,Hpca,Prkcb,Numb,Ophn1,Rims4,Lrrk2,Rab11a,Wnt3a,Snap91,Stx1b,Stx11,Pclo,Apba1,Bsn,Itgb3,Prrt2,Gipc1
937	GOBP_FATTY_ACID_CATABOLIC_PROCESS	0.0029075	0.298223	-0.418344	-1.59866	15	103	Slc27a2,Twist1,Acaa2,Pck2,Echdc2,Eci1,Plin5,Abcd4,Ivd,Mmaa,Lpin3,Ppara,Irs1,Hadha,Mecr,Scp2,Echs1,Acadl,Phyh,Mmut,Acacb,Mlycd,Crot
9782	HP_CRACKLES	0.00311648	0.310794	-0.704793	-1.87088	15	17	Dsp,Csf2rb2,Scnn1a,Sftpc,Csf2ra,Cftr
9286	HP_ABNORMALITY_OF_FLUID_REGULATION	0.0031412	0.310794	-0.294736	-1.36014	19	511	Dsp,Gpr101,Ryr1,Fat4,Antxr2,Lct,Aloxe3,Bcl6,Magel2,Ccbe1,Csgalnact1,Plagl1,Slco2a1,Scnn1a,Il6,Kmt2a,Fgg,Ass1,Lama3,Rps15a,Chek2,Rag2,Tsr2,Slc22a4,Asl,Xpnpep2,Chd7,Myo5b,Sftpc,Slc26a2,Nrl,Traf3,Col5a1,Car12,Gck,Kit,Ivd,Gatb,Mmaa,Mif,Vac14,Samhd1,Cftr,Il2rg,Sms,Camta1,Sdr9c7,Tnnt2,Ovol2,Hadha,Ptpro,Med12l,Qrsl1,Braf,Ltbp4,Rpl18,Acsf3,Coq2,Cd79a,Rfc2,Frmd4a,Ndn,Cars2,Vegfc,Bmp2,Nr3c2,Ift80,Abcc8,Il7…
6489	GOMF_LAMININ_BINDING	0.00314268	0.310794	0.592374	1.80916	14	28	Plekha2,Gpc1,Lgals3,Ache,Nid1,Lgals1,Lrrc15,Itga3,Ssc5d,Ecm1
6330	GOMF_EXTRACELLULAR_MATRIX_STRUCTURAL_CONSTITUENT_CONFERRING_TENSILE_STRENGTH	0.00314334	0.310794	0.550827	1.76894	14	35	Col6a1,Col10a1,Col11a1,Col3a1,Col1a2,Col12a1,Col4a5,Col24a1,Col9a3,Col11a2,Col4a3,Col4a2
4393	GOBP_SKIN_EPIDERMIS_DEVELOPMENT	0.00327869	0.3191	-0.449896	-1.64902	17	80	Smo,Foxq1,Hdac1,Kdf1,Tgfb2,Igfbp5,Fst,Ngfr,Fgf10,Tradd,Fermt1,Dll1,Trp63,Ldb2,Krt27,Foxn1,Lrp4,Lgr4,Dnase1l2,Tnfrsf19
6226	GOMF_LYASE_ACTIVITY	0.00328549	0.3191	-0.371067	-1.53012	18	173	Aloxe3,Car4,Cth,Pck2,Echdc2,Adcy8,Gldc,Car5a,Eci1,Asl,Car8,Csad,Ggact,Car12,Pcbd2,Adsl,Clybl,Xrcc6,Alkbh1,Adcy1,Hadha,Gucy1a1,Car2,Ptgis,Rnase1,Pts,Cbs,Ddt,Umps,Npl,Park7,Echs1,Adcy3,Eno3,Polb,Nthl1,Mlycd,Fahd2a,Neil2,Urod,Kyat1,Gucy1b1,Me3,Cenpv,Adcy6,Gmds,Aldoc,Uros
9117	HP_CHYLOTHORAX	0.00333399	0.320969	-0.784951	-1.83341	16	10	Fat4,Ccbe1
6564	GOMF_EXTRACELLULAR_MATRIX_BINDING	0.003421	0.326482	0.493758	1.72828	15	53	Fbln2,Plekha2,Gpc1,Lgals3,Ache,Bgn,Col11a1,Tgfbi,Nid1,Smoc1,Lgals1,Itgav,Lrrc15,Itga3,Ssc5d,Itga2b,Ecm1,Itgb3,Vegfa,Dmbt1
5799	GOMF_STRUCTURAL_CONSTITUENT_OF_RIBOSOME	0.00345958	0.327318	-0.415286	-1.58906	18	104	Rps15a,Rpl14,Rpl21,Mrpl33,Mrps6,Rps5,Mrpl23,Rps21,Rpsa,Rpl18,Rpl13a,Mrpl57,Mrpl42,Rpl18a,Mrpl11,Mrpl52,Mrps31,Mrpl51,Rpl31,Mrpl13,Rps25,Rpl24,Mrpl46,Mrps14,Rpl11,Rps9,Rpl38,Mrps9,Dap3,Mrpl37,Rsl24d1,Mrpl9,Rpl10a,Mrps33,Mrpl12,Rps7
10379	HAY_BONE_MARROW_MONOCYTE	0.00355534	0.331407	0.344377	1.48124	14	180	Ifitm3,Batf3,Cd68,Timp1,Cd300c2,Gbp2,Was,Rara,Kndc1,Zfp703,Dedd2,Fkbp1a,Myo1g,Mtpn,Chst7,Tnfrsf8,Jpt1,Scgb3a1,Sat1,Rabgap1l,Ccng2,Arpc1b,Phtf2,St3gal5,Rnh1,Abi3,Cotl1,Isg15,Dock5,Smap2,Ptges,Rnf13,Lilra5,Rin3,Calhm2,Arap1,Cacul1,Cxcl16,Nr4a1,Cstb,Tuba1a,Mras,Hck,Pou2f2,Ptpn6,Tppp3,Ptp4a3,Impdh1,Nudt16,Acaa1a,Tnfrsf1b,C1qa,C3ar1,Clcf1,Camk1,C1qb
10540	Johnson_2016_Coexpression_Hippocampus_Human_M4	0.00356319	0.331407	0.590477	1.79128	16	27	Plekha2,Bdnf,Tmem158,Fhl2,Lypd6b,Fkbp1a,Chgb
10062	HP_UROGENITAL_FISTULA	0.00360668	0.331794	-0.546481	-1.72561	18	37	Greb1l,Dact1,Frem1,Dll3,Itga8,Ccnq,Spint2,Hes7,Ift80
4557	GOBP_CARBOHYDRATE_DERIVATIVE_CATABOLIC_PROCESS	0.00364267	0.331794	-0.367484	-1.51225	20	171	Ogn,Gpc3,Dpyd,Lum,Upp1,Dcn,Chia1,Pde7b,Adamts9,Ung,Gpc5,Gpc4,Galns,Pde1a,Stab2,Samhd1,Gba2,Bcan,Nt5e,Arsb,Pde9a,Fbxo2,Hyal2,Prelp,Nccrp1,Cspg4,Npl,Hint1,Nudt3,Prkcd,Amdhd2,Nt5c1a
1855	GOBP_REGULATION_OF_ICOSANOID_SECRETION	0.00372131	0.331794	0.653358	1.79123	17	18	Pla2g3,Tnfsf11,Pla2r1,Ptges,Pla2g4a,Pla2g10,Sstr4,Oxt,Tnfrsf11a
6311	GOMF_C_C_CHEMOKINE_BINDING	0.00372362	0.331794	0.6302	1.82321	17	22	Cxcr1,Ackr1,Ccrl2,Ackr2,Ccr4,Cxcr3,Ccr10,Ccr9,Ccr6,Ccr7,Cxcr2
10390	HU_FETAL_RETINA_FIBROBLAST	0.00374349	0.331794	-0.312629	-1.39327	22	350	Ogn,Twist1,Spon1,Jag1,Lum,Rspo3,Klf4,Igfbp5,Fst,Dcn,Fbln1,Igf2,Tpbg,Ndnf,Nr2f2,Nrp2,Ifi203,Shisa2,Ifitm2,Sting1,Jun,Rarb,Edn3,Gpc4,Cebpd,Plekhh2,Ccnd2,Crtap,Cxcl12,Flrt3,Lama4,Efnb1,Col5a1,Plxnc1,Plpp3,Txnip,Smarca1,Myl9,Alcam,Mfap2,Snai2,Angpt1,Frmd6,Fbn1,Gucy1a1,Dhrs3,Nfkbiz,Lama1,Ltbp4,Pdgfra,Epb41l2,Frmd4a,Ccn2,Hes1,Eps8,Ednra,Fos,Lrrc17,Cenpw,P3h4,Tmem204,Mrc2,Klf2,Tbx18,Emp2,Lamb1,Anpep,Dab…
10320	MANNO_MIDBRAIN_NEUROTYPES_HRGL2C	0.00378352	0.331794	-0.325153	-1.42157	22	285	Thsd4,Lypd1,Tmem255a,Gdpd2,Acbd7,Slc25a18,Csgalnact1,Fabp7,Igfbp2,Dnaaf3,Pde7b,Wscd1,Adcyap1r1,Slc6a1,Pea15a,Sh3d19,Gria1,Nfatc2,Lifr,Plekhh2,Acss1,Timp4,Crtap,Sox8,Gng7,Slc4a4,Arhgef4,Car12,Hes5,Map3k1,Etv4,Aldh9a1,Plpp3,Pcdhgc4,Etv1,Vwa3a,Slc7a11,Myorg,Grid2,Bcan,Ndrg2,Vxn,Fam81a,Uhrf1,Tnc,Lama1,Plat,Ccdc39,Aff1,Luzp2,Nol7,Pdpn,Arhgef6,Hes1,Slitrk2,Lrrc17,Morn5,Mrc2,Pi15,Rit2,Phgdh,Nav1
5856	GOMF_PHOSPHOLIPASE_ACTIVITY	0.00380313	0.331794	0.40797	1.58041	16	94	Pitpnm3,Aspg,Pla1a,Plcb4,Chrm3,Pla2g3,Pla2g5,Plaat1,Pla2g2d,Plch2,Pld3,Abhd12b,F2rl2,Liph,Lyplal1,Gdpd5,Lypla1,Plcb1,Plcl1,Plcb2,Plbd2,Gdpd1,Pnpla6,Pla2g2f,Pla2g4a,Pla2g10,Smpd1
9838	HP_ABNORMAL_HEART_VALVE_PHYSIOLOGY	0.00380921	0.331794	-0.32764	-1.42349	22	267	Dsp,Gpr101,Fat4,Prdm5,Gpc3,Tgfb2,Pkd1,Csgalnact1,Prkg1,Nr2f2,Myh11,Ncapg2,Sox5,Gpc4,Ccnd2,Stra6,Chd7,Adamtsl2,Sftpc,Col5a1,Ccnq,Pcgf2,Fbn1,Tnnt2,Gja1,Hadha,Braf,G6pc3,Rfc2,Dph1,Dll4,Bmp2,Nono,Enpp1,Notch2,B3galt6,Adk,B3glct,Acad8,Slc2a10,Tgfbr1,Fktn,Mylk,Nrxn1,Nek8,Invs,D2hgdh,Dtna,Mat2a,Cdh2,Nphp3,Abcc6,Arhgap31,Mlxipl,Ep300,Fas,Ndufb11,Puf60,Surf1,Hras,Ermard,Bptf,Atp11a,Actc1,Pcsk9,Grcc10,Xylt…
5505	GOCC_MYOFILAMENT	0.00393049	0.334998	0.625969	1.81097	18	22	Tnni1,Tmod1,Mybpc3,Tnnc1,Acta1,Tnnc2,Lmod3
1553	GOBP_ADENOHYPOPHYSIS_DEVELOPMENT	0.00395023	0.334998	-0.74849	-1.82524	19	12	Gsx1,Ghrh,Drd2,Ghrhr,Hes1,Bmp2,Fgf8,Sox2
10553	Park_2011_Coexpression_Hippocampus_Mouse_darkred	0.00398262	0.334998	-0.430159	-1.60453	21	88	Ryr1,Echdc2,Negr1,Appl2,Zfp692,Cfp,Cc2d2a,Mas1,Xrcc6,Clk1,Tdp1,Nfkbiz,Skp2,Amy1,Man2a2,Ryr3,Mtf2,Klhl17,Foxn3,Taf1c,Ankzf1,Pcgf6,Cdc7,Mat2a,Pabpn1,Wsb1,Fubp3,Rft1,Eml5,Msh3,Glt8d1
1574	GOBP_RESPIRATORY_ELECTRON_TRANSPORT_CHAIN	0.00399637	0.334998	-0.427715	-1.60286	21	91	Slc25a18,Dguok,Park7,Ndufa12,Ndufs3,Sdhc,Ndufc1,Ndufa2,Ndufs7,Ndufb5,Ndufb11,Ndufa11,Ndufs8,Ndufa5,Uqcrc2,Coq9,Sdha,Mybbp1a,Uqcr11,Ndufs1,Uqcr10,Etfb,Slc25a22,Ndufb3,Slc25a13,Immp2l,Ndufv3,Aifm2,Polg2,Pink1,Cox6b1,Ndufb7,Etfdh,Dld,Ndufa6,Ndufb8,Cox7b,Cox4i1,Ndufs2,Cycs
449	GOBP_AMINOGLYCAN_METABOLIC_PROCESS	0.00399861	0.334998	-0.371921	-1.51989	22	162	Ogn,Chst9,Gpc3,Lum,Csgalnact1,B3galt5,Dcn,B3gat2,Ndnf,Chia1,B3galt2,Gpc5,Gpc4,Galns,B4galt4,St3gal1,Stab2,Ndst4,St3gal4,Bcan,B3gat1,Angpt1,Cln6,Arsb,Itih5,Chst12,Chsy1,Hyal2,Prelp,Cspg4,B3gnt6
10316	MANNO_MIDBRAIN_NEUROTYPES_HENDO	0.00416605	0.346382	-0.270692	-1.28861	27	801	Dsp,Kl,Spink8,Clec1a,Twist1,Foxq1,Stard13,Frmd4b,Cobll1,Kitl,Icosl,Jag1,Ppic,Pald1,Dusp1,Cpne2,Tpd52l1,Klf4,Slc35f2,Csgalnact1,Slco2a1,Palmd,Icam4,Hey2,Igfbp2,Pde7b,Afap1l2,Tm4sf1,Rps6ka2,Rftn2,Hspa2,Pxdc1,Hbegf,Nrp2,Lhfpl2,Ifi203,Adamts1,Car5a,Ifitm2,Sting1,Slc16a4,Jun,Edn3,C2cd2l,Tiam1,Ap1s2,Itprip,Pik3ip1,Tmem88,Lifr,Acss1,Lmo2,Stra6,Trp53i11,Adamtsl2,Slc26a2,Jph1,Crtap,Sema3g,Cxcl12,Rapgef5,L…
3261	GOBP_CIRCADIAN_SLEEP_WAKE_CYCLE_SLEEP	0.0042677	0.349657	-0.676836	-1.84841	21	19	Npy2r,Ghrh,Drd2,Ghrhr,Adrb1,Crh,Ptgds,Btbd9,Ghrl,Adora1,Star,Adora2a
8831	HP_FOLLICULAR_HYPERKERATOSIS	0.00426916	0.349657	0.706446	1.81635	20	14	Col6a1,Col12a1,Krt81,Krt83,Krt86
10459	DESCARTES_FETAL_CEREBRUM_SKOR2_NPSR1_POSITIVE_CELLS	0.004329	0.350996	-0.520136	-1.70224	22	44	Gpc3,Calb1,Npsr1,Pde11a,Ndnf,Wnt16,Ngfr,Itpr1,Il1rapl2,Car8,Cftr
10222	Astrocyte_All_Zhang_JNeuro_2014	0.00434947	0.350996	-0.54706	-1.73854	22	38	Gdpd2,Sorcs2,Aifm3,Cth,Itga7,Slc30a10,Phkg1,Slc4a4,Grhl1,Tnc,Fmo1,Cbs
1827	GOBP_REGULATION_OF_APPETITE	0.00445046	0.355014	-0.648245	-1.83308	22	22	Cck,Htr2c,Cartpt,Slc22a3,Htr4,Ppara
7576	HP_PHIMOSIS	0.00451069	0.355014	-0.77149	-1.80197	22	10	Dsp,Fermt1
608	GOBP_FATTY_ACID_BETA_OXIDATION	0.00455208	0.355014	-0.448651	-1.62368	24	74	Slc27a2,Twist1,Acaa2,Echdc2,Eci1,Plin5,Abcd4,Ivd,Ppara,Irs1,Hadha,Mecr,Scp2,Echs1,Acadl,Acacb,Mlycd,Crot
4371	GOBP_DEFENSE_RESPONSE_TO_OTHER_ORGANISM	0.00456899	0.355014	0.250297	1.24252	14	822	Cd1d1,Rasgrp1,Ifitm3,Rnf39,A2m,Lacc1,Gbp2,Lyz1,Coch,Muc20,Ticam2,Lgals3,Rnf19b,Cebpb,Ticam1,Bcl3,Ccl17,Ociad2,Arg2,Tlr9,Was,Gsn,Rbpj,Cd14,Marco,Clec7a,Pik3r6,Lpo,Pla2g5,Mefv,Prdm1,Cr2,Rnasel,Vgf,Cd74,Pparg,Cgas,Tlr5,Trim40,Gpatch3,Isg20,Socs1,Bpifb3,Vim,Lrp8,Cxcl5,Ccl12,Cd96,Adgrb1,Ifit2,Stxbp1,Cxcl10,C9,Plac8,Tbk1,Cx3cl1,Ppp6c,Arhgef2,Tomm70a,Il10rb,H2-M3,Kras,Tubb4b,Bpi,Rel,Dapk3,Tlr6,Tlr8,Fbxo…
3318	GOBP_REGULATION_OF_POSITIVE_CHEMOTAXIS	0.0046332	0.355014	-0.628796	-1.81311	23	24	Ntf3,Il16,Fgf10,Cxcl12,S1pr1,Ager,Kdr,Vegfc,Vegfb,F3,Pgf
10563	Park_2011_Coexpression_Hippocampus_Mouse_paleturquoise	0.00467202	0.355014	-0.479445	-1.6419	24	55	Ogn,Slc6a13,Ranbp3l,Fbln1,Gpr182,Mrc1,Ifitm2,Ltk,Vtn,Slc22a6
6159	GOMF_LIPASE_ACTIVITY	0.00473827	0.355014	0.386693	1.55198	20	114	Pitpnm3,Aspg,Pla1a,Plcb4,Chrm3,Pla2g3,Pla2g5,Plaat1,Pla2g2d,Plch2,Pld3,Abhd12b,Pnlip,F2rl2,Liph,Lyplal1,Gdpd5,Lypla1,Plcb1,Plcl1,Plcb2,Plbd2,Gdpd1,Pnpla6,Abhd2,Pla2g2f,Pla2g4a,Daglb,Pla2g10,Smpd1,Lypla2,Ces4a,Pnpla2,Pla2g4f,Pdia3
5770	GOMF_G_PROTEIN_COUPLED_CHEMOATTRACTANT_RECEPTOR_ACTIVITY	0.00476981	0.355014	0.597926	1.77165	22	24	Cxcr1,Ccrl2,Ackr2,Ccr4,Gpr35,Cxcr3,Cmklr1,Ccr10,Ccr9,Ccr6,Ccr7,Cxcr2
9088	HP_PARTIAL_DUPLICATION_OF_THE_PHALANX_OF_HAND	0.0047792	0.355014	-0.59795	-1.77045	24	27	Twist1,Dact1,Rps15a,Fgf10,Tsr2,Rpl18,Chsy1
1682	GOBP_GRANULOCYTE_DIFFERENTIATION	0.00479167	0.355014	0.56294	1.74636	22	30	Trib1,L3mbtl3,Tesc,Rara,Zfpm1,Adipoq
2366	GOBP_COLLAGEN_ACTIVATED_SIGNALING_PATHWAY	0.00486815	0.355014	0.712149	1.79282	23	13	Col4a5,Ubash3b,Col4a3,Col4a2,Ddr1,Ddr2,Oscar,Col4a6
601	GOBP_COTRANSLATIONAL_PROTEIN_TARGETING_TO_MEMBRANE	0.00489642	0.355014	-0.490489	-1.65128	25	51	Rps15a,Rpl14,Rpl21,Rps5,Rps21,Rpsa,Rpl18,Rpl13a,Tram1l1,Rpl18a,Arl6ip1,Rpl31,Rps25,Rpl24,Rpl11,Rps9,Sil1,Rpl38,Rpl10a,Rps7,Sec61a2
8248	HP_SPINAL_RIGIDITY	0.00489674	0.355014	0.507463	1.7341	22	47	Col6a1,Slc18a3,Acvr1,Syne1,Dysf,Col12a1,Acta1,Chat,Lmna,Cfl2,Lmod3,Hspg2,Myo9a,Pyroxd1
2705	GOBP_SMALL_MOLECULE_CATABOLIC_PROCESS	0.00499034	0.355014	-0.304974	-1.37205	30	388	Crym,Tdo2,Slc27a2,Twist1,Dpyd,Nos1,Upp1,Cth,Acaa2,Entpd3,Pck2,Echdc2,Entpd8,Mtrr,Gldc,Eci1,Plin5,Abcd4,Csad,Sord,Ido1,Gck,Prodh,Slc25a21,Ivd,Mmaa,Lpin3,Gpt,Atp2b4,Ppara,Irs1,Nt5e,Afmid,Hadha,Foxk1,Dcxr,Ldhd,Mecr,Acsf3,Cbs,Hsd17b6,Scp2,Asrgl1,Impa2,Pgm1,Mccc1,Npl,Park7,Echs1,Prodh2,Pgm2l1,Acadl,Xylb,Dbt,Nudt3,Amdhd2,Nt5c1a,Phyh,Eno3,Mmut,Bcat2,Acacb,Aldh2,Aldh5a1,Aldh7a1,Mlycd,Crot,Acad8,Oxct1,Bck…
8599	HP_ACCELERATED_SKELETAL_MATURATION	0.00502606	0.355014	-0.469039	-1.62486	26	59	Gpr101,Gpc3,Csgalnact1,Igf2,Kmt2a,Gpc4,Gli3
330	GOBP_POSITIVE_REGULATION_OF_T_CELL_CYTOKINE_PRODUCTION	0.00503388	0.355014	-0.685666	-1.85156	25	18	Il1r1,Il6,Malt1,Fzd5
8350	HP_SKELETAL_MUSCLE_HYPERTROPHY	0.00505755	0.355014	-0.362793	-1.48713	28	167	Gpr101,Trhr,Ryr1,Gpc3,Cav3,Capn3,Mstn,Plagl1,Igf2,Itga7,Gpc4,Prps1,Thra,Myf6,Sgcd,Usf3,Arsb,Ltbp4,Med13l,Ar,Rfc2,Fos,Abcc8
1856	GOBP_REGULATION_OF_PROSTAGLANDIN_SECRETION	0.00506073	0.355014	0.734518	1.77289	24	11	Pla2g3,Tnfsf11,Ptges,Pla2g4a,Pla2g10,Oxt,Tnfrsf11a
6549	GOMF_PLATELET_DERIVED_GROWTH_FACTOR_BINDING	0.00506073	0.355014	0.734258	1.77227	24	11	Col6a1,Col3a1,Col1a2
3095	GOBP_EOSINOPHIL_CHEMOTAXIS	0.00507099	0.355014	0.711088	1.79015	24	13	Lgals3,Ccl12,Cx3cl1
5193	GOCC_MITOCHONDRIAL_MATRIX	0.00507856	0.355014	-0.299267	-1.36394	31	440	Acaa2,Pck2,Ak4,Gldc,Car5a,Eci1,Acss1,Them4,Bloc1s1,Prodh,Ivd,Mmaa,Mrpl33,Mrps6,Primpol,Pdk4,Mrpl23,Fxn,Fastkd5,Fdx1,Mars2,Hadha,Dguok,Rpusd4,Mecr,Acsf3,Mrpl57,Pdk2,Mpg,Mccc1,Cars2,Park7,Ndufs3,Echs1,Mrpl42,Acadl,Dbt,Nadk2,Pptc7,Mmut,Bcat2,Aldh2,Sod1,Aldh5a1,Isca2,Acp6,Aldh7a1,Dtymk,Nr3c1,Mlycd,Acss2,Acad8,Tyms,Mrpl11,Oxct1,Bckdhb,Mccc2,Mrpl52,Idh3g,Mrm2,Mrps31,Uqcc2,Fpgs,Nme4,Mrpl51,Cbr4,Me3,Gadd…
10893	Gemma_GSE117758_Cell-type_specific_transcriptional_profiling_of_glucocorticoid_receptor-dependent_changes_in_the_nucleus_accumbens_treatment_dexamethasone_Down	0.00516252	0.35663	-0.547082	-1.70476	26	35	Ddit4l,Dbx2,Lhfpl2,Aif1l,Gli3,Slc30a10,Zfp467,Sall2,Nrp1,Sytl2,Rhobtb2,Sncaip,Wnt7a,Phf21b
2645	GOBP_SKIN_DEVELOPMENT	0.00516667	0.35663	-0.3285	-1.41677	30	251	Dsp,Ryr1,Smo,Aloxe3,Foxq1,Hdac1,Kdf1,Tgfb2,Jag1,Pkd1,Krt12,Igfbp5,Fst,Wnt16,Ngfr,Krt26,Exph5,Fgf10,Tradd,Alox8,Fermt1,Dll1,Trp63,Ldb2,Col5a1,Etv4,Krt27,Txnip,Grhl1,Krt77,Foxn1,Lrp4,Prss8,Gjb3,Nme2,Ovol2,Pkp4
6597	GOMF_CARBOXYLIC_ESTER_HYDROLASE_ACTIVITY	0.00526557	0.36064	0.378023	1.52533	22	119	Ache,Rpe65,Aspg,Pla1a,Pla2g3,Pla2g5,Plaat1,Pla2g2d,Ptrh1,Pgls,Pon3,Abhd12b,Pnlip,Baat,Liph,Lyplal1,Bche,Lypla1,Aars2,Gdpd1,Pnpla6,Abhd2,Pla2g2f,Pla2g4a,Daglb,Pla2g10,Aoah,Lypla2,Rgn,Ces4a,Pnpla2,Pafah1b3,Pla2g4f,Siae
8122	HP_HYPERPHOSPHATEMIA	0.00531182	0.36064	-0.711449	-1.80169	26	14	Kl,Ryr1,Galnt3,Cacna1s
1826	GOBP_NEGATIVE_REGULATION_OF_RESPONSE_TO_FOOD	0.00532334	0.36064	-0.720263	-1.79324	26	13	Cck,Cartpt,Ppara
10485	Gandal_2018_BipolarDisorder_Upregulated_Cortex	0.00544051	0.362446	-0.371295	-1.49747	30	146	Tmem255a,Spon1,Acaa2,Kmt2a,Ikzf2,Ung,Adcyap1r1,Klf5,Gpc4,Lifr,Foxo1,Fam117a,Car12,Cdc42ep4,Sall2,Txnip,Ppara,Pdlim7,Mcm6,Dram1,Dennd4c,Fkbp5,Ppp2r3a,Notch2,Fermt2,Bckdhb,Pdlim5,Mccc2,Mtm1,Msrb2,Asph,Stk17b,Smad9,Klf15,Aldh6a1,Sox2,Cpne3,Zfp516,Tspan6,Smc5,Wdr5b,Slc35f5,Atp11a,Nup37,Cryl1,Rnase4,Zkscan8,Ppp1r3d,Zhx3,Smad5,Pon2,Zfp369,Slc1a3,Galnt4,Zxdc,Itgb4,Cbfb
679	GOBP_EXOCYTOSIS	0.00544629	0.362446	0.25034	1.23948	17	786	Serpina3n,Tmc6,Olfm4,A2m,Cd68,Timp1,Ctsw,Cdk5r2,Lyz1,Ticam2,Tgfb3,Lgals3,Cxcr1,Syt12,Aldh3b1,Pcdh7,Apoh,Islr,Syt6,Stxbp5,Gsn,Rap1b,Prkcg,Cd14,Napa,Pla2g3,Brsk2,Prg3,Cacna1g,Rab44,Sccpdh,Lgals3bp,Gpr84,Rab11fip5,Cat,Syt5,Syn1,Unc13b,Hgsnat,Rala,Stxbp5l,Ckap4,Arhgap44,Myo1g,Stx1a,Aga,Git1,Stxbp1,Ttr,Ctsz,Mgst1,Idh1,Plac8,Cacna1i,Bloc1s6,Sytl1,Pip5k1c,Nfam1,Rab25,Cep290,Arhgap45,B4galt1,Tubb4b,Vamp2…
9597	HP_CUTANEOUS_SYNDACTYLY	0.00544908	0.362446	-0.4831	-1.63514	28	52	Fat4,Smo,Twist1,Ccbe1,Gli3,Trp63,Frem2,Lrp4,Gja1,Chsy1,Tmem94,Myh8
10092	HP_LACK_OF_SKIN_ELASTICITY	0.00551017	0.364302	-0.529647	-1.68942	28	39	Aloxe3,Tgfb2,Pde11a,Adamtsl2,Col5a1,Sdr9c7,Fbn1,Enpp1,Phgdh,Tgfbr1,Tgm1,Gnas,Abcc6,Pde8b,Hras
10422	DURANTE_ADULT_OLFACTORY_NEUROEPITHELIUM_GLOBOSE_BASAL_CELLS	0.00565445	0.370535	0.544457	1.71616	26	32	Rprm,Sox11,Sox4,Rbp1,Uchl1,Mex3a,Jpt1,Stmn1,Cotl1,Stmn2,Gng8,Mdm1,Tuba1a
2395	GOBP_POSITIVE_REGULATION_OF_LOCOMOTION	0.00567197	0.370535	-0.288834	-1.32973	35	498	Il1r1,Ntf3,Smo,Onecut1,Il16,Sh3rf2,Twist1,Tgfb2,Kitl,Mstn,Fgf18,Igfbp5,Ccbe1,Tacr3,Il6,Tpbg,Mapk3,Prox1,Agt,Ccl20,Tac1,Sema4f,Hbegf,Grb7,Nrp2,Adamts1,Fgf10,Edn3,Tiam1,Carmil1,Adra2a,Tradd,Bves,Vtn,Sema3g,Cxcl12,Fermt1,Itga4,Il6ra,Rarres2,Kit,Plpp3,Hdac7,Onecut2,Ifng,Ppm1f,S1pr1,Snai2,Nrp1,Dscam,Adam8,Angpt1,Ccl19,Ager,Dock4,Lbp,Kdr,Sema4d,Wnt11,Pdgfra,Pak1,Cib1,Cldn1,Pdpn,Tnfrsf18,Trip6,Atm,Mcu,V…
5002	GOBP_REGULATION_OF_REPRODUCTIVE_PROCESS	0.00579106	0.371397	0.363755	1.49687	24	134	Inhba,Sema3a,Acvr1c,Sulf1,Timp1,Topaz1,Bmp4,Serpinf1,Cdc20,Stxbp1,Nr5a1,Nppc,Rad1,B4galt1,Nodal,Piwil2,Mos,Plcb1,Fbxo43,Nanos2,Cfap206,Vip,Trip13,Prss37,Esr1,Sox9,Phlda2,Fzr1,Pla2g10,Rgn,Ccr6,Lif,Calr,Psma8,Oxt,Zfpm2,Msx1,Wfdc6a,Ttk,Vegfa,Arhgdib,Ptafr,Ythdc2
2511	GOBP_CIRCADIAN_SLEEP_WAKE_CYCLE	0.00580271	0.371397	-0.6288	-1.79686	29	23	Npy2r,Ghrh,Drd2,Ghrhr,Adrb1,Crh,Nr1d1,Ptgds,Btbd9,Ghrl,Adora1,Star,Adora2a
3670	GOBP_CALCIUM_ION_TRANSPORT_INTO_CYTOSOL	0.00580475	0.371397	-0.379425	-1.51152	32	134	Ryr1,Capn3,Hap1,Nos1,Htr2c,Npsr1,Ramp3,P2rx5,Gstm7,Lck,Itpr1,Trdn,Chd7,Jph1,Trpv6,Trpa1,Pml,Atp2b4,Sri,Drd2,Ccl19
79	GOBP_OSSIFICATION	0.00582053	0.371397	-0.305505	-1.36599	35	362	Kl,Ryr1,Fat4,Gdf10,Smo,Gpc3,Ucma,Twist1,Gdpd2,Tgfb2,Stc1,Jag1,Fgf18,Igfbp5,Csgalnact1,Acvr2a,Ranbp3l,Il6,Igf2,Acvr2b,Mapk3,Zbtb16,Tac1,Thbs3,Gli3,Slc26a2,Sox8,Trp63,Il6ra,Mn1,Hdac7,Alpl,S1pr1,Snai2,Thra,Lrp4,Tuft1,Axin2,Chrd,Tnc,Pdlim7,Rorb,Sp3,Dhrs3,Pkdcc,Lgr4,Sema4d,Wnt11,Bmp2k,Igfbp3,Chsy1,Ahsg,Cited1,Crim1,Ccn2,Vegfc,Fbxo5,Bmp2,Ift80
2980	GOBP_GLYCEROLIPID_METABOLIC_PROCESS	0.00589023	0.373065	0.28249	1.32838	21	403	Plekha2,Serinc2,Ip6k3,Dgkb,Cish,Etnppl,Cwh43,Ache,Apoh,Pitpnm3,Mtmr11,Pla1a,Lpgat1,Inpp5a,Efr3a,Pik3r6,Plekha4,Pla2g3,Pla2g5,Efr3b,Plaat1,Pla2g2d,Cat,Plch2,Pik3r5,Socs1,Abhd12b,Pik3r2,Dagla,Synj2,Pik3r1,Chat,Dgki,Sbf1,Pip5k1c,Lpin2,Liph,Etnk2,Pyurf,Plcb1,Acsl1,Gpd1,Tpte,Gpat2,Fgf2,Nkx2-3,Htr2a,Serinc1,Osbpl10,Pi4ka,Mfsd2a,Plcb2,Agpat5,Socs3,Mtmr9,Apoa5,Gdpd1,Mtmr2,Pip4k2c,Pigz,Pnpla6,Bpnt1,Cpne1,…
5826	GOMF_CARBOXYPEPTIDASE_ACTIVITY	0.00591466	0.373065	0.524445	1.70264	27	37	Vash1,Cpa3,Ace2,Ctsz,Cpa5,Naaladl1,Cpm,Cpa6,Ace,Blmh,Cpq,Cpa4,Cndp1,Cpd,Cpa2,Vash2,Cpvl
5925	GOMF_STRUCTURAL_MOLECULE_ACTIVITY	0.00596827	0.374296	-0.286821	-1.32438	37	521	Ogn,Dsp,Tnxb,Umodl1,Matn2,Thsd4,Spon1,Mfge8,Capn3,Col23a1,Jag1,Lum,Krt12,Dpt,Dcn,Fbln1,Panx2,Actn2,Myom2,Myh11,Fgg,Lama3,Rps15a,Ctbp2,Krt26,Pgm5,Col25a1,Thbs3,Rpl14,Rpl21,Upk1b,Synm,Bves,Cryga,Jph1,Vtn,Lama4,Col5a1,Stx2,Krt27,Myl9,Mrpl33,Mfap2,Mrps6,Rps5,Mrpl23,Spag4,Obscn,Cldn10,Cldn22,Dnm3,Tuft1,Rps21,Fbn1,Csrp2,Tnc,Sptbn4,Rpsa,Lama1,Ltbp4,Fgl2,Rpl18,Rpl13a,Mrpl57,Epb41l2,Ccdc6,Cldn1,Prelp,Tubb…
3098	GOBP_ELASTIC_FIBER_ASSEMBLY	0.00607962	0.378152	-0.763677	-1.78372	30	10	Tnxb,Thsd4,Myh11
5948	GOMF_AMINO_ACID_SODIUM_SYMPORTER_ACTIVITY	0.00609876	0.378152	-0.690677	-1.77877	30	15	Slc6a13,Slc6a20a,Slc6a1,Slc6a15,Slc6a7,Slc1a1,Slc6a11
10293	FAN_EMBRYONIC_CTX_BIG_GROUPS_GLIAL	0.00615547	0.378152	-0.387211	-1.52792	34	125	Lypd1,Spon1,Mfge8,Fabp7,Wscd1,Aif1l,Grhpr,Plpp3,Etv1,Rcn1,Grid2,Bcan,Ndrg2,Itm2c,Myo6,Sri,Hopx,Tnc,Cd63,Dcxr,Luzp2,Laptm4b,Slitrk2,Cxcl14,Phgdh,Epn2,Arl6ip1,S100a16,F3,Sox2,Dtna,Cbr1,Tspan6,Aldoc,Msmo1,Fibin,Add3,Ntm,Tm7sf2,Nkain4,Cyp51,Aass
4450	GOBP_NEUROTRANSMITTER_RECEPTOR_TRANSPORT	0.00616759	0.378152	0.50284	1.68756	28	43	Kif17,Gsg1l,Drd4,Cacng3,Clstn1,Arhgap44,Cacng8,Grip2,Rab8a,Cacng2,Hpca,Numb,Ophn1,Rab11a,Stx1b,Itgb3,Vps35,Grip1
2512	GOBP_REGULATION_OF_CIRCADIAN_SLEEP_WAKE_CYCLE	0.00640155	0.386291	-0.661567	-1.80671	32	19	Npy2r,Ghrh,Drd2,Ghrhr,Adrb1,Crh,Nr1d1,Ptgds
2703	GOBP_SULFUR_COMPOUND_CATABOLIC_PROCESS	0.00640905	0.386291	-0.499955	-1.6553	33	47	Ogn,Lum,Dcn,Cth,Mtrr,Galns,Csad,Bcan,Arsb,Cbs,Prelp,Cspg4
3669	GOBP_CYTOSOLIC_CALCIUM_ION_TRANSPORT	0.00646514	0.386291	-0.364928	-1.48189	36	155	Ryr1,Capn3,Hap1,Nos1,Htr2c,Npsr1,Ramp3,P2rx5,Gstm7,Lck,Itpr1,Trdn,Chd7,Jph1,Trpv6,Trpa1,Atp2b3,Pml,Atp2b4,Sri,Drd2,Ccl19,Atp2a3,Jph4,Ccn2,Mcu,Ryr3,Slc8a3
4424	GOBP_REGULATION_OF_POSTSYNAPTIC_NEUROTRANSMITTER_RECEPTOR_INTERNALIZATION	0.00652662	0.386291	0.747365	1.74759	31	10	Gsg1l,Drd4,Hpca,Numb,Ophn1,Itgb3
3387	GOBP_SEQUESTERING_OF_CALCIUM_ION	0.00654189	0.386291	-0.399736	-1.52755	35	103	Ryr1,Capn3,Hap1,Nos1,Htr2c,Npsr1,Gstm7,Lck,Itpr1,Trdn,Chd7,Jph1,Trpa1,Sri,Drd2,Ccl19,Jph4,Ryr3,Plcg2,Ptk2b,Gper1,Cacna1c,Lyn,Plcg1
4789	GOBP_RELEASE_OF_SEQUESTERED_CALCIUM_ION_INTO_CYTOSOL_BY_ENDOPLASMIC_RETICULUM	0.0065764	0.386291	-0.623507	-1.78173	33	23	Ryr1,Gstm7,Trdn,Chd7,Sri
3404	GOBP_REGULATION_OF_CELLULAR_COMPONENT_MOVEMENT	0.0065828	0.386291	-0.260972	-1.25292	44	917	Il1r1,Dsp,Ntf3,Smo,Onecut1,Sh3rf2,Twist1,Stard13,Cav3,Card10,Tgfb2,Stc1,Kitl,Hap1,Bcl6,Jag1,Mstn,Dusp1,Klf4,Fgf18,Igfbp5,Ccbe1,Dcn,Tacr3,Fbln1,Il6,Spata13,Prkg1,Dlg5,Mapk3,Nr2f2,Prox1,Agt,Ccl20,Adamts9,Tac1,Lama3,Sema4f,Dach1,Hbegf,Grb7,Nrp2,Appl2,Adamts1,Fgf10,Edn3,Ntng1,Tiam1,Carmil1,Adra2a,Tradd,Il33,Stk26,Alox8,Vtn,Plxna3,Sema3g,Cxcl12,Lama4,Fermt1,Ldb2,Itga4,Il6ra,Plxnc1,Rarres2,Kit,Plpp3,Mi…
1260	GOBP_REGULATION_OF_PHOSPHATIDYLINOSITOL_3_KINASE_SIGNALING	0.00661305	0.386291	-0.387345	-1.5097	36	117	Ntf3,Twist1,Tgfb2,Flt3,Klf4,Dcn,Mapk3,Agt,Wnt16,Pik3ip1,Pip5k1b,Kit,Angpt1,Ppp1r16b,Kdr,Sema4d,Pdgfra
5527	GOCC_POLYSOMAL_RIBOSOME	0.00662252	0.386291	-0.675716	-1.7937	33	17	Rps21,Rpl18,Eef2,Rpl18a,Eif3h,Rpl31,Rpl24,Rpl11,Rpl38,Larp1,Rpl10a,Btf3
1461	GOBP_LEUKOTRIENE_BIOSYNTHETIC_PROCESS	0.00670868	0.386291	0.677618	1.77125	32	15	Pla2g5,Prg3,Ltc4s,Mgst3,Pla2g4a,Mgst2,Alox5,Ggt1,Ggt7,Ggt5
10424	DESCARTES_MAIN_FETAL_SCHWANN_CELLS	0.00671141	0.386291	-0.348012	-1.44808	38	185	Moxd1,Chst9,Lypd1,Gfra1,Ccdc160,Grik3,Matn4,Grb14,Hey2,Nr4a2,Tac1,Wnt16,Ngfr,Trdn,Rxrg,Lgi2,Sox8,Sema3g,Flrt3,Syt10,Stk32a,Grid2,Alcam,Bcan,Lrrtm1,Gabra2,B3gat1,Mia,Itih5,Nkain3,Lrrn1,Chl1,Lrrtm4,Pard6b,Trpm3,Cadm1,Kirrel3
10582	MUELLER_METHYLATED_IN_GLIOBLASTOMA	0.00672269	0.386291	0.532782	1.6902	31	33	Nptx2,Cox7a1,S100a4,Lsr,Serpinf1,Krt81,Stag3,Krt4
6930	HP_BROAD_FOREHEAD	0.00686741	0.390808	-0.378868	-1.5058	38	132	Gpr101,Fat4,Twist1,Jag1,Ccbe1,Dll3,Fgf10,Gpc4,Ccnq,Unc80,Camta1,Pcgf2,Mbd5,Hes7,Zbtb20,Med13l,Pak1,Rfc2,Bmp2,Notch2,Tfap2b,Dlk1,Runx2,Cdh2,Hras,Ripply2,Mesp2,Ebf3,Polr3a,Mks1,Adamts3,Limk1,Zic2,Lrp2,Ppm1d,Actg2,Fgfr3
135	GOBP_CYTOKINE_PRODUCTION	0.00688863	0.390808	0.259269	1.2648	23	632	Rasgrp1,Ccn4,Ptgs2,Inhba,Sema7a,Sulf1,Lacc1,Gpnmb,Tgfb3,Foxj1,Panx1,Ackr1,Cebpb,Ticam1,Bcl3,Il1r2,Arg2,Tlr9,Rara,Cd14,Casp8,Clec7a,Pla2g3,Ebi3,Prg3,Mefv,Zfpm1,Il17b,Adipoq,Pde4b,Ffar3,Cd74,Pla2r1,Cgas,Pld3,Lgals9,Tlr5,Fkbp1a,Gpatch3,Rock2,Socs1,Trpm4,Sphk1,Adcy7,Cxcl5,Cd96,Git1,Ace2,Zfp580,Cd3e,Cd274,Pik3r1,Mapk11,Tbk1,Cx3cl1,Arhgef2,Tnfrsf8,Cmklr1,Tomm70a,Abcd2,Nfam1,Cdh3,Ndfip1,H2-M3,Smad3,Gdf2…
6231	GOMF_HYDRO_LYASE_ACTIVITY	0.00690814	0.390808	-0.462802	-1.59787	36	58	Aloxe3,Car4,Echdc2,Car5a,Eci1,Car8,Car12,Pcbd2,Hadha,Car2,Ptgis,Cbs,Park7,Echs1,Eno3,Fahd2a,Gmds,Uros,Fh1
5927	GOMF_EXTRACELLULAR_MATRIX_STRUCTURAL_CONSTITUENT	0.00701139	0.394616	-0.373582	-1.49798	39	140	Ogn,Tnxb,Umodl1,Matn2,Thsd4,Spon1,Mfge8,Col23a1,Lum,Dpt,Dcn,Fbln1,Fgg,Lama3,Col25a1,Thbs3,Vtn,Lama4,Col5a1,Mfap2,Tuft1,Fbn1,Tnc,Lama1,Ltbp4,Fgl2
613	GOBP_PHOSPHOLIPID_METABOLIC_PROCESS	0.00717131	0.401557	0.278805	1.30826	26	389	Plekha2,Serinc2,Ip6k3,Dgkb,Cish,Etnppl,Cwh43,Ache,Pitpnm3,Mtmr11,Pla1a,Lpgat1,Inpp5a,Efr3a,Pik3r6,Plekha4,Pla2g3,Pla2g5,Efr3b,Plaat1,Pla2g2d,Plch2,Pik3r5,Socs1,Abhd12b,Pik3r2,Idh1,Synj2,Pik3r1,Chat,Sbf1,Pip5k1c,Lpin2,Liph,Etnk2,Pyurf,Plcb1,Gpd1,Tpte,Gpat2,Fgf2,Htr2a,Serinc1,Osbpl10,Srd5a3,Pi4ka,Mfsd2a,Plcb2,Agpat5,Socs3,Plbd2,Mtmr9,Apoa5,Gdpd1,Mtmr2,Pip4k2c,Pigz,Pnpla6,Bpnt1,Cpne1,Far1,Socs2,Pigw…
9086	HP_DUPLICATION_OF_THUMB_PHALANX	0.00722022	0.402243	-0.524198	-1.67204	37	39	Smo,Dact1,Rps15a,Fgf10,Tsr2,Gli3,Rpl18,Chsy1
3183	GOBP_TISSUE_MORPHOGENESIS	0.00728795	0.403966	-0.277698	-1.29505	46	595	Dsp,Fat4,Smo,Frzb,Gpc3,Twist1,Foxq1,Stard13,Cav3,Kdf1,Tgfb2,Stc1,Trim71,Jag1,Rspo3,Pkd1,Klf4,Krt12,Igfbp5,Fst,Hey2,Dact1,Rnf207,Dlg5,Prox1,Agt,Lama3,Hbegf,Nrp2,Wnt16,Ngfr,Psme1,Fgf10,Itga8,Tiam1,Gpc4,Chd7,Gli3,Sox8,Celsr3,Flrt3,Fermt1,Dll1,Trp63,Celsr1,Nrarp,Col5a1,Hes5,Krt27,T,Pml,Foxn1,Frem2,Spint2,S1pr1,Fzd5,Snai2,Txnrd1,Nrp1,Ahi1,Stil,Myf6,Tnnt2,Tnc,Ovol2,Gja1,Traf3ip1,Ripk4,Kdr,Rbm15,Lgr4,La…
5430	GOCC_VESICLE_LUMEN	0.00736789	0.405648	0.296113	1.3421	28	282	Serpina3n,Penk,Olfm4,A2m,Timp1,Ctsw,Lyz1,Tgfb3,Apoh,Islr,Gsn,Prg3,Sccpdh,Lgals3bp,Cat,Aga,Ttr,Ctsz,Idh1,Plac8,Cep290,Arhgap45,Tubb4b,Cnn2,Bpi,Ostf1,1600012H06Rik,Gsdmd,Serpinf2,Apool,Pfkl,Serping1,Aoc1,Dsn1,Cotl1,Ghdc,Arsa,Aprt,Egf,Gla,Hsp90aa1,Jup,Actr1b,Gdi2,Arhgap9,Prtn3,Cstb,App,Elane,Cdc37l1,Pycard,Anxa2,Neu1,Plg,Vti1b,Fam3c,Serpini1,Ptpn6,Alox5,Mpo,Impdh1,Oscar,Ecm1,Acaa1a,Cab39
7521	HP_MITRAL_VALVE_PROLAPSE	0.0074654	0.405648	-0.431763	-1.58788	40	81	Tnxb,Ryr1,Prdm5,Tgfb2,Pkd1,Col5a1,Pcgf2,Fbn1,Braf,Cbs,Rfc2,Enpp1,Ganab,B3galt6,Tgfbr1,Abcc6,Pkd2,Mlxipl,Ndufb11,Hras,Med12,Xylt2
6511	GOMF_MYOSIN_II_BINDING	0.00748988	0.405648	0.718026	1.73309	36	11	Myl4,Stxbp5,Gsn,Stxbp5l
9381	HP_YOUNG_ADULT_ONSET	0.00749064	0.405648	0.57494	1.71849	35	25	Abca4,Coch,Slc4a11,Mefv,Spry2
264	GOBP_LEUKOCYTE_MEDIATED_IMMUNITY	0.00750577	0.405648	0.26028	1.27038	25	638	Cd1d1,Serpina3n,Rasgrp1,Tmc6,Olfm4,Cd68,Lyz1,Ticam2,Lgals3,Foxj1,Cxcr1,Rnf19b,Aldh3b1,Ticam1,Bcl3,Was,Gsn,Rap1b,Cd14,Clec7a,Pik3r6,Pla2g3,Prg3,Cr2,Rab44,Cd74,Gpr84,Cat,Hgsnat,Trpm4,Ckap4,Myo1g,Aga,Cxcl5,Cd96,Stxbp1,Ttr,Stx7,Ctsz,Mgst1,C9,Idh1,Plac8,Nfam1,Cep290,Arhgap45,B4galt1,Ndfip1,H2-M3,Tubb4b,Vamp2,Plekho2,Cnn2,Bpi,Tlr8,Ostf1,1600012H06Rik,Gsdmd,Nfasc,Clnk,Itgb2,Anxa3,Ypel5,Ptprc,Pfkl,Ifnb1,…
232	GOBP_IMMUNE_EFFECTOR_PROCESS	0.00754006	0.405648	0.241713	1.21522	23	979	Cd1d1,Serpina3n,Rasgrp1,Tmc6,Ifitm3,Olfm4,Sema7a,A2m,Cd68,Lyz1,Ticam2,Tgfb3,Lgals3,Foxj1,Cxcr1,Rnf19b,Aldh3b1,Ticam1,Bcl3,Dysf,Tlr9,Was,Rara,Gsn,Rap1b,Cd14,Clec7a,Cd3g,Pik3r6,Pla2g3,Pla2g5,Cd22,Prg3,Zfpm1,Cr2,Rnasel,Rab44,Ffar3,Cd74,Gpr84,Cat,Cgas,Rbp4,Hgsnat,Gpatch3,Isg20,Trpm4,Ckap4,Myo1g,Aga,Cxcl5,Cd96,Ifit2,Stxbp1,Cxcl10,Ttr,Stx7,Pik3r2,Ctsz,Mgst1,C9,Idh1,Plac8,Tcim,Pik3r1,Tbk1,Tomm70a,Nfam1,…
5969	GOMF_CALCIUM_ION_BINDING	0.00760563	0.40718	0.260333	1.26448	26	587	Necab3,Fbln2,Myl4,Rasgrp1,Oit3,S100a6,Dgkb,Spock3,Sulf1,Mex3b,Cabp7,Tesc,Grin1,Melk,S100a10,Syt12,S100a4,Tnnc1,Pcdh7,Dysf,Pitpnm3,Tubb4a,Pcdhb3,Syt6,Gsn,S100a3,Fbln7,Ppp3r1,Plcb4,Pla2g5,Megf6,Pla2g2d,Rab44,Anxa11,Clstn1,Man1a,Kcnip4,Syt5,Cdh10,Plch2,Dsg2,Cdh26,Unc13b,Cgref1,Trpm4,Lrp8,Duox2,Cdh9,Glce,Nid1,Ppp3r2,Ncan,Fstl4,Usp32,Cdh7,Micu3,Duox1,Spock1,Pcdhb15,Smoc1,Cdh3,Efcab6,Kcnip1,Capn11,Ttyh…
1683	GOBP_REGULATION_OF_GRANULOCYTE_DIFFERENTIATION	0.00772515	0.410682	0.682572	1.75497	37	14	Trib1,Tesc,Rara,Adipoq
6902	HP_BROAD_FACE	0.00777414	0.410682	0.661345	1.75351	37	16	Tgfb3,Zfp711,Aga,Ptch2
3394	GOBP_NEGATIVE_REGULATION_OF_MULTICELLULAR_ORGANISMAL_PROCESS	0.00778331	0.410682	0.244263	1.21757	24	881	Ccn4,Inhba,Sema3a,Acvr1c,Sema3e,Sox11,Sema7a,Gadd45a,Rflnb,Sema3c,Sulf1,Timp1,Gpnmb,Trib1,Hs3st5,Rtn4r,Tgfb3,Foxj1,Arhgap42,Draxin,Plk2,Reg3b,Bcl3,Apoh,Il1r2,Creb3l1,Arg2,Tlr9,Rara,Rbpj,Pla2g3,Mef2c,Klk8,Mefv,Zfpm1,Rgs4,Vash1,Cnmd,Adipoq,Pde4b,Emilin1,Cd74,Rab11fip5,Tfe3,Pparg,Rbp4,Bmp4,Lgals9,Fkbp1a,Fzd7,Serpinf1,Gpatch3,Rock2,Socs1,Trpm4,Spry2,Myocd,Ski,Adcy7,Klkb1,Cd96,Adgrb1,Git1,G6pdx,Cxcl10…
2365	GOBP_COLLAGEN_ACTIVATED_TYROSINE_KINASE_RECEPTOR_SIGNALING_PATHWAY	0.00789474	0.414355	0.714221	1.7239	38	11	Col4a5,Ubash3b,Col4a3,Col4a2,Ddr1,Ddr2,Col4a6
9001	HP_DIAPHRAGMATIC_WEAKNESS	0.00792844	0.414355	0.681124	1.75124	38	14	Col6a1,Col12a1
3507	GOBP_REGULATION_OF_HAIR_FOLLICLE_DEVELOPMENT	0.00798598	0.415384	-0.667667	-1.77233	40	17	Smo,Tgfb2,Fst,Ngfr,Tradd,Fermt1,Foxn1
2242	GOBP_PEROXISOME_PROLIFERATOR_ACTIVATED_RECEPTOR_SIGNALING_PATHWAY	0.00814743	0.415746	-0.653284	-1.78409	41	19	Aloxe3,Twist1,Plin5,Alox8,Ptgis,Rxra,Sirt1
2702	GOBP_SULFUR_COMPOUND_BIOSYNTHETIC_PROCESS	0.00816256	0.415746	-0.348992	-1.43433	46	170	Ogn,Chst9,Lum,Gstm5,Csgalnact1,Dcn,Cth,Gss,Gstm7,Mtrr,Acss1,Slc26a2,B4galt4,Csad,St3gal1,Elovl2,Gstm1,Ndst4,Slc7a11,St3gal4,Bcan,Pdk4,Angpt1,Hpgds,Acsf3,Chst12,Gsta3,Chsy1,Cbs,Prelp,Pdk2,Cspg4
3878	GOBP_NECROPTOTIC_PROCESS	0.00817267	0.415746	0.521434	1.67454	38	35	Ticam2,Ticam1,Cd14,Casp8,Itpk1,Bok,Arhgef2,Ly96,Cyld,Mlkl
1756	GOBP_REGULATION_OF_CELL_KILLING	0.00817318	0.415746	0.430294	1.59951	36	73	Cd1d1,Rasgrp1,Casp8,Clec7a,Pik3r6,Cxcl5,Stx7,H2-M3,Cfh,Ptprc,Tyrobp,Fcgr2b,Icam1,Prf1,Ppp3cb,Stat5b,Nos2,Ncr1,Fadd,Il12a,Il18rap
3447	GOBP_REGULATION_OF_CYTOSOLIC_CALCIUM_ION_CONCENTRATION	0.00819538	0.415746	-0.312359	-1.37358	49	303	Ryr1,Npy2r,Lpar4,Calb1,Cav3,Capn3,Calca,Hap1,Kcna5,Nos1,Pkd1,Htr2c,Npsr1,Gpr6,Ramp3,P2rx5,Gstm7,Lck,Tac1,Adcy8,Itpr1,Trdn,Gria1,Oprl1,Chd7,Jph1,Trpv6,Trpa1,Nmb,Atp2b3,Pml,Atp2b4,S1pr1,Sri,Drd2,Ccl19,Gja1,Trpc7,Pdgfra,Jph4,Cib2,Trpc4,C5ar2,Ednra,Ryr3,Slc8a3,Abl2
7588	HP_BROAD_FOOT	0.00822023	0.415746	-0.578804	-1.71376	42	27	Gpr101,Gpc3,Gpc4,Ccdc28b,Phgdh,Bbs1,B3glct
10231	Mural_Pericyte_Zhang_JNeuro_2014	0.00835232	0.420489	-0.527736	-1.66642	43	37	Ogn,Gpc3,Slc6a13,Dcn,Igf2,Vtn,Slc22a6
8229	HP_RHABDOMYOLYSIS	0.00839374	0.420645	-0.538745	-1.65991	43	33	Ryr1,Cacna1s,Hadha,Dguok,Tsen15,Slc25a42,Pgm1
287	GOBP_MYELOID_LEUKOCYTE_DIFFERENTIATION	0.00853485	0.425533	0.330502	1.42259	35	181	Ccn4,Inhba,Batf3,Trib1,L3mbtl3,Tesc,Cebpb,Il20,Rara,Rbpj,Casp8,Pla2g3,Tnfsf11,Zfpm1,Adipoq,Cd74,Tfe3,Pparg,Bmp4,Prkca,Pik3r1,Ndfip1,Ubash3b,Pou4f2,Nkx2-3,Cldn18,Tyrobp,Gpr68,Tfrc,Ubd,Fbxw7,Batf2,Mafb,Ltbr,Il34,Cebpa,Prtn3,App,Relb,Fstl3,Lif,Anxa2
6230	GOMF_CARBON_OXYGEN_LYASE_ACTIVITY	0.00856882	0.425533	-0.436907	-1.57436	46	72	Aloxe3,Car4,Echdc2,Car5a,Eci1,Car8,Car12,Pcbd2,Xrcc6,Alkbh1,Hadha,Car2,Ptgis,Pts,Cbs,Park7,Echs1,Eno3,Nthl1,Fahd2a,Neil2
6385	GOMF_THIOESTERASE_BINDING	0.00862914	0.425617	-0.749724	-1.75113	43	10	Adra2a,Traf1,Haus7,Traf3
8698	HP_ABNORMAL_ATRIOVENTRICULAR_VALVE_MORPHOLOGY	0.00864808	0.425617	-0.37828	-1.4906	48	124	Tnxb,Ryr1,Prdm5,Tgfb2,Pkd1,Nr2f2,Col5a1,Ccnq,Pcgf2,Fbn1,Gja1,Braf,Cbs,Rfc2,Nono,Enpp1,Ganab,B3galt6,Tgfbr1,Tmem260,Nxn,Abcc6,Pkd2,Mlxipl,Ndufb11,Hras,Actc1,Med12,Xylt2,Mctp2
3221	GOBP_ARACHIDONIC_ACID_SECRETION	0.00874636	0.427396	0.561206	1.69122	41	26	Drd4,Pla2g3,Pla2g5,Pla2g2d,Pla2r1,Nmur2,Pla2g2f,Pla2g4a,Pla2g10,Sstr4,Ace,Pla2g4f
8820	HP_SPONTANEOUS_HEMATOMAS	0.0088332	0.427396	0.611834	1.72965	42	20	Was,Gdf2,Eng,Gp1ba,Gp1bb,Itga2b,Wipf1,Cog8,Itgb3,F10,F8,Cd109
2499	GOBP_REGULATION_OF_HAIR_CYCLE	0.00888031	0.427396	-0.605279	-1.7453	45	24	Smo,Tgfb2,Fst,Ngfr,Tradd,Fermt1,Foxn1
6352	GOMF_RECEPTOR_REGULATOR_ACTIVITY	0.00888889	0.427396	-0.292399	-1.32755	55	421	Ogn,Ntf3,Kl,Gdf10,Igsf1,Il16,Lypd1,Cck,Tgfb2,Stc1,Kitl,Calca,Jag1,Mstn,Il17d,Rln1,Fgf18,Fst,Cartpt,Il6,Igf2,Agt,Ccl20,Tafa2,Crlf1,Sema4f,Hbegf,Wnt16,Fgf10,Edn3,Pdyn,Ly6h,Il33,Inha,Sema3g,Cxcl12,Lypd6,Flrt3,Ghrh,Nts,Nmb,Wfikkn1,Nampt,Mif,Ifng,Grem2,Alkbh1,Ccl22,Fbn1,Ccl19,Mia,Pyy,Tgfa,Sema4d,Wnt11,Dand5,C1qtnf12,Insl6,Wnt9a,Crh,Ccn2,Vegfc,Fgf5,Bmp2
6548	GOMF_CALCIUM_DEPENDENT_PROTEIN_BINDING	0.00893441	0.427396	0.447015	1.62047	40	63	S100a6,A2m,S100a10,S100a4,Tnnc1,S100a3,Anxa11,Syn1,Lrp8,Stx1a,Vamp2,Tnnc2,Selp,Anxa3,Vps37b,Stmn2,Syt1,Anxa4,Anxa2,Sec31a,Slc9a1,Anxa6,Casq2,Dmbt1,Syt8,Cd209a,Tsg101
6815	HP_RENAL_CYST	0.00899525	0.427396	-0.330394	-1.40517	52	224	Gpc3,Bbs12,Greb1l,Jag1,Pkd1,Igf2,Kmt2a,Dact1,Myh11,Lama3,Gabrd,Gpc4,Gli3,Gck,Zfp423,Cc2d2a,Ifng,Frem2,Cwc27,Glis3,Coq2,Rfc2,Blk,Ift80,Abcc8,Pkhd1,Tbx18,Pex26,Cspp1,Ganab,Bbs1,Notch2,B3glct,Hdac8,Ofd1,Pex10,Mylk,2700049A03Rik,Tmem260,Nxn,Trrap,Nek8,Spop,Invs,Nphp3,Pkd2,Puf60,Bbs4,Neurod1,Ttc8,Ift140,Tmem138,Eya1,Mctp2,Bbs9,Msh3,Tmem107,Clpb,Mks1,Shank3,Etfb,Pigq,Nphp1,Limk1,Flnb
863	GOBP_BLOOD_COAGULATION_INTRINSIC_PATHWAY	0.00903862	0.427396	0.637376	1.72127	43	17	A2m,Apoh,Klkb1,Gp5,Serping1,F9,Gp1ba,Gp1bb,F12,F8
5037	GOBP_POSITIVE_REGULATION_OF_DNA_BIOSYNTHETIC_PROCESS	0.00905228	0.427396	-0.4508	-1.57877	48	62	Parm1,Pkib,Klf4,Mapk3,Map3k4,Wrap53,Rfc2,Cct5,Atm,Pak3,Rgcc,Map2k7,Ptk2b,Prkd2,Nvl
8694	HP_VENTRICULAR_EXTRASYSTOLES	0.0090694	0.427396	-0.696449	-1.73395	45	13	Dsp,Ryr1,Cacna1s,Trdn
8865	HP_ATTENUATION_OF_RETINAL_BLOOD_VESSELS	0.00907364	0.427396	0.506209	1.66275	42	39	Abca4,Rpe65,Pcare,D630045J12Rik,Clrn1,Pde6c,Atf6,Rgr,Rom1
5592	GOCC_CILIARY_MEMBRANE	0.00936123	0.439058	-0.442457	-1.56957	50	66	Cdhr1,Smo,Drd5,Pkd1,Scnn1a,Mosmo,Napepld,Evc2,Prom1,Drd2,Gpr37l1,Dhrs3
9839	HP_ABNORMAL_PULMONARY_VALVE_PHYSIOLOGY	0.00963769	0.441095	-0.387052	-1.49686	53	110	Dsp,Fat4,Prdm5,Gpc3,Gpc4,Stra6,Chd7,Sftpc,Fbn1,Braf,G6pc3,Rfc2,Bmp2,Enpp1,Notch2,Adk,B3glct,Acad8,Fktn,Nrxn1,Nek8,Invs,Arhgap31,Mlxipl,Ep300,Surf1,Hras,Bptf,Atp11a,Polr3a,Fbxw11,Limk1,Lztr1
5287	GOCC_NURD_COMPLEX	0.00963998	0.441095	-0.675833	-1.74054	48	15	Hdac1,Chd3,Mbd3,Mta3,Mta1
7520	HP_ABNORMAL_MITRAL_VALVE_MORPHOLOGY	0.0096504	0.441095	-0.392405	-1.5015	52	104	Tnxb,Ryr1,Prdm5,Tgfb2,Pkd1,Col5a1,Ccnq,Pcgf2,Fbn1,Gja1,Braf,Cbs,Rfc2,Enpp1,Ganab,B3galt6,Tgfbr1,Abcc6,Pkd2,Mlxipl,Ndufb11,Hras,Actc1,Med12,Xylt2,Mctp2
4146	GOBP_DIVALENT_INORGANIC_CATION_HOMEOSTASIS	0.0096626	0.441095	-0.288817	-1.31602	60	438	Kl,Ryr1,Npy2r,Lpar4,Calb1,Cav3,Capn3,Stc1,Calca,Hap1,Drd5,Kcna5,Nos1,Pkd1,Htr2c,Npsr1,Gpr6,Ramp3,P2rx5,Gstm7,Lck,Tac1,Adcy8,Gpr12,Edn3,Itpr1,Trdn,Tmtc4,Gria1,Oprl1,Chd7,Jph1,Slc30a10,Cxcl12,Trpv6,Trpa1,Nmb,Atp2b3,Chrna7,Pml,Atp2b4,S1pr1,Sri,Drd2,Ccl19,Gja1,Trpc7,Atp2a3,Pdgfra,Jph4,Slc39a6,Cib2,Trpc4,C5ar2,Mcu,Ednra,Ryr3,Slc8a3,Tmtc2,Abl2,Pkhd1,Gpr65,Plcg2,Csrp3,Ptk2b,Slc11a1,Gper1,Avpr1a,Slc1a1,T…
10681	CERIBELLI_PROMOTERS_INACTIVE_AND_BOUND_BY_NFY	0.00974699	0.441095	0.57678	1.709	46	24	Tmem121b,Lkaaear1,Il2rb,Hunk,Cldn14,Sez6l,Pi4ka,Ftcd,Col20a1,Dok5,Tff2
4096	GOBP_DISTAL_TUBULE_DEVELOPMENT	0.00987752	0.441095	-0.731918	-1.74506	49	11	Calb1,Jag1,Pkd1
2761	GOBP_INNATE_IMMUNE_RESPONSE	0.00988659	0.441095	0.252103	1.23425	33	668	Cd1d1,Rasgrp1,Ifitm3,Rnf39,A2m,Lacc1,Gbp2,Coch,Muc20,Ticam2,Lgals3,Rnf19b,Ticam1,Ccl17,Arg2,Tlr9,Was,Gsn,Cd14,Marco,Clec7a,Pik3r6,Pla2g5,Mefv,Prdm1,Cr2,Rnasel,Cd74,Pparg,Cgas,Tlr5,Trim40,Isg20,Socs1,Bpifb3,Vim,Lrp8,Ccl12,Cd96,Adgrb1,Ifit2,Stxbp1,C9,Tbk1,Cx3cl1,Ppp6c,Arhgef2,Tomm70a,H2-M3,Kras,Tubb4b,Bpi,Rel,Dapk3,Tlr6,Tlr8,Fbxo9,Ly96,Slc30a8,Padi4,Ddx60,Hk1,Gsdmd,Clnk,Gbp7,Irf8,Il17ra,Cd244a,Usp1…
3126	GOBP_RHYTHMIC_PROCESS	0.0098912	0.441095	-0.310349	-1.35519	59	282	Npy2r,Twist1,Hdac1,Hlf,Tgfb2,Mstn,Magel2,Cartpt,Kmt2a,Prox1,Prokr2,Ass1,Ngfr,Adamts1,Jun,Timp4,Ghrh,Nampt,Slit3,Pml,Ppara,Adcy1,Drd2,Hes7,Ghrhr,Hebp1,Adrb1,Rorb,Ncoa1,Lgr4,Pdgfra,Zpbp2,Zfp830,Crh,Mta1,Opn5,Nr1d1,Rora,Rorc,Rbm4b,Nono,Npy5r,Nr2f6,Fbxl12,Enox2,Sirt1,Mettl3,Agrp,Ptgds,Gdf9,Rack1,Maged1,Phlpp1,Btbd9,Kdm5a,Tyms,Axl,Prkdc,Gnrh1
2416	GOBP_T_CELL_ACTIVATION	0.00991426	0.441095	0.275581	1.29621	36	405	Cd1d1,Rasgrp1,Cd7,Gpnmb,Lgals3,Foxj1,Cebpb,Bcl3,Arg2,Was,Rara,Gsn,Sox4,Casp8,Zmiz1,Clec7a,Cd3g,Egr3,Pik3r6,Tnfsf11,Ebi3,Zfpm1,Hsph1,Prdm1,Cyp26b1,Pla2g2d,Cd74,Cgas,Cdh26,Bmp4,Lgals9,Fkbp1a,Fzd7,Icos,Socs1,Dpp4,Fancd2,Ccl12,Mapk8ip1,Cd3e,Cd274,Pik3r1,Prex1,Ndfip1,H2-M3,Smad3,Vtcn1,Selenok,Fkbp1b,Nkx2-3,Dtx1,H2-Oa,Ptprc,Ifnb1,Tnfsf13b,Fcgr2b,Hfe,Cd28,Lgals1,Il36b,Tfrc,Tbx21,Sh3rf1,Icam1,Pla2g2f,Maf…
10340	MANNO_MIDBRAIN_NEUROTYPES_HOMTN	0.00993464	0.441095	0.28082	1.30601	37	355	Gsg1l,Sema3a,Sema3e,Slc18a3,Ahnak2,Sema3c,Spock3,Syn3,Tmem121b,Pcdh7,Ctxn3,Ociad2,Chn2,Arg2,Stxbp5,Gprin1,Vstm2l,Brinp2,Cadm3,Pex5l,Tigd3,Vgf,Rnf157,Uchl1,Gabrg2,Tubb3,Rimbp2,Sult4a1,Ppp2r2b,Trhde,Stxbp1,Basp1,Septin6,Zc2hc1a,Sv2c,Mapk6,Raph1,Map1lc3a,Dcx,B4galnt1,Kif26a,Ntrk1,Cntn2,Rasa4,Phox2a,Atp2b2,Fgf1,Plcb1,Stmn1,Nfasc,Cntn4,AI593442,Rbfox2,Gpc2,Plcxd3,Tagln3,Plcl1,Chga,Napb,Mmp24,Atcay,Akr…
10425	DESCARTES_MAIN_FETAL_MYELOID_CELLS	0.00997573	0.441095	0.271434	1.28611	36	435	Cd1d1,Ptgs2,Batf3,Lacc1,Cd68,Cd300c2,Lyz1,Scn1b,Aldh3b1,Mybpc3,Il1r2,Chn2,Rbpj,Megf11,Cd14,Blnk,Marco,Clec7a,Ebi3,Mefv,Me1,Pla2g2d,Tgfbi,Cd74,Gpr84,Pparg,Tmem150b,Myo7b,Scn4b,Tlr5,Bfsp2,Slc24a4,Kcnab1,Msln,Hacd4,Ccl12,Sowahd,Ifit2,Cpa3,Cxcl10,Ctsz,Arl5c,C9,Cd274,Gpr35,Noxa1,Myo7a,Cmklr1,Nfam1,Tlr6,Tlr8,Ly96,Padi4,Col4a3,Clnk,Irf8,Sez6l,H2-Oa,Upk3a,Kcnj10,Tyrobp,Tlr7,P2ry14,Wnt10b,Olfml2b,Rab20,Cd…
8073	HP_TACHYPNEA	0.00998336	0.441095	-0.43854	-1.56055	53	68	Ryr1,Csf2rb2,Cacna1s,Car5a,Sting1,Ntng1,Sftpc,Abcd4,Csf2ra,Zfp423,Cc2d2a,Ahi1,Nhlrc2
309	GOBP_REGULATION_OF_IMMUNE_EFFECTOR_PROCESS	0.00998464	0.441095	0.281345	1.30149	38	330	Cd1d1,Rasgrp1,Sema7a,A2m,Tgfb3,Lgals3,Foxj1,Ticam1,Tlr9,Was,Rara,Clec7a,Pik3r6,Pla2g3,Pla2g5,Cd22,Cr2,Ffar3,Cd74,Cgas,Rbp4,Gpatch3,Trpm4,Cxcl5,Cd96,Stxbp1,Stx7,C9,Tomm70a,Ndfip1,H2-M3,Myo18a,Ddx60,Hk1,Clnk,Itgb2,Selenok,Cd244a,Nlrx1,Cfh,Ptprc,Ifnb1,Klk7,Tyrobp,Serping1,Fcgr2b,Hfe,Cd28,Tfrc,Tbx21,Icam1,Hsp90aa1,Ppp3cb,Cpn2,Lta,Ddx21,Tnfrsf14,Stat5b,Gprc5b,Nfkbid,Exosc6,Pgc,Nos2,Rsad2,Pycard,Ifit1,…
10975	GeneWeaver_Rodd_2008_GS75564_Genes that were different in the nucleus accumbens of iP rats between the saccharin and water groups_Up_Pval01_Top25LogFC	0.0100328	0.441095	0.597536	1.71342	48	21	Ifitm3,Gpnmb,Gbp2,Arpc1b,Kcnd1,Ptprc,Erc2,Pola2,Usf2,Adra2c,Ppig,Ddx27
3290	GOBP_REGULATION_OF_CELL_ACTIVATION	0.0100407	0.441095	0.266275	1.27428	36	486	Cd1d1,Inhba,Mpl,Sox11,Cdkn1a,Lmo4,Gpnmb,Lgals3,Foxj1,Cebpb,Ticam1,Arg2,Tlr9,Rara,Sox4,Zmiz1,Clec7a,Egr3,Pik3r6,Pla2g3,Tnfsf11,Mef2c,Ebi3,Cd22,Hsph1,Prdm1,Cyp26b1,Pla2g2d,Gal,Tnfrsf13b,Emilin1,Cd74,Cgas,Bmp4,Lgals9,Icos,Prkca,Slc39a10,Socs1,Sphk1,Dpp4,Fancd2,Ccl12,Mapk8ip1,Stxbp1,Cd3e,Cd274,Pik3r1,Cx3cl1,Nfam1,Ndfip1,H2-M3,Bloc1s3,Bpi,Tlr6,Vtcn1,Myo18a,Ubash3b,Rps6ka1,Selp,Clnk,Itgb2,Selenok,Cd9,D…
9278	HP_ABNORMAL_GLUCOSE_HOMEOSTASIS	0.0100724	0.441095	-0.277949	-1.28407	63	527	Gpr101,Cdhr1,Gpc3,Greb1l,Car4,Magel2,Mertk,Plagl1,Pde11a,Il6,Igf2,Pck2,Prokr2,Cacna1s,Car5a,Itga8,Gpc4,Gli3,Nrl,Dll1,Tub,H2-Ab1,Scaper,Slc16a2,Gck,Gatb,Samhd1,Cftr,Crb1,Irs1,Ahi1,Fxn,Glis3,Cyb561,Gas1,Gjb3,Prom1,Fbn1,Prpf3,Wrap53,Ttpa,Gja1,Hadha,Dguok,Qrsl1,Kiz,Braf,Zbtb20,Pak1,Acsf3,Ar,Rfc2,Blk,Ndn,Pgm1,Ccdc28b,Mccc1,Atm,Fos,Ndufs3,Bmp2,Stox1,Abcc8,Dbt,Adcy3,Fgf8,Dcaf17,Enpp1,Pola1,Serac1,Lipc,B…
10265	DropViz_HC_Neuron_CajalRetzius_Lhx1_cluster-markers.csv	0.0101351	0.441095	-0.488666	-1.60741	53	45	1500009L16Rik,Pkib,Ndnf,Isoc1,Dach1,Slc17a6,Syndig1l,Tuft1,Angpt1,Mia,Nxph4,Ripk4,Tmem163,Cdkn1c,Cxcr4,Mab21l1,Mrap2,Emx2,Ebf3,Dmrta2
6645	GOMF_PROTEASOME_BINDING	0.0101647	0.441095	0.669775	1.72207	49	14	Usp14,Usp13,Ubd,Rad23b,Zfand1,Id1,Adrm1
5560	GOCC_RIBOSOMAL_SUBUNIT	0.0102419	0.441095	-0.37224	-1.47446	57	129	Rps15a,Rpl14,Rpl21,Mrpl33,Mrps6,Rps5,Mrpl23,Rps21,Rpsa,Rpl18,Rpl13a,Mrpl57,Mrpl42,Rpl18a,Rack1,Mrpl11,Mrpl52,Mrps31,Mrpl51,Mrpl53,Mrpl58,Rpl31,Mrps10,Mrpl13,Rps25,Rpl24,Mrpl46,Mrps14,Rpl11,Rps9,Rpl38,Mrps26,Mrps9,Dap3,Mrpl37,Mrpl50,Rsl24d1,Mrpl9,Rpl10a,Mrps33,Mrpl12,Rps7,Mrpl48,Mrps16
1758	GOBP_POSITIVE_REGULATION_OF_CELL_KILLING	0.0102696	0.441095	0.48268	1.63222	47	45	Cd1d1,Rasgrp1,Clec7a,Stx7,H2-M3,Ptprc,Tyrobp,Prf1,Stat5b,Nos2,Fadd,Il12a,Il18rap
1040	GOBP_CATECHOL_CONTAINING_COMPOUND_BIOSYNTHETIC_PROCESS	0.0102813	0.441095	-0.639375	-1.74611	52	19	Moxd1,Tgfb2,Nr4a2
5103	GOBP_REGULATION_OF_UNSATURATED_FATTY_ACID_BIOSYNTHETIC_PROCESS	0.010326	0.441095	0.696461	1.71757	50	12	Ptgs2,Pla2g3,Cd74,Abcd2,Avp,Abcd1
7528	HP_PULMONIC_STENOSIS	0.010358	0.441095	-0.403396	-1.51359	56	92	Fat4,Prdm5,Gpc3,Gpc4,Stra6,Chd7,Fbn1,Braf,G6pc3,Rfc2,Bmp2,Enpp1,Notch2,Adk,B3glct,Acad8,Fktn,Nrxn1,Nek8,Arhgap31,Mlxipl,Ep300,Surf1,Hras,Bptf,Polr3a,Fbxw11,Limk1,Lztr1
2154	GOBP_LIPID_OXIDATION	0.0103701	0.441095	-0.384311	-1.4813	57	108	Slc27a2,Twist1,Acaa2,Echdc2,Appl2,Eci1,Plin5,Alox8,Abcd4,Ivd,Ppara,Irs1,Pdk4,Hadha,Mecr,Scp2,Echs1,Acadl,Phyh,Acacb,Mlycd,Crot
5517	GOCC_AZUROPHIL_GRANULE	0.0104094	0.441095	0.351551	1.44386	44	132	Serpina3n,Cd68,Lyz1,Rap1b,Rab44,Anxa11,Ckap4,Aga,Ttr,Stx7,Mgst1,Plac8,Nfam1,Arhgap45,B4galt1,Tubb4b,Bpi,1600012H06Rik,Dsn1,Cpne1,Snap29,Arsa,Gla,Gdi2,Prtn3,Elane,Pycard,Anxa2,Abca13,Mpo,Impdh1,Vapa,C3ar1,Vat1,Glb1
8395	HP_ABNORMALITY_OF_THE_MIDDLE_PHALANX_OF_THE_5TH_FINGER	0.0105181	0.44263	-0.656901	-1.74375	53	17	Igf2,Gja1,Bmp2,Tfap2b,Runx2,Puf60,Nog,Wnt5a
5240	GOCC_SODIUM_POTASSIUM_EXCHANGING_ATPASE_COMPLEX	0.0105263	0.44263	0.707004	1.70648	51	11	Fxyd4,Atp1b3,Fxyd1,Atp1a1,Atp1b1,Atp1a3
3915	GOBP_NEGATIVE_REGULATION_OF_NEURON_PROJECTION_REGENERATION	0.0105713	0.442823	0.654954	1.71201	51	15	Rtn4r,Klk8,Tnr,Epha4,Thy1,D130043K22Rik,Rtn4rl1
872	GOBP_LONG_TERM_MEMORY	0.0107136	0.443375	-0.542191	-1.65987	55	32	Lrrn4,Calb1,Tac1,Adcy8,Rasgrf1,Gria1,Npas4,Adcy1,Drd2
3542	GOBP_POSITIVE_REGULATION_OF_TELOMERASE_ACTIVITY	0.0107136	0.443375	-0.540761	-1.65549	55	32	Parm1,Pkib,Klf4,Mapk3,Map3k4,Wrap53,Map2k7,Nvl,Nek7
2450	GOBP_KERATAN_SULFATE_METABOLIC_PROCESS	0.0107651	0.443375	-0.545969	-1.65815	55	31	Ogn,Lum,Galns,B4galt4,St3gal1,St3gal4
810	GOBP_NITRIC_OXIDE_MEDIATED_SIGNAL_TRANSDUCTION	0.0107775	0.443375	-0.587406	-1.7102	55	25	Npy2r,Nos1,Ndnf,Agt,Rasd1,Atp2b4,Gucy1a1,Kcnc2,Apoe,Gucy1b1,Cd36,Neurod1,Egfr
7672	HP_NONKETOTIC_HYPOGLYCEMIA	0.0107864	0.443375	-0.740245	-1.72899	54	10	Greb1l,Itga8
989	GOBP_PYRIMIDINE_DEOXYRIBONUCLEOTIDE_METABOLIC_PROCESS	0.0108359	0.443747	-0.606755	-1.71576	55	22	Dpyd,Upp1,Ung,Dctd,Dtymk,Nthl1,Tyms,Neil2
5996	GOMF_GROWTH_FACTOR_ACTIVITY	0.0109117	0.444055	-0.357939	-1.44425	61	147	Ogn,Ntf3,Gdf10,Tgfb2,Kitl,Jag1,Mstn,Fgf18,Il6,Igf2,Agt,Hbegf,Fgf10,Inha,Cxcl12
617	GOBP_PHOSPHATIDYLSERINE_METABOLIC_PROCESS	0.0109244	0.444055	0.519026	1.64656	51	33	Serinc2,Pla1a,Pla2g3,Pla2g5,Pla2g2d,Abhd12b,Serinc1,Osbpl10,Mfsd2a,Pla2g2f,Pla2g4a,Pla2g10
6861	HP_BROAD_ALVEOLAR_RIDGES	0.011041	0.446273	-0.684949	-1.70531	55	13	Gpc3,Gpc4,Vac14,Gja1
3192	GOBP_BRANCHING_MORPHOGENESIS_OF_AN_EPITHELIAL_TUBE	0.011074	0.446273	-0.363345	-1.45449	62	139	Fat4,Smo,Gpc3,Cav3,Pkd1,Dlg5,Agt,Fgf10,Gli3,Sox8,Celsr1,Nrarp,Pml,Nrp1,Tnc,Kdr,Rbm15,Lgr4,Lama1,Pak1,Ar,Cited1,Dll4,Ednra,Rasip1,Bmp2,Pkhd1,Fgf8
4575	GOBP_NEGATIVE_REGULATION_OF_VASCULATURE_DEVELOPMENT	0.0111136	0.446273	0.390512	1.51021	49	92	Sema3e,Gadd45a,Sulf1,Plk2,Apoh,Creb3l1,Vash1,Cnmd,Emilin1,Pparg,Serpinf1,Rock2,Spry2,Adgrb1,Cxcl10,H2-M3,Efna3,Gdf2,Prl,Spred1,Npr1,Col4a3,Col4a2,Hgs,Niban2,Hspg2,Sema4a,Dab2ip,Thbs2
2832	GOBP_REGULATION_OF_OSTEOBLAST_DIFFERENTIATION	0.0111511	0.446273	-0.384313	-1.48882	61	113	Gdf10,Ucma,Twist1,Gdpd2,Jag1,Igfbp5,Acvr2a,Ranbp3l,Il6,Acvr2b,Gli3,Trp63,Il6ra,Hdac7,Snai2,Axin2,Chrd,Pdlim7,Rorb,Sema4d,Cited1,Crim1,Vegfc,Fbxo5,Bmp2
160	GOBP_REGULATION_OF_LEUKOCYTE_MEDIATED_CYTOTOXICITY	0.0111997	0.446273	0.454024	1.60531	51	56	Cd1d1,Rasgrp1,Pik3r6,Cxcl5,Stx7,H2-M3,Ptprc,Tyrobp,Fcgr2b,Icam1,Ppp3cb,Stat5b,Nos2,Ncr1,Fadd,Il12a,Il18rap
1637	GOBP_MELANOCYTE_DIFFERENTIATION	0.0112229	0.446273	-0.606293	-1.71445	57	22	Kitl,Rab27a,Edn3,Gli3,Hps4,Kit,Cited1,Adamts20,Enpp1
3998	GOBP_CELLULAR_RESPONSE_TO_CAFFEINE	0.0113748	0.450679	-0.739673	-1.72765	57	10	Ryr1,Gstm7,Cacna1s
10851	Gemma_GSE109315_Gene_expression_analysis_of_mouse_brain_regions_after_chronic_social_defeat_stress_(CSDS)_strain_C57BL.6Crl_Up	0.0114654	0.452635	-0.278749	-1.28637	72	511	Tbc1d8b,Ddit4l,Ecm2,Aloxe3,Bbs12,Syce2,Krt12,Faim,Palmd,Nat8f4,Chia1,Homer2,Rps15a,Vwa3b,Slc39a2,Pnma2,Mro,Pot1b,Rpl21,Smco3,Il33,Slc22a4,Traip,Alox8,Pip5k1b,Them4,2210408I21Rik,Rasal1,Dgkh,Chpt1,Acer3,Fam163a,Csf2ra,Fam114a2,Aldh9a1,Sertm1,Tcea1,Ivd,Slc7a11,Napepld,Marchf1,Ccdc85a,Naaa,Tmc7,Nat8f5,Myo6,Lrp4,Plscr4,Tmc4,Angpt1,Rint1,Tnnt2,Gucy1a1,Rpsa,Mcm6,Zfp52,Atp2a3,Cyyr1,Rcbtb2,Odr4,Coq7,Pak1…
10633	LEE_AGING_NEOCORTEX_UP	0.0116152	0.455777	0.42121	1.55625	52	70	Gadd45a,Cd68,Gfap,S100a10,Napa,Lgals3bp,Vim,Atp1b3,Ctsz,Sat1,Ptgs1,Cmpk1,Avp,Cd9,Ubc,Nr4a1,Dnah8,Dnaja4,Oxt,Vamp1,Ddit3,C1qa,Dnajb13,Vegfa,Ctsd
6661	GOMF_MODIFIED_AMINO_ACID_TRANSMEMBRANE_TRANSPORTER_ACTIVITY	0.0116392	0.455777	-0.629444	-1.71899	59	19	Slc6a13,Slc6a20a,Slc22a4,Slc7a11,Gja1
4287	GOBP_POSITIVE_REGULATION_OF_CELL_AGING	0.0117433	0.455777	0.689612	1.70068	57	12	Arg2,Cgas,H2-M3,Kras,Lmna,Pawr
9158	HP_CUTANEOUS_FINGER_SYNDACTYLY	0.0117761	0.455777	-0.592134	-1.70739	60	24	Fat4,Smo,Ccbe1,Gli3,Trp63,Lrp4,Chsy1
2172	GOBP_CELLULAR_CARBOHYDRATE_BIOSYNTHETIC_PROCESS	0.0117903	0.455777	-0.414253	-1.53135	64	83	Ppp1r3g,Csgalnact1,B3galt5,Igf2,Pck2,B3galt2,Phkg1,Gck,Ndst4,Irs1,Sorbs1,Isyna1,Impa2,Pgm1,B3gnt6,Nr1d1,Pgm2l1,Enpp1
10196	HP_RECURRENT_UPPER_AND_LOWER_RESPIRATORY_TRACT_INFECTIONS	0.011853	0.455777	-0.725398	-1.72951	59	11	Scnn1a,Zap70,Ung,Rag2,Gli3
370	GOBP_HEART_MORPHOGENESIS	0.0118785	0.455777	-0.323757	-1.38009	69	227	Dsp,Ryr1,Fat4,Npy2r,Smo,Twist1,Cav3,Tgfb2,Jag1,Hey2,Rnf207,Prox1,Nrp2,Wnt16,Adamts1,Rarb,Chd7,Dll1,Col5a1,Slit3,T,S1pr1,Snai2,Nrp1,Ahi1,Stil,Axin2,Tnnt2,Ovol2,Rbm15,Dhrs3,Wnt11,Ccdc39,Dll4,Hes1,Bmp2,Alpk2,Fgf8,Npy5r,Olfm1,Folr1
7334	HP_SYNDACTYLY	0.0118873	0.455777	-0.298057	-1.32532	72	342	Dsp,Fat4,Smo,Gpc3,Twist1,Bbs12,Myh3,Magel2,Ccbe1,Csgalnact1,Fbln1,Igf2,Kmt2a,Dact1,Dll3,Mtrr,Fgf10,Sox5,Gpc4,Gli3,Fermt1,Trp63,Efnb1,Ccnq,Vac14,Frem2,Lrp4,Dlx6,Hes7,Gja1,Ripk4,Med13l,Chsy1,Dll4,Arhgef6,Ndn,Ccdc28b,Pak3,Bmp2,Ift80,Tmem94,Ift122,Myh8,Phgdh,Usp27x,Bbs1,Tfap2b,B3glct,Cacna1c,Fzd2,Wnt7a,Hdac8,Ofd1,Fance,Phf21a,Telo2,Nxn,Upf3b,Arhgap31,Ep300,Puf60,Cplane1,Bbs4,Ttc8,Ripply2,Mesp2,Fanca,…
4113	GOBP_METANEPHRIC_TUBULE_DEVELOPMENT	0.0119187	0.455777	-0.611483	-1.70838	60	21	Fat4,Calb1,Pkd1,Sox8,Hes5,Lgr4,Hes1
3579	GOBP_DIGESTIVE_SYSTEM_DEVELOPMENT	0.0121351	0.460027	-0.368797	-1.45527	68	125	Fat4,Smo,Tgfb2,Pkd1,Igf2,Dact1,Ass1,Klf5,Rarb,Fgf10,Ascl1,Stra6,Gli3,Trp63,Rarres2,Kit,Ahi1,Ovol2,Pyy,Pkdcc,Lgr4,Wnt11,Ccdc39,Pdgfra
1453	GOBP_CYTOKINE_MEDIATED_SIGNALING_PATHWAY	0.0121528	0.460027	0.251075	1.22789	41	653	Ccdc3,Il15ra,Plp2,Ifitm3,Ptgs2,Mpl,Cish,Prlr,Cdkn1a,Timp1,Gbp2,Osmr,Ticam2,Cxcr1,Ackr1,Fscn1,Il20,Ccl17,Stat4,Il1r2,Rap1b,Casp8,Tnfsf11,Col1a2,Ebi3,Ccrl2,Rnasel,Tnfrsf13b,Adipoq,Cd74,Pparg,Ackr2,Rala,Il2rb,Isg20,Socs1,Sphk1,Vim,Lrp8,Duox2,Stx1a,Ccr4,Cxcl5,Ccl12,Ifit2,Cxcl10,Ptprn,Cfl1,Gpr35,Pik3r1,Duox1,Tbk1,Cx3cl1,Cxcr3,Tnfrsf8,Cmklr1,Il10rb,H2-M3,Kras,Cnn2,Bag4,Oprd1,Il11,Plcb1,Acsl1,Lama5,Irf8…
4322	GOBP_SYNAPTIC_VESICLE_CLUSTERING	0.0121704	0.460027	0.678529	1.70818	59	13	Syndig1,Syn3,Brsk2,Syn1,Nlgn2
9045	HP_SYMPHALANGISM_AFFECTING_THE_PHALANGES_OF_THE_HAND	0.0121975	0.460027	-0.66078	-1.70177	61	15	Myh3,Slc26a2,Chsy1,Myh8,Tfap2b,Nog
9214	HP_TENTED_UPPER_LIP_VERMILION	0.0123345	0.462318	-0.411883	-1.52632	67	85	Ryr1,Fat4,Ncapg2,Itga7,Gpc4,Kcnk9,Dll1,Unc80,Mbd5,Gas1,Fgf8,Pigv,Pigb,Foxg1,Cdon,Dlk1,Znhit3,Mesd,Nalcn,Nxn,Aldh6a1,Nexmif
7475	HP_DEATH_IN_INFANCY	0.0123931	0.462318	-0.348643	-1.41754	70	156	Antxr2,Smo,Gpc3,Dll3,Prokr2,Myh11,Lama3,Crlf1,Gldc,Ascl1,Gpc4,Myo5b,Slc26a2,Crtap,Prps1,Alpl,Frem2,Emg1,Qrsl1,Msh6,Nadk2,Stat2,Pex26,Pigb,Cdon,Nadsyn1,Alg1,Tor1a,Ndufa2,Pex10,Mylk,Tmem260,Nxn
4234	GOBP_EPITHELIAL_CELL_CELL_ADHESION	0.0124659	0.462318	-0.646029	-1.71489	63	17	Dsp,Plekha7,Bves,Kit
3699	GOBP_DEVELOPMENTAL_GROWTH_INVOLVED_IN_MORPHOGENESIS	0.0125031	0.462318	0.307582	1.3544	50	218	Cpne9,Bdnf,Sema3a,Sema3e,Sema7a,Nrn1l,Sema3c,Cpne5,Rtn4r,Emx1,Draxin,Twf2,Six1,Plxna1,Ulk2,Rnf157,Magi2,Bmp4,Islr2,Spry2,Fstl4,Epha7,Fgf1,Pou4f2,Tnr,Sh3gl2,Sema4c,Lpar3,Lhx1,Llph,Mesp1,Cdk5r1,Esr1,Cpne1,Sox9,Eif4g2,Syt1,Tmem108,Hsp90aa1,Ppp3cb,Sema4a
3315	GOBP_REGULATION_OF_CHEMOTAXIS	0.0125343	0.462318	-0.33349	-1.39773	72	197	Ntf3,Il16,Mstn,Dusp1,Fgf18,Il6,Tpbg,Mapk3,Sema4f,Fgf10,Edn3,Tiam1,Plxna3,Sema3g,Cxcl12,Il6ra,Rarres2,Mif,Zswim5,Ppm1f,S1pr1,Nrp1,Dscam,Ccl19,Ager,Lbp,Ptpro,Kdr,Sema4d,Pdgfra,Ddt,C5ar2,Tubb2b,Mcu,Vegfc,Zswim8,Cxcl14,Sema5b,Ccn3,Ptk2b,Prkd2,Vegfb,Efnb2
6145	GOMF_GLUCOSIDASE_ACTIVITY	0.0125515	0.462318	-0.73504	-1.71683	63	10	Kl,Lct,Gba2
10928	Gemma_GSE61301_Gene_expression_of_7_day_combinatorial_yohimbine_and_imipramine_treated_rat_hippocampi_treatment_yohimbine_imipramine_Up	0.0125531	0.462318	0.685889	1.6915	61	12	Rasl11b,Cxcr1,Brinp2,Adm,Arhgef2,Fbxl15,Lypla2,Dclk2
3012	GOBP_LYMPHOCYTE_ACTIVATION	0.0126868	0.465677	0.255473	1.24061	44	586	Cd1d1,Rasgrp1,Inhba,Mpl,Cd7,Sox11,Cdkn1a,Gpnmb,Lgals3,Foxj1,Cebpb,Ticam1,Bcl3,Arg2,Tlr9,Was,Rara,Gsn,Rbpj,Sox4,Blnk,Casp8,Zmiz1,Clec7a,Cd3g,Egr3,Pik3r6,Tnfsf11,Mef2c,Ebi3,Cd22,Zfpm1,Hsph1,Prdm1,Cr2,Cyp26b1,Pla2g2d,Gal,Tnfrsf13b,Cd74,Cgas,Cdh26,Bmp4,Lgals9,Fkbp1a,Fzd7,Icos,Slc39a10,Socs1,Lyl1,Dpp4,Fancd2,Ccl12,Mapk8ip1,Cd3e,Cd274,Pik3r1,Prex1,Tbk1,Nfam1,Ndfip1,H2-M3,Bloc1s3,Ntrk1,Smad3,Vtcn1,Il11,…
8616	HP_ABNORMALITY_OF_METACARPAL_EPIPHYSES	0.0127789	0.467495	0.674267	1.69745	62	13	Bgn,Col9a3,Rps6ka3,Nsd2
1259	GOBP_PHOSPHATIDYLINOSITOL_3_KINASE_SIGNALING	0.0129597	0.469781	-0.356855	-1.43305	73	141	Ntf3,Twist1,Tgfb2,Flt3,Klf4,Dcn,Mapk3,Agt,Wnt16,Pik3ip1,Ltk,Pip5k1b,Kit,Irs1,Angpt1,Ppp1r16b,Kdr,Sema4d,Pdgfra
3320	GOBP_PIGMENT_CELL_DIFFERENTIATION	0.0130094	0.469781	-0.534862	-1.63743	67	32	Kitl,Rab27a,Rab38,Edn3,Gli3,Hps4,Kit,Cd63,Cited1,Adamts20,Enpp1
4082	GOBP_RESPONSE_TO_EPINEPHRINE	0.0130108	0.469781	0.641112	1.67583	63	15	Penk,Kcnq1,Adipoq,Pde4b
2514	GOBP_POSITIVE_REGULATION_OF_CIRCADIAN_RHYTHM	0.0130126	0.469781	-0.677115	-1.68581	65	13	Npy2r,Ghrh,Ghrhr,Crh,Rora,Rorc
96	GOBP_UROGENITAL_SYSTEM_DEVELOPMENT	0.0131126	0.470202	-0.303115	-1.33293	79	303	Fat4,Smo,Gpc3,Calb1,Greb1l,Tgfb2,Jag1,Pkd1,Dcn,Dlg5,Prox1,Agt,Zbtb16,Aqp11,Ass1,Crlf1,Adamts1,Rarb,Fgf10,Itga8,Stra6,Gli3,Tbc1d32,Alox8,Sox8,Dll1,Trp63,Hes5,Il6ra,Frem2,Ahi1,Mme,Lrp4,Angpt1,Prom1,Fbn1,Tnc,Ptpro,Traf3ip1,Car2,Tiparp,Lgr4,Wnt11,Pdgfra,Ar,Kirrel3,Cited1,Hyal2,Hes1
4150	GOBP_PURINE_CONTAINING_COMPOUND_CATABOLIC_PROCESS	0.0131381	0.470202	-0.479044	-1.57576	69	45	Dpyd,Gda,Pde7b,Pde1a,Samhd1,Nt5e,Pde9a,Hint1,Nudt3,Nt5c1a,Mlycd,Nt5c2,Xdh,Nudt10,Pde8b,Nudt9,Pde2a
3631	GOBP_REGULATION_OF_FEEDING_BEHAVIOR	0.0131528	0.470202	-0.597283	-1.70679	67	23	Npy2r,Cck,Tacr3,Napepld
188	GOBP_MORPHOGENESIS_OF_AN_EPITHELIUM	0.0132096	0.4707	-0.2772	-1.27865	83	508	Fat4,Smo,Frzb,Gpc3,Twist1,Foxq1,Stard13,Cav3,Kdf1,Tgfb2,Trim71,Jag1,Rspo3,Pkd1,Klf4,Krt12,Igfbp5,Fst,Dact1,Rnf207,Dlg5,Prox1,Agt,Lama3,Hbegf,Wnt16,Ngfr,Psme1,Fgf10,Tiam1,Gpc4,Gli3,Sox8,Celsr3,Flrt3,Fermt1,Dll1,Trp63,Celsr1,Nrarp,Col5a1,Hes5,Krt27,Pml,Foxn1,Frem2,Spint2,Fzd5,Nrp1,Ahi1,Stil,Tnc,Ovol2,Gja1,Traf3ip1,Ripk4,Kdr,Rbm15,Lgr4,Lama1,Wnt11,Ccdc39,Pak1,Ar,Cited1,Cecr2,Mrtfa,Dll4,Pdpn,Hes1,Edn…
3080	GOBP_ASTROCYTE_ACTIVATION	0.0133514	0.473754	-0.5975	-1.68959	68	22	Smo,Bace2,Il6,Ifng,Ager,Nr1d1
237	GOBP_MYELOID_LEUKOCYTE_ACTIVATION	0.0133817	0.473754	0.255642	1.23667	47	559	Serpina3n,Tmc6,Batf3,Olfm4,Cd68,Lyz1,Ticam2,Lgals3,Cxcr1,Aldh3b1,Ticam1,Dysf,Gsn,Rap1b,Rbpj,Cd14,Pla2g3,Prg3,Rab44,Cd74,Gpr84,Cat,Hgsnat,Sphk1,Ckap4,Aga,Cxcl5,Stxbp1,Ttr,Ctsz,Mgst1,Idh1,Plac8,Prex1,Cx3cl1,Nfam1,Cep290,Arhgap45,B4galt1,Tubb4b,Vamp2,Plekho2,Cnn2,Bpi,Tlr6,Tlr8,Ostf1,Myo18a,1600012H06Rik,Gsdmd,Nfasc,Clnk,Itgb2,Anxa3,Ypel5,Ptprc,Pfkl,Tyrobp,Tlr7,Commd3,Fcgr2b,Chga,Aoc1,Dsn1,Cotl1,Tmem…
3396	GOBP_REGULATION_OF_LYMPHOCYTE_ACTIVATION	0.0134281	0.473858	0.274915	1.28722	50	380	Cd1d1,Inhba,Mpl,Sox11,Cdkn1a,Gpnmb,Lgals3,Foxj1,Cebpb,Ticam1,Arg2,Tlr9,Rara,Sox4,Zmiz1,Clec7a,Egr3,Pik3r6,Tnfsf11,Mef2c,Ebi3,Cd22,Hsph1,Prdm1,Cyp26b1,Pla2g2d,Gal,Tnfrsf13b,Cd74,Cgas,Bmp4,Lgals9,Icos,Slc39a10,Socs1,Dpp4,Fancd2,Ccl12,Mapk8ip1,Cd3e,Cd274,Pik3r1,Nfam1,Ndfip1,H2-M3,Bloc1s3,Vtcn1,Clnk,Selenok,Dtx1,H2-Oa,Ptprc,Ifnb1,Tyrobp,Tnfsf13b,Fcgr2b,Hfe,Cd28,Lgals1,Il36b,Flt3l,Tfrc,Tbx21,Sh3rf1,Pl…
5223	GOCC_RIBOSOME	0.013471	0.473858	-0.34565	-1.40842	76	160	Rps15a,Rpl14,Rpl21,Mrpl33,Mrps6,Rps5,Mrpl23,Rps21,Rpsa,Rpl18,Rpl13a,Mrpl57,Mrpl42,Eef2,Rpl18a,Rack1,Mrpl11,Mrpl52,Eif3h,Mrps31,Mrpl51,Gadd45gip1,Mrpl53,Mrpl58,Rpl31,Mrps10,Mrpl13,Rps25,Chchd1,Aurkaip1,Rpl24,Mrpl46,Mrps14,Hspa14,Rpl11,Rps9,Rpl38,Mrps26,Mrps9,Dap3,Mrpl37,Mrpl50,Larp1,Rsl24d1,Mrpl9,Rpl10a,Mrps33,Mrpl12,Btf3,Rps7,Mrpl48,Mrps16,Apod,Ptcd3,Rps15,Eif2ak4,Mrpl36,Mrpl54,Rps6kl1,Mrpl27,Ape…
3889	GOBP_LENS_FIBER_CELL_DIFFERENTIATION	0.0135417	0.474824	0.522754	1.62169	64	30	Tmod1,Skil,Bfsp2,Vim,Spry2,Smad3,Spred1,Spred3,Pitx3,Fgf2,Fzr1
1271	GOBP_NEGATIVE_REGULATION_OF_MUSCLE_ADAPTATION	0.013631	0.475054	-0.71767	-1.71109	68	11	Klf4,Mlip,Igfbp5,Foxo1,Atp2b4
8635	HP_FINGER_SYNDACTYLY	0.0136348	0.475054	-0.336996	-1.39266	78	176	Fat4,Smo,Gpc3,Twist1,Bbs12,Myh3,Ccbe1,Dll3,Fgf10,Gpc4,Gli3,Fermt1,Trp63,Efnb1,Frem2,Lrp4,Dlx6,Hes7,Gja1,Ripk4,Chsy1,Dll4,Ift122,Phgdh,Bbs1,Fzd2,Wnt7a,Ofd1,Fance,Nxn,Arhgap31,Bbs4,Ttc8,Ripply2,Mesp2,Fanca,Nog,Med12,Wnt5a,Bbs9,Mks1,Apc,Nphp1,Adamts3,Fancl,Flnb
3941	GOBP_RESPONSE_TO_GROWTH_FACTOR	0.013872	0.48043	-0.266357	-1.25107	90	658	Ntf3,Kl,Fat4,Gdf10,Onecut1,Gpc3,Cidea,Twist1,Cav3,Tgfb2,Hap1,Nos1,Trim71,Mstn,Lum,Flt3,Klf4,Fgf18,Fst,Ccbe1,Dcn,Acvr2a,Vwc2l,Galnt3,Ndnf,Acvr2b,Mapk3,Agt,Ddit4,Tac1,Nrp2,Appl2,Ngfr,Shisa2,Htr3a,Jun,Fgf10,Sox5,Ascl1,Elapor2,Spry3,Adamtsl2,Vtn,Flrt3,Fermt1,Dll1,Hes5,Hivep1,Wfikkn1,Zfp423,Onecut2,Shcbp1,Pml,Atp2b4,Ppara,Spint2,Snai2,Nrp1,Grem2,Gas1,Fbn1,Chrd,Tnc,Ovol2,Kdr,Cd63,Ltbp4,Pdgfra,Dand5,Mts…
3037	GOBP_LIPID_PHOSPHORYLATION	0.0138767	0.48043	0.427508	1.55548	62	65	Ip6k3,Dgkb,Cish,Efr3a,Pik3r6,Efr3b,Socs1,Sphk1,Pik3r2,Pik3r1,Dgki,Pip5k1c,Pi4ka,Socs3,Pip4k2c,Bpnt1,Socs2
2459	GOBP_DOPAMINE_BIOSYNTHETIC_PROCESS	0.0140261	0.482649	-0.716428	-1.70812	70	11	Tgfb2,Nr4a2,Park7,Gch1
923	GOBP_EPIDERMIS_DEVELOPMENT	0.0140287	0.482649	-0.30487	-1.33434	84	290	Dsp,Smo,Foxq1,Hdac1,Kdf1,Tgfb2,Jag1,Klf4,Krt12,Igfbp5,Fst,Mycl,Hey2,Lama3,Wnt16,Ngfr,Krt26,Exph5,Fgf10,Elapor2,Tradd,Alox8,Fermt1,Dll1,Trp63,Ldb2,Hes5,Etv4,Cst6,Krt27,Txnip,Grhl1,Krt77,Foxn1,Ppara,Myo6,Lrp4,Prss8,Nme2,Ovol2,Pkp4,Lgr4,Dnase1l2,Ccn2,Hes1,Tnfrsf19,Macroh2a2
6672	GOMF_STRUCTURAL_MOLECULE_ACTIVITY_CONFERRING_ELASTICITY	0.014073	0.48266	0.7155	1.67308	68	10	Fbln2,Emilin1
7728	HP_MALIGNANT_HYPERTHERMIA	0.0141199	0.482761	-0.590987	-1.68881	72	23	Ryr1,Kdf1,Myh3,Crlf1,Cacna1s,Myf6
4094	GOBP_NEPHRON_EPITHELIUM_DEVELOPMENT	0.0141689	0.482932	-0.384729	-1.46765	77	102	Fat4,Smo,Gpc3,Calb1,Jag1,Pkd1,Agt,Aqp11,Gli3,Sox8,Dll1,Hes5,Ahi1,Prom1,Ptpro,Lgr4,Wnt11,Cited1,Hes1,Bmp2,Fgf8,Notch2,Osr1,Tfap2b
1358	GOBP_TERPENOID_BIOSYNTHETIC_PROCESS	0.0142305	0.483255	0.63813	1.66804	69	15	Aldh1a3,Rpe65,Rbp1,Akr1c18
8714	HP_MALIGNANT_GENITOURINARY_TRACT_TUMOR	0.0143616	0.483255	-0.664829	-1.68363	72	14	Rps15a,Tsr2,Rpl18,Msh6,Rpl31,Rpl11,Mlh1,Rps7
2480	GOBP_GAMMA_DELTA_T_CELL_DIFFERENTIATION	0.0143725	0.483255	0.695994	1.67991	70	11	Sox4,Egr3,Ptprc,Sox13,Stat5b,Ccr9
10765	Gemma_GSE50423_Contextual_fear_conditioning_in_the_mouse_hippocampus_timepoint_4.h_Up	0.0144861	0.483255	-0.267988	-1.25336	93	616	Dsp,Slc27a2,Golm1,Bbs12,Nt5dc2,Ppp1r3g,Smpdl3b,Pdzrn3,Ccno,Mertk,Kcnk10,Mlip,B3galt5,Scnn1a,Hey2,Cables1,Spns2,Prkg1,Rps6ka2,Kansl1l,Cmbl,Adcy8,Folh1,Osbpl1a,Appl2,Atad2b,Slc16a4,Oprl1,Ranbp17,Il33,Pla2g4e,Slc9a5,Pip5k1b,Crtap,Vtn,2210408I21Rik,Abca8a,Abcg2,Scaper,Prodh,Alpk1,Orai2,Grin3a,Ndst4,St3gal4,Grid2,Ccdc85a,Lpp,Ppara,Tmc7,Cwc27,Atp10a,Rgs20,Sh3bp5,Prom1,Ppp1r16b,Fbn1,Dcc,Nt5e,Fam13a,Cln6…
6813	HP_RENAL_AGENESIS	0.0145359	0.483255	-0.35092	-1.4199	82	150	Tnxb,Greb1l,Tacr3,Ndnf,Frem1,Prokr2,Rps15a,Fgf10,Itga8,Tsr2,Chd7,Gli3,Flrt3,Dll1,Trp63,Ccnq,Frem2,Lrp4,Stil,Gas1,Dcc,Cit,Rpl18,Sass6,Fgf8,Phgdh,Il17rd,Cdon,Nadsyn1,Nsmf,Ofd1,Fance,Pycr2,Xrcc4,Rpl31,Puf60,Cplane1,Surf1,Cenpj,Fanca,Eya1,Rpl11,Spry4,Mks1
9616	HP_ABNORMAL_NASAL_BASE	0.0145583	0.483255	-0.664097	-1.68178	73	14	Lifr,Slc26a2,Vac14,Auts2,Exosc2
164	GOBP_POSITIVE_REGULATION_OF_T_CELL_MEDIATED_CYTOTOXICITY	0.014585	0.483255	0.619372	1.67265	70	17	Cd1d1,Stx7,H2-M3,Ptprc,Fadd,Il12a,H2-Ea,Il12b
4884	GOBP_NEGATIVE_REGULATION_OF_VASCULAR_ASSOCIATED_SMOOTH_MUSCLE_CELL_PROLIFERATION	0.014585	0.483255	0.617942	1.66879	70	17	Cdkn1a,Tgfb3,Mef2c,Adipoq,Pparg,Myocd
6313	GOMF_PASSIVE_TRANSMEMBRANE_TRANSPORTER_ACTIVITY	0.0145867	0.483255	0.266836	1.25967	53	421	Otop2,Tmc6,Aqp6,Slc4a11,Scn1b,Grin1,Panx1,Lrrc55,Kcnq1,Kcns2,Gabrr2,Gja10,Cacng3,Kcnh7,Cacna1g,Lrrc8e,Kcnk4,Cacna2d4,Kcnip4,Gabrg2,Lrrc8b,Hcn1,Scn4b,Cacna2d2,Slc24a4,Cacnb1,Kcnab1,Trpm4,Fxyd4,Ano10,Grin3b,Steap1,Kcne4,Kcnh3,Tmc8,Chrna1,Kcnk3,Nmur2,Kcnj6,Cacna1i,Fxyd1,Kcnh5,Kcnip1,Cacng8,Ttyh1,Gabra4,Calhm1,Trpm6,P2rx6,Grin2a,Tmem37,Fkbp1b,Kcnd1,Chrnb3,Scn5a,Asic1,Kcnk1,Gria3,Kcnj10,Cacnb2,Ano3,Lr…
1623	GOBP_MACROPHAGE_DIFFERENTIATION	0.0146404	0.483255	0.485016	1.60962	68	41	Inhba,Trib1,L3mbtl3,Casp8,Adipoq,Bmp4,Prkca,Nkx2-3,Il34,Cebpa,App,Lif,Fadd,Vegfa,Cebpe,Tgfb1,Tlr2,Pf4
1591	GOBP_MUSCLE_FILAMENT_SLIDING	0.0146628	0.483255	0.501431	1.60271	69	34	Myl4,Tnni1,Tcap,Tmod1,Mybpc3,Tnnc1,Vim,Acta1,Tnnc2
2874	GOBP_POSITIVE_REGULATION_OF_ENDOCYTOSIS	0.0147139	0.483488	-0.396511	-1.48593	80	91	Ntf3,Gpc3,Cav3,Tfr2,Appl2,Vtn,Dll1,Ahi1,Angpt1,Drd2,Ccl19,Cd63,Ankfy1,Plcg2,Sele,Dab2,Apln,Cln3,Apoe,Axl,Tor1a,Stap1,Cd36,Ano6,Pcsk9,Sh3gl1,Wnt5a
10283	Cembrowski_HippoSeq_ca4-ca3_d-ca3_v-ca2-ca1_d-ca1_v__VS__dg_d-dg_v	0.0149007	0.483694	0.566429	1.65786	71	23	Fhl2,Sema3e,Me1,Dkk3,Neurod6,Ppp2r2b,Synj2,Hapln4,Stmn2,Syt1
475	GOBP_MITOCHONDRIAL_ELECTRON_TRANSPORT_NADH_TO_UBIQUINONE	0.0149057	0.483694	-0.484939	-1.57818	78	43	Park7,Ndufa12,Ndufs3,Ndufc1,Ndufa2,Ndufs7,Ndufb5,Ndufb11,Ndufa11,Ndufs8,Ndufa5,Coq9,Ndufs1,Ndufb3,Ndufv3,Pink1,Ndufb7,Dld,Ndufa6,Ndufb8,Ndufs2
6518	GOMF_CHEMOREPELLENT_ACTIVITY	0.0149938	0.483694	0.538221	1.62196	71	26	Sema3a,Sema3e,Sema7a,Sema3c,Dpp4,Epha7,Nrg3,Sema4c
3884	GOBP_SARCOPLASMIC_RETICULUM_CALCIUM_ION_TRANSPORT	0.015	0.483694	-0.566737	-1.66021	77	26	Ryr1,Gstm7,Trdn,Chd7,Sri
346	GOBP_REGULATION_OF_T_HELPER_1_TYPE_IMMUNE_RESPONSE	0.0150115	0.483694	-0.574454	-1.67249	77	25	Il1r1,Il33,Ccl19,Nlrp10,Slc11a1,Il27ra
10497	Blaveri_2010_FlindersSensitiveLine_Downregulated_HC	0.0150801	0.483694	-0.274017	-1.26733	95	533	Golm1,Mfge8,Flt3,Slc25a18,Aifm3,Ints6l,Nrip3,Echdc2,Slc35d3,Ddit4,Tbc1d2b,Gldc,Zfp692,Tradd,P4ha2,Celsr3,Gng7,Csad,Abcg2,Bcdin3d,Zfp467,Elovl2,Rarres2,Cdc42ep4,Klhl32,Rpap1,Cc2d2a,Amot,Nr2e1,Gba2,Tbkbp1,Ndrg2,S1pr1,Myo6,Alkbh1,Lrp4,Slc27a1,Fam193b,Sorbs1,Clk1,Zfp612,Ppp1r16b,Axin2,Pfas,Rhpn2,Hopx,Thsd7b,Nt5e,Speg,Irf9,Pdzd4,Adam11,Emg1,Car2,Ankrd10,Dcxr,Cyyr1,Plat,Bmp2k,Slc15a2,Tppp,Med13l,Cyp4f1…
335	GOBP_REGULATION_OF_MYELOID_LEUKOCYTE_DIFFERENTIATION	0.0151279	0.483694	0.37322	1.4633	67	100	Inhba,Trib1,Tesc,Cebpb,Il20,Rara,Casp8,Pla2g3,Tnfsf11,Zfpm1,Adipoq,Cd74,Tfe3,Prkca,Pik3r1,Ndfip1,Ubash3b,Pou4f2,Cldn18,Tyrobp,Gpr68
3044	GOBP_PHOSPHATIDYLINOSITOL_PHOSPHORYLATION	0.0151321	0.483694	0.458849	1.59519	70	51	Ip6k3,Cish,Efr3a,Pik3r6,Efr3b,Socs1,Pik3r2,Pik3r1,Pip5k1c,Pi4ka,Socs3,Pip4k2c,Bpnt1,Socs2
7689	HP_HYPERAMMONEMIA	0.0152113	0.483694	-0.458763	-1.55948	80	53	Ass1,Car5a,Asl,Mmaa,Rint1,Hadha,Slc25a42,Mccc1,Mmut,Serac1,Mccc2,Mrm2,Cad,Glul,Uqcrc2,Slc25a13,Mecp2,Cox6b1,Pcca,Dld,Ndufa6,Nbas,Mmachc
814	GOBP_NEUROTRANSMITTER_SECRETION	0.0153061	0.483694	0.335422	1.4039	65	149	Slc18a3,Syn3,Syt12,Syt6,Stxbp5,Rap1b,Prkcg,Napa,Mef2c,Syt5,Syn1,Unc13b,Stxbp5l,Stx1a,Git1,Stxbp1,Chat,Bloc1s6,Pip5k1c,Vamp2,Htr2a,Asic1,Hcrt,Cacnb2,Cask,Napb,Lin7a,Gad2,Snap29,Syt1,Prepl,Tspoap1,P2ry4,Erc2,Rims3,Doc2a,Prkcb,Rims4,Lrrk2,Chrnb4,Stx1b,Stx11,Pclo,Hrh3,Apba1,Nrxn2,Prrt2,Gipc1,Syt8,Gsk3b
4022	GOBP_CELLULAR_RESPONSE_TO_PURINE_CONTAINING_COMPOUND	0.0153785	0.483694	-0.66927	-1.66628	77	13	Ryr1,Gstm7,Cacna1s
869	GOBP_BEHAVIOR	0.0154064	0.483694	-0.275858	-1.27174	97	505	Ntf3,Npy2r,Lrrn4,Bbs12,Calb1,Cck,Drd5,Kcnk10,Htr2c,Cartpt,Tacr3,Tpbg,Chrna4,Asic4,Nr4a2,Tafa2,Tac1,Homer2,Negr1,Adcy8,Efnb3,Slc6a1,Dach1,Rasgrf1,Pde1b,Jun,Gria1,Oprl1,Stra6,Chd7,Astn1,Gli3,Npas4,Cxcl12,Zfx,Ghrh,Ido1,Kit,Slc7a11,Napepld,Chrna7,Nr2e1,Ppara,Thra,Mbd5,Ahi1,Fxn,Dscam,Mme,Adcy1,Gfral,Drd2,Ghrhr,Ager,Cln6,Kcnk2,Adrb1,Pyy,Gja1,Sptbn4,Hpgds,Ncoa1,Strn,Kirrel3,Scn9a,Crh,Mta1,Fos,Park7,Npc1…
10545	Johnson_2016_Coexpression_Hippocampus_Human_M9	0.0154332	0.483694	-0.348191	-1.41015	87	152	Frat2,Map3k5,Osbpl1a,Exph5,Cep350,Gli3,Zfp462,Acer3,Zfp827,Lpp,Frmd6,Peg3,Rorb,Dffa,Zbtb20,Cdh4,Galk2,Rnf215,Inip,Rbm43,Bmp2,Ago2,Tm7sf3,Ikzf4,Banp,Tnrc6a,Rps6ka5,Kdm5a,Lyn,Zbtb40,Aldh6a1,Spop,Srsf4,Cxxc4,Foxred2,Ficd,Ep300,Add3,Cuedc1,Ntm,Zc3h11a,Pcdh17,Rinl,Ttc17,Dip2c,Hnrnpl,Kcnn3,Crebrf,Tnpo3,Bbx,Zfp654,Rspry1,Brpf1,Zfp641,Nr1d2,Rnf170
21	GOBP_NUCLEAR_TRANSCRIBED_MRNA_CATABOLIC_PROCESS_NONSENSE_MEDIATED_DECAY	0.015444	0.483694	-0.425928	-1.52387	83	70	Rps15a,Rpl14,Rpl21,Rps5,Rps21,Rpsa,Rpl18,Rpl13a,Smg1,Pnrc2,Rpl18a,Exosc10,Upf3b,Rpl31,Rps25,Rpl24,Casc3,Rpl11,Rps9,Rpl38,Rpl10a,Rps7,Dcp1a,Smg7,Pabpc1,Nbas,Rps15,Dcp2
10335	MANNO_MIDBRAIN_NEUROTYPES_HDA1	0.0154905	0.483694	-0.272993	-1.26383	98	536	Fat4,Tenm1,D430041D05Rik,Tmem255a,Gfra1,Calb1,Ctxn2,Grik3,Ccbe1,Acvr2a,Shisa6,Zcchc12,Chd3,Stk32b,Chrna4,Tshz2,Nr4a2,B3galt2,Tac1,Negr1,Adcy8,Gpr12,Tox3,Pdzrn4,Pnma2,Ntng1,Ap1s2,Lgi2,Prdm8,Slc17a6,Dapk1,Npas4,Plxna3,Rapgef5,Pde1a,Tmem35a,Slc4a4,Tub,Ldb2,Scaper,Plxnc1,Grin3a,Klhl32,Mast1,Scn3a,Atp11c,Chrna7,Marchf1,Ccdc85a,Asxl3,Cers6,Spint2,Elfn2,Gabra2,Dscam,Dnm3,Sh3bp5,Armh4,Cdk14,Adcy1,Smim17,…
3642	GOBP_CARDIAC_EPITHELIAL_TO_MESENCHYMAL_TRANSITION	0.0155709	0.483694	-0.538283	-1.62195	80	30	Twist1,Tgfb2,Jag1,Hey2,Wnt16,Snai2,Bmp2,Fgf8,Olfm1
10446	DESCARTES_FETAL_CEREBELLUM_MICROGLIA	0.0157309	0.483694	0.265931	1.26175	57	445	Plekha2,Batf3,Cdkn1a,Lacc1,Cd68,Rgs10,Gpnmb,Cd300c2,Gbp2,Lyz1,Lgals3,Aldh3b1,S100a4,Was,Tfcp2l1,Agmat,Cd14,Blnk,Clec7a,Egr3,Ebi3,Mefv,Ucp2,Cacna2d4,Cd74,Gpr84,Pparg,Pik3r5,Tlr5,Serpinf1,Arhgap12,Otud1,Dpp4,Ccl12,Sptlc3,Ctsz,Arl5c,Tmc8,Cd274,Myo7a,Nfam1,B4galt1,Tlr6,Ptgs1,Ly96,Atp6v1b2,Fam149a,Irf8,Arhgap30,Itgb2,Il17ra,Ptprc,Tyrobp,Tnfsf13b,Tlr7,Ell2,Fcgr2b,Plcb2,Rab20,Cep295nl,Cd28,Osm,Tbc1d22a,…
10676	VERHAAK_GLIOBLASTOMA_MESENCHYMAL	0.0157744	0.483694	0.312094	1.35429	65	193	Igfbp6,Il15ra,Fhl2,Timp1,Lgals3,Aldh3b1,S100a4,Cebpb,Cd14,Casp8,Col1a2,Arsj,Tgfbi,Ucp2,Man1a,Ctsz,Sat1,Cnn2,Rabgap1l,Plk3,Ly96,Acsl1,Arpc1b,Itgb2,Ptprc,Fcgr2b,Hfe,Lgals1,Thbd,Plaur,Trpm2,Sqor,Col8a2,Vdr,Kynu,Mafb,Fcgr3,Eng,Clic1,BC028528,Pigp,Blvrb,Lair1,Ltbp1,Mapk13,Slc16a3,Relb,Ctsb,Anxa4,Anxa2,Tnfrsf1a,Mgst2,Tymp,Wipf1,Ptpn6,Alox5,Cpq,Iqgap1,Tnfrsf11a
7526	HP_CARDIOMEGALY	0.0157809	0.483694	-0.404203	-1.49786	86	85	Dsp,Tgfb2,Plagl1,Igf2,Prkg1,Actn2,Myh11,Gatb,Vac14,Samhd1,Fbn1,Nhlrc2,Coq2,Rfc2,Bmp2,Enpp1,Phyh,Stat2,Cacna1c,Tgfbr1,Pigs,Mylk
10426	DESCARTES_MAIN_FETAL_VASCULAR_ENDOTHELIAL_CELLS	0.015784	0.483694	-0.256302	-1.22325	106	838	Il1r1,Dsp,Tnxb,Kl,Ralgapa2,Nkd2,Frzb,Ntn5,Spink8,Clec1a,Twist1,Foxq1,Greb1l,Card10,Qrfpr,Cobll1,Kitl,Slc6a13,Car4,Ppic,Tspan18,Lum,Neurl1b,Zfp503,Klf4,Grb14,Dcn,Slco2a1,Ramp3,Palmd,Igf2,Ptchd4,Zap70,Gpr182,Spns2,Ndnf,Myom2,Prox1,Thsd7a,Adamts9,Tm4sf1,Rftn2,Tafa2,Rassf9,Nrp2,Lhfpl2,Sh3tc2,Ifitm2,Pgm5,Slc16a4,Gabrd,Edn3,Il33,Tmem88,Synm,Cfp,Lmo2,Stra6,Xpnpep2,Trp53i11,Slc26a2,Sema3g,Cxcl12,Rapgef5,…
10389	HU_FETAL_RETINA_BLOOD	0.0158228	0.483694	0.301563	1.33425	64	223	Myl4,S100a6,Dct,Rgs10,Tesc,Melk,Tmod1,Smim5,S100a4,Bgn,Col3a1,Col1a2,Ucp2,Cat,Stradb,Nid1,Mgst1,Rrm2,Troap,Tns1,Naa50,Wdr26,Alas2,Tmem14c,Hk1,Epor,Pdcd10,Trak2,Tmem141,Ell2,Pmel,Lgals1,Cped1,Tfrc,Capns1,Aprt,Ripor3,Ermap,Cdkn3,Blvrb,Cenph,Cdc42ep1,Mpp1,Pim1,Slc1a5,Ctsb,Pcolce
10792	Gemma_GSE131972_Early_Life_Stress_Restricts_Translational_Reactivity_in_CA3_Neurons_Associated_with_Altered_Stress_Response_in_Adulthood_treatment_1_treatment_2_forced.swim.test_Down	0.0158761	0.483694	-0.516235	-1.59732	82	34	Igsf1,Gfra1,Lum,Rxfp3,Alcam,Fads6,Cntnap5a
10794	Gemma_GSE131972_Early_Life_Stress_Restricts_Translational_Reactivity_in_CA3_Neurons_Associated_with_Altered_Stress_Response_in_Adulthood_treatment_1_treatment_2_early.life.stress_Down	0.0158761	0.483694	-0.516235	-1.59732	82	34	Igsf1,Gfra1,Lum,Rxfp3,Alcam,Fads6,Cntnap5a
9880	HP_REDUCED_FORCED_VITAL_CAPACITY	0.0159355	0.483694	-0.659494	-1.67012	80	14	Ryr1,Sftpc,Csf2ra,Slc25a21
173	GOBP_LYMPH_VESSEL_DEVELOPMENT	0.0159738	0.483694	-0.572689	-1.66735	82	25	Pkd1,Ccbe1,Acvr2b,Nr2f2,Prox1,Pdpn,Vegfc,Tmem204,Clec14a
408	GOBP_CARDIAC_CHAMBER_FORMATION	0.0159951	0.483694	0.675766	1.66654	78	12	Sox11,Sox4,Mef2c,Mesp1,Hand2
10267	DropViz_HC_Oligodendrocyte_Tfr_cluster-markers.csv	0.0160178	0.483694	0.372272	1.45958	71	100	Tnni1,Sgk1,Ermn,Tubb4a,Chn2,Gsn,Tmem88b,Tmem125,Lpar1,Aspa,Atp1b3,Mobp,Cntn2,Myrf,Insc,Tmem63a,Hapln2,Cdc42ep2,Pigz,Rnf13,Mal,Nkx6-2,Plp1,Klhl4,Slc12a2,Cldn11,Creb5,Opalin,Tppp3
8696	HP_APLASIA_HYPOPLASIA_OF_THE_LUNGS	0.0160352	0.483694	-0.359354	-1.42659	90	131	Ryr1,Smo,Greb1l,Myh3,Agt,Itga7,Rarb,Itga8,Lifr,Stra6,Slc26a2,Trip4,Cc2d2a,Frem2,Evc2,Ltbp4,Coq7,Fam20c,Ift80,Tmem94,Pkhd1,Phgdh,Cspp1,B3galt6,Dlk1,Lgi4,2700049A03Rik,Nek8,Invs,Nphp3,Gpkow,Gle1,Nup88,Ift140,Mctp2,Mks1,Neb,Etfb,Lbr,Flnb,Zmpste24,Intu,Fgfr3,Trip11,Map3k20,Donson
7751	HP_ABNORMAL_LUNG_MORPHOLOGY	0.0160696	0.483694	-0.25512	-1.22032	108	867	Dsp,Ryr1,Fat4,Csf2rb2,Smo,Gpc3,Aloxe3,Greb1l,Myh3,Tgfb2,Kitl,Rab27a,Bcl6,Nos1,Jag1,Magel2,Ccno,Ccbe1,Slco2a1,Scnn1a,Il6,Zap70,Prkg1,Dnaaf3,Nr2f2,Agt,Zbtb16,Dll3,Ung,Myh11,Lck,Lama3,Crlf1,Rps15a,Chek2,Sting1,Itga7,Rarb,Itga8,Itpr1,Rag2,Ntng1,Gpc4,Lifr,Stra6,Chd7,Galns,Traip,Sftpc,Gli3,Slc26a2,Crtap,Prps1,Hps4,Dll1,Csf2ra,H2-Ab1,Col5a1,Ccnq,Malt1,Il6ra,Trip4,Nabp1,Cc2d2a,Mif,Ifng,Cftr,Pml,Mplkip,Fo…
847	GOBP_MUSCLE_ORGAN_DEVELOPMENT	0.0160867	0.483694	-0.301505	-1.32215	97	293	Dsp,Ryr1,Smo,Twist1,Cav3,Hlf,Myh3,Tgfb2,Capn3,Mstn,Dcn,Igf2,Hey2,Myom2,Nr2f2,Prox1,Ass1,Hbegf,Klf5,Itga7,Mkx,Stra6,Chd7,Bves,Jph1,Sox8,Dll1,Srpk3,Igsf8,Foxn2,Myorg,S1pr1,Gtf3c5,Myf6,Sri,Sgcd,Tnnt2,Speg,Foxk1,Atf3,Dll4,Smtnl1,Fos,Bmp2,Fgf8,Eef2,Myoz2,Tifab,Csrp3,Sirt1,Cdon,Fzd2,Myom1,Tgfbr1,Mtm1,Fktn,Rbm24,Ankrd1,Uqcc2,Six4,Mylk,Foxc1,Msc
211	GOBP_LENS_DEVELOPMENT_IN_CAMERA_TYPE_EYE	0.0161612	0.483694	0.406058	1.50466	72	72	Nectin3,Sox11,Tmod1,Skil,Bmp4,Bfsp2,Vim,Spry2,Ski,Smad3,Spred1,Spred3,Pitx3,Fgf2,Bcar3,Cryba2,Fzr1,Shroom2
2283	GOBP_CD4_POSITIVE_ALPHA_BETA_T_CELL_CYTOKINE_PRODUCTION	0.0161667	0.483694	-0.629636	-1.67138	82	17	Il1r1,Il6
484	GOBP_PYRIMIDINE_NUCLEOTIDE_METABOLIC_PROCESS	0.0161745	0.483694	-0.470472	-1.55192	85	46	Dpyd,Upp1,Ung,Dctd,Prps1,Ak5,Nme2,Umps,Nme3,Dtymk,Nthl1,Tyms,Neil2,Cad,Nme4
4067	GOBP_ICOSANOID_TRANSPORT	0.016222	0.483794	0.467891	1.59215	75	46	Drd4,Abcc3,Pla2g3,Tnfsf11,Pla2g5,Pla2g2d,Pla2r1,Nmur2,Ptges,Pla2g2f,Pla2g4a,Pla2g10,Sstr4,Ace,Nos2,Pla2g4f,Oxt,Tnfrsf11a
2369	GOBP_VASCULAR_ENDOTHELIAL_GROWTH_FACTOR_SIGNALING_PATHWAY	0.0163219	0.485454	-0.492015	-1.57895	85	40	Flt3,Ccbe1,Dcn,Nrp2,Dll1,Nrp1,Kdr,Cd63,Pdgfra,Vegfc,Prkd2,Vegfb,Pgf,Foxc1,Xdh,Vegfd,Adamts3,Pik3cb,Prkd1
3068	GOBP_EPHRIN_RECEPTOR_SIGNALING_PATHWAY	0.016408	0.486696	0.392962	1.48866	73	81	Ephb6,Epha8,Grin1,Rbpj,Rock2,Git1,Ap2a1,Epha5,Ss18,Epha7,Ephb1,Ntrk1,Efna3,Arpc1b,Anks1,Epha4,Ephb3,Arpc4,Ptk2,Sdc2,Cdk5r1,Sipa1l1,Rhoa
450	GOBP_AMINOGLYCAN_BIOSYNTHETIC_PROCESS	0.0164963	0.487998	-0.374499	-1.44951	91	112	Ogn,Chst9,Gpc3,Lum,Csgalnact1,B3galt5,Dcn,B3galt2,Gpc5,Gpc4,B4galt4,St3gal1,Ndst4,St3gal4,Bcan,Angpt1,Chst12,Chsy1,Prelp,Cspg4,B3gnt6
9828	HP_ABNORMAL_THYROID_HORMONE_LEVEL	0.0165615	0.488609	-0.667194	-1.66111	83	13	Trhr,Magel2,Thra,Ndn
3423	GOBP_REGULATION_OF_OXIDOREDUCTASE_ACTIVITY	0.0167182	0.491908	-0.391912	-1.4705	91	92	Cygb,Cav3,Drd5,Acvr2a,Agt,Edn3,Npr3,Ifng,Atp2b4,Fxn,Aoc3,Park7,Abl2,Nod1,Slc4a1,Ptk2b,Gch1,Apoe,Cox17
10365	ZHONG_PFC_C3_MICROGLIA	0.0167976	0.492539	0.264957	1.25632	61	439	Penk,Gpc1,Sema3c,Lmo4,Grin1,Ackr1,Tmem121b,Npy,Prkar1b,Tubb4a,Ankrd13b,Csmd2,Sox4,Zfp324,Gprin1,Vstm2l,Ptpn5,Kndc1,Plxna1,Baalc,Rnf157,Trim67,Uchl1,Tubb3,Syt5,Cdh10,Neurod6,Rimbp2,Satb2,Sult4a1,Chgb,1700066M21Rik,Krt31,1110038F14Rik,Kif1a,Stx1a,Mapk8ip1,Epha5,Stxbp1,Tmem151b,Csdc2,Ncan,Bok,Pik3r2,Zc2hc1a,Fxyd7,Dcx,Lrp12,Fut9,Cacng8,Samd4b,Arid3b,Ralgps1,Nfasc,Fkbp1b,Trim2,Nap1l3,Sdk2,AI593442,Dtx…
1662	GOBP_INTRACELLULAR_RECEPTOR_SIGNALING_PATHWAY	0.0168294	0.492539	-0.313965	-1.34679	99	242	Aloxe3,Twist1,Hdac1,Nr2f2,Nr4a2,Ctbp2,Rarb,Rxrg,Plin5,Alox8,Nr2f1,Trp63,Trip4,Mn1,Alpk1,Nr2e1,Pml,Ppara,Prmt2,Safb2,Snai2,Thra,Ghrhr,Pagr1a,Rorb,Ptgis,Dhrs3,Ncoa1,Slc15a2,Pak1,Ar,Park7,Nr1d1,Rora,Nr3c2,Rorc,Nod1,Rxra,Nr2f6,Klf2,Inava,Trim15,Sirt1,Ubr5,Irak1,Dab2,Gper1,Nr3c1,Dnaaf4,Parp1,Irf3,Egln2,Ptpn22,Kank2,Slc46a2,Safb,Zcchc3,Rarg,Tspan6,Trerf1,Tifa,Ep300,Isl1
7920	HP_MYOKYMIA	0.0169804	0.492984	0.621877	1.64886	82	16	Gsn,Prkcg,Cacna1g,Uchl1,Ppp2r2b
5778	GOMF_G_PROTEIN_ALPHA_SUBUNIT_BINDING	0.0170054	0.492984	0.550824	1.63209	81	24	Rgs10,Lpar1,Rgs4,Lpar3,Htr2a,Rgs2,Nucb2,F2r,Rgs1,Rgs14,Sash1,Gas2l2
6403	GOMF_RECEPTOR_SERINE_THREONINE_KINASE_BINDING	0.0170054	0.492984	0.551329	1.63359	81	24	Inhba,Magi2,Bmp4,Bmp3,Gdf15,Smad6,Nodal,Oprd1,Bmp10,Pycard,Bmp5,Fadd
3962	GOBP_LEFT_RIGHT_AXIS_SPECIFICATION	0.0170622	0.492984	-0.720631	-1.68318	86	10	Smo,Dll1,Ahi1,Notch2
5970	GOMF_CALMODULIN_BINDING	0.0171191	0.492984	-0.331519	-1.37458	98	180	Ryr1,Unc13c,Myh3,Nos1,Pnck,Cth,Myh1,Myh11,Adcy8,Cacna1s,Ngfr,Pde1b,Myo5b,Dapk1,Pde1a,Phkg1,Trpv6,Iqcb1,Atp2b3,Rasgrf2,Atp2b4,Myo6,Obscn,Adcy1,Marcksl1,Camkv,Strn,Smtnl1,Ryr3,Slc8a3,Fbxl2,Adcy3,Rit2,Add2,Myh8,Kcnq5,Cacna1c,Mylk,Kcnq3,Rgs16,Mapkapk2,Invs,Epb41,Pde1c,Orai1,Eea1,Fas,Itpka,Add3,Myo5a,Gem
6217	GOMF_HYDROLASE_ACTIVITY_ACTING_ON_GLYCOSYL_BONDS	0.0171674	0.492984	-0.368948	-1.43425	95	115	Il1r1,Kl,Lct,Smpdl3b,Chia1,Ung,Il1rapl2,Acer3,Myorg,Gba2,Oard1,Amy1,Man2a2,Man2b2,Hyal2,Mpg,Ganab,Nthl1,Tlr1,Neil2,Man2a1,Manba,Man1c1,Maneal
4131	GOBP_MONOCARBOXYLIC_ACID_CATABOLIC_PROCESS	0.0171742	0.492984	-0.365015	-1.4356	96	123	Slc27a2,Twist1,Acaa2,Pck2,Echdc2,Eci1,Plin5,Abcd4,Sord,Ivd,Mmaa,Lpin3,Ppara,Irs1,Hadha,Dcxr,Ldhd,Mecr,Scp2,Echs1,Acadl,Xylb,Phyh,Mmut,Acacb,Mlycd,Crot
7596	HP_HYDROPS_FETALIS	0.0172039	0.492984	-0.411439	-1.5047	94	78	Ryr1,Fat4,Ccbe1,Rps15a,Tsr2,Slc26a2,Gatb,Vac14,Hadha,Qrsl1,Rpl18,Cars2,Ift80,Prkcd,Enpp1,Alg1,Wnt7a,Gypc,2700049A03Rik,Rpl31,Epb41,Uros,Abcc6,Fas,Rpl11,Lbr,Adamts3,Sptb,Flnb,Trip11,Pth1r,Rps7,Piezo1
2494	GOBP_RETINOIC_ACID_METABOLIC_PROCESS	0.0173661	0.496002	0.599467	1.64348	83	18	Aldh1a3,Rbp1,Cyp26b1,Akr1c18,Adh1,Bco2,Adh7
6037	GOMF_STRUCTURAL_CONSTITUENT_OF_MUSCLE	0.0173996	0.496002	-0.506932	-1.57965	90	35	Capn3,Actn2,Myom2,Myh11,Synm,Jph1,Myl9,Obscn,Csrp2,Myh8,Csrp3,Myom1,Asph,Mybpc1
9708	HP_ABNORMAL_MUSCLE_FIBER_PROTEIN_EXPRESSION	0.0175911	0.497807	0.556504	1.62881	84	23	Col6a1,Syne1,Dysf,Large1,Lmna
3892	GOBP_HEPATOCYTE_DIFFERENTIATION	0.0175987	0.497807	-0.632009	-1.65046	89	16	Frzb,Pck2,Prox1
2398	GOBP_REGULATION_OF_MEIOTIC_NUCLEAR_DIVISION	0.017599	0.497807	0.522648	1.59621	83	28	Cdc20,Rad1,Piwil2,Mos,Plcb1,Fbxo43,Nanos2,Trip13,Fzr1,Lif,Calr,Psma8,Msx1
10307	FAN_EMBRYONIC_CTX_BRAIN_ENDOTHELIAL_1	0.0177033	0.498715	-0.284817	-1.28852	110	405	Dsp,Matn2,Nkd2,Spink8,Foxq1,Cobll1,Kitl,Car4,Ppic,Klf4,Slco2a1,Palmd,Igfbp2,Hpcal1,Afap1l2,Tm4sf1,Rps6ka2,Rftn2,Dach1,Tmtc4,Aif1l,Tmem88,Lifr,Lmo2,Stra6,Sema3g,Rapgef5,Lama4,Slc16a2,Malt1,Blcap,Cdc42ep4,Nampt,Tspan9,Slc7a11,Hdac7,Myorg,Alpl,Mfap2,S1pr1,Myo6,Atp10a,Lxn,Sorbs1,Prom1,Axin2,Hopx,Csrp2,Pkp4,Gja1,Kdr,Car2,Vwa2,Cyyr1,Laptm4b,Chst12,Erg,Hyal2,Dll4,Hes1,Rasip1,Lrrc17,Rgcc,Svip,Tmem204,Cle…
4097	GOBP_NEPHRON_MORPHOGENESIS	0.017722	0.498715	-0.424325	-1.51297	95	69	Fat4,Smo,Gpc3,Pkd1,Agt,Gli3,Sox8,Hes5,Ahi1,Lgr4,Wnt11,Cited1,Hes1,Bmp2,Fgf8
1261	GOBP_NEGATIVE_REGULATION_OF_PHOSPHATIDYLINOSITOL_3_KINASE_SIGNALING	0.017776	0.498956	-0.687374	-1.6762	89	12	Twist1,Klf4,Pik3ip1
8243	HP_HIP_CONTRACTURE	0.0180505	0.505369	-0.492835	-1.572	94	39	Ryr1,Myh3,Itga7,Slc26a2,Unc80,Speg,Zbtb20,Lgi4,Erlin2,Nalcn,Telo2
2523	GOBP_ATP_SYNTHESIS_COUPLED_ELECTRON_TRANSPORT	0.0181785	0.505916	-0.413565	-1.50028	99	75	Dguok,Park7,Ndufa12,Ndufs3,Sdhc,Ndufc1,Ndufa2,Ndufs7,Ndufb5,Ndufb11,Ndufa11,Ndufs8,Ndufa5,Uqcrc2,Coq9,Sdha,Uqcr11,Ndufs1,Uqcr10,Ndufb3,Ndufv3,Pink1,Cox6b1,Ndufb7,Dld,Ndufa6,Ndufb8,Cox7b,Cox4i1,Ndufs2,Cycs,Iscu,Cdk1,Ndufv1,Ndufb10,Cox7a2l,Ndufs4,Cox8a
10800	Gemma_GSE126678_Enduring_and_sex-specific_changes_in_hippocampal_gene_expression_after_subchronic_immune_challenge_treatment_Long.term.subchronic.immune.challenge.acute.immune.challenge_lipopolysaccharide_lipopolysaccharide_Up	0.0182237	0.505916	0.495795	1.58469	86	34	Bcl3,Ly6a,Ms4a6c,Plac8,Scgb3a1,Azin1,Selp,Cd244a,Adgrl4,Icam1,Fcgr3,Pdia3,Calr
2445	GOBP_REGULATION_OF_FATTY_ACID_BIOSYNTHETIC_PROCESS	0.0182901	0.505916	0.47068	1.57963	85	43	Ptgs2,Lpgat1,Pla2g3,Adipoq,Cd74,Abcd2,Avp,Prkab2,Apoa5,Abcd1,Slc45a3,Eif6,Rgn
9670	HP_PULMONARY_INTERSTITIAL_HIGH_RESOLUTION_COMPUTED_TOMOGRAPHY_ABNORMALITY	0.0183093	0.505916	-0.623678	-1.65556	93	17	Dsp,Csf2rb2,Sftpc,Csf2ra
3924	GOBP_REGULATION_OF_LEUKOCYTE_PROLIFERATION	0.0184287	0.505916	0.304866	1.33374	75	205	Cd1d1,Mpl,Sox11,Cdkn1a,Gpnmb,Lgals3,Foxj1,Cebpb,Ticam1,Arg2,Tlr9,Mef2c,Ebi3,Cd22,Pla2g2d,Gal,Tnfrsf13b,Cd74,Bmp4,Lgals9,Slc39a10,Mapk8ip1,Cd3e,Cd274,Ndfip1,H2-M3,Vtcn1,Selenok,Ptprc,Tyrobp,Tnfsf13b,Fcgr2b,Ptk2,Cd28,Flt3l,Tfrc,Sh3rf1,Pla2g2f,Rasal3,Il34,Pawr,Tnfrsf14,Stat5b,Tnfsf8,Ahr,Glmn,Cd209e,Pycard,Bst1,Nck2,Ptpn6,Fadd,Il10,Wnt3a,Enpp3,Il12a,Tnfrsf1b
10146	HP_LONG_FINGERS	0.0184496	0.505916	-0.319295	-1.35637	108	220	Gpr101,Ryr1,Prdm5,Twist1,Tgfb2,Magel2,Kmt2a,Prkg1,Myh11,Crlf1,Sox5,Nr2f1,Unc80,Vac14,Asxl3,Sms,Pcgf2,Gjb3,Fbn1,Psmc3ip,Gja1,Med12l,Speg,Cbs,Scn9a,Tmem94,Pigv,Pigb,B3galt6,Znhit3,Osgep,Phip,Hdac8,Slc2a10,Tgfbr1,Mtm1,Ofd1,Runx2,Huwe1,Mylk,Nalcn,Pycr2,Phf21a,Telo2,Upf3b,Kmt2c,Spop,Mat2a
1279	GOBP_RESPONSE_TO_MUSCLE_ACTIVITY	0.0185759	0.505916	-0.584307	-1.65228	95	22	Capn3,Mstn,Agt,Mtfp1
4576	GOBP_ORGANIC_CYCLIC_COMPOUND_CATABOLIC_PROCESS	0.0186003	0.505916	-0.270881	-1.25172	117	531	Moxd1,Tdo2,Cidea,Dpyd,Trim71,Gda,Upp1,Il6,Dio3,Entpd3,Ago4,Pde7b,Ung,Tnrc6c,Entpd8,Rps15a,Psme1,Rpl14,Rpl21,Slirp,Nanos1,Pde1a,Ido1,Samhd1,Fastkd3,Dnase1,Exosc2,Rps5,Fastkd5,Dcps,Rps21,Axin2,Nt5e,Nudt17,Afmid,Nt5c3b,Rpsa,Dffa,Pde9a,Rpl18,Rpl13a,Hsd17b6,Asrgl1,Cecr2,Dnase1l2,Smg1,Pnrc2,Atm,Trdmt1,Mov10,Pan2,Hint1,Nudt3,Ago2,Prkcd,Nt5c1a,Lsm4,Enpp1,Exosc5,Mettl3,Hnrnpc,Rpl18a,Slc11a1,Tnrc6a,Samd4,P…
1343	GOBP_CELL_GROWTH	0.0186034	0.505916	0.263801	1.24994	68	435	Cpne9,Igfbpl1,Bdnf,Inhba,Sema3a,Sema3e,Sema7a,Nrn1l,Cish,Cdkn1a,Sema3c,Cpne5,Sgk1,Rtn4r,Pak5,Emx1,Draxin,Twf2,Pappa2,Igfbp4,Plxna1,Rgs4,Ulk2,Rnf157,Clstn1,Pparg,Trim40,Islr2,Sphk1,Myocd,Mtpn,G6pdx,Fstl4,Tmc8,Esr2,Cdkn2d,Spock1,Epha7,Scgb3a1,Kif26a,Nrg3,Smad3,Apbb2,Gdf2,Rps6ka3,Pou4f2,Ptch2,Tnr,Rps6ka1,Npr1,Sh3gl2,Sema4c,Lpar3,Avp,Arhgef11,Extl3,Gata4,Cdhr2,Wfdc1,Llph,Mfsd2a,Cdk5r1,Nubp1,Cgrrf1,Hp…
2616	GOBP_PROTEIN_KINASE_B_SIGNALING	0.0186523	0.505916	-0.312797	-1.33965	110	235	Kl,Cav3,Kitl,Mstn,Mertk,Klf4,Fgf18,Igfbp5,Ramp3,Igf2,Tpbg,Lck,Hbegf,Fgf10,Them4,Mst1r,Kit,Myorg,Ppara,Irs1,Rcn3,Adam8,Angpt1,Gfral,Drd2,Ccl19,Tgfa,Kdr,Pdgfra,C1qtnf12,Cib1,Hyal2,Sesn3,Park7,Fgf5,Pkhd1,Fgf8,Sirt1,Rack1,Gper1,Phlpp1,Fermt2,F3,Tgfbr1,Mtm1,Axl
10660	WU_ALZHEIMER_DISEASE_DN	0.0186898	0.505916	-0.651151	-1.64899	94	14	Nr4a2,Hspa2,Pde1b,Pde1a
7839	HP_HEMATEMESIS	0.018703	0.505916	0.634861	1.6323	91	14	Cdkn1a,Was,Eng,Gp1ba,Gp1bb,Atrx,Wipf1
10772	Gemma_GSE47847_Early_life_stress_in_fathers_impairs_synaptic_plasticity_in_the_offspring_-__brain_collected_after_acute_swim_stress_environmental_history_offspring.of.fathers.exposed.to.maternal.unpredictable.separation.stress_Up	0.0187083	0.505916	-0.289393	-1.2905	114	352	Tenm1,Frzb,Gfra1,Tgfb2,Qrfpr,Frmd4b,Cobll1,Pcdh19,Dusp1,Csgalnact1,Fabp7,Rif1,Thsd7a,Fam184b,Prokr2,Adamts1,Magee2,Ntng1,Lrrc42,Carmil1,Adra2a,Lmo2,Vgll3,Fam184a,Chpt1,N4bp2,Scaper,Etv1,Tnrc18,Atp11c,Smarca1,Dnm3,Zfp871,Nek5,Itsn2,Anln,Sybu,Dnase1l2,Dennd4c,Eps8,Galnt1,Fos,Tmtc2,Bex4,Ppp2r1b,Rev1,Ankrd29,Svip,Poc1b,Trmt11,Ccn3,Smim15,Ttc7b,Ccdc90b,Dok3,Dab2,Trp53bp1,Apln,F3,Mphosph6,Srsf11,Asph,A…
2968	GOBP_ICOSANOID_BIOSYNTHETIC_PROCESS	0.0187154	0.505916	0.468979	1.57392	87	43	Ptgs2,Pla2g3,Pla2g5,Prg3,Cd74,Akr1c18,Ltc4s,Ptgs1,Avp,Ptges,Mgst3,Pla2g4a,Daglb,Mgst2,Pla2g4f,Alox5,Ptges3,Ggt1
9342	HP_ABNORMALITY_OF_THE_URINARY_SYSTEM_PHYSIOLOGY	0.0188009	0.506171	-0.254134	-1.21252	126	840	Tbc1d8b,Tnxb,Ryr1,Gpc3,Aloxe3,Dpyd,Bbs12,Jag1,Pkd1,Cth,Scnn1a,Il6,Gss,Kmt2a,Dact1,Zap70,Slc6a20a,Galnt3,Agt,Zbtb16,Ass1,Lama3,Cacna1s,Mtrr,Gldc,Car5a,Itga8,Rag2,Asl,Lmo1,Chd7,Galns,Traip,Myo5b,Prps1,Abcd4,Slc4a4,Trp63,Iqcb1,Grhpr,Map3k1,Ccnq,Gck,Prodh,Slc25a21,Ivd,Mmaa,Nabp1,Zfp423,Cc2d2a,Dcdc2a,Vac14,Cftr,Pml,Alpl,Il2rg,Dnase1,Sdr9c7,Ahi1,Cldn10,Cyb561,Mme,Hadha,Ptpro,Lcat,Traf3ip1,Ddb2,Dguok,Ca…
6736	GOMF_SULFUR_COMPOUND_BINDING	0.0188359	0.506171	-0.315308	-1.34408	110	227	Tnxb,Tenm1,Ecm2,Mstn,Rspo3,Acbd7,Gstm5,Fst,Gss,Ndnf,Gstm7,Hbegf,Nrp2,Adamts1,Fgf10,Col25a1,Thbs3,Vtn,Ang,Col5a1,Slit3,Nrp1,Grem2,Lxn,Fbn1,Serpinc1,Chst12,Cbs,Zcchc4,Scp2,Prss57,Prelp,Adamts5,Ccn2,Mccc1,Acadl,Dbt,Enpp1,Acacb,Ccn3,Acbd4,Mettl3,Lipc,Vegfb
158	GOBP_CELL_KILLING	0.0188891	0.506171	0.363709	1.44263	83	107	Cd1d1,Rasgrp1,Lyz1,Rnf19b,Casp8,Clec7a,Pik3r6,Cxcl5,Stx7,C9,H2-M3,Tubb4b,Cfh,Ptprc,Tyrobp,Fcgr2b,Chga,Icam1,Prf1,Ppp3cb,Stat5b,Elane,Nos2,Reg3g,Ncr1,Ptpn6,Fadd,Il12a,Il18rap
9924	HP_MORTALITY_AGING	0.0189093	0.506171	-0.313926	-1.34236	111	232	Dsp,Antxr2,Smo,Gpc3,Rab27a,Dll3,Prokr2,Myh11,Lama3,Crlf1,Gldc,Ascl1,Gpc4,Myo5b,Gli3,Slc26a2,Crtap,Prps1,Alpl,Frem2,Rint1,Emg1,Qrsl1,Msh6,Rfc2,Fam20c,Pkhd1,Nadk2,Phgdh,Stat2,Pex26,Pigb,Cdon,Nadsyn1,Alg1,Bcs1l,Mrm2,Tor1a,Ndufa2,Pex10,Mylk,Tmem260,Nxn,Slc35d1,Glul,Nek8
2822	GOBP_REGULATION_OF_MACROPHAGE_DIFFERENTIATION	0.0189808	0.506433	0.58997	1.64327	91	19	Inhba,Trib1,Casp8,Adipoq,Prkca
5539	GOCC_MYELIN_SHEATH	0.0190114	0.506433	0.485989	1.57779	89	37	Ermn,Tubb4a,Gsn,Mobp,Pmp2,Cntn2,Hsp90aa1,Plp1,Tuba1a,Ncmap,Kcnj11
9491	HP_ERYTHROID_HYPOPLASIA	0.0191246	0.508214	-0.661477	-1.64687	96	13	Rps15a,Tsr2,Rpl18,G6pc3,Rpl31,Rpl11,Rps7
1414	GOBP_KERATAN_SULFATE_BIOSYNTHETIC_PROCESS	0.0192308	0.508454	-0.555161	-1.6263	99	26	Ogn,Lum,B4galt4,St3gal1,St3gal4
4446	GOBP_REGULATION_OF_NEUROTRANSMITTER_RECEPTOR_ACTIVITY	0.0192905	0.508454	0.398934	1.4858	86	74	Nptx2,Gsg1l,Grin1,Cacng3,Shisa8,Mef2c,Dlgap2,Lypd6b,Homer1,Ccl12,Cacng8,Nptxr,Grin2a,Dlgap4,Gria3,Nlgn2,Slurp1,Shank1,Cacng2,Gria4
10616	FRASOR_RESPONSE_TO_ESTRADIOL_DN	0.0193584	0.508454	-0.422946	-1.50333	104	67	Il1r1,Matn2,Tgfb2,Stc1,Dusp1,Tm4sf1,Ddit4,Lhfpl2,Prps1
5366	GOCC_NADH_DEHYDROGENASE_COMPLEX	0.0193585	0.508454	-0.488806	-1.56866	101	40	Ndufa12,Ndufs3,Dmac2,Ndufc1,Ndufa2,Ndufs7,Ndufb5,Ndufb11,Ndufa11,Ndufs8,Ndufa5,Ndufs1,Ndufb3,Ndufv3,Ndufb7,Ndufa6,Foxred1,Ndufb8,Ndufs2,Dmac1
4787	GOBP_MUCOPOLYSACCHARIDE_METABOLIC_PROCESS	0.0193653	0.508454	-0.370925	-1.43567	107	112	Ogn,Chst9,Lum,Csgalnact1,Dcn,Ndnf,Galns,B4galt4,St3gal1,Stab2,Ndst4,St3gal4,Bcan,Angpt1,Arsb,Itih5,Chst12,Chsy1,Hyal2,Prelp,Cspg4
10797	Gemma_GSE126678_Enduring_and_sex-specific_changes_in_hippocampal_gene_expression_after_subchronic_immune_challenge_treatment_lipopolysaccharide_Acute.immune.challenge._vehicle_Up	0.0194887	0.509503	0.490653	1.57569	92	35	Bcl3,Ly6a,Ms4a6c,Plac8,Scgb3a1,Azin1,Selp,Cd244a,Adgrl4,Icam1,Fcgr3,Pdia3,Calr
5907	GOMF_FIBROBLAST_GROWTH_FACTOR_RECEPTOR_BINDING	0.0194981	0.509503	-0.567664	-1.63684	100	24	Kl,Fgf18,Fgf10,Flrt3,Fgf5,Fgf8
5523	GOCC_PHOTORECEPTOR_OUTER_SEGMENT_MEMBRANE	0.0196734	0.512354	-0.64789	-1.64073	99	14	Cdhr1,Napepld,Prom1,Dhrs3
1483	GOBP_ANTIGEN_PROCESSING_AND_PRESENTATION_OF_ENDOGENOUS_ANTIGEN	0.0197195	0.512354	0.633084	1.62773	96	14	Cd1d1,Cd74,H2-M3,Hfe,Ide,Erap1
5334	GOCC_EXTERNAL_ENCAPSULATING_STRUCTURE	0.0197472	0.512354	-0.274153	-1.26075	124	492	Ogn,Tnxb,Gdf10,Matn2,Ecm2,Thsd4,Gpc3,Ntn5,Ucma,Spon1,Mfge8,Tgfb2,Col23a1,Fibcd1,Lum,Matn4,Dpt,Ccbe1,Dcn,Fbln1,Ndnf,Frem1,Cbln1,1810010H24Rik,Agt,Adamts9,Fgg,Gpc5,Lama3,Adamts1,Fgf10,Col25a1,Ntng1,Thbs3,Gpc4,Cfp,Timp4,Adamtsl2,Vtn,Cxcl12,Flrt3,Lama4,Ang,Lrrn3,Col5a1,Rarres2,Timp2,Alpl,Mfap2,Frem2,Cbln4,Elfn2,Bcan,Lrrtm1,Tpsb2,Angpt1,Fbn1,Tnc,Adam11,Vwa2,Serpinc1,Itih5,Lama1,Ltbp4,Fgl2,Wnt11,Lrrn1,…
10730	Gemma_GSE10415_7_Brain_Regions_in_20_Inbred_Strains_of_Laboratory_Mice_StrainOrLine_SWR.J_Down	0.0198811	0.514611	-0.43235	-1.50362	106	60	Crym,Smpdl3b,Pdzrn3,Traf3,Rassf6,Zfp871,Cdkl1,Mtmr12,Alg1,Bckdhb,F3,Plvap,Zcchc3,Cox20,Acot13
8378	HP_NEONATAL_DEATH	0.0200726	0.518347	-0.548116	-1.6229	104	27	Dsp,Gli3,Qrsl1,Fam20c,Pkhd1,Glul,Ndufb11,Gle1,Etfb,Lbr,Flnb,Intu,Fgfr3,Etfdh,Gad1
7694	HP_KETOACIDOSIS	0.0201923	0.520213	-0.552927	-1.61975	104	26	Plagl1,Il6,Car5a,Ivd,Acsf3,Abcc8,Mmut,Oxct1,Mccc2,Ptpn22
4540	GOBP_REGULATION_OF_LONG_TERM_SYNAPTIC_DEPRESSION	0.0203437	0.520409	-0.678666	-1.65497	102	12	Cbln1,Adcy8,Grid2,Ager
1459	GOBP_PHENOL_CONTAINING_COMPOUND_CATABOLIC_PROCESS	0.0203962	0.520409	-0.71207	-1.66318	103	10	Moxd1,Dio3
4093	GOBP_NEPHRON_DEVELOPMENT	0.0204261	0.520409	-0.353565	-1.40524	115	132	Fat4,Smo,Gpc3,Calb1,Jag1,Pkd1,Agt,Aqp11,Gli3,Sox8,Dll1,Hes5,Il6ra,Ahi1,Angpt1,Prom1,Ptpro,Lgr4,Wnt11,Pdgfra,Kirrel3,Cited1,Hes1,Bmp2,Fgf8,Notch2,Osr1,Tfap2b,Serpinb7,Six4,Foxc1,Nup160,Klf15,Gzf1,Pkd2,Enpep,Lamb2
1914	GOBP_MITOCHONDRIAL_TRANSLATION	0.0204622	0.520409	-0.353802	-1.40327	115	130	Gatb,Mrpl33,Fastkd3,Mrps6,Mrpl23,Alkbh1,Qrsl1,Rpusd4,Mrpl57,Mrpl42,Mrpl11,Rcc1l,Mrpl52,Mrps31,Uqcc2,Mrpl51,Gadd45gip1,Mrpl53,Mrpl58,Mrps10,Mrpl13,Mtrf1l,Chchd1,Aurkaip1,Mrpl46,Mrps14,Uqcc1,Mrps26,Tars2,Mrps9,Dap3,Rpusd3,Yars2,Mrpl37,Mrpl50,Mrpl9,Mrps33,Mrpl12,Fastkd2,Wars2,Mrpl48,Mrps16,Ptcd3,Coa3,Mrpl36,Mrpl54,Taco1,Mrpl27,Eral1,Gfm2,Mrps7,Mtg1,Mrpl3,Mrpl24,Mrps35
6507	GOMF_S100_PROTEIN_BINDING	0.0204868	0.520409	0.645166	1.62419	100	13	S100a6,Anxa11,Kcnk3,Fgf1,Anxa2,Iqgap1
10395	HU_FETAL_RETINA_RGC	0.0205224	0.520409	0.26608	1.25104	76	400	Cpne9,Sox11,Zfp804a,Arpp19,Rgs10,Rtl8c,Pak5,S100a10,Ache,Ociad2,Zmiz1,Vstm2l,Klhl35,Sh3bgrl3,Pcsk2,Ap3s1,Uchl1,Syt5,Chgb,Ppp2r2b,Islr2,Stx1a,Epha5,Stxbp1,Basp1,Ncan,Stx7,Zc2hc1a,Lnpk,Klf7,Fxyd7,Idh1,Btbd10,Cdkn2d,Nrn1,Ppp1r1a,Dcx,Cnrip1,Scoc,Jpt1,Ephb1,Ntrk1,Cntn2,Apbb2,Scd1,Pou4f2,Stmn1,Dynlt3,Mtch2,Dner,Fkbp1b,Sez6l,Txn1,Chrnb3,Gabbr2,Rbfox2,Tmem50a,Tmem14a,Kidins220,Tagln3,Atcay,Akr1c21,Rap1gd…
6798	HP_DUPLICATED_COLLECTING_SYSTEM	0.0205319	0.520409	-0.624581	-1.63106	104	16	Tnxb,Jag1,Lama3,Trp63
5253	GOCC_PHOSPHATIDYLINOSITOL_3_KINASE_COMPLEX	0.0207504	0.523206	0.518932	1.57424	98	27	Cish,Pik3r6,Pik3r5,Socs1,Pik3r2,Pik3r1,Socs3,Socs2
3539	GOBP_POSITIVE_REGULATION_OF_SYNAPTIC_TRANSMISSION_GLUTAMATERGIC	0.0207814	0.523206	0.513183	1.58212	99	29	Drd1,Cacng3,Ccl12,Stxbp1,Ntrk1,Cacng8,Tnr,Nlgn2,Shank1,Cacng2
9412	HP_RIGHT_BUNDLE_BRANCH_BLOCK	0.0207852	0.523206	0.486666	1.57185	98	36	Sema3a,Scn1b,Mybpc3,Tnnc1,Dysf,Trpm4,Scn5a,Cacnb2,Jup,Cacna2d1,Slmap,Tll1,Scn2b,Kcne3,Myh7
10400	DURANTE_ADULT_OLFACTORY_NEUROEPITHELIUM_FIBROBLASTS_STROMAL_CELLS	0.0209915	0.525152	0.393053	1.47123	93	76	Igfbp6,Ccdc3,Ifitm3,Timp1,Bgn,Col3a1,Gsn,Igfbp4,Col1a2,Tgfbi,Serpinf1,Vim,Ccl12,Kcne4,Tcim
2184	GOBP_CELLULAR_HORMONE_METABOLIC_PROCESS	0.0210643	0.525152	0.361023	1.42656	94	104	Cyp11a1,Aldh1a3,Rpe65,Rdh9,Rbp1,Cyp26b1,Dkk3,Rbp4,Akr1c18,Adm,Ttr,Adh1,Rdh14,Bco2,Srd5a3,Akr1c21,Lhb,Esr1,Adh7,Akr1b8,Tspo,Stat5b,Tspoap1,Pnpla2,Bmp5,Dhrs13
3638	GOBP_LONG_TERM_SYNAPTIC_DEPRESSION	0.0212278	0.525152	-0.538334	-1.60545	110	28	Drd5,Sorcs2,Cbln1,Adcy8,Gria1,Grid2,Ager
3407	GOBP_PROTEIN_HOMOTETRAMERIZATION	0.0212326	0.525152	-0.448031	-1.51644	112	52	Ryr1,Tdo2,Cth,Appl2,Trpa1,Crtc3,Aldh9a1,Cryz,Samhd1,Thg1l,Ryr3,Acacb
10957	GeneWeaver_GeneNetwork Hippocampus Consortium_GS34459_Hippocampus Gene expression correlates of Novel environment locomotion (activity beam breaks) 15-30 min in the periphery in BXD Males_Top25_byPval	0.0212982	0.525152	0.642714	1.61802	104	13	Il15ra,Ppp2r5c,Tpm1,Dyrk2,Tmem178b
3997	GOBP_CELLULAR_RESPONSE_TO_ALKALOID	0.0213379	0.525152	-0.522229	-1.58605	110	31	Ryr1,Gstm7,Adcy8,Cacna1s,Crh,Ryr3,Ppp1r9b
265	GOBP_MYELOID_LEUKOCYTE_MEDIATED_IMMUNITY	0.021364	0.525152	0.258307	1.23035	77	468	Serpina3n,Tmc6,Olfm4,Cd68,Lyz1,Ticam2,Lgals3,Cxcr1,Aldh3b1,Ticam1,Gsn,Rap1b,Cd14,Pla2g3,Prg3,Rab44,Gpr84,Cat,Hgsnat,Ckap4,Aga,Cxcl5,Stxbp1,Ttr,Ctsz,Mgst1,Idh1,Plac8,Nfam1,Cep290,Arhgap45,B4galt1,Tubb4b,Vamp2,Plekho2,Cnn2,Bpi,Ostf1,1600012H06Rik,Gsdmd,Nfasc,Clnk,Itgb2,Anxa3,Ypel5,Ptprc,Pfkl,Tyrobp,Commd3,Fcgr2b,Chga,Aoc1,Dsn1,Cotl1,Tmem63a,Ghdc,Plaur,Trpm2,Rab18,Cpne1,Hspa1a,Snap29,Arsa,Aprt,Rab4b…
3948	GOBP_POSITIVE_REGULATION_OF_GLYCOGEN_METABOLIC_PROCESS	0.0214258	0.525152	-0.616905	-1.63758	109	17	Ppp1r3g,Igf2,Gck,Irs1,Sorbs1
2823	GOBP_POSITIVE_REGULATION_OF_MACROPHAGE_DIFFERENTIATION	0.021501	0.525152	0.642272	1.61691	105	13	Trib1,Casp8,Prkca,Il34,Lif,Fadd,Tgfb1,Pf4,Rb1
9160	HP_HAMARTOMA	0.0215132	0.525152	-0.413899	-1.49145	117	72	Fat4,Smo,Ccbe1,Gli3,Ifng,Pcgf2,Usf3,Braf,Msh6,Sdhc,Ofd1,Krt1,Sox2,Fh1,Cplane1,Hras,Slc25a11,Dlst,Sdha,Msh3,Apc,Adamts3,Fgfr3,Bmpr1a,Pth1r,Mdh2,Mvk,Smad4
281	GOBP_ACUTE_INFLAMMATORY_RESPONSE	0.0215603	0.525152	0.372481	1.44048	96	92	Serpina3n,Ptgs2,Mylk3,Acvr1,Osmr,Cebpb,Reg3b,Tnfsf11,Pla2g2d,Ffar3,Pparg,Klkb1,Creb3l3,B4galt1,Serpinf2,Fcgr2b,Hfe,Osm,Ptges,Icam1
996	GOBP_RIBONUCLEOTIDE_CATABOLIC_PROCESS	0.021569	0.525152	-0.497674	-1.56078	112	36	Dpyd,Upp1,Pde7b,Pde1a,Nt5e,Pde9a,Hint1,Nudt3,Mlycd,Xdh,Nudt10,Pde8b,Nudt9,Pde2a
10149	HP_GLOMERULOPATHY	0.0215707	0.525152	0.497705	1.56879	102	32	Stat4,Was,Mefv,Lpin2,Lmna,Gla,Hnf4a,Prtn3,Acsl4,Smarcal1,Erap1,Wipf1,Il10,Scarb2,Il12a
10381	HAY_BONE_MARROW_NEUTROPHIL	0.0215903	0.525152	0.267349	1.25405	81	385	Cd1d1,Ptgs2,S100a6,Midn,Trib1,S100a10,Aldh3b1,S100a4,Dysf,Tdrd9,Mtmr11,Lpgat1,Cd14,Fosl2,Sh3bgrl3,Mefv,Cacna2d4,Pld3,Pgls,Slc24a4,Hacd4,Vim,Ckap4,Otud1,Rin2,Basp1,Ctsz,Mgst1,Klf7,Wls,Rbp7,Jdp2,Nfam1,Il10rb,Zfand5,Tlr8,Ly96,Hnmt,Wdr26,Ptch2,Acsl1,Padi4,Ptpn12,Il17ra,Tyrobp,Tnfsf13b,Akirin2,Ncf1,Plaur,Lin7a,Capns1,Jund,Far1,Emb,Il1rn,Rgs2,Triobp,Kynu,Clec4e,Spg21,Ltbr,Cyba,Sema4a,Agfg1,Tspo,Acsl4,T…
3176	GOBP_ASTROCYTE_DIFFERENTIATION	0.0216306	0.525152	-0.416765	-1.48307	116	68	Smo,Bace2,Il6,Mapk3,Sox8,Dll1,Hes5,Ifng,Nr2e1,Ager,Gpr37l1,Hes1,Nr1d1,Bmp2
650	GOBP_SULFUR_COMPOUND_METABOLIC_PROCESS	0.0216464	0.525152	-0.29179	-1.29344	131	331	Ogn,Tstd1,Tdo2,Chst9,Lum,Gstm5,Csgalnact1,Dcn,Cth,Gss,Ndnf,Gstm7,Mtrr,Acss1,Galns,Slc26a2,Them4,B4galt4,Ahcyl2,Csad,St3gal1,Elovl2,Gstm1,Ndst4,Slc7a11,St3gal4,Nat8,Sms,Bcan,Pdk4,Fxn,Angpt1,Acot3,Arsb,Hpgds,Acsf3,Chst12,Gsta3,Chsy1,Cbs,Prelp,Pdk2,Cspg4,Mccc1,Park7,Clic3,Enpp1,Abhd14b,Phgdh,Mmut,Eef1g,Acacb,Sod1,Acsbg1,Isca2,B3galt6,Slc1a1,Spock2,Mlycd,Acss2,Slc19a3,Mccc2,B3gnt2,Dgat2,Ugdh
10442	DESCARTES_MAIN_FETAL_VISCERAL_NEURONS	0.0217795	0.525152	-0.310751	-1.32878	128	232	Npy2r,D430041D05Rik,Nwd2,Kcnf1,Tmem255a,Klhdc8a,Pcdh19,Nos1,Mlip,Fst,Zcchc12,Stac,Adcyap1r1,Sema4f,Ngfr,Clvs2,Kcnk9,Camk2n2,Astn1,Bhlhe22,Lhx2,Fam163a,Elovl2,Chrna7,Slc6a15,Bcan,B3gat1,Dscam,Lgi3,Dpysl5,Ptpro,Rorb,Pdzd4,Cntnap5a,Rnf182,Nkain3,Chl1,Mgat5b,Nsg2,Jph4,Phyhipl,Kif5a,Faim2,Amer2,Tubb2b,Cntn5,Pirt,Necab2,Olfm1,Add2,Cntnap4,Zfp382,Ppfia2,Prph
1166	GOBP_REGULATION_OF_PLASMINOGEN_ACTIVATION	0.0218668	0.525152	0.658838	1.62479	107	12	Meltf,Ctsz,Serpinf2,Plgrkt,Hpn,F12,Runx1
159	GOBP_LEUKOCYTE_MEDIATED_CYTOTOXICITY	0.0218848	0.525152	0.391304	1.46468	97	76	Cd1d1,Rasgrp1,Rnf19b,Pik3r6,Cxcl5,Stx7,H2-M3,Tubb4b,Ptprc,Tyrobp,Fcgr2b,Icam1,Prf1,Ppp3cb,Stat5b,Elane,Nos2,Ncr1,Ptpn6,Fadd,Il12a,Il18rap
3077	GOBP_REGULATION_OF_DEVELOPMENTAL_PIGMENTATION	0.0218849	0.525152	-0.65573	-1.63257	110	13	Kitl,Spns2,Edn3,Hps4,Adamts20
1867	GOBP_RESPONSE_TO_FOLLICLE_STIMULATING_HORMONE	0.0219067	0.525152	0.641501	1.61497	107	13	Inhba,Epha8,Gclm,Pappa,Fshr
10281	Cembrowski_HippoSeq_ca1_v__VS__ca1_d	0.0219651	0.525152	-0.706513	-1.6502	111	10	Dcn,Ldb2,Grin3a,Ccn3,Agrp,Ndrg1,Ndst3,Adra1a,Serpine2
2804	GOBP_POSITIVE_REGULATION_OF_FAT_CELL_DIFFERENTIATION	0.02199	0.525152	0.422075	1.52018	100	61	Ccdc3,Medag,Ptgs2,Dkkl1,Cebpb,Six1,Tfe3,Pparg,Trpm4,Wif1,Cmklr1,Gdf3,Htr2a,Ffar4
1685	GOBP_REGULATION_OF_EPITHELIAL_CELL_DIFFERENTIATION	0.0220109	0.525152	-0.352139	-1.39957	124	132	Fat4,Smo,Frzb,Kdf1,Jag1,Mycl,Hey2,Ascl1,Alox8,Dll1,Trp63,Rfx3,Hes5,Etv4,Btg1,Grhl1,Ifng,Foxn1,Ahi1,Prom1,Nme2,Ovol2,Cited1,Hes1,Macroh2a2
4175	GOBP_NEUTROPHIL_EXTRAVASATION	0.0221612	0.525531	-0.705659	-1.64821	112	10	Il1r1,Adam8
10277	DropViz_STR_Mural_Rgs5Acta2_cluster-markers.csv	0.0221993	0.525531	-0.324692	-1.35269	128	187	Ogn,Ecm2,Gpc3,Mfge8,Car4,Pald1,C1qtnf7,Igf2,Hey2,Slc6a20a,Nr2f2,Tm4sf1,Myh11,Ifitm2,Itga7,Filip1l,Vtn,Lama4,Rarres2,C1qtnf2,Myl9,Inpp4b,Rcn3,Pdlim3,Itga1,Atp2a3,Plat,Wtip,Aoc3,Hes1,Cspg4,Ednra,Adap2,Tbx18,Gper1,Pln,Cdkn1c,Colec12,Axl,Gypc,Ntn4,Pgf,Kank2,Mylk,Foxc1,Ackr3
10773	Gemma_GSE47847_Early_life_stress_in_fathers_impairs_synaptic_plasticity_in_the_offspring_-__brain_collected_after_acute_swim_stress_treatment_acute.swim.stress_Down	0.0222067	0.525531	-0.344715	-1.38637	126	142	Tstd1,Capn3,Smpdl3b,Stac,Zfp882,Eci1,Apoc3,Plekhh2,Acrbp,Prodh,Sh3bp5,Dlx6,Nudt17,Zfp78,Dram1,Psrc1,Dnase1l2,Zfp82,Inip,Vps25,Rhobtb2,Ajm1,Zmym1,Immp1l,Lrg1,Cul9,Fndc8,Prkd2,Ptgds,Dok3,Crip3,Cc2d1a,Cbx2,Igflr1,Zscan22,Srrm4,Alkbh2,Snap23,Uts2,Fbxl6,Tmem106a,Rad52,Zfp113
6061	GOMF_ORGANIC_ANION_TRANSMEMBRANE_TRANSPORTER_ACTIVITY	0.0222183	0.525531	-0.334819	-1.36429	126	160	Slc6a13,Slc25a18,Slco2a1,Slc6a20a,Sfxn2,Slc35d3,Slc6a1,Slc17a6,Slc22a3,Slc26a2,Slc4a4,Abcg2,Slc7a3,Slc25a29,Sfxn5,Slc25a21,Slc22a6,Slc7a11,Cftr,Slco4a1,Slc6a7,Slc27a1,Slco4c1,Gja1,Slc26a8,Slc25a42,Slc4a3,Slc4a1,Slc7a8,Slc16a11,Slc1a1,Slc6a11,Slc2a10,Slc13a5,Slco1c1,Slc38a6,Slc25a10,Slc23a1,Slc35d1
10451	DESCARTES_FETAL_CEREBELLUM_ASTROCYTES	0.0223514	0.527464	-0.373423	-1.427	122	103	Stk33,Gdpd2,Mstn,Mlip,Fst,Ramp3,Slc6a20a,Spata13,Frem1,Fgf10,Il33,Mkx,Slc4a4,Car12,Nts,Vwa3a,Fam216b,Rgs20,Lrp4,Tnc,Lcat,Ccdc169,Lrrc10b,Acadl,Pirt,Pi15
97	GOBP_METANEPHROS_DEVELOPMENT	0.0223962	0.527464	-0.39946	-1.46908	122	81	Fat4,Smo,Gpc3,Calb1,Pkd1,Dlg5,Fgf10,Gli3,Sox8,Hes5,Fbn1,Lgr4,Pdgfra,Cited1,Hes1,Fgf8,Osr1,Tfap2b
139	GOBP_MESONEPHROS_DEVELOPMENT	0.0224597	0.527827	-0.389041	-1.45543	123	89	Fat4,Smo,Gpc3,Calb1,Pkd1,Agt,Zbtb16,Crlf1,Rarb,Fgf10,Gli3,Sox8,Lgr4,Wnt11,Cited1,Hes1,Bmp2,Fgf8
2706	GOBP_SMALL_MOLECULE_BIOSYNTHETIC_PROCESS	0.0225587	0.529021	-0.263447	-1.23141	145	614	Moxd1,Slc27a2,Aloxe3,Dpyd,Gda,Upp1,Cth,Acaa2,Entpd3,Pck2,Pde7b,Prox1,Ung,Gstm7,Ass1,Osbpl1a,Entpd8,Mtrr,Asl,Acss1,Ippk,Alox8,Prps1,Pde1a,Csad,Sord,Acer3,Clcn2,Ido1,Gck,Elovl2,Mif,Ifng,Pcbd2,Samhd1,Gpt,Cftr,Atp2b4,Ppara,Fads6,Pdk4,Snai2,Mas1,Nme2,Nt5e,Nudt17,Isyna1,Ptgis,Hpgds,Pde9a,Pts,Coq7,G6pc3,C1qtnf12,Mecr,Acsf3,Coq2,Cbs,Scp2,Atf3,Impa2,Umps,Pdk2,Pgm1,Insig2,Hmgcr,Park7,Nr1d1,Bmp2,Coq8a,Acadl…
10333	MANNO_MIDBRAIN_NEUROTYPES_HNBML5	0.022662	0.53031	-0.279908	-1.26945	141	419	Tenm1,Onecut1,Hdac1,Amer3,Tcerg1l,Shisal1,Pde11a,Acvr2a,St18,Dact1,Stk32b,Tshz2,Asic4,Prox1,Thsd7a,B3galt2,Tafa2,Tac1,Gpr12,Tox3,Shisa2,Plppr1,Vstm2b,Pnma2,Ntng1,Gria1,Lmo1,Trp53i11,Bhlhe22,Plxna3,Celsr3,Rapgef5,Tmem35a,Plxnc1,Mast1,Scn3a,Tenm2,Rap1gap2,Ccdc85a,Asxl3,Cbln4,Auts2,Dscam,Dnm3,Sh3bp5,Fam81a,Peg3,Dcc,Gpr26,Sytl2,Ptpro,Med12l,Speg,Csrnp3,Wnt11,Nsg2,Jph4,Srcin1,Sybu,Cdh4,Kirrel3,Phyhipl…
10622	LEE_AGING_NEOCORTEX_DN	0.0227273	0.530706	0.423009	1.51951	104	60	Col6a1,Myl4,Nrep,Prkcg,Nkx1-2,Strbp,Cdc20,Usp32,St3gal5,Flnc,Gpx3,Inmt,Mtnr1a,Fem1b,Mpp1
6295	GOMF_OXYGEN_BINDING	0.0229022	0.533656	-0.552013	-1.60716	118	25	Tdo2,Cygb,Ngb,Cbs,Park7,Egln2,Cyp19a1
5370	GOCC_DENSE_CORE_GRANULE	0.0230463	0.535875	0.513706	1.5689	109	28	Penk,Npy,Stxbp5,Syt5,Stxbp5l,Kif1a,Oprd1,Chga,Syt1
3241	GOBP_POSITIVE_REGULATION_OF_PEPTIDYL_TYROSINE_PHOSPHORYLATION	0.0231274	0.536624	-0.327679	-1.35416	133	176	Ntf3,Cck,Kitl,Flt3,Il6,Igf2,Agt,Afap1l2,Crlf1,Hbegf,Ncapg2,Fgf10,Adra2a,Vtn,Hes5,Il6ra,Kit,Mif,Ifng,Nrp1,Lrp4,Angpt1,Tgfa,Sema4d,Srcin1,Tec,Tnfrsf18,Hes1,Cspg4,Unc119
3011	GOBP_NEGATIVE_REGULATION_OF_ALPHA_BETA_T_CELL_PROLIFERATION	0.0232511	0.537228	0.692451	1.61919	113	10	Arg2,Lgals9,Cd274,Tnfrsf14
7511	HP_HOARSE_VOICE	0.0232516	0.537228	-0.418808	-1.48258	126	65	Gpr101,Gpc3,Lama3,Gpc4,Lifr,Slc26a2,Samhd1,Thra,Fbn1,Rfc2
4484	GOBP_MITOCHONDRIAL_GENE_EXPRESSION	0.0233003	0.537228	-0.33401	-1.36147	133	159	Gatb,Mrpl33,Fastkd3,Mrps6,Mrpl23,Fastkd5,Alkbh1,Qrsl1,Rpusd4,Mrpl57,Mrpl42,Slc25a33,Mrpl11,Rcc1l,Mrpl52,Mrps31,Uqcc2,Mrpl51,Gadd45gip1,Mrpl53,Mrpl58,Trit1,Mrps10,Mrpl13,Mtrf1l,Chchd1,Aurkaip1,Mto1,Mrpl46,Tfb1m,Mrps14,Prkaa1,Uqcc1,Mrps26,Tars2,Mrps9,Dap3,Tefm,Rpusd3,Yars2,Mettl4,Tbrg4,Mrpl37,Mrpl50,Mrpl9,Mrps33,Mrpl12,Fastkd2,Wars2,Mrpl48,Mrps16,Ptcd3,Coa3,Mrpl36,Mrpl54,Taco1,Mrpl27,Eral1,Gfm2,Mrp…
5762	GOMF_DNA_BINDING_TRANSCRIPTION_REPRESSOR_ACTIVITY	0.0233496	0.537236	-0.308418	-1.32055	138	234	Prdm5,Foxq1,Bcl6,Plagl1,Hey2,Prox1,Zbtb16,Dach1,Ifi203,Jun,Tfap2c,Zfp692,Ascl1,Nfatc2,Nr2f1,Hes5,Hivep1,Zbtb12,Nr2e1,Ppara,Zfp566,Snai2,Zbtb1,Sox30,Peg3,Hes6,Ovol2,Foxk1,Sp3,Zbtb20,Atf3,Hes1,Nr1d1,Rorc,Zeb1,Nr2f6,Ferd3l,Tbx18,Zfp202,Zbtb37,Mypop,Cc2d1a,Nr3c1,Zfp13,Irf3,Prrx1,E2f7,E2f6,Msc,Klf12,Bhlhe40,Gzf1,Tcf3,Hinfp,Mlxipl,Zbtb26,Zfp169,Zbtb45,Mxi1,Zfp263,Zfp113,Fezf2,Nfatc3
949	GOBP_BRANCHED_CHAIN_AMINO_ACID_METABOLIC_PROCESS	0.0234043	0.537368	-0.563504	-1.61027	120	23	Ivd,Mccc1,Dbt,Bcat2,Acad8,Bckdhb,Mccc2,Aldh6a1,Acadsb,Sds
7468	HP_CARPAL_BONE_HYPOPLASIA	0.0234865	0.538131	0.655508	1.61658	115	12	Nans,Rbm8a,Sall4,Trpv4,Kif22,Exoc6b,Comp,Gnptab,Aldh18a1
5418	GOCC_A_BAND	0.02375	0.540976	0.499742	1.56523	113	31	Myl4,Fhl2,Klhl40,Myom3,Mybpc3
3960	GOBP_BONE_MATURATION	0.0238374	0.540976	-0.576133	-1.60962	121	21	Ryr1,Fat4,Thbs3,Sema4d,Bmp2,Ift80
10944	Gemma_GSE88736_Transcriptomics_of_environmental_enrichment_and_cocaine_using_quantitative_next_generation_sequencing_treatment_cocaine_Up	0.023845	0.540976	0.448497	1.53261	111	47	Inhba,Midn,Cdkn1a,Dusp5,Panx1,Fosl2,Coq10b,Sstr2,Ubash3b,Serpinf2,Plaur,Apex2,Per2
9522	HP_ABNORMAL_HYPOTHALAMUS_PHYSIOLOGY	0.0239171	0.540976	-0.445628	-1.50025	126	51	Smo,Magel2,Tacr3,Ndnf,Prokr2,Chd7,Flrt3,Dll1,Gas1,Dcc,Fgf8,Il17rd,Cdon,Nsmf
7828	HP_WOOLLY_HAIR	0.0239579	0.540976	-0.61226	-1.62525	122	17	Dsp,Efnb1,Mplkip,Gan
9150	HP_WIDE_CRANIAL_SUTURES	0.0239845	0.540976	-0.561839	-1.60551	123	23	Fat4,Agt,Crtap,Vac14,Alpl
1558	GOBP_CORPUS_CALLOSUM_DEVELOPMENT	0.0239886	0.540976	0.615098	1.60783	117	15	Rtn4r,Lpar1,Ephb3,Rpgrip1l,Ryk,Rtn4rl1
212	GOBP_LENS_MORPHOGENESIS_IN_CAMERA_TYPE_EYE	0.0240345	0.540976	0.592386	1.59977	116	17	Nectin3,Sox11,Bmp4,Ski,Pitx3,Bcar3,Shroom2
487	GOBP_PYRIMIDINE_NUCLEOTIDE_CATABOLIC_PROCESS	0.0240543	0.540976	-0.58852	-1.60723	123	19	Dpyd,Upp1,Ung
5598	GOCC_COLLAGEN_CONTAINING_EXTRACELLULAR_MATRIX	0.0241585	0.541308	-0.283766	-1.27292	149	373	Ogn,Tnxb,Gdf10,Matn2,Thsd4,Gpc3,Ntn5,Spon1,Mfge8,Tgfb2,Col23a1,Fibcd1,Lum,Matn4,Dpt,Dcn,Fbln1,Frem1,Cbln1,1810010H24Rik,Agt,Adamts9,Fgg,Gpc5,Lama3,Adamts1,Fgf10,Col25a1,Ntng1,Thbs3,Gpc4,Cfp,Vtn,Cxcl12,Lama4,Ang,Col5a1,Rarres2,Timp2,Mfap2,Frem2,Cbln4,Tpsb2,Angpt1,Fbn1,Tnc,Adam11,Vwa2,Serpinc1,Itih5,Lama1,Ltbp4,Fgl2,Ahsg,Prelp,Loxl1,Adamts5,Ccn2,Cspg4
2101	GOBP_POSITIVE_REGULATION_OF_HETEROTYPIC_CELL_CELL_ADHESION	0.0241983	0.541308	-0.628741	-1.61926	122	15	Fgg,Lck,Skap1,Ager
8105	HP_EXERTIONAL_DYSPNEA	0.024217	0.541308	-0.398688	-1.46624	132	81	Dsp,Csf2rb2,Tgfb2,Prkg1,Nr2f2,Zbtb16,Myh11,Sftpc,Nabp1,Pml,Lrp4,Fbn1
8652	HP_PERSISTENCE_OF_PRIMARY_TEETH	0.0243453	0.542016	0.603915	1.60123	118	16	Fam111a,Sox4,Ctsk,Tnfsf11,Lmna,Rhoa,Atrx,Stat3
6331	GOMF_EXTRACELLULAR_MATRIX_STRUCTURAL_CONSTITUENT_CONFERRING_COMPRESSION_RESISTANCE	0.0243475	0.542016	-0.611793	-1.62401	124	17	Ogn,Lum,Dcn,Tuft1,Prelp
1921	GOBP_INTERFERON_GAMMA_PRODUCTION	0.0244608	0.543435	0.369694	1.42788	109	91	Rasgrp1,Inhba,Bcl3,Tlr9,Rara,Cd14,Clec7a,Ebi3,Zfpm1,Pde4b,Lgals9,Cd96,Cd3e,Cd274,Tlr8,Irf8,Cd244a,Tlr7
4135	GOBP_MODIFIED_AMINO_ACID_TRANSPORT	0.0246343	0.544923	-0.547534	-1.59412	127	25	Slc6a13,Slc6a20a,Slc22a4,Slc7a11,Gja1,Folr1
3161	GOBP_SMOOTH_MUSCLE_CELL_PROLIFERATION	0.0246848	0.544923	-0.355834	-1.39567	138	121	Ogn,Klf4,Igfbp5,Il6,Prkg1,Map3k5,Hbegf,Adamts1,Jun,Pde1a,Ang,Hes5,Il6ra,Npr3,Ifng,Ndrg2,S1pr1,Xrcc6,Gja1,Pak1,Igfbp3
2083	GOBP_REGULATION_OF_NAD_P_H_OXIDASE_ACTIVITY	0.0247107	0.544923	-0.698509	-1.63151	125	10	Drd5,Agt,Park7
401	GOBP_PULMONARY_VALVE_MORPHOGENESIS	0.024737	0.544923	-0.610634	-1.62093	126	17	Tgfb2,Jag1,Hey2,Stra6
9795	HP_ABNORMAL_MORPHOLOGY_OF_THE_GREAT_VESSELS	0.0247882	0.544923	-0.268743	-1.24096	157	520	Gpc3,Myh3,Tgfb2,Jag1,Ccno,Pkd1,Csgalnact1,Plagl1,Igf2,Dact1,Prkg1,Acvr2b,Dnaaf3,Nr2f2,Dll3,Myh11,Ncapg2,Rps15a,Gabrd,Ntng1,Gpc4,Tsr2,Lifr,Stra6,Chd7,Traip,Gli3,Crtap,Zfp462,Abcd4,Dll1,Trp63,Col5a1,Ccnq,Trip4,Vac14,Samhd1,Pcgf2,Spag1,Gas1,Fbn1,Hes7,Gja1,Braf,Ltbp4,Ccdc39,Rpl18,Med13l,G6pc3,Rfc2,Dll4,Umps,Bmp2,Polr1a,Tmem94,Nono,Fgf8,Prkcd,Cfc1,Rsph9,Enpp1,Phgdh,Pola1,Ganab,Notch2,B3galt6,Cdon,Adk,…
1762	GOBP_REGULATION_OF_DEFENSE_RESPONSE	0.0248257	0.544923	0.248882	1.20422	88	561	Cd1d1,Penk,Rasgrp1,Ccn4,Ptgs2,Sema7a,A2m,Lacc1,Osmr,Coch,Muc20,Cebpb,Il20,Arg2,Tlr9,Pik3r6,Pla2g3,Tnfsf11,Mef2c,Pla2g5,Mefv,Rnasel,Pla2g2d,Adipoq,Ffar3,Pparg,Cgas,Serpinf1,Gpatch3,Socs1,Sphk1,Lrp8,Fancd2,Klkb1,Cxcl5,Cd96,Git1,Ace2,Creb3l3,Dagla,Tbk1,Cx3cl1,Tomm70a,Ndfip1,H2-M3,Kras,Smad3,Tlr8,Clnk,Selenok,Nlrx1,Nlrc5,Ptprc,Ifnb1,Klk7,Tyrobp,Tlr7,Wfdc1,Serping1,Fcgr2b,Ffar4,Cnot7,Socs3,Cd28,Macir,…
3521	GOBP_REGULATION_OF_FIBRINOLYSIS	0.025355	0.555431	0.635607	1.60013	124	13	Apoh,Klkb1,Serpinf2,Thbd,Plg,F12
2282	GOBP_CD4_POSITIVE_ALPHA_BETA_T_CELL_PROLIFERATION	0.0254946	0.556618	0.68888	1.61084	124	10	Arg2,Lgals9,Cd274
6401	GOMF_MAP_KINASE_PHOSPHATASE_ACTIVITY	0.0255578	0.556618	0.63454	1.59744	125	13	Dusp14,Dusp5,Dusp9,Dusp6,Dusp2,Dusp7
4123	GOBP_METANEPHRIC_EPITHELIUM_DEVELOPMENT	0.0255966	0.556618	-0.546421	-1.59088	132	25	Fat4,Calb1,Pkd1,Sox8,Hes5,Lgr4,Hes1
5306	GOCC_CYTOSOLIC_RIBOSOME	0.0256121	0.556618	-0.443158	-1.49193	135	51	Rps15a,Rpl14,Rpl21,Rps5,Rps21,Rpsa,Rpl18,Rpl13a,Rpl18a,Rpl31,Rps25,Rpl24,Rpl11,Rps9,Rpl38,Rsl24d1,Rpl10a,Rps7,Apod,Rps15,Eif2ak4
7009	HP_GLAUCOMA	0.0258309	0.559143	-0.294679	-1.28838	156	287	Cdhr1,Fat4,Prdm5,Cenpe,Twist1,Car4,Mertk,Ccbe1,Dcn,Kmt2a,Ncapg2,Rps15a,Tsr2,Traip,Prps1,Nrl,Slc4a4,Tub,Scaper,Samhd1,Crb1,Frem2,Exosc2,Ahi1,Glis3,Gjb3,Prom1,Fbn1,Prpf3,Ovol2,Gja1,Arsb,Kiz,Rpl18,Cbs,Rfc2,Loxl1,Ccdc28b,Zeb1,Pex26,Bbs1,B3galt6,Tbc1d20,B3glct,Plk4,Cln3,Hdac8,Ofd1,Fktn,Atrip,Ptpn22,Lmx1b,Pex10,Foxc1,Rpl31,Gzf1,Impg2,Mab21l1,Ep300,Fas,Ndufb11,Ndp,Ttc8,Cenpj,Adar,Ift140
9907	HP_ABNORMAL_CIRCULATING_PROTEINOGENIC_AMINO_ACID_CONCENTRATION	0.0258621	0.559143	-0.410641	-1.47265	140	71	Ass1,Mtrr,Gldc,Asl,Slc30a10,Abcd4,Prodh,Mmaa,Pts,Cbs,Mccc1,Dbt,Nadk2,Phgdh,Mmut,Bcat2,Gch1,Adk,Bckdhb,Mccc2,Fah
10427	DESCARTES_MAIN_FETAL_MICROGLIA	0.0258811	0.559143	0.252121	1.21232	93	524	Plekha2,Batf3,Syndig1,Cdkn1a,Lacc1,Cd68,Rgs10,Gpnmb,Cd300c2,Gbp2,Lyz1,Lgals3,Aldh3b1,S100a4,Syt6,Was,Tfcp2l1,Agmat,Cd14,Blnk,Clec7a,Egr3,Ebi3,Mefv,Ucp2,Cacna2d4,Cd74,Gpr84,Pparg,Pik3r5,Tlr5,Serpinf1,Arhgap12,Myo1g,Otud1,Dpp4,Adcy7,Ccl12,Sowahd,Sptlc3,Ctsz,Arl5c,Tmc8,Cd274,Myo7a,Nfam1,Lpin2,B4galt1,Tlr6,Plk3,Ptgs1,Ly96,Atp6v1b2,Rps6ka1,Fam149a,Irf8,Arhgap30,Itgb2,Il17ra,Ptprc,Tyrobp,Tnfsf13b,Tlr7,…
997	GOBP_DEOXYRIBONUCLEOTIDE_METABOLIC_PROCESS	0.0262859	0.561386	-0.479365	-1.52341	138	38	Dpyd,Upp1,Ung,Dctd,Ak5,Samhd1,Dguok,Dtymk,Nthl1,Adk,Tyms,Neil2
7501	HP_ABNORMAL_HAIR_MORPHOLOGY	0.0263081	0.561386	-0.245197	-1.18121	179	990	Dsp,Gpr101,Fat4,Antxr2,Prdm5,Smo,Aloxe3,Cenpe,Twist1,Bbs12,Kdf1,Myh3,Kitl,Rab27a,Magel2,Ccbe1,Slco2a1,Tacr3,Kmt2a,Frem1,Prokr2,Lama3,Rps15a,Sting1,Gabrd,Edn3,Rag2,Ntng1,Kcnk9,Rpl21,Tsr2,Asl,Chd7,Traip,Gli3,Zfp462,Hps4,Trp63,Efnb1,Acer3,Map3k1,Mn1,Kit,Hps5,Cst6,Zfp423,Cc2d2a,Chrna7,Vac14,Mplkip,Foxn1,Asxl3,Il2rg,Sms,Frem2,Auts2,Exosc2,Sdr9c7,Snai2,Evc2,Cwc27,Pcgf2,Mbd5,Ahi1,Atp10a,Gjb3,Gan,Axin2,F…
5593	GOCC_CLATHRIN_SCULPTED_VESICLE	0.0263158	0.561386	0.667354	1.61078	129	11	Slc18a3,Vamp2,Gad2,Syt1,Slc17a7,Slc18a1,Slc32a1,Slc18a2,Rab3a
10864	Gemma_GSE5429_Hippocampal_gene_expression_profiling_across_8_inbred_strains:_towards_understanding_the_molecular_basis_of_behaviour_strain_C57BL.6J_Down	0.0263158	0.561386	0.242993	1.18883	90	656	Serpina3n,Nptx2,Gpr83,Rasgrp1,Cd7,Sox11,Sema7a,Abca4,Cdkn1a,Lmo4,A2m,Timp1,Acvr1,Scn1b,Grin1,Col11a1,Reg3b,Creb3l1,Wfs1,Sox4,Prkcg,S100a3,Blnk,Mthfr,Pcsk2,Rhoq,Man1a,Hcn1,Pld3,Itpk1,Slc30a3,Fam83f,Prkca,Krt81,Vax2,Ccr4,Adam23,Epha5,Tgfb1i1,Ttr,Ptprn,Cinp,Nr5a1,Snapc3,Pik3r1,Spock1,Krt86,Ssr1,Jpt1,Kras,Mettl17,Rragd,Apbb2,Rabgap1l,Atp2b2,Madcam1,Scd1,Ccng2,Cdk18,Lypla1,Kmt5a,Mfsd4a,Wdr26,Usp25,Gdf…
3925	GOBP_NEGATIVE_REGULATION_OF_LEUKOCYTE_PROLIFERATION	0.0263858	0.561386	0.388283	1.44613	118	74	Sox11,Gpnmb,Foxj1,Cebpb,Arg2,Pla2g2d,Gal,Tnfrsf13b,Bmp4,Lgals9,Cd274,Ndfip1,H2-M3,Vtcn1,Tyrobp,Fcgr2b,Pla2g2f,Pawr,Tnfrsf14,Glmn,Ptpn6,Il10,Enpp3
977	GOBP_DEOXYRIBONUCLEOSIDE_MONOPHOSPHATE_METABOLIC_PROCESS	0.0263981	0.561386	-0.614212	-1.60398	134	16	Dpyd,Upp1,Dctd,Dguok,Tyms,Xdh
10558	Park_2011_Coexpression_Hippocampus_Mouse_grey60	0.0266389	0.561386	0.330007	1.358	114	134	Cox7a1,Abca4,Cish,Prlr,Sulf1,Lgals3,Lefty1,Fam171a1,Rbp1,Mospd1,Pcolce2,Dynlrb2,Steap1,Ttr,Ltc4s,Cdr2,Slc16a8,Ptgs1,Cldn3,Rilp,Chmp1b,Hfe,Lgals1,Tbc1d22a,Gnmt,Aqp1,Tmem184a,Pfn1,Tspo,Trpv4,Slc31a1,Stk39,Pus7l,Plek2,Slc16a9,Pcolce,Ephx1,Vat1l
2569	GOBP_SODIUM_INDEPENDENT_ORGANIC_ANION_TRANSPORT	0.026664	0.561386	-0.664486	-1.62039	134	12	Slco2a1,Slc16a2,Slc22a6,Slco4a1,Slco4c1,Slco1c1,Mfsd10
10081	HP_ABNORMALITY_OF_NAIL_COLOR	0.026664	0.561386	-0.664539	-1.62052	134	12	Dsp,Gja1,Kank2,Gjb2,Foxc2
710	GOBP_HUMORAL_IMMUNE_RESPONSE	0.0267104	0.561386	0.313812	1.336	113	167	A2m,Lyz1,Foxj1,Reg3b,Bcl3,Ociad2,Rbpj,Blnk,Mef2c,Ebi3,Cr2,Tfe3,Cxcl5,Ccl12,Cxcl10,C9,Bpi,Wfdc5,Cfh,Ptprc,Ifnb1,Klk7,Serping1,Fcgr2b,Cst9,Chga,Cd28,Colec11,Cpn2,Lta,Pdcd1,Pou2af1,Prtn3,Elane,Pgc,Ccr6,Bst1,Pou2f2,Reg3g,Ccr7,Ptpn6,Alox5,St6gal1,Aire,C1qa,C3ar1,Wfdc6a,C1qb
7675	HP_APLASIA_HYPOPLASIA_OF_METATARSAL_BONES	0.0267269	0.561386	-0.461949	-1.51181	141	44	Fat4,Twist1,Trp63,Ripk4,Chsy1,Hint1,Phyh,B3glct,Wnt7a,Pigs,Gnas,Sil1,Flnb,Pex7,Rspry1
4142	GOBP_SIGNAL_TRANSDUCTION_INVOLVED_IN_CELL_CYCLE_CHECKPOINT	0.0267285	0.561386	0.390058	1.44995	120	73	Sox11,Dtl,Gadd45a,Cdkn1a,Plk2,Sox4,E2f1,Pidd1,Tfdp2,Plk3,Cnot7,Pcna,Triap1,Fzr1,Tnks1bp1
3066	GOBP_NEUROTROPHIN_TRK_RECEPTOR_SIGNALING_PATHWAY	0.026784	0.561386	-0.50951	-1.55982	139	32	Ntf3,Hap1,Agt,Ddit4,Ngfr
10754	Gemma_GSE10415_7_Brain_Regions_in_20_Inbred_Strains_of_Laboratory_Mice_StrainOrLine_DBA.2J_Down	0.0268071	0.561386	-0.27841	-1.25915	167	403	Crym,Spink8,Il16,Cav3,Card10,Mfge8,Frmd4b,Icosl,Grb14,Fabp7,St18,Sfxn2,Serpinb1b,Adcyap1r1,Gsta4,Tfap2c,Itga8,Lgi2,Myo5b,Ggact,Arhgef4,Stab2,Vwa3a,Diaph2,Slc6a15,Slc13a4,2410137M14Rik,Marchf1,Gba2,Crb1,Bcan,Thra,Rogdi,Zfp871,Ppp1r16b,Ptpro,Speg,Nt5c3b,Zfp605,Irf9,Slc39a11,Adam11,Itih5,Bmp2k,Hus1,G6pc3,Ar,Ms4a2,Sap18,St8sia1,Tnfrsf19,Ccdc28b,Mpg,Atm,Rap1gap,Tubb2b,Rbm43,Rsbn1l,Ankrd29,Plxnb2,Dhx33…
333	GOBP_MYD88_INDEPENDENT_TOLL_LIKE_RECEPTOR_SIGNALING_PATHWAY	0.026875	0.561386	0.498252	1.54568	128	30	Ticam2,Ticam1,Cd14,Casp8,Tbk1,Tlr6,Ly96
9513	HP_SHORTENED_QT_INTERVAL	0.0269285	0.561386	0.64932	1.60132	132	12	Cdkn1a,Kcnq1,Cacnb2,Cacna2d1,Kcnh2
9949	HP_INCREASED_HEAD_CIRCUMFERENCE	0.026949	0.561386	-0.279166	-1.26009	167	399	Ryr1,Antxr2,Smo,Gpc3,Twist1,Dpyd,Csgalnact1,Igf2,Chd3,Dll3,Ntng1,Ap1s2,Gpc4,Ccnd2,Gli3,Slc26a2,Dll1,Acer3,Cc2d2a,Chrna7,Camta1,Spint2,Thra,Cwc27,Pcgf2,Lrp4,Gas1,Myf6,Fbn1,Hes7,Usf3,Gja1,Arsb,Pkdcc,Braf,Zbtb20,Pak1,Mpdz,Dph1,Arhgef6,Ccdc28b,L2hgdh,Pak3,Bmp2,Ift80,Tmem94,Nono,Fgf8,Myh8,Pigv,Lamb1,Usp27x,Sdhc,Pex26,Bbs1,Sec24d,Notch2,Cdon,Adk,Ank,B3glct,Dlk1,Fzd2,Slc2a10,Mtm1,Ofd1,Fktn,Runx2,Pex10,H…
6814	HP_ENLARGED_KIDNEY	0.0269547	0.561386	-0.532406	-1.57638	140	27	Gpc3,Pkd1,Igf2,Gpc4,Pkhd1,Ganab,Fah,Nek8,Invs,Nphp3,Pkd2
8391	HP_ABNORMAL_3RD_FINGER_MORPHOLOGY	0.0269847	0.561386	-0.612028	-1.59828	137	16	Twist1,Fgf10,Gli3,Pkdcc,Chsy1,Dlk1
4232	GOBP_REGULATION_OF_SYNAPSE_MATURATION	0.027038	0.561386	0.621322	1.59749	132	14	Arhgef15,Clstn1,Cdc20,Adgrl1,Dab2ip,Ywhaz
5229	GOCC_MUSCLE_MYOSIN_COMPLEX	0.0270591	0.561386	-0.663954	-1.61909	136	12	Myh3,Myh1,Myh11,Myl9,Myh8
10549	Park_2011_Coexpression_Hippocampus_Mouse_darkgreen	0.027248	0.564238	-0.379301	-1.42143	149	91	Ddit4l,Golm1,Bcl6,Smpdl3b,Pdzrn3,Tpbg,Cbln1,Hpcal1,Fxyd6,Adcy8,Rasgef1c,Grb7,Stard5,Klf5,Gabrd,Ntng1,Adra2a,Slc17a6,Ippk,Fermt1,Ldb2,Cmtm4,Cbln4,Cyb561,Casp1,Sytl2
6668	GOMF_SCAFFOLD_PROTEIN_BINDING	0.0273152	0.564567	-0.436867	-1.49015	145	54	Dsp,Kcna5,Nos1,Mapk3,Dll1,Grid2,Atp2b4,Lrp4,Cit,Braf,Park7,Krt18,Krt5,Dynll1
6937	HP_ABNORMALITY_OF_THE_OUTER_EAR	0.0274113	0.565487	-0.245358	-1.18113	186	980	Gpr101,Ryr1,Fat4,Gpc3,Aloxe3,Cenpe,Twist1,Dpyd,Bbs12,Greb1l,Myh3,Jag1,Magel2,Ccbe1,Plagl1,Cth,Igf2,Kmt2a,Dact1,Chd3,Dll3,Crlf1,Rps15a,Gabrd,Rarb,Fgf10,Sox5,Edn3,Itga8,Ascl1,Ntng1,Ap1s2,Gpc4,Kcnk9,Tsr2,Lifr,Stra6,Chd7,Traip,Adamtsl2,Gli3,Slc26a2,Prps1,Nr2f1,Zfp462,Trp63,Acer3,Col5a1,Slc16a2,Ccnq,Unc80,Mn1,Zfp423,Cc2d2a,Chrna7,Vac14,Samhd1,Mplkip,Sms,Frem2,Camta1,Spint2,Auts2,Adsl,Exosc2,Sdr9c7,Evc…
5918	GOMF_PLATELET_DERIVED_GROWTH_FACTOR_RECEPTOR_BINDING	0.0275428	0.567133	-0.622694	-1.60368	139	15	Il1r1,Pdgfra,Lyn,Pdgfa,Vegfd
10490	Gandal_2018_Schizophrenia_Downregulated_PFC	0.0277778	0.567601	0.255793	1.21592	102	449	Necab3,Cpne9,Flywch2,Nptx2,Rgs6,Syndig1,Aldh1a3,Opn3,Arpp19,A2m,Trib1,Slc35f3,Rtn4r,Racgap1,Nrep,Islr,Olfm2,Cdca7l,Cxxc5,Fbln7,Napa,Slc25a45,Pla2g5,Brinp2,Brsk2,Kndc1,Pcsk2,Slc20a1,Baalc,Ergic1,Neurod6,Cgref1,Itpk1,Asap2,Slc39a10,Dpp4,Glce,Adgrb1,Kcnh3,Ncan,Iqsec1,Hunk,Dagla,Cinp,Abcd2,Pkmyt1,Ephb1,Gmeb2,Fbxo9,Mapk9,Adamts6,Fam149a,1600012H06Rik,Tbc1d4,Nap1l3,Sprn,Kcnk1,Klf13,Kcnj10,Msantd3,Tmem5…
1573	GOBP_ELECTRON_TRANSPORT_CHAIN	0.0277973	0.567601	-0.337965	-1.36132	157	145	Slc25a18,Gldc,P4ha2,Ido1,AA467197,Cyb561,Fdx1,Dguok,Dhrs3,Hsd17b6,Park7,Ndufa12,Ndufs3,Phgdh,Aldh2,Sdhc,Ndufc1,Cybb,Asph,Ndufa2,Nqo2,Ndufs7,Cyp19a1,Ndufb5,Xdh,Ndufb11,Ndufa11,Ndufs8,Ndufa5,Surf1,Uqcrc2,Gfus,Coq9,Sdha,Mybbp1a,Uqcr11,Ndufs1,Uqcr10,Etfb,Idh3b,Slc25a22,Ndufb3,Slc25a13,Immp2l,Ndufv3,Aifm2,Polg2,Fdx2,Pink1,Cox6b1,Ndufb7,Etfdh,Qdpr
880	GOBP_FEEDING_BEHAVIOR	0.0278131	0.567601	-0.387849	-1.4342	152	84	Npy2r,Bbs12,Cck,Htr2c,Cartpt,Tacr3,Negr1,Dach1,Stra6,Napepld,Gfral,Drd2,Pyy
8357	HP_CONGENITAL_MUSCULAR_DYSTROPHY	0.0278523	0.567601	0.569499	1.58625	134	19	Col6a1,Col12a1,Large1,Lmna
6218	GOMF_HYDROLASE_ACTIVITY_HYDROLYZING_N_GLYCOSYL_COMPOUNDS	0.0278679	0.567601	-0.487967	-1.53034	145	36	Il1r1,Ung,Il1rapl2,Oard1,Man2a2,Mpg,Nthl1,Tlr1,Neil2,Man2a1
8888	HP_APLASIA_HYPOPLASIA_OF_THE_SKIN	0.0279281	0.567601	-0.332619	-1.35239	159	156	Dsp,Tnxb,Antxr2,Smo,Kdf1,Myh3,Tgfb2,Pde11a,Lama3,Lifr,Fermt1,Trp63,Col5a1
2553	GOBP_POSITIVE_REGULATION_OF_I_KAPPAB_KINASE_NF_KAPPAB_SIGNALING	0.0279981	0.567601	0.318547	1.34612	119	160	Ticam2,S100a4,Plk2,Ticam1,Tlr9,Cxxc5,Casp8,Lpar1,Ndfip2,Tnfsf11,Slc20a1,Adipoq,Cd74,Fkbp1a,Mtdh,Wls,Ppm1a,Tbk1,Cx3cl1,Ndfip1,Rel,Tlr6,Plekhg5,Lgals1,Tfrc,Tab3,Ubd,Shisa5,Ltbr,Rhoa,Ddx21,Edar,Gprc5b,Tnfrsf1a,Prkcb,F2r,Ccr7,Fadd,Terf2ip,Ecm1,Rela,Vapa
7101	HP_SPARSE_EYELASHES	0.028006	0.567601	-0.424428	-1.46538	149	58	Dsp,Rpl21,Tsr2,Trp63,Cst6,Vac14,Mplkip,Cwc27,Gja1,Dph1,Cldn1,Ednra,Apcdd1
2859	GOBP_POSITIVE_REGULATION_OF_NOTCH_SIGNALING_PATHWAY	0.028169	0.567601	-0.443824	-1.48992	149	50	Tgfb2,Jag1,Fgf10,Ascl1,Cntn6,Dll1,Trp63,Hes5,Kit,Slc35c2,Bmp2k,Dll4,Hes1,Epn2,Ccn3
10890	Gemma_GSE117758_Cell-type_specific_transcriptional_profiling_of_glucocorticoid_receptor-dependent_changes_in_the_nucleus_accumbens_cell_type_neuron_Up	0.0281733	0.567601	0.237236	1.17244	92	771	Sh2d5,Cd1d1,Penk,Gpr83,Rasgrp1,Gsg1l,Igfbpl1,Tmem158,Acvr1c,Sox11,Dgkb,Sorcs1,Spock3,Drd1,Ephb6,Rtl8c,Slc35f3,Coch,Tesc,Syt12,Draxin,Tmem121b,Nrep,Trnp1,Lingo3,Syt6,Cacng3,Ly6a,Znrf1,Wfs1,Cdca7l,Slc7a4,Cdt1,Sox4,Shb,Serf1,Ptpn5,Mtcl1,Pcsk2,Slc20a1,Inka2,Dlgap2,Vgf,Pcdhb7,Ffar3,Syt5,Zbtb8a,Ackr2,Scn4b,Slc8a2,Islr2,Isg20,St8sia2,Slc24a4,Kcnab1,Kif1a,Homer1,Cdc20,Rem2,Fancd2,Glce,Fam171a2,Kcnh3,Adam…
10479	Gandal_2018_AlcoholAbuseDisorder_Downregulated_Cortex	0.0281977	0.567601	-0.307082	-1.30896	165	228	Golm1,Rftn1,Rab27a,Lum,C1qtnf7,Ndnf,Pde7b,Rab38,Isoc1,Tfap2c,Edn3,Ap1s2,Kcnj16,Lypd6,Slc4a4,Abcg2,Mn1,Amot,Gabra2,Frmd6,Pfas,Pcdhac1,Oard1,Slc15a2,Coq2,Epb41l2,Frmd4a,Vegfc,Lrrc17,Nr3c2,Olfm1,Sncaip,Pptc7,Tchp,Ccdc90b,Thumpd3,Pdlim5,Slc13a5,Asph,Slco1c1,Cxcr4,Cnbp,Acap2,Tor1aip1,Gtf2f2,Klf12,Aldoc,Msmo1,Lsm5,Cox20,Pygo1,Acot13,Gpkow,Pde3a,Mrps14,Polr3gl,Qprt,Zfp869,Cyp51,Egfl6,Sirt5
961	GOBP_NUCLEOSIDE_MONOPHOSPHATE_CATABOLIC_PROCESS	0.0282441	0.567601	-0.658775	-1.60647	142	12	Dpyd,Upp1,Nt5e,Nt5c1a
5383	GOCC_ANCHORED_COMPONENT_OF_MEMBRANE	0.0282605	0.567601	-0.343285	-1.37224	160	137	Rab26,Gpc3,Lypd1,Gfra2,Gfra1,Car4,Smpdl3b,Gpc5,Negr1,Cntn6,Ntng1,Gpc4,Ly6h,Xpnpep2,Lypd6,Cplx3,Alpl,Bcan,Gas1,Nt5e,Hyal2,Prss21,Tectb,Nod1,Svip,Pkhd1,Cntn5,Cfc1,Folr1
7229	HP_ANTERIOR_RIB_CUPPING	0.0283458	0.567601	0.6477	1.59732	139	12	Dnajc21,Col10a1,Col11a1
796	GOBP_NEUROPEPTIDE_SIGNALING_PATHWAY	0.0283855	0.567601	-0.375287	-1.41618	156	95	Npy2r,Tenm1,Nxph3,Qrfpr,Sorcs2,Npsr1,Cartpt,Rxfp3,Prokr2,Tac1,Sstr1,Pdyn,Oprl1,Nts,Nmb,Nmur1,Nxph4,Pyy
5738	GOCC_RIBONUCLEOPROTEIN_COMPLEX	0.0284109	0.567601	-0.263556	-1.2236	181	557	Slbp,Ago4,Rps15a,Rpl14,Rpl21,Nfatc2,Msi2,Pes1,Mrpl33,Mrps6,Rps5,Mrpl23,Cwc27,Rpp25l,Rps21,Mdn1,Prpf3,Wrap53,Vbp1,Rbm12,Emg1,Rpsa,Snrnp40,Eif3k,Rpl18,Rpl13a,Zfp830,Rrp1b,Mrpl57,Akap8l,Erg,Nop56,Cbx5,Snrpd2,Yju2,Rpp25,Snrnp70,Mrpl42,Eftud2,Hnrnph3,Gnl3l,Eef2,Ago2,Nob1,Ppwd1,Lsm4,Larp7,Rnf113a2,Hnrnpa2b1,Mepce,Tdrd1,Sf3b5,Hnrnpc,Pop7,Rpl18a,Tnrc6a,Rack1,Trim21,Plrg1,Sf3b3,Pop5,Nvl,Znhit3,Mrpl11,Prpf…
1527	GOBP_LIMBIC_SYSTEM_DEVELOPMENT	0.0287012	0.567601	-0.377312	-1.41398	157	91	Smo,Hdac1,Hap1,Ndnf,Prox1,Nrp2,Gsx1,Gli3,Plxna3,Nr2e1,Atp2b4,Bcan,Mas1,Drd2,Ncoa1,Kirrel3,Crh
884	GOBP_REGULATION_OF_HEART_CONTRACTION	0.0287464	0.567601	-0.309855	-1.31248	168	216	Dsp,Ryr1,Cav3,Tgfb2,Stc1,Kcna5,Nos1,Tacr3,Hey2,Rnf207,Fxyd6,Agt,Gstm7,Tac1,Hbegf,Cacna1s,Edn3,Itpr1,Trdn,Bves,Cacng5,Atp2b3,Atp2b4,Thra,Sri,Drd2,Tnnt2,Adrb1,Gja1,Sptbn4,Cacng6,Atp2a3,Slc4a3,Ccn2,Kcnj14,Ryr3,Slc8a3,Ehd3
7772	HP_EPISODIC_ATAXIA	0.0288262	0.567601	0.532092	1.57659	138	24	Scn1b,Pdha1,Stxbp1,Otc,Cask,Slc6a19,Pigp,Atp1a3,Cacna1a
9287	HP_AMYLOIDOSIS	0.0288262	0.567601	0.532389	1.57747	138	24	Lyz1,Osmr,Gsn,Mefv,Ttr,Mmp1a,App,Tnfrsf1a
7122	HP_NATAL_TOOTH	0.0288774	0.567601	-0.525076	-1.56591	150	28	Dsp,Kdf1,Gli3,Evc2,Fam20c,Kmt2c,Bcl11b,Ep300,Polr3a,Mks1,Zmpste24,Intu,Pth1r,Evc,Ehmt1,Krt17,C2cd3,Crebbp
1080	GOBP_VASCULAR_TRANSPORT	0.0289038	0.567601	-0.386324	-1.42857	158	84	Slc6a13,Slc6a20a,Slc6a1,Slc22a3,Slc4a4,Abcg2,Slc16a2,Slc7a3,Atp2b4,Slc27a1,Ager,Gja1,Atp2a3,Slc15a2,Slc4a3,Slc5a3,Slc7a8,Avpr1a,Slc1a1,Apoe,Slc2a10,Slco1c1
7277	HP_LYMPHEDEMA	0.0289233	0.567601	-0.431065	-1.48113	154	56	Fat4,Antxr2,Bcl6,Ccbe1
10429	DESCARTES_MAIN_FETAL_ASTROCYTES	0.0289433	0.567601	-0.314334	-1.31901	168	199	Stk33,Greb1l,Gdpd2,Mstn,Mlip,Fst,Ramp3,Slc6a20a,Spata13,Frem1,Dnaaf3,Agt,Vwa3b,Fgf10,Plin5,Il33,Mkx,Kcnj16,Slc4a4,Car12,Nts,Vwa3a,Fam216b,Cldn10,Glis3,Clybl,Rgs20,Lrp4,Nek5,Vipr2,Tnc,Efcab12,Ttpa,Lcat,Fmo1,Hsd17b6,Ccdc169,Lrrc10b,Morn5,Tectb,Acadl,Pirt,Pi15,Rnf43
1139	GOBP_NEGATIVE_REGULATION_OF_PLATELET_DERIVED_GROWTH_FACTOR_RECEPTOR_SIGNALING_PATHWAY	0.0289474	0.567601	0.662679	1.5995	142	11	Adipoq,Myocd,Ptpn12,Hgs
1947	GOBP_POSITIVE_REGULATION_OF_INTERFERON_BETA_PRODUCTION	0.0289583	0.567601	0.491893	1.54064	138	31	Ticam1,Tlr9,Tbk1,Tomm70a,Tlr8,Tlr7,Polr3c,Hsp90aa1,Hmgb2,Dhx58
365	GOBP_REGULATION_OF_HUMORAL_IMMUNE_RESPONSE_MEDIATED_BY_CIRCULATING_IMMUNOGLOBULIN	0.0289619	0.567601	0.68193	1.59458	141	10	Foxj1,Ptprc,Fcgr2b,Lta,Ptpn6,Fcer2a
6899	HP_RETROGNATHIA	0.0291491	0.569367	-0.304593	-1.30321	172	233	Ryr1,Fat4,Tgfb2,Magel2,Ccbe1,Csgalnact1,Plagl1,Igf2,Prkg1,Myh11,Crlf1,Rarb,Itga8,Kcnk9,Gli3,Trip4,Mplkip,Auts2,Mbd5,Fbn1,Speg,Ltbp4,Fam20c,Polr1a,Phgdh,Pola1,Rnf113a2,Sec24d,Dlk1,Znhit3,Mesd,Lgi4,Fzd2,Hdac8,Tgfbr1,Mtm1,Ofd1,Asph,Mylk,Telo2,Ocln,Orc6,Mat2a,Arid2,Ep300,Ndufb11,Puf60,Gle1,Hpdl,Nup88,Ercc2,Cenpj,Wnt5a,Eya1,Polr3a,Las1l,Tmem107,Fbxw11,Cdc6,Acta2,Adamts3,Emc1,Bnc2,Zmpste24,Intu,Sema5a,…
4478	GOBP_OLEFINIC_COMPOUND_METABOLIC_PROCESS	0.0292345	0.569367	0.362101	1.40779	130	96	Ptgs2,Cyp11a1,Dkkl1,Aldh1a3,Grin1,Rpe65,Dkk3,Ephx2,Akr1c18,Adm,Dagla,Ptgs1,Acsl1,Bco2,Akr1c21,Lhb,Ptges,Pla2g2f,Pla2g4a,Daglb,Pla2g10,Abcd1,Cyp2e1,Cyp4f13,Stat5b,Ephx1,Bmp5,Dhrs13,Alox5,Ptges3,Acaa1a
2541	GOBP_DNA_METHYLATION_INVOLVED_IN_GAMETE_GENERATION	0.0292553	0.569367	0.5953	1.57839	142	16	Tdrd9,Fkbp6,Piwil2,Mov10l1,Mael
896	GOBP_BILE_ACID_METABOLIC_PROCESS	0.0293619	0.569367	-0.458096	-1.49921	155	44	Slc27a2,Prox1,Osbpl1a,Kit,Gba2,Scp2,Npc1,Nr1d1,Sirt1,Osbpl6,Ch25h,Nr5a2,Akr1d1,Star,Amacr
3249	GOBP_REGULATION_OF_AXONOGENESIS	0.0293981	0.569367	0.320198	1.33697	126	147	Bdnf,Sema3a,Sema3e,Sema7a,Sema3c,Rtn4r,Draxin,Twf2,Skil,Brsk2,Plxna1,Islr2,Fstl4,Epha7,Pou4f2,Tnr,Epha4,Pou3f2,Plxna2,Sema4c,Lpar3,Ephb3,Trak2,Shox2,Mark2,Cdk5r1,Eif4g2,Map6,Sipa1l1,Sema4a,Omg,Rhoa,Thy1
10225	Endothelial_All_Zeisel_Science_2015	0.0294263	0.569367	-0.288903	-1.26905	178	301	Il1r1,Clec1a,Foxq1,Card10,Kitl,Car4,Tspan18,Tpd52l1,Slc35f2,Palmd,Zap70,Slc6a20a,Fyco1,Dach1,Pgm5,Edn3,Itprip,Tmem88,Stra6,Cxcl12,B4galt4,Sipa1l2,Colgalt2,Fbxl7,Nampt,Atp11c,Il2rg,Snai2,Polk,Prom1,Axin2,Fam13a,Isyna1,Irf9,Kdr,Ltbp4,Cyyr1,Igfbp3,Mill2,Atp10d,Pgm1,Lmbr1l,Vegfc,Rasip1,Vsig10,Noxo1,Nmi,Apcdd1,Lamb1,Lrch1,Acacb,Prkd2,Ushbp1,Fgd5,Spock2,Nebl,Man2a1,B3gnt2,Serpinb9,Smc4,Cxcr4,Klhl5
4691	GOBP_POSITIVE_REGULATION_OF_NEUTROPHIL_MIGRATION	0.0294457	0.569367	-0.539095	-1.56955	152	25	Il1r1,Adam8,Ccl19,Lbp,Mcu
10152	HP_ABNORMALITY_OF_VITAMIN_K_METABOLISM	0.0295547	0.569367	0.661854	1.59751	145	11	Dnajc21,Gpr35,Baat,Mst1
5669	GOCC_POSTSYNAPSE	0.0295691	0.569367	0.246467	1.19252	104	566	Sh2d5,Gsg1l,Nectin3,Syndig1,Zfp804a,Dgkb,Drd1,Rgs10,Syn3,Grin1,Drd4,Syne1,Gabrr2,Cacng3,Prkcg,Arhgap32,Napa,Lpar1,Shisa8,Acp4,Plcb4,Chrm3,Mef2c,Dlgap2,Baalc,Pde4b,Clstn1,Gabrg2,Magi2,Cdh10,Syn1,Slc8a2,Slc6a17,Lrp8,Arhgap44,Nefh,Kif1a,Homer1,Stx1a,Cdh9,Grin3b,Adgrb1,Stxbp1,Iqsec1,Chrna1,Cd3e,Dagla,Fbxo45,Dgki,Spock1,Epha7,Pdlim4,Cntn2,Cacng8,Atp2b2,Prr12,Gabra4,Oprd1,Iqsec3,Myo18a,Plcb1,P2rx6,Rgs7…
2493	GOBP_RETINOL_METABOLIC_PROCESS	0.0295733	0.569367	0.471512	1.53078	139	37	Aldh1a3,Rpe65,Rdh9,Rbp4,Akr1c18,Ttr,Adh1,Rdh14,Adh7,Akr1b8,Pnpla2,Dhrs13
4191	GOBP_EXTRACELLULAR_MATRIX_ASSEMBLY	0.0296226	0.569367	-0.461795	-1.50286	156	43	Tnxb,Thsd4,Agt,Myh11,Ntng1
325	GOBP_REGULATION_OF_NATURAL_KILLER_CELL_MEDIATED_IMMUNITY	0.0297917	0.569407	0.491139	1.53828	142	31	Rasgrp1,Pik3r6,Cd96,H2-M3,Clnk,Stat5b,Ncr1,Il12a,Il18rap
4122	GOBP_METANEPHRIC_COLLECTING_DUCT_DEVELOPMENT	0.0298098	0.569407	-0.685996	-1.60228	151	10	Calb1,Pkd1,Dlg5
6773	HP_LONG_PENIS	0.0298098	0.569407	-0.685936	-1.60214	151	10	Gpr101
2393	GOBP_REGULATION_OF_MULTICELLULAR_ORGANISM_GROWTH	0.0298563	0.569407	-0.429179	-1.47465	159	56	Smo,Igf2,Dio3,Chd7,Ghrh,Mbd5,Fxn,Drd2,Ghrhr,Adrb1,Sptbn4
3883	GOBP_RENAL_ABSORPTION	0.0298841	0.569407	0.604705	1.58067	146	15	Sgk1,Kcnq1,Gsn,Adipoq,Akr1c18
3198	GOBP_ANIMAL_ORGAN_MATURATION	0.0300231	0.570144	-0.53824	-1.56706	155	25	Ryr1,Fat4,Thbs3,Sema4d,Bmp2,Ift80
10732	Gemma_GSE10415_7_Brain_Regions_in_20_Inbred_Strains_of_Laboratory_Mice_StrainOrLine_A.J_Down	0.0300267	0.570144	-0.267105	-1.23274	190	514	Dsp,Cdhr1,Crym,D430041D05Rik,Spink8,Il16,Cav3,Parm1,Card10,Icosl,Hap1,Krt12,Grb14,Tbata,Fabp7,Tacr3,St18,Stac,Prkg1,Sfxn2,Echdc2,Aqp11,Adcyap1r1,Pgm5,Tfap2c,Itga8,Lgi2,Myo5b,Pip5k1b,Jph1,Dcst1,Mageb18,Ggact,Arhgef4,Nmb,Arhgap26,Itfg2,Rnf32,Vwa3a,Diaph2,Slc13a4,2410137M14Rik,Marchf1,Gba2,Nat8,Crb1,Bcan,Thra,Rogdi,Pdlim3,Ppp1r16b,Ptpro,Speg,Nt5c3b,Zfp605,Adam11,Snrnp40,Itih5,Trpc7,Arhgap20,Amn,Plcx…
905	GOBP_POSITIVE_REGULATION_OF_CELL_POPULATION_PROLIFERATION	0.0300909	0.570224	-0.251382	-1.19664	201	803	Ntf3,Smo,Twist1,Hdac1,Cav3,Cck,Tgfb2,Kitl,Icosl,Bcl6,Kcna5,Flt3,Fgf18,Igfbp5,Il6,Igf2,Hey2,Zap70,Igfbp2,Mapk3,Map3k5,Prox1,Agt,Aqp11,Tac1,Crlf1,Hbegf,Nrp2,Rps15a,Ngfr,Adamts1,Klf5,Jun,Fgf10,Ccdc88b,Edn3,Ascl1,Tiam1,Adra2a,Nfatc2,Lifr,Ccnd2,Gpbar1,Gli3,Sox8,Cxcl12,Mst1r,Ang,Dll1,Trp63,Efnb1,Nrarp,Acer3,Hes5,Ghrh,Itga4,Il6ra,Nmb,Kit,Zfp423,Nampt,Mif,Chrna7,Ifng,Nr2e1,Pml,Irs1,S1pr1,Nrp1,Mas1,Rogdi,…
2056	GOBP_MULTICELLULAR_ORGANISMAL_RESPONSE_TO_STRESS	0.0302087	0.570224	-0.411359	-1.45622	164	65	Npy2r,Cck,Nos1,Htr2c,Asic4,Nr4a2,Tac1,Adra2a,Trpa1,Ido1,Nr2e1,Adrb1,Gja1,Scn9a,Crh,Pirt,Gch1,Slc1a1,Gabra5,Htr1a,Apoe
3923	GOBP_LEUKOCYTE_PROLIFERATION	0.0302572	0.570224	0.284733	1.27689	119	256	Cd1d1,Rasgrp1,Mpl,Sox11,Cdkn1a,Gpnmb,Lgals3,Foxj1,Cebpb,Ticam1,Arg2,Tlr9,Tnfsf11,Mef2c,Ebi3,Cd22,Cr2,Pla2g2d,Gal,Tnfrsf13b,Cd74,Bmp4,Lgals9,Slc39a10,Mapk8ip1,Cd3e,Cd274,Tbk1,Cx3cl1,Ndfip1,H2-M3,Vtcn1,Selenok,Fkbp1b,Ptprc,Ifnb1,Tyrobp,Tnfsf13b,Fcgr2b,Ptk2,Cd28,Flt3l,Tfrc,Sh3rf1,Pla2g2f,Ppp3cb,Rasal3,Il34,Pawr,Tnfrsf14,Stat5b,Tnfsf8,Ahr,Ace,Glmn,Cd209e,Pycard,Bst1,Nck2,Ptpn6,Fadd,Il10,Wnt3a,Enpp3,I…
6322	GOMF_VOLTAGE_GATED_CATION_CHANNEL_ACTIVITY	0.030268	0.570224	0.327371	1.34623	130	133	Grin1,Lrrc55,Kcnq1,Kcns2,Cacng3,Kcnh7,Cacna1g,Cacna2d4,Hcn1,Cacna2d2,Cacnb1,Kcnab1,Grin3b,Kcne4,Kcnh3,Kcnk3,Kcnj6,Cacna1i,Kcnh5,Cacng8,Calhm1,Grin2a,Kcnd1,Kcnk1,Kcnj10,Cacnb2,Lrrc26,Kcnh4,Cacng2,Kcnq4,Itgav,Kcnab3,Cacng1,Cacna2d1,Tspoap1,Hcn2,Kcnh2,Kcng4,Cacna1a,Lrrc52,Kcnj11,Kcnc4,Kcnj12,Hcn3,Kcnv1
5043	GOBP_POSITIVE_REGULATION_OF_SODIUM_ION_TRANSMEMBRANE_TRANSPORTER_ACTIVITY	0.0302907	0.570224	0.603052	1.57634	148	15	Tesc,Drd4,Atp1b1,Slc9a1,Ank3,Wnk2,Actn4
10132	HP_ABNORMAL_LYMPHATIC_VESSEL_MORPHOLOGY	0.0303628	0.570602	-0.64196	-1.59829	153	13	Fat4,Ccbe1,Ifng
959	GOBP_NUCLEOSIDE_MONOPHOSPHATE_METABOLIC_PROCESS	0.0305047	0.570783	-0.405875	-1.44431	164	68	Dpyd,Upp1,Entpd8,Ak4,Dctd,Lhpp,Prps1,Ak5,Adsl,Pfas,Nt5e,Gmpr2,Dguok,Umps,Nt5c1a,Dtymk,Adk,Nt5c2,Tyms,Cad,Ak1
7223	HP_CUPPED_RIBS	0.0305344	0.570783	0.564191	1.57147	147	19	Dnajc21,Col10a1,Bgn,Col11a1,Pcyt1a,Ddr2,Matn3
2777	GOBP_SARCOMERE_ORGANIZATION	0.0305402	0.570783	-0.484215	-1.51857	159	36	Cav3,Myh3,Capn3,Actn2,Prox1,Obscn,Csrp2,Tnnt2,Myoz2,Csrp3,Ankrd1,Six4
7303	HP_STRIAE_DISTENSAE	0.0305804	0.570783	-0.570177	-1.57283	156	20	Tgfb2,Pde11a,Col5a1,Fbn1,Enpp1,Tgfbr1,Gnas,Abcc6,Pde8b
8945	HP_RENAL_HYPOPLASIA_APLASIA	0.0307411	0.572453	-0.296659	-1.28814	184	266	Tnxb,Fat4,Greb1l,Jag1,Tacr3,Dact1,Ndnf,Frem1,Prokr2,Ncapg2,Rps15a,Rarb,Fgf10,Itga8,Tsr2,Stra6,Chd7,Gli3,Flrt3,Dll1,Trp63,Ccnq,Frem2,Evc2,Lrp4,Stil,Gas1,Dcc,Cit,Ripk4,Rpl18,Sass6,Rfc2,Dll4,Ift80,Fgf8,Tbx18,Phgdh,Notch2,Il17rd,Cdon,Nadsyn1,B3glct,Nsmf,Ofd1,Arid1b,Fance,Pycr2,Xrcc4,Trrap,Rpl31,Arid2,Mlxipl,Puf60,Gpkow,Cplane1,Surf1,Cenpj,Fanca,Eya1,Rpl11,Spry4,Mks1,Fbxw11,Apc
8389	HP_ABNORMAL_2ND_FINGER_MORPHOLOGY	0.0307781	0.572453	-0.527655	-1.56231	160	27	Gpc3,Twist1,Csgalnact1,Gpc4,Chsy1,Bmp2
3260	GOBP_ION_HOMEOSTASIS	0.0308904	0.572453	-0.254526	-1.20132	203	703	Kl,Ryr1,Npy2r,Lpar4,Calb1,Cav3,Cck,Capn3,Stc1,Calca,Hap1,Drd5,Kcna5,Nos1,Atp6v1c2,Pkd1,Htr2c,Npsr1,Gpr6,Dcn,Ramp3,Scnn1a,Mapk3,Agt,P2rx5,Rab38,Gstm7,Aqp11,Tfr2,Lck,Tac1,Adcy8,Gpr12,Edn3,Itpr1,Trdn,Tmtc4,Gria1,Oprl1,Chd7,Slc9a5,Jph1,Slc30a10,Cxcl12,Slc4a4,Abcg2,Trpv6,Car12,Trpa1,Unc80,Nmb,Atp2b3,Slc7a11,Chrna7,Ifng,Commd1,Cftr,Pml,Atp2b4,Pdk4,S1pr1,Fxn,Sri,Slc12a7,Drd2,Ccl19,Cln6,Ttpa,Gja1,Kdr,Car…
485	GOBP_PYRIMIDINE_NUCLEOTIDE_BIOSYNTHETIC_PROCESS	0.0309615	0.572453	-0.527155	-1.54426	160	26	Upp1,Dctd,Prps1,Ak5,Nme2,Umps,Nme3,Dtymk,Tyms,Cad,Nme4,Nme5
10224	Endothelial_All_Darmanis_PNAS_2015	0.0309777	0.572453	-0.58644	-1.58362	159	18	Il6,Tm4sf1,Edn3,Cebpd,Ifi27,Itga1,Itih5
5671	GOCC_MITOCHONDRIAL_PROTEIN_CONTAINING_COMPLEX	0.0310538	0.572453	-0.307723	-1.30775	182	221	AA467197,Mrpl33,Mrps6,Mrpl23,Hadha,Mrpl57,Mtx3,Pdk2,Mccc1,Mcu,Ndufa12,Ndufs3,Mrpl42,Dmac2,Dbt,Immp1l,Sdhc,Ndufc1,Mrpl11,Bckdhb,Mccc2,Mrpl52,Bcs1l,Mrps31,Ndufa2,Mrpl51,Tomm6,Mrpl53,Mrpl58,Ndufs7,Mrps10,Mrpl13,Ndufb5,Smdt1,Ndufb11,Ndufa11,Ndufs8,Ndufa5,Uqcrc2,Mrpl46,Mrps14,Sdhaf4,Sdha,Mrps26,Ndufs1,Timm29,Uqcr10,Mcub,Ndufb3,Mrps9,Dap3,Immp2l,Micos10,Ndufv3,Mrpl37,Micu1,Mrpl50,Timm10b,Pmpcb,Tomm40l,…
10505	Replicated_InternalizingBehavior_DifferentiallyExpressed_HC	0.0310631	0.572453	-0.29458	-1.27977	186	270	Dsp,Trhr,Golm1,Dpyd,Gfra1,Thrsp,Mfge8,Gda,Lum,Slc25a18,Igfbp5,Dcn,Slc6a20a,Tmco5,Slc35d3,Gldc,Creg1,Itga7,Tmem144,Tradd,Ltk,Bhlhe22,Adam1a,Celsr3,Csad,Abcg2,Ptgr1,Rarres2,Retsat,Ccdc77,Grem2,Slc27a1,Zfp612,Pfas,Rhpn2,Ptpro,Lcat,Bphl,Arhgap20,Cyp4f15,Pak1,Crtac1,Cib2,Prelp,Aqp9,Mis12,Pgm1
2003	GOBP_MUSCLE_CELL_PROLIFERATION	0.0310872	0.572453	-0.323585	-1.32991	178	170	Ogn,Tgfb2,Mstn,Klf4,Igfbp5,Il6,Hey2,Prkg1,Map3k5,Hbegf,Adamts1,Jun,Pde1a,Ang,Hes5,Il6ra,Npr3,Ifng,Ndrg2,S1pr1,Xrcc6,Angpt1,Kcnk2,Gja1,Pak1,Igfbp3
7824	HP_FINE_HAIR	0.0311615	0.57286	0.405009	1.4682	142	63	Wnt10a,Col3a1,Satb2,Kctd1,Krt81,Krt83,Krt86,Cdh3,Liph,Kras,Trmt10a,Alms1,Alx4,Edar,Itga3,Cstb,Smarcal1,Suz12,Msx1,Tinf2,Gnptab,Ift43
299	GOBP_NEGATIVE_REGULATION_OF_IMMUNE_SYSTEM_PROCESS	0.0312258	0.573082	0.26797	1.24204	120	339	Inhba,Sox11,A2m,Cd68,Gpnmb,Trib1,Tgfb3,Lgals3,Foxj1,Cebpb,Col3a1,Arg2,Rara,Cd22,Zfpm1,Pla2g2d,Gal,Tnfrsf13b,Adipoq,Emilin1,Cd74,Pparg,Bmp4,Lgals9,Fcrlb,Gpatch3,Socs1,Dpp4,Ccl12,Cd96,Cd274,Pik3r1,Cx3cl1,Ndfip1,H2-M3,Bpi,Vtcn1,Ubash3b,Plcb1,Clnk,Nlrx1,Dtx1,Nlrc5,H2-Oa,Ptprc,Nbl1,Cldn18,Ifnb1,Tyrobp,Ccl28,Serping1,Fcgr2b,Gpr68,Hfe,Cnot7,Mmp28,Ambp,Sox9,Tbx21,Fbxw7,Pla2g2f,Rin3,Mafb,Ppp3cb,Thy1,Pdcd1…
5673	GOCC_INNER_MITOCHONDRIAL_MEMBRANE_PROTEIN_COMPLEX	0.0314374	0.575272	-0.365181	-1.3955	172	103	AA467197,Mtx3,Mcu,Ndufa12,Ndufs3,Dmac2,Immp1l,Sdhc,Ndufc1,Bcs1l,Ndufa2,Ndufs7,Ndufb5,Smdt1,Ndufb11,Ndufa11,Ndufs8,Ndufa5,Uqcrc2,Sdhaf4,Sdha,Ndufs1,Timm29,Uqcr10,Mcub,Ndufb3,Immp2l,Micos10,Ndufv3,Micu1,Timm10b,Dnajc19,Ndufb7,Ndufa6,Foxred1,Timm17b,Ndufb8,Grpel2,Cox4i1,Ndufs2
8137	HP_HEMIVERTEBRAE	0.0315315	0.575272	-0.448971	-1.47684	167	45	Myh3,Jag1,Dll3,Chd7,Gli3,Hes7,B3glct,Dlk1,Fzd2,Wnt7a,Tbx6,Sox2,Stag2,Puf60,Cdk10,Ripply2,Mesp2,Wnt5a
3431	GOBP_NEGATIVE_REGULATION_OF_OXIDOREDUCTASE_ACTIVITY	0.0315402	0.575272	-0.552936	-1.56357	162	22	Cav3,Drd5,Atp2b4,Aoc3,Slc4a1
1268	GOBP_NEGATIVE_REGULATION_OF_MUSCLE_HYPERTROPHY	0.0315548	0.575272	-0.521459	-1.55512	164	28	Cav3,Mstn,Mlip,Igfbp5,Foxo1,Atp2b4,Ppara,Pak1
7640	HP_IRON_DEFICIENCY_ANEMIA	0.0316352	0.575781	0.554811	1.56845	153	20	Kcnq1,Was,Alas2,Mmp1a,Fgf23,Pla2g4a,Atrx,Galnt2,Foxp3,Cd55
1564	GOBP_CELLULAR_PROCESS_INVOLVED_IN_REPRODUCTION_IN_MULTICELLULAR_ORGANISM	0.0317136	0.576252	0.275008	1.25408	123	294	4930447C04Rik,Inhba,Lyzl4,Nectin3,Dmrtb1,Acvr1,Panx1,Iqcg,Tdrd9,Zglp1,Zmiz1,Pla2g3,Cyp26b1,Ttc21a,Topaz1,Bmp4,Fscn3,Strbp,Tut7,Fkbp6,Nppc,Rec8,Tssk6,4930451I11Rik,Zpbp,Piwil2,Fancg,Sebox,Nanos2,Pcsk4,Cd9,Cfap206,Tex15,Top2a,Mov10l1,Mael,Sycp1,Dnah1,Ing2,Rnf2,Spef2,Hsf2bp,Srpk1,Trip13,Ropn1l,Brdt
10507	Wilhelm_2013_FlindersSensitiveLine_Upregulated_HC	0.0317754	0.576421	-0.412107	-1.44781	171	63	Dsp,Dcn,1810010H24Rik,Tmem144,Tradd,Adam1a,Abcg2,Ccdc77,Grem2,Dcps,Bphl,Cib2,Aqp9,Mis12,Pgm2l1
9019	HP_DEVIATION_OF_THE_HAND_OR_OF_FINGERS_OF_THE_HAND	0.0319149	0.577997	-0.27985	-1.25485	197	372	Dsp,Gpc3,Cenpe,Twist1,Myh3,Jag1,Magel2,Csgalnact1,Igf2,Kmt2a,Dact1,Crlf1,Gabrd,Fgf10,Gpc4,Lifr,Chd7,Traip,Gli3,Slc26a2,Zfp462,Trp63,Efnb1,Ccnq,Chrna7,Evc2,Mbd5,Gja1,Emg1,Pkdcc,Braf,Chsy1,Rfc2,Ndn,Ccdc28b,Bmp2,Eftud2,Abcc8,Tmem94,Nono,Ift122,Phgdh,Pola1,Bbs1,Tfap2b,B3glct,Dlk1,Plk4,Fzd2,Wnt7a,Hdac8,Slc2a10,Prkdc,Ofd1,Runx2,Arid1b,Pigs,Atrip,Lmx1b,Fance,Nalcn,Phf21a,Xrcc4,Telo2,Nxn,Trrap,Stag2,Spop…
8984	HP_DISTAL_LOWER_LIMB_MUSCLE_WEAKNESS	0.0320171	0.578892	0.441389	1.50197	149	46	Slc18a3,Tcap,Hspb3,Dysf,Chat,Lmna,Hk1,Extl3,Flnc,Pnpla6,Myo9a,Mttp,Trpv4,Hspb1,Vamp1,Atl1,Myh7,Gmppb,Reep1,Sardh,Pnkp,Hspb8,Slc5a7
9862	HP_ABNORMAL_URINE_CARBOXYLIC_ACID_LEVEL	0.0321483	0.580055	-0.473139	-1.50362	169	38	Ass1,Asl,Umps,Dbt,Serac1,Aldh5a1,Oxct1,Bckdhb,Htra2,Clpb,Dnajc19,Pcca,Mvk,Opa3,Hmbs,Hmgcl,Arg1,Bckdha,Cpox,Ndufb10,Acadm,Agk,Kif1b,Polg,Micos13,Atad3a
5988	GOMF_BETA_CATENIN_BINDING	0.0322287	0.580055	-0.388702	-1.42951	176	81	Klf4,Amer3,Dact1,Dlg5,Nr4a2,Gli3,Foxo1,Sox30,Axin2,Gja1,Med12l,Ar,Amer2,Trpc4,Rora
5458	GOCC_SARCOPLASMIC_RETICULUM_MEMBRANE	0.0323259	0.580055	-0.493168	-1.52595	168	34	Ryr1,Nos1,Trdn,Jph1,Sri,Atp2a3,Jph4,Srl,Ryr3
9788	HP_ABNORMALITY_ON_PULMONARY_FUNCTION_TESTING	0.0324547	0.580055	-0.355809	-1.37716	180	112	Ryr1,Csf2rb2,Smo,Scnn1a,Actn2,Itga7,Galns,Sftpc,Hps4,Csf2ra,Slc25a21,Cftr,Lrp4,Hes7
993	GOBP_COBALAMIN_METABOLIC_PROCESS	0.0325266	0.580055	-0.582835	-1.57388	167	18	Mtrr,Abcd4,Mmaa,Clybl,Amn,Mmut,Ctrc
9614	HP_NARROW_JAW	0.0326331	0.580055	0.674234	1.57659	159	10	Slc18a3,Chat,Myo9a,Myod1,Vamp1,Slc5a7,Syt2,Ccnk,Snap25
5281	GOCC_MYOSIN_II_COMPLEX	0.0326555	0.580055	-0.604352	-1.57823	166	16	Myh3,Myh1,Myh11,Myl9,Myh8
5540	GOCC_RECEPTOR_COMPLEX	0.0326945	0.580055	-0.277496	-1.24806	202	387	Gpr101,Csf2rb2,Gfra2,Gfra1,Grik3,Flt3,Mertk,Htr2c,Acvr2a,Ramp3,Vwc2l,Il6,Shisa6,Zap70,Acvr2b,Chrna4,Tfr2,Skap1,Crlf1,Adcyap1r1,Nrp2,Htr3a,Gabrd,Itga7,Itga8,Gria1,Adra2a,Tradd,Lifr,Traf1,Gpbar1,Ltk,Plxna3,Mst1r,Traf3,Csf2ra,Itga4,Cacng5,Il6ra,Plxnc1,Kit,Grin3a,Chrna7,Grid2,Alcam,Il2rg,Irs1,Gabrr3,Gabra2,Nrp1,Gfral,Itga1,Itga10,Gpr37l1,Kdr
7313	HP_DEVELOPMENTAL_GLAUCOMA	0.0328638	0.580055	-0.43807	-1.4706	174	50	Twist1,Ncapg2,Rps15a,Tsr2,Samhd1,Glis3,Rpl18,Fktn,Foxc1,Rpl31,Mab21l1,Adar,Rpl11,Pxdn,Tek,Rps7,Fut8,Trex1,Akt1,Adamtsl1,Cyp1b1
8062	HP_RECURRENT_FRACTURES	0.0328878	0.580055	-0.346982	-1.36918	186	125	Antxr2,Prdm5,Myh3,Tacr3,Ndnf,Prokr2,Lifr,Chd7,Crtap,Flrt3,Alpl,Sms,Dcc,Wrap53,Car2,Cbs,Fgf8,Sec24d,Notch2,B3galt6,Il17rd,Plod2,Nsmf,Runx2,Ppib,Tmem38b,Gnas,Uros,Mtap,Tnfrsf11b,Hras,Gle1,Minpp1
2233	GOBP_WOUND_HEALING_SPREADING_OF_EPIDERMAL_CELLS	0.0329138	0.580055	-0.582119	-1.57195	169	18	Hbegf,Fermt1,Col5a1,Fermt2,Wnt7a
5691	GOCC_ANCHORED_COMPONENT_OF_SYNAPTIC_VESICLE_MEMBRANE	0.0329259	0.580055	-0.637822	-1.58798	166	13	Rab26,Cplx3
9279	HP_ABNORMAL_BLOOD_GLUCOSE_CONCENTRATION	0.032954	0.580055	-0.304376	-1.29743	193	228	Gpc3,Greb1l,Plagl1,Il6,Igf2,Pck2,Prokr2,Cacna1s,Car5a,Itga8,Gpc4,Gli3,Gck,Gatb,Cyb561,Gja1,Hadha,Dguok,Qrsl1,Pak1,Acsf3,Blk,Pgm1,Mccc1,Ndufs3,Abcc8,Dbt,Serac1,Camkmt,Slc1a1,Cdon,Nr3c1,Mlycd,Cacna1c,Acad8,Bckdhb,Mpi,Mccc2,Bcs1l,Fah,Ptpn22,Ndufs7,Nubpl,Ghr,Ndufb11,Ndufa11,Ndufs8,Uqcrc2,Hras,Neurod1,Mto1,Acadsb,Tmem126b,Itpr3,Clpb,Ndufs1,Etfb,Nab2,Ndufb3,Gykl1,Star,Zmpste24,Slc34a1,Dnajc19,Pcca,Etfd…
4862	GOBP_REGULATION_OF_TELOMERE_CAPPING	0.0331024	0.580055	-0.532567	-1.55054	171	25	Pkib,Mapk3,Map3k4,Atm,Map2k7,Nek7,Nabp2,Rad50,Ercc4
5305	GOCC_CYTOSOLIC_LARGE_RIBOSOMAL_SUBUNIT	0.0331024	0.580055	-0.532503	-1.55035	171	25	Rpl14,Rpl21,Rpl18,Rpl13a,Rpl18a,Rpl31,Rpl24,Rpl11,Rpl38,Rsl24d1,Rpl10a
10894	Gemma_GSE117758_Cell-type_specific_transcriptional_profiling_of_glucocorticoid_receptor-dependent_changes_in_the_nucleus_accumbens_treatment_dexamethasone_Up	0.0331391	0.580055	-0.367007	-1.39807	181	101	Spink8,Golm1,B3galt5,Mycl,Adamts9,Zbtb16,Ddit4,Ctdspl,Plin5,Synm,P4ha2,Dapk1,Arhgap26,Txnip,Pdk4,Nt5e,Ankrd10,Plat,Aff1,Insl6,Ccn2,Fkbp5,Zfp189,Trp53inp1,Adamts20,Arhgef3,Slc25a33,Rapgef2,Rhou,Mphosph6,Susd6
7455	HP_ABNORMALITY_OF_THE_FOOT_MUSCULATURE	0.0331438	0.580055	-0.681056	-1.59074	168	10	Ryr1,Myf6
7182	HP_ABNORMAL_EXTERNAL_GENITALIA	0.0332893	0.580055	-0.2443	-1.17497	226	962	Dsp,Tnxb,Gpr101,Cdhr1,Ryr1,Fat4,Smo,Gpc3,Aloxe3,Twist1,Bbs12,Myh3,Car4,Jag1,Magel2,Mertk,Ccbe1,Plagl1,Tacr3,Fbln1,Igf2,Kmt2a,Dact1,Ndnf,Nr2f2,Zbtb16,Dll3,Prokr2,Myh11,Lama3,Rps15a,Chek2,Gabrd,Itga7,Rarb,Fgf10,Ntng1,Ap1s2,Gpc4,Tsr2,Stra6,Chd7,Traip,Gli3,Slc26a2,Nanos1,Flrt3,Nrl,Abcd4,Fermt1,Dll1,Trp63,Efnb1,Tub,Scaper,Map3k1,Ccnq,Trip4,Cc2d2a,Vac14,Samhd1,Cftr,Gba2,Mplkip,Crb1,Sms,Frem2,Auts2,Evc2…
163	GOBP_REGULATION_OF_T_CELL_MEDIATED_CYTOTOXICITY	0.0332917	0.580055	0.514797	1.53872	159	25	Cd1d1,Stx7,H2-M3,Ptprc,Fcgr2b,Ppp3cb,Fadd,Il12a,Ripk3,H2-Ea,Il12b
2061	GOBP_MAMMARY_GLAND_EPITHELIAL_CELL_PROLIFERATION	0.0332917	0.580055	0.515187	1.53989	159	25	Cebpb,Tnfsf11,Zfp703,Mst1,Id2,Esr1,Robo1,Gpx1,Ccnd1
8893	HP_PES_VALGUS	0.0333054	0.580055	0.472452	1.51008	158	34	Col6a1,Scn1b,Gabrg2,Col12a1,Stxbp1,Trmt10a,Hk1,Gabra1,Syt1
9831	HP_ABNORMAL_AORTIC_VALVE_CUSP_MORPHOLOGY	0.0333213	0.580055	-0.391173	-1.43058	183	78	Tnxb,Tgfb2,Prkg1,Nr2f2,Myh11,Zfp462,Ccnq,Fbn1,Rfc2,Ednra,Ift122,B3galt6,Nadsyn1,Tgfbr1,Mylk,Nxn,Mat2a,Arhgap31,Mlxipl,Ep300,Puf60,Mctp2,Acta2,Limk1,Mfap5,Fdft1,Cbl,Mmp14,Rac1
1345	GOBP_CARBOHYDRATE_BIOSYNTHETIC_PROCESS	0.0333448	0.580055	-0.31301	-1.30888	193	193	Chst9,Ppp1r3g,St6galnac5,Csgalnact1,B3galt5,Igf2,Pck2,B3galt2,Phkg1,Sord,Gck,Ndst4,St3gal4,Chst10,Gpt,Ppara,Irs1,Mas1,Sorbs1,Isyna1,G6pc3,C1qtnf12,Chst12,Atf3,Impa2,Pdk2,Pgm1,B3gnt6,Nr1d1,Pgm2l1,Enpp1,Sirt1,Eno3,Ptk2b
922	GOBP_FIBROBLAST_GROWTH_FACTOR_RECEPTOR_SIGNALING_PATHWAY	0.033412	0.580055	-0.366772	-1.39532	183	100	Kl,Fat4,Trim71,Fgf18,Galnt3,Mapk3,Ngfr,Shisa2,Fgf10,Spry3,Flrt3,Shcbp1
10522	Johnson_2016_Coexpression_Hippocampus_Human_M1	0.033449	0.580055	0.228667	1.15021	105	989	Necab3,Sh2d5,Kif17,Gpr83,Tmem198,Parp8,Sema3e,Arhgdig,Lmo4,Rasl11b,Cdk5r2,Tesc,Grin1,Fam111a,Ache,Emx1,Twf2,Podxl2,Pcdh7,Trnp1,Stat4,Hyls1,Fam174b,Ociad2,Cacng3,Rara,Stxbp5,Mtmr11,Slc7a4,Prkcg,Arhgap32,Vstm2l,Klhl35,Efr3a,Ppp3r1,Chrm3,Sync,Cadm3,E2f3,Uck2,Etl4,Hsph1,Smyd3,Sh3glb2,Kcnk4,Dlgap2,Uchl1,Kcnip4,Gabrg2,Rab11fip5,Tubb3,Lrrc8b,Cdh10,Syn1,Neurod6,Rimbp2,Scn4b,Sult4a1,Fcrlb,Slc30a3,Islr2,Ar…
925	GOBP_REGULATION_OF_NOTCH_SIGNALING_PATHWAY	0.0335084	0.580055	-0.368849	-1.39409	184	96	Tgfb2,Bcl6,Jag1,Hey2,Fgf10,Ascl1,Cntn6,Dll1,Trp63,Nrarp,Hes5,Kit,Prag1,Slc35c2,Bmp2k,Dll4,Hes1,Epn2,Ccn3,Mettl3,Pofut1,Dlk1,Synj2bp,Gas2
7549	HP_COARCTATION_OF_AORTA	0.0335084	0.580055	-0.368886	-1.39422	184	96	Jag1,Nr2f2,Rps15a,Tsr2,Stra6,Gli3,Abcd4,Dll1,Gas1,Gja1,Braf,Rpl18,Fgf8,Cdon,Adk,Trrap,Stag2,Rpl31,Cdh2,Ep300,Puf60,Hras,Med12,Mctp2,Rpl11,Mks1,Zic2,Lztr1,Mmp14,Pth1r,Rps7,Smad4,Zeb2,Tbx1,Meis2,Gli2,Ehmt1,Dhcr7,Gata6,Fli1
3435	GOBP_REGULATION_OF_NEUROTROPHIN_TRK_RECEPTOR_SIGNALING_PATHWAY	0.0335769	0.580109	-0.648953	-1.58251	169	12	Ntf3,Agt
3397	GOBP_NEGATIVE_REGULATION_OF_LYMPHOCYTE_ACTIVATION	0.033726	0.580109	0.32957	1.34629	145	128	Inhba,Sox11,Gpnmb,Lgals3,Foxj1,Cebpb,Arg2,Pla2g2d,Gal,Tnfrsf13b,Cd74,Bmp4,Lgals9,Socs1,Cd274,Ndfip1,H2-M3,Vtcn1,Clnk,Dtx1,Ifnb1,Tyrobp,Fcgr2b,Hfe
8008	HP_VASCULITIS	0.0337607	0.580109	0.422185	1.47298	157	52	Rasgrp1,Stat4,Was,Mefv,Cr2,Tnfrsf13b,Icos,Padi4,Arpc1b,Cd244a,Ciita,Prtn3,Tnfrsf1a,Erap1,Wipf1,Il10,Il12a
9693	HP_ABSCESS	0.0337679	0.580109	0.432871	1.48354	157	48	Mefv,Phex,Il10rb,Kras,Ntrk1,Itgb2,Il17ra,Carmil2,Ncf1,Il1rn,Fgf23,Eng,Cyba,Ddr2,Elane,Ube2a,Dlx3,Ncf2,Ncf4,Tgfb1
9971	HP_OSTEOLYSIS_INVOLVING_BONES_OF_THE_UPPER_LIMBS	0.0337838	0.580109	0.545508	1.56423	164	21	Col3a1,Ctsk,Retreg1,Kif1a,Lmna,Mafb,Mtx2,Ddr2
2970	GOBP_SHORT_CHAIN_FATTY_ACID_METABOLIC_PROCESS	0.0338287	0.580109	-0.60282	-1.57423	172	16	Pck2,Acss1,Mmaa,Phyh,Mmut,Acss2
2165	GOBP_PIRNA_METABOLIC_PROCESS	0.03395	0.580376	0.596837	1.5601	166	15	Tdrd9,Fkbp6,Piwil2,Gpat2,Mov10l1,Mael
2331	GOBP_PHOSPHATIDYLGLYCEROL_ACYL_CHAIN_REMODELING	0.03395	0.580376	0.61016	1.56879	166	14	Lpgat1,Pla2g3,Pla2g5,Pla2g2d,Pla2g2f,Pla2g4a,Pla2g10,Pla2g4f
5608	GOCC_SIN3_TYPE_COMPLEX	0.0340242	0.58074	-0.602576	-1.5736	173	16	Hdac1,Hey2,Sap130
3891	GOBP_THYROID_HORMONE_TRANSPORT	0.0341243	0.581544	-0.677984	-1.58357	173	10	Crym,Slc16a2,Slco4a1,Slc7a8,Slco1c1,Slc16a10
10405	DURANTE_ADULT_OLFACTORY_NEUROEPITHELIUM_VASCULAR_SMOOTH_MUSCLE_CELLS	0.0342191	0.582256	-0.38913	-1.42372	187	79	Frzb,Mfge8,Igfbp5,Nr2f2,Myh11,Adamts1,Jun,Filip1l,Myl9,Lpp,Isyna1,Gucy1a1,Gm13889,Atf3,Fos,Klf2,Kank2,Mylk,Rgs16,Tagln,Gadd45b
3792	GOBP_CELL_PROLIFERATION_INVOLVED_IN_HEART_MORPHOGENESIS	0.0343566	0.58369	0.596229	1.55851	168	15	Six1,Rbpj,Bmp4,Hand2,Sox9,Bmp10,Pim1
3155	GOBP_NEGATIVE_REGULATION_OF_DEVELOPMENTAL_GROWTH	0.0348137	0.589475	0.356247	1.38503	155	96	Sema3a,Sema3e,Sema7a,Cdkn1a,Sema3c,Rtn4r,Draxin,Rgs4,Rbp4,Bmp4,G6pdx,Fstl4,Plac8,Mapk11,Gdf15,Epha7,Tnr,Sema4c
4802	GOBP_REGULATION_OF_DNA_CATABOLIC_PROCESS	0.0349088	0.589475	-0.677359	-1.58211	177	10	Cidea,Il6,Dffa,Atm
6366	GOMF_HISTONE_DEACETYLASE_ACTIVITY_H3_K14_SPECIFIC	0.0349088	0.589475	-0.677135	-1.58158	177	10	Hdac1,Hdac7,Hdac8
6856	HP_ABNORMALITY_OF_UPPER_LIP	0.034912	0.589475	-0.253153	-1.19507	229	706	Ryr1,Fat4,Smo,Gpc3,Twist1,Greb1l,Kdf1,Myh3,Magel2,Ccbe1,Csgalnact1,Kmt2a,Frem1,Dll3,Prokr2,Crlf1,Ncapg2,Gabrd,Itga7,Itga8,Ntng1,Ap1s2,Gpc4,Kcnk9,Chd7,Adamtsl2,Gli3,Slc26a2,Crtap,Zfp462,Dll1,Trp63,Efnb1,Acer3,Ccnq,Unc80,Kit,Cc2d2a,Vac14,Sms,Frem2,Camta1,Auts2,Adsl,Exosc2,Snai2,Evc2,Pcgf2,Mbd5,Glis3,Lrp4,Dcps,Stil,Gas1,Mars2,Fbn1,Hes7,Cit,Gja1,Med12l,Ripk4,Pkdcc,Braf,Ltbp4,Chsy1,Sass6,Rfc2,Arhgef6,…
9353	HP_ABNORMALITY_OF_MOUTH_SIZE	0.0349926	0.589929	-0.284687	-1.25765	212	321	Ryr1,Fat4,Gpc3,Twist1,Dpyd,Myh3,Ccbe1,Dact1,Zbtb16,Crlf1,Gabrd,Ntng1,Ap1s2,Gpc4,Ccnd2,Chd7,Galns,Adamtsl2,Trp63,Trip4,Asxl3,Sms,Frem2,Camta1,Auts2,Adsl,Pcgf2,Mbd5,Atp10a,Dcps,Fbn1,Gja1,Septin9,Med12l,Speg,Ripk4,Zbtb20,Med13l,Chsy1,Rfc2,Bmp2,Fam20c,Nono,Larp7,Rnf113a2,Notch2,Pigb,Tbc1d20,B3glct,Dlk1,Osgep,Ofd1,Erlin2,Arid1b,Prrx1,Lmx1b,Huwe1,Nalcn,Nrxn1,Nxn,Trrap,Orc6,Mybpc1,Bcl11b,Arid2
2444	GOBP_MOLTING_CYCLE	0.0352877	0.593342	-0.373207	-1.39819	194	90	Smo,Foxq1,Hdac1,Tgfb2,Igfbp5,Fst,Ngfr,Fgf10,Tradd,Fermt1,Trp63,Ldb2,Krt27,Foxn1,Lrp4,Lgr4,Dnase1l2,Tnfrsf19
8225	HP_SHORT_NOSE	0.0353416	0.593342	-0.298074	-1.27863	209	242	Smo,Gpc3,Dpyd,Myh3,Kmt2a,Ncapg2,Gpc4,Lifr,Adamtsl2,Gli3,Slc26a2,Zfp462,Dll1,Mn1,Mplkip,Asxl3,Adsl,Mbd5,Lrp4,Dcps,Gas1,Mars2,Fbn1,Gja1,Ripk4,Braf,Med13l,Chsy1,Rfc2,Pak3,Bmp2,Fam20c,Eftud2,Polr1a,Abcc8,Fgf8,Pigv,Foxg1,B3galt6,Cdon,Tbc1d20,B3glct,Znhit3,Fzd2,Wnt7a,Phip,Hdac8,Slc2a10,Ofd1,Nalcn,Pycr2,Nxn,Aldh6a1,Trrap,Glul,Spop,Nexmif,Plod3
10351	ZHONG_PFC_C5_BCL11B_CALB2_POS_INP	0.0353654	0.593342	-0.554289	-1.54859	180	21	Tspan18,St18,Thsd7a,Trp53i11,Nav1,Lzts1,Bcl11b,Celf4
3617	GOBP_LIMB_BUD_FORMATION	0.0354251	0.593342	0.650822	1.57088	174	11	Sox11,Sema3c,Sox4,Plxna2,Sox9
110	GOBP_ENDODERM_FORMATION	0.0354701	0.593342	0.418746	1.46098	165	52	Col6a1,Inhba,Dusp5,Col11a1,Col12a1,Nodal,Itgb2,Lhx1,Dusp2,Col4a2,Mesp1,Itgav,Nanog
2209	GOBP_EMBRYONIC_HINDLIMB_MORPHOGENESIS	0.0355573	0.593342	-0.519466	-1.53807	185	27	Gpc3,Twist1,Zbtb16,Rarb,Chd7,Trp63,Fgf8,Osr1,Wnt7a,Rarg,Gnas
10699	SMID_BREAST_CANCER_RELAPSE_IN_BRAIN_DN	0.0356164	0.593342	-0.396254	-1.42959	194	73	Slc27a2,Ccno,Gstm5,Stk32b,Dach1,Tox3,Itpr1,Celsr1,Car12,Ivd,Gatb,Alcam,Dnali1
443	GOBP_FRUCTOSE_6_PHOSPHATE_METABOLIC_PROCESS	0.0356275	0.593342	0.650669	1.57051	175	11	Gfpt2,Pfkp,Hk1,Pfkl
10852	Gemma_GSE109315_Gene_expression_analysis_of_mouse_brain_regions_after_chronic_social_defeat_stress_(CSDS)_phenotype_resilient.to.chronic.social.defeat.stress_Down	0.0357485	0.594039	-0.272513	-1.23457	223	415	D430041D05Rik,Tmem255a,Nrsn2,Parm1,Ssbp2,Kitl,Pcdh19,Lhx9,St6galnac5,Htr2c,Mlip,Plagl1,Acvr2a,Ints6l,Lmo3,Negr1,Tox3,Ascl1,Ntng1,Syt17,Vgll3,Kcnj16,Flrt3,Ak5,N4bp2,Gprin3,Tcp11l1,Iqcb1,Higd2a,Itga4,Slc16a2,Tug1,Plxnc1,Grin3a,Timp2,Etv1,Tenm2,Mindy3,Atp2b4,Gabra2,Mbd5,Lxn,Dnm3,Zfp612,Peg3,Dcc,Rorb,Zdbf2,Lgr4,Chl1,Luzp2,Ar,Cadm1,Sesn3,Tmem170b,Slitrk2,Lekr1,Dbt,Uvssa,Usp21,Fam120c,Ccdc59,Vstm2a,Ppp…
10914	Gemma_GSE85136_Sex_Differences_in_Nucleus_Accumbens_Transcriptome_Profiles_Associated_with_Susceptibility_versus_Resilience_to_Subchronic_Variable_Stress_genotype_Dnmt3a.mouse.DNA.methyltransferase.3A_Homozygous.negative_Up	0.0357776	0.594039	0.237455	1.16876	120	725	Serpina3n,Fam43b,4930447C04Rik,Rprm,Rgs6,Acan,Sema3e,Sema7a,Gadd45a,Ip6k3,Cdkn1a,Gfap,Cdk5r2,Lgals3,H2-T24,1700020L24Rik,Otud7a,Slamf9,Nefm,Tubb4a,Aspg,Islr,Myo18b,Blnk,Zfp444,Clec7a,Lsp1,Shisa8,Plekho1,Zfp703,Pmaip1,Slc20a1,Me1,Inka2,Deptor,Baalc,E2f1,Dkk3,Vash1,Anxa11,Lgals3bp,Uchl1,Lypd6b,Slc8a2,Mamdc2,Vim,Yjefn3,Rprml,Slc26a4,Cenpb,Ncan,Col4a5,Cdr2,Clmp,Zfp580,Stag3,Fam169b,Tchh,Rec8,Map1lc3a…
4204	GOBP_AV_NODE_CELL_TO_BUNDLE_OF_HIS_CELL_COMMUNICATION	0.0358964	0.59511	0.670319	1.56743	175	10	Cacna1g,Scn4b,Trpm4,Scn5a,Cacnb2
10876	Gemma_GSE5429_Hippocampal_gene_expression_profiling_across_8_inbred_strains:_towards_understanding_the_molecular_basis_of_behaviour_strain_C3H.HeJ_Down	0.0359994	0.595596	-0.251308	-1.18933	238	732	Kl,Trhr,Crym,Lct,Thrsp,Calb1,Capn3,Kitl,Hap1,Nos1,Pnck,Lum,St6galnac5,Sowaha,Dusp1,Acvr2a,Igf2,Kmt2a,Agt,Zbtb16,Ddit4,Tac1,Efnb3,Slc6a1,Osbpl1a,Mettl8,Ak4,Ctbp2,Nrbp2,Capn5,Tiam1,Gria1,Thbs3,Cep350,Gpc4,Ccnd2,Zfp14,Pde1a,Msl2,Nr2f1,Zcchc7,Slc4a4,Sipa1l2,Hivep1,Ankrd46,Tcea1,Etv1,Alcam,Sms,Grem2,Myo6,Mas1,Ahi1,Peli1,Sorbs1,Zfp871,Frmd6,Leng8,Cd83,Peg3,Tro,Marcksl1,Pkp4,Ptpro,Sp3,Car2,Dffa,Hmgn5,Ei…
10294	FAN_EMBRYONIC_CTX_BIG_GROUPS_BRAIN_IMMUNE	0.0360588	0.595596	0.33287	1.35087	156	123	Ifitm3,S100a6,Cd7,S100a10,S100a4,Rap1b,Lsp1,Sh3bgrl3,Ucp2,Anxa11,Cd74,Isg20,Cd96,Tmc8,Plac8,Cd3e,Rnf213,Sytl1,Arhgap45,Cnn2,Arpc1b,Itgb2,Dusp2,Ptprc,Sp110,Abi3,Isg15,Mbnl1,Clic1,Arhgap9,Pfn1,Crip1,Gimap7,Ptpn6,Akna,Zfp36l2,Iqgap1
8670	HP_APLASIA_HYPOPLASIA_INVOLVING_BONES_OF_THE_FEET	0.0360885	0.595596	-0.296302	-1.27798	216	250	Fat4,Gpc3,Aloxe3,Cenpe,Twist1,Magel2,Ccbe1,Kmt2a,Dact1,Gabrd,Rag2,Ntng1,Gpc4,Chd7,Adamtsl2,Gli3,Slc26a2,Trp63,Vac14,Il2rg,Mbd5,Lrp4,Fbn1,Gja1,Ripk4,Chsy1,Dll4,Ndn,Ccdc28b,Bmp2,Ift80,Il7r,Hint1,Ift122,Pigv,Phyh,Bbs1,Notch2,B3galt6,B3glct,Dlk1,Wnt7a,Hdac8,Ofd1,Dclre1c,Arid1b,Pigs,Huwe1,Telo2,Trrap,Ghr,Gnas,Arid2,Arhgap31,Puf60,Bptf,Nog,Ift140,Grcc10,Med13,Las1l,Sil1,Fbxw11,Apc,Ngly1,Kcnn3
1625	GOBP_GROWTH_HORMONE_SECRETION	0.0361991	0.596035	-0.621288	-1.57337	183	14	Chd7,Ghrh,Drd2,Ghrhr,Ltbp4,Ghrl,Kalrn
1810	GOBP_POSITIVE_REGULATION_OF_FATTY_ACID_BETA_OXIDATION	0.0362816	0.596035	-0.676022	-1.57898	184	10	Twist1,Plin5,Ppara,Irs1
72	GOBP_NUCLEAR_TRANSCRIBED_MRNA_CATABOLIC_PROCESS	0.0363031	0.596035	-0.329464	-1.33431	206	152	Tnrc6c,Rps15a,Rpl14,Rpl21,Nanos1,Exosc2,Rps5,Dcps,Rps21,Nt5c3b,Rpsa,Rpl18,Rpl13a,Smg1,Pnrc2,Atm,Pan2,Ago2,Lsm4,Exosc5,Rpl18a,Tnrc6a,Samd4,Cnot10,Exosc7,Exosc8,Exosc10,Upf3b,Rpl31,Ssb,Rps25,Lsm5,Rpl24,Ago1,Casc3,Rpl11,Rps9,Mlh1,Tut4,Rpl38,Xrn2,Rpl10a,Rps7,Cnot9,Dcp1a,Smg7,Cpeb3,Pabpc1,Nbas,Tnrc6b,Rps15,Dcp2
924	GOBP_REGULATION_OF_SMOOTHENED_SIGNALING_PATHWAY	0.0363372	0.596035	-0.3894	-1.41929	199	77	Smo,Gpc3,Dlg5,Fgf10,Gli3,Mosmo,Dcdc2a,Gas1,Gpr37l1,Chsy1,Rora,Enpp1,Ift122,Rack1,Prrx1,Stk36,Ift140,Kctd21,Tedc2,Gorab,Intu,Ttc23,Evc,Serpine2,Gpr161,Ctnna1,Txndc15,Tulp3,Gli2,Dync2h1,Ulk3,Tedc1,C2cd3,Crebbp
32	GOBP_POLYSACCHARIDE_BIOSYNTHETIC_PROCESS	0.0363867	0.596035	-0.391587	-1.42472	200	76	Ppp1r3g,Csgalnact1,B3galt5,Igf2,B3galt2,Phkg1,Gck,Ndst4,Irs1,Sorbs1,Pgm1,B3gnt6,Nr1d1,Pgm2l1,Enpp1
1379	GOBP_CALCIUM_DEPENDENT_CELL_CELL_ADHESION_VIA_PLASMA_MEMBRANE_CELL_ADHESION_MOLECULES	0.0364627	0.596391	0.467637	1.50178	173	35	Pcdhb3,Cdh10,Cdh9,Cdh7,Selp,Pcdhb21,Pcdhb5,Cdh11,Cdh18,Cdh17,Cdh16,Cdh13
4966	GOBP_RESPONSE_TO_LEUKEMIA_INHIBITORY_FACTOR	0.0365854	0.597336	-0.386424	-1.41382	200	79	Prdm5,Klf4,Cth,Rif1,Sstr1,Nrp2,Ctbp2,Klf5,Abcd4,Parp16,Pml,Vegfc,Mtf2,Bclaf1,Sirt1,Pmm1,Spock2,Bspry,B3gnt2,Msc,Rarg,Mat2a,Ubxn2a,Srsf3
3199	GOBP_GENITALIA_DEVELOPMENT	0.0366293	0.597336	-0.460852	-1.47895	192	40	Pkd1,Mertk,Fgf10,Stra6,Chd7,Trp63,Lgr4,Pdgfra,Ar,Fgf8,Tifab
877	GOBP_CIRCADIAN_RHYTHM	0.0367634	0.598468	-0.308758	-1.29606	213	201	Npy2r,Hdac1,Magel2,Cartpt,Kmt2a,Prox1,Prokr2,Ass1,Ngfr,Jun,Ghrh,Nampt,Pml,Ppara,Adcy1,Drd2,Ghrhr,Hebp1,Adrb1,Rorb,Lgr4,Zpbp2,Crh,Mta1,Opn5,Nr1d1,Rora,Rorc,Rbm4b,Nono,Nr2f6,Fbxl12,Sirt1,Mettl3,Agrp,Ptgds,Maged1,Phlpp1,Btbd9,Kdm5a,Tyms
3003	GOBP_ALPHA_BETA_T_CELL_PROLIFERATION	0.0368664	0.598468	0.467874	1.49545	175	34	Arg2,Ebi3,Lgals9,Mapk8ip1,Cd3e,Cd274,Ptprc,Cd28,Sh3rf1,Rasal3,Tnfrsf14
9365	HP_ABNORMAL_HAIR_QUANTITY	0.0368727	0.598468	-0.255005	-1.19678	240	654	Dsp,Gpr101,Fat4,Smo,Aloxe3,Cenpe,Twist1,Bbs12,Kdf1,Ccbe1,Slco2a1,Tacr3,Kmt2a,Frem1,Prokr2,Lama3,Sting1,Gabrd,Edn3,Rag2,Rpl21,Tsr2,Asl,Chd7,Traip,Gli3,Trp63,Map3k1,Kit,Cst6,Chrna7,Vac14,Mplkip,Foxn1,Asxl3,Il2rg,Sms,Exosc2,Sdr9c7,Snai2,Evc2,Cwc27,Pcgf2,Mbd5,Gjb3,Axin2,Psmc3ip,Wrap53,Gja1,Ddb2,Ripk4,Arsb,Smarcd2,Braf,Zbtb20,Chsy1,Ar,Cbs,Ahsg,Dph1,Cldn1,Dll4,Frmd4a,Ccdc28b,Ednra,Fos,Ndufa12,Ndufs3,Ec…
5299	GOCC_ORGANELLE_INNER_MEMBRANE	0.0369671	0.598468	-0.267888	-1.22865	234	469	Slc25a18,Aifm3,Sfxn2,P2rx5,Mtfp1,Itpr1,Slc25a53,Ptpmt1,Them4,Higd2a,Cox6b2,Slc25a29,Sfxn5,Prodh,Slc25a21,AA467197,Mrpl33,Oma1,Mrps6,Mrpl23,Spag4,Slc27a1,Slc25a34,Ghrhr,Hadha,Ldhd,Coq7,Coq2,Slc25a42,Mrpl57,Dpy19l1,Mtx3,Crls1,L2hgdh,Mcu,Ndufa12,Ndufs3,Prodh2,Mrpl42,Coq8a,Dmac2,Nemp1,Coq8b,Immp1l,Sirt1,Sdhc,Ndufc1,Slc25a33,Slc25a35,Tyms,Mrpl11,Rcc1l,Mrpl52,Bcs1l,Mrps31,Lyn,Ndufa2,Uqcc2,Slc25a40,Fpgs…
5161	GOCC_COLLAGEN_TRIMER	0.0369714	0.598468	0.380832	1.41118	166	72	Col6a1,Col10a1,Col11a1,Col3a1,Marco,Emid1,Col1a2,Adipoq,Emilin1,Col12a1,Col4a5,Col24a1,Col9a3,Col11a2,Col4a3,Col4a2,C1qtnf1,Colec11,Col22a1,Col20a1,Col8a2,Col4a4,Col27a1,Wdr33,Cthrc1,Col8a1,Col4a6,Col14a1,C1qa,C1qb
2460	GOBP_DOPAMINE_METABOLIC_PROCESS	0.0371079	0.599262	-0.48665	-1.50578	193	34	Moxd1,Tgfb2,Tacr3,Nr4a2,Pde1b,Drd2,Sncb,Park7,Sncaip,Gch1,Htr1a
876	GOBP_RHYTHMIC_BEHAVIOR	0.0371698	0.599262	-0.451484	-1.4693	196	43	Npy2r,Ghrh,Drd2,Ghrhr,Adrb1,Crh,Mta1,Nr1d1,Ptgds,Btbd9,Ghrl,Ciart,Adora1,Star,Egr2,Adora2a,Nr1d2,Gpr157
3737	GOBP_ARTERY_DEVELOPMENT	0.0371848	0.599262	-0.378013	-1.40081	204	85	Tgfb2,Jag1,Hey2,Acvr2b,Prox1,Adamts9,Ngfr,Stra6,Chd7,Gli3,Nrp1,Wnt11,Dll4,Loxl1,Hes1,Fgf8,Folr1,Tfap2b,Apoe,Slc2a10,Tgfbr1,Prrx1,Mylk,Foxc1,Arid2,Pkd2,Adgrf5,Nog,Foxc2
3902	GOBP_INTERLEUKIN_1_MEDIATED_SIGNALING_PATHWAY	0.0372389	0.599262	-0.370491	-1.38842	204	91	Il1r1,Tnip2,St18,Il6,Mapk3,Psme1,Peli1,Rps6ka4,Nod1,Irak1,Rps6ka5,Psmb6
3424	GOBP_POSITIVE_REGULATION_OF_HYDROLASE_ACTIVITY	0.0373069	0.599478	0.238192	1.16716	127	677	Myl4,Rasgrp1,Bdnf,Acvr1c,Rgs6,Stard8,Arhgdig,Arhgef15,Rgs10,Egln3,Rtn4r,Foxj1,Grin1,Racgap1,S100a10,Arhgap42,Mybpc3,Apoh,Ccl17,Chn2,Stxbp5,Gsn,Arhgap23,Arhgap32,Casp8,Clec7a,Napa,Lpar1,Arhgef10l,Mef2c,Pla2g5,Mefv,Mtcl1,Rgs4,Magi2,Pparg,Arhgef5,Asap2,Gramd4,Arhgef26,Pidd1,Prss22,Stxbp5l,Arap2,Rock2,Rcc2,Slc39a10,Arhgap12,Pcolce2,Arhgap44,Rin2,Ccl12,Atp1b3,Git1,Bok,Pnlip,Iqsec1,Nmur2,Prex1,Cx3cl1,A…
327	GOBP_POSITIVE_REGULATION_OF_NATURAL_KILLER_CELL_MEDIATED_IMMUNITY	0.037387	0.599887	0.54784	1.54874	181	20	Rasgrp1,H2-M3,Clnk,Stat5b,Il12a,Il18rap
8128	HP_MYOGLOBINURIA	0.0375242	0.600394	-0.538405	-1.53855	193	23	Ryr1,Cacna1s,Hadha,Coq2
5945	GOMF_CATION_CHANNEL_ACTIVITY	0.0375671	0.600394	0.271449	1.23841	146	295	Otop2,Slc4a11,Scn1b,Grin1,Panx1,Lrrc55,Kcnq1,Kcns2,Cacng3,Kcnh7,Cacna1g,Kcnk4,Cacna2d4,Kcnip4,Hcn1,Scn4b,Cacna2d2,Slc24a4,Cacnb1,Kcnab1,Trpm4,Fxyd4,Ano10,Grin3b,Kcne4,Kcnh3,Chrna1,Kcnk3,Kcnj6,Cacna1i,Kcnh5,Kcnip1,Cacng8,Calhm1,Trpm6,P2rx6,Grin2a,Tmem37,Fkbp1b,Kcnd1,Chrnb3,Scn5a,Asic1,Kcnk1,Gria3,Kcnj10,Cacnb2,Lrrc26,Tmem63a,Kcnh4,Cacng2,Gria4,Kcnq4,Trpm2,Grik4,Aqp1,Itgav,Shroom2,Chrna6,Calhm2,Trp…
9507	HP_ABNORMAL_RENAL_MORPHOLOGY	0.0376129	0.600394	-0.247993	-1.18278	253	825	Tbc1d8b,Tnxb,Fat4,Smo,Gpc3,Bbs12,Greb1l,Jag1,Pkd1,Ccbe1,Tacr3,Cth,Igf2,Kmt2a,Dact1,Zap70,Slc6a20a,Galnt3,Ndnf,Frem1,Pck2,Agt,Prokr2,Myh11,Lama3,Ncapg2,Rps15a,Mtrr,Gabrd,Rarb,Fgf10,Itga8,Gpc4,Tsr2,Ccnd2,Stra6,Chd7,Myo5b,Gli3,Crtap,Prps1,Flrt3,Dll1,Trp63,Iqcb1,Grhpr,Ccnq,Gck,Zfp423,Cc2d2a,Ifng,Dcdc2a,Vac14,Cftr,Alpl,Sms,Frem2,Evc2,Cwc27,Ahi1,Cldn10,Glis3,Mme,Lrp4,Stil,Gas1,Fbn1,Dcc,Cit,Ptpro,Traf3i…
10193	HP_SPARSE_OR_ABSENT_EYELASHES	0.0377393	0.600394	-0.39407	-1.42	206	72	Dsp,Rpl21,Tsr2,Trp63,Cst6,Vac14,Mplkip,Cwc27,Gja1,Ripk4,Braf,Dph1,Cldn1,Ednra,Apcdd1,Phgdh,Dsc3
1083	GOBP_NADH_DEHYDROGENASE_COMPLEX_ASSEMBLY	0.0377923	0.600394	-0.423751	-1.44541	201	54	Ndufa12,Ndufs3,Dmac2,Ndufc1,Bcs1l,Ndufa2,Ndufs7,Nubpl,Ndufb5,Ndufb11,Ndufa11,Ndufs8,Ndufa5,Tmem126b,Ndufs1,Ndufb3,Ndufv3,Ndufb7,Ndufa6,Foxred1,Ndufb8,Ndufs2,Dmac1
2533	GOBP_MYELOID_DENDRITIC_CELL_DIFFERENTIATION	0.0377979	0.600394	0.573489	1.54874	183	17	Batf3,Rbpj,Ubd,Batf2,Ltbr,Relb
1881	GOBP_REGULATION_OF_TRANSPORTER_ACTIVITY	0.0378015	0.600394	0.282757	1.2634	151	246	Gsg1l,Jsrp1,Sgk1,Scn1b,Tesc,Grin1,Drd4,Lrrc55,Kcns2,Cacng3,Tlr9,Pm20d1,Ndfip2,Shisa8,Chrm3,Mef2c,Gal,Adipoq,Pde4b,Pparg,Scn4b,Fkbp1a,Cacnb1,Kcnab1,Fxyd4,Homer1,Ccl12,Atp1b3,Kcne4,Ptpn3,Ace2,Fxyd7,Fxyd1,Gpr35,Ndfip1,Vamp2,Cacng8,Stac2,Grin2a,Fkbp1b,Gria3,Crhr1,Cacnb2,Nlgn2,Rem1,Lrrc26,Shank1,Cacng2,Gria4,Atp1b1,Cttnbp2nl,Fgf12,Jph2,Stk39,Cacna2d1,Pim1,Neto2,App,Galr2,Rgn,Slc9a1,Hpca,Lrrc52,Stim2,K…
2132	GOBP_RESPONSE_TO_TYPE_I_INTERFERON	0.0379137	0.601087	0.382219	1.41219	172	70	Ifitm3,Gbp2,Rnasel,Isg20,Ifit2,Tbk1,H2-M3,Irf8,Nlrc5,Ifnb1,Cnot7,Isg15,Oas2,Smpd1,Ube2k,Ifnar2,Oas3,Rsad2,Ifit1,Ptpn6,Fadd
6441	GOMF_PATTERN_RECOGNITION_RECEPTOR_ACTIVITY	0.0380033	0.601087	0.546948	1.54622	184	20	Tlr9,Cd14,Marco,Clec7a,Tlr8,Ly96,Tlr7,Clec4e
10290	FAN_EMBRYONIC_CTX_BIG_GROUPS_CAJAL_RETZIUS	0.0380361	0.601087	0.253765	1.20204	140	434	Col6a1,Cpne9,Fbln2,Gsg1l,Cox7a1,Arhgdig,Slc18a3,Gadd45a,Cdkn1a,Gpr153,Epha8,Rtl8c,Cabp7,Ackr1,Ache,Tmem151a,Cxxc5,Hhatl,Plcb4,Cmc2,Etl4,Otos,Me1,Kcnk4,Pde4b,Clstn1,Kcnip4,Fam167a,Scn4b,Pld3,Chgb,Phlda3,Pidd1,Pcolce2,Nefh,Stx1a,Wif1,Fstl4,Ptprn,Rtbdn,Nrn1,Wfikkn2,Map1lc3a,Scoc,Pfkp,Tubb4b,Tmem47,Ntrk1,Efna3,Igsf9,Mfsd4a,Ubash3b,Nptxr,Hk1,Dner,Sez6l,Txn1,AI593442,Lhx1,Tmem14a,Npb,Plcl1,Bcar3,Rcan1,…
2211	GOBP_HINDLIMB_MORPHOGENESIS	0.0380643	0.601087	-0.484729	-1.49984	198	34	Gpc3,Twist1,Zbtb16,Rarb,Chd7,Trp63,Fgf8,Osr1,Tfap2b,Wnt7a,Rarg,Gnas
7990	HP_POLYPHAGIA	0.0381794	0.602039	-0.442586	-1.45993	202	46	Gpr101,Magel2,Il6,Gabrd,Mn1,Mbd5,Atp10a,Braf,Ndn
2020	GOBP_MITOCHONDRIAL_RESPIRATORY_CHAIN_COMPLEX_ASSEMBLY	0.0384546	0.605508	-0.374985	-1.39238	211	86	Oma1,Fastkd3,Ndufa12,Ndufs3,Dmac2,Ndufc1,Slc25a33,Bcs1l,Cox17,Ndufa2,Uqcc2,Ndufs7,Nubpl,Ndufb5,Cox20,Ndufb11,Ndufa11,Ndufs8,Ndufa5,Surf1,Sdhaf4,Tmem126b,Uqcc1,Ndufs1,Ndufb3,Immp2l,Ndufv3,Ndufb7,Ndufa6,Sdhaf1,Coa3,Foxred1,Taco1,Ndufb8,Ndufs2
347	GOBP_POSITIVE_REGULATION_OF_T_HELPER_1_TYPE_IMMUNE_RESPONSE	0.0385599	0.606196	-0.616115	-1.56027	195	14	Il1r1,Nlrp10,Slc11a1,Il27ra,Il12rb1
2100	GOBP_REGULATION_OF_HETEROTYPIC_CELL_CELL_ADHESION	0.03861	0.606196	-0.528802	-1.52478	199	24	Klf4,Fgg,Lck,Skap1,Ager
8833	HP_EDEMA_OF_THE_DORSUM_OF_HANDS	0.038664	0.606196	0.647142	1.562	190	11	Klhl40,Acta1,Lmod3,Serping1,Rnf13,Rbm8a
6101	GOMF_AMINO_ACID_TRANSMEMBRANE_TRANSPORTER_ACTIVITY	0.0387202	0.606212	-0.390754	-1.41753	212	75	Slc6a13,Slc25a18,Slc6a20a,Sfxn2,Slc6a1,Slc22a4,Slc17a6,Slc16a2,Slc7a3,Slc25a29,Slc7a11,Slc6a15,Slc6a7
4777	GOBP_PROTEIN_LOCALIZATION_TO_NUCLEAR_BODY	0.0389097	0.607383	-0.640817	-1.56267	196	12	Wrap53,Cct5,Larp7,Mepce
7786	HP_INCREASED_SERUM_LACTATE	0.0389248	0.607383	-0.3259	-1.32507	222	156	Car5a,Dguok,Coq2,Slc25a42,Cars2,Ndufa12,Ndufs3,Echs1,Coq8a,Serac1,Sod1,Slc19a3,Bcs1l,Ndufa2,Slc25a10,Ndufs7,Cox20,Ndufa11,Ndufs8,Surf1,Uqcrc2,Hpdl,Mto1,Mrps14,Coq9,Sdha,Tmem126b,Htra2,Clpb,Ndufs1,Ngly1,Tars2,Yars2,Rrm2b,Pmpcb,Dnajc19,Polg2,Mecp2,Mrpl12,Fdx2,Cox6b1,Fastkd2,Slc25a26,Mdh2,Nars2,Wars2,Mrps16,Naxe,Dld,Foxred1,Pdss1,Taco1,Ndufb8,Cox4i1,Ndufs2,Gfm2,Mtfmt,Pnpt1,Mrpl3,Hmgcl,Iscu
3695	GOBP_SKELETAL_MUSCLE_ORGAN_DEVELOPMENT	0.038961	0.607383	-0.329674	-1.32961	221	146	Ryr1,Smo,Twist1,Hlf,Mstn,Dcn,Igf2,Myom2,Nr2f2,Ass1,Klf5,Stra6,Bves,Sox8,Dll1,Igsf8,Foxn2,Myorg,Gtf3c5,Myf6,Atf3,Fos,Eef2,Myoz2,Csrp3,Cdon,Myom1,Mtm1,Rbm24,Ankrd1,Uqcc2,Six4,Msc
2893	GOBP_POSITIVE_REGULATION_OF_SMOOTHENED_SIGNALING_PATHWAY	0.0390207	0.607449	-0.483652	-1.49651	203	34	Smo,Gpc3,Dlg5,Dcdc2a,Chsy1,Prrx1,Stk36,Tedc2,Gorab,Intu,Ttc23,Evc,Ctnna1,Txndc15,Dync2h1,Ulk3,Tedc1
1744	GOBP_POSITIVE_REGULATION_OF_CYCLASE_ACTIVITY	0.0391508	0.608611	-0.555655	-1.53277	200	20	Drd5,Nos1,Mapk3,Timp2
9781	HP_ABNORMAL_BREATH_SOUND	0.0393615	0.611022	-0.374392	-1.39018	216	86	Dsp,Csf2rb2,Nos1,Ccno,Scnn1a,Dnaaf3,Lama3,Crlf1,Sftpc,Csf2ra,H2-Ab1,Cftr,Spag1,Ccdc39,Coq2
2558	GOBP_PEPTIDE_CATABOLIC_PROCESS	0.0395118	0.612489	0.535169	1.54828	190	22	Trhde,Dpep1,Chac1,Naaladl1,Ide,Ace,Erap1,Cpq,Ggt1,Ggt7,Ggt5
3570	GOBP_NUCLEOBASE_CONTAINING_SMALL_MOLECULE_METABOLIC_PROCESS	0.0396462	0.613705	-0.261762	-1.20887	250	529	Tdo2,Dpyd,Nos1,Gda,Upp1,Csgalnact1,Entpd3,Pde7b,Ung,Ddit4,Adcy8,Entpd8,Ak4,Dctd,Lhpp,Acss1,Slc26a2,Them4,Prps1,Pde1a,Ak5,Slc4a4,Ido1,Gck,Elovl2,Parp16,Nampt,Ifng,Samhd1,Ppara,Adsl,Pdk4,Txnrd1,Adcy1,Acot3,Nme2,Pfas,Nt5e,Nudt17,Afmid,Gmpr2,Nt5c3b,Gucy1a1,Foxk1,Dguok,Ptgis,Pde9a,Oard1,Zbtb20,Acsf3,Umps,Pdk2,Pgm1,Hmgcr,Park7,Rora,Pgm2l1,Hint1,Adcy3,Nudt3,Nadk2,Amdhd2,Nt5c1a,Enpp1,Slc4a1,Abhd14b,Eno3,…
9011	HP_SYNOSTOSIS_INVOLVING_BONES_OF_THE_LOWER_LIMBS	0.0398077	0.614465	-0.512224	-1.50052	206	26	Myh3,Fbln1,Gli3,Chsy1,Ofd1,Nalcn,Nog,Flnb,Fgfr3,Fgf9
3015	GOBP_FEMALE_SEX_DIFFERENTIATION	0.0398713	0.614465	-0.353006	-1.36064	222	108	Kitl,Lhx9,Mertk,Fst,Dach1,Lhfpl2,Adamts1,Fgf10,Stra6,Chd7,Inha,Ang,Trp63,Zfx,Kit,Slit3,Tiparp,Pdgfra,Zfp830,Atm,Sirt1,Sod1,Gdf9,Axl,Gnrh1,Foxc1,Gas2
5501	GOCC_ENDOLYSOSOME	0.0399263	0.614465	0.537292	1.54067	194	21	Tlr9,Ctsk,Ap2a1,Tlr8,Clec16a,Tlr7,Smpd1,Ctsb,Ap2s1,Ap2a2,Ap2m1,Lgmn
3263	GOBP_NEGATIVE_REGULATION_OF_SYNAPTIC_TRANSMISSION	0.039948	0.614465	-0.40549	-1.41021	214	60	Npy2r,Drd5,Grik3,Sorcs2,Cbln1,Adcy8,Gria1,Grid2,Drd2,Ager
673	GOBP_CELLULAR_ION_HOMEOSTASIS	0.0399752	0.614465	-0.25797	-1.20277	257	591	Ryr1,Npy2r,Lpar4,Calb1,Cav3,Capn3,Stc1,Calca,Hap1,Drd5,Kcna5,Nos1,Atp6v1c2,Pkd1,Htr2c,Npsr1,Gpr6,Ramp3,Mapk3,P2rx5,Rab38,Gstm7,Aqp11,Tfr2,Lck,Tac1,Adcy8,Gpr12,Edn3,Itpr1,Trdn,Tmtc4,Gria1,Oprl1,Chd7,Slc9a5,Jph1,Slc30a10,Cxcl12,Slc4a4,Abcg2,Trpv6,Trpa1,Nmb,Atp2b3,Chrna7,Ifng,Cftr,Pml,Atp2b4,S1pr1,Fxn,Sri,Drd2,Ccl19,Cln6,Ttpa,Gja1,Car2,Trpc7,Atp2a3,Pdgfra,Jph4,Slc39a6,Cib2,Slc4a3,Trpc4,C5ar2,Mcu,Edn…
3666	GOBP_NEGATIVE_REGULATION_OF_PATHWAY_RESTRICTED_SMAD_PROTEIN_PHOSPHORYLATION	0.040081	0.615229	0.646222	1.55978	197	11	Emilin1,Pmepa1,Smad6
10155	HP_BENIGN_NEOPLASM_OF_THE_CENTRAL_NERVOUS_SYSTEM	0.0402174	0.616017	-0.372762	-1.38801	221	87	Fat4,Smo,Ccbe1,Chek2,Gli3,Mn1,Ifng,Usf3,Msh6,Sdhc,Nthl1,Ccm2,Ofd1,Sox2,Gnas,Cdkn2c,Ep300,Fh1,Cplane1,Slc25a11,Dlst,Sdha,Mlh1,Mlh3
5955	GOMF_ORGANIC_ACID_SODIUM_SYMPORTER_ACTIVITY	0.0403519	0.616017	-0.507161	-1.51248	210	28	Slc6a13,Slc6a20a,Slc6a1,Slc6a15,Slc6a7,Slc1a1,Slc6a11,Slc13a5,Slc23a1,Slc10a3,Slc1a6,Slc1a3
7664	HP_KETOSIS	0.0404798	0.616017	-0.431901	-1.44694	215	49	Plagl1,Il6,Car5a,Ivd,Mmaa,Acsf3,Abcc8,Dbt,Mmut,Mlycd,Oxct1,Bckdhb,Mccc2,Ptpn22
8809	HP_ABNORMALITY_OF_THE_CHOROID_PLEXUS	0.0406151	0.616017	-0.626506	-1.55981	205	13	Chek2,Phgdh,Gnas,Nphp3,Fh1
10423	DURANTE_ADULT_OLFACTORY_NEUROEPITHELIUM_MONOCYTES	0.040625	0.616017	0.481927	1.49504	194	30	Sgk1,Rgs10,Cd74,Rel,Tyrobp,H2-Eb1,Rgs2,Fcer1a,Sfrp2,C1qa,Rgs1,C1qb,H2-Aa
906	GOBP_NEGATIVE_REGULATION_OF_CELL_POPULATION_PROLIFERATION	0.0406806	0.616017	-0.256922	-1.20014	262	608	Ogn,Tenm1,Frzb,Gpc3,Ldoc1,Kdf1,Tgfb2,Bcl6,Mstn,Zfp503,Klf4,Igfbp5,Dpt,Fabp7,St18,Fbln1,Il6,Clmn,Tpbg,Prkg1,Dlg5,Nr2f2,Rarres1,Prox1,Zbtb16,Rps6ka2,Aqp11,Sstr1,Dach1,Appl2,Ngfr,Adamts1,Ctbp2,Rarb,Fgf10,Il33,Trp53i11,Gli3,Alox8,Ang,Fermt1,Dll1,Ido1,Slc16a2,Npr3,Mn1,Prkra,Timp2,Btg1,Slit3,Ifng,Nr2e1,Wdr6,Pml,Spint2,Ndrg2,Fzd5,Snai2,Tmem131l,Peli1,Drd2,Itga1,Axin2,Kcnk2,Ovol2,Gja1,Speg,Wnt11,Pak1,Fbx…
10961	GeneWeaver_GeneNetwork Hippocampus Consortium_GS34627_Hippocampus Gene expression correlates of Novel environment distance (cm) travelled min 15-30 in BXD Males_Top25_byPval	0.0406883	0.616017	0.644487	1.55559	200	11	Dsg2,Dyrk2,Gdpd1
10327	MANNO_MIDBRAIN_NEUROTYPES_HPROGFPL	0.0406919	0.616017	-0.286357	-1.2522	246	288	Cenpe,Twist1,Tspan18,Pdzrn3,Fbln1,Tpbg,Frem1,Igfbp2,Acvr2b,Sfxn2,Tox3,Ak4,Cntn6,Gpc4,Fam72a,Trabd2b,Zmat4,Pip5k1b,Celsr1,Ptgr1,Elovl2,Fbxl7,Rcn1,Cryz,Frem2,Cdca8,Gask1b,Prtg,Plk1,Prom1,Fbn1,Spag5,Uhrf1,Cdc25a,Ptpro,Mcm6,Anln,Cyyr1,Atad5,Clspn,Psrc1,Ccn2,Efs,Hes1,Macroh2a2,Fbxo5,Cenpw,Lsm4,Phgdh,H2ax,Plod2,Tyms,Fzd2,Wnt7a,Mest,Siva1,Rbm24,Stk17b,Smc4,Lipg,Lmx1b
1355	GOBP_SYNAPTIC_VESICLE_EXOCYTOSIS	0.0407119	0.616017	0.347595	1.36283	182	100	Syt12,Syt6,Stxbp5,Rap1b,Prkcg,Napa,Syt5,Syn1,Unc13b,Stxbp5l,Stx1a,Git1,Stxbp1,Bloc1s6,Pip5k1c,Vamp2,Htr2a,Cacnb2,Napb,Snap29,Syt1,Prepl,P2ry4,Erc2,Rims3,Doc2a,Prkcb,Rims4,Lrrk2,Stx1b,Stx11,Pclo,Apba1,Prrt2,Gipc1,Syt8,Gsk3b
3853	GOBP_MITOCHONDRIAL_TRANSLATIONAL_TERMINATION	0.0407609	0.616017	-0.372362	-1.38652	224	87	Mrpl33,Mrps6,Mrpl23,Mrpl57,Mrpl42,Mrpl11,Mrpl52,Mrps31,Mrpl51,Gadd45gip1,Mrpl53,Mrpl58,Mrps10,Mrpl13,Mtrf1l,Chchd1,Aurkaip1,Mrpl46,Mrps14,Mrps26,Mrps9,Dap3,Mrpl37,Mrpl50,Mrpl9,Mrps33,Mrpl12,Mrpl48,Mrps16,Ptcd3,Mrpl36,Mrpl54,Mrpl27,Eral1,Gfm2,Mrps7,Mrpl3,Mrpl24,Mrps35
1263	GOBP_RESPONSE_TO_ORGANIC_CYCLIC_COMPOUND	0.0407677	0.616017	-0.247487	-1.17814	273	801	Ryr1,Smo,Cidea,Hdac1,Tgfb2,Rftn1,Stc1,Drd5,Mstn,Lum,Flt3,Dusp1,Klf4,Htr2c,Igfbp5,Ramp3,Tacr3,Il6,Igfbp2,Mapk3,Pck2,Nr2f2,P2rx5,Gstm7,Rftn2,Ddit4,Tac1,Ass1,Homer2,Sstr1,Adcy8,Cacna1s,Catsperg1,Chek2,Gldc,Klf5,Sting1,Htr3a,Jun,Fgf10,Ascl1,Pea15a,Rxrg,Tiam1,Gpbar1,Foxo1,Npas4,Htr4,Trp63,Trpa1,Trip4,Mn1,Slc22a6,Txnip,Slc7a11,Slit3,Nr2e1,Cftr,Mbd3,Atp2b4,Ppara,Alpl,Prmt2,Safb2,Snai2,Peli1,Adcy1,Fdx1,D…
2091	GOBP_RESPONSE_TO_CYTOKINE	0.040842	0.616017	0.226297	1.13915	129	994	Ccdc3,Il15ra,Plp2,Ifitm3,Ptgs2,Mpl,Mylk3,Cish,Prlr,Cdkn1a,Timp1,Gbp2,Osmr,Ticam2,Cxcr1,Ackr1,Cebpb,Fscn1,Il20,Ccl17,Stat4,Col3a1,Il1r2,Was,Aff3,Gsn,Rap1b,Cd14,Casp8,Skil,Ptpn5,Tnfsf11,Col1a2,Ebi3,Ccrl2,Mefv,Mthfr,Rnasel,Tnfrsf13b,Adipoq,Cd74,Pparg,Ackr2,Rala,Il2rb,Isg20,Prkca,Socs1,Pcolce2,Sphk1,Vim,Lrp8,Spry2,Nefh,Duox2,Stx1a,Ccr4,Gfpt2,Cxcl5,Ccl12,Ifit2,Adam23,Stxbp1,Cxcl10,Ptprn,Cfl1,Cd274,Gpr…
8035	HP_ABNORMALITY_OF_FRONTAL_SINUS	0.040862	0.616017	0.600816	1.54476	200	14	Col11a1,Ctsk,Aga,Dnai1,Sfrp4
4730	GOBP_NEGATIVE_REGULATION_OF_GLYCOPROTEIN_METABOLIC_PROCESS	0.0410637	0.617079	-0.592001	-1.54598	209	16	Bace2,Hbegf,Itm2c,Ago2,Slc2a10
4863	GOBP_POSITIVE_REGULATION_OF_TELOMERE_CAPPING	0.0410637	0.617079	-0.592051	-1.54611	209	16	Pkib,Mapk3,Map3k4,Map2k7,Nek7,Nabp2
67	GOBP_DNA_CATABOLIC_PROCESS_ENDONUCLEOLYTIC	0.0411011	0.617079	-0.509489	-1.50853	214	27	Cidea,Il6,Dnase1,Dffa,Cecr2,Dnase1l2,Mus81
4100	GOBP_KIDNEY_EPITHELIUM_DEVELOPMENT	0.0411952	0.617646	-0.339658	-1.342	232	127	Fat4,Smo,Gpc3,Calb1,Jag1,Pkd1,Agt,Aqp11,Crlf1,Rarb,Gli3,Sox8,Dll1,Hes5,Ahi1,Prom1,Ptpro,Lgr4,Wnt11,Cited1,Hes1,Bmp2,Fgf8,Notch2,Osr1,Tfap2b,Kank2,Six4,Foxc1,Klf15,Gzf1,Pkd2,Smad1,Lamb2
3750	GOBP_KIDNEY_MORPHOGENESIS	0.0413568	0.619223	-0.374937	-1.38941	227	85	Fat4,Smo,Gpc3,Calb1,Pkd1,Agt,Fgf10,Gli3,Sox8,Hes5,Ahi1,Lgr4,Wnt11,Cited1,Hes1,Bmp2,Fgf8
5536	GOCC_DENDRITIC_SHAFT	0.041466	0.620012	0.471736	1.48694	197	32	Syndig1,Zfp804a,Rtn4r,Lpar1,Prex1,Epha4,Htr2a,App,Mpp2,Gipc1,Syngap1,Flna,Prkar2b,Map2,Cnih2,Sez6
6604	GOMF_MOLECULAR_TRANSDUCER_ACTIVITY	0.0416115	0.621342	-0.244881	-1.17369	282	889	Il1r1,Gpr101,Trhr,Npy2r,Antxr2,Csf2rb2,Lpar4,Smo,Igsf1,Clec1a,Gfra2,Gfra1,Qrfpr,Drd5,Grik3,Flt3,Sorcs2,Pkd1,Mertk,Htr2c,Npsr1,Gpr6,Acvr2a,Ramp3,Tacr3,Pth2r,Gpr182,Acvr2b,Rxfp3,Chrna4,P2rx5,Grik1,Mrc1,Prokr2,Sstr1,Gpr12,Crlf1,Efnb3,Adcyap1r1,Nrp2,Ngfr,Htr3a,Gabrd,Il1rapl2,Rxrg,Gria1,Oprl1,Gpc4,Adra2a,Lifr,Stra6,Gpbar1,Ltk,Plxna3,Celsr3,Mst1r,Htr4,Celsr1,Csf2ra,H2-Ab1,Itga4,Il6ra,Plxnc1,Npr3,Kit,Cr…
5937	GOMF_VOLTAGE_GATED_ION_CHANNEL_ACTIVITY	0.0417561	0.622567	0.298498	1.28867	174	185	Scn1b,Grin1,Lrrc55,Kcnq1,Kcns2,Cacng3,Kcnh7,Cacna1g,Kcnk4,Cacna2d4,Kcnip4,Hcn1,Scn4b,Cacna2d2,Cacnb1,Kcnab1,Grin3b,Kcne4,Kcnh3,Kcnk3,Kcnj6,Cacna1i,Kcnh5,Kcnip1,Cacng8,Calhm1,Grin2a,Tmem37,Kcnd1,Scn5a,Kcnk1,Kcnj10,Cacnb2,Lrrc26,Kcnh4,Cacng2,Kcnq4,Clcn1,Itgav,Clic1,Kcnab3,Cacng1,Cacna2d1,Tspoap1,Hcn2,Kcnh2,Kcng4,Cacna1a,Lrrc52,Kcnk7,Kcnj11,Kcnc4,Kcnj12
7873	HP_VERTIGO	0.0418429	0.622567	0.351485	1.36125	187	93	Mpl,Coch,Scn1b,Stat4,Col3a1,Rara,Cacna1g,Mefv,Trpm4,Slc26a4,Myo7a,Epor,Scn5a,Kcnj10,Egf,Gla,Jup,Stat5b,Cacna1a,Tnfrsf1a,Erap1,Il10,Stat3,Il12a,Casq2,Prrt2
2967	GOBP_ORGANOPHOSPHATE_CATABOLIC_PROCESS	0.0418637	0.622567	-0.328261	-1.32277	238	144	Dpyd,Gda,Smpdl3b,Upp1,Entpd3,Pde7b,Ung,Entpd8,Pla2g4e,Pde1a,Napepld,Samhd1,Nt5e,Nudt17,Pde9a,Impa2,Pnpla7,Hint1,Nudt3,Prkcd,Nt5c1a,Enpp1,Plcg2,Lipc,Nthl1,Mlycd,Nt5c2,Neil2,Entpd1,Entpd6,Plcg1,Lipg
2660	GOBP_LINOLEIC_ACID_METABOLIC_PROCESS	0.0420725	0.624824	-0.578354	-1.53525	215	17	Aloxe3,Gstm7,Alox8,Elovl2
100	GOBP_AMEBOIDAL_TYPE_CELL_MIGRATION	0.0422104	0.625172	-0.273296	-1.229	261	386	Smo,Gpc3,Twist1,Stard13,Card10,Tgfb2,Stc1,Kitl,Klf4,Fgf18,Ccbe1,Dcn,Tpbg,Nr2f2,Prox1,Agt,Adamts9,Tac1,Sema4f,Hbegf,Nrp2,Appl2,Fgf10,Edn3,Sox8,Nanos1,Sema3g,Fermt1,Efnb1,Itga4,Kit,Plpp3,Hdac7,Amot,Ifng,Nr2e1,Pml,Atp2b4,Ppm1f,Nrp1,Angpt1,Ovol2,Gja1,Kdr,Arsb,Anln,Sema4d,Wnt11,Pak1,Cib1,Hyal2,Dll4,Vegfc,Pak3,Rgcc,Clec14a,Fgf8,Ago2,Plcg2,Folr1,Emp2,Sema5b,Pkn1,Sirt1,Ccn3,Ptk2b,Prkd2
1494	GOBP_SPINAL_CORD_PATTERNING	0.042289	0.625172	-0.560779	-1.53147	217	19	Smo,Ascl1,Gli3,Chrd,Dll4
286	GOBP_SOMATIC_DIVERSIFICATION_OF_IMMUNE_RECEPTORS_VIA_SOMATIC_MUTATION	0.0423896	0.625172	-0.623984	-1.55353	214	13	Ung,Samhd1,Msh6,Polb,Adar,Mlh1
8703	HP_APLASIA_HYPOPLASIA_INVOLVING_BONES_OF_THE_THORAX	0.0424146	0.625172	-0.326206	-1.31621	240	147	Fat4,Smo,Twist1,Kmt2a,Gabrd,Slc26a2,Efnb1,Trpv6,Vac14,Alpl,Evc2,Pcgf2,Fbn1,Hes7,Ripk4,Bmp2,Ift80,Ift122,Cspp1,B3galt6,Dlk1,Wnt7a,Tor1a,Runx2,Arid1b,Lmx1b,2700049A03Rik,Tbx6,Sox2,Slc35d1,Orc6,Puf60,Ermard,Cenpj,Nog,Ift140,Lbr,Cdc6,Alg12,Flnb,Zmpste24,Intu,Fgfr3,Atr,Bmpr1a,Trip11
2495	GOBP_RETINAL_METABOLIC_PROCESS	0.0424883	0.625172	0.598993	1.54008	208	14	Aldh1a3,Rpe65,Akr1c18,Bco2,Akr1c21,Dhrs13,Aldh8a1
6021	GOMF_HEPARIN_BINDING	0.0424899	0.625172	-0.329362	-1.32463	242	142	Tnxb,Tenm1,Ecm2,Mstn,Rspo3,Ndnf,Hbegf,Nrp2,Adamts1,Fgf10,Col25a1,Thbs3,Vtn,Ang,Col5a1,Slit3,Nrp1,Grem2,Lxn,Fbn1,Serpinc1,Prss57,Prelp,Adamts5,Ccn2
4957	GOBP_PROTEIN_LOCALIZATION_TO_NUCLEOPLASM	0.0424946	0.625172	-0.611522	-1.54864	215	14	Wrap53,Cct5,Larp7,Mepce
7713	HP_ANAL_STENOSIS	0.042838	0.628306	-0.505588	-1.50779	223	28	Fat4,Smo,Frem1,Chd7,Ccnq,Frem2,Ripk4
6981	HP_PROMINENT_NOSE	0.0428728	0.628306	-0.398342	-1.40521	233	64	Cenpe,Plagl1,Chd3,Ap1s2,Gpc4,Acer3,Unc80,Mbd5,Emg1,Nono,Dcaf17,Plk4,Asph,Stag2,Spop,Bcl11b,Ep300,Dennd5a,Bptf,Med12
5493	GOCC_AZUROPHIL_GRANULE_LUMEN	0.0428794	0.628306	0.373001	1.39245	192	75	Serpina3n,Lyz1,Aga,Ttr,Plac8,Arhgap45,Tubb4b,Bpi,1600012H06Rik,Dsn1,Arsa,Gla,Gdi2,Prtn3,Elane,Pycard,Anxa2,Mpo,Impdh1,Vat1,Glb1
3076	GOBP_DEVELOPMENTAL_PIGMENTATION	0.0430006	0.629242	-0.448893	-1.45303	226	42	Kitl,Rab27a,Spns2,Rab38,Edn3,Gli3,Hps4,Kit,Cd63,Cited1,Adamts20,Enpp1
7662	HP_DEHYDRATION	0.0431707	0.629827	-0.375819	-1.38927	237	83	Lct,Aloxe3,Plagl1,Scnn1a,Lama3,Myo5b,Car12,Gck,Ivd,Mmaa,Cftr,Sdr9c7,Acsf3,Cd79a,Nr3c2,Abcc8,Pkhd1,Mmut
6336	GOMF_SEMAPHORIN_RECEPTOR_BINDING	0.0432533	0.629827	0.517711	1.51527	208	23	Sema3a,Sema3e,Sema7a,Sema3c
3930	GOBP_RESPONSE_TO_INTERLEUKIN_15	0.0433015	0.629827	0.59655	1.53379	212	14	Il15ra,Il2rb,Plcb1,Stat5a,Acsl4,Stat5b,Stat3,Grb2,Shc1
8092	HP_DECREASED_CIRCULATING_TOTAL_IGM	0.0433508	0.629827	0.469468	1.47979	206	32	Rasgrp1,Was,Casp8,Cr2,Tnfrsf13b,Icos,Knstrn
10511	Bagot_2017_StressSusceptibleVsCTRL_NACC	0.0433754	0.629827	-0.622086	-1.5488	219	13	Gpr101,Klf5,Gsx1,Sftpc
1026	GOBP_DETECTION_OF_CHEMICAL_STIMULUS	0.0434039	0.629827	0.409276	1.43257	202	53	Tgfb3,Clec7a,Lpo,Foxa2,Pdx1,Tlr6,Ly96,Ffar4,Syt1,Ssc5d,Cyb5r4,Tas2r108,Casq2,Tas2r119,Tas1r3,Dmbt1,Kcnmb3,Pigr,Casr,Tlr2,P2rx2,Kcnmb2
5857	GOMF_LYSOPHOSPHOLIPASE_ACTIVITY	0.0434423	0.629827	0.530104	1.53362	209	22	Aspg,Abhd12b,Lyplal1,Lypla1,Gdpd1,Pnpla6,Pla2g4a,Lypla2,Pla2g4f
342	GOBP_POSITIVE_REGULATION_OF_PEPTIDE_SECRETION	0.0435543	0.630618	-0.328371	-1.32168	248	143	Npy2r,Tgfb2,Pck2,Fgg,Tfr2,Adcy8,Baiap3,Exph5,C2cd2l,Ang,Doc2b,Ghrh,Gck,Cftr,Adam8,Sri,Drd2,Ghrhr,Gja1,Sytl4,C1qtnf12,Blk,Crh,Frmd4a,Mcu,Vegfc,Dynll1,Tm7sf3,Gper1,Oxct1,Apln,Myom1,Ankrd1,Grp
5105	GOCC_HISTONE_DEACETYLASE_COMPLEX	0.0436999	0.631893	-0.387492	-1.40235	239	74	Hdac1,Hey2,Chd3,Sap130,Mideas,Hdac7,Mbd3,Sap18,Mta3,Mta1,Cbx5,Hint1,Hdac8,Phf21a,Trrap,Sap30l,Trerf1,Sinhcaf,Rcor1
2343	GOBP_LYMPH_VESSEL_MORPHOGENESIS	0.0439625	0.634853	-0.54262	-1.51599	224	21	Pkd1,Ccbe1,Acvr2b,Prox1,Pdpn,Vegfc,Clec14a
5813	GOMF_NADPLUS_NUCLEOSIDASE_ACTIVITY	0.0440685	0.635546	-0.597342	-1.53839	223	15	Il1r1,Il1rapl2
4860	GOBP_RESPONSE_TO_FORSKOLIN	0.0441263	0.635546	-0.667215	-1.55841	224	10	Adcy8,Cftr,Adcy1,Fdx1,Adcy3,Adcy6
4114	GOBP_MESONEPHRIC_TUBULE_MORPHOGENESIS	0.0442494	0.635967	-0.407578	-1.4072	236	58	Fat4,Smo,Gpc3,Agt,Gli3,Sox8,Lgr4,Wnt11,Cited1,Hes1,Bmp2,Fgf8
3799	GOBP_REGULATION_OF_EXTENT_OF_CELL_GROWTH	0.0442714	0.635967	0.344982	1.35259	198	100	Bdnf,Sema3a,Sema3e,Sema7a,Sema3c,Rtn4r,Draxin,Twf2,Islr2,Fstl4,Epha7,Pou4f2,Tnr,Sema4c,Lpar3
3145	GOBP_DEVELOPMENTAL_CELL_GROWTH	0.0443908	0.636456	0.289019	1.26649	183	206	Cpne9,Bdnf,Sema3a,Sema3e,Sema7a,Nrn1l,Sema3c,Cpne5,Rtn4r,Emx1,Draxin,Twf2,Plxna1,Rgs4,Ulk2,Rnf157,Islr2,G6pdx,Fstl4,Epha7,Pou4f2,Tnr,Sh3gl2,Sema4c,Lpar3,Gata4,Llph,Cdk5r1,Cpne1,Sox9,Eif4g2,Syt1,Rgs2,Tmem108,Hsp90aa1,Ppp3cb,Sema4a
9918	HP_ABNORMAL_URINE_METABOLITE_LEVEL	0.0445727	0.636456	-0.27208	-1.22496	277	389	Tbc1d8b,Ryr1,Dpyd,Pkd1,Cth,Gss,Zap70,Slc6a20a,Ass1,Cacna1s,Mtrr,Gldc,Car5a,Itga8,Asl,Lmo1,Galns,Prps1,Abcd4,Grhpr,Gck,Prodh,Ivd,Mmaa,Alpl,Hadha,Ptpro,Lcat,Ddb2,Dguok,Arsb,Anln,Dcxr,Amn,Coq2,Cbs,Rfc2,Blk,Umps,Mccc1,Hace1,Krt18,Stox1,Abcc8,Dbt,Coq8b,Stat2,Serac1,Sdhc,Aldh5a1,Ganab,Camkmt,Irak1,Notch2,Pigb,Slc1a1,Osgep,Plod2,Oxct1,Bckdhb,Mccc2,Apoe,Manba,Bcs1l,Ofd1,Fah,Ptpn22,Lmx1b,Kank2,Nup160,Pkd2…
5578	GOCC_PHAGOCYTIC_VESICLE	0.0447173	0.636456	0.325618	1.3244	192	125	Tlr9,Was,Gsn,Pla2g5,Anxa11,Rab11fip5,Vim,Stxbp1,H2-M3,Tlr6,Rilp,Anxa3,Tlr7,Rab20,Cdc42ep2,Rab8a,Ncf1,Zdhhc5,Rab8b,Itgav,Stx12,Unc93b1,Cyba,Atp6v0d2,Elane,Pip4p1,Rapgef1,Stx6,Vamp3,Pdia3,Calr,Mpo,Rab11a,Rab34,Atp6v0a1,Ncf2,Dmbt1,Ncf4,Atg12,Tlr2,Rab11b,Pikfyve,Rab32,Pik3r4,Rab43,Dnm2,Tcirg1,Snx3
1658	GOBP_NEGATIVE_REGULATION_OF_AXON_EXTENSION	0.0448867	0.636456	0.438228	1.46431	211	42	Sema3a,Sema3e,Sema7a,Sema3c,Rtn4r,Draxin
4411	GOBP_REGULATION_OF_CARDIAC_MUSCLE_CELL_ACTION_POTENTIAL	0.0449394	0.636456	-0.541551	-1.513	229	21	Dsp,Cav3
3329	GOBP_REGULATION_OF_LIPID_CATABOLIC_PROCESS	0.0450383	0.636456	-0.416811	-1.4274	240	55	Cidea,Twist1,Plin5,Adra2a,Crtc3,Rarres2,Ppara,Irs1,Thra,Prkcd,Acacb,Pde3b,Mlycd
8397	HP_DUPLICATION_OF_HAND_BONES	0.045127	0.636456	-0.308711	-1.28883	262	190	Smo,Gpc3,Twist1,Bbs12,Dact1,Rps15a,Fgf10,Gpc4,Tsr2,Ccnd2,Chd7,Gli3,2210408I21Rik,Efnb1,Zfp423,Cc2d2a,Evc2,Ahi1,Gja1,Rpl18,Chsy1,Ccdc28b,Ift80,Eftud2,Cspp1,Bbs1,Tfap2b,Wnt7a,Tgfbr1,Ofd1,Fance,2700049A03Rik,Rpl31,Puf60,Cplane1,Bbs4,Ttc8,Fanca,Ift140,Tmem138,Wnt5a,Bbs9,Rpl11,Tmem107,Mks1,Lbr,Nphp1,Flnb,Intu,Arl13b
10035	HP_LOW_LEVELS_OF_VITAMIN_D	0.0451826	0.636456	0.546311	1.52166	218	19	Dnajc21,Gpr35,Mst1,Mmp1a,Fgf23,Mttp
5961	GOMF_AMINO_ACID_CATION_SYMPORTER_ACTIVITY	0.0451988	0.636456	-0.5578	-1.52333	232	19	Slc6a13,Slc6a20a,Slc6a1,Slc6a15,Slc6a7,Slc1a1,Slc6a11
1702	GOBP_POSITIVE_REGULATION_OF_VASCULAR_ENDOTHELIAL_GROWTH_FACTOR_RECEPTOR_SIGNALING_PATHWAY	0.045239	0.636456	-0.649051	-1.54748	228	11	Fgf18,Fgf10,Vtn,Prkd2,Hif1a,Arnt
3313	GOBP_POSITIVE_CHEMOTAXIS	0.045276	0.636456	-0.415898	-1.41863	241	54	Ntf3,Il16,Fgf10,Cxcl12,Mif,S1pr1,Nrp1,Alkbh1,Angpt1,Ager,Kdr,Vegfc,Fgf8,Scrib,Vegfb,F3,Pgf,Plxnb3,Met,Wnt5a,Vegfd,Fgf7,Fpr2
771	GOBP_ENZYME_LINKED_RECEPTOR_PROTEIN_SIGNALING_PATHWAY	0.0453146	0.636456	-0.240627	-1.15845	308	983	Ntf3,Kl,Fat4,Gdf10,Onecut1,Gpc3,Igsf1,Cidea,Ucma,Gfra2,Gfra1,Cav3,Tgfb2,Hap1,Trim71,Atp6v1c2,Mstn,Flt3,Mertk,Fgf18,Igfbp5,Fst,Grb14,Ccbe1,Dcn,Acvr2a,Vwc2l,Igf2,Sh2d6,Zap70,Galnt3,Igfbp2,Acvr2b,Mapk3,Agt,Afap1l2,Ddit4,Lck,Efnb3,Hbegf,Grb7,Nrp2,Appl2,Sh3tc2,Ngfr,Shisa2,Jun,Fgf10,Tiam1,Elapor2,Adra2a,Tradd,Lifr,Spry3,Ltk,Adamtsl2,Slc30a10,Foxo1,Inha,Vtn,Mst1r,Flrt3,Fermt1,Dll1,Efnb1,Hes5,Ghrh,Hivep1…
3291	GOBP_NEGATIVE_REGULATION_OF_CELL_ACTIVATION	0.0453151	0.636456	0.302092	1.28863	191	171	Inhba,Sox11,Gpnmb,Lgals3,Foxj1,Cebpb,Arg2,Pla2g2d,Gal,Tnfrsf13b,Emilin1,Cd74,Bmp4,Lgals9,Socs1,Cd274,Cx3cl1,Ndfip1,H2-M3,Bpi,Vtcn1,Ubash3b,Clnk,Cd9,Dtx1,Ptprc,Ifnb1,Tyrobp,Fcgr2b,Hfe,C1qtnf1,Thbd,Tbx21,Pla2g2f
2508	GOBP_DEFENSE_RESPONSE_TO_BACTERIUM	0.0453371	0.636456	0.307117	1.29813	192	161	Gbp2,Lyz1,Coch,Cebpb,Bcl3,Ociad2,Arg2,Tlr9,Rbpj,Lpo,Vgf,Tlr5,Cxcl5,Adgrb1,Plac8,Tbk1,Bpi,Tlr6,Lalba,Selp,Gsdmd,Gbp7,Irf8,Anxa3,Wfdc5,Klk7,Chga,Isg15,Lypd8,Aqp1,Cyba,Lta,Tnfrsf14,Elane,Tnfsf8,Pgc,Nos2,Ssc5d,Pycard,Hmgb2,Tnfrsf1a,Reg3g,Mpo,Il10,Il12a,Wfdc6a,Tirap,Gbp3,Cebpe,Dmbt1,Il22ra1
5559	GOCC_ENDOPLASMIC_RETICULUM_QUALITY_CONTROL_COMPARTMENT	0.045568	0.636456	0.502715	1.50261	218	25	Fbxo6,Ern2,Sel1l,Edem2,Calr,Os9,Rnf103,Rnf5,Edem3,Rnf139,Trim13,Erlec1,Rhbdd1,Uggt1,Edem1
7822	HP_WHITE_FORELOCK	0.0456251	0.636456	-0.63175	-1.54056	230	12	Kitl,Edn3,Kit,Snai2
8536	HP_ABNORMAL_ATRIOVENTRICULAR_CONDUCTION	0.0456741	0.636456	0.381712	1.39257	207	66	Sema3a,Scn1b,Syne1,Mybpc3,Kcnq1,Scn4b,Trpm4,Agxt,Ttr,Lmna,Scn5a,Gata4,Cacnb2,Gla,Cacna2d1,Kcnh2,Tmem43,Slmap,Tll1
8704	HP_APLASIA_HYPOPLASIA_OF_THE_RIBS	0.0457599	0.636456	-0.358248	-1.36289	251	100	Smo,Kmt2a,Gabrd,Slc26a2,Trpv6,Vac14,Alpl,Evc2,Fbn1,Hes7,Bmp2,Ift80,Ift122,Cspp1,B3galt6,Dlk1,Tor1a,Runx2,Lmx1b,2700049A03Rik,Tbx6,Sox2,Slc35d1,Orc6,Puf60,Ermard,Cenpj,Ift140,Lbr,Alg12,Flnb,Intu,Fgfr3,Atr,Trip11
1236	GOBP_REGULATION_OF_NEURON_PROJECTION_DEVELOPMENT	0.0457831	0.636456	0.2536	1.19253	170	404	Bdnf,Sema3a,Sema3e,Sema7a,Zfp804a,Sema3c,Rtn4r,Scn1b,Draxin,Twf2,Lpar1,Skil,Acp4,Pla2g3,Brsk2,Kndc1,Klk8,Plxna1,Trim67,Magi2,Serpinf1,Islr2,Vim,Lrp8,Arhgap44,Kif1a,Cdc20,Ap2a1,Fstl4,Cfl1,Prex1,Spock1,Cx3cl1,Epha7,Mylip,Fut9,Ntrk1,Cul7,Pou4f2,Tnr,Epha4,Pou3f2,Plxna2,Sema4c,Lpar3,Bag5,Fkbp1b,Ephb3,Gpc2,Trak2,Arhgap33,Kidins220,Shox2,Styxl1,Mfsd2a,Sdc2,Acap3,Lgals1,Mark2,Rtn4rl2,Cdk5r1,Fbxo31,Stmn2,…
8576	HP_IMPAIRED_T_CELL_FUNCTION	0.0458142	0.636456	0.497204	1.49835	219	26	Rasgrp1,Cr2,Tnfrsf13b,Icos,Cd3e
5808	GOMF_DNA_DIRECTED_DNA_POLYMERASE_ACTIVITY	0.0458414	0.636456	-0.52881	-1.51113	236	23	Primpol,Polk,Rev1,Dntt,Pola1,Polb,Pole4,Pole2,Poli,Polg2,Chrac1,Polh,Pole
10443	DESCARTES_MAIN_FETAL_ENS_GLIA	0.0458849	0.636456	-0.358312	-1.36495	251	101	Moxd1,Crym,Gfra1,Grik3,B3galt2,Tac1,Gpr12,Rasgef1c,Wnt16,Slc16a4,Col25a1,Aif1l,Lmo1,Vgll3,Sox8,Elovl2,Bcan,Gabra2,Mia,Nkain3,Chl1,Kirrel3
8244	HP_SPINA_BIFIDA_OCCULTA	0.0459071	0.636456	-0.394128	-1.4009	248	67	Tnxb,Myh3,Ccbe1,Dact1,Dll3,Ccnq,T,Hes7,Braf,Rfc2,Bmp2,Rora,Pola1,B3glct,Runx2,Arid1b,Tbx6,Arid2,Ep300,Puf60,Ripply2,Mesp2
5293	GOCC_TRANSCRIPTION_REPRESSOR_COMPLEX	0.0459664	0.636456	-0.391334	-1.39533	248	69	Hdac1,Hey2,Chd3,Zbtb16,Ctbp2,Gli3,Mbd3,Sp3,Lin52,Mta3,Mta1,Cbx5,Spen,Tbx18
1110	GOBP_NEGATIVE_REGULATION_OF_CALCIUM_ION_TRANSPORT_INTO_CYTOSOL	0.0460201	0.636456	-0.630946	-1.5386	232	12	Nos1,Gstm7,Trdn,Sri
10484	Gandal_2018_BipolarDisorder_Downregulated_PFC	0.0460717	0.636456	0.349233	1.35253	206	93	Igfbp6,Nptx2,Fhl2,1110032F04Rik,Arpp19,Tesc,Hspb3,Rgs4,Neurod6,Dusp6,Ephb1,Fbxo9
6418	GOMF_PHOSPHATIDYLINOSITOL_3_KINASE_REGULATOR_ACTIVITY	0.0462142	0.636456	0.545199	1.51857	223	19	Cish,Pik3r6,Pik3r5,Socs1,Pik3r2,Pik3r1,Socs3,Socs2
4790	GOBP_REGULATION_OF_BLOOD_CIRCULATION	0.0462303	0.636456	-0.290575	-1.25844	278	260	Dsp,Ryr1,Cav3,Tgfb2,Stc1,Kcna5,Nos1,Tacr3,Hey2,Rnf207,Fxyd6,Agt,Gstm7,Fgg,Tac1,Hbegf,Cacna1s,Edn3,Itpr1,Trdn,Adra2a,Bves,Cacng5,Atp2b3,Atp2b4,Thra,Sri,Drd2,Tnnt2,Ager,Adrb1,Dock4,Gja1,Sptbn4,Cacng6,Atp2a3,Slc4a3,Ccn2,Smtnl1,Kcnj14,Ryr3,Slc8a3,Ehd3
4121	GOBP_CELL_PROLIFERATION_INVOLVED_IN_METANEPHROS_DEVELOPMENT	0.0462836	0.636456	-0.664168	-1.5513	235	10	Gpc3,Osr1
9183	HP_ABNORMALITY_OF_THE_DIENCEPHALON	0.0463215	0.636456	-0.356753	-1.36093	254	102	Smo,Magel2,Tacr3,Ndnf,Prokr2,Chd7,Gli3,Flrt3,Dll1,Gas1,Dcc,Braf,Scp2,Rfc2,Fgf8,Nde1,Il17rd,Cdon,Nsmf,Ofd1,Sox2,Stag2,Cdh2,Ndp,Gpkow,Cplane1,Surf1,Gsx2
10202	HP_RECURRENT_EAR_INFECTIONS	0.0465681	0.636456	0.619377	1.52748	229	12	Knstrn,Sp110,Elane,Ube2a,Tcirg1,Ddost,Odc1
7354	HP_DELAYED_OSSIFICATION_OF_CARPAL_BONES	0.0466531	0.636456	0.603948	1.52043	229	13	Bgn,Hoxa13,Extl3,Ufsp2,Trpv4,Matn3
390	GOBP_OUTFLOW_TRACT_MORPHOGENESIS	0.0467048	0.636456	-0.390007	-1.3906	252	69	Ryr1,Npy2r,Twist1,Tgfb2,Jag1,Hey2,Nrp2,Rarb,Nrp1,Dhrs3,Wnt11,Hes1,Fgf8,Npy5r,Folr1,Fzd2,Foxc1,Dvl2,Hif1a,Parva,Isl1,Nog,Foxc2,Wnt5a
801	GOBP_SMOOTHENED_SIGNALING_PATHWAY	0.0467455	0.636456	-0.334268	-1.32579	264	130	Smo,Gpc3,Dlg5,Fgf10,Gli3,Tbc1d32,Mosmo,Hes5,Zfp423,Cc2d2a,Dcdc2a,Evc2,Stil,Gas1,Gpr37l1,Chsy1,Hes1,Iqub,Rora,Ift80,Enpp1,Ift122,Rack1,Cdon
4216	GOBP_NEGATIVE_REGULATION_OF_CELL_MIGRATION_INVOLVED_IN_SPROUTING_ANGIOGENESIS	0.0468227	0.636456	-0.593297	-1.52797	237	15	Stard13,Card10,Klf4
9926	HP_FINGER_CLINODACTYLY	0.0468981	0.636456	-0.283304	-1.24099	284	291	Dsp,Gpc3,Cenpe,Twist1,Jag1,Csgalnact1,Igf2,Kmt2a,Dact1,Gabrd,Fgf10,Gpc4,Chd7,Traip,Slc26a2,Zfp462,Trp63,Efnb1,Ccnq,Chrna7,Evc2,Mbd5,Gja1,Emg1,Pkdcc,Braf,Chsy1,Rfc2,Bmp2,Abcc8,Nono,Ift122,Pola1,Tfap2b,B3glct,Dlk1,Plk4,Fzd2,Hdac8,Slc2a10,Ofd1,Runx2,Arid1b,Pigs,Atrip,Lmx1b,Fance,Phf21a,Xrcc4,Telo2,Nxn,Trrap,Stag2,Spop,Orc6,Mlxipl,Ep300,Puf60,Cplane1,Cenpj,Bptf,Fanca,Nog,Med12,Grcc10,Wnt5a,Mctp2,Nup3…
2802	GOBP_REGULATION_OF_FAT_CELL_DIFFERENTIATION	0.0469	0.636456	0.326192	1.32101	204	121	Ccdc3,Ccn4,Medag,Ptgs2,Dkkl1,Cebpb,Six1,Zfpm1,E2f1,Adipoq,Tfe3,Pparg,Trpm4,Wif1,Tgfb1i1,Jdp2,Cmklr1,Smad3,Gdf3,Htr2a,Ffar4,Wnt10b
1984	GOBP_POSITIVE_REGULATION_OF_ORGANIC_ACID_TRANSPORT	0.0469405	0.636456	0.456592	1.46631	223	35	Acsl5,Pla2g3,Tnfsf11,Pla2r1,Stxbp1,Ace2,Acsl1,Avp,Ptges,Pla2g4a,Pla2g10,Sstr4,Slc12a2,Oxt,Tnfrsf11a
4126	GOBP_METANEPHRIC_NEPHRON_MORPHOGENESIS	0.0469592	0.636456	-0.515619	-1.5012	243	25	Smo,Pkd1,Sox8,Hes5,Lgr4,Cited1,Hes1
5883	GOMF_CYCLIN_DEPENDENT_PROTEIN_SERINE_THREONINE_KINASE_INHIBITOR_ACTIVITY	0.0469636	0.636456	0.636573	1.53649	231	11	Cdkn1a,Cdkn2d
9384	HP_NASAL_REGURGITATION	0.0469636	0.636456	0.636244	1.53569	231	11	Slc18a3,Chat,Grhl3,Myo9a,Vamp1
9701	HP_FLEXION_CONTRACTURE_OF_DIGIT	0.0470178	0.636456	-0.28813	-1.25164	282	269	Fat4,Antxr2,Prdm5,Gpc3,Myh3,Capn3,Magel2,Ccbe1,Tacr3,Dll3,Prokr2,Lama3,Crlf1,Gabrd,Itga7,Gpc4,Kcnk9,Lifr,Chd7,Adamtsl2,Gli3,Slc26a2,Fermt1,Trp63,Efnb1,Slc16a2,Sms,Auts2,Fbn1,Hes7,Gja1,Emg1,Med13l,Dph1,Hint1,Fgf8,Phgdh,Morc2a,Nt5c2,Dlk1,Osgep,Lgi4,Fzd2,Tgfbr1,Nsmf,Gnrh1,Fktn,Tor1a,Erlin2,Arid1b,Huwe1,Nalcn,Nxn,Upf3b,Glul,Orc6,Mybpc1
2599	GOBP_NEGATIVE_REGULATION_OF_MAP_KINASE_ACTIVITY	0.0470281	0.636456	0.37858	1.39196	215	68	Dusp14,Dusp5,Rgs4,Adipoq,Uchl1,Dusp9,Bmp4,Spry2,Dusp6,Mapk8ip1,Spred1,Spred3,Dusp2,Cblc,Dusp7,Rgs2,Sorl1,Smpd1,Dab2ip
4115	GOBP_METANEPHRIC_TUBULE_MORPHOGENESIS	0.0470681	0.636456	-0.663061	-1.54871	239	10	Pkd1,Sox8,Hes5,Lgr4,Hes1
4794	GOBP_ESTABLISHMENT_OF_PROTEIN_LOCALIZATION_TO_POSTSYNAPTIC_MEMBRANE	0.0471641	0.636456	0.579874	1.51576	231	15	Clstn1,Arhgap44,Grip2,Rab8a,Rab11a,Rapsn,Stx1b,Grip1
7284	HP_ERYTHRODERMA	0.0471698	0.636456	-0.440572	-1.43379	249	43	Aloxe3,Rag2,Chd7,Kit,Mplkip,Il2rg,Sdr9c7,Il7r,Rnf113a2,Tgm1,Dclre1c,Krt1,Gjb2,Cers3,Ercc2,Cd3d,Nipal4,Il2ra
308	GOBP_POSITIVE_REGULATION_OF_CELLULAR_EXTRAVASATION	0.0472162	0.636456	-0.60468	-1.53131	239	14	Il1r1,Adam8,Ager
6451	GOMF_PEPTIDE_BINDING	0.0472222	0.636456	0.277464	1.2451	186	258	Cd1d1,Inhba,Tmem158,Prlr,Acvr1,Grin1,Ache,Cd14,Marco,Ppp3r1,Ebi3,Pex5l,Clstn1,Cd74,Pparg,Cat,Hcrtr1,Sstr2,Lrp8,Trhde,Gipr,Mgst1,Nmur2,Pom121l2,Glp1r,Pik3r1,Tomm70a,H2-M3,Galr3,Apbb2,Tlr6,Bche,Oprd1,Npr1,Grin2a,Epha4,Itgb2,Mc3r,Gria3,Gstm2,Crhr1,Fcgr2b,Npbwr1,Gpr150,Ranbp6,Gria4,H2-Eb1,Ptges,Pfdn4,Hspg2,Sorl1,Ide,Atp1a3,Lrpap1,Crip1,Sstr4,Slc7a9,Galr2,Cd209e,Cacna1a
8170	HP_METAPHYSEAL_IRREGULARITY	0.0473273	0.636456	0.438136	1.44702	223	40	Dnajc21,Col10a1,Bgn,Phex,Lpin2,Nans,Vdr,Pcyt1a,Trpv4,Matn3,Kif22,Exoc6b
7829	HP_GENERALIZED_HIRSUTISM	0.0474122	0.636456	-0.365244	-1.36836	261	90	Gpr101,Smo,Twist1,Bbs12,Kmt2a,Gabrd,Mbd5,Gjb3,Gja1,Bbs1,Notch2,Tbc1d20,Hdac8,Abca5,Elmo2,Arid1b,Cyp19a1,Gnas,Arid2,Bbs4,Ttc8
9601	HP_COUGH	0.0474746	0.636456	-0.347601	-1.34429	265	110	Dsp,Csf2rb2,Nos1,Ccno,Scnn1a,Dnaaf3,Zbtb16,Crlf1,Sftpc,Csf2ra,H2-Ab1,Nabp1,Cftr,Pml,Il2rg,Spag1
5827	GOMF_METALLOCARBOXYPEPTIDASE_ACTIVITY	0.0476981	0.636456	0.505575	1.49802	229	24	Vash1,Cpa3,Ace2,Cpa5,Cpm,Cpa6,Cpa4,Cpd,Cpa2,Vash2
2490	GOBP_SUPEROXIDE_ANION_GENERATION	0.0477083	0.636456	0.46869	1.46797	228	31	Clec7a,Prg3,Pon3,Duox2,Noxa1,Duox1,Itgb2,Tyrobp,Ncf1,Cyba
10868	Gemma_GSE5429_Hippocampal_gene_expression_profiling_across_8_inbred_strains:_towards_understanding_the_molecular_basis_of_behaviour_strain_FVB.NJ_Down	0.0477223	0.636456	0.251382	1.18813	175	428	Serpina3n,Nptx2,Penk,Rasgrp1,Fhl2,Sema7a,Midn,Cdkn1a,Lmo4,A2m,Timp1,Scn1b,Grin1,Lefty1,Plk2,Npy,Wfs1,Tcte1,Igfbp4,Mthfr,Pcsk2,Slc20a1,Man1a,Pld3,Slc30a3,Adgrb1,Mapk8ip1,Epha5,Slc30a4,Ttr,Ifitm10,Synj2,Snapc3,Pnmt,Spock1,Map1lc3a,Cx3cl1,Epha7,Jpt1,B4galnt1,Rragd,Exoc7,Mfsd4a,Fgf1,Ankrd13c,Pcsk4,Col4a2,Atp1a1,Kcnk1,Klf13,Gria3,Ube2s,Napb,Selenoh,B4galt2,Rangap1,Cdh11,Cryzl2,Tfrc,Zdhhc5,Emb,Socs2,Ld…
4637	GOBP_TOXIN_TRANSPORT	0.0478442	0.636456	-0.458932	-1.45847	252	38	Antxr2,Slc22a3,Trip4,Casp1,Cct5,Mtmr12,Slc7a8,Rab29,Dnajc17,Bnip3
311	GOBP_POSITIVE_REGULATION_OF_IMMUNE_EFFECTOR_PROCESS	0.0480266	0.636456	0.298297	1.27968	201	177	Cd1d1,Rasgrp1,Sema7a,Ticam1,Tlr9,Rara,Clec7a,Pla2g3,Pla2g5,Ffar3,Cd74,Rbp4,Stxbp1,Stx7,H2-M3,Myo18a,Ddx60,Hk1,Clnk,Itgb2,Cd244a,Ptprc,Klk7,Tyrobp,Cd28,Tfrc,Tbx21,Lta,Ddx21,Tnfrsf14,Stat5b,Gprc5b,Nfkbid,Exosc6,Pgc,Nos2,Rsad2,Rapgef1,Foxf1,Nsd2,Fadd,Dhx58,Kmt5c,Il10,Enpp3,Il12a,Il18rap
121	GOBP_MORPHOGENESIS_OF_A_BRANCHING_STRUCTURE	0.0480387	0.636456	-0.309336	-1.28188	277	179	Fat4,Smo,Gpc3,Cav3,Rspo3,Pkd1,Dlg5,Prox1,Agt,Fgf10,Gli3,Sox8,Trp63,Celsr1,Nrarp,Pml,Spint2,Fzd5,Nrp1,Drd2,Tnc,Kdr,Rbm15,Lgr4,Lama1,Pak1,Ar,Cited1,Dll4,Ednra,Rasip1,Bmp2,Pkhd1,Fgf8
8437	HP_NEOPLASM_OF_THE_NERVOUS_SYSTEM	0.0480517	0.636456	-0.319563	-1.29767	274	155	Fat4,Smo,Gpc3,Ccbe1,Chek2,Gabrd,Edn3,Ascl1,Gpc4,Lmo1,Gli3,Mn1,Kit,Ifng,Usf3,Braf,Msh6,L2hgdh,Hace1,Rnf43,Sdhc,Nthl1,Ccm2,Ofd1,Sox2,Gnas,Cdkn2c,Ep300,Fh1,Cplane1,Hras,Slc25a11,Dlst,Sdha,Msh3,Mlh1,Mlh3,Apc,Nab2,Epas1,Adamts3,Lztr1
3178	GOBP_REGULATION_OF_ASTROCYTE_DIFFERENTIATION	0.0480657	0.636456	-0.53757	-1.50188	245	21	Il6,Hes5,Nr2e1,Gpr37l1,Hes1,Nr1d1,Bmp2,Prpf19,Dab1
8930	HP_SPINAL_DEFORMITIES	0.048069	0.636456	0.561304	1.51584	233	17	Slc18a3,Large1,Chat,Myo9a,Vamp1,Gmppb,Slc5a7,Syt2,Snap25
7198	HP_GROWTH_HORMONE_EXCESS	0.0481073	0.636456	-0.616823	-1.5357	243	13	Gpr101,Slco2a1
3595	GOBP_REGULATION_OF_ACROSOME_REACTION	0.0481338	0.636456	0.651745	1.524	235	10	B4galt1,Plcb1,Prss37,Pla2g10
4985	GOBP_REGULATION_OF_WNT_SIGNALING_PATHWAY_PLANAR_CELL_POLARITY_PATHWAY	0.0481999	0.636456	-0.590825	-1.52161	244	15	Gpc3,Rspo3,Dact1
3791	GOBP_NOTCH_SIGNALING_INVOLVED_IN_HEART_DEVELOPMENT	0.0482023	0.636456	-0.644613	-1.5369	243	11	Jag1,Hey2,Snai2,Dll4,Notch2
3560	GOBP_METAL_ION_HOMEOSTASIS	0.048247	0.636456	-0.255435	-1.18882	310	573	Kl,Ryr1,Npy2r,Lpar4,Calb1,Cav3,Capn3,Stc1,Calca,Hap1,Drd5,Kcna5,Nos1,Pkd1,Htr2c,Npsr1,Gpr6,Ramp3,Scnn1a,Agt,P2rx5,Gstm7,Tfr2,Lck,Tac1,Adcy8,Gpr12,Edn3,Itpr1,Trdn,Tmtc4,Gria1,Oprl1,Chd7,Jph1,Slc30a10,Cxcl12,Abcg2,Trpv6,Trpa1,Nmb,Atp2b3,Chrna7,Ifng,Commd1,Pml,Atp2b4,S1pr1,Fxn,Sri,Slc12a7,Drd2,Ccl19,Gja1,Trpc7,Atp2a3,Pdgfra,Jph4,Slc39a6,Cib2,Hyal2,Trpc4,C5ar2,Mcu,Ednra,Ryr3,Slc8a3,Tmtc2,Abl2,Pkhd1,G…
10610	ASTON_MAJOR_DEPRESSIVE_DISORDER_DN	0.0483271	0.636456	0.307813	1.28633	207	148	Tmc6,Sema3c,Lmo4,Spock3,Rnf19b,Cacng3,Napa,Lpar1,Pcsk2,Aspa,Rala,Lrp8,Mobp,Epha5,Col4a5,Ss18,Synj2,Pik3r1,Spock1,Cntn2,Myrf,Cdk18,Nfasc,Fam53b,Tspyl1,Tmem63a,Mtmr2,Gla,Mal,Rbm8a,Plp1,Cdc42ep1,Kif2a,Gprc5b,Dicer1,Vamp3,Sorbs2,Zfp36l2,Scarb2,Ube2a
3403	GOBP_PROTEIN_TETRAMERIZATION	0.0483345	0.636456	-0.380445	-1.38418	266	76	Ryr1,Tdo2,Pkd1,Cth,Appl2,Trp63,Trpa1,Crtc3,Aldh9a1,Cryz,Samhd1,Thg1l,Trpm3,Ryr3
651	GOBP_SUPEROXIDE_METABOLIC_PROCESS	0.0484288	0.636456	0.394721	1.407	224	58	Clec7a,Prg3,Pon3,Duox2,Prex1,Noxa1,Duox1,Itgb2,Tyrobp,Prdx1,Ncf1,Cyba,Fancc,Nos2,Cyb5r4,Bst1,Mpo,Nos3,Nqo1,Ncf2,Ncf4,Tgfb1
10604	STARK_HYPPOCAMPUS_22Q11_DELETION_UP	0.0484355	0.636456	0.416085	1.43126	225	49	Efr3a,Rcc2,Stxbp1,Cx3cl1,Vamp2,Camkk2,Clec16a,Gpr68,Olfml2b,Cdk5r1,Tfrc,Slc17a7,Aopep,Ywhag,Bsn,Atp6v0a1,Ap2a2
215	GOBP_POSITIVE_REGULATION_OF_RECEPTOR_INTERNALIZATION	0.0484556	0.636456	-0.518254	-1.49436	250	24	Ntf3,Ahi1,Angpt1,Drd2,Cd63,Plcg2,Sele,Apln
3142	GOBP_EMBRYONIC_DIGESTIVE_TRACT_DEVELOPMENT	0.0485549	0.636456	-0.495798	-1.48554	251	29	Tgfb2,Rarb,Fgf10,Stra6,Gli3,Rarres2,Ovol2,Pkdcc,Pdgfra
1624	GOBP_MYOFIBRIL_ASSEMBLY	0.048589	0.636456	-0.412769	-1.41356	259	55	Cav3,Myh3,Capn3,Actn2,Prox1,Myh11,Pgm5,Obscn,Csrp2,Tnnt2,Pdgfra,Myoz2,Csrp3,Ankrd1,Six4,Ldb3,Tmod4,Akap13,Actc1
5814	GOMF_NAD_P_H_DEHYDROGENASE_QUINONE_ACTIVITY	0.0485953	0.636456	-0.460845	-1.4552	255	37	Ndufa12,Ndufs3,Ndufc1,Ndufa2,Nqo2,Cbr4,Ndufs7,Ndufb5,Ndufs8,Ndufa5,Ndufs1,Ndufb3,Ndufv3,Ndufb7,Ndufa6,Ndufb8,Ndufs2
1608	GOBP_NEGATIVE_REGULATION_OF_WNT_SIGNALING_PATHWAY	0.0485969	0.636456	-0.302874	-1.27305	283	202	Nkd2,Frzb,Gpc3,Hdac1,Shisa6,Dact1,Igfbp2,Shisa2,Psme1,Tmem88,Trabd2b,Gli3,Fermt1,Snai2,Tmem131l,Lrp4,Sox30,Axin2,Ptpro,Wnt11,Cited1,Amer2,Tmem170b,Lmbr1l,Bmp2,Ift80,Alpk2,Tbx18,Rnf43,Apcdd1,Dab2,Rack1,Psmb6,Tle2,Apoe,Dvl2,Tmem64,Znrf3,Nxn,Sox2,Invs,Cdh2,Nphp3,Cxxc4,Igfbp1,Stk4,Isl1
3694	GOBP_MUSCLE_TISSUE_DEVELOPMENT	0.0487205	0.637251	-0.278025	-1.23173	296	330	Dsp,Ryr1,Smo,Twist1,Cav3,Hlf,Tgfb2,Mstn,Igfbp5,Dcn,Igf2,Hey2,Actn2,Myom2,Nr2f2,Prox1,Adamts9,Myh11,Klf5,Pgm5,Rarb,Stra6,Chd7,Bves,Sox8,Dll1,Srpk3,Igsf8,Foxn2,Myorg,Ppara,S1pr1,Gtf3c5,Myf6,Sgcd,Csrp2,Tnnt2,Kcnk2,Gja1,Tiparp,Pdgfra,Pak1,Atf3,Dll4,Fos,Bmp2,Alpk2,Fgf8,Eef2,Myoz2,Tbx18,Csrp3,Efnb2,Cdon,Osr1,Sgcz,Pdlim5,Myom1,Tgfbr1,Mtm1,Rbm24,Ankrd1,Uqcc2,Six4,Mylk,Foxc1
5972	GOMF_INSULIN_LIKE_GROWTH_FACTOR_BINDING	0.0488362	0.637251	0.476006	1.46751	234	29	Igfbp6,Ccn4,Igfbpl1,Igfbp4
4705	GOBP_POSITIVE_REGULATION_OF_CELL_CYCLE_G1_S_PHASE_TRANSITION	0.0488729	0.637251	-0.444995	-1.44042	257	42	Kcna5,Adamts1,Fgf10,Ccnd2,Pagr1a,Stxbp4,Rgcc,Mepce,Plrg1,Cdk10,Hyal1,Egfr,Cdc6,Cul4a,Tfdp1,Akt1,Ube2e2,Mtbp
1863	GOBP_POSITIVE_REGULATION_OF_CHONDROCYTE_DIFFERENTIATION	0.0488898	0.637251	-0.569829	-1.51262	250	17	Fgf18,Zbtb16,Sox5,Gli3,Pkdcc
9394	HP_CENTRAL_OPACIFICATION_OF_THE_CORNEA	0.0490292	0.63831	-0.660071	-1.54173	249	10	Jag1,Slc4a4,Ovol2,Foxc1,Gnas
2801	GOBP_POSITIVE_REGULATION_OF_CELL_DIFFERENTIATION	0.0491018	0.638498	0.231497	1.1427	163	758	Ccdc3,Ccn4,Medag,Bdnf,Ptgs2,Inhba,Mpl,Olfm4,Dct,Mylk3,Sox11,Dkkl1,Sema7a,Gpc1,Trib1,Acvr1,Tgfb3,Tesc,Foxj1,S100a10,Twf2,Cebpb,Il20,Rara,Olfm2,Six1,Sox4,Casp8,Zmiz1,Clec7a,Egr3,Pik3r6,Skil,Pla2g3,Tnfsf11,Mef2c,Pla2g5,Brinp2,Zfp703,Cyp26b1,Plxna1,Aspa,E2f1,Adipoq,Cd74,Tfe3,Pparg,Spdef,Bmp4,Serpinf1,Islr2,Prkca,Socs1,Trpm4,Lrp8,Myocd,Rin2,Wif1,Adm,Tgfb1i1,Sfrp4,Nppc,Prex1,Bloc1s6,Mapk11,Cx3cl1,Arhge…
4099	GOBP_LOOP_OF_HENLE_DEVELOPMENT	0.04919	0.638888	-0.6434	-1.53401	248	11	Jag1,Pkd1,Dll1,Hes5
10183	HP_SKIN_EROSION	0.0493803	0.640601	-0.589388	-1.51791	250	15	Dsp,Lama3
9869	HP_JOINT_SUBLUXATION	0.0496605	0.642311	-0.552363	-1.50848	255	19	Tnxb,Galns,Gli3
4866	GOBP_POSITIVE_REGULATION_OF_TELOMERE_MAINTENANCE_VIA_TELOMERE_LENGTHENING	0.0497322	0.642311	-0.472482	-1.46194	259	34	Pkib,Mapk3,Map3k4,Cct5,Atm,Map2k7,Hnrnpa2b1
2317	GOBP_ENDODERMAL_CELL_DIFFERENTIATION	0.0497661	0.642311	0.430863	1.446	233	43	Col6a1,Inhba,Col11a1,Col12a1,Nodal,Itgb2,Col4a2,Mesp1,Itgav,Nanog
5248	GOCC_ADHERENS_JUNCTION	0.0498779	0.642311	-0.314428	-1.2855	285	163	Frmd4b,Tspan33,Jag1,Plekha7,Dlg5,Pgm5,Synm,Alox8,Dll1,Cdc42ep4,Plpp3,Ccdc85a,Crb1,Ahi1,Mpp4,Sorbs1,Pkp4,Pdlim7,Sptbn4,Wtip,Frmd4a,Cdh8,Ajm1,Park7,Krt18,Tmem204,Ppp1r9b,Scrib,Efnb2,Zyx,Cyth1,Fermt2,Rnd1,Tnk2,Pdlim5,Ndrg1,Lyn,Oxtr,Cdh6,Snap23,Cdh2,Ldb3
4690	GOBP_REGULATION_OF_NEUTROPHIL_MIGRATION	0.0499241	0.642311	-0.459385	-1.45059	262	37	Il1r1,Adam8,Ccl19,Lbp,Rhoh,C5ar2,Mcu
3049	GOBP_NEGATIVE_REGULATION_OF_HORMONE_SECRETION	0.0499354	0.642311	0.393441	1.40244	231	58	Inhba,Acvr1c,Midn,Ucp2,Adipoq,Rab11fip5,Stxbp5l,Klf7,Il11,Rab11fip3,Fkbp1b,Pfkl,Chga,Ffar4,Osm
1111	GOBP_POSITIVE_REGULATION_OF_CALCIUM_ION_TRANSPORT_INTO_CYTOSOL	0.0499529	0.642311	-0.429674	-1.42261	264	47	Capn3,Hap1,Npsr1,Ramp3,P2rx5,Gstm7,Trdn
3610	GOBP_REGULATION_OF_GROWTH_HORMONE_SECRETION	0.0499802	0.642311	-0.64226	-1.53129	252	11	Chd7,Ghrh,Drd2,Ghrhr,Ghrl,Kalrn
871	GOBP_MEMORY	0.0500907	0.642978	-0.350403	-1.34259	275	105	Ntf3,Lrrn4,Calb1,Cck,Kcnk10,Tafa2,Tac1,Adcy8,Slc6a1,Rasgrf1,Gria1,Npas4,Chrna7,Adcy1,Drd2,Kcnk2
7840	HP_MELENA	0.0501638	0.643163	0.523188	1.50023	244	21	Cdkn1a,Was,Eng,Gp1ba,Gp1bb,Itga2b,Atrx,Itgb3,Cd109
9093	HP_APLASIA_HYPOPLASIA_OF_THE_4TH_METACARPAL	0.050276	0.643792	-0.61501	-1.53119	254	13	Fat4,Gli3,Fermt1
407	GOBP_CARDIAC_CHAMBER_MORPHOGENESIS	0.0503302	0.643792	-0.346254	-1.33908	281	110	Dsp,Npy2r,Smo,Cav3,Tgfb2,Jag1,Hey2,Prox1,Nrp2,Adamts1,Rarb,Chd7,Slit3,Nrp1,Tnnt2,Ovol2,Rbm15,Dhrs3,Wnt11,Dll4,Hes1,Bmp2,Fgf8,Npy5r
1007	GOBP_AMINE_CATABOLIC_PROCESS	0.0504877	0.644446	-0.495371	-1.47732	263	28	Moxd1,Tdo2,Ido1,Atp2b4,Afmid
5663	GOCC_SCHAFFER_COLLATERAL_CA1_SYNAPSE	0.0505557	0.644446	0.38226	1.38573	231	63	Gsg1l,Dgkb,Prkar1b,Cacng3,Stxbp5,Syn1,Nefh,Epha7,Tnr,Sh3gl2,Epha4,Cdh11,Cacng2,Lrrtm2
9644	HP_EPIDERMAL_ACANTHOSIS	0.0505575	0.644446	-0.482906	-1.46662	262	31	Dsp,Aloxe3,Exph5,Gjb3,Gja1,Cib1,Cldn1,Enpp1,Serpinb7,Tgm1,Krt1
2045	GOBP_RESPONSE_TO_VITAMIN	0.0507908	0.645963	0.357771	1.35945	227	83	Penk,Gsn,Mthfr,Phex,Cyp26b1,Pparg,Cat,Cxcl10,Cdkn2d,Pdx1,Bche,Otc,Fkbp1b,Gata4,Atp2b1,Fgf23,Vdr,Kynu,Tspo,Pim1,Tshb,Aqp3,Brip1
1706	GOBP_PANCREAS_DEVELOPMENT	0.0508412	0.645963	-0.388313	-1.38182	274	68	Smo,Onecut1,Il6,Igf2,Prox1,Fgf10,Foxo1,Dll1,Rfx3,Il6ra,Onecut2
1629	GOBP_MAINTENANCE_OF_GASTROINTESTINAL_EPITHELIUM	0.050858	0.645963	0.54752	1.50106	245	18	Serpina3n,Tlr9,Rbp4,Tff1,Sox9,Tff2,Tff3
5506	GOCC_ESCRT_COMPLEX	0.0510162	0.645963	0.499907	1.48123	245	24	Chmp2b,Vps37b,Chmp1b,Hgs,Mvb12a,Stam,Vps36,Mvb12b,Tsg101,Chmp3,Ubap1,Vps37c,Vps37a,Chmp4b
6004	GOMF_PROTEIN_TYROSINE_SERINE_THREONINE_PHOSPHATASE_ACTIVITY	0.0510656	0.645963	0.438419	1.44008	241	39	Dusp14,Dusp5,Ptp4a1,Dusp9,Dusp6,Sbf1,Tpte,Dusp2,Dusp7,Styxl1,Mtmr2,Dusp28,Cdkn3
5588	GOCC_RECYCLING_ENDOSOME	0.051088	0.645963	0.29896	1.27697	215	172	Meltf,Ackr1,Pla2g3,Lmtk2,Pla2g5,Cd22,Rab11fip5,Syt5,Ackr2,Fzd7,St8sia2,Arhgap44,Stx7,Bok,Cd274,Relch,Rab25,H2-M3,Pdlim4,Rnf11,Ntrk1,Rab11fip3,Kcnk1,Hfe,Pheta1,Rab8a,Zdhhc2,Tfrc,Arfgef2,Avl9,Rab8b,Rab4b,Stx12,Sorl1,Eipr1,Tmub1,Slc31a1,Abcb11,Slc9a6,App,Tuba1a
9347	HP_BROAD_THUMB	0.0511518	0.645963	-0.369594	-1.36626	281	83	Smo,Gpc3,Twist1,Dact1,Ntng1,Gpc4,Gli3,Exosc2,G6pc3,Bmp2,Pycr2,Nxn,Gnas,Ep300,Puf60,Bptf,Nog,Med12,Wnt5a,Med13,Fbxw11,Prkd1,Flnb,Fgfr3,Bmpr1a,Fgf9,Xylt1,Lig4,Actl6b,Trmt1,Nsd1,Meis2
1590	GOBP_ACTIN_FILAMENT_BASED_MOVEMENT	0.0512347	0.645963	0.318628	1.30511	221	130	Myl4,Tnni1,Tcap,Scn1b,Tmod1,Mybpc3,Kcnq1,Tnnc1,Was,Gsn,Cacna1g,Pde4b,Myo7b,Scn4b,Dsg2,Trpm4,Vim,Myo1g,Kcne4,Acta1,Myo7a,Myo19,Tnnc2,Scn5a,Atp1a1,Gata4,Cacnb2
3220	GOBP_AMYLOID_BETA_METABOLIC_PROCESS	0.0512965	0.645963	-0.414825	-1.40405	272	52	Spon1,Hap1,Bace2,Chrna7,Ifng,Nat8,Mme,Nat8f1
7432	HP_JOINT_SWELLING	0.0513447	0.645963	-0.430559	-1.42026	272	46	Gpr101,Slco2a1,Il6,Fgg,Chek2,Slc22a4,Col5a1,Mif
8856	HP_BONE_SPICULE_PIGMENTATION_OF_THE_RETINA	0.0513941	0.645963	0.494465	1.47795	246	25	Abca4,Rpe65,Pcare,D630045J12Rik,Clrn1
630	GOBP_BILE_ACID_BIOSYNTHETIC_PROCESS	0.051434	0.645963	-0.465102	-1.4493	268	35	Slc27a2,Prox1,Osbpl1a,Scp2,Nr1d1,Sirt1,Osbpl6,Ch25h,Akr1d1,Star,Amacr
803	GOBP_I_KAPPAB_KINASE_NF_KAPPAB_SIGNALING	0.0514778	0.645963	0.278892	1.24538	208	242	Ticam2,S100a4,Plk2,Ticam1,Bcl3,Otud7a,Tlr9,Cd14,Cxxc5,Casp8,Lpar1,Ndfip2,Tnfsf11,Slc20a1,Adipoq,Cd74,Fkbp1a,Pidd1,Rock2,Mtdh,Wls,Ppm1a,Tbk1,Cx3cl1,Ndfip1,Rel,Tlr6,Tlr8,Ly96,Plekhg5,Nlrx1,Tlr7,Lgals1,Esr1,Tfrc,Cpne1,Tab3,Ubd,Shisa5,Ubc,Card19,Ltbr,Rhoa,Ddx21,Dab2ip,Edar,Relb,Gprc5b,Tle1,Pycard,Tnfrsf1a,Prkcb,Hspb1,Ppm1b,F2r,Ccr7,Fadd,Terf2ip
10241	Neuron_Interneuron_CORT_Doyle_Cell_2008	0.0515005	0.645963	-0.557393	-1.50518	265	18	Moxd1,Scnn1a
6109	GOMF_FATTY_ACID_TRANSMEMBRANE_TRANSPORTER_ACTIVITY	0.0516167	0.646681	-0.541108	-1.49264	264	20	Slc27a2,Slc25a18,Slc17a6,Slc7a11,Slc27a1,Slc1a1,Cd36,Slc25a22,Slc25a13,Slc1a6,Slc1a3
8920	HP_ABNORMALITY_OF_VITAMIN_A_METABOLISM	0.0518324	0.647139	0.613861	1.51387	255	12	Dnajc21,Gpr35,Mst1,Mttp
2333	GOBP_PHOSPHATIDYLSERINE_ACYL_CHAIN_REMODELING	0.0518917	0.647139	0.545615	1.49584	250	18	Pla1a,Pla2g5,Pla2g2d,Osbpl10,Pla2g2f,Pla2g4a,Pla2g10,Pla2g4f
4420	GOBP_REGULATION_OF_POSTSYNAPTIC_MEMBRANE_NEUROTRANSMITTER_RECEPTOR_LEVELS	0.0519061	0.647139	0.394252	1.39972	240	57	Gsg1l,Drd4,Cacng3,Clstn1,Arhgap44,Cacng8,Grip2,Gpc6,Rab8a,Cacng2,Erbin,Hpca,Numb,Ophn1,Rab11a,Stx1b,Frrs1l,Itgb3,Gphn,Grip1,Dlg4,Dag1,Adam10,Eps15,Dnm2,Dlg1,Iqsec2
10308	FAN_EMBRYONIC_CTX_BRAIN_ENDOTHELIAL_2	0.0519202	0.647139	-0.284433	-1.24146	314	281	Ecm2,Frzb,Stard13,Nt5dc2,Mfge8,Rftn1,Car4,Lum,Plagl1,Dcn,Fbln1,Hey2,Prkg1,Fxyd6,Nr2f2,Pde7b,Slc6a1,Itpr1,Nr2f1,Lama4,Dgkh,Itga4,Phactr2,Myl9,Inpp4b,Snai2,Myo6,Frmd6,Slc12a7,Itga1,Pdlim7,Sytl2,Isyna1,Gucy1a1,Gm13889,Itih5,Adam33,Prelp,Hes1,Eps8,Cspg4,Ednra,Tmem204,Zeb1,Tbx18,Emp2,Lamb1,Epn2,Anpep,Selenom,Gper1,Zyx,Fermt2,Tnfrsf21,Olfml2a,Colec12,Tmem74b,Cfap20,Pgf,Kank2,Mylk,Gucy1b1,Angptl4,Lzts1,…
8791	HP_IMPAIRED_PAIN_SENSATION	0.0519481	0.647139	-0.435786	-1.42619	275	44	Magel2,Igf2,Ntng1,Lifr,Prps1,Sord,Fbn1,Tdp1,Scn9a,Cct5,Ndn
7591	HP_SHORT_FOOT	0.0520646	0.647856	-0.342474	-1.3283	289	114	Gpc3,Cenpe,Magel2,Ccbe1,Kmt2a,Gabrd,Ntng1,Gpc4,Adamtsl2,Slc26a2,Mbd5,Fbn1,Gja1,Chsy1,Ndn,Ccdc28b,Bmp2,Ift80,Bbs1,B3galt6,B3glct,Dlk1,Wnt7a,Hdac8,Huwe1,Telo2,Trrap
6872	HP_TRIANGULAR_MOUTH	0.0521346	0.647992	-0.598551	-1.51579	264	14	Ncapg2,Tfap2b,Nxn,Lamb2,Ercc2,Wnt5a
126	GOBP_MYELOID_DENDRITIC_CELL_ACTIVATION	0.0522264	0.648399	0.49336	1.47465	250	25	Batf3,Rbpj,Ubd,Batf2,Ltbr,Relb,Pycard,Il10,Cd2
300	GOBP_POSITIVE_REGULATION_OF_IMMUNE_SYSTEM_PROCESS	0.0523096	0.648698	0.229666	1.13552	170	779	Cd1d1,Rasgrp1,Mpl,Sema7a,Cdkn1a,A2m,Trib1,Coch,Muc20,Lgals3,Tesc,Foxj1,Il20,Ticam1,Tlr9,Was,Rara,Sox4,Blnk,Casp8,Zmiz1,Clec7a,Cd3g,Egr3,Pik3r6,Pla2g3,Tnfsf11,Mef2c,Pla2g5,Ebi3,Cd22,Hsph1,Cr2,Pde4b,Ffar3,Cd74,Cgas,Rbp4,Icos,Prkca,Slc39a10,Socs1,Myo1g,Dpp4,Ccl12,Stxbp1,Cxcl10,Stx7,Pik3r2,C9,Zfp580,Cd3e,Cd274,Pik3r1,Tbk1,Cx3cl1,Cmklr1,Tomm70a,Nfam1,H2-M3,Bloc1s3,Kras,Tlr6,Vtcn1,Tlr8,Cd99l2,Myo18a,Po…
6114	GOMF_CALCIUM_RELEASE_CHANNEL_ACTIVITY	0.0523958	0.649034	-0.565011	-1.49983	268	17	Ryr1,Itpr1,Trpa1,Ryr3
10179	HP_SKIN_PLAQUE	0.0524781	0.649321	0.490734	1.47885	251	26	Tmc6,Mefv,Trpm4,Tmc8,Krt83,Cd28,Glmn,Lamb3,Tnfrsf1b,Lamc2
4903	GOBP_REGULATION_OF_AUTOPHAGY_OF_MITOCHONDRION_IN_RESPONSE_TO_MITOCHONDRIAL_DEPOLARIZATION	0.052538	0.64933	-0.623302	-1.51996	265	12	Vps13c,Huwe1,Prkn,Htra2,Pink1
5167	GOCC_NUCLEAR_ENVELOPE_LUMEN	0.0526208	0.649622	0.646559	1.51187	257	10	Plaat1,Bche,Ptges,Sorl1,App,Alox5
3344	GOBP_NEGATIVE_REGULATION_OF_SECRETION	0.0528276	0.65101	0.310613	1.28616	226	140	Inhba,Acvr1c,Midn,Drd4,Rap1b,Ucp2,Adipoq,Cd74,Rab11fip5,Pla2r1,Stxbp5l,Klf7,Sergef,Il11,Rab11fip3,Fkbp1b,Asic1,Pfkl,Fcgr2b,Chga,Ffar4,Osm,Egf,Fgf23,P2ry12,Stk39,Rsad2,Lif,Tff2,Tnfrsf1a,Foxf1,Kcnj11,F2r,Vamp3,Oxt,Il12a,Tnfrsf1b,Hrh3
3401	GOBP_PROTEIN_HOMOOLIGOMERIZATION	0.0528519	0.65101	-0.313655	-1.28422	302	166	Ryr1,Tdo2,Kcnf1,Kcna5,Cth,Kctd14,Aqp11,Adcy8,Appl2,Trpa1,Crtc3,Aldh9a1,Mif,Shkbp1,Cryz,Samhd1,Clybl,Pdcd6ip,Zbtb1,Nlrc4,Kcns1,Kcng1,Thg1l,Ryr3,Ehd3,Acacb,Ikzf4,Kcnc2,Trp53bp1,Kcnb2,Cbr4,Als2,Pkd2,Tifa,Kcng3,Jmjd6,Acot13
1949	GOBP_POSITIVE_REGULATION_OF_INTERLEUKIN_1_PRODUCTION	0.0529689	0.651404	-0.4272	-1.41442	280	47	Il16,Panx2,Il6,Ifi203,Usp50,Malt1,Ifng,Fzd5,Ccl19,Ager,Casp1,Nlrc4,Nod1,Nlrp10,Inava
9541	HP_PURE_RED_CELL_APLASIA	0.0530363	0.651404	-0.611883	-1.5234	268	13	Rps15a,Tsr2,Rpl18,Rpl31,Rpl11,Rps7
474	GOBP_OXIDATIVE_PHOSPHORYLATION	0.053062	0.651404	-0.351553	-1.34342	291	103	Ak4,Cox6b2,Fxn,Dguok,Park7,Ndufa12,Ndufs3,Sdhc,Ndufc1,Slc25a33,Antkmt,Ndufa2,Uqcc2,Ndufs7,Ndufb5,Mlxipl,Ndufb11,Ndufa11,Ndufs8,Ndufa5,Surf1,Uqcrc2,Coq9,Sdha,Uqcr11,Ndufs1,Uqcr10,Ndufb3,Tefm,Ndufv3,Pink1,Slc25a23,Cox6b1,Ndufb7,Nupr1,Dld,Ndufa6,Ndufb8,Cox7b,Cox4i1,Ndufs2,Cycs
7260	HP_HYPEREXTENSIBLE_SKIN	0.0531816	0.651443	-0.40496	-1.39562	284	57	Tnxb,Prdm5,Tgfb2,Fgf10,Slc26a2,Col5a1,Fbn1,Braf
2919	GOBP_REGULATION_OF_TRANSLATION_NCRNA_MEDIATED	0.0531873	0.651443	-0.577499	-1.50811	271	16	Trim71,Ago4,Tnrc6c,Ago2,Tnrc6a
1408	GOBP_REGULATION_OF_CALCIUM_ION_DEPENDENT_EXOCYTOSIS	0.0532432	0.651443	0.432428	1.42816	251	40	Cdk5r2,Syt12,Syt6,Rap1b,Cacna1g,Syt5,Stx1a,Stxbp1,Cacna1i
9734	HP_ELEVATED_RED_CELL_ADENOSINE_DEAMINASE_LEVEL	0.0533438	0.651845	-0.654176	-1.52796	271	10	Rps15a,Tsr2,Rpl18,Rpl31,Rpl11,Rps7
10748	Gemma_GSE10415_7_Brain_Regions_in_20_Inbred_Strains_of_Laboratory_Mice_StrainOrLine_CAST.EiJ_Down	0.0533949	0.651845	-0.280221	-1.22965	323	298	Cdhr1,Crym,Spink8,Lhx9,Pdzrn3,Krt12,Tbata,Prkg1,Gstm7,Aqp11,Adcyap1r1,Tfap2c,Tmem144,Il33,Lmo2,Slc22a3,Pxmp2,Elovl2,Diaph2,Retsat,Bcan,Nat8f5,Pdlim3,Rpp25l,Ppp1r16b,Nat8f1,Zfp605,Trpc7,Cenps,Arhgap20,Zfp78,Hus1,Cdkl1,Cyp4f15,Ar,St8sia1,Mtmr12,Adamts20,Myoz2,Kcnq5,Tas1r1,F3,Pitpnm1,Magix,Rbm24,Dab1,Snapc5,Plvap,Gjb2,Elf5,Terb1,Tmprss11g,Ndufb5,Celf4,Fgfbp3,Nipal2,Arsk,Plcz1,Fbxl6
767	GOBP_CELL_MATRIX_ADHESION	0.0535288	0.652277	-0.299652	-1.26354	313	208	Ecm2,Onecut1,Bcl6,Jag1,Pkd1,Frem1,Actn2,Adamts9,Parvg,Fgg,Skap1,Itga7,Itga8,Tiam1,Thbs3,Arhgap6,Vtn,Fermt1,Itga4,Onecut2,Ppm1f,Nrp1,Sorbs1,Itga1,Itga10,Kdr,Cd63,Vwa2,Coro2b,Cib1,Ccn2,Trip6
1731	GOBP_NEGATIVE_REGULATION_OF_MICROTUBULE_POLYMERIZATION	0.0535497	0.652277	0.596724	1.50224	263	13	Tubb4a,Stmn1,Stmn2,Clip3,Mapre1,Map2
6846	HP_ABNORMAL_LIP_MORPHOLOGY	0.0536217	0.652277	-0.242349	-1.15744	361	854	Gpr101,Ryr1,Fat4,Smo,Gpc3,Aloxe3,Twist1,Greb1l,Kdf1,Myh3,Jag1,Magel2,Ccbe1,Csgalnact1,Kmt2a,Frem1,Zbtb16,Dll3,Prokr2,Crlf1,Ncapg2,Gabrd,Itga7,Itga8,Ntng1,Ap1s2,Gpc4,Kcnk9,Chd7,Adamtsl2,Gli3,Slc26a2,Crtap,Zfp462,Fermt1,Dll1,Trp63,Efnb1,Acer3,Ccnq,Unc80,Kit,Cc2d2a,Vac14,Asxl3,Sms,Frem2,Camta1,Auts2,Adsl,Exosc2,Sdr9c7,Snai2,Evc2,Cwc27,Pcgf2,Mbd5,Glis3,Lrp4,Dcps,Stil,Gas1,Mars2,Fbn1,Hes7,Cit,Gja1,Med…
8338	HP_NONPROGRESSIVE	0.053668	0.652277	-0.51305	-1.47936	277	24	Ryr1,Krt12,Atp2b3
845	GOBP_HEART_DEVELOPMENT	0.0539177	0.653756	-0.259186	-1.19267	341	497	Dsp,Ryr1,Fat4,Npy2r,Smo,Gpc3,Twist1,Cav3,Tgfb2,Jag1,Pkd1,Hey2,Rnf207,Actn2,Mapk3,Prox1,Adamts9,Myh11,Nrp2,Wnt16,Adamts1,Rarb,Ascl1,Stra6,Chd7,Bves,Gli3,Tbc1d32,Flrt3,Dll1,Col5a1,Slit3,T,Mbd3,Ppara,Frem2,S1pr1,Snai2,Nrp1,Ahi1,Stil,Sri,Axin2,Sgcd,Fbn1,Tnnt2,Kcnk2,Ovol2,Pdlim7,Gja1,Rbm15,Dhrs3,Wnt11,Ccdc39,Pdgfra,Dand5,Cdkl1,Pak1,Dll4,Smyd2,Hes1,Atm,Ednra,Bmp2,Alpk2,Fgf8,Npy5r,Cfc1,Olfm1,Adap2,Folr1…
3398	GOBP_SPINDLE_MIDZONE_ASSEMBLY	0.0540485	0.653756	0.645797	1.51009	264	10	Racgap1,Incenp,Prc1
2642	GOBP_EAR_DEVELOPMENT	0.0540727	0.653756	-0.30464	-1.26962	313	188	Fat4,Frzb,Twist1,Calb1,Tgfb2,Jag1,Mycl,Hey2,Mapk3,Prox1,Fgf10,Stra6,Chd7,Gli3,Dll1,Hes5,Prkra,Frem2,Myo6,Ahi1,Dlx6,Kcnk2,Cecr2,Hes1,Ttc39c,Bmp2,Gsdme,Fgf8,Tifab,Cxcl14,Tbx18,Sod1,Plppr4,Foxg1,Osr1,Gabra5,Fzd2,Ccm2,Prrx1,Six4,Gjb2,Dvl2,Sox2,Sobp,Pcdh15,Mapkapk2,Neurod1,Tshz1,Nog,Slc25a27,Chrna10,Wnt5a,Eya1,Lrig1,Slitrk6,Grxcr1,Rpl38
8361	HP_INCREASED_MUSCLE_FATIGUABILITY	0.0541222	0.653756	-0.547764	-1.49592	278	19	Cav3,Nr2f2,Cacna1s
4159	GOBP_T_HELPER_17_TYPE_IMMUNE_RESPONSE	0.0541426	0.653756	-0.490099	-1.46847	280	29	Il6,Malt1,Il6ra,Nfkbiz,Rora,Rorc,Nlrp10,Loxl3,Il27ra
5604	GOCC_RESPIRASOME	0.054147	0.653756	-0.374368	-1.36912	298	78	Higd2a,Cox6b2,AA467197,Ndufa12,Ndufs3,Dmac2,Sdhc,Ndufc1,Bcs1l,Ndufa2,Ndufs7,Ndufb5,Ndufb11,Ndufa11,Ndufs8,Ndufa5,Surf1,Uqcrc2,Sdhaf4,Sdha,Uqcr11,Ndufs1,Uqcr10,Ndufb3,Ndufv3,Cox6b1,Ndufb7,Ndufa6,Foxred1,Ndufb8,Cox7b,Cox4i1,Ndufs2,Cycs,Dmac1
254	GOBP_T_CELL_CYTOKINE_PRODUCTION	0.0542099	0.653795	-0.485511	-1.46294	281	30	Il1r1,Il6,Malt1,Fzd5
2223	GOBP_ENDOCRINE_SYSTEM_DEVELOPMENT	0.0543342	0.653984	-0.338144	-1.31794	303	117	Smo,Onecut1,Il6,Mapk3,Fgf10,Ascl1,Gsx1,Stra6,Foxo1,Dll1,Rfx3,Ghrh,Il6ra,Onecut2,Thra,Drd2,Ghrhr,Wnt11,Pdgfra,Hes1,Bmp2,Fgf8
3577	GOBP_REGULATION_OF_CARDIAC_MUSCLE_CONTRACTION	0.0544984	0.653984	-0.392	-1.37284	294	62	Dsp,Cav3,Stc1,Nos1,Rnf207,Gstm7
2458	GOBP_NOREPINEPHRINE_METABOLIC_PROCESS	0.0545205	0.653984	-0.65334	-1.52601	277	10	Moxd1
7493	HP_FETAL_POLYURIA	0.0545205	0.653984	-0.653474	-1.52632	277	10	Greb1l,Itga8
3205	GOBP_ARTERY_MORPHOGENESIS	0.0545387	0.653984	-0.394104	-1.37596	294	61	Tgfb2,Jag1,Hey2,Prox1,Adamts9,Stra6,Chd7,Nrp1,Wnt11,Dll4,Hes1,Fgf8,Folr1,Tfap2b,Apoe,Tgfbr1,Prrx1,Mylk,Foxc1,Arid2,Pkd2,Adgrf5,Nog,Foxc2
6652	GOMF_E_BOX_BINDING	0.0545831	0.653984	-0.432299	-1.41478	289	44	Twist1,Hdac1,Ascl1,Snai2,Myf6,Hes1,Nr1d1,Zeb1,Tfap4,Bhlhe40,Hif1a,Tcf3,Neurod1,Mybbp1a,Ciart
10282	Cembrowski_HippoSeq_ca2__VS__ca3_d-ca3_v	0.0547106	0.654459	0.442082	1.43524	258	37	Ccdc3,Zfp804a,Dusp5,Prss23,Arg2,Stxbp5l,Tgfb1i1,Fgf2,Plcxd3
2207	GOBP_EMBRYONIC_APPENDAGE_MORPHOGENESIS	0.05489	0.654459	-0.344815	-1.32907	306	108	Gpc3,Twist1,Hdac1,Myh3,Tgfb2,Zbtb16,Rarb,Chd7,Gli3,Tbc1d32,Trp63,Pbx2,Frem2,Lrp4,Dlx6
5381	GOCC_SNARE_COMPLEX	0.0549287	0.654459	0.413764	1.41391	257	47	Stxbp5,Napa,Stxbp5l,Stx1a,Stx7,Bloc1s6,Vamp2,Ykt6,Napb,Snap29,Stx12,Bet1,Napg,Vti1b,Stx6,Vamp3,Vti1a,Stx1b,Vamp1,Stx11
4659	GOBP_POSITIVE_REGULATION_OF_VIRAL_RELEASE_FROM_HOST_CELL	0.0549696	0.654459	0.594573	1.49682	270	13	Chmp2b,Vps37b,Vapa,Ddb1,Tsg101,Chmp3,Vps4b,Chmp4b
10761	Gemma_GSE16158_Gene_expression_induced_by_trace_fear_conditioning_in_murine_hippocampus_timepoint_6.h_Up	0.0550079	0.654459	-0.60989	-1.51844	278	13	Frzb,Clk1,Tiparp,Fos,Ehd3
1298	GOBP_QUATERNARY_AMMONIUM_GROUP_TRANSPORT	0.0551088	0.654459	-0.651763	-1.52232	280	10	Slc6a20a,Slc22a4,Slc22a3,Slc25a29
4012	GOBP_CELLULAR_RESPONSE_TO_STEROID_HORMONE_STIMULUS	0.0551236	0.654459	-0.305875	-1.26754	318	179	Hdac1,Stc1,Mstn,Flt3,Pck2,Ddit4,Ass1,Rxrg,Foxo1,Npas4,Trp63,Trip4,Nr2e1,Ppara,Prmt2,Safb2,Ghrhr,Pagr1a,Pak1,Ar,Paqr8,Crh,Park7,Npc1,Nr1d1,Nr3c2,Rxra,Sirt1,Ubr5,Dab2,Gper1,Nr3c1,Dnaaf4,Parp1,Sstr5,Egln2,Kank2,Safb,Tfap4,Gjb2
552	GOBP_TRANSLATIONAL_TERMINATION	0.0551712	0.654459	-0.351445	-1.33879	302	101	Mrpl33,Mrps6,Mrpl23,Mrpl57,Mrpl42,Mrpl11,Mrpl52,Mrps31,Mrpl51,Gadd45gip1,Mrpl53,Mrpl58,Mrps10,Mrpl13,Mtrf1l,Chchd1,Aurkaip1,Shfl,Gle1,Mrpl46,Mrps14,N6amt1,Mrps26,Trmt112,Mrps9,Dap3,Mrpl37,Mrpl50,Mrpl9,Mrps33,Mrpl12,Jmjd4,Mrpl48,Mrps16,Ptcd3,Mrpl36,Mrpl54,Mrpl27,Eral1,Gfm2,Mrps7,Mrpl3,Mrpl24,Mrps35
2464	GOBP_HORMONE_METABOLIC_PROCESS	0.0552788	0.654459	0.293387	1.26073	232	179	Cyp11a1,Aldh1a3,Rpe65,Rdh9,Rbp1,Ctsk,Pcsk2,Cyp26b1,Gal,Dkk3,Ffar3,Rbp4,Akr1c18,Duox2,Cpa3,Adm,Ttr,Ace2,Ctsz,Nr5a1,Duox1,Adh1,Rdh14,Bco2,Pcsk4,Atp1a1,Srd5a3,Akr1c21,Lhb,Esr1,Duoxa2,Hpn,Adh7,Akr1b8,Pcsk1n,Ide,Tspo,Stat5b,Tspoap1,Aopep,Tshb,Ddo,Ace,Pnpla2,Bmp5,Dhrs13
3777	GOBP_POSITIVE_REGULATION_OF_MYELOID_LEUKOCYTE_CYTOKINE_PRODUCTION_INVOLVED_IN_IMMUNE_RESPONSE	0.0552958	0.654459	0.580497	1.49252	271	14	Sema7a,Ticam1,Cd74,H2-M3,Ddx21,Gprc5b
1707	GOBP_ENDOCRINE_PANCREAS_DEVELOPMENT	0.0553135	0.654459	-0.438815	-1.42041	291	42	Smo,Onecut1,Il6,Foxo1,Dll1,Rfx3,Il6ra,Onecut2
9886	HP_PULMONARY_CYST	0.0553383	0.654459	-0.57352	-1.49772	282	16	Dsp,Sftpc
4086	GOBP_LEUKOCYTE_APOPTOTIC_PROCESS	0.0554042	0.654533	-0.358844	-1.34477	304	91	Kitl,Bcl6,Mertk,Il6,Gli3,Cxcl12,St3gal1,Ido1,Slc7a11,Adam8,Ccl19,Dffa,Blk,Lmbr1l,Il7r,Pkn1,Sirt1,Ptcra,Tnfrsf21,Rapgef2,Irf3,Axl,Lyn,Slc46a2,Hif1a,Noc2l,Fas,Wnt5a,Btk
4979	GOBP_POSITIVE_REGULATION_OF_CELL_CELL_ADHESION_MEDIATED_BY_CADHERIN	0.0554656	0.654554	0.628281	1.51647	273	11	Adam19,Foxa2,Serpinf2,Wnt3a,Ptpru
781	GOBP_G_PROTEIN_COUPLED_RECEPTOR_SIGNALING_PATHWAY_COUPLED_TO_CYCLIC_NUCLEOTIDE_SECOND_MESSENGER	0.0556266	0.655749	0.404198	1.4052	260	51	Drd1,Drd4,Npy,Htr1f,Chrm3,Sstr2,Ccl12,Galr3,Oprd1,Adrb3,Lpar3,Htr2a,Mc3r
10963	GeneWeaver_GeneNetwork Hippocampus Consortium_GS34848_Hippocampus Gene expression correlates of Open Field Novel TOTAL rears in the center in BXD Males_Top25_byPval	0.0558725	0.657285	-0.579041	-1.49126	283	15	Ssbp2,Actn2,Plk5,Scml2,Kcnc2
2308	GOBP_AORTA_MORPHOGENESIS	0.0558767	0.657285	-0.489073	-1.46539	289	29	Tgfb2,Jag1,Hey2,Prox1,Adamts9,Chd7,Dll4,Hes1,Fgf8,Tfap2b,Mylk
514	GOBP_APOPTOTIC_DNA_FRAGMENTATION	0.0560766	0.657572	-0.53018	-1.48123	286	21	Cidea,Il6,Dffa,Cecr2
551	GOBP_TRANSLATIONAL_ELONGATION	0.0561027	0.657572	-0.332324	-1.31134	318	125	Mrpl33,Mrps6,Mrpl23,Alkbh1,Mrpl57,Dph1,Mrpl42,Eef2,Eef1g,Rack1,Mrpl11,Mrpl52,Mrps31,Mrpl51,Gadd45gip1,Mrpl53,Mrpl58,Mrps10,Mrpl13,Gtpbp1,Chchd1,Dph7,Aurkaip1,Shfl,Mrpl46,Zfp598,Mrps14,Mrps26,Mrps9,Dap3,Mrpl37,Dio2,Mrpl50,Abtb1,Mrpl9,Mrps33,Mrpl12,Dph2,Mrpl48,Mrps16,Cpeb3,Eefsec,Ptcd3,Eef1d,Mrpl36,Mrpl54,Mrpl27,Eral1,Mrps7,Mrpl3,Mrpl24,Mrps35
9890	HP_NON_CONVULSIVE_STATUS_EPILEPTICUS_WITHOUT_COMA	0.056109	0.657572	0.571677	1.49433	275	15	Cdkn1a,Scn1b,Gabrg2,Hcn1
2790	GOBP_RESPONSE_TO_ETHANOL	0.0562103	0.657572	0.324024	1.30315	247	116	Penk,Grin1,Drd4,Gsn,Cd14,Casp8,Cdo1,Rgs4,Adipoq,Cat,Rbp4,Adcy7,G6pdx,Nppc,Cldn3,Grin2a,Avp,Cldn18,Icam1,Rgs2,Adh7
9755	HP_ABNORMAL_FULL_FIELD_ELECTRORETINOGRAM	0.056266	0.657572	0.403329	1.40218	263	51	Abca4,Rpe65,Cacna2d4,Clrn1,Large1,Pde6c,Atf6,Rgr
5845	GOMF_EXODEOXYRIBONUCLEASE_ACTIVITY	0.0562681	0.657572	0.512423	1.48247	271	22	Pld3,Isg20,Rad1,Fen1,Tatdn1,Rad9a,Apex2
6027	GOMF_EXOPEPTIDASE_ACTIVITY	0.05636	0.657572	0.352373	1.34573	252	85	Vash1,Trhde,Dpp4,Cpa3,Ace2,Ctsz,Dpep1,Cpa5,Npepl1,Hpn,Naaladl1,Cpm,Cpa6,Prss16,Dpp3,Aopep,Ace,Scrn1,Erap1,Blmh,Cpq,Nudt16,Cpa4,Cndp1,Mmp16,Cpd,Tpp2,Cpa2,Vash2,Dpp9
6947	HP_ABNORMALITY_OF_THE_PINNA	0.0564815	0.657572	-0.251655	-1.1766	365	615	Gpr101,Ryr1,Fat4,Gpc3,Aloxe3,Cenpe,Twist1,Dpyd,Myh3,Jag1,Plagl1,Igf2,Kmt2a,Dact1,Rps15a,Gabrd,Fgf10,Ntng1,Ap1s2,Gpc4,Kcnk9,Tsr2,Chd7,Traip,Adamtsl2,Gli3,Slc26a2,Nr2f1,Zfp462,Trp63,Col5a1,Slc16a2,Ccnq,Mn1,Chrna7,Mplkip,Sms,Camta1,Sdr9c7,Evc2,Cwc27,Pcgf2,Mbd5,Lrp4,Gjb3,Fbn1,Cit,Gja1,Speg,Ripk4,Smarcd2,Braf,Zbtb20,Rpl18,Med13l,Pak1,Ahsg,Rfc2,Frmd4a,Ednra,Rhobtb2,Pak3,Bmp2,Fam20c,Eftud2,Polr1a,Abcc8,…
6125	GOMF_SODIUM_INDEPENDENT_ORGANIC_ANION_TRANSMEMBRANE_TRANSPORTER_ACTIVITY	0.0564994	0.657572	-0.634045	-1.5117	285	11	Slco2a1,Slc22a6,Slco4a1,Slco4c1,Slco1c1
137	GOBP_POSITIVE_REGULATION_OF_CYTOKINE_PRODUCTION	0.0566437	0.657572	0.253399	1.18511	213	378	Rasgrp1,Ptgs2,Sema7a,Sulf1,Panx1,Cebpb,Ticam1,Bcl3,Tlr9,Rara,Cd14,Casp8,Clec7a,Pla2g3,Ebi3,Prg3,Zfpm1,Il17b,Adipoq,Pde4b,Ffar3,Cd74,Cgas,Tlr5,Rock2,Sphk1,Zfp580,Cd3e,Cd274,Pik3r1,Mapk11,Tbk1,Arhgef2,Tnfrsf8,Tomm70a,Nfam1,H2-M3,Smad3,Gdf2,Tlr6,Nodal,Tlr8,Ly96,Plcb1,Hk1,Gsdmd,Serpinf2,Clnk,Irf8,Il17ra,Selenok,Cd34,Cd244a,Gata4,Ptprc,Tyrobp,Tlr7,Cd28,Osm,Akirin2,Hspa1a,Polr3c,Arfgef2,Lilra5,Hsp90aa1…
9003	HP_APLASIA_HYPOPLASIA_INVOLVING_THE_SINUSES	0.0566968	0.657572	0.550836	1.48757	275	17	Col11a1,Ctsk,Aga,Dnai1,Sfrp4,Amer1,Atrx,Six2
9897	HP_ABNORMAL_BRONCHOALVEOLAR_LAVAGE_FLUID_MORPHOLOGY	0.056697	0.657572	-0.633633	-1.51072	286	11	Csf2rb2,Sftpc,Csf2ra
6188	GOMF_OXIDOREDUCTASE_ACTIVITY_ACTING_ON_NAD_P_H_QUINONE_OR_SIMILAR_COMPOUND_AS_ACCEPTOR	0.0567989	0.657572	-0.425292	-1.40289	301	46	Cryz,Dcxr,Ndufa12,Ndufs3,Ndufc1,Ndufa2,Nqo2,Cbr4,Ndufs7,Cbr1,Ndufb5,Ndufs8,Ndufa5,Ndufs1,Ndufb3,Ndufv3,Cryzl1,Aifm2,Dhrs4,Ndufb7
3541	GOBP_REGULATION_OF_TELOMERASE_ACTIVITY	0.0568417	0.657572	-0.429958	-1.40712	301	44	Parm1,Pkib,Klf4,Mapk3,Map3k4,Wrap53,Map2k7,Hnrnpa2b1,Nvl
169	GOBP_NEGATIVE_REGULATION_OF_ENDOTHELIAL_CELL_PROLIFERATION	0.0568519	0.657572	0.436839	1.42462	267	38	Sulf1,Apoh,Mef2c,Vash1,Cnmd,Pparg,Ccl12,Gdf2,Prl,Col4a3,Pdcd10
2419	GOBP_NEGATIVE_REGULATION_OF_T_CELL_PROLIFERATION	0.0568598	0.657572	0.392709	1.38851	263	56	Gpnmb,Foxj1,Cebpb,Arg2,Pla2g2d,Bmp4,Lgals9,Cd274,Ndfip1,H2-M3,Vtcn1,Pla2g2f,Pawr,Tnfrsf14,Glmn,Ptpn6,Il10
8333	HP_FOAM_CELLS	0.05707	0.659309	-0.649215	-1.51637	290	10	Csf2rb2,Csf2ra,Lcat,Npc1
10919	Gemma_GSE20388_Expression_Profiling_of_a_Genetic_Animal_Model_of_Depression_StrainOrLine_diisopropyl.fluorophosphate_Flinders.sensitive.rat_Sprague.Dawley_sensitive.toward_Up	0.0571683	0.659327	-0.336418	-1.31417	320	118	Trhr,Thrsp,Ctxn2,Fabp7,Dcn,Pcmt1,Sstr1,Ak4,Creg1,Tmem144,Ltk,Nat8f1,Prelp,Nono,Cachd1,Rit2,Spice1,Ccn3,Rab29,Lancl1,Cops3,Cs,Itgam,Pcdh15,Rab3b,Mfsd10,Msl3l2,Ran,Fry,Lcp1
1686	GOBP_NEGATIVE_REGULATION_OF_EPITHELIAL_CELL_DIFFERENTIATION	0.0571917	0.659327	-0.448794	-1.43152	300	39	Smo,Frzb,Jag1,Dll1,Trp63,Hes5,Ifng,Cited1,Hes1,Zeb1,Osr1
10630	MCCLUNG_COCAINE_REWARD_5D	0.0574788	0.660664	0.368954	1.35656	263	68	Penk,Gadd45a,Fscn1,Tubb4a,Znrf1,Ptpn5,Pde4b,Stxbp1,Vamp2,Klf13,Top2a,Mark2,Mtmr9,Gria4,Fbxw7,Unc93b1,Jup,Per2
5201	GOCC_VACUOLE	0.0575793	0.660664	0.231925	1.14073	195	714	Col6a1,Cd1d1,Serpina3n,Ifitm3,Gpc1,Cd68,Ctsw,Gfap,Lyz1,Rnf19b,Bgn,Kcnq1,Ticam1,Mfsd12,Ociad2,Tlr9,Znrf1,Rap1b,Napa,Ctsk,Acp4,Pla2g5,Mefv,Rab44,Anxa11,Cd74,Tmem150b,Cat,Pld3,Hgsnat,Slc30a3,Slc30a2,Rnf152,Ckap4,Sftpb,Dpp4,Aga,Ap2a1,Glb1l3,Slc30a4,Ap1s1,Ttr,Ncan,Stx7,Ctsz,Mgst1,Slc7a14,Plac8,Trp53inp2,Myo7a,Map1lc3a,Nfam1,Arhgap45,B4galt1,Tubb4b,Rragd,Bpi,Slc66a1,Tlr8,Serpinb13,Rilp,Chmp2b,Atp6v1b2,…
10348	ZHONG_PFC_C9_ORG_OTHER	0.0576259	0.660664	-0.375248	-1.36128	316	75	Moxd1,Mfge8,Fabp7,Pea15a,Lifr,Plpp3,Myorg,Bcan,Ndrg2,Itm2c,Hopx,Tnc,Selenow,Pdpn,Ndn,Stom,Notch2,S100a16,F3,Mest,Axl,Slco1c1,Cxcr4
5906	GOMF_GTPASE_ACTIVATOR_ACTIVITY	0.0576497	0.660664	0.27634	1.23331	233	241	Rgs6,Stard8,Arhgdig,Arhgef15,Rgs10,Racgap1,Arhgap42,Chn2,Stxbp5,Arhgap23,Arhgap32,Arhgef10l,Rgs4,Asap2,Stxbp5l,Arap2,Arhgap12,Arhgap44,Rin2,Git1,Prex1,Arhgap45,Rgs17,Rasa4,Rabgap1l,Plcb1,Tbc1d4,Arhgap30,Arhgef11,Arhgap33,Arhgap1,Acap3,Smap1,Tbc1d22a,Cdc42ep2,Rangap1,Rap1gds1,Dock5,Tbc1d10a,Smap2,Tbc1d19,Rin3,Rgs2,Myo9a,Arfgap3,Sipa1l1,Rasal3,Arap1,Gdi2,Thy1,Agfg1,Arhgap10,Arhgap9,Dab2ip,Ranbp2,Ra…
8908	HP_HYPOTHALAMIC_HYPOTHYROIDISM	0.0576733	0.660664	-0.617742	-1.5064	291	12	Smo
5516	GOCC_SPECIFIC_GRANULE	0.0577147	0.660664	0.30845	1.2772	247	140	Tmc6,Olfm4,Lyz1,Aldh3b1,Prg3,Rab44,Anxa11,Gpr84,Hgsnat,Ckap4,Ctsz,Cep290,Cnn2,Bpi,Gsdmd,Itgb2,Anxa3,Aoc1,Tmem63a,Ghdc,Plaur,Trpm2,Itgav,Cyba,Jup,Lair1,Elane,Atp6v1d,Neu1,Bst1,Ptpn6,Oscar,Acaa1a,Chrnb4,Adgrg3,Vamp1,Tnfrsf1b,C3ar1,Mcemp1,Cd53
9695	HP_ABNORMAL_URETER_PHYSIOLOGY	0.0577291	0.660664	-0.312657	-1.27443	331	159	Tnxb,Greb1l,Jag1,Ccbe1,Igf2,Kmt2a,Dact1,Lama3,Ncapg2,Rarb,Stra6,Chd7,Trp63,Grhpr,Ccnq,Stil,Cit,Sass6,Rfc2,Tbx18,Hdac8,Ptpn22,Pycr2,Trrap,Kmt2c,Spop,Mlxipl,Ep300,Isl1,Puf60,Cenpj,Bptf,Eya1,Ebf3,Rpl11,Polr3a,Sdha,Shank3,Pigq,Limk1,Bnc2,Ppp3ca
8499	HP_INTERMITTENT_EPISODES_OF_RESPIRATORY_INSUFFICIENCY_DUE_TO_MUSCLE_WEAKNESS	0.0578947	0.661115	0.626328	1.51176	285	11	Slc18a3,Chat,Myo9a,Vamp1,Myh7,Slc5a7,Syt2,Snap25
3980	GOBP_CELLULAR_RESPONSE_TO_BIOTIC_STIMULUS	0.0579261	0.661115	0.289951	1.25537	242	188	Igfbpl1,Cd68,Trib1,Ticam2,Cebpb,Ticam1,Wfs1,Cd14,Clec7a,Mef2c,Pde4b,Prkca,Vim,Cxcl5,Ccl12,Git1,Cxcl10,Mtdh,Slx4,Cd274,Cx3cl1,Bpi,Tlr6,Ly96,Irf8,Fcgr2b,Il36b,Il24,Fbh1,Icam1,Upf1,Rhoa,Dab2ip,Tspo,Eme1,Nfkbib,Nos2,Pycard,Hmgb2,Hck,Il10,Rela,Tnfrsf1b,Ddit3,Tirap,Cebpe,Ptafr,Gsk3b,Tigar,Tgfb1,Sash1,Il1a,Ppard,Cd55,Tlr2,Cd86,Irak2,Il12b,Cxcl1,Pf4
4994	GOBP_REGULATION_OF_NEURAL_PRECURSOR_CELL_PROLIFERATION	0.0580633	0.661115	-0.370775	-1.35656	318	79	Smo,Trim71,Prox1,Appl2,Ascl1,Gli3,Slc16a2,Zfp423,Nr2e1,Shcbp1,Spint2,Drd2,Gpr37l1,Dll4,Vegfc,Tafa1,Foxg1,Cdon
2310	GOBP_CELLULAR_RESPONSE_TO_VASCULAR_ENDOTHELIAL_GROWTH_FACTOR_STIMULUS	0.0580657	0.661115	-0.397721	-1.37317	310	58	Flt3,Ccbe1,Dcn,Nrp2,Dll1,Atp2b4,Nrp1,Gas1,Kdr,Cd63,Pdgfra,Dll4,Vegfc,Prkd2,Vegfb,Pgf,Foxc1,Mapkapk2,Xdh,Vegfd,Adamts3,Pik3cb,Prkd1
7279	HP_HIRSUTISM	0.0580826	0.661115	-0.312026	-1.27141	331	160	Gpr101,Smo,Twist1,Bbs12,Ccbe1,Kmt2a,Gabrd,Gli3,Map3k1,Mbd5,Gjb3,Gja1,Arsb,Smarcd2,Frmd4a,Ccdc28b,Bbs1,Notch2,Tbc1d20,Nr3c1,Dlk1,Hdac8,Abca5,Elmo2,Ofd1,Arid1b,Cyp19a1,Gnas,Bcl11b,Arid2,H6pd,Mab21l1,Ep300,Bbs4,Ttc8
4445	GOBP_NEUROTRANSMITTER_RECEPTOR_INTERNALIZATION	0.0581299	0.661115	0.509712	1.47463	280	22	Gsg1l,Drd4,Cacng3,Cacng8,Cacng2,Hpca,Numb,Ophn1,Itgb3
6889	HP_ABNORMAL_PARANASAL_SINUS_MORPHOLOGY	0.0583874	0.661914	0.316832	1.28867	251	125	Dnajc21,Foxj1,Col11a1,Was,Dnah9,Blnk,Ctsk,Cr2,Tnfrsf13b,Icos,Cfap300,Aga,Dnai1,Sfrp4,Pik3r1,Hydin,Irf8,Il17ra,Alms1,Dnah1,Spef2,Ciita,Ncf1,Cyba,Mgp,Prtn3,Amer1,Elane,Ccdc40,Dnah11,Lrrc8a,Atrx,Wipf1,Rsph4a,Six2,Dnaaf1,Dnajb13,Ncf2,Ncf4
995	GOBP_GLUCAN_BIOSYNTHETIC_PROCESS	0.0585357	0.661914	-0.427456	-1.39893	310	44	Ppp1r3g,Igf2,Phkg1,Gck,Irs1,Sorbs1,Pgm1,Nr1d1,Pgm2l1,Enpp1
5270	GOCC_LARGE_RIBOSOMAL_SUBUNIT	0.0586307	0.661914	-0.367333	-1.35092	321	81	Rpl14,Rpl21,Mrpl33,Mrpl23,Rpl18,Rpl13a,Mrpl57,Mrpl42,Rpl18a,Mrpl11,Mrpl52,Mrpl51,Mrpl53,Mrpl58,Rpl31,Mrpl13,Rpl24,Mrpl46,Rpl11,Rpl38,Mrpl37,Mrpl50,Rsl24d1,Mrpl9,Rpl10a,Mrpl12
428	GOBP_METANEPHROS_MORPHOGENESIS	0.0586313	0.661914	-0.475013	-1.44265	304	31	Smo,Calb1,Pkd1,Fgf10,Sox8,Hes5,Lgr4,Cited1,Hes1
9070	HP_ABNORMALITY_OF_HAIR_PIGMENTATION	0.0586313	0.661914	-0.356285	-1.33859	322	93	Prdm5,Kitl,Rab27a,Magel2,Edn3,Hps4,Trp63,Kit,Hps5,Snai2,Atp10a,Wrap53,Ndn,Atm
5145	GOCC_MICROFIBRIL	0.0586609	0.661914	-0.616809	-1.50413	296	12	Thsd4,Mfap2,Fbn1,Ltbp4
637	GOBP_TERPENOID_METABOLIC_PROCESS	0.0587054	0.661914	0.338086	1.31924	262	98	Gpc1,Abca4,Aldh1a3,Rpe65,Rdh9,Rbp1,Cyp26b1,Rbp4,Lrp8,Akr1c18,Ttr,Pnlip,Adh1,Rdh14,Bco2,Gpc2,Gpc6,Sdc2,Akr1c21,Adh7,Hspg2,Akr1b8,Cyp2e1
7061	HP_OPTIC_NERVE_COLOBOMA	0.0588577	0.661914	-0.549742	-1.48452	303	18	Smo,Sall2,Cc2d2a,Spint2
5954	GOMF_ORGANIC_ACID_TRANSMEMBRANE_TRANSPORTER_ACTIVITY	0.0588957	0.661914	-0.322458	-1.29298	335	140	Slc27a2,Slc6a13,Slc25a18,Slc6a20a,Sfxn2,Slc6a1,Slc16a4,Slc22a4,Slc17a6,Slc26a2,Abcg2,Slc16a2,Slc7a3,Slc25a29,Sfxn5,Slc25a21,Slc7a11,Slc6a15,Slc6a7,Slc27a1
2186	GOBP_REGULATION_OF_TRANSMEMBRANE_TRANSPORT	0.0589045	0.661914	0.243332	1.16641	213	506	Gsg1l,Jsrp1,Opn3,Arpp19,Drd1,Scn1b,Tesc,Grin1,Drd4,Lrrc55,Kcnq1,Kcns2,Cacng3,Tlr9,Acsl5,Kcnh7,Pm20d1,Shisa8,Chrm3,Mef2c,Cacna1g,Kcnk4,Rnasel,Rgs4,Gal,Adipoq,Pde4b,Cacna2d4,Rhoq,Kcnip4,Hcn1,Scn4b,Fkbp1a,Cacna2d2,Cacnb1,Kcnab1,Fxyd4,Homer1,Ccl12,Atp1b3,Kcne4,Kcnh3,G6pdx,Cxcl10,Ptpn3,Ace2,Fxyd7,Kcnj6,Cacna1i,Fxyd1,Gpr35,Pik3r1,Cx3cl1,Kcnh5,Vamp2,Kcnip1,Cacng8,Azin1,Stac2,Ubash3b,Pou4f2,Calhm1,Acsl1,…
10517	Gray_2014_ChronicRestraintStress_Downregulated_HC	0.0589733	0.661914	0.43501	1.41866	277	38	Sh3bgrl3,Dkk3,Chgb,Rtkn,Tmem14c,Avp,Styxl1,Cryba2,Klhl6,Rapgef1,Tle4,Lrrc52,Fadd,Maz,Dph3,Dctn4,Atf7,Zfp445,Lig1,Cnot2,Pou3f4
10869	Gemma_GSE5429_Hippocampal_gene_expression_profiling_across_8_inbred_strains:_towards_understanding_the_molecular_basis_of_behaviour_strain_FVB.NJ_Up	0.0589962	0.661914	-0.239696	-1.14981	401	905	Ogn,Kl,Matn2,Prdm5,Smo,Tdo2,Slc27a2,Cidea,Twist1,Gfra2,Cck,Ssbp2,Tgfb2,Igfbp5,Acvr2a,Fbln1,Pcmt1,Spata13,Prox1,Agt,Zbtb16,Hspa2,Ddit4,Tac1,Ak4,Ctbp2,Gsta4,Nrbp2,Nrsn1,Fgf10,Lrrc23,Cebpd,Slirp,Lifr,Acss1,Myo5b,Sftpc,Adam1a,Pip5k1b,Cxcl12,Msl2,Slc4a4,Itga4,Gstm1,Nmb,Aldh9a1,Npr3,Kit,Stx2,Ivd,Nampt,Btg1,Slc6a15,Fam162a,Sms,Bcan,Ndrg2,Pithd1,Nrp1,Rps5,Myo6,Mas1,Lxn,Slc27a1,Zfp871,Psmc3ip,Peg3,Cit,Heb…
6664	GOMF_PROTEIN_BINDING_INVOLVED_IN_HETEROTYPIC_CELL_CELL_ADHESION	0.0590676	0.661914	-0.630736	-1.50382	298	11	Dsp
3523	GOBP_NEGATIVE_REGULATION_OF_CALCIUM_ION_TRANSPORT	0.0591021	0.661914	-0.434378	-1.40605	311	42	Cav3,Stc1,Nos1,Gstm7,Trdn,Adra2a,Sri,Drd2
8646	HP_ADVANCED_ERUPTION_OF_TEETH	0.0591048	0.661914	-0.463145	-1.43305	308	34	Dsp,Kdf1,Gli3,Evc2,Fam20c,Kmt2c,Bcl11b,Ep300,Polr3a,Mks1,Zmpste24,Intu,Pth1r,Evc,Nsd1,Ehmt1,Dhcr7,Krt17,C2cd3,Crebbp
10727	Gemma_GSE10415_7_Brain_Regions_in_20_Inbred_Strains_of_Laboratory_Mice_StrainOrLine_SPRET.EiJ_Up	0.0591777	0.662054	-0.239823	-1.14984	402	892	Dsp,Serpina3g,Thsd4,Tdo2,Parm1,Card10,Tgfb2,Frmd4b,Syce2,Icosl,Smpdl3b,Pdzrn3,Ccno,Kcnk10,Klf4,Dcn,Tacr3,Tnip2,Parvb,Fbln1,Acaa2,Sh2d6,Gchfr,Tpbg,Nr2f2,Serpinb1b,Rarres1,Echdc2,Ccl20,Afap1l2,Isoc1,Hbegf,Dennd2a,Creg1,Lrrc1,Gsta4,Rpl14,Upk1b,Lifr,Synm,Gpbar1,Slc26a2,Bcdin3d,Mageb18,Ggact,Fam114a2,Arhgap26,Trip4,Rassf6,Ccdc117,Rpap1,Diaph2,Cryz,2410137M14Rik,Lpp,Mrpl33,Retsat,Txnrd1,Lxn,Xrcc3,Slc6a…
2158	GOBP_NCRNA_PROCESSING	0.059293	0.662669	-0.273023	-1.21465	363	345	Il6,Ago4,Ints6l,Mettl8,Rpl14,Tsr2,Chd7,Bcdin3d,Prkra,Trpt1,Pes1,Exosc2,Alkbh1,Rpp25l,Rps21,Mdn1,Emg1,Rpusd4,Tyw3,Rrp1b,Tsen15,Cdkal1,Thg1l,Zcchc4,Nop56,Trdmt1,Rpp25,Elac1,Ago2,Nob1,Trmt11,Larp7,Nsun6,Ints8,Exosc5,Rnf113a2,Hnrnpa2b1,Trmt2b,Mettl3,Pop7,Cpsf1,Pop5,Thumpd3,Nvl,Znhit3,Osgep,Exosc7,Mphosph6,Prkdc,Mrm2,Dus3l,Exosc8,Exosc10,Rrs1,Wdr3,Zcchc8,Nifk,Trit1,Eri2,Ints12,Ssb,Rps25,Lyar,Nsa2,Smad…
1431	GOBP_PROTEIN_O_LINKED_GLYCOSYLATION_VIA_SERINE	0.0594234	0.663094	-0.647433	-1.51221	302	10	Galnt3,Mgat5b,Galnt13,Galnt1,Galnt16,Galnt4
4074	GOBP_REGULATION_OF_PODOSOME_ASSEMBLY	0.0595262	0.663094	0.603615	1.4886	293	12	Fscn1,Gsn,Mapk9,Hck,Asap1,Il5
6863	HP_NARROW_PALATE	0.0595447	0.663094	-0.316706	-1.28146	339	150	Gpc3,Twist1,Tgfb2,Ccbe1,Chd3,Prkg1,Myh11,Sox5,Gpc4,Kcnk9,Vac14,Mplkip,Asxl3,Sms,Lrp4,Fbn1,Med12l,Braf,Ccdc28b,Nono,Ift122,Rnf113a2,Bbs1,Mesd,Fzd2,Wnt7a,Tgfbr1,Elmo2,Runx2,Mylk,Orc6,Mat2a,Arid2,Abcc6,Ep300,Hras,Ercc2,Cdk10,Ermard,Med12,Wnt5a,Neb,Apc,Cdc6,Acta2
4766	GOBP_NEGATIVE_REGULATION_OF_PROTEIN_MATURATION	0.0595727	0.663094	0.520547	1.47158	289	20	Il1r2,Acp4,Ctsz,Chac1,Serpinf2
6974	HP_WIDE_NASAL_BRIDGE	0.0596802	0.663618	-0.261472	-1.19524	376	453	Cdhr1,Ryr1,Fat4,Gpc3,Twist1,Myh3,Car4,Mertk,Ccbe1,Kmt2a,Chd3,Frem1,Rps15a,Gabrd,Rarb,Sox5,Edn3,Ntng1,Gpc4,Tsr2,Stra6,Gli3,Nrl,Trp63,Efnb1,Tub,Scaper,Ccnq,Unc80,Kit,Crb1,Frem2,Auts2,Snai2,Ahi1,Prom1,Mars2,Fbn1,Prpf3,Gja1,Kiz,Pkdcc,Braf,Ltbp4,Rpl18,Med13l,G6pc3,Rfc2,Acy1,Umps,Ednra,Bmp2,Polr1a,Tmem94,Larp7,Ift122,Pigv,Pex26,Notch2,Pigb,Tbc1d20,Ank,Dlk1,Plk4,Fzd2,Wnt7a,Prkdc,Ofd1,Tor1a,Arid1b,Pex10,…
10434	DESCARTES_MAIN_FETAL_INHIBITORY_NEURONS	0.0600382	0.66578	-0.457848	-1.4267	313	35	Cck,Gpr6,Ptchd4,Rarb,Pdyn,Rxrg,Htr4,Dlx6,Cenps
10462	DESCARTES_FETAL_CEREBRUM_INHIBITORY_NEURONS	0.0600382	0.66578	-0.457848	-1.4267	313	35	Cck,Gpr6,Ptchd4,Rarb,Pdyn,Rxrg,Htr4,Dlx6,Cenps
584	GOBP_LYSINE_METABOLIC_PROCESS	0.0601341	0.66578	-0.603353	-1.50217	304	13	Crym,Slc25a21,Aldh7a1,Dlst,Aass
6847	HP_NARROW_MOUTH	0.0601413	0.66578	-0.301674	-1.26001	348	192	Ryr1,Fat4,Twist1,Myh3,Ccbe1,Zbtb16,Crlf1,Gabrd,Ntng1,Ccnd2,Chd7,Trp63,Trip4,Sms,Frem2,Camta1,Auts2,Pcgf2,Dcps,Fbn1,Gja1,Septin9,Med12l,Speg,Ripk4,Zbtb20,Chsy1,Bmp2,Fam20c,Nono,Notch2,Tbc1d20,Dlk1,Osgep,Prrx1,Lmx1b,Huwe1,Nalcn,Orc6,Mybpc1,Bcl11b
5821	GOMF_CYCLIC_NUCLEOTIDE_PHOSPHODIESTERASE_ACTIVITY	0.060178	0.66578	-0.518633	-1.46657	310	22	Pde11a,Pde7b,Pde1b,Pde1a,Pde9a,Pde3b,Pde1c,Adprm,Pde8b,Pde3a,Pde2a
5264	GOCC_VESICLE_MEMBRANE	0.0604541	0.666814	0.230737	1.13571	204	722	Il15ra,Tmc6,Aqp6,Dct,Syndig1,Slc18a3,Ahnak2,Cd68,Gpnmb,Syn3,Slc4a11,Ticam2,Lgals3,Cxcr1,Syt12,Aldh3b1,Kcnq1,Pcdh7,Dysf,Gprc5c,Syt6,Cacng3,Was,Stxbp5,Znrf1,Pla1a,Rap1b,Cd14,Marco,Cd3g,Rab44,Ulk2,Ap3s1,Cd74,Gpr84,Gabrg2,Rab11fip5,Syt5,Syn1,Unc13b,Hgsnat,Slc30a3,Rala,Snx21,Slc6a17,Ckap4,Kif1a,Stx1a,Ap2a1,Ap1s1,Mgst1,Ptprn,Wls,Sv2c,Vopp1,Dgki,Nfam1,B4galt1,H2-M3,Rnf144a,Vamp2,Cacng8,Tlr6,Oprd1,Zpbp,R…
9492	HP_ABNORMAL_MEGAKARYOCYTE_MORPHOLOGY	0.0605747	0.666814	0.537312	1.47308	292	18	Mpl,Gp1ba,Gp1bb,Slc35a1,Calr
6739	GOMF_VOLTAGE_GATED_POTASSIUM_CHANNEL_ACTIVITY_INVOLVED_IN_VENTRICULAR_CARDIAC_MUSCLE_CELL_ACTION_POTENTIAL_REPOLARIZATION	0.0605752	0.666814	0.638989	1.49417	296	10	Kcnq1,Kcne4,Kcnh2,Kcne3
1705	GOBP_RESPONSE_TO_CAFFEINE	0.0605765	0.666814	-0.5556	-1.47485	310	17	Ryr1,Gstm7,Cacna1s,Ryr3,Cad,Tmem38b
10011	HP_NEOPLASM_OF_THE_COLON	0.0606005	0.666814	-0.384543	-1.36129	330	65	Rps15a,Chek2,Tsr2,Kit,Axin2,Pdgfra,Rpl18,Msh6,Rnf43,Sdhc,Nthl1,Rpl31,Minpp1,Rpl11,Sdha,Msh3,Mlh1,Mlh3,Apc,Habp2,Bmpr1a,Rps7,Smad4
9218	HP_HEMIFACIAL_SPASM	0.060636	0.666814	-0.614511	-1.49852	306	12	Smo
5	GOBP_RIBOSOMAL_SMALL_SUBUNIT_ASSEMBLY	0.0607256	0.666876	-0.602379	-1.49974	307	13	Rps5,Rpsa,Prkdc,Rrp7a,Abt1,Rpl38,Xrcc5,Rps15,Eral1,Mrps7
5014	GOBP_REGULATION_OF_AMPA_RECEPTOR_ACTIVITY	0.0607632	0.666876	0.491229	1.45551	292	24	Gsg1l,Cacng3,Shisa8,Mef2c,Cacng8,Nlgn2,Shank1,Cacng2
7228	HP_RIB_FUSION	0.0609381	0.667718	-0.473827	-1.43905	316	31	Myh3,Dll3,Gabrd,Gli3,Hes7,Tbx6,Nxn,Sox2,Ripply2,Mesp2
6139	GOMF_EFFLUX_TRANSMEMBRANE_TRANSPORTER_ACTIVITY	0.061031	0.667718	-0.613675	-1.49649	308	12	Abcg2,Slc27a1,Gja1
988	GOBP_PYRIMIDINE_RIBONUCLEOTIDE_METABOLIC_PROCESS	0.0611538	0.667718	-0.49338	-1.44532	317	26	Dpyd,Upp1,Ak5,Nme2,Umps,Nme3,Cad,Nme4,Nme5
5057	GOBP_NEGATIVE_REGULATION_OF_CELLULAR_SENESCENCE	0.0612045	0.667718	-0.565128	-1.4758	312	16	Twist1,Bcl6,Slc30a10,Fbxo5,Sirt1,Prkdc
3982	GOBP_CELLULAR_RESPONSE_TO_ACID_CHEMICAL	0.0612335	0.667718	0.373771	1.35996	277	65	Col6a1,Cebpb,Six1,Col1a2,Socs1,Castor1,Rragd,Gclm
3775	GOBP_MUSCLE_STRUCTURE_DEVELOPMENT	0.061263	0.667718	-0.255176	-1.18019	389	533	Dsp,Ryr1,Smo,Twist1,Cav3,Hlf,Myh3,Tgfb2,Capn3,Nos1,Jag1,Mstn,Igfbp5,Dcn,Ranbp3l,Cth,Igf2,Hey2,Actn2,Myom2,Nr2f2,Map3k5,Prox1,Myh11,Ass1,Hbegf,Klf5,Pgm5,Itga7,Rarb,Fgf10,Nfatc2,Mkx,Cdh15,Stra6,Chd7,Bves,Jph1,Sox8,Dll1,Srpk3,Trip4,Kit,Igsf8,Wfikkn1,Foxn2,Myorg,Btg1,T,Ppara,S1pr1,Gtf3c5,Obscn,Myf6,Sri,Sgcd,Csrp2,Tnnt2,Pdlim7,Speg,Foxk1,Pdgfra,Pak1,Igfbp3,Atf3,Mrtfa,Dll4,Hes1,Smtnl1,Fos,Bmp2,Rora,Tme…
3288	GOBP_REGULATION_OF_T_CELL_ACTIVATION	0.0612658	0.667718	0.266739	1.21034	241	283	Cd1d1,Gpnmb,Lgals3,Foxj1,Cebpb,Arg2,Rara,Sox4,Zmiz1,Egr3,Pik3r6,Tnfsf11,Ebi3,Hsph1,Prdm1,Cyp26b1,Pla2g2d,Cd74,Cgas,Bmp4,Lgals9,Icos,Socs1,Dpp4,Fancd2,Ccl12,Mapk8ip1,Cd3e,Cd274,Pik3r1,Ndfip1,H2-M3,Vtcn1,Selenok,Dtx1,H2-Oa,Ptprc,Ifnb1,Tnfsf13b,Fcgr2b,Hfe,Cd28,Lgals1,Il36b,Tfrc,Tbx21,Sh3rf1,Pla2g2f,Rasal3,Thy1,Pdcd1,Sox13,Pawr,Tnfrsf14,Stat5b,Il1rl2,Cd5,Nfkbid,Tnfsf8,Glmn,Cd209e,Pycard,Pak2,Rag1,Nck…
2962	GOBP_DEOXYRIBOSE_PHOSPHATE_BIOSYNTHETIC_PROCESS	0.0614382	0.667902	-0.627455	-1.49599	310	11	Dctd,Ak5,Dguok,Dtymk,Adk,Tyms
1631	GOBP_NEGATIVE_REGULATION_OF_OSSIFICATION	0.0614583	0.667902	0.45511	1.42544	294	31	Rflnb,Rbpj,Mef2c,Trpm4,Smad6,Rflna,Sox9,Fgf23,Ltbp3
817	GOBP_NEUROMUSCULAR_SYNAPTIC_TRANSMISSION	0.0614652	0.667902	0.495783	1.45109	296	23	Egr3,Rimbp2,Stxbp1,Chrna1,Chat,Chrnb1,Erc2,Chrnb4,Rapsn,P2rx2,P2rx3,Slc5a7,Rab3a
825	GOBP_ACROSOME_REACTION	0.0616667	0.669412	0.454878	1.42471	295	31	Syt6,Unc13b,Stxbp1,B4galt1,Plcb1,Prnd,Pcsk4,Prss37,Abhd2,Pla2g10,Pkdrej,Spesp1
7169	HP_CONGENITAL_DIAPHRAGMATIC_HERNIA	0.0617261	0.669412	-0.365351	-1.34364	338	81	Gpc3,Kmt2a,Dact1,Nr2f2,Dll3,Rarb,Gpc4,Stra6,Traip,Gli3,Efnb1,Mn1
6134	GOMF_POTASSIUM_CHANNEL_REGULATOR_ACTIVITY	0.0619374	0.67104	0.402939	1.38604	288	49	Arpp19,Sgk1,Drd4,Lrrc55,Kcnip4,Kcnab1,Kcne4,Kcnip1,Lrrc26,Kcnab3,Ensa,Lrrc52,Sgk2,Dpp10,Kcnv1,Wnk2,Kcnmb3,Kcne3,Kcnmb2,Cav1,Flna
3548	GOBP_MODULATION_BY_SYMBIONT_OF_ENTRY_INTO_HOST	0.0620285	0.671256	0.440682	1.41522	295	35	Ifitm3,Hs3st5,Gsn,Cd74,Exoc7,Ciita,Lgals1,Itgav,Trim26
4360	GOBP_MYELOID_LEUKOCYTE_MIGRATION	0.0620797	0.671256	-0.306375	-1.26467	359	174	Il1r1,Umodl1,Tgfb2,Mstn,Dusp1,Il6,Mapk3,Ccl20,Edn3,Cxcl12,Il6ra,Rarres2,Kit,Mif,Adam8,Ccl22,Itga1,Ccl19,Ager,Lbp,Ptpro,Rhoh,Ddt,C5ar2,Mcu,Vegfc
4409	GOBP_POSTSYNAPTIC_NEUROTRANSMITTER_RECEPTOR_INTERNALIZATION	0.0624111	0.673211	0.565479	1.47813	306	15	Gsg1l,Drd4,Hpca,Numb,Ophn1,Itgb3,Eps15,Dnm2
226	GOBP_NATURAL_KILLER_CELL_MEDIATED_IMMUNITY	0.0624603	0.673211	0.420907	1.40644	294	42	Rasgrp1,Rnf19b,Pik3r6,Cd96,H2-M3,Tubb4b,Clnk,Stat5b,Ncr1,Ptpn6,Il12a,Il18rap
4085	GOBP_ADENYLATE_CYCLASE_ACTIVATING_ADRENERGIC_RECEPTOR_SIGNALING_PATHWAY	0.0625	0.673211	-0.517081	-1.46218	322	22	Gpr101,Drd5,Adra2a,Atp2b4,Drd2,Adrb1
9321	HP_MYOCLONIC_ABSENCE_SEIZURE	0.0625506	0.673211	0.621047	1.49901	308	11	Gabrg2,Grin2a,Gabra1,Frrs1l,Syngap1,Jrk,Slc2a1,Kcnma1
9275	HP_ABNORMAL_MORPHOLOGY_OF_THE_MUSCULATURE_OF_THE_NECK	0.0625672	0.673211	0.390332	1.37518	290	55	Col6a1,Tubb4a,Ergic1,Tubb3,Col12a1,Acta1,Gdf3,Hk1,Ano3,Thap1,Colec11,Trpv4,Atp1a3,Sigmar1,Cacna1a,Hpca
10153	HP_NEOPLASM_OF_THE_SMALL_INTESTINE	0.0627689	0.674512	-0.562077	-1.46783	320	16	Kit,Pdgfra,Sdhc,Nthl1,Sdha,Mlh1,Apc,Bmpr1a,Smad4
1473	GOBP_CALCIUM_MEDIATED_SIGNALING	0.0628111	0.674512	0.294409	1.25833	264	173	Fhl2,Grin1,Cxcr1,Ppp3r1,Chrm3,Tnfsf11,Ccrl2,Cd22,Ackr2,Slc8a2,Trpm4,Sphk1,Ccr4,Nmur2,Cd3e,Nr5a1,Cxcr3,Cmklr1,Camkk2,Selp,Grin2a,Trat1,Ccr10,Selenok,Fkbp1b,Ptprc,Sppl3,Dyrk2,Rcan1,Trpm2,Homer3,Atp1b1,Chp2,P2ry12,Ppp3cb,Adgrl1,Ccr9,Lat2,Cdh13,Rgn,Ccr6,Slc9a1,Hpca,Bst1,Ccr7,Cxcr2,Lrrk2
9164	HP_ENLARGED_EPIPHYSES	0.0630832	0.674799	0.586567	1.47667	310	13	Col10a1,Pik3r1,Col11a2,Vdr,Atrx
5535	GOCC_TERMINAL_BOUTON	0.0631559	0.674799	-0.413812	-1.38634	336	49	Unc13c,Calb1,Cck,Grik3,Cplx3,Ghrh,Cplx4
3546	GOBP_REGULATION_OF_ATTACHMENT_OF_SPINDLE_MICROTUBULES_TO_KINETOCHORE	0.0631579	0.674799	0.619957	1.49638	311	11	Racgap1,Rcc2,Knstrn
3163	GOBP_NEGATIVE_REGULATION_OF_SMOOTH_MUSCLE_CELL_PROLIFERATION	0.0631998	0.674799	-0.440554	-1.41381	332	40	Ogn,Klf4,Igfbp5,Prkg1,Ang,Npr3,Ifng,Ndrg2
4520	GOBP_POSITIVE_REGULATION_OF_G1_S_TRANSITION_OF_MITOTIC_CELL_CYCLE	0.0633346	0.674799	-0.462952	-1.42638	331	33	Kcna5,Adamts1,Fgf10,Ccnd2,Rgcc,Mepce,Plrg1,Cdk10,Hyal1,Egfr,Cdc6,Cul4a,Tfdp1,Akt1,Ube2e2,Mtbp
8253	HP_BUTTERFLY_VERTEBRAE	0.0634858	0.674799	-0.599044	-1.49144	321	13	Csgalnact1,Sox5,Tbx6,Sox2,Stag2,Ripply2,Alg12
8642	HP_ABNORMAL_PHALANGEAL_JOINT_MORPHOLOGY_OF_THE_HAND	0.0635168	0.674799	-0.30288	-1.25719	366	182	Fat4,Antxr2,Gpc3,Myh3,Capn3,Ccbe1,Dll3,Lama3,Crlf1,Gabrd,Gpc4,Kcnk9,Lifr,Slc22a4,Adamtsl2,Slc26a2,Fermt1,Efnb1,Slc16a2,Pcgf2,Fbn1,Hes7,Gja1,Emg1
9916	HP_NEURALGIA	0.0635987	0.674799	-0.611226	-1.49051	321	12	Smo
3428	GOBP_POSITIVE_REGULATION_OF_LYASE_ACTIVITY	0.0636968	0.674799	-0.522329	-1.4593	325	21	Drd5,Nos1,Timp2,Fxn,Park7,Cacna1c,Orai1
5537	GOCC_LYSOSOMAL_LUMEN	0.0637681	0.674799	-0.357912	-1.33271	351	87	Ogn,Gpc3,Lum,Dcn,Gpc5,Gpc4,Galns,Naaa,Bcan,Arsb,Man2b2,Nsg2,Prelp,Cspg4
934	GOBP_PHOSPHOLIPID_BIOSYNTHETIC_PROCESS	0.0637762	0.674799	0.271681	1.21859	252	257	Plekha2,Dgkb,Etnppl,Cwh43,Ache,Pitpnm3,Lpgat1,Pik3r6,Plekha4,Pla2g5,Pla2g2d,Pik3r5,Pik3r2,Idh1,Synj2,Pik3r1,Chat,Sbf1,Pip5k1c,Lpin2,Liph,Etnk2,Pyurf,Gpd1,Tpte,Gpat2,Fgf2,Htr2a,Serinc1,Srd5a3,Pi4ka,Mfsd2a,Agpat5,Mtmr9,Mtmr2,Pip4k2c,Pigz,Cpne1,Far1,Pigw,Pla2g2f,Pla2g4a,Fitm1,Selenoi,Pla2g10,Pign,Pcyt1a,Pigp
4312	GOBP_IMMUNOLOGICAL_MEMORY_FORMATION_PROCESS	0.0638088	0.674799	-0.624065	-1.48791	322	11	Bcl6,St3gal1,Fgl2
9561	HP_ABNORMAL_SIZE_OF_PITUITARY_GLAND	0.0638298	0.674799	-0.512864	-1.46556	329	23	Smo,Magel2,Braf,Fgf8,Nde1
5923	GOMF_HORMONE_ACTIVITY	0.0638491	0.674799	-0.350142	-1.32567	351	97	Kl,Cck,Stc1,Calca,Rln1,Cartpt,Igf2,Agt,Edn3,Inha,Ghrh,Nts,Nmb,Fbn1,Pyy,C1qtnf12,Insl6,Crh
9508	HP_ABNORMAL_RENAL_PHYSIOLOGY	0.0639227	0.674799	-0.252637	-1.17353	409	560	Tbc1d8b,Ryr1,Gpc3,Aloxe3,Bbs12,Jag1,Pkd1,Scnn1a,Il6,Kmt2a,Dact1,Zap70,Galnt3,Agt,Zbtb16,Cacna1s,Mtrr,Rag2,Chd7,Myo5b,Prps1,Slc4a4,Iqcb1,Grhpr,Map3k1,Ccnq,Gck,Prodh,Nabp1,Zfp423,Cc2d2a,Dcdc2a,Vac14,Pml,Il2rg,Dnase1,Sdr9c7,Ahi1,Cldn10,Cyb561,Mme,Ptpro,Lcat,Traf3ip1,Car2,Anln,Pkdcc,Coq2,Rfc2,Blk,Mcfd2,Ccn2,Umps,Ndufs3,Stox1,Ift80,Abcc8,Il7r,Pkhd1,Nadk2,Prkcd,Coq8b,Enpp1,Slc4a1,Tbx18,Emp2,Ift122,Phyh…
6416	GOMF_NAD_DEPENDENT_PROTEIN_DEACETYLASE_ACTIVITY	0.0639421	0.674799	-0.559946	-1.46227	326	16	Hdac1,Hdac7,Sirt1,Hdac8,Sirt5,Hdac11,Hdac5
7843	HP_COLONIC_DIVERTICULA	0.0639421	0.674799	-0.560022	-1.46247	326	16	Pkd1,Rfc2,Mlxipl,Mlh1,Limk1,Akt1,Baz1b,Gtf2i,Gtf2ird1
10750	Gemma_GSE10415_7_Brain_Regions_in_20_Inbred_Strains_of_Laboratory_Mice_StrainOrLine_C58.J_Down	0.0641235	0.674799	-0.344293	-1.3134	352	102	Cdhr1,Crym,Frmd4b,Krt12,Pgm5,Lifr,Itfg2,Gba2,Bcan,Zfp871,Sap18,Atm,Dhx33,Alg1,Il20rb,Fam151b,Kifc2,Ccdc115,Slc35d1,Tmprss11g,Ndufb5,Arsk,Fas,Acot13,Mrps14,N6amt1,Bfsp1,Apaf1,Ssbp4,Ints10,Cyp2j9,2900026A02Rik
5643	GOCC_DENDRITIC_TREE	0.0641457	0.674799	0.236198	1.14571	228	578	Kif17,Penk,Bdnf,Sema3a,Nectin3,Syndig1,Zfp804a,Arhgef15,Drd1,Rgs10,Rtn4r,Grin1,Drd4,Plk2,Cacng3,Wfs1,Prkcg,Inpp5a,Arhgap32,Htr1f,Lpar1,Shisa8,Plcb4,Chrm3,Brinp2,Kndc1,Pcsk2,Pde4b,Clstn1,Gabrg2,Magi2,Tubb3,Hcn1,Syn1,Slc8a2,Kcnab1,Lrp8,Arhgap44,Kif1a,Homer1,Ccin,Adgrb1,Mapk8ip1,Epha5,Wls,Cd3e,Dagla,Prex1,Dgki,Epha7,Ndfip1,Pdlim4,Ephb1,Ntrk1,Kcnip1,Igsf9,Plk3,Gabra4,Oprd1,Brinp1,Ykt6,P2rx6,Sh3gl2,Gr…
780	GOBP_G_PROTEIN_COUPLED_RECEPTOR_SIGNALING_PATHWAY	0.0644341	0.674799	-0.242638	-1.15323	430	784	Gpr101,Trhr,Npy2r,Tenm1,Lpar4,Smo,Nxph3,Rgs13,Cck,Qrfpr,Calca,Drd5,Grik3,Sorcs2,Htr2c,Npsr1,Gpr6,Pde11a,Cartpt,Ramp3,Tacr3,Pth2r,Gpr182,Spns2,Actn2,Rxfp3,Pde7b,Agt,Ccl20,Prokr2,Tac1,Homer2,Sstr1,Adcy8,Gpr12,Baiap3,Adcyap1r1,Pde1b,Edn3,Pdyn,Tiam1,Oprl1,Adra2a,Gpbar1,Alox8,Cxcl12,Celsr3,Pde1a,Gng7,Dgkh,Htr4,Celsr1,Tub,Arhgef4,Ghrh,Rasd1,Nts,Nmb,Npr3,Crhr2,Rasgrf2,Fzd8,Dgkk,Atp2b4,Nmur1,Gabrr3,Gabra…
1939	GOBP_NEGATIVE_REGULATION_OF_INTERLEUKIN_12_PRODUCTION	0.064444	0.674799	0.563451	1.47283	316	15	Mefv,Cmklr1,Tlr8,Lilra5,Ccr7,Il10
1775	GOBP_ACTIN_CYTOSKELETON_REORGANIZATION	0.0644574	0.674799	-0.345004	-1.31425	353	101	Ntf3,Gdpd2,Parvb,Thsd7a,Parvg,Fgf10,Kit,Auts2,S1pr1,Nrp1,Rap2a,Thsd7b,Rapgef3,Pdgfra,Pak1,Efs,Mcu,Abl2,Gpr65,Ptk2b,Notch2
5455	GOCC_MYOSIN_FILAMENT	0.0644721	0.674799	-0.529702	-1.46118	330	20	Myh3,Myh1,Myom2,Myh11,Myh7b,Myh8,Myom1,Mybpc1
10690	MARTORIATI_MDM4_TARGETS_NEUROEPITHELIUM_UP	0.0644822	0.674799	-0.314646	-1.27351	367	151	Ddit4l,Gpc3,Lypd1,Tmem255a,Trim71,Cpne2,Tpd52l1,Fst,Ddit4,Ak4,Itga8,Synm,Ccnd2,Dapk1,Grhpr,Cox6b2,Fam162a,Lpp,Prtg,Peg3,Dcxr,Psrc1,Pgm1,Trp53inp1,Ctse,Plxdc2,Nav1,Sf3b5
2747	GOBP_PLASMA_MEMBRANE_FUSION	0.0645029	0.674799	0.516434	1.45996	313	20	Lyzl4,4930451I11Rik,Mymk,Cd9,Crisp4,Spesp1,Hyal5,Spata46,Spaca3
4988	GOBP_NEGATIVE_REGULATION_OF_LEUKOCYTE_APOPTOTIC_PROCESS	0.0645956	0.674799	-0.430079	-1.39213	340	42	Kitl,Bcl6,Mertk,Cxcl12,St3gal1,Ido1,Ccl19,Il7r,Ptcra,Axl,Slc46a2,Hif1a,Noc2l
2557	GOBP_UBIQUITIN_DEPENDENT_PROTEIN_CATABOLIC_PROCESS_VIA_THE_MULTIVESICULAR_BODY_SORTING_PATHWAY	0.0647011	0.674799	0.506447	1.45222	315	21	Vps37b,Tom1l1,Rnf115,Mvb12a,Stam,Vps36,Mvb12b,Tsg101,Vps4b,Ubap1,Vps37c,Vps37a,Rnf126
9732	HP_LARGE_INTESTINAL_POLYPOSIS	0.0648308	0.674799	-0.482282	-1.43829	338	28	Chek2,Axin2,Usf3,Rnf43,Sdhc,Nthl1,Msh3,Apc,Bmpr1a,Smad4,Akt1,Mutyh,Flcn,Pms2,Pole
8071	HP_RECURRENT_LOWER_RESPIRATORY_TRACT_INFECTIONS	0.0649699	0.674799	0.332832	1.30057	290	99	Col6a1,Rasgrp1,Foxj1,Was,Blnk,Cr2,Tnfrsf13b,Icos,Fmo3,Cd3e,Kcnj6,Col11a2,Extl3,Alms1,Carmil2,Ciita,Ncf1,Fcgr3,Cyba,Nkx2-1,Scnn1g,Ddr2
9518	HP_ABNORMAL_ST_SEGMENT	0.065	0.674799	0.45238	1.41689	311	31	Sema3a,Scn1b,Tnnc1,Trpm4,Scn5a,Gata4,Cacnb2,Cacna2d1,Slmap,Tll1,Scn2b,Kcne3
4410	GOBP_REGULATION_OF_ACTION_POTENTIAL	0.0650943	0.674799	-0.424757	-1.38232	344	43	Dsp,Cav3,Rnf207,Tac1
5112	GOCC_PROTEIN_PHOSPHATASE_TYPE_2A_COMPLEX	0.0651191	0.674799	0.541557	1.46251	316	17	Ier5,Ppp2r2b
6677	GOMF_LIGAND_ACTIVATED_TRANSCRIPTION_FACTOR_ACTIVITY	0.0651643	0.674799	-0.41001	-1.37641	346	50	Nr2f2,Nr4a2,Rarb,Rxrg,Nr2f1,Nr2e1,Ppara,Thra,Rorb,Ar,Nr1d1,Rora,Nr3c2,Rorc,Rxra,Nr2f6
6064	GOMF_N_ACETYLLACTOSAMINIDE_BETA_1_3_N_ACETYLGLUCOSAMINYLTRANSFERASE_ACTIVITY	0.0651916	0.674799	-0.622681	-1.48461	329	11	B3galt5,B3galt2,B3gnt6,B3gnt2
6538	GOMF_CALCIUM_DEPENDENT_PHOSPHOLIPASE_A2_ACTIVITY	0.0651954	0.674799	0.60059	1.48114	321	12	Pla2g3,Pla2g5,Pla2g2d,Pla2g2f,Pla2g4a,Pla2g10,Pla2g4f
910	GOBP_ASSOCIATIVE_LEARNING	0.0652134	0.674799	-0.384482	-1.35076	352	63	Lrrn4,Cck,Drd5,Tpbg,Tafa2,Tac1,Slc6a1,Pde1b,Kit,Slc7a11,Drd2,Crh,Fos,Adcy3
10232	Mural_Vascular_Daneman_PLOS_2010	0.0652875	0.674799	-0.438656	-1.40772	343	40	Ogn,Itga8,Slc30a10,Vtn,Nr2f1,Rarres2
303	GOBP_POSITIVE_REGULATION_OF_LEUKOCYTE_MIGRATION	0.0652952	0.674799	-0.334321	-1.3011	364	116	Il1r1,Kitl,Mstn,Il6,Mapk3,Ccl20,Edn3,Cxcl12,Itga4,Il6ra,Rarres2,Adam8,Ccl19,Ager,Lbp,Tnfrsf18,Mcu,Vegfc,Cxcl14,Ptk2b,Vegfb
10280	DropViz_STR_Polydendrocytes_Tnr_cluster-markers.csv	0.0653002	0.674799	-0.360797	-1.33374	359	83	Tmem255a,Spon1,Matn4,Fabp7,Mycl,Fxyd6,Afap1l2,Pxdc1,Grin3a,Tmem255b,Pdgfra,Brinp3,Cspg4,Tmem163,Rgcc,Sh3bp4,Mpzl1,Galnt10,Abtb2
10378	HAY_BONE_MARROW_IMMATURE_NEUTROPHIL	0.0654494	0.674799	0.291895	1.2497	275	175	Ier5,Cdkn1a,Sgk1,Lgals3,Rnf19b,Cebpb,Bcl3,Ptp4a1,Rbpj,Marco,Clec7a,Rhoq,Dusp6,Mapk6,Usp12,Plin2,Ier5l,Slc16a6,Rab20,Relt,Thbd,Atp2b1,Phlda2,Bach1,Icam1,Tle3,Card19,Mafb,Fcgr3,B3gnt5,Rhoa,Crip1,Ctsb,Ahr,Sertad2,Ube2r2,Numb,Id1,Vamp3,Cyria,Ddit3,Vmp1,Pid1,Asah1,Ube2d3,Vegfa,Zfp385a
6413	GOMF_HEPARAN_SULFATE_SULFOTRANSFERASE_ACTIVITY	0.0654605	0.674799	0.572251	1.47132	321	14	Hs3st5,Hs2st1,Hs6st1,Hs3st2,Hs3st6,Hs3st3b1,Hs6st2
9570	HP_ABSENT_THUMBNAIL	0.0654605	0.674799	0.562132	1.46938	321	15	Scn1b,Stxbp1,Atp6v1b2,Cask,Pigp
938	GOBP_CELLULAR_AMINO_ACID_CATABOLIC_PROCESS	0.0654816	0.674799	-0.349158	-1.32194	360	97	Crym,Tdo2,Nos1,Mtrr,Gldc,Csad,Ido1,Prodh,Slc25a21,Ivd,Gpt,Atp2b4,Afmid,Cbs,Asrgl1,Mccc1,Prodh2,Aldh5a1,Aldh7a1,Acad8,Mccc2,Fah,Kyat1,Aldh6a1,Glul
1273	GOBP_REGULATION_OF_SKELETAL_MUSCLE_CONTRACTION	0.0657713	0.676539	-0.608729	-1.48442	332	12	Cav3,Gstm7,Slc8a3
6843	HP_ORAL_ULCER	0.0658333	0.676539	0.450602	1.41132	315	31	Dnajc21,Stat4,Mefv,Cat,Ptprc,Elane,Erap1,Il10,Il12a,Rela
2498	GOBP_FEAR_RESPONSE	0.0658694	0.676539	-0.446798	-1.41084	346	37	Npy2r,Cck,Htr2c,Asic4,Adra2a,Nr2e1,Adrb1,Gja1,Crh,Slc1a1,Gabra5,Htr1a,Apoe
1186	GOBP_T_CELL_CHEMOTAXIS	0.06595	0.676539	0.53274	1.46054	318	18	Cxcl10,Cxcr3,Cxcl16,Stk39,Tmem102,Slc12a2
6882	HP_GINGIVITIS	0.0660182	0.676539	0.49083	1.43659	318	23	Col3a1,Cat,Itgb2,Alms1,Ncf1,Cyba,Slc6a19,Elane,Plg,Stat3,Ncf2,Ncf4
5267	GOCC_INTERCALATED_DISC	0.0660644	0.676539	-0.422357	-1.38224	350	44	Dsp,Cav3,Kcna5,Myh1,Pgm5,Gja1,Sptbn4,Pak1
5524	GOCC_CHYLOMICRON	0.066082	0.676539	0.634974	1.48479	323	10	Apoh,Lsr,Apoa5
6372	GOMF_MITOGEN_ACTIVATED_PROTEIN_KINASE_KINASE_BINDING	0.0662859	0.676847	0.634817	1.48442	324	10	Trib1,Mapk8ip1,Dab2ip,Ace,Trib3,Dlg1
3849	GOBP_REGULATION_OF_GLUCAGON_SECRETION	0.0662875	0.676847	-0.640026	-1.49491	337	10	Cartpt,Il6,Crh,Fam3d
6521	GOMF_SMAD_BINDING	0.0662971	0.676847	0.358955	1.3369	298	74	Acvr1,Creb3l1,Zmiz1,Skil,Col1a2,Magi2,Fkbp1a,Myocd,Ski,Tgfb1i1,Pmepa1,Ppm1a,Smad6,Smad3
5637	GOCC_SPERM_PRINCIPAL_PIECE	0.0666147	0.679458	-0.548448	-1.45586	341	17	Scnn1a,Catsperg1,Efcab9,Atp2b4
6113	GOMF_LIGAND_GATED_ION_CHANNEL_ACTIVITY	0.0667491	0.680168	-0.325405	-1.28894	377	129	Ryr1,Grik3,Scnn1a,Chrna4,Asic4,P2rx5,Grik1,Htr3a,Gabrd,Itpr1,Gria1,Kcnj16,Trpa1,Grin3a,Chrna7,Grid2,Cftr,Gabrr3,Gabra2
9475	HP_ABNORMALITY_OF_SKELETAL_MUSCLE_FIBER_SIZE	0.0668673	0.680168	0.385813	1.35926	310	55	Col6a1,Tcap,Dysf,Pparg,Col12a1,Nefh,Acta1,Lrp12,Lmna,Cfl2,Lmod3
2669	GOBP_NEGATIVE_REGULATION_BY_HOST_OF_VIRAL_TRANSCRIPTION	0.0669563	0.680168	-0.608118	-1.48293	338	12	Hdac1,Jun
1197	GOBP_NEGATIVE_REGULATION_OF_MYOTUBE_DIFFERENTIATION	0.0670176	0.680168	0.598405	1.47575	330	12	Bdnf,Myocd,Trim72
1547	GOBP_CENTRAL_NERVOUS_SYSTEM_PROJECTION_NEURON_AXONOGENESIS	0.0670554	0.680168	0.47563	1.43333	321	26	Ephb6,Scn1b,Draxin,Fbxo45,Ephb1,Epha4,Ephb3,Cdh11
2377	GOBP_NEUROTROPHIN_SIGNALING_PATHWAY	0.0671331	0.680168	-0.442083	-1.40493	354	38	Ntf3,Hap1,Agt,Ddit4,Ngfr
6802	HP_RENAL_HYPOPLASIA	0.0671372	0.680168	-0.353001	-1.32249	370	90	Fat4,Jag1,Dact1,Ncapg2,Rarb,Stra6,Chd7,Gli3,Frem2,Lrp4,Rfc2,Dll4,Ift80,Tbx18,Notch2,B3glct,Arid1b,Xrcc4,Trrap,Mlxipl,Puf60
5328	GOCC_ENDOCYTIC_VESICLE	0.0672883	0.680168	0.2672	1.20803	266	274	Slc18a3,Dysf,Cacng3,Tlr9,Was,Gsn,Marco,Lpar1,Pla2g5,Hsph1,Anxa11,Cd74,Rab11fip5,Rala,Sphk1,Vim,Sftpb,Dpp4,Ap2a1,Stxbp1,Stx7,Wls,H2-M3,Cacng8,Tlr6,Rilp,Rab11fip3,Plekhg5,Sh3gl2,Anxa3,Cd9,Gria3,Tlr7,Ffar4,Rab20,Cdc42ep2,Rab8a,Cacng2,Ncf1,Gria4,Zdhhc5,H2-Eb1,Cubn,Rab8b,Itgav,Stx12,Rin3,Ubc,Hsp90aa1,Unc93b1,Cyba,Dab2ip,Atp6v0d2,Elane,Pip4p1,Hyou1,Rapgef1,Stx6,Vamp3,Pdia3,Calr,Mpo,Rab11a,Wnt3a,Scarb2,…
10164	HP_ABNORMALITY_OF_THE_PALM	0.0672919	0.680168	-0.273168	-1.20631	408	320	Dsp,Gpr101,Antxr2,Gpc3,Twist1,Myh3,Magel2,Ccbe1,Csgalnact1,Kmt2a,Lama3,Crlf1,Gpc4,Kcnk9,Lifr,Chd7,Adamtsl2,Zfp462,Fermt1,Slc16a2,Vac14,Sms,Auts2,Sdr9c7,Evc2,Mbd5,Fbn1,Gja1,Pkdcc,Braf,G6pc3,Chsy1,Tsen15,Cib1,Dph1,Ndn,Ift80,Krt5,Ift122,Pex26,B3galt6,B3glct,Dlk1,Fzd2,Hdac8,Serpinb7,Slc2a10,Ofd1,Tgm1,Krt1,Arid1b,Pigs,Lmx1b,Pex10,Gjb2,Nalcn,Telo2,Nxn
2176	GOBP_NUCLEOBASE_CONTAINING_SMALL_MOLECULE_CATABOLIC_PROCESS	0.0673095	0.680168	-0.433389	-1.39736	355	41	Dpyd,Upp1,Entpd3,Entpd8,Nt5e,Nt5c1a,Entpd1,Entpd6,Xdh,Adprm
4591	GOBP_ALPHA_AMINO_ACID_CATABOLIC_PROCESS	0.0673707	0.680168	-0.362395	-1.33276	369	81	Crym,Tdo2,Nos1,Mtrr,Gldc,Csad,Ido1,Prodh,Slc25a21,Gpt,Atp2b4,Afmid,Cbs,Asrgl1,Prodh2
9776	HP_SCAPHOCEPHALY	0.0675048	0.680168	-0.509467	-1.45585	348	23	Twist1,Traip,Gli3,Fbn1,Dph1,Ift122,Ofd1
8834	HP_DESQUAMATION_OF_SKIN_SOON_AFTER_BIRTH	0.0675622	0.680168	-0.620716	-1.47993	341	11	Rag2,Chd7,Il2rg,Il7r,Tgm1,Dclre1c
8680	HP_CHRONIC_PULMONARY_OBSTRUCTION	0.0677083	0.680168	0.452609	1.40409	324	30	Was,Mmp1a,Alms1,Carmil2,Ncf1,Gla,Cyba,Prtn3,Gp1bb,Wipf1,Ncf2,Ncf4,Myh7
7841	HP_ABNORMAL_LARGE_INTESTINE_MORPHOLOGY	0.067788	0.680168	-0.293628	-1.2386	398	207	Pkd1,Ccbe1,Il6,Dact1,Zap70,Frem1,Myh11,Rps15a,Chek2,Rad54b,Tsr2,Fermt1,Col5a1,Ccnq,Kit,Cftr,Spint2,Axin2,Dcc,Usf3,Nlrc4,Ltbp4,Pdgfra,Rpl18,Msh6,Rfc2,Prkcd,Inava,Plcg2,Rnf43,Pigv,Pola1,Rfxank,Sdhc,Il10ra,Nthl1,Cybb,Mylk,Rpl31,Mlxipl,Ep300,Fas,Ndufb11,Lrba,Aurka,Minpp1,Med12,Rpl11,Sdha,Msh3,Mlh1,Mlh3,Apc,Limk1,Flnb,Zmpste24,Xiap,Habp2,Rfxap,Actg2,Fgfr3,Bmpr1a
1572	GOBP_EXTRACELLULAR_MATRIX_DISASSEMBLY	0.0678153	0.680168	0.359053	1.33469	306	73	A2m,Timp1,Meltf,Fscn1,Ctsk,Dpp4,Klkb1,Klk7,Mmp1a,Carmil2,Scube1,Mmp10,Hpn,Capns1,Ddr1,Ddr2,Elane,Plg,Bsg,Tll1,Mmp16,Ctsl
1644	GOBP_SLEEP	0.0678227	0.680168	-0.478284	-1.43307	351	29	Npy2r,Ghrh,Drd2,Ghrhr,Adrb1,Crh,Fos,Ptgds,Btbd9,Oxtr,Ghrl,Slc29a1,Adora1,Star,Adora2a
1109	GOBP_REGULATION_OF_CALCIUM_ION_TRANSPORT_INTO_CYTOSOL	0.0678552	0.680168	-0.361477	-1.33201	372	82	Capn3,Hap1,Nos1,Npsr1,Ramp3,P2rx5,Gstm7,Trdn,Chd7,Jph1,Pml,Sri
6240	GOMF_INTRAMOLECULAR_TRANSFERASE_ACTIVITY	0.0678846	0.680168	-0.488571	-1.43123	352	26	Aloxe3,Rpusd4,Pgm1,Pgm2l1,Mmut,Pmm1,Cyp2j6,Pus3,Rpusd1,Rpusd3
6800	HP_HORSESHOE_KIDNEY	0.0679238	0.680168	-0.38004	-1.34535	370	65	Fat4,Greb1l,Ccbe1,Rps15a,Rarb,Tsr2,Stra6,Chd7,Ccnq,Cwc27
6420	GOMF_METHYLATED_HISTONE_BINDING	0.0681479	0.681789	-0.39238	-1.35473	364	58	Ncapg2,Rag2,Uhrf1,Morc4,Msh6,Phf19,Cbx5,Mtf2,Rbbp5,L3mbtl2,Kdm7a,Cbx2,Trp53bp1,Kdm5a,Cbx4,Pygo1,Phf1,Bptf
7319	HP_ANGIOID_STREAKS_OF_THE_FUNDUS	0.0682487	0.68186	-0.638513	-1.49137	347	10	Galnt3,Enpp1,Abcc6,Tnfrsf11b,Xylt2,Xylt1,Akt1
4178	GOBP_EOSINOPHIL_MIGRATION	0.0684059	0.68186	0.53894	1.45544	332	17	Lgals3,Ccl12,Cx3cl1
2181	GOBP_RESPONSE_TO_GONADOTROPIN	0.0684363	0.68186	0.483715	1.43325	329	24	Inhba,Epha8,Gclm,Ccna2,Icam1,Pappa,Itga3,Fshr
5502	GOCC_ENDOLYSOSOME_MEMBRANE	0.0685099	0.68186	0.558799	1.46067	336	15	Tlr9,Ap2a1,Tlr8,Clec16a,Tlr7,Ap2s1,Ap2a2,Ap2m1
3983	GOBP_CELLULAR_RESPONSE_TO_ANTIBIOTIC	0.0685598	0.68186	0.582465	1.46634	337	13	Mef2c,Pla2g4a,Crip1,Slc9a1,Pla2g4f
10527	Johnson_2016_Coexpression_Hippocampus_Human_M14	0.0686453	0.68186	-0.343344	-1.30793	376	101	Foxq1,Bcl6,Mertk,Cables1,Tm4sf1,Zbtb16,Ddit4,Lrrc1,Itprip,Cebpd,Adamtsl2,Filip1l,Rasd1,Frat1,Pdk4,Cd163,Tiparp,Igfbp3,Chsy1,Fkbp5,Zfp189,Rgcc,Tmem204
9454	HP_HYPOPLASTIC_FIFTH_TOENAIL	0.0687627	0.68186	0.582205	1.46569	338	13	Sox11,Sox4,Hoxa13,Smarcd1
1394	GOBP_HISTONE_DEACETYLATION	0.0687821	0.68186	-0.373114	-1.33807	374	71	Prdm5,Hdac1,Bcl6,Mideas,Hdac7,Akap8l,Mta3,Mta1,Sirt1,Prkd2,Kdm5a,Hdac8,Prmt6,Trerf1,Mier1
10420	DURANTE_ADULT_OLFACTORY_NEUROEPITHELIUM_MAST_CELLS	0.0688003	0.68186	0.36125	1.32824	315	68	Ptgs2,Lmo4,Sgk1,Egr3,Ankrd28,Socs1,Dusp6,Ccl12,Cpa3,Ltc4s,Plin2,Selenok,Dusp2,Tyrobp,Plaur,Hspa1a,Rgs2,Slc45a3,Acsl4
1529	GOBP_HIPPOCAMPUS_DEVELOPMENT	0.0688573	0.68186	-0.376365	-1.34196	372	69	Smo,Hdac1,Prox1,Gli3,Plxna3,Nr2e1,Atp2b4,Bcan,Mas1,Ncoa1,Kirrel3,Ppp1r9b,Dab1,Ezh1,Fez1,Bbs4,Neurod1,Fezf2,Emx2
10720	Gemma_GSE10415_7_Brain_Regions_in_20_Inbred_Strains_of_Laboratory_Mice_StrainOrLine_NZB.B1NJ_Down	0.0688845	0.68186	-0.349795	-1.31998	380	95	Cdhr1,Crym,Pdzrn3,Krt12,Afap1l2,Pgm5,Traf3,Itfg2,Zfp871,Ppp1r16b,Ginm1,A130010J15Rik,Mtmr12,Immp1l,Alg1,Il20rb,F3,Ccdc115,Mrps10,Invs,2010003K11Rik,Slc35f5,N6amt1,Pank1,Apaf1,Muc2,Pex7,Smim3
7817	HP_PULMONARY_EMBOLISM	0.0689005	0.68186	0.443821	1.39895	328	32	Mpl,Stat4,Mefv,Mthfr,Gdf2,Eng,Plp1,Erap1,Il10,Il12a
4600	GOBP_CELLULAR_RESPONSE_TO_KETONE	0.0692029	0.682459	-0.354506	-1.32003	381	87	Mstn,Klf4,Pck2,Ddit4,Ass1,Adcy8,Foxo1,Npas4,Cftr,Adcy1,Dcps,Fdx1,Tnc,Ar,Crh,Park7,Adcy3,Klf2,Sirt1,Nr3c1,Tfap4,Gjb2,Adcy6,Trerf1
3129	GOBP_POSITIVE_REGULATION_OF_BEHAVIOR	0.0692456	0.682459	-0.506358	-1.44697	357	23	Npy2r,Cck,Stra6,Ghrh,Ghrhr,Gja1,Crh,Agrp,Cfap20
10646	LEIN_PONS_MARKERS	0.0692908	0.682459	-0.356038	-1.31937	381	85	Gpr101,Htr2c,B3galt5,Panx2,Entpd3,P2rx5,Gpc5,Baiap3,Slc17a6,Rab37,Cd83,Coq7,Impa2,Kcnj14
9728	HP_ABNORMALITY_OF_MUSCLE_SIZE	0.0692977	0.682459	-0.251123	-1.16774	445	564	Tnxb,Gpr101,Trhr,Ryr1,Antxr2,Gpc3,Bbs12,Cav3,Myh3,Capn3,Mstn,Plagl1,Pde11a,Igf2,Actn2,Sh3tc2,Sting1,Itga7,Ap1s2,Gpc4,Kcnk9,Car8,Bves,Dalrd3,Jph1,Prps1,Ang,Slc16a2,Trip4,Slc25a21,Gba2,Adsl,Thra,Fxn,Mme,Lrp4,Myf6,Gan,Sgcd,Ttpa,Usf3,Septin9,Sptbn4,Speg,Dguok,Arsb,Tdp1,Ltbp4,Zbtb20,Med13l,Ar,Coq2,Rfc2,Scn9a,Cct5,Nop56,Kif5a,Atm,Cntnap1,Tubb2b,Fos,Ndufa12,Abcc8,Hint1,Nde1,Phgdh,Phyh,Prph,Hnrnpa2b1,Sdh…
6399	GOMF_AMIDE_BINDING	0.0693095	0.682459	0.256461	1.18462	270	327	Cd1d1,Inhba,Tmem158,Prlr,Acvr1,Rtn4r,Grin1,Ache,Cd14,Marco,Ppp3r1,Ebi3,Pex5l,Clstn1,Cd74,Pparg,Cat,Hcrtr1,Sstr2,Fkbp1a,Lrp8,Trhde,Gipr,Soat2,Mgst1,Fkbp6,Nmur2,Pom121l2,Glp1r,Pik3r1,Tomm70a,H2-M3,Galr3,Apbb2,Tlr6,Bche,Naa80,Oprd1,Npr1,Grin2a,Epha4,Itgb2,Fkbp1b,Mc3r,Gria3,Gstm2,Fkbp7,Crhr1,Fcgr2b,Npbwr1,Gpr150,Ranbp6,Gria4,Gnmt,Ftcd,H2-Eb1,Ptges,Pfdn4,Pla2g4a,Hspg2,Sorl1,Ide,Atp1a3,Lrpap1,Crip1,Sst…
5146	GOCC_CORNIFIED_ENVELOPE	0.0694659	0.682459	-0.511342	-1.44595	358	22	Dsp,Cst6,Pkp4,Dsc3,Tgm1,Krt1
4599	GOBP_RESPONSE_TO_KETONE	0.069687	0.682459	-0.304712	-1.2565	402	173	Tgfb2,Mstn,Dusp1,Klf4,Pck2,Ddit4,Ass1,Adcy8,Catsperg1,Foxo1,Npas4,Txnip,Slit3,Cftr,Adcy1,Dcps,Fdx1,Ccl19,Tnc,Ncoa1,Ar,Cldn1,Crh,Fos,Park7,Adcy3,Catsper3,Klf2,Sirt1,Ppp1r9b,Avpr1a,Nr3c1,Tyms,Cybb,Parp1,Gnrh1,Cad,Tfap4,Gjb2,Oxtr,Adcy6,Trerf1,Mtap,Fibin
1289	GOBP_MYOTUBE_DIFFERENTIATION	0.069726	0.682459	0.333499	1.2997	312	97	Bdnf,Klhl40,Six1,Mef2c,Plekho1,Smyd3,Cyp26b1,Pld3,Myocd,Homer1,Ski,Adgrb1,Cxcl10,Acta1,Gdf15,Scgb3a1,Mymk,Myog,Dner,Trim72,Cd9,Lmod3,Shox2,Wnt10b,Niban2,Ptgfrn
4006	GOBP_CELLULAR_RESPONSE_TO_GONADOTROPIN_STIMULUS	0.0697296	0.682459	0.557714	1.45783	342	15	Inhba,Epha8,Gclm,Ccna2,Fshr
4451	GOBP_ENDOSOME_TO_PLASMA_MEMBRANE_PROTEIN_TRANSPORT	0.0697296	0.682459	0.568553	1.46181	342	14	Arhgap44,Grip2,Rab8a,Zdhhc2,Rab11a,Vps35,Grip1,Trarg1
5964	GOMF_SNAP_RECEPTOR_ACTIVITY	0.0697479	0.682459	0.441412	1.40034	331	33	Stx1a,Stx7,Vamp2,Ykt6,Snap29,Stx12,Bet1,Vti1b,Stx6,Vamp3,Vti1a,Stx1b,Vamp1,Stx11
9018	HP_JOINT_CONTRACTURE_OF_THE_HAND	0.0697596	0.682459	-0.291159	-1.23213	411	213	Fat4,Antxr2,Gpc3,Myh3,Capn3,Ccbe1,Dll3,Lama3,Crlf1,Gabrd,Itga7,Gpc4,Kcnk9,Lifr,Adamtsl2,Gli3,Slc26a2,Fermt1,Trp63,Efnb1,Slc16a2,Auts2,Fbn1,Hes7,Gja1,Emg1,Kif5a,Ccn2,Hint1,Phgdh,Morc2a,Dlk1,Osgep,Fzd2,Tgfbr1,Fktn,Arid1b,Nalcn,Nxn,Upf3b,Orc6,Mybpc1,Uros,Gpkow,Nup88,Ercc2,Ripply2,Mesp2,Nog,Med12,Wnt5a,Polr3a,Irf5
10211	HP_ABNORMAL_CIRCULATING_IGM_LEVEL	0.0697825	0.682459	0.382369	1.35195	323	56	Rasgrp1,Was,Casp8,Cr2,Tnfrsf13b,Icos,Knstrn,Gpr35,Mst1,Extl3,Klhdc8b,Mmel1
6025	GOMF_METALLOEXOPEPTIDASE_ACTIVITY	0.0698774	0.682459	0.383479	1.35104	324	55	Vash1,Trhde,Cpa3,Ace2,Dpep1,Cpa5,Npepl1,Cpm,Cpa6,Dpp3,Aopep,Ace,Erap1,Cpq,Nudt16,Cpa4,Cndp1,Mmp16,Cpd,Cpa2,Vash2
9985	HP_INTRACRANIAL_MENINGIOMA	0.0699328	0.682459	-0.619255	-1.47644	353	11	Smo
4071	GOBP_RESPONSE_TO_FIBROBLAST_GROWTH_FACTOR	0.0699559	0.682459	-0.322242	-1.27927	396	131	Kl,Fat4,Trim71,Fgf18,Galnt3,Ndnf,Mapk3,Ngfr,Shisa2,Fgf10,Spry3,Flrt3,Shcbp1,Tnc,Hyal2,Dll4,Ccn2,Fgf5,Fgf8
4028	GOBP_CELLULAR_RESPONSE_TO_PH	0.0700493	0.682763	0.511836	1.44696	340	20	Insrr,Kcnk4,Rab11fip5,Asic1,Gpr68,Slc9a1,Slc38a3,Rab11b
1505	GOBP_DIENCEPHALON_DEVELOPMENT	0.0702434	0.683835	-0.376881	-1.33959	380	67	Smo,Hap1,Ndnf,Nr4a2,Nrp2,Fgf10,Gsx1,Ghrh,Drd2,Ghrhr,Ncoa1,Crh,Hes1,Bmp2,Fgf8
7994	HP_HYPOREFLEXIA_OF_LOWER_LIMBS	0.0704255	0.683835	0.468687	1.42182	335	27	Hspb3,Dysf,Prkcg,Ifrd1,Lmna,Flnc,Rubcn,Hspb1,Atp6ap2,Flrt1,Mag,Myh7,Cryab,Hspb8,Hadhb
5820	GOMF_CARBONATE_DEHYDRATASE_ACTIVITY	0.0704308	0.683835	-0.576747	-1.46057	357	14	Car4,Car5a,Car8,Car12,Car2
5079	GOBP_REGULATION_OF_CD8_POSITIVE_ALPHA_BETA_T_CELL_ACTIVATION	0.070581	0.683835	0.549128	1.45597	344	16	Socs1,Mapk8ip1,Cd274,Hfe,Sh3rf1,Runx1
3820	GOBP_HISTONE_H3_K9_MODIFICATION	0.0707128	0.683835	-0.430908	-1.38936	373	41	Prdm5,Kmt2a,Rif1
8644	HP_APLASIA_HYPOPLASIA_OF_THE_2ND_FINGER	0.070723	0.683835	-0.618487	-1.47461	357	11	Gpc3,Gpc4,Bmp2,Runx2
2510	GOBP_HYDROGEN_PEROXIDE_CATABOLIC_PROCESS	0.0707489	0.683835	0.497236	1.43853	341	22	Lpo,Cat,Duox2,Duox1,Prdx1,Gpx3,Mpo,Gpx1
8491	HP_VENTRICULAR_TACHYCARDIA	0.0707698	0.683835	-0.419145	-1.37173	375	44	Dsp,Ryr1,Scnn1a,Cacna1s,Trdn
9421	HP_PITUITARY_GROWTH_HORMONE_CELL_ADENOMA	0.0709066	0.683835	-0.603476	-1.47161	358	12	Gpr101,Pkd1
4650	GOBP_REGULATION_OF_LEUKOCYTE_DIFFERENTIATION	0.0709534	0.683835	0.272217	1.21491	287	241	Inhba,Trib1,Tesc,Foxj1,Cebpb,Il20,Tlr9,Rara,Sox4,Casp8,Zmiz1,Egr3,Pik3r6,Pla2g3,Tnfsf11,Zfpm1,Prdm1,Cyp26b1,Adipoq,Cd74,Tfe3,Bmp4,Prkca,Socs1,Fancd2,Pik3r1,Nfam1,Ndfip1,H2-M3,Ubash3b,Pou4f2,Dtx1,H2-Oa,Ptprc,Cldn18,Ifnb1,Tyrobp,Fcgr2b,Gpr68,Cd28,Il36b,Tbx21,Fbxw7,Sh3rf1
205	GOBP_GLANDULAR_EPITHELIAL_CELL_DIFFERENTIATION	0.070958	0.683835	-0.418747	-1.37043	376	44	Smo,Prox1,Rarb,Ascl1,Dll1,Trp63,Rfx3,Hes1,Bmp2,Fgf8
6737	GOMF_SULFUR_COMPOUND_TRANSMEMBRANE_TRANSPORTER_ACTIVITY	0.0710927	0.683835	-0.414138	-1.36609	377	46	Slc6a13,Slc26a11,Slc26a2,Abcg2,Slc7a11,Slc13a4,Slc27a1,Gja1,Slc26a8,Abcc10,Slc1a1,Slc19a3,Slc25a10,Abcc6
4968	GOBP_RESPONSE_TO_CHEMOKINE	0.0710953	0.683835	0.354782	1.32444	319	75	Mpl,Cxcr1,Ackr1,Ccl17,Ccrl2,Ackr2,Ccr4,Cxcl5,Ccl12,Cxcl10,Gpr35,Cx3cl1,Cxcr3,Cmklr1,Ccr10,Rhoa,Stk39,Ccr9,Ccr6,Tff2,Slc12a2,Ccr7,Cxcr2
6946	HP_ABNORMAL_COCHLEA_MORPHOLOGY	0.071161	0.683835	0.47494	1.41959	341	25	Coch,Six1,Slc26a4,Clrn1,Myo7a,Kcnj10
2720	GOBP_SECONDARY_METABOLITE_BIOSYNTHETIC_PROCESS	0.0711921	0.683835	0.486893	1.42507	343	23	Dct,Opn3,Mfsd12,Bdh2,Cdh3,Pmel
9178	HP_ABNORMAL_MENINGEAL_MORPHOLOGY	0.071223	0.683835	-0.334714	-1.29667	395	113	Tgfb2,Pkd1,Igf2,Dact1,Prkg1,Dll3,Myh11,Gli3,Dll1,T,Frem2,Gas1,Fbn1,Hes7,Fgf8,Nde1,Cspp1,Ganab,Cdon,Wnt7a,Tgfbr1,Ofd1,Fktn,Mylk,2700049A03Rik,Stag2,Mat2a,Arid2,Abcc6,Pkd2,Pus3,Puf60,Ripply2,Mesp2,Foxc2
5233	GOCC_KINESIN_COMPLEX	0.0712452	0.683835	0.40936	1.38429	332	45	Kif17,Kif1a,Kif12,Kif26a,Kif27,Klc3,Kif2a,Kif15,Kif22,Kif18b,Kif21b,Kif3b,Kif18a,Kif3c,Kif16b
2545	GOBP_AMINO_ACID_IMPORT	0.0712808	0.683835	-0.413986	-1.36559	378	46	Slc6a13,Slc6a20a,Sfxn2,Slc6a1,Slc22a4,Slc16a2,Slc7a3,Slc7a11
10284	Cembrowski_HippoSeq_ca4__VS__ca3_d-ca3_v-ca2-ca1_d-ca1_v	0.0714435	0.683992	0.463707	1.4162	340	28	Ephb6,Ache,Emid1,Vgf,Gal,Serpinf1
4170	GOBP_ESTABLISHMENT_OF_PROTEIN_LOCALIZATION_TO_ENDOPLASMIC_RETICULUM	0.0714547	0.683992	-0.3795	-1.33875	389	64	Rps15a,Rpl14,Rpl21,Rps5,Rps21,Rpsa,Rpl18,Rpl13a,Tram1l1,Rpl18a,Spcs1,Rpl31,Rps25,Rpl24,Rpl11,Rps9,Rpl38
2680	GOBP_HISTONE_H4_K16_ACETYLATION	0.0714842	0.683992	-0.523774	-1.44483	366	20	Kmt2a,Kansl1l,Msl2,Kansl3,Auts2,Sirt1
976	GOBP_RIBONUCLEOSIDE_MONOPHOSPHATE_METABOLIC_PROCESS	0.0717371	0.685303	-0.405912	-1.36265	381	50	Dpyd,Upp1,Ak4,Lhpp,Prps1,Adsl,Pfas,Nt5e,Gmpr2,Umps,Adk,Nt5c2,Cad,Ak1,Xdh
4376	GOBP_CATION_TRANSMEMBRANE_TRANSPORT	0.071798	0.685303	0.226402	1.12007	235	782	Otop2,Gsg1l,Cox7a1,Jsrp1,Drd1,Slc4a11,Scn1b,Tesc,Grin1,Panx1,Drd4,Lrrc55,Kcnq1,Kcns2,Cacng3,Tlr9,Kcnh7,Pm20d1,Slc36a2,Shisa8,Slc25a45,Mef2c,Cacna1g,Slc20a1,Kcnk4,Rgs4,Gal,Ucp2,Pde4b,Cacna2d4,Kcnip4,Ucp1,Hcn1,Scn4b,Slc8a2,Slc30a3,Fkbp1a,Cacna2d2,Slc30a2,Slc24a4,Cacnb1,Kcnab1,Slc6a17,Slc39a10,Trpm4,Fxyd4,Homer1,Slc4a9,Ano10,Sfxn3,Grin3b,Ccl12,Atp1b3,Kcne4,Kcnh3,Slc30a4,G6pdx,Cxcl10,Rhcg,Ptpn3,Ace2,…
3728	GOBP_MAMMARY_GLAND_ALVEOLUS_DEVELOPMENT	0.0718085	0.685303	0.54747	1.45158	350	16	Tnfsf11,Id2,Esr1,Socs2,Egf,Ddr1,Foxf1,Tnfrsf11a,Vegfa,Ccnd1
6715	GOMF_DNA_BINDING_TRANSCRIPTION_FACTOR_BINDING	0.0719623	0.686174	-0.268964	-1.19778	442	347	Prdm5,Twist1,Hdac1,Flt3,Zfp503,Klf4,Hey2,Dact1,Prox1,Nr4a2,Ncapg2,Ctbp2,Klf5,Jun,Rarb,Ascl1,Lmo2,Dll1,Ldb2,Crtc3,Trip4,Hdac7,T,Ppara,Prmt2,Commd7,Sri,Hes6,Pagr1a,Ncoa1,Ar,Strn,Mta3,Mta1,Trip6,Hes1,Cbx5,Tacc2,Fos,Park7,Rxra,Spen,Pkn1,Sirt1,Dhx33,Bbs1,Ikzf4,Notch2,Rerg,Dnaaf4,Trp53bp1,Tle2,Znhit3,Parp1,Ankrd1,Prrx1,Fam220a,Arid5a,Bhlhe40,Tbx6,Hif1a,Rarg,Zfp516,Tcf3,Lyar,Noc2l,Trerf1,Mier1,Ep300,Isl…
7422	HP_CRANIOSYNOSTOSIS	0.0720658	0.686449	-0.3148	-1.26706	411	143	Fat4,Smo,Cenpe,Twist1,Myh3,Ccbe1,Traip,Gli3,Efnb1,Ccnq,Mplkip,Alpl,Cwc27,Glis3,Fbn1,Dph1,Enpp1,Ift122,Pola1,Rnf113a2,Sec24d,B3galt6,B3glct,Plk4,Slc2a10,Tgfbr1,Atrip,Huwe1
7336	HP_POSTAXIAL_HAND_POLYDACTYLY	0.0721163	0.686449	-0.349793	-1.31085	396	91	Smo,Gpc3,Bbs12,Gpc4,Ccnd2,Gli3,2210408I21Rik,Cc2d2a,Evc2,Ccdc28b,Ift80,Cspp1,Bbs1,Wnt7a,Tgfbr1,Ofd1,Bbs4,Ttc8,Ift140,Bbs9,Tmem107,Mks1,Lbr,Nphp1
4926	GOBP_SEMI_LUNAR_VALVE_DEVELOPMENT	0.0723097	0.687646	-0.431836	-1.38583	380	40	Twist1,Tgfb2,Jag1,Hey2,Stra6,Slit3,Snai2,Dll4,Bmp2
544	GOBP_TRNA_METABOLIC_PROCESS	0.0723673	0.687646	-0.311605	-1.2612	412	151	Mettl8,Dalrd3,Bcdin3d,Gatb,Trpt1,Alkbh1,Rpp25l,Mars2,Qrsl1,Rpusd4,Tyw3,Dtd1,Tsen15,Cdkal1,Thg1l,Trdmt1,Cars2,Rpp25,Elac1,Trmt11,Nsun6,Trmt2b,Pop7,Cpsf1,Pop5,Thumpd3,Osgep,Dus3l,Trit1,Ssb,Pus3,Mto1,Elp6,Trmt112,Tars2,Mettl1,Yars2,Ctu2,Dtd2,Nars2,Thada,Wars2,Cstf2,AI597479,Trmt9b,Trmt1,Ppa2,Pus7,Dus2,Adat2,Adat1,Rpp14,Vars2,Trp53rkb
588	GOBP_TRYPTOPHAN_METABOLIC_PROCESS	0.0724867	0.688086	-0.602413	-1.46902	366	12	Tdo2,Ido1,Afmid
6770	HP_ABNORMAL_PENIS_MORPHOLOGY	0.0725806	0.688086	-0.249894	-1.16318	467	574	Dsp,Gpr101,Cdhr1,Ryr1,Fat4,Smo,Gpc3,Bbs12,Myh3,Car4,Magel2,Mertk,Tacr3,Igf2,Kmt2a,Dact1,Ndnf,Zbtb16,Dll3,Prokr2,Rps15a,Gabrd,Fgf10,Gpc4,Tsr2,Chd7,Gli3,Flrt3,Nrl,Fermt1,Dll1,Trp63,Efnb1,Tub,Scaper,Map3k1,Vac14,Samhd1,Crb1,Sms,Frem2,Evc2,Mbd5,Ahi1,Gas1,Prom1,Prpf3,Dcc,Hes7,Wrap53,Usf3,Med12l,Kiz,Braf,Rpl18,Ar,Rfc2,Ndn,Ccdc28b,Ift80,Tmem94,Fgf8,Dcaf17,Rnf113a2,Sdhc,Pex26,Cspp1,Bbs1,Notch2,Il17rd,Cdo…
960	GOBP_NUCLEOSIDE_MONOPHOSPHATE_BIOSYNTHETIC_PROCESS	0.0726172	0.688086	-0.438102	-1.39227	383	38	Upp1,Entpd8,Dctd,Lhpp,Prps1,Adsl,Pfas,Dguok,Umps,Adk,Tyms,Cad
4397	GOBP_REGULATION_OF_RENAL_SYSTEM_PROCESS	0.0726644	0.688086	-0.470246	-1.41694	377	30	Stc1,Agt,Tac1,Drd2,Gja1,Ptpro,Coro2b,Emp2,Avpr1a
8487	HP_ABNORMAL_RENAL_COLLECTING_SYSTEM_MORPHOLOGY	0.07288	0.688247	-0.51511	-1.43913	372	21	Tnxb,Jag1,Lama3,Trp63
1948	GOBP_POSITIVE_REGULATION_OF_INTERFERON_GAMMA_PRODUCTION	0.0728876	0.688247	0.381351	1.34354	338	55	Rasgrp1,Bcl3,Tlr9,Cd14,Clec7a,Ebi3,Zfpm1,Pde4b,Cd3e,Tlr8,Irf8,Cd244a,Tlr7
6358	GOMF_PROTEIN_MACROMOLECULE_ADAPTOR_ACTIVITY	0.0729064	0.688247	0.271205	1.21106	295	242	Tcap,Syne1,Col11a1,Fscn1,Bcl3,Mpp7,Blnk,Cd3g,Napa,Col1a2,Magi2,Dedd2,Fscn3,Nefh,Homer1,Stx1a,Atp1b3,Mapk8ip1,Ap2a1,Spsb1,Stx7,Cd3e,Pik3r1,Ndc1,Col11a2,Vamp2,Ykt6,Insc,Trat1,Grip2,Arpc4,Serinc1,Mlph,Napb,Hip1r,Shank1,Spsb4,Syne3,Snap29,Socs2,Fbxw7,Sh3rf1,Stx12,Atp1b1,Col8a2,Sh2b1,Jup,Bet1,Dab2ip,Napg,Slc9a1,Vti1b,Nck2,Nufip1,Psmc6,Lrrk2,Stx6,Vamp3,Sorbs2,Iqgap1,Vti1a,Rapsn,Stx1b,Ank1,Vamp1,Stx11,C…
10297	FAN_EMBRYONIC_CTX_EX_2_EXCITATORY_NEURON	0.0729823	0.688247	0.554648	1.44982	358	15	Igfbpl1,Ppp2r2b,Pou3f2,Hspa1a,Enc1,Nfib
1973	GOBP_GLOMERULAR_BASEMENT_MEMBRANE_DEVELOPMENT	0.0730769	0.688247	0.608862	1.4696	360	11	Sulf1,Nid1,Col4a3,Sulf2,Col4a4
1432	GOBP_PROTEIN_CHROMOPHORE_LINKAGE	0.0732794	0.688247	0.608206	1.46802	361	11	Opn3,Rgr,Opn4,Ambp
8775	HP_HEMIMEGALENCEPHALY	0.0732912	0.688247	-0.616024	-1.46874	370	11	Smo,Ifng
655	GOBP_PHOSPHATE_ION_TRANSPORT	0.0733028	0.688247	0.470293	1.41725	351	26	Cebpb,Slc20a1,Sfrp4,Slc34a2,Fgf23,Slc17a7,Adamts8,Slc37a1,Ros1
321	GOBP_NEGATIVE_REGULATION_OF_T_CELL_MEDIATED_IMMUNITY	0.0733361	0.688247	0.535358	1.44577	356	17	H2-M3,Ptprc,Ifnb1,Fcgr2b,Hfe,Tbx21,Ppp3cb
4098	GOBP_COLLECTING_DUCT_DEVELOPMENT	0.0733819	0.688247	-0.563781	-1.45196	372	15	Calb1,Pkd1,Dlg5
9226	HP_EEG_WITH_SPIKE_WAVE_COMPLEXES	0.0734365	0.688247	0.367488	1.33218	336	63	Slc18a3,Scn1b,Gabrg2,Hcn1,Stxbp1,Chat,Grin2a,Pi4ka,Cask,Gabra1,Syt1,Pigw,Myo9a,Pigp,Cstb,Pigo,Scarb2,Stx1b,Pigyl,Vamp1,Prickle1,Jrk,Ap2m1,Slc2a1
6559	GOMF_CARD_DOMAIN_BINDING	0.0734742	0.688247	-0.601649	-1.46716	371	12	Card10,Casp1,Mavs,Nod1
9783	HP_CHOKING_EPISODES	0.0734967	0.688247	0.592193	1.46043	362	12	Slc18a3,Chat,Myo9a,Cacna1a,Vamp1,Slc5a7,Htt,Syt2,Snap25
8765	HP_CENTRAL_HYPOVENTILATION	0.0735786	0.688427	-0.573403	-1.4521	373	14	Edn3,Ascl1,Surf1,Mecp2,Ndufb8,Ndufs2,Gdnf,Dctn1,Hoxa1
8351	HP_MYOFIBRILLAR_MYOPATHY	0.0736991	0.688867	0.591193	1.45797	363	12	Klhl40,Acta1,Cfl2,Flnc
6684	GOMF_LIGAND_GATED_CATION_CHANNEL_ACTIVITY	0.0737511	0.688867	-0.33954	-1.29527	405	102	Ryr1,Grik3,Scnn1a,Chrna4,Asic4,P2rx5,Grik1,Htr3a,Itpr1,Gria1,Kcnj16,Trpa1,Grin3a,Chrna7
3736	GOBP_SMOOTHENED_SIGNALING_PATHWAY_INVOLVED_IN_DORSAL_VENTRAL_NEURAL_TUBE_PATTERNING	0.0738838	0.689222	-0.61556	-1.46763	373	11	Gli3,Tbc1d32,Gorab,Gpr161,Tulp3,Gli2,Wdr19,Prkaca
1665	GOBP_FEMALE_GENITALIA_DEVELOPMENT	0.0739147	0.689222	-0.549938	-1.43613	377	16	Mertk,Fgf10,Stra6,Chd7,Trp63
16	GOBP_NEGATIVE_REGULATION_OF_TRANSCRIPTION_BY_RNA_POLYMERASE_II	0.0741634	0.690418	-0.241945	-1.14595	491	747	Crym,Prdm5,Smo,Twist1,Foxq1,Hdac1,Bcl6,Klf4,Mlip,Fst,Plagl1,Igf2,Hey2,Dact1,Rif1,Fnip2,Chd3,Acvr2b,Nr2f2,Prox1,Zbtb16,Nr4a2,Dach1,Zfp354b,Ifi203,Ctbp2,Klf5,Sap130,Jun,Rarb,Tfap2c,Zfp692,Ascl1,Il33,Nfatc2,Lmo1,Gli3,Sox8,Sim2,Nr2f1,Trp63,Nrarp,Ldb2,Hes5,Hivep1,Sall2,Txnip,Zbtb12,Tenm2,Ifng,Nr2e1,T,Mbd3,Ppara,Zfp566,Snai2,Thra,Pcgf2,Glis3,Plk1,Zbtb1,Sox30,Peg3,Hes6,Hes7,Uhrf1,Ovol2,Foxk1,Sp3,Sema4d,…
3144	GOBP_POST_EMBRYONIC_ANIMAL_ORGAN_DEVELOPMENT	0.0741688	0.690418	-0.573058	-1.45123	376	14	Klf4,Mfap2,Fzd5,Fbn1
2429	GOBP_NEGATIVE_REGULATION_OF_PROTEIN_CATABOLIC_PROCESS	0.0744585	0.692527	0.315855	1.26768	329	114	Klhl40,Timp1,Prkcg,Trim40,Adgrb1,Ptpn3,Mad2l1,Azin1,Smad3,Rilp,Usp25,Fhit,Grin2a,Epha4,Bag5,Usp14,Hfe,Smarcc1,Caml,Ogt,F8a,Dab2ip,Nos2,Anxa2,Ophn1,Pdcl3,Tlk2,Il10,Rela,Wnt1,Gipc1,Agap2,Serpinb12
782	GOBP_ADENYLATE_CYCLASE_MODULATING_G_PROTEIN_COUPLED_RECEPTOR_SIGNALING_PATHWAY	0.0746902	0.693724	-0.291063	-1.22872	439	210	Gpr101,Npy2r,Calca,Drd5,Grik3,Gpr6,Ramp3,Pth2r,Adcy8,Gpr12,Adcyap1r1,Oprl1,Adra2a,Htr4,Ghrh,Npr3,Crhr2,Atp2b4,S1pr1,Adcy1,Nme2,Drd2,Vipr2,Ghrhr,Adrb1,Gpr26,Gpr37l1,Lgr4,Gpr119,Ednra,Adcy3,Rit2,Gpr65,Rxfp1,Gper1,Chrm5,Rapgef2,Htr1a
336	GOBP_NEGATIVE_REGULATION_OF_MYELOID_LEUKOCYTE_DIFFERENTIATION	0.074794	0.693724	0.416706	1.37624	353	40	Inhba,Trib1,Rara,Zfpm1,Adipoq,Pik3r1,Ubash3b,Cldn18,Gpr68,Fbxw7,Mafb
5006	GOBP_POSITIVE_REGULATION_OF_ACTIN_CYTOSKELETON_REORGANIZATION	0.0749903	0.693724	-0.541176	-1.43656	384	17	Ntf3,Nrp1
4558	GOBP_CARBOHYDRATE_DERIVATIVE_BIOSYNTHETIC_PROCESS	0.075089	0.693724	-0.248785	-1.1591	484	582	Ogn,Chst9,Gpc3,Lum,St6galnac5,Upp1,Csgalnact1,B3galt5,Dcn,Bace2,B3gat2,Galnt3,B3galt2,Aqp11,Gpc5,Adcy8,Hbegf,Ak4,Dctd,Tmtc4,Gpc4,Il33,Acss1,Slc26a2,B4galt4,Prps1,Galnt12,Ak5,Sord,St3gal1,Elovl2,Ndst4,St3gal4,Chst10,Ppara,Bcan,Adsl,Pdk4,Itm2c,B3gat1,Adcy1,Angpt1,Nme2,Pfas,Ccl19,Nt5e,Slc35c2,Gucy1a1,Dguok,Dcxr,Man2a2,Mgat5b,Acsf3,Chst12,Chsy1,Galnt13,Dpy19l1,Prelp,Mcfd2,St8sia1,Umps,Pdk2,Cspg4,B3gn…
8863	HP_RETINAL_PIGMENT_EPITHELIAL_MOTTLING	0.0751433	0.693724	0.499006	1.43089	366	21	Abca4,Cacna2d4,Pde6c,Atf6,Selenoi,Guca1a,Ercc8
8973	HP_MUSCLE_HYPERTROPHY_OF_THE_LOWER_EXTREMITIES	0.0751456	0.693724	-0.407971	-1.35895	399	48	Ryr1,Cav3,Capn3,Itga7,Myf6,Sgcd,Ltbp4,Ar
7289	HP_FRAGILE_SKIN	0.0751578	0.693724	-0.475375	-1.41769	392	28	Dsp,Lama3,Exph5,Fermt1,Col5a1
2462	GOBP_INDOLE_CONTAINING_COMPOUND_METABOLIC_PROCESS	0.0752418	0.693724	-0.501504	-1.4331	388	23	Tdo2,Pde1b,Ido1,Afmid,Btbd9,Htr1a,Kyat1
7487	HP_ABNORMAL_UMBILICUS_MORPHOLOGY	0.0753082	0.693724	-0.281551	-1.21373	451	249	Trhr,Prdm5,Gpc3,Myh3,Ccbe1,Plagl1,Igf2,Dll3,Myh11,Gpc4,Chd7,Gli3,Slc26a2,Trp63,Efnb1,Col5a1,Mplkip,Frem2,Auts2,Glis3,Fbn1,Hes7,Gja1,Ripk4,Arsb,Ltbp4,Med13l,Rfc2,Abcc8,Phgdh,Rnf113a2,Notch2,B3glct,Dlk1,Fzd2,Slc2a10,Elmo2,Tor1a,Arid1b,Pigs,Fance,Mylk,Nalcn,Nxn,Trrap,Kmt2c,Bcl11b,Mlxipl,Isl1,Ercc2,Ripply2,Mesp2,Fanca,Cdca7,Med12,Wnt5a,Fbxw11,Shank3,Pigq,Lbr,Slc25a22,Fancl,Limk1,Zmpste24
6318	GOMF_GATED_CHANNEL_ACTIVITY	0.075462	0.693724	0.258224	1.18483	293	310	Tmc6,Scn1b,Grin1,Lrrc55,Kcnq1,Kcns2,Gabrr2,Cacng3,Kcnh7,Cacna1g,Kcnk4,Cacna2d4,Kcnip4,Gabrg2,Hcn1,Scn4b,Cacna2d2,Cacnb1,Kcnab1,Trpm4,Ano10,Grin3b,Kcne4,Kcnh3,Tmc8,Chrna1,Kcnk3,Nmur2,Kcnj6,Cacna1i,Kcnh5,Kcnip1,Cacng8,Ttyh1,Gabra4,Calhm1,P2rx6,Grin2a,Tmem37,Fkbp1b,Kcnd1,Chrnb3,Scn5a,Asic1,Kcnk1,Gria3,Kcnj10,Cacnb2,Lrrc26,Tmem63a,Kcnh4,Cacng2,Gria4,Gabra1,Kcnq4,Trpm2,Ano4,Grik4,Clcn1,Aqp1,Itgav,Shro…
4850	GOBP_REGULATION_OF_CATION_TRANSMEMBRANE_TRANSPORT	0.0756303	0.693724	0.259536	1.18794	296	300	Gsg1l,Jsrp1,Drd1,Scn1b,Tesc,Grin1,Drd4,Lrrc55,Kcnq1,Kcns2,Cacng3,Tlr9,Pm20d1,Shisa8,Mef2c,Rgs4,Gal,Pde4b,Kcnip4,Scn4b,Fkbp1a,Cacnb1,Kcnab1,Fxyd4,Homer1,Ccl12,Atp1b3,Kcne4,G6pdx,Cxcl10,Ptpn3,Ace2,Fxyd7,Fxyd1,Gpr35,Cx3cl1,Vamp2,Kcnip1,Cacng8,Stac2,Ubash3b,Grin2a,Fkbp1b,Scn5a,Gria3,Crhr1,Cacnb2,Nlgn2,Rem1,Lrrc26,Shank1,Cacng2,Gria4,Atp1b1,Rgs2,Thy1,Kcnab3,Fgf12,Jph2,Plp1,Cacng1,Stk39,Cacna2d1,Neto2,…
278	GOBP_LEUKOCYTE_DIFFERENTIATION	0.0756742	0.693724	0.242898	1.15517	274	462	Cd1d1,Ccn4,Inhba,Batf3,Trib1,L3mbtl3,Tesc,Foxj1,Cebpb,Il20,Bcl3,Tlr9,Rara,Rbpj,Sox4,Blnk,Casp8,Zmiz1,Cd3g,Egr3,Pik3r6,Pla2g3,Tnfsf11,Zfpm1,Prdm1,Cr2,Cyp26b1,Pla2g2d,Adipoq,Cd74,Tfe3,Pparg,Bmp4,Fzd7,Prkca,Socs1,Lyl1,Fancd2,Cd3e,Pik3r1,Prex1,Nfam1,Ndfip1,H2-M3,Ntrk1,Il11,Ubash3b,Pou4f2,Irf8,Nkx2-3,Dtx1,H2-Oa,Ptprc,Cldn18,Ifnb1,Tyrobp,Fcgr2b,Gpr68,Cd28,Lgals1,Il36b,Tfrc,Trpm2,Ubd,Tbx21,Fbxw7,Sh3rf1,…
8323	HP_CONGENITAL_ONSET	0.0756828	0.693724	-0.275676	-1.20529	459	287	Ryr1,Fat4,Greb1l,Dnaaf3,Lama3,Ncapg2,Col25a1,Itga8,Itpr1,Car8,Ccnd2,Abcd4,Slc16a2,Trip4,Atp2b3,Atp11c,T,Lrp4,Dcps,Stil,Mars2,Cit,Sptbn4,Smarcd2,Braf,Coq7,Tsen15,Cib2,Mpdz,Dph1,Kif5a,Eps8,Cntnap1,Chkb,Krt5,Nde1,Cspp1,Plk4,Lgi4,Slc2a10,Ofd1,Ndufa2,Chrne,Nalcn,Telo2,Nek8,Bcl11b,Nexmif,Uros,Ep300,Ndufb11,Vldlr,Puf60,Hras,Gle1,Hpdl,Mto1,Nup88,Gsx2,Ap4e1,Cdk10,Cenpj,Cdca7,Mrps14,Trim36,Bbs9,Polr3a,Nup3…
2267	GOBP_G_PROTEIN_COUPLED_PURINERGIC_NUCLEOTIDE_RECEPTOR_SIGNALING_PATHWAY	0.0757085	0.693724	0.606272	1.46335	373	11	P2ry14,P2ry12,Gpr87,P2ry4,Ptafr,P2ry10,P2ry13
6509	GOMF_G_PROTEIN_COUPLED_PURINERGIC_NUCLEOTIDE_RECEPTOR_ACTIVITY	0.0757085	0.693724	0.606272	1.46335	373	11	P2ry14,P2ry12,Gpr87,P2ry4,Ptafr,P2ry10,P2ry13
1635	GOBP_POLY_N_ACETYLLACTOSAMINE_METABOLIC_PROCESS	0.0757098	0.693724	-0.585958	-1.45886	383	13	B3galt5,B3galt2,B3gnt6,B3gnt2
2800	GOBP_NEGATIVE_REGULATION_OF_CELL_DIFFERENTIATION	0.0757221	0.693724	-0.250192	-1.16149	484	554	Gdf10,Smo,Frzb,Ucma,Twist1,Bbs12,Cav3,Tgfb2,Bcl6,Jag1,Mstn,Igfbp5,Fst,Cartpt,Ranbp3l,Fbln1,Il6,Igf2,Hey2,Dio3,Zbtb16,Dll3,Efnb3,Sema4f,Ncapg2,Appl2,Ngfr,Rarb,Fgf10,Ascl1,Nfatc2,Gli3,Foxo1,Sox8,Inha,Plxna3,Sema3g,H1f8,Dll1,Trp63,Nrarp,Col5a1,Iqcb1,Hes5,Hdac7,Ifng,Nr2e1,Trim62,Ppara,Snai2,Tmem131l,Nrp1,Prtg,Lrp4,Nme2,Axin2,Fbn1,Chrd,Dcc,Hopx,Ovol2,Usf3,Gpr37l1,Rorb,Rbm15,Trim11,Sema4d,Fgl2,Pak1,Cit…
4734	GOBP_NEGATIVE_REGULATION_OF_RESPONSE_TO_WOUNDING	0.0757407	0.693724	0.343836	1.3065	339	83	Rtn4r,Apoh,Klk8,Klkb1,Git1,Smad3,Cldn3,Ubash3b,Tnr,Serpinf2,Epha4,Cd34,Fgf2,Cd9,Wfdc1,Serping1,Cask,C1qtnf1,Thbd,Plaur,Gp1ba,Slc12a2,D130043K22Rik,Plg,Alox5,F12,Nos3
779	GOBP_SMAD_PROTEIN_COMPLEX_ASSEMBLY	0.0758621	0.693724	0.576783	1.45204	373	13	Fkbp1a,Pmepa1,Ppm1a,Smad6,Smad3
8108	HP_RESPIRATORY_FAILURE	0.0759068	0.693724	0.280409	1.22309	315	199	Col6a1,Klhl40,Acvr1,Foxj1,Cdt1,Dnah9,Anxa11,Gmnn,Col12a1,Cfap300,Nefh,Pon3,Sftpb,Dnai1,Acta1,Chrna1,Large1,Tbk1,Hydin,Bche,Gls,Chmp2b,Epha4,Slc25a46,Lmod3,Dnah1,Spef2,Ube3b,Ltbp3,Mttp,Chrnb1,Nkx2-1,Pfn1,Abca3,Plp1,Trpv4
8393	HP_ABNORMAL_5TH_FINGER_MORPHOLOGY	0.0759145	0.693724	-0.267603	-1.19545	468	359	Smo,Gpc3,Cenpe,Twist1,Bbs12,Jag1,Igf2,Kmt2a,Dact1,Gabrd,Fgf10,Gpc4,Lifr,Ccnd2,Chd7,Traip,Gli3,Slc26a2,2210408I21Rik,Zfp462,Trp63,Efnb1,Ccnq,Cc2d2a,Chrna7,Auts2,Evc2,Mbd5,Gja1,Emg1,Pkdcc,Braf,Chsy1,Rfc2,Ccdc28b,Bmp2,Ift80,Nono,Ift122,Pola1,Cspp1,Bbs1,Tfap2b,B3glct,Plk4,Fzd2,Wnt7a,Hdac8,Slc2a10,Tgfbr1,Ofd1,Runx2,Arid1b,Pigs,Atrip,Lmx1b,Fance,Phf21a,Xrcc4,Telo2,Nxn,Trrap,Stag2,Spop,Orc6,Arid2,Mlxipl…
10643	LEIN_ASTROCYTE_MARKERS	0.0761508	0.694106	-0.423527	-1.37093	401	42	Mfge8,Matn4,Slc6a20a,Gldc,Sox8,Plpp3,Bcan,S1pr1,Gja1,Gpr37l1,Cd63
10175	HP_CORNEAL_EROSION	0.0761596	0.694106	-0.441956	-1.38604	398	36	Prdm5,Aloxe3,Fgf10,Fermt1,Trp63,Spint2,Plcg2,Tgm1,Gjb2,Uros,Cers3
8399	HP_SHORT_PALM	0.0761853	0.694106	-0.348805	-1.30677	420	90	Antxr2,Gpc3,Magel2,Ccbe1,Crlf1,Gpc4,Adamtsl2,Evc2,Mbd5,Fbn1,Chsy1,Ndn,Ift80,B3galt6,B3glct,Fzd2
3378	GOBP_REGULATION_OF_STRIATED_MUSCLE_CELL_DIFFERENTIATION	0.0762094	0.694106	0.354538	1.31791	344	73	Bdnf,Mylk3,Mef2c,Cyp26b1,Rgs4,Bmp4,Fzd7,Myocd,G6pdx,Myog,Trim72,Lmod3,Shox2,Mesp1,Niban2,Rgs2,Bmp10
5674	GOCC_PLASMA_MEMBRANE_SIGNALING_RECEPTOR_COMPLEX	0.0764057	0.694543	-0.299653	-1.24126	442	178	Csf2rb2,Grik3,Acvr2a,Ramp3,Vwc2l,Il6,Shisa6,Zap70,Acvr2b,Chrna4,Tfr2,Skap1,Htr3a,Itga7,Itga8,Gria1,Traf1,Traf3,Itga4,Cacng5,Il6ra,Grin3a,Chrna7,Grid2,Alcam,Irs1,Itga1,Itga10,Chrna2,Cd79a,Gpr156,Bmp2,Ptk2b,Scrib,Tlr1,Tgfbr1,Lyn,Cnih3,Il27ra,Rnf31,Chrne,Synj2bp
3341	GOBP_POSITIVE_REGULATION_OF_MEMBRANE_PROTEIN_ECTODOMAIN_PROTEOLYSIS	0.0765296	0.694543	-0.571212	-1.44655	388	14	Sh3d19,Adra2a,Ifng,Adam8,Apoe
1058	GOBP_ANTERIOR_POSTERIOR_PATTERN_SPECIFICATION	0.076631	0.694543	-0.299956	-1.23959	443	176	Smo,Gpc3,Acvr2a,Hey2,Acvr2b,Nr2f2,Zbtb16,Dll3,Gli3,Dll1,Nrarp,Hes5,T,Fzd5,Pcgf2,Myf6,Axin2,Hes6,Hes7,Hes1,Atm,Bmp2,Fgf8,Cfc1,Tifab,Tbx18,Pofut1,Cdon,Osr1,Tgfbr1,Prkdc,Foxc1,Bhlhe40,Tbx6,Rarg,Ep300,Neurod1,Tshz1,Pbx3,Aurka,Ripply2,Hoxc10,Mesp2,Bptf,Nog,Fezf2,Emx2,Foxc2,Med12,Wnt5a
7505	HP_ABNORMALITY_OF_THE_LARYNX	0.0766534	0.694543	0.295165	1.24155	327	155	Sema3e,Hyls1,Sox4,Anxa11,Gabrg2,Cat,Satb2,Gmnn,Col12a1,Nefh,Pon3,Fras1,Tbk1,Lrp12,Kras,Chmp2b,Lmna,Mymk,Grin2a,Epha4,Rspo1,Extl3,Ano3,Serping1,Tspyl1,Sox9,Ube3b,Syt1,Rspo2,Hspg2,Ltbp3,Mgp,Pfn1,Plp1,Amer1,Gp1bb,Kif22,Plg,Tctn3,Lamb3,Ralgapa1,Asah1,Lamc2,Nfix,Snip1,Casr,Grip1,Flna,Dync2i1,Scn4a,Aff4,Kansl1,Nek1,Sqstm1,Kcnma1
4483	GOBP_CELLULAR_RESPONSE_TO_OXIDISED_LOW_DENSITY_LIPOPROTEIN_PARTICLE_STIMULUS	0.0766877	0.694543	0.623933	1.45897	375	10	Cd68,Ticam1,Tlr6
6525	GOMF_VIRION_BINDING	0.0766877	0.694543	0.624131	1.45943	375	10	Cd209e,Anxa2,Nectin1,Cd209a,Tsg101,Siglec1
4874	GOBP_POSITIVE_REGULATION_OF_CALCIUM_ION_TRANSMEMBRANE_TRANSPORT	0.0767373	0.694543	-0.384294	-1.33649	412	60	Capn3,Hap1,Npsr1,Ramp3,Stac,Gstm7,Hspa2,Trdn
10445	DESCARTES_MAIN_FETAL_NEUROENDOCRINE_CELLS	0.0767834	0.694543	-0.346916	-1.30339	422	93	Rab26,Hap1,Fibcd1,Htr2c,St18,Pth2r,Grik1,Dll3,Ascl1,Car8,Rasd1,Gck,Gkn2,Chrd,Hes6
3285	GOBP_NEGATIVE_REGULATION_OF_ANTIGEN_RECEPTOR_MEDIATED_SIGNALING_PATHWAY	0.076939	0.694543	0.47637	1.41148	370	24	Lgals3,Cd22,Fcgr2b,Thy1,Pawr,Ptpn6,Ubash3a,Sla2,Ptprj,Ceacam2,Dusp3,Dgkz,Cd300a
4956	GOBP_NEURON_PROJECTION_EXTENSION	0.0769949	0.694543	0.292582	1.23639	329	160	Cpne9,Sema3a,Sema3e,Sema7a,Nrn1l,Sema3c,Cpne5,Rtn4r,Emx1,Draxin,Twf2,Plxna1,Ulk2,Rnf157,Islr2,Pou4f2,Tnr,Sh3gl2,Sema4c,Llph,Cdk5r1,Cpne1,Eif4g2,Syt1,Tmem108,Hsp90aa1,Ppp3cb,Sema4a,Slc9a6,Ddr1,Dip2b,D130043K22Rik,Slc23a2,Rab11a,Wnt3a,Iqgap1,Ryk
3977	GOBP_POSITIVE_REGULATION_OF_CELL_CYCLE_ARREST	0.0770433	0.694543	0.351787	1.31677	344	76	Gadd45a,Cdkn1a,Plk2,Sox4,E2f1,Pidd1,Tfdp2,Plk3,Id2,Myog,Cnot7,Cdk5r1,Pcna,Triap1,Tnks1bp1
9316	HP_ABNORMALITY_OF_EPIDERMAL_MORPHOLOGY	0.0770666	0.694543	-0.392311	-1.34797	412	56	Dsp,Aloxe3,Exph5,Samhd1,Gjb3,Gja1,Cib1,Cldn1,Il7r,Dcaf17,Enpp1,Serpinb7,Tgm1,Krt1,Cers3,Abcc6,Lrba,Xylt2,Egfr,Chst8,Zmpste24,Nipal4,Il2ra,Krt13,Rnf168
6319	GOMF_ION_GATED_CHANNEL_ACTIVITY	0.0771165	0.694543	0.429319	1.37873	367	35	Trpm4,Ano10,Nmur2,Ttyh1,Calhm1,Asic1,Tmem63a,Ano4,Ano8,Ttyh3,Trpm5,Ano1,Kcnmb3,Kcnmb2,Kcnma1,Catsper2
10432	DESCARTES_MAIN_FETAL_GRANULE_NEURONS	0.0772066	0.694543	-0.525354	-1.43472	397	19	Ntf3,St18,Dio3,Fgf5,Klk4,Prph
10454	DESCARTES_FETAL_CEREBELLUM_GRANULE_NEURONS	0.0772066	0.694543	-0.525354	-1.43472	397	19	Ntf3,St18,Dio3,Fgf5,Klk4,Prph
5992	GOMF_ENZYME_ACTIVATOR_ACTIVITY	0.0773663	0.695081	0.242091	1.15286	281	469	Rgs6,Stard8,Arhgdig,Arhgef15,Cdkn1a,Rgs10,Cdk5r2,Racgap1,Arhgap42,Mybpc3,Gprc5c,Apoh,Chn2,Stxbp5,Arhgap23,Arhgap32,Arhgef10l,Rgs4,Asap2,Prss22,Stxbp5l,Arap2,Arhgap12,Pcolce2,Spry2,Arhgap44,Rin2,Atp1b3,Git1,Ltc4s,Slx4,Prex1,Incenp,Noxa1,Arhgap45,Rgs17,Rasa4,Nrg3,Azin1,Rabgap1l,Plcb1,Clpsl2,Tbc1d4,Arhgap30,Arhgef11,Arhgap33,Arhgap1,Acap3,Dnajc1,Smap1,Mark2,Mmp24,Tbc1d22a,Cdc42ep2,Rangap1,Cdk5r1,Rap…
6082	GOMF_CORECEPTOR_ACTIVITY	0.0775472	0.695081	-0.418104	-1.36067	410	43	Igsf1,Acvr2a,Ramp3,Ngfr,Gpc4,Itga4,Nrp1
9005	HP_ABNORMAL_ADIPOSE_TISSUE_MORPHOLOGY	0.0775801	0.695081	0.286432	1.23084	326	179	Rasgrp1,Fhl2,Cdkn1a,Tcap,Syne1,Mybpc3,Tnnc1,Col3a1,Col1a2,Mefv,Pparg,Dsg2,Ski,Ccl12,Clmp,Kcnj6,Pik3r1,Kras,Spred1,Lmna,Trmt10a,Scn5a,Tyrobp,Alms1,Hand2
7299	HP_POOR_WOUND_HEALING	0.07765	0.695081	0.505672	1.42953	377	20	Col1a2,Col12a1,Ntrk1,Itgb2,Cfh,Ddr2,F8,Col5a2
4079	GOBP_RIBONUCLEOPROTEIN_COMPLEX_SUBUNIT_ORGANIZATION	0.0777238	0.695081	-0.302811	-1.24365	447	168	Ago4,Srpk3,Rps5,Mdn1,Prpf3,Rpsa,Eif3k,Sfswap,Rpl13a,Atm,Snrpd2,Yju2,Ago2,Lsm4,Znhit3,Prpf19,Eif3h,Prkdc,Gemin2,Scaf11,Luc7l,Rrs1,Snrpf,Srsf9,Celf4,Gemin7,Setx,Puf60,Ddx39b,Rpl24,Adar,Ago1,Rpl11,Rrp7a,Sart1,Abt1,Eif3g,Rpl38,Shq1,Prpf39,Gcfc2,Ddx23,Xrcc5,Atr,Rsl24d1,Srsf1,Fastkd2,Znhit6,Ppan,Prpf31,Celf2,Xab2,Tarbp2,Rbm5,Snrpd3,Hsp90ab1,Rps15,Bop1
7478	HP_SLENDER_BUILD	0.0777289	0.695081	0.457948	1.39861	370	28	Col6a1,Tubb4a,Acta1
7483	HP_ANTERIORLY_PLACED_ANUS	0.0779636	0.695081	-0.406755	-1.35491	414	48	Fat4,Dact1,Frem1,Dll1,Gas1,Fgf8,Pigv,Cdon,B3glct
5686	GOCC_INTRINSIC_COMPONENT_OF_POSTSYNAPTIC_SPECIALIZATION_MEMBRANE	0.0779817	0.695081	0.35909	1.31443	356	67	Gsg1l,Nectin3,Cacng3,Clstn1,Cdh10,Chrna1,Epha7,Gabra4,Oprd1,P2rx6,Rgs7bp,Grin2a,Nlgn2,Lrrc4b,Cacng2,Lrrtm2,Chrnb1,Slc16a3,Lrrc4
4090	GOBP_NEGATIVE_REGULATION_OF_PROTEIN_SERINE_THREONINE_KINASE_ACTIVITY	0.0780028	0.695081	0.306729	1.25261	338	127	Dusp14,Gadd45a,Cdkn1a,Dusp5,Prkar1b,Inka2,Rgs4,Adipoq,Uchl1,Dusp9,Bmp4,Spry2,Myocd,Dusp6,Mapk8ip1,Cdkn2d,Spred1,Spred3,Dusp2,Cblc,Dusp7,Rgs2,Sorl1,Smpd1,Cebpa,Dab2ip,Pycard,Ywhag,Hspb1,Ptpn6,Pkia,Sfrp2,Lrp5,Sfn,Inka1,Paqr3,Dnaja1,Rgs14
10716	Gemma_GSE10415_7_Brain_Regions_in_20_Inbred_Strains_of_Laboratory_Mice_StrainOrLine_MOLF.Ei_Down	0.0781046	0.695081	-0.272127	-1.2004	477	313	Cdhr1,Crym,Cav3,Lhx9,Pdzrn3,Krt12,Tnip2,Prkg1,Rab38,Aqp11,Pgm5,Itga8,Eci1,Upk1b,Il33,Lmo2,Slc22a3,Pxmp2,Elovl2,Nmb,Diaph2,Bcan,Nat8f5,Rint1,Ppp1r16b,Nat8f1,Speg,Zfp605,Trpc7,Wnt11,Zfp78,Cdkl1,Cyp4f15,St8sia1,Opn5,Cars2,Mtmr12,Adamts20,Myoz2,Amdhd2,Kcnq5,Gdf9,Ccdc28a,Abhd1,Atp4a,Lamtor2,Il20rb,Anapc13,Magix,Dab1,Mettl23,Snapc5,Kifc2,Ccdc115,Eml3,Elf5,Phlpp2,Terb1,Tmprss11g,Chchd1,Celf4,Cox20,Fgfbp…
2937	GOBP_PYRIMIDINE_NUCLEOSIDE_CATABOLIC_PROCESS	0.0781067	0.695081	-0.539367	-1.43176	400	17	Dpyd,Upp1,Nt5e,Nt5c1a
8433	HP_ABNORMALITY_OF_TEMPERATURE_REGULATION	0.0782496	0.695081	-0.267041	-1.19082	480	352	Ryr1,Gpc3,Kdf1,Myh3,Rab27a,Bcl6,Magel2,Scnn1a,Il6,Zbtb16,Lama3,Crlf1,Cacna1s,Chek2,Sting1,Edn3,Ascl1,Rag2,Lifr,Slc22a4,Chd7,Dll1,Traf3,Malt1,Il6ra,Nabp1,Mif,Ifng,Samhd1,Cftr,Pml,Alpl,Il2rg,Gabra2,Cldn10,Gas1,Myf6,Ddb2,Nlrc4,Dguok,Pts,Cd79a,Scn9a,Ndn,Atm,Krt18,Il7r,Pkhd1,Fgf8,Prkcd,Enpp1,Slc4a1,Stat2,Irak1,Gch1,Slc11a1,Cdon,Il17f,Ctrc,Htr1a,Cybb,Slc19a3,Gypc,Dclre1c
3186	GOBP_APPENDAGE_DEVELOPMENT	0.0782609	0.695081	-0.306026	-1.2467	449	158	Gpc3,Twist1,Hdac1,Kdf1,Myh3,Tgfb2,Nr2f2,Zbtb16,Rarb,Fgf10,Chd7,Gli3,Tbc1d32,Trp63,Slc7a11,Pbx2,Foxn1,Frem2,Lrp4,Dlx6,Pkdcc,Ift80,Fgf8,Ift122,Notch2,Osr1,Tfap2b,Fermt2,Cacna1c,Wnt7a
4261	GOBP_REGULATION_OF_MUSCLE_SYSTEM_PROCESS	0.0782668	0.695081	-0.293177	-1.23023	456	199	Dsp,Npy2r,Cav3,Stc1,Nos1,Mstn,Klf4,Mlip,Igfbp5,Tacr3,Rnf207,Prkg1,Agt,Gstm7,Adra2a,Foxo1,Kit,Myl9,Atp2b4,Ppara,Sri,Tnnt2,Dock4,Gucy1a1,Pde9a,Pak1,Ccn2,Slc8a3,Ehd3,Tifab,Sod1,Mtmr4,Gper1,Cacna1c,Tacr2,Parp1
5424	GOCC_ENDOSOME_LUMEN	0.0783574	0.695081	0.457232	1.39643	373	28	Prlr,Ctsk,Sftpb,Pdlim4,Prl,Napsa,Prf1,Lrpap1,App,Ctsb,Il12a,Ins2,Il12b,Lgmn
2415	GOBP_POSITIVE_REGULATION_OF_ACTIVATED_T_CELL_PROLIFERATION	0.0784124	0.695081	-0.529166	-1.42895	404	18	Icosl,Igf2,Igfbp2,Ager
663	GOBP_NEUROTRANSMITTER_TRANSPORT	0.0784501	0.695081	0.279347	1.22172	327	201	Slc18a3,Drd1,Syn3,Drd4,Syt12,Syt6,Stxbp5,Rap1b,Prkcg,Napa,Mef2c,Syt5,Syn1,Unc13b,Stxbp5l,Slc6a17,Stx1a,Git1,Stxbp1,Sv2c,Chat,Bloc1s6,Pip5k1c,Vamp2,Htr2a,Asic1,Kcnj10,Hcrt,Cacnb2,Cask,Napb,Lin7a,Gad2,Snap29,Syt1,Slc6a12,Slc6a8,Per2,Slc17a7,Prepl,Slc22a1,Tspoap1,P2ry4,Erc2,Rims3,Slc1a7,Doc2a,Prkcb,Rims4,Lrrk2,Chrnb4,Stx1b,Stx11,Pclo,Hrh3,Apba1,Itgb3,Nrxn2,Prrt2,Gipc1
7339	HP_BROAD_PALM	0.0784615	0.695081	-0.481231	-1.40973	407	26	Gpc3,Gpc4,Fbn1,Ift80,B3glct,Ofd1
8416	HP_INCREASED_BODY_WEIGHT	0.0784753	0.695081	-0.261736	-1.18133	489	398	Cdhr1,Ryr1,Smo,Igsf1,Dpyd,Bbs12,Car4,Magel2,Mertk,Pde11a,Cartpt,Tacr3,Kmt2a,Ndnf,Prokr2,Cacna1s,Gabrd,Chd7,Gli3,Flrt3,Nrl,Tub,H2-Ab1,Scaper,Gck,Trip4,Crb1,Thra,Ahi1,Atp10a,Myf6,Prom1,Prpf3,Dcc,Traf3ip1,Kiz,Pkdcc,Braf,Zbtb20,Rfc2,Blk,Arhgef6,Ndn,Ccdc28b,Hace1,Pak3,Abcc8,Adcy3,Fgf8,Enpp1,Usp27x,Agrp,Bbs1,Stx16,Il17rd,Dlk1,Phip,Hdac8,Apoe,Nsmf,Ofd1,Huwe1,Phf21a,Xrcc4,Upf3b,Sox2,Cyp19a1,Kmt2c,Ghr,Imp…
8042	HP_HIGH_NARROW_PALATE	0.0785331	0.695081	-0.328575	-1.27874	438	116	Gpc3,Tgfb2,Chd3,Prkg1,Myh11,Gpc4,Kcnk9,Vac14,Mplkip,Asxl3,Sms,Lrp4,Fbn1,Med12l,Braf,Ccdc28b,Nono,Ift122,Rnf113a2,Bbs1,Fzd2,Wnt7a,Tgfbr1,Runx2,Mylk,Orc6,Mat2a,Arid2,Abcc6,Ercc2,Cdk10,Ermard,Wnt5a,Neb,Apc,Cdc6,Acta2,Intu,Mfap5,Fgfr3,Bmpr1a
6258	GOMF_MYOSIN_BINDING	0.0786344	0.695417	0.362761	1.3199	356	65	Myl4,Mybpc3,Stxbp5,Gsn,Lmtk2,Rala,Stxbp5l,Stx1a,Mobp,Acta1,Rab25,Myo19,Trak2,Mlph,Rab8a,Arfgef2,Triobp,Rhoa
9352	HP_FACIAL_SHAPE_DEFORMATION	0.078839	0.696318	-0.629734	-1.47087	401	10	Agt,Itga8,Pkhd1,Nphp3
9068	HP_SIMPLIFIED_GYRAL_PATTERN	0.0788632	0.696318	-0.413661	-1.35378	418	44	Cenpe,Traip,Stil,Cit,Mpdz,Nde1,Foxg1,Plk4,Osgep,Prkdc,Xrcc4,Spop,Vldlr
9657	HP_HONEYCOMB_LUNG	0.0790351	0.697006	-0.6293	-1.46985	402	10	Dsp,Sftpc
1262	GOBP_POSITIVE_REGULATION_OF_PHOSPHATIDYLINOSITOL_3_KINASE_SIGNALING	0.0792672	0.697006	-0.350194	-1.30033	436	86	Ntf3,Tgfb2,Flt3,Dcn,Agt,Wnt16,Kit,Angpt1,Kdr,Sema4d,Pdgfra
208	GOBP_OSTEOBLAST_DEVELOPMENT	0.0792844	0.697006	0.559684	1.43901	389	14	Ache,Satb2,Smad3,Jund
9301	HP_INCREASED_NUMBER_OF_TEETH	0.0794251	0.697006	-0.434323	-1.38027	419	38	Fat4,Ccbe1,Trp63,Camta1,Fzd2,Ofd1,Runx2,Nxn,Ep300,Puf60,Wnt5a,Apc,Kcnn3,Adamts3,Nhs
10116	HP_ABNORMAL_EATING_BEHAVIOR	0.0794264	0.697006	-0.368946	-1.32	431	70	Gpr101,Dpyd,Pcdh19,Magel2,Il6,Gabrd,Mn1,Mbd5,Atp10a,Braf,Ndn
5271	GOCC_SMALL_RIBOSOMAL_SUBUNIT	0.0794366	0.697006	-0.402504	-1.35121	422	50	Rps15a,Mrps6,Rps5,Rps21,Rpsa,Mrpl42,Rack1,Mrps31,Mrps10,Rps25,Mrps14,Rps9,Mrps26,Mrps9,Dap3,Mrps33,Rps7,Mrps16,Rps15
2279	GOBP_SODIUM_ION_TRANSMEMBRANE_TRANSPORT	0.0795294	0.697006	0.291055	1.23127	337	162	Slc4a11,Scn1b,Tesc,Drd4,Cacna1g,Slc20a1,Hcn1,Scn4b,Slc8a2,Slc24a4,Slc6a17,Trpm4,Fxyd4,Slc4a9,Atp1b3,Ptpn3,Fxyd7,Cacna1i,Fxyd1,Slc4a5,Slc9a2,Slc34a2,Slc9a3,Scn5a,Atp1a1,Asic1,Kcnk1,Slc8b1,Trpm2,Slc6a12,Shroom2,Atp1b1,Slc6a8,Slc6a19,Slc17a7,Fgf12,Scnn1g,Abcb11,Atp1a3,Stk39,Slc9a6,Neto2,Hcn2,Slc12a2,Slc9a1
10276	DropViz_STR_Microglia_Macrophage_C1qb_cluster-markers.csv	0.0795699	0.697006	0.27984	1.21628	332	195	Cd68,Rgs10,Fam111a,Clec4a3,Cd14,Blnk,Casp8,Lst1,Ms4a6c,Cd52,Lgals9,Lyl1,Pon3,Ccl12,Ltc4s,Ctsz,Ppp1r18,Mylip,Ptgs1,Rps6ka1,Arpc1b,Gsdmd,Tmem37,Irf8,Itgb2,Anxa3,Cfh,Ptprc,Tyrobp,Tlr7,Fcgr2b,Abi3,Ncf1,P2ry12,Mafb,Unc93b1,Fcgr3,Cyba,Clic1,Tlr13,Lair1,Lat2,Pycard,Hck,Cryba4,Csf3r,Ptpn6,C1qa,C3ar1,Tmem86a,Camk1,Cd53,C1qb,Ctsd,Ncf2,Ptafr,Fermt3,Gcnt1,Tgfb1,Cd86,Pros1,Aim2,Lgmn,P2ry13,Fcgr1,Pf4,Gusb,Ifng…
9152	HP_MUSCLE_FIBRILLATION	0.0795715	0.697006	-0.448419	-1.38749	415	34	Ryr1,Sh3tc2,Kcnk9,Slc25a21,Myf6,Nop56,Hint1
5235	GOCC_MICROTUBULE_ASSOCIATED_COMPLEX	0.0795799	0.697006	0.297766	1.23522	340	143	Kif17,Actl10,Dnah9,Mefv,Lrp8,Kif1a,Dynlrb2,Kif12,Dnai1,Acta1,Incenp,Dcx,Haus3,Kif26a,Dynlt3,Kif27,Dnah1,Haus1,Actr1b,Klc3,Dync1li1,Dnah6,Kif2a,Kif15,Kif22,Nudcd3,Kif18b,Dnah11,Kif21b,Haus2,Kif3b,Dnah8,Kif18a,Dnah12,Kif3c
10883	Gemma_GSE23182_Systemic_inflammation_modulates_Fc_receptor_expression_on_microglia_in_chronic_neurodegeneration_Treatment_lipopolysaccharide_Up	0.0796397	0.697006	0.288289	1.23217	335	173	Ifitm3,Ifitm1,S100a11,Cdkn1a,A2m,Sgk1,Herc6,Ctla2a,Ly6a,Pla2g3,Ifrd1,Ucp2,Ms4a6c,Man1a,Itpk1,Rin2,Gfpt2,Tcim,Scgb3a1,Pdlim4,Azin1,Plin4,Gpd1,Zfand4,Phyhd1,Fcgr2b,Mfsd2a,Ggta1,Rcan1,Rab20,Klf9,Galnt7,Fcgr3,Tspo,Sulf2,Csnk1g3,Vasn,Eif4ebp1,Pycard,Pnpla2,Anxa2,Lrrc8a,Hspb1
8952	HP_HYPOPLASIA_OF_PENIS	0.07984	0.698121	-0.262276	-1.18188	498	390	Cdhr1,Ryr1,Fat4,Smo,Gpc3,Bbs12,Myh3,Car4,Magel2,Mertk,Tacr3,Igf2,Kmt2a,Dact1,Ndnf,Zbtb16,Prokr2,Gabrd,Gpc4,Chd7,Gli3,Flrt3,Nrl,Dll1,Trp63,Tub,Scaper,Map3k1,Vac14,Samhd1,Crb1,Frem2,Mbd5,Ahi1,Gas1,Prom1,Prpf3,Dcc,Kiz,Ar,Rfc2,Ndn,Ccdc28b,Ift80,Fgf8,Dcaf17,Rnf113a2,Bbs1,Il17rd,Cdon,Tbc1d20,Fzd2,Wnt7a,Hdac8,Mtm1,Axl,Prkdc,Nsmf,Ofd1,Gnrh1,Fktn,Prrx1,Lmx1b,Huwe1,2700049A03Rik,Phf21a,Xrcc4,Nxn,Trrap,Sox2…
2528	GOBP_AMYLOID_PRECURSOR_PROTEIN_BIOSYNTHETIC_PROCESS	0.0798943	0.698121	0.559053	1.43739	392	14	Necab3
7606	HP_FRAGILE_NAILS	0.0799615	0.698152	-0.467855	-1.40182	414	29	Dsp,Lama3,Efnb1,Mplkip,Gja1,Smarcd2
3000	GOBP_GAMMA_DELTA_T_CELL_ACTIVATION	0.0800976	0.698785	0.547362	1.43077	393	15	Sox4,Egr3,Ptprc,Sox13,Stat5b,Ccr9
4482	GOBP_LIPID_DROPLET_FORMATION	0.080359	0.700508	0.619325	1.44819	393	10	Smim22
8375	HP_MUSCLE_ABNORMALITY_RELATED_TO_MITOCHONDRIAL_DYSFUNCTION	0.0804705	0.700924	-0.385957	-1.33255	430	58	Cav3,Dguok,Ndufs3,Slc25a10,Ndufs7,Nubpl,Ndufb11,Ndufa11,Ndufs8,Surf1,Ethe1,Tmem126b,Ndufs1,Ndufb3,Yars2,Msto1,Rrm2b,Polg2,Fdx2,Cox6b1,Ndufa6,Coa3,Foxred1,Taco1,Ndufs2,Pnpt1,Iscu
10419	DURANTE_ADULT_OLFACTORY_NEUROEPITHELIUM_RESPIRATORY_EPITHELIAL_CELLS	0.0805629	0.701172	0.618981	1.44739	394	10	Lyz1,Dmbt1,Pigr,Ier3,Scgb1a1,Bpifb1,Slpi
10338	MANNO_MIDBRAIN_NEUROTYPES_HGABA	0.0807918	0.702607	-0.233684	-1.125	550	981	Tenm1,D430041D05Rik,Tmem255a,Gfra1,Frmd4b,Pcdh19,Pnck,Grik3,Tpd52l1,Amer3,Tcerg1l,Shisal1,Csgalnact1,Pde11a,Acvr2a,Dact1,Zcchc12,Spata13,Chd3,Stk32b,Acvr2b,Chrna4,Tshz2,Thsd7a,Grik1,B3galt2,Tnrc6c,Tafa2,Tac1,Lama3,Negr1,Gpr12,Slc6a1,Nrp2,Tbc1d2b,Tox3,Pdzrn4,Catsperg1,Clvs2,Pde1b,Plppr1,Pnma2,Nrsn1,Itga8,Ntng1,Ap1s2,Gria1,Lgi2,Prdm8,Slc22a4,Camk2n2,Slc17a6,Tbc1d32,Jph1,Them4,Fam184a,Plxna3,Celsr3,…
1546	GOBP_REGULATION_OF_CEREBELLAR_GRANULE_CELL_PRECURSOR_PROLIFERATION	0.0809957	0.703822	-0.611355	-1.45761	409	11	Smo,Zfp423,Gpr37l1
1409	GOBP_PEPTIDYL_LYSINE_METHYLATION	0.0811252	0.704074	-0.335169	-1.28422	446	105	Prdm5,Kmt2a,Rif1,Rlf,Auts2,Pagr1a,Eef2kmt,Smyd2,Phf19,Mettl22,Eef1akmt1,Mtf2,Sirt1,Camkmt,Rbbp5,Antkmt,Ezh1,Kmt2c,Prmt6,Phf1,Wdr5b,Mllt6,N6amt1,Dpy30,Trmt112,Myb,Zfp369,Dnmt1,Mecp2,Cxxc1,Smad4,Zfp110,Pygo2,Ash2l,Nsd1,Prdm9,Eed,Prdm16,Ehmt1,Arid4a
1932	GOBP_INTERLEUKIN_8_PRODUCTION	0.081153	0.704074	0.351004	1.30729	365	74	Bcl3,Tlr9,Cd14,Clec7a,Prg3,Adipoq,Cd74,Tlr5,Zfp580,Gdf2,Bpi,Tlr6,Tlr8,Cd244a,Ptprc,Tlr7,Hspa1a,Lrrc19,Elane,Nos2,Ssc5d,Pycard,Anxa4,F2r,Fadd,Il10,Stat3,Rela,Ddit3,Tirap,Cd2
69	GOBP_CELL_MORPHOGENESIS	0.0814026	0.705682	0.219912	1.10243	259	951	Cpne9,Bdnf,Sema3a,S100a6,Mpl,Olfm4,Sema3e,Sema7a,Gpc1,Nrn1l,Sema3c,Cpne5,Sgk1,Unc5d,Meltf,Ephb6,Epha8,Rtn4r,Coch,Scn1b,Ermn,S100a10,Fam171a1,Emx1,Draxin,Twf2,Tfcp2l1,Vstm2l,Lpar1,Skil,Lmtk2,Mef2c,Plekho1,Brsk2,Kndc1,Klk8,Zfpm1,Plxna1,Ulk2,Cnmd,Rnf157,Rhoq,Tubb3,Cdh10,Nrtn,Fzd7,Arhgef26,Islr2,Prkca,Fblim1,Rcc2,Lrp8,Arhgap44,Nefh,Kif1a,Vax2,Cdh9,Hoxa13,Ccl12,Stradb,Lratd1,Adgrb1,Epha5,Stxbp1,Fstl4,…
8104	HP_APNEIC_EPISODES_PRECIPITATED_BY_ILLNESS_FATIGUE_STRESS	0.0815827	0.705819	0.617694	1.44438	399	10	Slc18a3,Pdha1,Chat,Myo9a,Vamp1
4205	GOBP_BUNDLE_OF_HIS_CELL_TO_PURKINJE_MYOCYTE_COMMUNICATION	0.0816246	0.705819	-0.580103	-1.44428	413	13	Dsp,Kcna5
2940	GOBP_ALCOHOL_BIOSYNTHETIC_PROCESS	0.0817863	0.705819	-0.313287	-1.25809	466	141	Moxd1,Acaa2,Pck2,Ippk,Acer3,Clcn2,Pcbd2,Cftr,Mas1,Isyna1,Pts,Impa2,Insig2,Hmgcr,Park7,Bmp2,Plcg2,Acacb,Ptk2b,Sod1,Gch1,Ipmk,Gper1,Ip6k1,Apoe,Erlin2,H6pd,Msmo1,Itpka,Plek,Pdxp,Tm7sf2,Ran,Cyp51,Ip6k2,Dhdds,Prkaa1,Lhcgr,Hmgcs1,Cyp27b1,Lbr
4912	GOBP_REGULATION_OF_VASCULAR_ASSOCIATED_SMOOTH_MUSCLE_CELL_DIFFERENTIATION	0.0818414	0.705819	-0.555082	-1.42956	415	15	Cth,Hey2,Nfatc2,Kit
5664	GOCC_HIPPOCAMPAL_MOSSY_FIBER_TO_CA3_SYNAPSE	0.0818786	0.705819	0.448257	1.38196	393	29	Nectin3,Syt12,Prkar1b,Stxbp5,Slc30a3,Epha7,Sh3gl2,Cacng2,Lrrtm2,Grik4,Syt1
711	GOBP_CELLULAR_DEFENSE_RESPONSE	0.0818938	0.705819	0.402388	1.35574	383	44	Cd300c2,Lsp1,Lgals3bp,H2-M3,Ly96,Trat1,Tyrobp,Ncf1,Prf1,Il1rl2,Ccr9,Ccr6,Ncr1,Cxcr2,Adora2b,Rela,Ncf2,Pnliprp2
10236	Neuron_CorticoSpinal_Doyle_Cell_2008	0.0820757	0.705819	0.518061	1.4203	396	18	Ly6a,Slc7a4,Mef2c,Clstn1,Slc39a10,Pfkp,Acsl4,Cacna2d1
3070	GOBP_INOSITOL_LIPID_MEDIATED_SIGNALING	0.0820805	0.705819	-0.297605	-1.23327	474	179	Ntf3,Twist1,Tgfb2,Flt3,Klf4,Dcn,Mapk3,Agt,Wnt16,Pik3ip1,Car8,Ltk,Pip5k1b,Npr3,Kit,Irs1,Angpt1,Ppp1r16b,Kdr,Sema4d,Pdgfra
10766	Gemma_GSE50423_Contextual_fear_conditioning_in_the_mouse_hippocampus_timepoint_12.h_Down	0.0822198	0.705819	-0.252473	-1.16393	522	505	Bbs12,Pcdh19,Gm266,Nos1,Pdzrn3,Ccno,Dusp1,Kcnk10,Mlip,Slc25a18,Igfbp5,Fabp7,Scnn1a,Parvb,Prkg1,Nckap5,Prokr2,Lama3,Adcy8,Appl2,Syna,Vwa3b,Adamts1,Gldc,Zfp692,Ntng1,Ranbp17,Krt10,Pla2g4e,Dalrd3,Crtap,Npas4,Vtn,Phkg1,Fam163a,Igsf8,Grin3a,Vwa3a,Ndst4,Grid2,2310022B05Rik,Asxl3,Pdk4,Gabra2,Cwc27,Cldn10,Rgs20,Slc27a1,Fbn1,Dcc,Tnc,Fam13a,Hebp1,Cln6,Sytl2,Lcat,Nt5c3b,Ddb2,Rorb,Dguok,Cntnap5a,Dhrs3,Lgr4,A…
6938	HP_ABNORMAL_LOCATION_OF_EARS	0.0822273	0.705819	-0.24298	-1.14155	538	664	Fat4,Gpc3,Twist1,Bbs12,Greb1l,Myh3,Magel2,Ccbe1,Igf2,Kmt2a,Chd3,Dll3,Crlf1,Rps15a,Gabrd,Rarb,Sox5,Edn3,Itga8,Ascl1,Gpc4,Tsr2,Lifr,Stra6,Chd7,Gli3,Slc26a2,Prps1,Zfp462,Acer3,Ccnq,Unc80,Mn1,Zfp423,Cc2d2a,Vac14,Samhd1,Sms,Frem2,Camta1,Spint2,Auts2,Adsl,Exosc2,Cwc27,Pcgf2,Mbd5,Ahi1,Glis3,Dcps,Mars2,Fbn1,Hes7,Gja1,Septin9,Ripk4,Smarcd2,Braf,Zbtb20,Rpl18,Med13l,Chsy1,Rfc2,Mpdz,Dph1,Frmd4a,Umps,Cntnap1,…
2737	GOBP_MITOTIC_G1_S_TRANSITION_CHECKPOINT	0.0822992	0.705819	0.366729	1.32084	377	61	Gadd45a,Cdkn1a,Plk2,Sox4,E2f1,Pidd1,Tfdp2,Plk3,Cnot7,Pcna,Fbxo31,Triap1,Tnks1bp1
1425	GOBP_PEPTIDYL_SERINE_MODIFICATION	0.0823452	0.705819	-0.272218	-1.19486	499	299	Ntf3,Tenm1,Nos1,Pnck,Pkd1,Dcn,Ramp3,Il6,Fnip2,Galnt3,Ndnf,Stk32b,Mapk3,Rps6ka2,Ddit4,Chek2,Mif,Mast1,Stk32a,Ifng,Atp2b4,Ppm1f,Angpt1,Clk1,Plk1,Rps6ka4,Sptbn4,Braf,Rapgef3,Mgat5b,Pak1,Camkv,Clspn,Galnt13,Smg1,Map3k12,Smtnl1,Atm,Galnt1,Park7,Stox1,Prkcd,Prkg2,Pkn1,Prkd2,Rack1,Rps6ka5,Slc1a1,Spock2,Parp1,Caprin2,Tgfbr1,Prkdc
1051	GOBP_ANIMAL_ORGAN_MORPHOGENESIS	0.0824031	0.705819	-0.234355	-1.12658	560	952	Dsp,Ryr1,Fat4,Npy2r,Smo,Frzb,Gpc3,Ntn5,Twist1,Hdac1,Calb1,Cav3,Tgfb2,Stc1,Jag1,Lhx9,Rspo3,Pkd1,Fgf18,Igfbp5,Fst,Csgalnact1,Dcn,Il6,Igf2,Hey2,Dact1,Rnf207,Dio3,Frem1,Dlg5,Mapk3,Prox1,Agt,Lama3,Nrp2,Wnt16,Ngfr,Adamts1,Psme1,Rarb,Fgf10,Sox5,Ntng1,Tiam1,Thbs3,Gpc4,Ly6h,Stra6,Chd7,Gli3,Foxo1,Sox8,Celsr3,Nrl,Dll1,Trp63,Celsr1,Col5a1,Hes5,Stx2,Prkra,Onecut2,Pbx2,Slit3,T,Pml,Foxn1,Asxl3,Ppara,Alpl,Crb1,M…
5739	GOCC_BETA_CATENIN_TCF_COMPLEX	0.0824053	0.705819	0.583018	1.43781	406	12	Ldb1,Tle3,Bcl9,Tle1,Tle4,Tcf7l1,Lef1,Ctnnb1
3910	GOBP_RESPONSE_TO_FATTY_ACID	0.0824898	0.705819	0.373582	1.32634	382	57	Kcnk4,E2f1,Ucp2,Adipoq,Ffar3,Cat,Ucp1,Akr1c18,Gipr,Pdx1,Scd1,Acsl1,Smarcd1,Akr1c21,Sox9
4009	GOBP_CELLULAR_RESPONSE_TO_GROWTH_HORMONE_STIMULUS	0.0825143	0.705819	0.49409	1.41679	402	21	Prlr,Pik3r1,Gdf15,Prl,Ptk2,Socs2,Stat5a,Stat5b,Leprot,Stat3,Stat6
1764	GOBP_POSITIVE_REGULATION_OF_DEFENSE_RESPONSE	0.0825267	0.705819	0.258069	1.17934	323	297	Cd1d1,Penk,Rasgrp1,Ccn4,Ptgs2,Osmr,Coch,Muc20,Cebpb,Tlr9,Pla2g3,Tnfsf11,Mef2c,Pla2g5,Ffar3,Cgas,Creb3l3,Tbk1,Cx3cl1,Tomm70a,H2-M3,Kras,Tlr8,Clnk,Nlrc5,Ifnb1,Klk7,Tyrobp,Tlr7,Cd28,Osm,Akirin2,Tab3,Polr3c,Lilra5,Hsp90aa1,Clec4e,Cyba,Ube2k,Lta,Cebpa,Stat5b,Mapk13,App,Relb,Gprc5b,Pgc,Ereg,Cd209e,Pycard,Hmgb2,Hck,Pak2,Tnfrsf1a,Mgst2,Ccr7,Psmc6,Fadd,Lrrk2,Psma8,Tnfrsf11a,Il12a,Rela,Il18rap
10068	HP_DYSMENORRHEA	0.0825761	0.705819	-0.609856	-1.45403	417	11	Gpr101,Igf2
10317	MANNO_MIDBRAIN_NEUROTYPES_HPERIC	0.0827387	0.706229	-0.24161	-1.14074	544	708	Il1r1,Dsp,Ecm2,Frzb,Twist1,Foxq1,Stard13,Mfge8,Rftn1,Phldb3,Frmd4b,Cobll1,Bcl6,Car4,Jag1,Ppic,Lum,Pald1,Dcn,Hey2,Dact1,Prkg1,Myom2,Nr2f2,Pde7b,Map3k5,Afap1l2,Hspa2,Pxdc1,Slc6a1,Hbegf,Tbc1d2b,Prr16,Adamts1,Ifitm2,Sting1,Jun,Itga8,C2cd2l,Itprip,Arhgap6,Cebpd,Synm,Plekhh2,Pip5k1b,Filip1l,Crtap,Rapgef5,Lama4,Dgkh,Nrarp,Ptgr1,Arhgef4,Itga4,Aldh9a1,Arhgap26,Timp2,Txnip,Myl9,Lpp,Itm2c,Snai2,Rasgrp2,Plsc…
4855	GOBP_REGULATION_OF_BILE_ACID_METABOLIC_PROCESS	0.0828076	0.706229	-0.57907	-1.44171	419	13	Prox1,Kit,Nr1d1,Sirt1
10834	Gemma_GSE129569_Microglia_actively_remodels_adult_hippocampal_neurogenesis_through_the_phagocytosis_secretome_timepoint_24h_Up	0.0829981	0.706229	0.407586	1.36192	391	42	Tmsb10,Fbln7,Cacna2d2,Septin6,Synj2,Mapk9,Ptch2,Dab2ip,Eif6,Gp1bb,Pmf1,Elk4,Fam222a,Snta1
5042	GOBP_REGULATION_OF_SODIUM_ION_TRANSMEMBRANE_TRANSPORTER_ACTIVITY	0.083173	0.706229	0.386779	1.3366	388	50	Scn1b,Tesc,Drd4,Scn4b,Fxyd4,Ptpn3,Fxyd7,Fxyd1,Atp1b1,Fgf12,Stk39,Neto2,Slc9a1,Slmap,Ank3,Wnk2,Scn2b,Hecw2,Actn4
4046	GOBP_CELLULAR_RESPONSE_TO_DEXAMETHASONE_STIMULUS	0.0831899	0.706229	-0.46944	-1.39999	434	28	Mstn,Pck2,Ddit4,Ass1,Foxo1,Crh,Nr3c1,Tfap4,Gjb2
1244	GOBP_ASTROCYTE_DEVELOPMENT	0.0832073	0.706229	-0.431391	-1.37095	439	38	Smo,Bace2,Il6,Dll1,Ifng,Ager,Nr1d1
1223	GOBP_REGULATION_OF_PHOSPHATASE_ACTIVITY	0.0832944	0.706229	0.290501	1.2276	356	160	Tsks,Arpp19,Lgals3,Ppp3r1,Lmtk2,Mef2c,Magi2,Rimbp2,Fkbp1a,Ppp2r2b,Rock2,Slc39a10,Ppp3r2,Slc7a14,Ppp1r1a,Ppp1r37,Pkmyt1,Smad3,Bag4,Spred1,Fkbp1b,Ptprc,Tmem132d,Ppp1r10,Styxl1,Rcan1,Ppp1r36,Mtmr9,Ppp1r3b,Chp2
9046	HP_TRIANGULAR_SHAPED_PHALANGES_OF_THE_HAND	0.0833623	0.706229	-0.299509	-1.23096	479	170	Smo,Gpc3,Twist1,Kmt2a,Dact1,Rps15a,Fgf10,Ntng1,Gpc4,Tsr2,Gli3,Slc26a2,Trp63,Vac14,Exosc2,Rpl18,G6pc3,Chsy1,Bmp2,Pigb,Dlk1,Fzd2,Hdac8,Runx2,Fance,Pycr2,Nxn,Rpl31,Gnas,Ep300,Puf60,Bptf,Fanca,Nog,Med12,Wnt5a,Med13,Rpl11,Fbxw11,Kcnn3,Fancl,Prkd1,Flnb,Intu,Fgfr3,Bmpr1a,Ercc4,Fgf9,Rps7,Fanci,Xylt1,Lig4,Fancm,Actl6b,Mad2l2,Trmt1,Nsd1,Brca2
3508	GOBP_POSITIVE_REGULATION_OF_HAIR_FOLLICLE_DEVELOPMENT	0.0833663	0.706229	-0.609051	-1.45211	421	11	Tgfb2,Fst,Tradd,Foxn1
3875	GOBP_ACTIN_MEDIATED_CELL_CONTRACTION	0.0833703	0.706229	0.318845	1.2599	375	104	Myl4,Tnni1,Tcap,Scn1b,Tmod1,Mybpc3,Kcnq1,Tnnc1,Gsn,Cacna1g,Pde4b,Scn4b,Dsg2,Trpm4,Vim,Kcne4,Acta1,Tnnc2,Scn5a,Atp1a1,Gata4,Cacnb2
10279	DropViz_STR_Oligodendrocytes_Tfr_cluster-markers.csv	0.0834104	0.706229	0.302112	1.24236	360	133	Tnni1,Ermn,Tubb4a,Gsn,Tmem88b,Tmem125,Lpar1,Pex5l,Aspa,Sccpdh,Bfsp2,Phlda3,Pcolce2,Atp1b3,Mobp,Cntn2,Myrf,Insc,Kcnj10,Tmem63a,Hapln2,Cdc42ep2,Pigz,Rnf13,Mal,Nkx6-2,Cpm,Plp1,Gprc5b,Klhl4,Slc12a2,Cldn11,Opalin,Tppp3,Rnf130,Plekhh1,Ninj2,Galnt6,Mag,Enpp6,Clic4
3075	GOBP_EMBRYONIC_EYE_MORPHOGENESIS	0.083413	0.706229	-0.452476	-1.38521	435	32	Twist1,Prox1,Wnt16,Rarb,Stra6,Mfap2,Fzd5,Fbn1,Sp3
10945	Gemma_GSE88736_Transcriptomics_of_environmental_enrichment_and_cocaine_using_quantitative_next_generation_sequencing_environmental_history_environmental.enrichment_Down	0.0834604	0.706229	0.362627	1.31456	382	63	Midn,Otud7a,Znrf1,Fosl2,Mthfr,Dlgap2,Grin3b,Tmem151b,Cacna1i,Camkk2,Samd4b,Rab11fip3,Fam53b,Cacng2,Sipa1l1,Adgrl1,Rbm15b,Nr4a1,Pim1
10550	Park_2011_Coexpression_Hippocampus_Mouse_darkgrey	0.0836402	0.706476	0.249415	1.16061	317	358	Necab3,Gadd45a,Lmo4,Spock3,Sgk1,Rtn4r,Syne1,Pdha1,Cdo1,Lgals9,Sult4a1,Hgsnat,Mospd1,Kcnab1,Strbp,Dusp6,Scoc,Sgtb,Rgs17,Tmem47,Cacng8,Fbxo9,Rgs7bp,Pdcd10,Serinc1,Zfp619,P2ry14,Tmem50a,Arhgap1,Hapln4,Llph,Ing2,Cotl1,Srpk1,Cdh11,Mbip,Hspa1a,Tax1bp1,Stmn2,Pfdn4,Socs2,Rab4b,Rmnd5b,Golga3,Per2,Dbr1,Pfn1,Eif6,Acsl4,Txnl4a,Mras,Aqp3,Csnk1g3,Rnf113a1,Zw10,Tle1,Ralbp1,Armc6,Lrrc8a,Cetn3,Vamp3,Magee1,Spag7,…
7338	HP_ABNORMALITY_OF_FINGER	0.0836507	0.706476	-0.234781	-1.127	570	915	Dsp,Gpr101,Ryr1,Fat4,Antxr2,Prdm5,Smo,Gpc3,Aloxe3,Cenpe,Twist1,Bbs12,Myh3,Tgfb2,Capn3,Jag1,Magel2,Ccbe1,Csgalnact1,Igf2,Kmt2a,Dact1,Prkg1,Zbtb16,Dll3,Myh11,Lama3,Crlf1,Rps15a,Gabrd,Fgf10,Sox5,Edn3,Ntng1,Gpc4,Kcnk9,Tsr2,Lifr,Slc22a4,Ccnd2,Chd7,Traip,Adamtsl2,Sftpc,Gli3,Slc26a2,2210408I21Rik,Nr2f1,Zfp462,Fermt1,Trp63,Efnb1,Col5a1,Slc16a2,Ccnq,Unc80,Zfp423,Cc2d2a,Chrna7,Vac14,Asxl3,Sms,Auts2,Exosc2,…
9964	HP_MALE_SEXUAL_DYSFUNCTION	0.0836828	0.706476	-0.364789	-1.31449	458	72	Gpr101,Smo,Tacr3,Ndnf,Prokr2,Tfr2,Chd7,Flrt3,Dcc,Gucy1a1,Vps13c,Ar,Coq2,Park7,Bmp2,Fgf8
7668	HP_GLUCOSE_INTOLERANCE	0.0839534	0.708216	-0.265071	-1.18456	518	360	Gpr101,Cdhr1,Car4,Magel2,Mertk,Plagl1,Pde11a,Il6,Prokr2,Nrl,Dll1,Tub,H2-Ab1,Scaper,Slc16a2,Gck,Samhd1,Cftr,Crb1,Irs1,Ahi1,Fxn,Glis3,Gas1,Gjb3,Prom1,Fbn1,Prpf3,Wrap53,Ttpa,Gja1,Kiz,Braf,Zbtb20,Ar,Rfc2,Blk,Ndn,Ccdc28b,Atm,Fos,Ndufs3,Bmp2,Stox1,Abcc8,Fgf8,Dcaf17,Enpp1,Pola1,Lipc,Bbs1,Cdon,Ctrc,Dlk1,Apoe,Elmo2,Ofd1,Ptpn22,Pex10,Cnbp,Xrcc4,Ndufs7,Sox2,Cyp19a1,Nubpl,Impg2,Gnas,Mlxipl,Ndufb11,Ndufa11,Nd…
3943	GOBP_REGULATION_OF_BILE_ACID_BIOSYNTHETIC_PROCESS	0.0843303	0.709271	-0.625094	-1.46003	429	10	Prox1,Nr1d1,Sirt1
9771	HP_EAR_PAIN	0.0843373	0.709271	-0.591811	-1.44317	426	12	Smo
9756	HP_ABNORMAL_DARK_ADAPTED_ELECTRORETINOGRAM	0.0843667	0.709271	0.542445	1.41792	414	15	Abca4,Cacna2d4
9608	HP_ABNORMAL_BASAL_GANGLIA_MRI_SIGNAL_INTENSITY	0.0844857	0.709271	-0.417961	-1.35291	445	42	Gli3,Slc30a10,Coq2,Ndufa12,Ndufs3,Echs1,Coq8a,Nadk2,Slc19a3,Ndufa2,Ndufs7,Ndufs8,Surf1,Ethe1,Sdha,Ndufs1,Micu1,Fastkd2
8199	HP_ABNORMAL_CIRCULATING_HORMONE_LEVEL	0.0846154	0.709271	-0.260481	-1.17519	527	397	Gpr101,Kl,Trhr,Cdhr1,Smo,Car4,Magel2,Mertk,Plagl1,Pde11a,Slco2a1,Tacr3,Igf2,Kmt2a,Ndnf,Nr2f2,Prokr2,Chd7,Gli3,Nanos1,Flrt3,Nrl,Dll1,Trp63,Tub,Scaper,Map3k1,Gck,Gatb,Cftr,Crb1,Thra,Ahi1,Gas1,Prom1,Mars2,Psmc3ip,Prpf3,Dcc,Ghrhr
2099	GOBP_HETEROTYPIC_CELL_CELL_ADHESION	0.0846571	0.709271	-0.388955	-1.33201	452	55	Dsp,Klf4,Fgg,Lck,Skap1,Itga7,Itga4
9292	HP_ABNORMALITY_OF_THE_HELIX	0.0847185	0.709271	-0.325535	-1.2688	473	117	Gpc3,Aloxe3,Twist1,Igf2,Dact1,Gpc4,Chd7,Adamtsl2,Slc26a2,Nr2f1,Zfp462,Slc16a2,Sms,Sdr9c7,Braf,Bmp2,Eftud2,Pigv,Cspp1,Pigb,Tgm1,Pigs,Pycr2,2700049A03Rik,Spop,Cdh2,Ep300,Ndp,Med12,Xylt2,Ebf3
3501	GOBP_NEGATIVE_REGULATION_OF_CELL_DIVISION	0.0847924	0.709271	-0.564834	-1.4304	430	14	Txnip,E2f7,Zfyve19,Orc6,Intu,Tex14,Myc
3578	GOBP_RELAXATION_OF_CARDIAC_MUSCLE	0.0849766	0.709271	0.554794	1.42644	417	14	Gsn,Pde4b,Atp1a1,Chga,Atp1b1,Rgs2
618	GOBP_PHOSPHATIDYLINOSITOL_BIOSYNTHETIC_PROCESS	0.0850632	0.709271	0.311466	1.25006	376	114	Plekha2,Cwh43,Pitpnm3,Pik3r6,Plekha4,Pik3r5,Pik3r2,Synj2,Pik3r1,Sbf1,Pip5k1c,Pyurf,Tpte,Fgf2,Htr2a,Pi4ka,Mtmr9,Mtmr2,Pip4k2c,Pigz,Pigw,Pign,Pigp,Pigg,Impa1,Mtmr1,Pigo,Pigyl,Pigf,Bmx,Pitpnm2
4153	GOBP_PYRIMIDINE_CONTAINING_COMPOUND_METABOLIC_PROCESS	0.0851142	0.709271	-0.363185	-1.31028	465	73	Dpyd,Upp1,Ung,Dctd,Prps1,Ak5,Nme2,Nt5e,Umps,Nt5c1a,Nme3,Dtymk,Nthl1,Tyms,Neil2,Slc19a3,Cad,Nme4,Aldh6a1,Nme5
2482	GOBP_SERINE_PHOSPHORYLATION_OF_STAT_PROTEIN	0.0852399	0.709271	0.581478	1.43401	420	12	Gadd45a,Ifnb1,Cdk5r1,Il24,Lif
5017	GOBP_REGULATION_OF_HEPATOCYTE_PROLIFERATION	0.0853832	0.709271	0.541852	1.41637	419	15	Fgf1,Lims2,Hpn,Fbxw7,Sulf2,Wnt3a
8928	HP_VERTEBRAL_CLEFTING	0.0854848	0.709271	-0.467494	-1.39418	446	28	Csgalnact1,Sox5,Slc26a2,Alpl,Tbx6,Sox2,Stag2,Ripply2,Mesp2,Alg12,Flnb,Pex7,Trip11
772	GOBP_TRANSMEMBRANE_RECEPTOR_PROTEIN_TYROSINE_KINASE_SIGNALING_PATHWAY	0.0855132	0.709271	-0.241572	-1.13726	558	685	Ntf3,Kl,Fat4,Gfra2,Gfra1,Hap1,Trim71,Atp6v1c2,Mstn,Flt3,Mertk,Fgf18,Igfbp5,Grb14,Ccbe1,Dcn,Igf2,Sh2d6,Zap70,Galnt3,Igfbp2,Mapk3,Agt,Afap1l2,Ddit4,Lck,Efnb3,Hbegf,Grb7,Nrp2,Sh3tc2,Ngfr,Shisa2,Fgf10,Tiam1,Adra2a,Tradd,Spry3,Ltk,Slc30a10,Foxo1,Vtn,Mst1r,Flrt3,Dll1,Efnb1,Ghrh,Rarres2,Kit,Txnip,Myorg,Shkbp1,Shcbp1,Irs1,Pdk4,Nrp1,Mbd5,Ahi1,Sorbs1,Angpt1,Gfral,Itga1,Ghrhr,Tgfa,Kdr,Stxbp4,Cd63,Vwa2,Tipar…
1150	GOBP_REGULATION_OF_COLLAGEN_METABOLIC_PROCESS	0.0855694	0.709271	0.410437	1.35553	404	40	Tgfb3,Creb3l1,Emilin1,Pparg,Bmp4,Vim,Nppc,Serpinf2,Ciita,Eng
5065	GOBP_REGULATION_OF_SKELETAL_MUSCLE_CELL_DIFFERENTIATION	0.0856615	0.709271	0.523694	1.41427	416	17	Gpc1,Six1,Mef2c,Cyp26b1,Myocd,Ephb1
8669	HP_APLASIA_HYPOPLASIA_INVOLVING_BONES_OF_THE_LOWER_LIMBS	0.0857002	0.709271	-0.269938	-1.19081	521	316	Fat4,Gpc3,Aloxe3,Cenpe,Twist1,Magel2,Ccbe1,Kmt2a,Dact1,Zbtb16,Gabrd,Rag2,Ntng1,Gpc4,Lifr,Chd7,Adamtsl2,Gli3,Slc26a2,Trp63,Vac14,Alpl,Il2rg,Mbd5,Lrp4,Fbn1,Gja1,Traf3ip1,Ripk4,Chsy1,Dll4,Ndn,Ccdc28b,Bmp2,Ift80,Il7r,Hint1,Ift122,Pigv,Phyh,Bbs1,Mmp13,Notch2,B3galt6,B3glct,Agps,Dlk1,Wnt7a,Hdac8,Ofd1,Dclre1c,Runx2,Arid1b,Pigs,Lmx1b,Huwe1,Ppib,Telo2,Trrap,Slc35d1,Ghr,Orc6,Gnas,Arid2,Arhgap31,Puf60,Met,B…
10063	HP_RECTAL_FISTULA	0.085742	0.709271	-0.519132	-1.41773	441	19	Dact1,Frem1,Ccnq,Spint2
341	GOBP_NEGATIVE_REGULATION_OF_PEPTIDE_SECRETION	0.0858586	0.709271	0.35808	1.30635	390	66	Acvr1c,Midn,Drd4,Ucp2,Cd74,Rab11fip5,Stxbp5l,Klf7,Sergef,Rab11fip3,Fkbp1b,Pfkl,Chga,Ffar4
3364	GOBP_RNA_POLYMERASE_II_PREINITIATION_COMPLEX_ASSEMBLY	0.0858669	0.709271	0.49707	1.40522	417	20	Taf7l,Wnt10b,Esr1,Taf12,Gtf2b,Psmc6,Gtf2a2,Atf7ip,Tbp
267	GOBP_HUMORAL_IMMUNE_RESPONSE_MEDIATED_BY_CIRCULATING_IMMUNOGLOBULIN	0.0858831	0.709271	0.412842	1.35607	406	39	Foxj1,Bcl3,Cr2,C9,Ptprc,Serping1,Fcgr2b,Lta,Ptpn6,C1qa,C1qb,Fcer2a,Cd55
4084	GOBP_ADRENERGIC_RECEPTOR_SIGNALING_PATHWAY	0.0859615	0.709271	-0.475997	-1.39439	446	26	Gpr101,Drd5,Adra2a,Atp2b4,Drd2,Adrb1
9090	HP_ABNORMALITY_OF_THE_4TH_METACARPAL	0.0859729	0.709271	-0.552271	-1.42232	436	15	Fat4,Gli3,Fermt1
9989	HP_CEREBRAL_PALSY	0.0860011	0.709271	-0.417004	-1.34981	453	42	Gpr101,Slco2a1,Car8,Auts2,Gabra2,Dcc,Tubb2b
10469	DESCARTES_FETAL_EYE_STROMAL_CELLS	0.0861607	0.709271	0.344646	1.29575	385	78	Col6a1,Igfbp6,Penk,Medag,Inhba,Col3a1,Islr,Creb3l1,Col1a2,Emilin1,Col12a1,Socs1
10247	Oligodendrocyte_All_Doyle_Cell_2008	0.0861998	0.709271	0.491169	1.40841	420	21	Adm,Pnlip,Prc1,Top2a,Ccna2
3517	GOBP_POSITIVE_REGULATION_OF_PROTEIN_KINASE_B_SIGNALING	0.086228	0.709271	-0.30397	-1.23591	493	156	Kl,Kitl,Fgf18,Igfbp5,Ramp3,Igf2,Tpbg,Lck,Hbegf,Fgf10,Mst1r,Kit,Myorg,Irs1,Adam8,Angpt1,Gfral,Ccl19,Tgfa,Pdgfra,C1qtnf12,Park7,Fgf5,Fgf8
10201	HP_ABNORMALITY_OF_MASTICATORY_MUSCLE	0.0863619	0.709271	-0.505731	-1.41292	441	21	Ryr1,Cacna1s,Trp63,Lrp4
2829	GOBP_REGULATION_OF_NEURON_DIFFERENTIATION	0.0864091	0.709271	-0.296438	-1.22794	500	178	Ntf3,Bcl6,Jag1,Mycl,Vwc2l,Hey2,Dio3,Prox1,Rarb,Ascl1,Tiam1,Ltk,Gli3,Sox8,Cxcl12,Dll1,Mosmo,Hes5,Timp2,Nr2e1
76	GOBP_RESPONSE_TO_ACID_CHEMICAL	0.0864475	0.709271	0.312501	1.25209	383	113	Col6a1,Grin1,Cebpb,Six1,Cdo1,Col1a2,Mthfr,Socs1,Castor1,Ntrk1,Rragd,Pdx1,Gclm
3204	GOBP_NEGATIVE_REGULATION_OF_AXON_EXTENSION_INVOLVED_IN_AXON_GUIDANCE	0.0866306	0.709271	0.459935	1.38604	415	26	Sema3a,Sema3e,Sema7a,Sema3c
10663	MEISSNER_BRAIN_HCP_WITH_H3K4ME2_AND_H3K27ME3	0.0867413	0.709271	0.369807	1.31819	402	58	Kcnq1,Emid1,Tnfsf11,Dusp9,Nrtn,Sphk1,Sowahd,Loxl2,Slc34a2,Lpar3,Flnc,Chst5,Lrrc15,Mapk13,Aqp3,Galr2,Hck,Sbspon,Fam83g,Oxt,Vsx1,Wnt9b,Comp,Shisa3
4972	GOBP_NEGATIVE_REGULATION_OF_PROTEIN_LOCALIZATION_TO_CELL_SURFACE	0.0867508	0.709271	-0.575737	-1.43341	439	13	Cav3,Actn2,Commd1
2998	GOBP_POSITIVE_REGULATION_OF_ORGAN_GROWTH	0.0867589	0.709271	-0.416401	-1.34786	457	42	Smo,Igf2,Hey2,Prox1,Rag2
9671	HP_STARING_GAZE	0.0868063	0.709271	0.540649	1.41323	426	15	Slc18a3,Chat,Myo9a,Vamp1,Prrt2,Slc5a7,Htt,Syt2,Snap25
1550	GOBP_CENTRAL_NERVOUS_SYSTEM_NEURON_AXONOGENESIS	0.0869292	0.709271	0.426901	1.36449	414	34	Ephb6,Scn1b,Draxin,Fbxo45,Ephb1,Epha4,Ephb3,Cdh11,Hsp90aa1
6822	HP_UNILATERAL_RENAL_AGENESIS	0.087194	0.709271	-0.396022	-1.33324	462	51	Tnxb,Prokr2,Gli3,Stil,Cit,Sass6,Nadsyn1,Pycr2,Xrcc4,Puf60,Cenpj,Ctu2,Tbx1,Phc1,Dhcr7,Wnt4,Thoc6,Ercc6,Lmbrd1,Gdf6,Cep63,Cep135
8257	HP_LIMB_GIRDLE_MUSCLE_WEAKNESS	0.0872543	0.709271	0.350398	1.30252	394	73	Col6a1,Slc18a3,Dysf,Acta1,Chrna1,Large1,Chat,Lmna,Cfl2,Lmod3,Flnc
4109	GOBP_CELL_PROLIFERATION_INVOLVED_IN_KIDNEY_DEVELOPMENT	0.0872614	0.709271	-0.511842	-1.41192	447	20	Gpc3,Il6ra,Bmp2,Osr1,Serpinb7
9016	HP_ULNAR_DEVIATION_OF_FINGER	0.0872741	0.709271	-0.45921	-1.38369	453	30	Myh3,Dact1,Lifr,Slc26a2,Bmp2,Wnt7a,Nalcn,Mybpc1,Hras
9176	HP_ABNORMAL_ELASTICITY_OF_SKIN	0.0873043	0.709271	-0.299059	-1.22849	501	169	Tnxb,Prdm5,Aloxe3,Tgfb2,Pde11a,Fgf10,Adamtsl2,Slc26a2,Col5a1,Trip4,Vac14,Spint2,Sdr9c7,Fbn1,Braf,Ltbp4,Rfc2,Enpp1,Phgdh,Cspp1,B3galt6,Dlk1,Slc2a10,Tgfbr1,Tgm1,Foxc1,2700049A03Rik,Kmt2c,Gnas,Bcl11b,Abcc6,Mtap,Mlxipl,Ndufb11,Puf60,Pde8b,Hras
6554	GOMF_FLAVIN_ADENINE_DINUCLEOTIDE_BINDING	0.0874683	0.709271	-0.356121	-1.30239	482	78	Dpyd,Nos1,Aifm3,Mtrr,Prodh,Ivd,Txnrd1,Fmo1,Ldhd,Prodh2,Acadl,Agps,Acad8,Cybb,Dus3l,Nqo2,D2hgdh,Foxred2,Xdh,Mto1,Acadsb,Sdha
4361	GOBP_GRANULOCYTE_MIGRATION	0.0876252	0.709271	-0.325858	-1.26674	489	115	Il1r1,Umodl1,Tgfb2,Mstn,Mapk3,Ccl20,Edn3,Rarres2,Adam8,Ccl22,Itga1,Ccl19,Lbp,Rhoh,C5ar2,Mcu
5991	GOMF_MONOCARBOXYLIC_ACID_TRANSMEMBRANE_TRANSPORTER_ACTIVITY	0.0876768	0.709271	-0.380321	-1.31752	470	59	Slc27a2,Slc6a13,Slc25a18,Slc6a1,Slc16a4,Slc17a6,Abcg2,Slc16a2,Slc7a11,Slc27a1
9091	HP_ABNORMALITY_OF_THE_5TH_METACARPAL	0.087695	0.709271	-0.588262	-1.43451	443	12	Fermt1,Fbn1,Bmp2,Cspp1,Runx2,2700049A03Rik,Gnas,Nog,Lbr
7761	HP_PLEURITIS	0.0877157	0.709271	0.522393	1.41076	426	17	Stat4,Mefv,Fcgr2b,Fcgr3,Prtn3,Tnfrsf1a,Erap1,Il10,Il12a
3296	GOBP_BROWN_FAT_CELL_DIFFERENTIATION	0.0877193	0.709271	0.397686	1.34481	409	45	Ptgs2,Cebpb,Six1,Adipoq,Tfe3,Ucp1,Plac8,Ffar4,Rgs2,Cebpa,Sox13,Pim1
7652	HP_ACUTE_KIDNEY_INJURY	0.0877598	0.709271	-0.479941	-1.39732	455	25	Ryr1,Cacna1s,Prps1,Stox1,Pkhd1,Stat2
10807	Gemma_GSE132930_Transcriptional_profiling_reveals_running_promotes_cerebrovascular_remodeling_in_young_but_not_midlife_mice_treatment_running_Down	0.087809	0.709271	0.381668	1.32687	411	51	Il15ra,Epha8,Coq10b,Bhlhe41,Kcnip4,Kcne4,Cirbp,Kcnh4,Ccdc116,Klf9,Mafk,Per2,Cebpa
5726	GOCC_EXORIBONUCLEASE_COMPLEX	0.0878846	0.709271	-0.475096	-1.39175	456	26	Zfc3h1,Exosc2,Exosc5,Nvl,Exosc7,Mphosph6,Exosc8,Exosc10,Gtpbp1,Las1l,Carhsp1
10191	HP_ORAL_MUCOSAL_BLISTERS	0.0878926	0.709271	-0.587885	-1.43359	444	12	Dsp,Lama3
399	GOBP_PULMONARY_VALVE_DEVELOPMENT	0.0881204	0.709271	-0.503505	-1.40671	450	21	Tgfb2,Jag1,Hey2,Stra6
4106	GOBP_REGULATION_OF_STEM_CELL_PROLIFERATION	0.0881848	0.709271	-0.433403	-1.35922	461	36	Kdf1,Kitl,Fbln1,Fermt1,Nr2e1,Ovol2,Gja1,Cited1,Vegfc
7835	HP_PROTEIN_LOSING_ENTEROPATHY	0.0882876	0.709271	-0.587365	-1.43233	446	12	Ccbe1,Pkhd1,Mpi,Plvap,Adamts3,Dgat1,Bmpr1a
8202	HP_LIMB_JOINT_CONTRACTURE	0.0883607	0.709271	-0.267131	-1.18345	538	329	Ryr1,Fat4,Antxr2,Gpc3,Myh3,Capn3,Ccbe1,Dll3,Lama3,Crlf1,Gabrd,Itga7,Gpc4,Kcnk9,Lifr,Adamtsl2,Gli3,Slc26a2,Fermt1,Trp63,Efnb1,Slc16a2,Unc80,Gck,Auts2,Fbn1,Hes7,Gja1,Sptbn4,Speg,Emg1,Zbtb20,Kif5a,Ccn2,Cntnap1,Abcc8,Hint1,Phgdh,Morc2a,Nt5c2,Dlk1,Osgep,Plod2,Lgi4,Fzd2,Wnt7a,Tgfbr1,Fktn,Tor1a,Erlin2,Arid1b,Huwe1,Tor1aip1,Als2,Gjb2,Nalcn,Telo2,Nxn,Upf3b,Orc6,Mybpc1,Plod3,Uros,Gpkow,Hras,Nup88,Ercc2,Rip…
2412	GOBP_T_CELL_PROLIFERATION	0.0884977	0.709271	0.28696	1.21808	376	164	Cd1d1,Rasgrp1,Gpnmb,Lgals3,Foxj1,Cebpb,Arg2,Ebi3,Pla2g2d,Bmp4,Lgals9,Mapk8ip1,Cd3e,Cd274,Ndfip1,H2-M3,Vtcn1,Selenok,Fkbp1b,Ptprc,Tnfsf13b,Cd28,Tfrc,Sh3rf1,Pla2g2f,Ppp3cb,Rasal3,Pawr,Tnfrsf14,Stat5b,Tnfsf8,Glmn,Cd209e,Pycard,Nck2,Ptpn6,Fadd
8640	HP_ABNORMALITY_OF_HAND_JOINT_MOBILITY	0.0885048	0.709271	0.458172	1.38072	424	26	Col6a1,Col3a1,Col1a2,Col12a1,Rps6ka3,Nfasc
5564	GOCC_PLASMA_MEMBRANE_RAFT	0.0885116	0.709271	-0.330342	-1.26753	489	106	Smo,Cav3,Kcna5,Mapk3,Adcy8,Skap1,Cdh15,Bves,Slc22a6,Chrna7,Atp2b4,Irs1,Lrp4,Ptgis,Trpc4,Add2,Emp2,Sele,Cln3,Plvap,Itgam,Cdh2,Orai1,Cd36,Efna5
9261	HP_GONOSOMAL_INHERITANCE	0.088584	0.709271	-0.285925	-1.21106	522	214	Tbc1d8b,Gpr101,Gpc3,Igsf1,Pcdh19,Igf2,Ap1s2,Gpc4,Tsr2,Cfp,Prps1,Efnb1,Csf2ra,Slc16a2,Ccnq,Atp2b3,Atp11c,Smpx,Crb1,Il2rg,Sms
10171	HP_SHYNESS	0.0886448	0.709271	-0.623487	-1.45628	451	10	Dpyd,Nono,Pola1,Ap4e1
10028	HP_CONTRACTURES_OF_THE_JOINTS_OF_THE_UPPER_LIMBS	0.0886495	0.709271	-0.27721	-1.1982	534	255	Fat4,Antxr2,Gpc3,Myh3,Capn3,Ccbe1,Dll3,Lama3,Crlf1,Gabrd,Itga7,Gpc4,Kcnk9,Lifr,Adamtsl2,Gli3,Slc26a2,Fermt1,Trp63,Efnb1,Slc16a2,Unc80,Auts2,Fbn1,Hes7,Gja1,Emg1,Kif5a,Ccn2,Hint1,Phgdh,Morc2a,Dlk1,Osgep,Plod2,Lgi4,Fzd2,Wnt7a,Tgfbr1,Fktn,Tor1a,Erlin2,Arid1b,Als2,Gjb2,Nalcn,Nxn,Upf3b,Orc6,Mybpc1,Plod3,Uros,Gpkow,Nup88,Ercc2,Ripply2,Mesp2,Nog,Med12,Wnt5a,Sik3,Polr3a,Irf5,Fbxw11,Cdc6,Ky,Adamts3,Zmpste2…
10837	Gemma_GSE81672_Ketamine_and_Imipramine_Reverse_Transcriptional_Signatures_of_Susceptibility_and_Induce_Resilience-Specific_Gene_Expression_Profiles_HC_treatment_ketamine_Up	0.088672	0.709271	0.414505	1.35179	417	38	Cpne9,Cxxc5,Plcb4,Foxp2,Rnf152,Fxyd7,Sfrp5,Shox2,Gbx2,Sox13,Adra1b,Zic1,Bsg,Pcp4l1
2121	GOBP_PRIMARY_ALCOHOL_METABOLIC_PROCESS	0.0886918	0.709271	0.347843	1.29552	399	74	Cyp11a1,Aldh1a3,Aldh3b1,Rpe65,Rdh9,Dkk3,Rbp4,Akr1c18,Ttr,Adh1,Gpd1,Rdh14,Akr1c21,Gdpd1,Adh7,Akr1b8,Pnpla2,Bmp5,Dhrs13
4263	GOBP_REGULATION_OF_PEPTIDE_HORMONE_SECRETION	0.0887138	0.709271	-0.289814	-1.21612	517	199	Kcna5,Htr2c,Cartpt,Il6,Pck2,Fgg,Tfr2,Adcy8,Baiap3,Itpr1,C2cd2l,Tiam1,Adra2a,Chd7,Rfx3,Doc2b,Ghrh,Gck,Ifng,Cftr,Irs1,Sri,Drd2,Ghrhr,Gja1,Stxbp4,Sytl4,Rapgef3,C1qtnf12,Blk,Crh,Mcu,Nr1d1,Abcc8,Dynll1,Tm7sf3,Ccn3,Gper1,Kcnc2,Tfap2b,Fam3d,Cacna1c,Oxct1,Apln,Sstr5,Eny2
3552	GOBP_STRIATED_MUSCLE_CELL_DEVELOPMENT	0.0887199	0.709271	-0.334955	-1.27313	489	99	Ryr1,Smo,Cav3,Myh3,Capn3,Actn2,Prox1,Myh11,Pgm5,Wfikkn1,Myorg,Obscn,Myf6,Csrp2,Tnnt2
5018	GOBP_NEGATIVE_REGULATION_OF_ENDOTHELIAL_CELL_APOPTOTIC_PROCESS	0.0887359	0.709271	-0.465111	-1.38708	463	28	Tnip2,Ndnf,Fgg,Angpt1,Kdr
3478	GOBP_SEROTONIN_UPTAKE	0.0888977	0.709271	-0.603448	-1.43875	449	11	Nos1,Slc22a3
99	GOBP_FEVER_GENERATION	0.0889251	0.709271	0.613037	1.43349	435	10	Ptgs2,Tnfsf11,Ptges,Tnfrsf11a,Il1a
315	GOBP_REGULATION_OF_LEUKOCYTE_MEDIATED_IMMUNITY	0.0889671	0.709271	0.286683	1.21691	378	164	Cd1d1,Rasgrp1,Foxj1,Ticam1,Was,Clec7a,Pik3r6,Pla2g3,Trpm4,Cxcl5,Cd96,Stxbp1,Stx7,Ndfip1,H2-M3,Clnk,Itgb2,Ptprc,Ifnb1,Tyrobp,Fcgr2b,Hfe,Cd28,Tfrc,Tbx21,Icam1,Ppp3cb,Lta,Ddx21,Stat5b,Exosc6,Nos2,Rsad2,Foxf1,Nsd2,Ncr1,Ptpn6,Fadd,Kmt5c,Il10,Il12a,Tnfrsf1b,Il18rap,Clcf1,Fcer2a,Ptafr,Foxp3,Tgfb1,Parp3,Kmt5b,Ripk3,Pdpk1
10412	DURANTE_ADULT_OLFACTORY_NEUROEPITHELIUM_DENDRITIC_CELLS	0.0890274	0.709271	0.326427	1.2642	399	93	Ptgs2,Cd68,Timp1,S100a4,Cebpb,Cd14,Clec7a,Lsp1,Sh3bgrl3,Itgb2,Ptprc,Tyrobp,Tnfsf13b,Cotl1,Osm,Ncf1,Plaur,Rgs2,Clec4e,Cyba,Ereg,Pycard,Pou2f2,Tymp,Csf3r
2488	GOBP_RESPONSE_TO_HYDROGEN_PEROXIDE	0.0890423	0.709271	-0.32071	-1.25989	502	122	Kcna5,Dusp1,Klf4,Il6,Map3k5,Jun,Stk26,Foxo1,Trpa1,Txnip,Pcgf2,Fxn,Gpr37l1,Park7,Stk24,Eef2,Prkcd,Klf2,Sirt1,Ptk2b,Sod1,Rack1,Ankzf1,Axl
9000	HP_DIAPHRAGMATIC_EVENTRATION	0.0890952	0.709271	-0.603264	-1.43832	450	11	Stra6,Trip4,Mtm1,Arid2,Plod3,Lrp2,Dnajc19
6845	HP_MACROGLOSSIA	0.0891868	0.709271	-0.324118	-1.26327	498	117	Gpr101,Trhr,Gpc3,Plagl1,Igf2,Gpc4,Thra,Usf3,Arsb,Med13l,Rfc2,Fos,Abcc8,Sdhc,Foxg1,Dlk1,Erlin2,Pigs
8960	HP_SEVERE_POSTNATAL_GROWTH_RETARDATION	0.0891965	0.709271	-0.453389	-1.37698	463	31	Ryr1,Kmt2a,Asxl3,Emg1,Foxg1,Tbc1d20,Hdac8
9317	HP_INCREASED_SENSITIVITY_TO_IONIZING_RADIATION	0.0893139	0.709271	-0.573792	-1.42857	452	13	Smo
1982	GOBP_REGULATION_OF_ORGANIC_ACID_TRANSPORT	0.0893241	0.709271	0.368986	1.31527	414	58	Acsl5,Pla2g3,Tnfsf11,Rgs4,Pla2r1,Stxbp1,Ace2,Acsl1,Avp,Ptges,Rgs2,Pla2g4a,Pla2g10,Per2,Sstr4,Slc12a2,Oxt,Tnfrsf11a,Hrh3
4996	GOBP_POSITIVE_REGULATION_OF_NEURAL_PRECURSOR_CELL_PROLIFERATION	0.0893928	0.709271	-0.399076	-1.33697	476	49	Smo,Prox1,Ascl1,Gli3,Zfp423,Nr2e1,Drd2,Gpr37l1,Dll4,Vegfc,Foxg1,Cdon,Lyn,Hif1a
1536	GOBP_HYPOTHALAMUS_DEVELOPMENT	0.089404	0.709271	-0.532386	-1.41322	458	17	Hap1,Ndnf,Nrp2,Gsx1,Ncoa1,Crh
8354	HP_MITOCHONDRIAL_MYOPATHY	0.089434	0.709271	-0.411759	-1.34002	473	43	Cav3,Dguok,Ndufs3,Ndufs7,Nubpl,Ndufb11,Ndufa11,Ndufs8,Tmem126b,Ndufs1,Ndufb3,Yars2,Msto1,Rrm2b,Polg2,Fdx2
7270	HP_XANTHOMATOSIS	0.0894715	0.709271	0.463072	1.38412	429	25	Gpc1,Pparg,Ephx2,Kras,Lmna,Apoa5,Smpd1
7569	HP_MITRAL_STENOSIS	0.0896418	0.709271	-0.520894	-1.40662	462	18	Adamtsl2,Fbn1,Gja1,Notch2,Abcc6,Xylt2,Mctp2,Lztr1,Zmpste24,Xylt1
2946	GOBP_REGULATION_OF_FATTY_ACID_OXIDATION	0.0896604	0.709271	-0.444725	-1.37022	469	33	Twist1,Appl2,Plin5,Ppara,Irs1,Pdk4,Acadl,Acacb,Mlycd,Dgat2
375	GOBP_HEART_PROCESS	0.0897054	0.709271	-0.276117	-1.19554	541	258	Dsp,Ryr1,Cav3,Tgfb2,Stc1,Kcna5,Nos1,Ramp3,Tacr3,Hey2,Rnf207,Fxyd6,Agt,Gstm7,Tac1,Hbegf,Cacna1s,Edn3,Itpr1,Trdn,Bves,Cacng5,Atp2b3,Atp2b4,Thra,Sri,Drd2,Sgcd,Tnnt2,Adrb1,Gja1,Sptbn4,Cacng6,Atp2a3,Slc4a3,Ccn2,Kcnj14,Ryr3,Slc8a3,Ehd3,Tbx18,Csrp3,Sod1,Vegfb,Gch1,Avpr1a,Slc1a1,Sgcz,Cacna1c
9424	HP_CENTRAL_HYPOTHYROIDISM	0.0898058	0.709271	-0.380468	-1.3136	480	58	Smo,Magel2,Gli3,Dll1,Gas1,Braf,Ndn,Fgf8,Cdon
5804	GOMF_MICROTUBULE_MOTOR_ACTIVITY	0.0898126	0.709271	0.370159	1.31419	416	57	Kif17,Dnah9,Kif1a,Dynlrb2,Kif12,Kif26a,Kif27,Dnah1,Dnah6,Kif2a,Kif15,Kif22,Kif18b,Dnah11,Kif21b,Kif3b,Dnah8,Kif18a,Dnah12,Kif3c
9878	HP_INCREASED_BLOOD_PRESSURE	0.0898322	0.709271	-0.267824	-1.18271	545	320	Gpr101,Gpc3,Bbs12,Tgfb2,Pkd1,Pde11a,Scnn1a,Prkg1,Agt,Myh11,Mtrr,Itga8,Slc30a10,Iqcb1,Clcn2,Cc2d2a,Dcdc2a,Vac14,Glis3,Fbn1,Gja1,Traf3ip1,Gucy1a1,Dguok,Ptgis,Coq7,Cbs,Rfc2,Cldn1,Dll4,Ccn2,Ccdc28b,Krt18,Nr3c2,Stox1,Pkhd1,Enpp1,Stat2,Sdhc,Ganab,Bbs1,Gch1,Notch2,Nr3c1,Osgep,Slc2a10,Tgfbr1,Ofd1,Ptpn22,Lmx1b,Mylk,Phf21a,Invs,Mat2a,Gnas,Nphp3,Abcc6,Pkd2,Arhgap31,Cdkn2c,Mlxipl,Tnfrsf11b,Fh1,Pde8b,Bbs4,Pde…
10839	Gemma_GSE113796_mRNA-Seq_of_mouse_Mettl3_cKO_and_Fto_cKO_hippocampus_after_fear_conditioning_genotype_Homozygous.negative_Fto.mouse.fat.mass.and.obesity.associated_Down	0.0898768	0.709271	-0.478741	-1.39383	466	25	Csf2rb2,Efnb3,Lmo1,Tppp,Rpl13a,Dvl2,Grm3,Oxtr,Pde1c
3683	GOBP_BRANCHING_INVOLVED_IN_PROSTATE_GLAND_MORPHOGENESIS	0.0898785	0.709271	0.595659	1.43773	443	11	Bmp4,Hoxa13,Esr1,Fem1b
5888	GOMF_G_PROTEIN_COUPLED_RECEPTOR_ACTIVITY	0.0898949	0.709271	-0.263453	-1.17682	555	357	Gpr101,Trhr,Npy2r,Lpar4,Smo,Qrfpr,Drd5,Grik3,Sorcs2,Htr2c,Npsr1,Gpr6,Ramp3,Tacr3,Pth2r,Gpr182,Rxfp3,Prokr2,Sstr1,Gpr12,Adcyap1r1,Oprl1,Adra2a,Gpbar1,Celsr3,Htr4,Celsr1,Npr3,Crhr2,Fzd8,Nmur1,S1pr1,Fzd5,Mas1,Drd2,Vipr2,Ghrhr,Adrb1,Gpr26,Gpr37l1,Rorb,Lgr4,Gpr119,Gpr156,Opn5,C5ar2,Ednra,Npy5r,Gpr65,Mrgpre,Gpr75,Gpr139,Rxfp1,Gper1,Avpr1a,Chrm5,Gpr146,Htr1a,Tacr2,Tas1r1,Fzd2,Sstr5
10133	HP_ABNORMAL_PLACENTA_MORPHOLOGY	0.0899883	0.709498	-0.510015	-1.40688	461	20	Plagl1,Igf2,Chek2,Stox1,Phgdh,Dlk1,Mks1,Zmpste24,Flt1,Corin
2924	GOBP_POSITIVE_REGULATION_OF_STRIATED_MUSCLE_CONTRACTION	0.090081	0.709719	0.595386	1.43707	444	11	Kcnq1,Ace2,Atp1a1,Chga,Rgs2
4809	GOBP_NEGATIVE_REGULATION_OF_HEMOPOIESIS	0.0902205	0.709823	0.331802	1.27048	404	86	Inhba,Trib1,Foxj1,Rara,Zfpm1,Adipoq,Cd74,Bmp4,Socs1,Pik3r1,H2-M3,Ubash3b,Dtx1,Cldn18,Ifnb1,Fcgr2b,Gpr68,Tbx21,Fbxw7,Mafb
626	GOBP_ICOSANOID_METABOLIC_PROCESS	0.0902592	0.709823	0.327974	1.26443	403	90	Ptgs2,Pla2g3,Pla2g5,Prg3,Cd74,Ephx2,Pon3,Akr1c18,Ltc4s,Dpep1,Dagla,Ptgs1,Avp,Gstm2,Akr1c21,Ptges,Pla2g2f,Mgst3,Pla2g4a,Daglb,Pla2g10,Cyp2e1,Cyp4f13,Ephx1,Tnfrsf1a,Mgst2,Pla2g4f,Alox5,Ptges3,Ggt1
283	GOBP_CYTOKINE_PRODUCTION_INVOLVED_IN_INFLAMMATORY_RESPONSE	0.0902882	0.709823	0.392432	1.33537	422	46	Ticam1,Il1r2,Clec7a,Pla2g3,Mefv,Il17b,Pld3,Adcy7,Abcd2,Tlr6,Macir,Abcd1,Nos2,Pycard,Alox5,Stat3
8467	HP_CORONAL_CRANIOSYNOSTOSIS	0.0905727	0.710816	-0.50963	-1.40581	464	20	Twist1,Ccbe1,Efnb1,Pola1,Sec24d
5832	GOMF_ENOYL_COA_HYDRATASE_ACTIVITY	0.090606	0.710816	-0.620465	-1.44922	461	10	Echdc2,Eci1,Hadha,Echs1
964	GOBP_PYRIMIDINE_NUCLEOSIDE_MONOPHOSPHATE_METABOLIC_PROCESS	0.0906099	0.710816	-0.520459	-1.40544	467	18	Dpyd,Upp1,Dctd,Umps,Tyms,Cad
2475	GOBP_ODONTOGENESIS_OF_DENTIN_CONTAINING_TOOTH	0.090728	0.710816	-0.35492	-1.298	500	78	Smo,Hdac1,Fst,Ngfr,Fgf10,Gli3,Foxo1,Trp63,Ppara,Rogdi,Lrp4,Tnc,Car2,Pdgfra,Bmp2,Fam20c,Klk4,Fgf8
2864	GOBP_POSITIVE_REGULATION_OF_OSSIFICATION	0.0907383	0.710816	-0.399888	-1.33203	482	48	Kl,Tgfb2,Acvr2a,Acvr2b,Zbtb16,Tac1
4517	GOBP_REGULATION_OF_CELLULAR_RESPONSE_TO_INSULIN_STIMULUS	0.0908923	0.711025	-0.37492	-1.31302	491	62	Mstn,Grb14,Igf2,Appl2,Irs1,Sorbs1,C1qtnf12,Pak1,Ahsg,Prkcd,Enpp1,Sirt1
2177	GOBP_NCRNA_METABOLIC_PROCESS	0.0908946	0.711025	-0.257986	-1.16939	570	416	Trim71,Il6,Ago4,Ints6l,Mettl8,Rpl14,Tsr2,Chd7,Dalrd3,Bcdin3d,Gatb,Prkra,Trpt1,Pes1,Exosc2,Alkbh1,Rpp25l,Rps21,Mdn1,Mars2,Emg1,Qrsl1,Rpusd4,Tyw3,Rrp1b,Dtd1,Tsen15,Cdkal1,Thg1l,Zcchc4,Nop56,Trdmt1,Cars2,Rpp25,Elac1,Ago2,Nob1,Trmt11,Larp7,Nsun6,Ints8,Exosc5,Rnf113a2,Hnrnpa2b1,Trmt2b,Mettl3,Mepce,Tdrd1,Pop7,Cpsf1,Pop5,Thumpd3,Nvl,Znhit3,Osgep,Exosc7,Mphosph6,Prkdc,Mrm2,Dus3l,Exosc8,Exosc10,Rrs1,Wdr3,…
2506	GOBP_EMBRYONIC_DIGIT_MORPHOGENESIS	0.0910798	0.711667	-0.396265	-1.33027	484	50	Twist1,Hdac1,Zbtb16,Gli3,Tbc1d32,Frem2,Lrp4,Osr1,Wnt7a,Nog,Ift140,Wnt5a,Tmem107,Intu,Flvcr1,Bcl2l11,Bmpr1a,Map3k20,Chst11,Smad4,Tulp3,Gli2,Tbx3,C2cd3,Tmem231,Crebbp
7719	HP_ABNORMAL_RECTUM_MORPHOLOGY	0.0911063	0.711667	-0.337932	-1.27306	503	94	Ccbe1,Dact1,Frem1,Chek2,Col5a1,Ccnq,Kit,Cftr,Spint2,Axin2,Usf3,Ltbp4,Pdgfra,Msh6,Rfc2,Rnf43,Pigv,Sdhc,Nthl1,Cybb
9069	HP_DUPLICATION_OF_THE_DISTAL_PHALANX_OF_HAND	0.0912855	0.71171	-0.571862	-1.42376	462	13	Twist1
6808	HP_FOCAL_SEGMENTAL_GLOMERULOSCLEROSIS	0.0913958	0.71171	-0.436948	-1.36157	477	35	Tbc1d8b,Jag1,Ptpro,Anln,Coq8b
3041	GOBP_FILOPODIUM_ASSEMBLY	0.0914862	0.71171	-0.379648	-1.31077	489	58	Tenm1,Dock11,Spata13,Abitram,Arhgef4,Tenm2,Nrp1,Dnm3,Ppp1r16b,Prkcd,Ppp1r9b,Fgd5,Tgfbr1
8489	HP_PAROXYSMAL_VENTRICULAR_TACHYCARDIA	0.0915233	0.71171	0.486596	1.3953	446	21	Sema3a,Scn1b,Trpm4,Scn5a,Cacnb2,Jup,Cacna2d1,Slmap,Scn2b,Kcne3
4288	GOBP_NEGATIVE_REGULATION_OF_CELL_AGING	0.0915248	0.71171	-0.49402	-1.39697	472	22	Twist1,Bcl6,Slc30a10,Mif,Fbxo5,Sirt1,Prkdc
8852	HP_FLAT_CORNEA	0.0915866	0.71171	-0.618878	-1.44551	466	10	Prdm5,Rfc2
7607	HP_DYSTROPHIC_TOENAIL	0.0916187	0.71171	0.492017	1.39093	445	20	Wnt10a,Retreg1,Kif1a,Krt14,Lmna
5012	GOBP_REGULATION_OF_SYNAPTIC_VESICLE_EXOCYTOSIS	0.0916667	0.71171	0.378708	1.32129	428	52	Stxbp5,Rap1b,Prkcg,Syn1,Stxbp5l,Git1,Htr2a,Cacnb2,Syt1,Prepl,P2ry4,Rims3,Prkcb,Rims4,Lrrk2,Apba1,Gipc1,Gsk3b
9348	HP_ABNORMALITY_OF_LONG_BONE_MORPHOLOGY	0.0917403	0.71171	-0.245393	-1.14307	591	584	Gpr101,Fat4,Antxr2,Prdm5,Smo,Gpc3,Cenpe,Twist1,Jag1,Magel2,Csgalnact1,Slco2a1,Dact1,Zbtb16,Chek2,Fgf10,Rag2,Ntng1,Gpc4,Lifr,Chd7,Galns,Traip,Adamtsl2,Gli3,Slc26a2,Crtap,Efnb1,Trpv6,Iqcb1,Ccnq,Cc2d2a,Vac14,Alpl,Il2rg,Exosc2,Evc2,Cwc27,Lrp4,Rint1,Gan,Fbn1,Wrap53,Gja1,Traf3ip1,Ripk4,Car2,Arsb,Braf,Zbtb20,G6pc3,Chsy1,Cbs,Rfc2,Scn9a,Ndn,Bmp2,Fam20c,Ift80,Polr1a,Il7r,Hint1,Larp7,Enpp1,Ift122,Phyh,Hnrnp…
6849	HP_GLOSSOPTOSIS	0.0917603	0.71171	0.460477	1.37636	440	25	Col11a1,Plcb4,Col11a2,Mymk,Nfasc,Polr1d,Sox9,Rspo2
8569	HP_RECURRENT_OPPORTUNISTIC_INFECTIONS	0.0919788	0.711718	-0.618336	-1.44425	468	10	Zap70,Rag2,Il2rg,Il7r,Dclre1c
8258	HP_MYALGIA	0.0920148	0.711718	-0.315247	-1.24812	521	128	Tnxb,Ryr1,Prdm5,Cav3,Capn3,Sting1,Bves,Myf6,Dcc,Hadha,Nlrc4,Dguok,Pdgfra,Scn9a
2335	GOBP_PHOSPHATIDYLETHANOLAMINE_ACYL_CHAIN_REMODELING	0.0920296	0.711718	0.491312	1.38894	447	20	Pla2g3,Pla2g5,Pla2g2d,Pla2g2f,Pla2g4a,Pla2g10,Pla2g4f
592	GOBP_CELLULAR_BIOGENIC_AMINE_METABOLIC_PROCESS	0.0921316	0.711718	-0.340063	-1.27596	506	92	Moxd1,Tdo2,Tgfb2,Tacr3,Nr4a2,Pde1b,Slc22a3,Ido1,Napepld,Naaa,Sms,Drd2,Afmid,Sncb,Oaz1,Park7,Sncaip,Aldh7a1,Gch1,Htr1a
10843	Gemma_GSE150712_Microglial_remodeling_of_the_extracellular_matrix_promotes_synapse_plasticity_[Microglia]_treatment_Il33.mouse.interleukin.33_Down	0.0922378	0.711718	-0.584552	-1.42547	466	12	Hbegf,Glis3,Efnb2,Marveld2,Glul,Calcoco1,Rabac1,Scamp2
3797	GOBP_TRABECULA_MORPHOGENESIS	0.092267	0.711718	-0.418144	-1.34821	487	41	Cav3,Tgfb2,Hey2,Adamts1,Thbs3,Chd7,S1pr1,Ovol2,Sema4d,Dll4
3887	GOBP_NEGATIVE_REGULATION_OF_STRESS_ACTIVATED_PROTEIN_KINASE_SIGNALING_CASCADE	0.092267	0.711718	-0.418182	-1.34833	487	41	Sh3rf2,Dusp1,Dact1,Foxo1
6193	GOMF_OXIDOREDUCTASE_ACTIVITY_ACTING_ON_SINGLE_DONORS_WITH_INCORPORATION_OF_MOLECULAR_OXYGEN	0.0923788	0.711718	-0.476374	-1.38694	479	25	Tdo2,Aloxe3,P4ha2,Alox8,Ido1,P4ha3
6693	GOMF_PHOSPHOLIPASE_A2_ACTIVITY_CONSUMING_1_2_DIPALMITOYLPHOSPHATIDYLCHOLINE	0.0924404	0.711718	0.490473	1.38657	449	20	Pla2g3,Pla2g5,Plaat1,Pla2g2d,Pla2g2f,Pla2g4a,Pla2g10,Pla2g4f
5931	GOMF_INTRACELLULAR_CALCIUM_ACTIVATED_CHLORIDE_CHANNEL_ACTIVITY	0.0925289	0.711718	0.575831	1.42008	456	12	Ano10,Nmur2,Ttyh1,Ano4,Ano8,Ttyh3,Ano1
2793	GOBP_PHOTORECEPTOR_CELL_MAINTENANCE	0.0926312	0.711718	-0.413269	-1.33772	488	42	Cdhr1,Bbs12,Tub,Iqcb1,Crb1,Prom1,Cib2,Crocc,Bbs1,Pcdh15,Nphp3,Bbs4
6447	GOMF_NEUROTRANSMITTER_BINDING	0.0927018	0.711718	0.537117	1.40399	455	15	Grin1,Ache,Chrm3,Grin3b,Chrna1,Chrnb3,Chrnb1,Ide
6767	HP_AMBIGUOUS_GENITALIA_MALE	0.0927126	0.711718	0.593703	1.43301	457	11	Cyp11a1,Tspyl1
2026	GOBP_POSITIVE_REGULATION_OF_PEPTIDYL_SERINE_PHOSPHORYLATION	0.0927536	0.711718	-0.343305	-1.27832	511	87	Ntf3,Tenm1,Nos1,Ramp3,Il6,Fnip2,Mif,Ifng,Atp2b4,Angpt1,Braf,Rapgef3,Pak1,Park7,Stox1
2306	GOBP_AORTA_DEVELOPMENT	0.09277	0.711718	-0.395463	-1.32757	493	50	Tgfb2,Jag1,Hey2,Prox1,Adamts9,Ngfr,Chd7,Dll4,Loxl1,Hes1,Fgf8
9320	HP_TYPICAL_ABSENCE_SEIZURE	0.092799	0.711718	0.383898	1.32054	432	49	Grin1,Brsk2,Gabrg2,Satb2,Kif1a,Stxbp1,Grin2a,Alms1,Cacng2,Gabra1,Hivep2,Rab11a,Cic,Frrs1l,Asah1,Syngap1,Jrk,Slc2a1,Wac,Eef1a2,Dock8
1862	GOBP_NEGATIVE_REGULATION_OF_CHONDROCYTE_DIFFERENTIATION	0.0929566	0.712429	0.485404	1.39188	453	21	Ccn4,Rflnb,Bmp4,Rflna,Adamts12,Sox9,Ltbp3
10187	HP_COLORECTAL_POLYPOSIS	0.0930728	0.712811	-0.492725	-1.39331	480	22	Chek2,Axin2,Usf3,Rnf43,Sdhc,Msh3,Bmpr1a,Akt1,Mutyh,Pole
6049	GOMF_GALACTOSYLTRANSFERASE_ACTIVITY	0.0932302	0.712811	-0.486606	-1.39053	481	23	B3galt5,B3galt2,B4galt4,Colgalt2,B3gnt6,B3galt6,Colgalt1,Plod3,C1galt1c1,B4galt3
10684	LE_NEURONAL_DIFFERENTIATION_UP	0.0932621	0.712811	0.518097	1.39915	453	17	Syt5,Kcnab1,Map1lc3a,Kcnd1,Asic1,Car10,Chrnb1
8099	HP_HYPOPLASTIC_ILIAC_WING	0.0932663	0.712811	-0.492018	-1.39131	481	22	Ccbe1,Evc2,Arsb,Dlk1,Wnt7a,Runx2,Ep300,Smad4,Evc,Eed,Ercc6,Crebbp
2781	GOBP_MRNA_CIS_SPLICING_VIA_SPLICEOSOME	0.0937076	0.715686	-0.519038	-1.4016	483	18	Dcps,Sfswap,Sart1,Prpf39,Ddx23,Srsf1,Rbm22,Prpf4b
2625	GOBP_NEGATIVE_REGULATION_OF_DNA_DAMAGE_RESPONSE_SIGNAL_TRANSDUCTION_BY_P53_CLASS_MEDIATOR	0.094039	0.716989	-0.547118	-1.40905	477	15	Twist1,Mif,Snai2,Yju2,Sirt1
10752	Gemma_GSE10415_7_Brain_Regions_in_20_Inbred_Strains_of_Laboratory_Mice_StrainOrLine_FVB.NJ_Down	0.0942623	0.716989	-0.266049	-1.17865	574	329	Cdhr1,Crym,Parm1,Icosl,Hap1,Pdzrn3,Kcnk10,Krt12,Tbata,Fabp7,Tacr3,St18,Rab38,Pgm5,Gsta4,Tfap2c,Lgi2,Myo5b,Arhgef4,Stab2,Nmb,Rnf32,Vwa3a,Diaph2,Marchf1,Gba2,Nat8,Crb1,Bcan,Thra,Zfp871,Ptpro,Speg,Zfp605,Slc39a11,Adam11,Amn,Cdkl1,Plcxd2,Cyp4f15,G6pc3,Sap18,Tnfrsf19,Arhgef28,Kcnj14,Mtmr12,Tmem94,Foxn3,Ikzf4,Aldh7a1,Banp,Nadsyn1,Fahd2a,Lamtor2,Dop1a,Rnd1,Wdr25,Nsmf,Rbm24,Fam151b,Dab1,Snapc5,Kifc2,Ccdc…
6963	HP_PROTRUDING_EAR	0.0944318	0.716989	-0.30194	-1.22765	540	156	Ryr1,Myh3,Igf2,Ap1s2,Kcnk9,Traip,Nr2f1,Zfp462,Trp63,Slc16a2,Chrna7,Mplkip,Camta1,Mbd5,Lrp4,Gjb3,Fbn1,Gja1,Speg,Rfc2,Frmd4a,Ednra,Fam20c,Dcaf17,Rnf113a2,Foxg1,Tubgcp2,Tfap2b,B3glct,Plk4,Lgi4,Wnt7a,Fktn,Huwe1,Nalcn,Pycr2,Upf3b,Spop,Dpp6,Mab21l1
2031	GOBP_V_D_J_RECOMBINATION	0.0944324	0.716989	-0.557791	-1.41257	479	14	Rag2,Atm,Polb,Prkdc,Dclre1c,Xrcc4,Tcf3,Bcl11b
3195	GOBP_MESENCHYMAL_CELL_DIFFERENTIATION	0.0945122	0.716989	-0.284529	-1.20515	557	214	Smo,Frzb,Twist1,Tgfb2,Kitl,Jag1,Ranbp3l,Il6,Hey2,Dlg5,Mapk3,Sema4f,Nrp2,Wnt16,Fgf10,Edn3,Tiam1,Sox8,Sema3g,Efnb1,Trim62,Snai2,Nrp1,Axin2,Ovol2,Usf3,Sema4d,Wnt11,Pdpn,Hes1,Ednra,Bmp2,Rgcc,Fgf8,Olfm1,Folr1,Sema5b,Dab2,Loxl3,Il17rd,Osr1,Fermt2
4531	GOBP_POSITIVE_REGULATION_OF_PROTEIN_LOCALIZATION_TO_NUCLEUS	0.0945283	0.716989	-0.346396	-1.28092	519	84	Smo,Card10,Ngfr,Gli3,Ifng,Plk1,Hyal2,Cct5,Park7,Mavs,Prkcd,Larp7,Ubr5,Mepce,Fermt2,Parp1,Limk2
8335	HP_SLOW_PROGRESSION	0.0945472	0.716989	0.288908	1.21653	403	156	Col6a1,Hspb3,Syne1,Dysf,Prkcg,Cacna1g,Retreg1,Coa7,Pld3,Kif1a,Acta1,Pmp2,Lrp12,B4galnt1,Lmna,Slc34a2,Mymk,Cfl2,Atp1a1,Flnc,Pex2,Spg21,Fat2,Pyroxd1,Plp1,Sigmar1,1600014C10Rik,Pnpla2,Fzd6,Hpca,Hspb1,Lrrk2,Tmem43,Dnajb6,Atp6ap2,Mtpap,Lrp5
2463	GOBP_PIGMENT_METABOLIC_PROCESS	0.094574	0.716989	0.357274	1.29515	433	63	Dct,Opn3,Rpe65,Mfsd12,Bdh2,Cdh3,Alas2,Tmem14c,Gmps,Pmel,Ambp,Aprt,Blvrb,Tspo
7826	HP_FACIAL_HYPERTRICHOSIS	0.0945756	0.716989	-0.316323	-1.25001	536	126	Gpr101,Kmt2a,Frem1,Edn3,Kit,Chrna7,Asxl3,Sms,Snai2,Mbd5,Zbtb20,Chsy1,Bmp2,Tmem94,Notch2,Tubgcp2,Cdon,B3glct,Urod,Phip,Hdac8,Abca5,Ugdh,Erlin2,Arid1b,Uqcc2,Spop,Cdh2,Mab21l1,Cdk10,Bptf,Med13,Ebf3,Polr3a
406	GOBP_CARDIAC_CHAMBER_DEVELOPMENT	0.0945875	0.716989	-0.306905	-1.23671	539	144	Dsp,Npy2r,Smo,Cav3,Tgfb2,Jag1,Hey2,Prox1,Nrp2,Adamts1,Rarb,Stra6,Chd7,Slit3,Nrp1,Tnnt2,Kcnk2,Ovol2,Rbm15,Dhrs3,Wnt11,Dand5,Dll4,Hes1,Bmp2,Fgf8,Npy5r
4726	GOBP_NEGATIVE_REGULATION_OF_AMYLOID_PRECURSOR_PROTEIN_CATABOLIC_PROCESS	0.094663	0.716989	-0.506365	-1.39681	485	20	Spon1,Hap1,Chrna7
9586	HP_ABNORMAL_THALAMIC_MRI_SIGNAL_INTENSITY	0.0946757	0.716989	-0.518501	-1.40015	488	18	Smo
9881	HP_ABNORMAL_GROWTH_HORMONE_LEVEL	0.0947274	0.716989	-0.321576	-1.25337	529	117	Gpr101,Smo,Magel2,Slco2a1,Igf2,Kmt2a,Chd7,Gli3,Dll1,Trp63,Gas1,Mars2,Ghrhr,Ndn,Abcc8,Fgf8,Dcaf17
174	GOBP_LYMPHANGIOGENESIS	0.0950526	0.717189	-0.528981	-1.40419	487	17	Ccbe1,Acvr2b,Prox1,Pdpn,Vegfc,Clec14a,Foxc1
8340	HP_CENTRALLY_NUCLEATED_SKELETAL_MUSCLE_FIBERS	0.0950731	0.717189	-0.4743	-1.3809	493	25	Ryr1,Bves,Trip4,Myf6,Speg,Hnrnpa2b1,Orai1,Sil1,Mtmr14,Tnpo3,Micu1
1567	GOBP_REGULATION_OF_ANATOMICAL_STRUCTURE_MORPHOGENESIS	0.0950748	0.717189	0.220332	1.09892	304	887	Cpne9,Wnt10a,Bdnf,Sema3a,Mpl,Olfm4,Sema3e,Sema7a,Gadd45a,Sema3c,Sulf1,Cpne5,Gpnmb,Meltf,Rtn4r,Coch,Foxj1,Ermn,S100a10,Fam171a1,Draxin,Twf2,Plk2,Apoh,Creb3l1,Hspb6,Six1,Lpar1,Pik3r6,Skil,Plekha4,Mef2c,Plekho1,Brsk2,Kndc1,Cela1,Plxna1,Vash1,Cnmd,Rnf157,Emilin1,Rhoq,Magi2,Pparg,Bmp4,Fzd7,Serpinf1,Islr2,Prkca,Rock2,Fblim1,Rcc2,Sphk1,Lrp8,Spry2,Arhgap44,Kif1a,Ccl12,Adgrb1,Ap2a1,Cxcl10,Adm,Mtdh,Fstl4,C…
6556	GOMF_OXIDOREDUCTASE_ACTIVITY_ACTING_ON_NAD_P_H_OXYGEN_AS_ACCEPTOR	0.0951413	0.717189	0.546247	1.40446	467	14	Duox2,Duox1,Ncf1,Cyba,Cyb5r4,Ncf2,Ncf4
3405	GOBP_REGULATION_OF_RELEASE_OF_SEQUESTERED_CALCIUM_ION_INTO_CYTOSOL	0.0951413	0.717189	-0.370577	-1.30191	514	63	Capn3,Hap1,Nos1,Npsr1,Gstm7,Trdn,Chd7,Jph1,Sri,Jph4,Ptk2b,Gper1,Cacna1c,Lyn,Plcg1,Tmem38b
10460	DESCARTES_FETAL_CEREBRUM_ASTROCYTES	0.095146	0.717189	-0.316785	-1.25003	540	125	Greb1l,Gdpd2,Mstn,Fst,Spata13,Frem1,Dnaaf3,Agt,Vwa3b,Plin5,Il33,Mkx,Slc4a4,Vwa3a,Fam216b,Cldn10,Glis3,Nek5,Vipr2,Tnc,Efcab12,Ttpa,Hsd17b6,Lrrc10b,Morn5,Tectb,Pirt,Pi15,Rnf43,Acsbg1
5412	GOCC_PCG_PROTEIN_COMPLEX	0.095283	0.717729	-0.409065	-1.33125	504	43	Yy2,Asxl3,Pcgf2,Phf19,Pcgf1,Mtf2,Sirt1,Cbx2,Cbx4,Pcgf6,Ezh1,Phf1,Cbx7,Pcgf5,Kdm2b,Cbx8
10872	Gemma_GSE5429_Hippocampal_gene_expression_profiling_across_8_inbred_strains:_towards_understanding_the_molecular_basis_of_behaviour_strain_DBA.2J_Down	0.0955862	0.718508	0.23197	1.12316	339	567	Serpina3n,Nptx2,Gpr83,Bdnf,Ptgs2,Batf3,Rgs6,Cd7,Sox11,Sema7a,Cdkn1a,Rasl11b,Gfap,Scn1b,Grin1,Lefty1,Wfs1,Sox4,Prkcg,Inpp5a,Blnk,Stk40,Igfbp4,Prg3,Klk8,Mthfr,Pcsk2,Me1,Anxa11,Man1a,Hcn1,Pld3,Dusp6,Ccr4,Adgrb1,Adam23,Epha5,Slc30a4,Ttr,Sac3d1,Ptprn,Synj2,Fxyd1,Pik3r1,Spock1,Epha7,Ssr1,Kras,Rragd,Atp2b2,Scd1,Kmt5a,Usp25,Grin2a,Plxna2,Usp14,Cop1,Kcnk1,Dlgap4,Klf13,Gria3,Ap2b1,Zfp92,Cirbp,Napb,Smarcc1,…
5922	GOMF_INTEGRIN_BINDING	0.0956077	0.718508	-0.313301	-1.24263	541	130	Tnxb,Ecm2,Mfge8,Icam4,Igf2,Actn2,Lama3,Vtn,Cxcl12,Fermt1,Col5a1,Itga4,Plpp3,Timp2,Fbn1,Kdr,Adam11,Ltbp4,Tspan8,Adamts5,Ccn2,Emp2,Lamb1,Ccn3
761	GOBP_MALE_MEIOSIS_I	0.0956183	0.718508	0.483738	1.38711	466	21	Tdrd9,Rec8,Mov10l1,Ing2,Hsf2bp,Trip13,Brdt,Rad51c
841	GOBP_ENDODERM_DEVELOPMENT	0.0956483	0.718508	0.34638	1.28758	432	73	Col6a1,Inhba,Dusp5,Col11a1,Bmp4,Col12a1,Smad3,Nodal,Itgb2,Lhx1,Dusp2,Col4a2,Gata4,Mesp1,Itgav,Ldb1,Nanog,Nkx2-1
1781	GOBP_CELL_SUBSTRATE_ADHESION	0.0957691	0.718923	-0.264878	-1.17415	583	331	Npy2r,Ecm2,Onecut1,Bcl6,Jag1,Pkd1,Mertk,Parvb,Fbln1,Ndnf,Frem1,Actn2,Adamts9,Parvg,Fgg,Skap1,Itga7,Itga8,Ntng1,Tiam1,Thbs3,Carmil1,Arhgap6,Bves,Vtn,Fermt1,Itga4,Onecut2,Ppm1f,Nrp1,Sorbs1,Angpt1,Akip1,Itga1,Ptpro,Itga10,Kdr,Cd63,Vwa2,Coro2b,Srcin1,Cib1,Pdpn,Ccn2,Trip6
9166	HP_PSEUDOEPIPHYSES	0.0959708	0.719113	0.573131	1.41343	473	12	Hoxa13,Rps6ka3,Nsd2,Kcnh1
10244	Neuron_Neuron_PNOC_Doyle_Cell_2008	0.0959868	0.719113	0.478694	1.38489	463	22	Tac2,Myl4,Npy,Clnk,Vip,Syt1,Dlx1
3518	GOBP_NEGATIVE_REGULATION_OF_PROTEIN_KINASE_B_SIGNALING	0.095991	0.719113	-0.405084	-1.32571	509	44	Mstn,Klf4,Them4,Ppara,Drd2,Cib1,Hyal2,Pkhd1,Sirt1,Rack1,Gper1,Phlpp1,Mtm1,Phlpp2,Xdh,Otud3
7532	HP_TACHYCARDIA	0.0960596	0.719136	-0.33137	-1.26064	528	100	Dsp,Ryr1,Csf2rb2,Scnn1a,Actn2,Cacna1s,Trdn,Sftpc,Csf2ra,Scn9a,Pgm1,Bmp2,Abcc8,Myoz2,Csrp3,Sdhc
1005	GOBP_AMINE_METABOLIC_PROCESS	0.0961336	0.7192	-0.304983	-1.23204	546	149	Moxd1,Tdo2,Tgfb2,Tacr3,Nr4a2,Psme1,Pde1b,Slc22a3,Ido1,Slc7a11,Napepld,Naaa,Atp2b4,Sms,Drd2,Afmid,Aoc3,Sncb,Oaz1,Park7,Sncaip,Aldh7a1,Gch1,Psmb6,Htr1a,Cln3
3493	GOBP_MULTI_ORGANISM_PROCESS	0.0965323	0.720064	0.22001	1.09726	308	891	Tac2,4930447C04Rik,Inhba,Lyzl4,Acvr1c,Nectin3,Dkkl1,Prlr,Drd1,Dmrtb1,Timp1,Trib1,Cfap54,Acvr1,Tgfb3,Foxj1,Racgap1,Panx1,Syne1,Zfp41,Iqcg,Gja10,Tdrd9,Syt6,Hoatz,Zglp1,Zmiz1,Skil,Pla2g3,Cyp26b1,Vgf,E2f1,Ucp2,Ttc21a,Topaz1,Zfp296,Sstr2,Dsg2,Unc13b,Bmp4,Prkca,Fscn3,Strbp,Adcy7,Fancd2,Ccin,Tut7,Stxbp1,Adm,Adam32,Septin6,Fkbp6,Spatc1l,Nppc,Rec8,Ndc1,Cx3cl1,Tmem203,Sbf1,Tesk2,B4galt1,Tssk6,Kras,B4galnt1…
10356	ZHONG_PFC_C6_DLX5_GAD1_GAD2_POS_INTERNEURON	0.0965643	0.720064	0.534753	1.39781	474	15	Rbp1,Brinp2,Id2,Gad2
3406	GOBP_POSITIVE_REGULATION_OF_RELEASE_OF_SEQUESTERED_CALCIUM_ION_INTO_CYTOSOL	0.0965953	0.720064	-0.43795	-1.35509	504	34	Capn3,Hap1,Npsr1,Gstm7,Trdn,Sri
4264	GOBP_POSITIVE_REGULATION_OF_PEPTIDE_HORMONE_SECRETION	0.0966745	0.720064	-0.338144	-1.26876	531	92	Pck2,Fgg,Tfr2,Adcy8,Baiap3,C2cd2l,Doc2b,Ghrh,Gck,Cftr,Sri,Drd2,Ghrhr,Gja1,C1qtnf12,Blk,Crh,Mcu,Dynll1,Tm7sf3,Gper1,Oxct1,Apln,Grp,Hif1a
1039	GOBP_CATECHOL_CONTAINING_COMPOUND_METABOLIC_PROCESS	0.0967925	0.720064	-0.408309	-1.32879	512	43	Moxd1,Tgfb2,Tacr3,Nr4a2,Pde1b,Drd2,Sncb,Park7,Sncaip,Gch1,Htr1a
5822	GOMF_3_5_CYCLIC_AMP_PHOSPHODIESTERASE_ACTIVITY	0.0967997	0.720064	-0.594376	-1.41712	489	11	Pde11a,Pde7b,Pde1b,Pde3b,Pde8b,Pde3a,Pde2a
7905	HP_HYPOKINESIA	0.0969658	0.720064	0.400699	1.3298	456	41	Slc18a3,Klhl40,Ppp2r2b,Acta1,Cfl2,Lmod3
6016	GOMF_NEUROPEPTIDE_RECEPTOR_ACTIVITY	0.0969881	0.720064	-0.41096	-1.33025	511	42	Npy2r,Qrfpr,Sorcs2,Npsr1,Tacr3,Prokr2,Sstr1
10394	HU_FETAL_RETINA_PHOTORECEPTOR	0.0969887	0.720064	-0.36978	-1.2991	524	63	Cdhr1,Dusp1,Fabp7,Nrl,Ahi1,Mpp4,Prom1,Epb41l2,Amer2,Fos,Unc119,Plekhb1,Ndrg1,Srrm4,Impg2,Neurod1,Ptpn13,Ntm
7657	HP_HYPOCHROMIC_ANEMIA	0.0969977	0.720064	0.415002	1.34038	461	36	Kcnq1,Was,Lpin2,Alas2,Mmp1a,Fgf23,Pla2g4a,Hyou1,Atrx,Galnt2,Foxp3,Tgfb1,Cd55,Sf3b1,Ireb2,Pus1,Trnt1,Clpx
8415	HP_VAGINAL_FISTULA	0.0970986	0.720064	-0.483465	-1.38155	501	23	Dact1,Frem1,Ccnq,Spint2,Ift80
5707	GOCC_POSTSYNAPTIC_SPECIALIZATION_MEMBRANE	0.0971759	0.720064	0.315215	1.24093	436	102	Gsg1l,Nectin3,Syndig1,Cacng3,Clstn1,Cdh10,Chrna1,Dagla,Epha7,Cacng8,Atp2b2,Gabra4,Oprd1,P2rx6,Rgs7bp,Grin2a,Epha4,Sema4c,Nlgn2,Lrrc4b,Cacng2,Lin7a,Lrrtm2
8716	HP_LIMB_GIRDLE_MUSCULAR_DYSTROPHY	0.0971857	0.720064	0.570712	1.40746	479	12	Syne1,Acta1,Lmna
250	GOBP_MATURE_B_CELL_DIFFERENTIATION	0.0973417	0.720064	-0.458365	-1.36696	508	28	Dock11,Il6,Dll1,St3gal1,Malt1,Itfg2,Plcg2,Ptk2b,Notch2
6223	GOMF_HYDROLASE_ACTIVITY_ACTING_ON_CARBON_NITROGEN_BUT_NOT_PEPTIDE_BONDS_IN_LINEAR_AMIDINES	0.0973684	0.720064	0.590796	1.426	480	11	Arg2,Agmat,Padi4,Padi1
820	GOBP_SPERM_AXONEME_ASSEMBLY	0.0973706	0.720064	0.488199	1.38014	473	20	Iqcg,Pla2g3,Cfap206,Dnah1,Spef2
6923	HP_SHORT_PHILTRUM	0.0974386	0.720064	-0.291661	-1.21062	562	182	Fat4,Twist1,Kdf1,Ccbe1,Frem1,Ap1s2,Kcnk9,Dll1,Unc80,Vac14,Sms,Auts2,Lrp4,Gas1,Med12l,Nono,Fgf8,Larp7,Pigv,Cdon,Tbc1d20,Tfap2b,Dlk1,Fzd2,Phip,Erlin2,Runx2,Arid1b,Huwe1,Nalcn,Phf21a,Nxn,Upf3b,Trrap,Stag2,Bcl11b,Cdh2,Nexmif,Arid2,Ap4e1,Dennd5a,Bptf,Nog,Med12,Wnt5a,Mctp2,Polr3a,Apc,Adamts3,Emc1,Alg12,Zic2
81	GOBP_REGULATION_OF_NEUROTRANSMITTER_LEVELS	0.0974495	0.720064	0.273856	1.19705	404	203	Slc18a3,Drd1,Syn3,Drd4,Syt12,Ache,Syt6,Stxbp5,Rap1b,Prkcg,Napa,Mef2c,Syt5,Syn1,Unc13b,Stxbp5l,Stx1a,Git1,Stxbp1,Dagla,Chat,Bloc1s6,Pip5k1c,Vamp2,Hnmt,Htr2a,Asic1,Kcnj10,Hcrt,Cacnb2,Cask,Napb,Maoa,Lin7a,Gad2,Snap29,Syt1,Daglb,Per2,Prepl,Slc22a1,Tspoap1,P2ry4,Erc2,Rims3,Slc1a7,Doc2a,Prkcb,Rims4,Lrrk2,Chrnb4,Stx1b,Stx11,Pclo,Hrh3,Apba1,Itgb3,Nrxn2,Prrt2,Prima1,Gipc1
6353	GOMF_RECEPTOR_INHIBITOR_ACTIVITY	0.0974957	0.720064	-0.462313	-1.36885	509	27	Igsf1,Lypd1,Fst,Ly6h,Lypd6,Wfikkn1
1446	GOBP_VIRAL_GENE_EXPRESSION	0.0975652	0.720093	-0.306179	-1.23379	556	144	Hdac1,Rps15a,Jun,Rpl14,Rpl21,Trim62,Rps5,Rps21,Rpsa,Trim11,Rpl18,Rpl13a,Rrp1b,Larp7,Rpl18a,Trim21,Nup43,Spcs1,Nelfb,Tfap4,Gtf2f2,Nup160,Rpl31,Ssb,Rps25,Ep300,Shfl,Rpl24,Nup88,Rpl11,Rsf1,Rps9,Nup37,Eif3g,Rpl38,Aaas,Pcbp2,Polr2i,Rpl10a,Rps7,Trim8,Mid2,Nup62,Tarbp2,Tardbp,Ctdp1,Supt4a,Rps15,Eif2ak4,Polr2e
4138	GOBP_CIRCULATORY_SYSTEM_DEVELOPMENT	0.0976362	0.720132	-0.231518	-1.11382	664	970	Dsp,Ryr1,Fat4,Npy2r,Smo,Gpc3,Twist1,Stard13,Cav3,Card10,Mfge8,Tgfb2,Jag1,Rspo3,Pkd1,Klf4,Fgf18,Ccbe1,Dcn,Ramp3,Cth,Il6,Hey2,Rnf207,Ndnf,Actn2,Acvr2b,Mapk3,Nr2f2,Prox1,Thsd7a,Adamts9,Myh11,Nrp2,Wnt16,Ngfr,Adamts1,Klf5,Jun,Rarb,Fgf10,Ascl1,Nfatc2,Stra6,Chd7,Bves,Gli3,Tbc1d32,Flrt3,Ang,Dll1,Nrarp,Col5a1,Stab2,Il6ra,Kit,Hdac7,Chrna7,Btg1,Amot,Slit3,Nr2e1,T,Pml,Mbd3,Foxn1,Atp2b4,Ppara,Frem2,S1pr1,Fzd5…
5098	GOBP_REGULATION_OF_CATION_CHANNEL_ACTIVITY	0.0977654	0.720314	0.288638	1.21107	419	153	Gsg1l,Jsrp1,Scn1b,Grin1,Drd4,Lrrc55,Kcns2,Cacng3,Shisa8,Mef2c,Gal,Pde4b,Fkbp1a,Cacnb1,Kcnab1,Homer1,Ccl12,Kcne4,Gpr35,Vamp2,Cacng8,Stac2,Grin2a,Fkbp1b,Gria3,Crhr1,Cacnb2,Nlgn2,Rem1,Lrrc26,Shank1,Cacng2,Gria4
7957	HP_ALZHEIMER_DISEASE	0.0977931	0.720314	0.570176	1.40614	482	12	A2m,Cacna1g,Hfe,App,Mpo,Nos3
2219	GOBP_MULTICELLULAR_ORGANISM_GROWTH	0.0978934	0.720314	-0.318074	-1.24953	552	122	Smo,Igf2,Dio3,Rarb,Chd7,Zfx,Ghrh,Mbd5,Fxn,Stil,Drd2,Ghrhr,Adrb1,Sptbn4,Pkdcc,Ar,Atm,Klf2,Sod1,Selenom,Notch2,Ccm2,Tal2,Ppib,Rarg,Ghr,Gnas,Atf5,Ep300,Ghrl,Ercc2,Slitrk6,Htra2,Wdtc1,Wwtr1,Zmpste24,Pls1,Flvcr1
594	GOBP_INDOLALKYLAMINE_METABOLIC_PROCESS	0.0979664	0.720314	-0.532816	-1.39142	500	16	Tdo2,Ido1,Afmid
6539	GOMF_3_5_CYCLIC_GMP_PHOSPHODIESTERASE_ACTIVITY	0.097989	0.720314	-0.566309	-1.40994	496	13	Pde11a,Pde1b,Pde1a,Pde9a,Pde1c,Pde2a,Pde6g,Pde5a
10291	FAN_EMBRYONIC_CTX_BIG_GROUPS_BRAIN_ENDOTHELIAL	0.0981645	0.720541	-0.264502	-1.17336	598	336	Nkd2,Frzb,Foxq1,Stard13,Cobll1,Car4,Jag1,Ppic,Pald1,Klf4,Dcn,Slco2a1,Nr2f2,Pde7b,Afap1l2,Tm4sf1,Ifitm2,Sting1,Tmem88,Lmo2,Stra6,Rapgef5,Lama4,Abcg2,Phactr2,Nampt,Tspan9,Myl9,Mfap2,Myo6,Lxn,Slc12a7,Itga1,Hopx,Isyna1,Kdr,Car2,Rnase1,Itih5,Cyyr1,Plat,Erg,Hyal2,Prelp,Hes1,Cspg4,Ednra,Rgcc,Tmem204,Clec14a,Zeb1,Emp2,Apcdd1,Lamb1,Slc7a8,Anpep,Selenom,Stom,Gper1,Ly6e,Nr3c1,Fermt2,S100a16
4959	GOBP_POSITIVE_REGULATION_OF_TRANSCRIPTION_FROM_RNA_POLYMERASE_II_PROMOTER_IN_RESPONSE_TO_ENDOPLASMIC_RETICULUM_STRESS	0.0981781	0.720541	0.589281	1.42234	484	11	Cebpb,Creb3l1,Creb3l3,Atf6
5261	GOCC_ENDOSOME_MEMBRANE	0.0982167	0.720541	0.238988	1.13809	357	469	Cd1d1,Ifitm3,Syndig1,Cd68,Gpnmb,Epha8,Ticam2,Ticam1,Tlr9,Cd14,Arhgap32,Ndfip2,Rab11fip5,Tmem150b,Syt5,Pld3,Slc30a3,Snx21,Fzd7,Rcc2,Sphk1,Steap1,Ap2a1,Slc30a4,Stx7,Bok,Wls,Pmepa1,Dagla,Cd274,Tbk1,Pip5k1c,Ndfip1,H2-M3,Rnf144a,Pdlim4,Ephb1,Ntrk1,Tlr8,Ly96,Rilp,Chmp2b,Rab11fip3,Marchf3,Epha4,Gpr135,Clec16a,Vps37b,H2-Oa,Tlr7,Chmp1b,Arhgap1,Ffar4,Pmel,Hgs,Tmem106b,Rab8a,Mtmr2,Zdhhc2,Tfrc,H2-Eb1,Tab3,Cu…
2051	GOBP_CARBOHYDRATE_HOMEOSTASIS	0.0984553	0.721172	-0.285341	-1.20457	579	210	Cav3,Ppp1r3g,Igfbp5,Cartpt,Bace2,Il6,Pck2,Adcy8,Baiap3,Appl2,Ngfr,C2cd2l,Tiam1,Adra2a,Foxo1,Gck,Nmb,Foxa3,Cftr,Irs1,Pdk4,Mbd5,Sri,Nme2,Ghrhr,Ager,Stxbp4,Foxk1,Zbtb20,C1qtnf12,Sesn3,Crh,Pdk2,Mcu,Park7,Nr1d1,Dynll1,Csrp3,Sirt1,Rack1,Gper1,Tfap2b,Oxct1,Sstr5,Eny2
7402	HP_HYPOGLYCEMIC_COMA	0.0985638	0.721172	-0.543011	-1.39847	500	15	Gck,Abcc8,Etfb,Star,Etfdh,Txnrd2,Mrap,Glud1,Hmgcl,Akt2,Nfkb2,Insr
7534	HP_ABNORMAL_HEART_VALVE_MORPHOLOGY	0.0985915	0.721172	-0.273832	-1.18593	594	260	Tnxb,Ryr1,Prdm5,Myh3,Tgfb2,Pkd1,Dact1,Prkg1,Nr2f2,Myh11,Gabrd,Chd7,Galns,Zfp462,Col5a1,Ccnq,Evc2,Pcgf2,Fbn1,Gja1,Speg,Arsb,Braf,Cbs,Rfc2,Dll4,Ednra,Nono,Enpp1,Ift122,Pola1,Ganab,B3galt6,Nadsyn1,B3glct,Tgfbr1,Fance,Mylk,Tmem260,Nxn,Mat2a,Abcc6,Pkd2,Arhgap31,Mlxipl,Ep300,Ndufb11,Puf60,Hras,Ermard,Fanca,Actc1,Med12,Xylt2,Mctp2,Polr3a
4019	GOBP_CELLULAR_RESPONSE_TO_LIPOPROTEIN_PARTICLE_STIMULUS	0.09875	0.721172	0.435461	1.35089	473	30	Cd68,Ticam1,Pparg,Tlr6,Itgb2,Cd9
1507	GOBP_DENTATE_GYRUS_DEVELOPMENT	0.0987606	0.721172	-0.554844	-1.4051	501	14	Smo,Prox1,Nr2e1
3330	GOBP_NEGATIVE_REGULATION_OF_LIPID_CATABOLIC_PROCESS	0.0988395	0.721172	-0.48234	-1.37834	510	23	Cidea,Plin5,Adra2a,Crtc3,Acacb,Pde3b,Fmc1,Prkaa1,Adora1
9761	HP_HETERONYMOUS_HEMIANOPIA	0.0989441	0.721172	-0.532148	-1.38968	505	16	Smo,Braf
8355	HP_EXERCISE_INDUCED_MYALGIA	0.0990329	0.721172	-0.481908	-1.3771	511	23	Ryr1,Cav3,Myf6
682	GOBP_INTRA_GOLGI_VESICLE_MEDIATED_TRANSPORT	0.0990991	0.721172	0.442124	1.35029	472	28	Napa,Golga3,Napg,Vti1b,Vti1a,Cog8,Copg1,Cog6,Copg2,Rab6a,Cog2,Gosr2,Copb1,Cog1
9334	HP_PROMINENT_FOREHEAD	0.0993606	0.721172	-0.292364	-1.21155	574	179	Ryr1,Kdf1,Myh3,Igf2,Chd3,Ntng1,Ap1s2,Gpc4,Ccnd2,Unc80,Mn1,Asxl3,Lrp4,Fbn1,Pkdcc,Braf,Med13l,Dph1,Larp7,B3galt6,B3glct,Dlk1,Fzd2,Prkdc,Foxc1,Nalcn,Upf3b,Trrap,D2hgdh,Cdh2,Ep300,Puf60,Hras,Gle1,Ermard,Bptf,Ift140,Med12,Wnt5a,Med13,Ebf3
10552	Park_2011_Coexpression_Hippocampus_Mouse_darkolivegreen	0.0994074	0.721172	-0.460443	-1.36331	519	27	Aqp11,Rps15a,Tmc7,Pak1,Arl6ip1,Dgat2,Fah,Me3,Rsf1,Tmem126b,Picalm,Olfml1,Nars2,Mrpl48
3859	GOBP_SYNAPTONEMAL_COMPLEX_ORGANIZATION	0.0994197	0.721172	-0.48156	-1.3761	513	23	Syce2,Ago4,Hspa2,Tex12,Plk1,P3h4
6267	GOMF_NUCLEOSIDE_DIPHOSPHATASE_ACTIVITY	0.0995475	0.721172	-0.554501	-1.40423	505	14	Entpd3,Entpd8,Slc25a42,Entpd1,Entpd6
3228	GOBP_POSITIVE_REGULATION_OF_EPITHELIAL_CELL_PROLIFERATION	0.0996023	0.721172	-0.295068	-1.21673	575	173	Smo,Twist1,Igf2,Prox1,Nrp2,Fgf10,Gpbar1,Cxcl12,Ang,Trp63,Nrarp,Itga4,Nrp1,Nme2,Ppp1r16b,Dlx6,Tgfa,Kdr,Stxbp4,Ar,Cldn1,C5ar2,Vegfc,Bmp2,Pkhd1,Lrg1,Sirt1,Lamb1,Prkd2,Vegfb,Notch2,Osr1,Apln,Wnt7a,F3,Tgfbr1,Tgm1,Plcg1,Pgf,Htra1,Hif1a,Plxnb3,Hras,Ghrl,Nog,Hyal1,Wnt5a,Arnt,Vegfd,Fgf7,Egfr
10259	DropViz_HC_Ependyma_cluster-markers.csv	0.0996877	0.721172	0.273811	1.19431	414	199	Ccdc3,Ifitm3,S100a6,Ccdc96,S100a11,Ak7,Cfap54,Htr5b,Lgals3,Foxj1,Smim5,Iqcg,Fbln7,Ttc21a,Daw1,Dsg2,Bdh2,Cfap126,Vim,Dynlrb2,Bbox1,Cfap45,Rsph10b,Hydin,Vwa5b1,Gm5617,BC051019,Lrrc71,Aoc1,Spa17,Ppp1r36,Spef2,Lrrc34,Krt15,Col8a2,Cfap52,Pawr,Cdhr4,Dnah6,Pamr1,Ddr1,Anxa2,Ttc29,Ccdc40,Dnah11,Lca5
6651	GOMF_GROWTH_FACTOR_RECEPTOR_BINDING	0.0998246	0.721172	-0.308534	-1.23263	568	136	Il1r1,Kl,Fgf18,Il6,Hbegf,Fgf10,Flrt3,Il6ra,Cd300lf,Tgfa,Pdgfra,Trip6,Vegfc,Fgf5,Plscr1,Fgf8,Vegfb,Tnk2,Lyn,Il27ra,Pgf
9931	HP_HYPOPITUITARISM	0.0998596	0.721172	-0.30477	-1.22917	568	146	Gpr101,Smo,Magel2,Tacr3,Igf2,Kmt2a,Ndnf,Prokr2,Chd7,Gli3,Flrt3,Dll1,Trp63,Gas1,Mars2,Dcc,Ghrhr,Braf,Ndn,Abcc8,Fgf8,Dcaf17,Stx16,Il17rd,Cdon,B3glct
6260	GOMF_PEPTIDE_HORMONE_BINDING	0.0998714	0.721172	0.380012	1.30718	465	49	Inhba,Prlr,Acvr1,Ebi3,Hcrtr1,Gipr,Glp1r,Pik3r1,Galr3,Npr1,Mc3r,Crhr1
9884	HP_SUBCORTICAL_HETEROTOPIA	0.10002	0.721172	-0.611445	-1.42815	509	10	Fat4,Lamb1,Tubgcp2,Cep85l,Crppa
9675	HP_ABNORMAL_LARYNX_PHYSIOLOGY	0.100107	0.721172	0.386605	1.31554	468	46	Anxa11,Gabrg2,Nefh,Pon3,Tbk1,Chmp2b,Grin2a,Epha4,Tspyl1,Ube3b,Pfn1,Plp1
6915	HP_POINTED_CHIN	0.100146	0.721172	-0.355366	-1.28608	549	74	Myh3,Gabrd,Camta1,Med12l,Rfc2,Tmem94,Notch2,Pigb,Plk4,Mesd,Ugdh,Huwe1,Nrxn1,Spop,Cdh2,Hras,Ap4e1,Cdk10,Polr3a,Shank3,Limk1,Man1b1,Dhx37,Zeb2,Nsd1,Meis2,Prdm16,Thoc6,Pogz,Baz1b,Gtf2i,Rere,Porcn,Gtf2ird1,Kdm3b,Kat6a,Yy1,Chrng,Abl1
10697	HARRIS_BRAIN_CANCER_PROGENITORS	0.100148	0.721172	0.396254	1.32406	472	42	Col6a1,S100a6,S100a4,Bgn,Bfsp2
2963	GOBP_DEOXYRIBOSE_PHOSPHATE_CATABOLIC_PROCESS	0.100192	0.721172	-0.465527	-1.36372	520	26	Dpyd,Upp1,Ung,Samhd1
819	GOBP_GERM_CELL_DEVELOPMENT	0.100219	0.721172	0.270726	1.18912	411	210	4930447C04Rik,Nectin3,Dmrtb1,Acvr1,Panx1,Iqcg,Zglp1,Pla2g3,Ttc21a,Topaz1,Bmp4,Fscn3,Strbp,Tut7,Nppc,Rec8,Tssk6,Zpbp,Piwil2,Fancg,Sebox,Nanos2,Pcsk4,Cfap206,Mov10l1,Sycp1,Dnah1,Ing2,Rnf2,Spef2,Srpk1,Trip13,Ropn1l
5197	GOCC_ENDOSOME	0.10022	0.721172	0.219669	1.09593	318	895	Cd1d1,Smim22,Il15ra,Ifitm3,Syndig1,Gpc1,Prlr,Cd68,Gpnmb,Meltf,Epha8,Clec18a,Ticam2,Ackr1,Kcnq1,Ticam1,Dysf,Prkar1b,Mfsd12,Ociad2,Ankrd13b,Ptp4a1,Tlr9,Znrf1,Cd14,Arhgap32,Lpar1,Ndfip2,Ctsk,Pla2g3,Lmtk2,Pla2g5,Cd22,Rnf157,Clstn1,Cd74,Rab11fip5,Magi2,Tmem150b,Syt5,Ackr2,Pld3,Slc30a3,Snx21,Fzd7,Il2rb,Slc30a2,St8sia2,Rcc2,Sphk1,Arhgap44,Sftpb,Steap1,Ap2a1,Slc30a4,Stx7,Bok,Ptprn,Wls,Pmepa1,Vopp1,Dagla,…
5114	GOCC_NUCLEAR_EXOSOME_RNASE_COMPLEX	0.100313	0.721172	-0.531135	-1.38703	512	16	Exosc2,Exosc5,Nvl,Exosc7,Mphosph6,Exosc8,Exosc10
589	GOBP_TRYPTOPHAN_CATABOLIC_PROCESS	0.100412	0.721172	-0.610309	-1.4255	511	10	Tdo2,Ido1,Afmid
6247	GOMF_CARBON_NITROGEN_LIGASE_ACTIVITY_WITH_GLUTAMINE_AS_AMIDO_N_DONOR	0.100412	0.721172	-0.61039	-1.42569	511	10	Gatb,Pfas,Qrsl1,Nadsyn1,Cad
1056	GOBP_HORMONE_TRANSPORT	0.100461	0.721172	-0.268921	-1.18039	609	299	Crym,Kcna5,Htr2c,Cartpt,Il6,Pck2,Agt,Fgg,Tfr2,Tac1,Adcy8,Baiap3,Edn3,Itpr1,C2cd2l,Tiam1,Adra2a,Chd7,Inha,Cplx3,Rfx3,Trpv6,Doc2b,Ghrh,Slc16a2,Gck,Nmb,Ifng,Cftr,Irs1,Slco4a1,Sri,Drd2,Ghrhr,Gja1,Stxbp4,Sytl4,Ltbp4,Rapgef3,C1qtnf12,Blk,Gpr119,Crh,Mcu,Park7,Nr1d1,Abcc8,Dynll1,Tm7sf3,Slc7a8,Ccn3,Selenom,Gdf9,Gper1,Kcnc2,Tfap2b,Fam3d,Cacna1c,Htr1a,Tacr2,Oxct1,Apln,Sstr5,Eny2,Slco1c1,Lyn,Uqcc2,Grp
9986	HP_NEOPLASM_OF_THE_EYE	0.100508	0.721172	-0.403178	-1.31948	533	44	Chek2,Ifng,Usf3,Ddb2,Msh6,Sdhc,Krt1,Fh1,Ndp,Ercc2,Slc25a11,Dlst,Sdha,Ercc4,Mdh2,Gna11
10935	Gemma_GSE140287_Hippocampal_Gene_Expression_in_bred_High_Responder_(bHR)_vs._bred_Low_Responder_(bLR)_Rats:_RNA-Seq_Data_from_Generation_F43_phenotype_bred.High.Responder.bHR._Down	0.100566	0.721172	0.440074	1.34402	479	28	Stxbp5,Pcsk2,Dkk3,Bloc1s6,Naa50,Trmt10a,Ghdc,Cnksr2,Nploc4
7179	HP_IMPOTENCE	0.100637	0.721172	-0.392928	-1.31638	536	49	Gpr101,Smo,Tacr3,Prokr2,Tfr2,Chd7,Gucy1a1,Coq2,Bmp2,Fgf8
3427	GOBP_NEGATIVE_REGULATION_OF_TRANSFERASE_ACTIVITY	0.100678	0.721172	0.260457	1.17563	400	269	Dusp14,Gadd45a,Midn,Cdkn1a,Dusp5,Trib1,Tesc,Prkar1b,Acp4,Smyd3,Inka2,Deptor,Rgs4,Adipoq,Uchl1,Dusp9,Pparg,Bmp4,Socs1,Spry2,Myocd,Dusp6,Mapk8ip1,Cdkn2d,Pinx1,Mad2l1,Foxa2,Zgpat,Ubash3b,Spred1,Spred3,Bag5,Dusp2,Cblc,Ptprc,Cox11,Dusp7
3250	GOBP_NEGATIVE_REGULATION_OF_AXONOGENESIS	0.100792	0.721172	0.353039	1.28228	457	64	Sema3a,Sema3e,Sema7a,Sema3c,Rtn4r,Draxin,Fstl4,Epha7,Tnr,Sema4c,Trak2,Cdk5r1,Sema4a,Omg,Rhoa,Thy1,Dip2b,D130043K22Rik,Wnt3a,Ryk
8134	HP_ABNORMALITY_OF_THYROID_PHYSIOLOGY	0.100864	0.721172	-0.272287	-1.18232	606	266	Trhr,Smo,Igsf1,Magel2,Plagl1,Igf2,Dact1,Prokr2,Cacna1s,Gabrd,Rag2,Lifr,Chd7,Gli3,Dll1,Slc16a2,Ifng,Samhd1,Il2rg,Exosc2,Thra,Glis3,Lrp4,Gas1,Braf,Zbtb20,Rfc2,Ndn,Abcc8,Il7r,Fgf8,Dcaf17,Enpp1,Gch1,Cdon,B3glct,Cacna1c,Apoe,Dclre1c,Plvap,Phf21a,Xrcc4,Stag2,Spop,Gnas,Abcc6,Mlxipl
10948	GeneWeaver_GeneNetwork Hippocampus Consortium_GS34933_Hippocampus Gene expression correlates of Open Field - Total distance traveled 10-15 minutes [Basal Behavior] in Males BXD_Pval001	0.100998	0.721172	0.435693	1.34322	485	29	Rasl11b,Rgs7bp,Dyrk2,Ggta1,Zfp280d,Phf20l1,Lrrtm2,Prokr1,Esf1,Gsk3b
7995	HP_HEPATIC_NECROSIS	0.101146	0.721172	-0.59055	-1.408	511	11	Dguok,Nhlrc2,Met,Sdha,Etfb,Etfdh
4045	GOBP_RESPONSE_TO_DEXAMETHASONE	0.101164	0.721172	-0.427708	-1.34136	529	36	Mstn,Pck2,Ddit4,Ass1,Foxo1,Cldn1,Crh,Nr3c1,Tfap4,Gjb2,Fibin
1735	GOBP_RRNA_3_END_PROCESSING	0.101196	0.721172	-0.609787	-1.42428	515	10	Exosc2,Rps21,Exosc7,Exosc8,Exosc10,Eri2
4031	GOBP_CELLULAR_RESPONSE_TO_SALT_STRESS	0.101196	0.721172	-0.609663	-1.42399	515	10	Capn3,Xrcc6,Efhd1,Xrcc5,Micu1,Slc25a23
5829	GOMF_CALCIUM_DEPENDENT_CYSTEINE_TYPE_ENDOPEPTIDASE_ACTIVITY	0.101318	0.721172	-0.553009	-1.40046	514	14	Capn3,Capn5,Capn9
10123	HP_SCHIZOPHRENIA	0.101443	0.721172	0.363795	1.29159	470	57	Rtn4r,Wfs1,Mthfr,Cat,Krt81,Clrn1,Krt83,Myo7a,Krt86,Htr2a,Setd1a,Arsa,Nkx2-1,Gp1bb
10714	Gemma_GSE59070_Effect_of_acute_and_chronic_social_stress_on_hippocampal_transcriptome_in_mice._timepoint_8.d_Up	0.101737	0.721172	-0.475548	-1.37122	526	24	Magel2,Htr2c,Fabp7,Cdh15,Cadps2,Banp,Churc1,Sln,Cxxc4,S100a9
1578	GOBP_SIGNAL_RELEASE	0.101741	0.721172	0.238879	1.13547	373	454	Inhba,Acvr1c,Sox11,Slc18a3,Midn,Syn3,Syt12,Syt6,Stxbp5,Rap1b,Sox4,Prkcg,Napa,Pla2g3,Tnfsf11,Mef2c,Brsk2,Vgf,Gal,Ucp2,Adipoq,Ffar3,Rab11fip5,Rbp4,Syt5,Syn1,Unc13b,Cacna2d2,Stxbp5l,Prkca,Trpm4,Gipr,Stx1a,Dpp4,Git1,Epha5,Stxbp1,Adm,Klf7,Ptprn,Wls,Glp1r,Chat,Bloc1s6,Pip5k1c,Vamp2,Foxa2,Pdx1,Il11,Rab11fip3,Slc30a8,Fkbp1b,Htr2a,Asic1,Slc8b1,Pfkl,Hcrt,Crhr1,Cacnb2,Nlgn2,Gpr68,Cask,Hfe,Chga,Ffar4,Napb,Fo…
1478	GOBP_SECONDARY_METABOLIC_PROCESS	0.10184	0.721172	0.390392	1.32014	475	45	Dct,Opn3,Mfsd12,Bdh2,Pon3,Akr1c18,Cdh3,Pmel,Akr1c21,Akr1b8
6289	GOMF_DEACETYLASE_ACTIVITY	0.101912	0.721172	-0.431725	-1.3453	532	35	Hdac1,Ndst4,Hdac7,Oard1,Amdhd2,Sirt1,Hdac8,Mier1,Sirt5,Aadac,Ndst3,Hdac10,Hdac11,Hdac5
835	GOBP_AXONAL_FASCICULATION	0.101919	0.721172	0.494763	1.37809	493	19	Sema3a,Epha4,Cntn4,Ephb3,Ncam2,Cdk5r1
1959	GOBP_NEGATIVE_REGULATION_OF_MONOOXYGENASE_ACTIVITY	0.101936	0.721172	-0.589508	-1.40552	515	11	Cav3,Atp2b4
4438	GOBP_SYNAPTIC_SIGNALING	0.101976	0.721172	0.227444	1.11281	350	658	Nptx2,Penk,Bdnf,Slc18a3,Dgkb,Drd1,Rgs10,Syn3,Grin1,Drd4,Syt12,Ache,Plk2,Gabrr2,Npy,Prkar1b,Pcdhb3,Syt6,Cacng3,Stxbp5,Rap1b,Prkcg,Htr1f,Napa,Egr3,Shisa8,Acp4,Plcb4,Chrm3,Mef2c,Cacna1g,Dlgap2,Vgf,Rgs4,Adipoq,Clstn1,Gabrg2,Syt5,Hcrtr1,Syn1,Rimbp2,Slc8a2,Unc13b,Cacnb1,Stxbp5l,Lrp8,Homer1,Cdc20,Stx1a,Ptchd1,Ccl12,Adgrb1,Git1,Stxbp1,Chrna1,Kcnk3,Sv2c,Dagla,Chat,Bloc1s6,Car7,Dgki,Cx3cl1,Pip5k1c,Pdlim4,K…
4742	GOBP_NEGATIVE_REGULATION_OF_EXTRACELLULAR_MATRIX_ORGANIZATION	0.102024	0.721172	0.586014	1.41445	503	11	Emilin1,Dpp4,Tnfrsf1a,Chadl,Tnfrsf1b,Tgfb1
1935	GOBP_NEGATIVE_REGULATION_OF_INTERFERON_GAMMA_PRODUCTION	0.102083	0.721172	0.428295	1.34145	489	31	Inhba,Rara,Lgals9,Cd96,Cd274
5694	GOCC_SUPRAMOLECULAR_POLYMER	0.10209	0.721172	0.223113	1.10185	341	761	Col6a1,Kif17,Myl4,Fhl2,Zfp804a,Klhl40,Ahnak2,Tnni1,Myom3,Gfap,Tcap,Racgap1,Tmod1,Syne1,Twf2,Mybpc3,Col11a1,Tnnc1,Tubb4a,Col3a1,Cavin4,Was,Myo18b,Dnah9,Col1a2,Sync,Krt82,Mefv,Hsph1,Dlgap2,Pde4b,Hid1,Rhoq,Tubb3,Ackr2,Fkbp1a,Bfsp2,Krt31,Rcc2,Vim,Spry2,Nefh,Kif1a,Homer1,Krt81,Dynlrb2,Kif12,Misp,Col4a5,Knstrn,Dnai1,Acta1,Clmp,Cep170b,Krt75,Ttll11,Krt83,Incenp,Map1lc3a,Prc1,Dcx,Krt14,Krt86,Arhgef2,Krt4…
10336	MANNO_MIDBRAIN_NEUROTYPES_HDA2	0.102202	0.721172	0.238485	1.1361	375	466	Bdnf,Rgs6,Sox11,Lmo4,Pak5,Lrrc55,Col11a1,Tmem151a,Tmem121b,Nrep,Arg2,Stxbp5,Csmd2,Ptpn5,D630045J12Rik,Pex5l,Pcsk2,Baalc,Vgf,Dkk3,Ulk2,Trim67,Uchl1,Kcnip4,Olfm3,Gabrg2,Retreg1,Lrrc3b,Tubb3,Sstr2,Rimbp2,Xkr6,Slc8a2,Sult4a1,St8sia2,Prkca,Epb41l4b,Epha5,Stxbp1,Ttr,Basp1,Ptpn3,Zc2hc1a,Kcnj6,Sv2c,Cdkn2d,Pik3r1,Dcx,Jpt1,Fut9,Pfkp,B4galnt1,Cacng8,Rasa4,Shf,Ubash3b,Tmem196,Chmp2b,Prl,Stmn1,Pitx3,Nfasc,Pou…
2275	GOBP_LOCOMOTORY_EXPLORATION_BEHAVIOR	0.102247	0.721172	0.567317	1.39909	504	12	Penk,Dpp4,Tnr,Nlgn2
10728	Gemma_GSE10415_7_Brain_Regions_in_20_Inbred_Strains_of_Laboratory_Mice_StrainOrLine_SJL.J_Down	0.102249	0.721172	-0.260044	-1.16266	631	363	Crym,Il16,Cav3,Parm1,Icosl,Hap1,Lhx9,Pdzrn3,Krt12,Fabp7,St18,Stac,Rab38,Aqp11,Pgm5,Tfap2c,Itga8,Lgi2,Myo5b,Slc22a3,Jph1,Ggact,Elovl2,Nmb,Vwa3a,Marchf1,Gba2,Nat8,Frem2,Bcan,Thra,Ppp1r16b,Speg,Zfp605,Adam11,Lgr4,Amn,Cdkl1,Ar,Sap18,St8sia1,Tnfrsf19,Rap1gap,Tubb2b,Cars2,Kcnj14,Coq8a,Plxnb2,Mtmr12,Nadsyn1,Ccdc28a,Fahd2a,Tnfrsf21,Nvl,Alg1,Il20rb,Ccm2,Wdr25,Tgm1,Rbm24,Erlin2,Fam151b,Dab1,Pgf,Snapc5,Kifc…
8673	HP_APLASIA_HYPOPLASIA_OF_THE_PATELLA	0.102263	0.721172	0.415818	1.33537	487	35	Sox11,Cdt1,Sox4,Gmnn,Stxbp1,Smarcd1,Rbm8a,Arid1a,Smarce1,Esco2,Anapc1
9161	HP_HAMARTOMA_OF_THE_EYE	0.102275	0.721172	-0.458559	-1.35773	534	27	Ifng,Usf3,Msh6,Sdhc,Krt1,Fh1,Slc25a11,Dlst,Sdha,Mdh2,Akt1,Max
2413	GOBP_B_CELL_PROLIFERATION	0.102278	0.721172	0.339865	1.27214	457	76	Rasgrp1,Cdkn1a,Ticam1,Tlr9,Mef2c,Cd22,Cr2,Tnfrsf13b,Cd74,Slc39a10,Ptprc,Ifnb1,Tyrobp,Tnfsf13b,Fcgr2b
1560	GOBP_REGULATION_OF_CELL_CELL_ADHESION	0.102308	0.721172	0.243508	1.14247	389	383	Cd1d1,Gpnmb,Lgals3,Foxj1,Cebpb,Arg2,Rara,Sox4,Zmiz1,Adam19,Egr3,Pik3r6,Tnfsf11,Ebi3,Zfp703,Hsph1,Pla2g2d,Adipoq,Cd74,Bmp4,Lgals9,Icos,Prkca,Socs1,Dpp4,Ccl12,Cd3e,Cd274,Pik3r1,Cx3cl1,Epcam,Epha7,Fut9,Ndfip1,H2-M3,Foxa2,Nodal,Vtcn1,Ubash3b,Tnr,Selp,Serpinf2,Itgb2,Selenok,Ephb3,Cd9,Dtx1,Ptprc,Ifnb1,Ccl28,Tnfsf13b,Fcgr2b,Ptk2,Hfe,Cd28,Lgals1,Il36b,C1qtnf1,Plaur,Zdhhc2,Tfrc,Il1rn,Tbx21,Icam1,Pla2g2f,R…
2478	GOBP_MECHANORECEPTOR_DIFFERENTIATION	0.102315	0.721172	-0.375516	-1.2965	547	58	Fat4,Jag1,Mycl,Hey2,Dll1,Hes5,Myo6,Cecr2,Hes1,Gsdme,Sod1,Gabra5,Fzd2
5538	GOCC_PERIKARYON	0.102317	0.721172	-0.303956	-1.22588	582	146	Cck,Cpne6,Grik3,Sorcs2,Ddn,Ass1,Sema4f,Ngfr,Itga8,Astn1,Ghrh,Fzd5,Rogdi,Drd2,Itga1,Ngb,Pde9a,Cib1,Crh,Kif5a,Ndn,Slc8a3,Olfm1,Prph,Amigo1,Rack1,Kcnc2,Slc1a1,Cacna1c,Nsmf,Gnrh1,Kcnb2
8829	HP_PREMATURELY_AGED_APPEARANCE	0.102513	0.721172	-0.320481	-1.243	570	114	Cenpe,Kitl,Rab27a,Edn3,Traip,Col5a1,Mplkip,Snai2,Wrap53,Braf,Rfc2,Atm,Krt5,Enpp1,Rnf113a2,Plk4,Slc2a10,Tor1a,Atrip,Ptpn22,Ghr,Abcc6,Mtap,Mlxipl,Fas,Myo5a,Ercc2,Cenpj,Med12,Polr3a,Gorab,Limk1,Zmpste24,Fgfr3,Atr,Ednrb
8615	HP_METAPHYSEAL_CHONDRODYSPLASIA	0.102632	0.721172	0.584895	1.41175	506	11	Dnajc21,Col10a1
7679	HP_ABNORMAL_TUBULOINTERSTITIAL_MORPHOLOGY	0.102676	0.721172	-0.41554	-1.33353	540	40	Ptpro,Traf3ip1,Coq2,Rfc2,Dph1,Pkhd1,Ift122,Mmut,Bcs1l,Invs,Nphp3,Pus3,Foxc2,Nphp1,Limk1,Antxr1,Umod,Baz1b,Gtf2i,Gtf2ird1,Wdr19
4885	GOBP_POSITIVE_REGULATION_OF_VASCULAR_ASSOCIATED_SMOOTH_MUSCLE_CELL_PROLIFERATION	0.102736	0.721172	-0.439736	-1.34621	536	32	Igfbp5,Map3k5,Adamts1,Jun,Gja1,Pak1
6790	HP_ABNORMALITY_OF_THE_URETER	0.102819	0.721172	-0.272078	-1.18175	619	268	Tnxb,Gpc3,Greb1l,Jag1,Ccbe1,Igf2,Kmt2a,Dact1,Dll3,Myh11,Lama3,Ncapg2,Rarb,Gpc4,Stra6,Chd7,Gli3,Trp63,Grhpr,Ccnq,Cc2d2a,Spint2,Evc2,Stil,Hes7,Cit,Ripk4,Sass6,Rfc2,Umps,Ednra,Fam20c,Tbx18,Cspp1,Nadsyn1,B3glct,Hdac8,Ptpn22,Fance,Mylk,Pycr2,Trrap,Kmt2c,Spop,Nphp3,Mlxipl,Ep300,Isl1,Puf60,Ripply2,Mesp2,Cenpj,Bptf,Fanca,Eya1,Ebf3,Rpl11,Polr3a,Sdha,Tmem107,Mks1,Shank3,Pigq,Slc25a22,Fancl,Limk1,Bnc2,Zmpst…
8070	HP_UPPER_AIRWAY_OBSTRUCTION	0.102866	0.721172	0.529965	1.3853	505	15	Col11a1,Kcnj6,Lmna,Sox9,F12
4692	GOBP_TERTIARY_ALCOHOL_METABOLIC_PROCESS	0.102905	0.721172	0.524925	1.3918	502	16	Cyp11a1,Dkk3,Akr1c18,Akr1c21,Akr1b8,Bmp5
10601	COLIN_PILOCYTIC_ASTROCYTOMA_VS_GLIOBLASTOMA_DN	0.102913	0.721172	0.444585	1.3487	490	27	A2m,Gpnmb,Tgfbi,Col4a3,Plin2,Tfrc
3585	GOBP_CONVERGENT_EXTENSION	0.10305	0.721172	-0.529676	-1.38322	526	16	Frzb,Wnt11,Dvl2,Nphp3,Wnt5a,Trim28,Lbx2,Wnt5b,Lrp6
5917	GOMF_TRANSFORMING_GROWTH_FACTOR_BETA_RECEPTOR_BINDING	0.103069	0.721172	0.457896	1.35674	496	24	Rasl11b,Tgfb3,Lefty1,Fkbp1a,Smad6,Smad3
7894	HP_FREQUENT_FALLS	0.103088	0.721172	0.331261	1.26269	463	84	Col6a1,Pik3r5,Col12a1,Nefh,Acta1,Arhgef2,Pmp2,B4galnt1
2453	GOBP_FAT_SOLUBLE_VITAMIN_BIOSYNTHETIC_PROCESS	0.103101	0.721172	-0.576202	-1.4051	521	12	Ifng,Snai2,Cyp27b1,Ubiad1,Pltp
8131	HP_DECREASED_CIRCULATING_ACTH_LEVEL	0.103269	0.721172	-0.463719	-1.35843	536	26	Smo,Pde11a
201	GOBP_CHONDROCYTE_DEVELOPMENT	0.103289	0.721172	0.438227	1.33838	492	28	Rflnb,Sulf1,Col11a1,Shox2,Rflna,Sox9,Sulf2,Col27a1,Ecm1,Sfrp2,Bpnt2,Comp
5518	GOCC_CHROMAFFIN_GRANULE	0.103441	0.721172	0.584624	1.4111	510	11	Penk,Chga,Syt1
1238	GOBP_NEGATIVE_REGULATION_OF_NEURON_PROJECTION_DEVELOPMENT	0.103488	0.721172	0.299178	1.22214	447	128	Sema3a,Sema3e,Sema7a,Sema3c,Rtn4r,Draxin,Lpar1,Acp4,Klk8,Vim,Fstl4,Spock1,Epha7,Mylip,Tnr,Epha4,Sema4c,Bag5,Trak2,Lgals1,Rtn4rl2,Cdk5r1,Stmn2,Sema4a,Omg,Rhoa,Thy1,Trpv4,Dip2b,D130043K22Rik,Lrrk2,Wnt3a,Ryk,Stx1b,Dpysl3,Rtn4rl1,Syngap1,Paqr3,Mag,Cdkl3
5286	GOCC_SIN3_COMPLEX	0.103707	0.721172	-0.561427	-1.39778	525	13	Hdac1,Hey2
654	GOBP_CALCIUM_ION_TRANSPORT	0.103961	0.721172	-0.259984	-1.16245	642	362	Ryr1,Il16,Cav3,Capn3,Stc1,Hap1,Nos1,Pkd1,Htr2c,Npsr1,Ramp3,Stac,Chrna4,P2rx5,Gstm7,Hspa2,Lck,Homer2,Cacna1s,Itpr1,Trdn,Adra2a,Chd7,Jph1,Cxcl12,Trpv6,Trpa1,Cacng5,Orai2,Grin3a,Atp2b3,Chrna7,Pml,Atp2b4,Nmur1,Sri,Drd2,Ccl19,Gja1,Cacng6,Trpc7,Atp2a3,Jph4,Trpm3,Crh,Ccn2,Trpc4,Mcu,Ryr3,Slc8a3,Ehd3,Cachd1,Catsper3
9665	HP_DELAYED_ABILITY_TO_SIT	0.103982	0.721172	0.493197	1.37372	503	19	Tubb3,Wdr26,Polr2a,Hk1,Extl3,Alms1,Plp1
9802	HP_ABNORMAL_OVARIAN_PHYSIOLOGY	0.103991	0.721172	0.333444	1.26319	468	81	Tac2,Rasgrp1,Prlr,Bmp4,Dusp6,Rin2,Stag3,Nr5a1,Cep290,B4galnt1,Hs6st1,Lmna
6708	GOMF_CATALYTIC_ACTIVITY_ACTING_ON_A_GLYCOPROTEIN	0.104012	0.721172	-0.499434	-1.37769	533	20	Mgat5b,B3gnt6,Mgat5,B3galt6,C1galt1c1,B4galnt4,Mgat4a,C1galt1,Gcnt3,Fut8
7221	HP_PROMINENT_STERNUM	0.104138	0.721172	-0.607944	-1.41997	530	10	Galns,Arsb,Bmp2,Dlk1,Wnt7a
5439	GOCC_PHOTORECEPTOR_CONNECTING_CILIUM	0.10414	0.721172	0.407525	1.32305	492	37	Kif17,D630045J12Rik,Myo7a,Cep290,Cetn1,Tbcc,Tsga10ip,Rpgrip1l,Lca5,Ush2a
792	GOBP_G_PROTEIN_COUPLED_ACETYLCHOLINE_RECEPTOR_SIGNALING_PATHWAY	0.104188	0.721172	0.493046	1.3733	504	19	Rgs10,Chrm3,Plcb1,Cdk5r1,Hrh3,Gnb1,Rgs8,Chrm2,Hrh4,Grk2
10607	CHEN_NEUROBLASTOMA_COPY_NUMBER_GAINS	0.104198	0.721172	-0.390678	-1.30884	555	49	Slc27a2,Nkd2,Igf2,Hpcal1,Gabpb2,Fbn1,Galk2,Ppwd1,Tnrc6a
236	GOBP_CELL_ACTIVATION_INVOLVED_IN_IMMUNE_RESPONSE	0.104272	0.721172	0.229107	1.11534	370	603	Serpina3n,Tmc6,Olfm4,Cd68,Lyz1,Ticam2,Lgals3,Cxcr1,Aldh3b1,Ticam1,Bcl3,Dysf,Rara,Gsn,Rap1b,Cd14,Clec7a,Pla2g3,Prg3,Zfpm1,Rab44,Cd74,Gpr84,Cat,Hgsnat,Ckap4,Aga,Stxbp1,Ttr,Ctsz,Mgst1,Idh1,Plac8,Tcim,Nfam1,Cep290,Arhgap45,B4galt1,Ndfip1,Tubb4b,Vamp2,Plekho2,Cnn2,Bpi,Ostf1,1600012H06Rik,Gsdmd,Nfasc,Clnk,Itgb2,Anxa3,Cd244a,Nkx2-3,Ypel5,Ptprc,Pfkl,Ifnb1,Tyrobp,Commd3,Fcgr2b,Chga,Aoc1,Dsn1,Cotl1,Tmem63a…
4534	GOBP_REGULATION_OF_LONG_TERM_SYNAPTIC_POTENTIATION	0.104368	0.721172	-0.411926	-1.32816	551	41	Calb1,Adcy8,Chrna7,Mme,Adcy1,Drd2,Ager,Apoe,Fam107a,Shank3,Adora1,Ptn,Adora2a,Scgn,Igsf11,Cx3cr1,Paip2,Eif2ak4,Reln,Ncstn
1246	GOBP_GLIAL_CELL_PROLIFERATION	0.104383	0.721172	0.394451	1.31803	492	42	Penk,Sox11,Sox4,E2f1,Ski,Cx3cl1
7447	HP_ABNORMALITY_OF_THE_MUSCULATURE_OF_THE_HAND	0.104431	0.721172	-0.357925	-1.28057	567	70	Ryr1,Cav3,Rps15a,Fgf10,Tsr2,Slc25a21,Fxn,Lrp4,Rpl18,Hint1,Morc2a,Chrne,Als2,Rpl31,Plod3,Ldb3,Lamb2,Rpl11,Neb,Fbxw11,Ngly1,Aaas
6978	HP_CONVEX_NASAL_RIDGE	0.104456	0.721172	-0.368534	-1.28669	564	61	Cenpe,Twist1,Csgalnact1,Traip,Lrp4,Plk4,Slc2a10,Asph,Runx2,Atrip,Xrcc4,Ep300,Ercc2,Cenpj,Grcc10,Polr3a,Apc,Zmpste24,Fgfr3,Atr,Donson,Ercc4
5874	GOMF_NON_MEMBRANE_SPANNING_PROTEIN_TYROSINE_KINASE_ACTIVITY	0.10457	0.721172	-0.397563	-1.31142	555	46	Zap70,Lck,Clk1,Pkdcc,Tec,Blk,Abl2,Prkcd,Ptk2b,Tnk2,Lyn,Csk,Yes1,Btk,Ptk6
8892	HP_SPARSE_HAIR	0.104622	0.721172	-0.268755	-1.175	635	285	Dsp,Fat4,Aloxe3,Cenpe,Kdf1,Ccbe1,Tacr3,Prokr2,Lama3,Sting1,Rpl21,Tsr2,Chd7,Traip,Trp63,Map3k1,Cst6,Vac14,Mplkip,Exosc2,Sdr9c7,Cwc27,Pcgf2,Axin2,Psmc3ip,Wrap53,Gja1,Braf,Zbtb20,Ar,Cbs,Ahsg,Dph1,Cldn1,Dll4,Frmd4a,Ednra,Fgf8,Dcaf17,Ift122,Apcdd1,Rnf113a2,Dsc3,B3galt6,Plk4,Mesd,Axl,Nsmf,Ofd1,Tgm1,Gnrh1,Arid1b,Atrip,Ptpn22,Kank2
8618	HP_ABNORMAL_METACARPAL_MORPHOLOGY	0.104645	0.721172	-0.305755	-1.22601	596	140	Fat4,Twist1,Fbln1,Kmt2a,Galns,Adamtsl2,Gli3,Slc26a2,Fermt1,Trp63,Vac14,Cwc27,Fbn1,Chsy1,Bmp2,Ift80,Nono,Phyh,Stx16,B3galt6,B3glct,Dlk1,Fzd2,Wnt7a,Hdac8,Ofd1,Runx2,Pigs,Gnas,Cplane1,Pde3a,Nog,Sil1,Lbr,Flnb,Intu,Pex7,Nhs,Fgfr3,Mmp14,Trip11,Donson,Rspry1,Fgf9,Pth1r,Fanci,Xylt1,Ext1
8542	HP_ADENOMATOUS_COLONIC_POLYPOSIS	0.104663	0.721172	-0.549946	-1.3927	531	14	Axin2,Rnf43,Nthl1,Msh3,Apc,Bmpr1a,Smad4,Mutyh,Pms2,Pole
3467	GOBP_REGULATION_OF_NEUROTRANSMITTER_TRANSPORT	0.104664	0.721172	0.318845	1.23962	468	96	Drd1,Drd4,Syt12,Stxbp5,Rap1b,Prkcg,Mef2c,Syn1,Stxbp5l,Stx1a,Git1,Stxbp1,Htr2a,Asic1,Hcrt,Cacnb2,Syt1,Per2,Prepl,P2ry4,Rims3,Prkcb,Rims4,Lrrk2,Chrnb4,Stx1b,Apba1,Itgb3,Gipc1
4595	GOBP_ORGANIC_HYDROXY_COMPOUND_BIOSYNTHETIC_PROCESS	0.104677	0.721172	-0.27825	-1.18981	619	232	Moxd1,Slc27a2,Tgfb2,Acaa2,Pck2,Prox1,Nr4a2,Osbpl1a,Ippk,Alox8,Acer3,Clcn2,Slc7a11,Ifng,Pcbd2,Cftr,Snai2,Mas1,Isyna1,Pts,Cited1,Scp2,Ddt,Impa2,Insig2,Hmgcr,Park7,Nr1d1,Bmp2,Plcg2,Sirt1,Acacb,Ptk2b,Sod1,Gch1,Ipmk,Gper1,Ip6k1,Rapgef2,Apoe,Erlin2,Osbpl6,H6pd,Msmo1,Itpka,Plek,Pdxp,Tph1,Tm7sf2,Ran,Ch25h,Wnt5a,Cyp51,Ip6k2,Dhdds,Prkaa1,Lhcgr,Hmgcs1,Cyp27b1,Lbr,Alox12
2531	GOBP_GOLGI_TO_PLASMA_MEMBRANE_PROTEIN_TRANSPORT	0.104791	0.721506	-0.425178	-1.33342	548	36	Rab26,Cnst,Pkdcc,Amn,Krt18,Bbs1,Rack1,Cln3
8028	HP_COXA_VALGA	0.104925	0.721591	0.335548	1.26622	472	79	Sox11,Tgfb3,Bgn,Col11a1,Sox4,Col1a2,Stxbp1,Col9a3,Rps6ka3,Lmna,Extl3,Smarcd1,Hspg2,Rbm8a,Slc12a2,Atrx,Arid1a,Gtf2e2,Cog8,Glb1,Smarce1,Tgfb1,Nfix
764	GOBP_HETEROPHILIC_CELL_CELL_ADHESION_VIA_PLASMA_MEMBRANE_CELL_ADHESION_MOLECULES	0.104935	0.721591	-0.411669	-1.32733	554	41	Fat4,Tenm1,Cbln1,Tenm2,Grid2,Alcam,Crb1,Cdh4,Cadm1,Amigo1,Sele
2274	GOBP_EXPLORATION_BEHAVIOR	0.105231	0.722944	0.499804	1.37025	508	18	Penk,Dpp4,Brinp1,Tnr,Nlgn2,Itga3,Lrrk2
4155	GOBP_PYRIMIDINE_CONTAINING_COMPOUND_CATABOLIC_PROCESS	0.105303	0.722944	-0.434534	-1.33883	551	33	Dpyd,Upp1,Ung,Nt5e,Nt5c1a,Nthl1,Neil2,Aldh6a1
8853	HP_RETINAL_PIGMENT_EPITHELIAL_ATROPHY	0.105339	0.722944	0.464031	1.35816	508	23	Abca4,D630045J12Rik,Pde6c,Atf6,Alms1
4195	GOBP_VENTRICULAR_CARDIAC_MUSCLE_CELL_ACTION_POTENTIAL	0.105395	0.722944	-0.448876	-1.34495	546	29	Dsp,Cav3,Rnf207
5666	GOCC_PARALLEL_FIBER_TO_PURKINJE_CELL_SYNAPSE	0.105471	0.723014	-0.574187	-1.40019	533	12	Unc13c,Cbln1,Cntn6,Grid2
10413	DURANTE_ADULT_OLFACTORY_NEUROEPITHELIUM_NK_CELLS	0.105595	0.723296	0.355291	1.27964	484	61	Cd7,Ctsw,Rap1b,Lsp1,Sh3bgrl3,Ucp2,Il2rb,Plac8,Itgb2,Dusp2,Ptprc,Tyrobp,Efhd2,Prf1,Cyba,Pfn1
10952	GeneWeaver_Diaz2011_GS137248_Hippocampal genes differentially expressed between GF and SPF mice_Top25_byEffect	0.105644	0.723296	0.499675	1.36989	510	18	Sema3c,Cdo1,Kcnh3,Ncan,Ffar4,Rida
10707	Gemma_GSE12284_Gene_expression_changes_in_LPS-induced_neuroinflammation_Treatment_lipopolysaccharide_Up	0.105713	0.723302	0.528264	1.38085	519	15	Osmr,Ly6a,Cd274,Cyba,Tspo,Cxcl16,Ncf4,Tlr2,Lcn2,Rhoj
4021	GOBP_CELLULAR_RESPONSE_TO_ORGANIC_CYCLIC_COMPOUND	0.105778	0.723302	-0.249151	-1.14622	669	496	Ryr1,Smo,Hdac1,Stc1,Drd5,Mstn,Flt3,Klf4,Htr2c,Igfbp5,Ramp3,Mapk3,Pck2,Gstm7,Ddit4,Ass1,Sstr1,Adcy8,Cacna1s,Chek2,Klf5,Sting1,Htr3a,Rxrg,Gpbar1,Foxo1,Npas4,Htr4,Trp63,Trip4,Mn1,Nr2e1,Cftr,Atp2b4,Ppara,Alpl,Prmt2,Safb2,Snai2,Adcy1,Fdx1,Drd2,Ghrhr,Tnc,Pagr1a,Tiparp,Rapgef3,Nsg2,Pak1,Ar,Cib2,Paqr8,Crh,Aqp9,Insig2,Park7,Pak3,Ryr3,Npc1,Slc8a3,Nr1d1,Bmp2,Rora,Nr3c2,Rorc,Mavs,Adcy3,Rxra,Klf2,Folr1,Sirt1,…
7492	HP_OLIGOHYDRAMNIOS	0.105843	0.723302	-0.316553	-1.24003	595	120	Greb1l,Myh3,Plagl1,Igf2,Agt,Itga8,Ascl1,Lifr,Dalrd3,Gli3,Trip4,Cc2d2a,Fbn1,Coq7,Coq2,Pkhd1,Pigv,Cspp1,Sec24d,B3galt6,Osgep,Fance,Nalcn,Nek8,Invs,Nphp3,Puf60,Fanca,Ebf3,Tmem107,Mks1,Fancl,Bnc2
307	GOBP_REGULATION_OF_CELLULAR_EXTRAVASATION	0.105921	0.72336	-0.446026	-1.34396	550	30	Il1r1,Cxcl12,Itga4,St3gal4,Adam8,Ager
4324	GOBP_RECEPTOR_LOCALIZATION_TO_SYNAPSE	0.105983	0.72336	0.371222	1.29517	495	52	Kif17,Cacng3,Clstn1,Arhgap44,Stx7,Cacng8,Grip2,Tyrobp,Gpc6,Rab8a,Cacng2
4738	GOBP_MEIOTIC_CELL_CYCLE_PROCESS	0.106139	0.72391	0.282274	1.19621	452	163	Mei1,4930447C04Rik,Tdrd9,Cyp26b1,Topaz1,Cdc20,Fancd2,Slx4,Stag3,Rec8,Incenp,Ndc1,Rad1,Cntd1,Piwil2,Mos,Plcb1,Fbxo43,Nanos2,Cenpx,Tex15,Top2a,Mov10l1,Mael,Sycp1,Ing2,Hsf2bp,Trip13,Top2b,Brdt,Fzr1,Espl1,Rad51c,Eme1,Brip1,Ereg,Lif,Atrx,Calr,Psma8,Kif18a,Ccnb2,Msx1
9742	HP_DECREASED_CIRCULATING_GONADOTROPIN_LEVEL	0.106292	0.72391	-0.51217	-1.38306	548	18	Smo,Magel2
7306	HP_THICKENED_SKIN	0.106314	0.72391	-0.259334	-1.16199	659	370	Dsp,Gpr101,Ryr1,Antxr2,Aloxe3,Kdf1,Kitl,Slco2a1,Tacr3,Ndnf,Actn2,Prokr2,Lama3,Exph5,Rag2,Chd7,Adamtsl2,Flrt3,Lama4,Fermt1,Trp63,Trip4,Kit,Mplkip,Il2rg,Sdr9c7,Gjb3,Sgcd,Fbn1,Dcc,Tnnt2,Wrap53,Usf3,Gja1,Ddb2,Pkdcc,Braf,Ahsg,Cldn1,Fos,Vegfc,Il7r,Fgf8,Chkb,Krt5,Larp7,Enpp1,Csrp3,Phgdh,Phyh,Pola1,Rnf113a2,Sdhc,Pex26,Pofut1,Notch2,Il17rd,Il17f,Urod,Serpinb7,Elmo2,Nsmf,Tgm1,Dclre1c,Fktn,Krt1,Ankrd1,Pex10…
2662	GOBP_REGULATION_OF_PHOSPHOPROTEIN_PHOSPHATASE_ACTIVITY	0.106359	0.72391	0.309682	1.22764	474	106	Arpp19,Lgals3,Ppp3r1,Lmtk2,Magi2,Fkbp1a,Ppp2r2b,Rock2,Slc39a10,Ppp3r2,Ppp1r1a,Ppp1r37,Fkbp1b,Ptprc,Ppp1r10,Styxl1,Rcan1,Ppp1r36
9404	HP_CONGENITAL_MALFORMATION_OF_THE_GREAT_ARTERIES	0.106393	0.72391	-0.260448	-1.16142	653	352	Gpc3,Tgfb2,Jag1,Ccno,Csgalnact1,Plagl1,Igf2,Dact1,Prkg1,Dnaaf3,Nr2f2,Myh11,Ncapg2,Gabrd,Gpc4,Stra6,Chd7,Gli3,Zfp462,Dll1,Trp63,Trip4,Vac14,Pcgf2,Spag1,Gas1,Fbn1,Gja1,Braf,Ccdc39,Med13l,G6pc3,Rfc2,Dll4,Umps,Bmp2,Polr1a,Tmem94,Nono,Fgf8,Cfc1,Rsph9,Phgdh,Notch2,Cdon,Nadsyn1,Tfap2b,B3glct,Dnaaf4,Cacna1c,Tgfbr1,Ofd1,Fktn,Arid1b,Cxcr4,Ptpn22,Lmx1b,Fance,Mylk,Foxc1,Tmem260,Nxn,Trrap,Sox2,Stag2,Nek8,Dtna…
3663	GOBP_PATHWAY_RESTRICTED_SMAD_PROTEIN_PHOSPHORYLATION	0.106684	0.725439	0.35465	1.27733	489	61	Inhba,Acvr1,Tgfb3,Lefty1,Emilin1,Bmp4,Bmp3,Pmepa1,Gdf15,Smad6,Inhbe,Gdf2,Nodal,Gdf3,Hfe,Gdf7,Bmp10,Eng
5009	GOBP_REGULATION_OF_DNA_BIOSYNTHETIC_PROCESS	0.106812	0.725546	-0.327096	-1.2478	587	102	Parm1,Dusp1,Pkib,Klf4,Mapk3,Dach1,Map3k4,Wrap53,Kcnk2,Gja1,Rfc2,Cct5,Atm,Pak3,Rgcc,Map2k7,Gnl3l,Hnrnpa2b1,Ptk2b,Prkd2,Hnrnpc,Nvl,Ankrd1,Exosc10,Nek7
1597	GOBP_WATER_HOMEOSTASIS	0.106886	0.725546	-0.358144	-1.27699	578	69	Aloxe3,Kdf1,Scnn1a,Aqp11,Adcy8,Myo5b,Trp63,Grhl1,Cftr,Adcy1,Ghrhr,Cldn1,Hyal2,Aqp9,Adcy3,Tfap2b,Cln3,Krt1,Cyp4f14,Adcy6
10359	ZHONG_PFC_C1_OPC	0.106898	0.725546	0.269581	1.18405	436	212	Racgap1,Fam111a,Melk,Hyls1,Pimreg,Gmnn,1700066M21Rik,Vim,Cdc20,Fancd2,Knstrn,Hs2st1,Rrm2,Ndc1,Prc1,Tubb4b,Mad2l1,Bcap29,Troap,Kmt5a,Cenpk,Hmmr,Ube2s,Top2a,Spc25,Cdca5,Dsn1,Lgals1,Trip13,Pcna,Ccna2,Espl1,Tmpo,Cdkn3,Mtfr1,Apold1,Kif15,Kif22,Hmgb2,Kif18b,Zwint,Ccdc150,Pola2,Fem1c,Kif18a,Ccnb2,Nrm,Sfrp2,Poc1a,Pif1,Polq,Ttk,Nudt1,Dlgap5,Nusap1,Rnf26,Chtf18,Gins2,Cenpn,Kif4,Esco2
6309	GOMF_CYTOKINE_BINDING	0.107184	0.725824	0.297701	1.21611	463	128	Plp2,Prlr,A2m,Acvr1,Osmr,Tgfb3,Tcap,Cxcr1,Ackr1,Il1r2,Ebi3,Ccrl2,Cd74,Ackr2,Il2rb,Ccr4,Tmc8,Wfikkn2,Cxcr3,Ccr10,Fgf2,Nbl1,Il1rn,Itgav,Ltbp3,Eng,Tnfrsf14,Ltbp1,Elane,Ccr9,Vasn,Crlf2,Ccr6,Tnfrsf1a,Csf3r,Ccr7,Cxcr2,Tnfrsf11a,Il12a,Tnfrsf1b
10912	Gemma_GSE85136_Sex_Differences_in_Nucleus_Accumbens_Transcriptome_Profiles_Associated_with_Susceptibility_versus_Resilience_to_Subchronic_Variable_Stress_genotype_wild.type.genotype_Up	0.107188	0.725824	-0.25008	-1.14792	679	476	Gpr101,Matn2,Kcnf1,Lypd1,Slc6a13,Car4,Klf4,Grb14,Lncpint,Faim,Gpr182,Frat2,Tshz2,Ung,Ddit4,Wscd1,Hbegf,Osbpl1a,Klf5,Exph5,Gstm6,Dctd,Eci1,Tradd,Slirp,Lmo1,Timp4,Alox8,Dcst1,Lhx2,Bex1,Fam163a,Colgalt2,Mn1,Lamp3,Frat1,Fzd8,Dnase1,Zfp566,Nat8f5,Zfp772,Lrp4,Gan,Cit,Hebp1,Adrb1,Gpr26,Lcat,Mcm6,Gm13889,Kcns1,Myh7b,Hmgn5,Dand5,Coq7,Nxt1,Erg,Tnfrsf18,Ccdc28b,C5ar2,U2af1,Tubb2b,Snrpd2,Rasip1,Ndufa12,Rpp25…
1693	GOBP_REGULATION_OF_B_CELL_PROLIFERATION	0.107258	0.725824	0.360332	1.2793	497	57	Cdkn1a,Ticam1,Tlr9,Mef2c,Cd22,Tnfrsf13b,Cd74,Slc39a10,Ptprc,Tyrobp,Tnfsf13b,Fcgr2b,Tfrc,Pawr,Ahr,Bst1,Il10,Wnt3a,Clcf1,Tirap
4838	GOBP_POSITIVE_REGULATION_OF_ANION_TRANSMEMBRANE_TRANSPORT	0.107258	0.725824	0.361994	1.27991	497	56	Opn3,Arpp19,Acsl5,Rnasel,Adipoq,Rhoq,Ace2,Pik3r1,Azin1,Pou4f2,Acsl1
2965	GOBP_URATE_METABOLIC_PROCESS	0.10727	0.725824	-0.585694	-1.39642	542	11	Carmil1,Prps1,Abcg2
4556	GOBP_CARBOHYDRATE_DERIVATIVE_METABOLIC_PROCESS	0.107399	0.725965	-0.230187	-1.10786	732	978	Ogn,Tdo2,Chst9,Gpc3,Dpyd,Lum,St6galnac5,Upp1,Csgalnact1,B3galt5,Dcn,Bace2,B3gat2,Galnt3,Ndnf,Chia1,Pde7b,Adamts9,Ung,B3galt2,Aqp11,Gpc5,Ddit4,Adcy8,Hbegf,Esyt3,Ak4,Dctd,Tmtc4,Gpc4,Il33,Acss1,Galns,Slc26a2,Them4,B4galt4,Prps1,Galnt12,Pde1a,Ak5,Slc4a4,Sord,St3gal1,Stab2,Gck,Elovl2,Gpat3,Kit,Ndst4,St3gal4,Chst10,Ifng,Samhd1,Gba2,Ppara,Bcan,Adsl,Pdk4,Itm2c,B3gat1,Adcy1,Angpt1,Acot3,Nme2,Pfas,Ccl19,Nt…
842	GOBP_MIDGUT_DEVELOPMENT	0.107446	0.725965	-0.572423	-1.39589	543	12	Smo,Ass1,Dab1,Wnt5a,Egfr,Ednrb,Aldh1a2
10509	Zhang_2005_SyracuseLowAvoidanceRats_Upregulated_HC	0.107489	0.725965	0.490685	1.36673	520	19	Prlr,A2m,Cd74,Mgst1,Fxyd1
826	GOBP_FUSION_OF_SPERM_TO_EGG_PLASMA_MEMBRANE_INVOLVED_IN_SINGLE_FERTILIZATION	0.107847	0.727413	0.506291	1.36727	524	17	Lyzl4,4930451I11Rik,Cd9,Crisp4,Spesp1,Hyal5,Spata46,Spaca3,Serpina5,Eqtn,Adam2
3671	GOBP_CARDIAC_SEPTUM_MORPHOGENESIS	0.107888	0.727413	-0.366643	-1.28404	583	62	Smo,Tgfb2,Jag1,Hey2,Prox1,Nrp2,Rarb,Chd7,Slit3,Nrp1,Rbm15,Dhrs3,Wnt11,Hes1,Fgf8,Notch2,Fzd2,Tgfbr1
7337	HP_ABNORMALITY_OF_THE_METACARPAL_BONES	0.107968	0.727413	-0.290282	-1.20244	625	178	Kl,Fat4,Twist1,Fbln1,Kmt2a,Galns,Adamtsl2,Gli3,Slc26a2,Fermt1,Trp63,Vac14,Cwc27,Lrp4,Fbn1,Chsy1,Dll4,Bmp2,Ift80,Nono,Phyh,Cspp1,Stx16,B3galt6,B3glct,Dlk1,Fzd2,Wnt7a,Hdac8,Ofd1,Runx2,Pigs,2700049A03Rik,Gnas,Arhgap31,Cplane1,Pde3a,Nog,Sil1,Apc,Lbr,Flnb,Intu,Pex7,Nhs,Fgfr3,Mmp14,Trip11,Donson,Rspry1,Fgf9,Pth1r,Fanci,Xylt1,Ext1
2485	GOBP_BENZENE_CONTAINING_COMPOUND_METABOLIC_PROCESS	0.107972	0.727413	-0.483322	-1.36672	557	22	Tdo2,Gstm5,Gstm7,Ido1,Afmid
7318	HP_HETEROCHROMIA_IRIDIS	0.108035	0.727413	-0.509625	-1.37618	557	18	Kitl,Edn3,Kit,Snai2
372	GOBP_MUSCLE_SYSTEM_PROCESS	0.10832	0.728466	-0.25644	-1.15558	676	390	Dsp,Ryr1,Npy2r,Cav3,Myh3,Stc1,Kcna5,Nos1,Mstn,Klf4,Mlip,Igfbp5,Tacr3,Hey2,Rnf207,Myh1,Stac,Prkg1,Actn2,Myom2,Agt,Gstm7,Myh11,Cacna1s,Edn3,Trdn,Tiam1,Adra2a,Synm,Foxo1,Kit,Myl9,Smpx,Atp2b4,Ppara,Nmur1,Sorbs1,Sri,Drd2,Itga1,Tnnt2,Dock4,Gja1,Gucy1a1
9703	HP_COLPOCEPHALY	0.108438	0.728466	-0.50225	-1.37162	558	19	Ncapg2,Zfp462,Mpdz,Cspp1,Arsi,Pex10,2700049A03Rik,Stag2,Ndufb11,Ermard,Dhx37,Fanci
10220	Astrocyte_All_Doyle_Cell_2008	0.108438	0.728466	-0.558145	-1.38961	549	13	Ppp1r3g,Upp1,Nr2e1,Slc15a2,Cyp4f15,Fzd2,Oaf
6040	GOMF_CATION_TRANSMEMBRANE_TRANSPORTER_ACTIVITY	0.108518	0.728466	0.230541	1.11624	385	567	Otop2,Cox7a1,Slc18a3,Slc4a11,Scn1b,Grin1,Panx1,Lrrc55,Kcnq1,Kcns2,Cacng3,Kcnh7,Slc36a2,Slc25a45,Cacna1g,Slc20a1,Kcnk4,Cacna2d4,Kcnip4,Hcn1,Scn4b,Slc8a2,Slc30a3,Cacna2d2,Slc30a2,Slc24a4,Cacnb1,Kcnab1,Slc39a10,Trpm4,Fxyd4,Slc4a9,Ano10,Sfxn3,Grin3b,Slc10a5,Kcne4,Kcnh3,Slc30a4,Rhcg,Chrna1,Kcnk3,Kcnj6,Cacna1i,Kcnh5,Kcnip1,Cacng8,Atp2b2,Slc66a1,Slc4a5,Slc9a2,Ttyh1,Mfsd3,Calhm1,Trpm6,Atp6v1b2,Slc30a8,P2…
1831	GOBP_REGULATION_OF_RESPONSE_TO_EXTRACELLULAR_STIMULUS	0.108545	0.728466	-0.46543	-1.35508	563	25	Cck,Cartpt,Mn1,Ppara,Snai2
8539	HP_POLYARTICULAR_ARTHROPATHY	0.108606	0.728466	0.470482	1.36113	524	22	Stat4,Mefv,Il2rb,Padi4,Cd244a,Ciita,Tnfrsf1a,Il10,Stat3
9037	HP_CEREBRAL_HAMARTOMA	0.108721	0.728466	-0.525394	-1.37204	555	16	Smo,Gli3,Ifng,Ofd1,Sox2,Cplane1
1784	GOBP_PLASMINOGEN_ACTIVATION	0.108722	0.728466	0.47352	1.35781	530	21	Meltf,Apoh,Klkb1,Ctsz,Serpinf2,Plgrkt,Hpn
4373	GOBP_DETECTION_OF_EXTERNAL_BIOTIC_STIMULUS	0.108874	0.729039	0.505661	1.36557	529	17	Cd1d1,Clec7a,Tlr6,Ly96
9013	HP_ABNORMAL_CEREBRAL_ARTERY_MORPHOLOGY	0.109037	0.729572	-0.373252	-1.28869	583	58	Tgfb2,Pkd1,Prkg1,Myh11,Col5a1,Samhd1,Fbn1,Gucy1a1,Nde1,Ganab,Tgfbr1,Mylk,Htra1,Mat2a,Plod3,Pkd2,Adar,Pcsk9,Thsd1,Acta2,Abcg8,Gaa,Mfap5,Tgfbr3,Smad4,Slc20a2,Angptl6,Bicc1,Trex1
9485	HP_HEPATITIS	0.109087	0.729572	0.339031	1.26564	490	75	Rasgrp1,Blnk,Casp8,Clec7a,Tbx19,Cd3e,Gpr35,Pik3r1,Mst1,Il17ra,Alms1,Mmel1,Ciita,Pou2af1,Lrrc8a,Pdgfrl,Aire,Il12a,Tpp2,Vps33b,Cog8,Krt8,Foxp3,Il17rc,Itch
948	GOBP_AROMATIC_AMINO_ACID_FAMILY_CATABOLIC_PROCESS	0.109214	0.729755	-0.501413	-1.36934	562	19	Tdo2,Ido1,Afmid,Asrgl1,Fah,Kyat1
4073	GOBP_PODOSOME_ASSEMBLY	0.109247	0.729755	0.521151	1.38179	533	16	Fscn1,Gsn,Mapk9,Hck,Asap1,Il5
5566	GOCC_KERATIN_FILAMENT	0.109411	0.730405	0.440859	1.3374	521	27	Krt82,Krt81,Krt75,Krt83,Krt14,Krt86,Krt4,Krt73,Fam83h
6622	GOMF_SERINE_TYPE_EXOPEPTIDASE_ACTIVITY	0.109525	0.73072	0.596462	1.39473	536	10	Hpn,Ace,Cpd,Tpp2,Cpvl
35	GOBP_MITOTIC_CYTOKINESIS	0.109794	0.731551	0.348194	1.27029	499	66	Racgap1,Rock2,Septin6,Stambp,Incenp,Cul7,Chmp2b,Rtkn,Stmn1,Chmp1b,Klhdc8b,Espl1,Rhoa,Ttc19,Spast,Ank3,Nusap1,Kif4,Myh10,Chmp3,Snx33,Vps4b
3307	GOBP_NEUROMUSCULAR_PROCESS	0.109824	0.731551	0.32507	1.24471	492	86	Penk,Aldh1a3,Drd1,Chrna1,Clrn1,Myo7a,Tcf15,Pou4f2,Tnr,Grin2a,Rbfox2,Nlgn2,Slurp1,Shank1,Nkx6-2,Fgf12,App
9523	HP_ABNORMAL_HYPOTHALAMUS_MORPHOLOGY	0.109894	0.731551	-0.524613	-1.37	561	16	Smo,Gli3,Braf,Ofd1,Sox2,Cdh2,Cplane1
5104	GOCC_NUCLEOTIDE_EXCISION_REPAIR_COMPLEX	0.109941	0.731551	0.562222	1.38652	542	12	Slx4,Ercc5,Rad23b,Ercc8,Ercc3
1833	GOBP_ACTIVATION_OF_PROTEIN_KINASE_B_ACTIVITY	0.110019	0.731551	-0.445957	-1.3362	570	29	Ntf3,Adra2a,Ang
10579	JOHANSSON_GLIOMAGENESIS_BY_PDGFB_DN	0.110107	0.731551	0.479202	1.3547	535	20	Arpp19,Slc30a3,Kcnh3,Chn1,Wipf3,Mat2b,Tyro3
10693	POMEROY_MEDULLOBLASTOMA_DESMOPLASIC_VS_CLASSIC_DN	0.11028	0.731551	0.377215	1.29279	515	48	Aldh1a3,Lmo4,Col3a1,Col1a2,Uchl1,Nid1,Tfdp2,Irf8,Cfh,Shroom2,Mgp
3976	GOBP_NEGATIVE_REGULATION_OF_CELL_CYCLE_ARREST	0.110285	0.731551	-0.524144	-1.36877	563	16	Chek2,Fgf10,Mif,Gper1,Tfap4,Mlxipl
6816	HP_RENAL_DYSPLASIA	0.110435	0.731551	-0.358743	-1.27512	598	67	Smo,Greb1l,Jag1,Itga8,Gli3,Trp63,Coq7,Tbx18,Cspp1,Fktn,Plvap,2700049A03Rik,Nphp3,Cplane1,Surf1,Ttc8,Ift140,Eya1,Shank3,Pigq,Slc25a22,Bnc2
10345	ZHONG_PFC_MAJOR_TYPES_OPC	0.110507	0.731551	-0.337296	-1.25595	609	87	Rftn2,Sox8,Gng7,Plpp3,Etv1,Grid2,Alcam,Bcan,Itm2c,Vxn,Cd63,Plat,Pdgfra,Brinp3,Luzp2,Epb41l2,Slitrk2,Plekhb1,Epn2
337	GOBP_POSITIVE_REGULATION_OF_MYELOID_LEUKOCYTE_DIFFERENTIATION	0.110614	0.731551	0.369742	1.28541	518	51	Trib1,Tesc,Il20,Casp8,Pla2g3,Tnfsf11,Cd74,Prkca,Pou4f2,Tyrobp,Gpr68
1565	GOBP_DIGESTIVE_SYSTEM_PROCESS	0.11069	0.731551	0.32145	1.23726	495	89	Serpina3n,Sgk1,Kcnq1,Tlr9,Chrm3,Rbp4,Soat2,Pnlip,Ptger1,Tff1,Hip1r,Akr1c21,Apoa5,Sox9,Aqp1,Stk39,Tff2,Tymp,Mogat2,Oxt,Tff3
10238	Neuron_CorticoThalamic_Doyle_Cell_2008	0.110804	0.731551	-0.557082	-1.38696	561	13	Myh3,Pth2r,Gpc4,Cbln4
6529	GOMF_TRANSITION_METAL_ION_BINDING	0.11085	0.731551	-0.231593	-1.11074	755	894	Rtl3,Moxd1,Aloxe3,Cygb,Calb1,Nos1,Car4,Trim71,Gda,Smpdl3b,Pdzrn3,Klf4,St18,Kmt2a,Rnf207,Zcchc12,Galnt3,Chd3,Pck2,Nr2f2,Adamts9,Nr4a2,Adamts1,Car5a,Rarb,Rag2,Dctd,Rxrg,Car8,Traf1,Zmat4,P4ha2,Usp51,Alox8,Nanos1,Nr2f1,Zcchc7,Ang,Traf3,Sord,Acer3,Scaper,Car12,Map3k1,Trip4,Tcea1,Timp2,Ppm1m,Napepld,Cryz,Nr2e1,Samhd1,Commd1,Marchf1,Pml,Trim62,Zswim5,Ppara,P4ha3,Primpol,Thra,Zmat1,Fxn,Mme,Alkbh1,Adam8,F…
9962	HP_NEOPLASM_OF_THE_PITUITARY_GLAND	0.110923	0.731551	-0.395171	-1.29987	590	45	Gpr101,Smo,Pkd1
2171	GOBP_CELLULAR_PROTEIN_CONTAINING_COMPLEX_LOCALIZATION	0.110929	0.731551	0.478258	1.35203	539	20	Rcc2,Ndc1,Haspin,Mios,Exoc3l2,Snapin,Dlg1,Cep72,Washc5
1752	GOBP_NEGATIVE_REGULATION_OF_PROTEIN_CONTAINING_COMPLEX_ASSEMBLY	0.110932	0.731551	0.298664	1.21206	482	123	Lmo4,Tmod1,Twf2,Tubb4a,Gsn,Mefv,Mtpn,Stxbp1,Tmc8,Pmepa1,Ppm1a,Smad6,Oprd1,Stmn1,Lmod3,Hip1r,Carmil2,Sox9,Stmn2,Triobp,Sorl1,Pfn1
10970	GeneWeaver_Keeley_2006_GS137377_Upregulated transcriptional response to nonassociative and associative components of classical fear conditioning in the Hippocampus_Up_Top25_byPval	0.111047	0.731551	-0.462556	-1.34671	576	25	Dusp1,Ddit4,Pip5k1b,Tiparp,Fos,Emp2
8879	HP_ABNORMALITY_OF_THE_PALPEBRAL_FISSURES	0.111077	0.731551	-0.239209	-1.12265	725	654	Fat4,Smo,Gpc3,Cenpe,Dpyd,Bbs12,Myh3,Tgfb2,Jag1,Magel2,Csgalnact1,Kmt2a,Dact1,Fgf10,Sox5,Edn3,Ascl1,Ntng1,Gpc4,Tsr2,Lifr,Stra6,Chd7,Traip,Adamtsl2,Dalrd3,Gli3,Nr2f1,Zfp462,Trp63,Efnb1,Slc16a2,Unc80,Mn1,Scn3a,Chrna7,Vac14,Asxl3,Sms,Camta1,Auts2,Gabra2,Exosc2,Cwc27,Pcgf2,Lrp4,Stil,Fbn1,Cit,Gja1,Septin9,Med12l,Ldhd,Pkdcc,Braf,Zbtb20,Med13l,Sass6,Rfc2,Mpdz,Dph1,Arhgef6,Umps,Ndn,Pak3,Bmp2,Fam20c,Eftud2…
5859	GOMF_PHOSPHOLIPASE_C_ACTIVITY	0.111088	0.731551	0.438916	1.33151	529	27	Plcb4,Chrm3,Plch2,F2rl2,Gdpd5,Plcb1,Plcl1,Plcb2
8654	HP_AGENESIS_OF_PERMANENT_TEETH	0.111088	0.731551	0.519601	1.37768	542	16	Wnt10a,Satb2,Kctd1
8902	HP_REDUCED_CIRCULATING_PROLACTIN_CONCENTRATION	0.111155	0.731551	-0.545312	-1.38096	564	14	Smo
5495	GOCC_SPECIFIC_GRANULE_LUMEN	0.111182	0.731551	0.367215	1.28535	519	53	Olfm4,Lyz1,Prg3,Ctsz,Cep290,Cnn2,Bpi,Gsdmd,Aoc1,Ghdc,Jup,Elane,Neu1,Ptpn6,Oscar,Acaa1a
8971	HP_INTRINSIC_HAND_MUSCLE_ATROPHY	0.111396	0.73252	-0.569548	-1.38888	563	12	Ryr1,Cav3
4315	GOBP_DENDRITIC_CELL_DIFFERENTIATION	0.111583	0.73294	0.399663	1.30339	525	38	Batf3,Cebpb,Rbpj,H2-M3,Irf8,Fcgr2b,Trpm2,Ubd,Batf2,Ltbr,Prtn3,Relb,Ccr7
2639	GOBP_POSITIVE_REGULATION_OF_INSULIN_LIKE_GROWTH_FACTOR_RECEPTOR_SIGNALING_PATHWAY	0.111594	0.73294	-0.569205	-1.38804	564	12	Igfbp5,Ghrh,Myorg,Ghrhr,Igfbp3,Ar,Phip
10675	VERHAAK_GLIOBLASTOMA_CLASSICAL	0.111717	0.733311	-0.301501	-1.21444	634	145	Smo,Kcnf1,Klhdc8a,Jag1,Grik1,Wscd1,Dennd2a,Itga7,Carmil1,Lmo2,Gng7,Slc4a4,Elovl2,Nr2e1,Gas1,Ssh3,Gja1,Cdh4,Trip6,Nr2f6,Plin3,Rfxank,Prkd2,Garre1,Acsbg1,Pofut1,Cc2d1a,Slc6a11,Tle2,Irf3,Slc2a10,Cdh6,Gnas,Cdh2,Npas3,Mab21l1,Lamb2,Ndp,Shfl,Ercc2
195	GOBP_SPROUTING_ANGIOGENESIS	0.111986	0.733503	-0.315993	-1.22977	625	116	Stard13,Card10,Rspo3,Klf4,Ccbe1,Adamts9,Ngfr,Dll1,Nrarp,Hdac7,Nr2e1,Nrp1,Angpt1,Ppp1r16b,Kdr,Cib1,Dll4,Vegfc,Clec14a,Klf2,Epn2,Ptk2b,Vegfb,Efnb2,Pgf,E2f7,Synj2bp,Pkm,Glul,Parva,Reck,Smad1,Jmjd6,Ghrl,Foxc2,Vegfd
9515	HP_ABNORMAL_SEX_DETERMINATION	0.111998	0.733503	0.472214	1.35406	546	21	Cyp11a1,Nr5a1,Rspo1,Gata4,Akr1c21,Sox9
10562	Park_2011_Coexpression_Hippocampus_Mouse_orange	0.112137	0.733503	-0.365183	-1.27892	606	62	Calb1,Il17d,Npsr1,Pnma2,Dgkh,Ang,Mast1,Anln,Rnase1,Tnfrsf19,Slc7a8,Mettl3,Gch1,Samd4,Acad8,Zfp395
3795	GOBP_ESTABLISHMENT_OR_MAINTENANCE_OF_MONOPOLAR_CELL_POLARITY	0.112203	0.733503	0.472163	1.35392	547	21	Foxj1,Fscn1,Tcf15,Carmil2,Myo9a,Rhoa,Foxf1,Ophn1
301	GOBP_REGULATION_OF_LEUKOCYTE_MIGRATION	0.11228	0.733503	-0.289024	-1.19723	650	178	Il1r1,Kitl,Mstn,Dusp1,Il6,Mapk3,Ccl20,Edn3,Il33,Cxcl12,Itga4,Il6ra,Rarres2,Mif,St3gal4,Adam8,Ccl19,Ager,Lbp,Rhoh,Ddt,Tnfrsf18,C5ar2,Mcu,Vegfc,Cxcl14,Lrch1,Ccn3,Ptk2b,Sele,Stk10,Vegfb
3460	GOBP_HISTONE_H3_K9_METHYLATION	0.112457	0.733503	-0.439504	-1.33481	584	31	Prdm5,Rif1,Sirt1,Myb,Zfp369,Dnmt1,Mecp2,Zfp110,Prdm9,Prdm16,Ehmt1,Arid4a,Setdb1
7597	HP_NONIMMUNE_HYDROPS_FETALIS	0.112641	0.733503	-0.447767	-1.33535	588	28	Rps15a,Tsr2,Gatb,Qrsl1,Rpl18,Cars2,Alg1,Rpl31,Uros,Rpl11,Lbr,Rps7,Piezo1
6192	GOMF_OXIDOREDUCTASE_ACTIVITY_ACTING_ON_PEROXIDE_AS_ACCEPTOR	0.112718	0.733503	0.3879	1.30181	529	43	Ptgs2,Lpo,Cat,Duox2,Ltc4s,Mgst1,Duox1,Ptgs1,Prdx1,Ptges,Gpx3,Mgst3
4722	GOBP_REGULATION_OF_DENDRITIC_SPINE_MAINTENANCE	0.112753	0.733503	0.576472	1.39142	556	11	Zfp804a,Homer1,Fcgr2b
6640	GOMF_OLIGOSACCHARIDE_BINDING	0.112753	0.733503	0.576608	1.39175	556	11	Reg3b,Loxl2,Selp,Lgals1,Colec11,Reg3g
9444	HP_NEUTROPHILIA	0.112776	0.733503	0.560024	1.3811	556	12	Ticam1,Mefv,Tbk1,Il1rn,Unc93b1
3400	GOBP_PROTEIN_COMPLEX_OLIGOMERIZATION	0.112805	0.733503	-0.280333	-1.18738	665	214	Ryr1,Tdo2,Kcnf1,Kcna5,Pkd1,Cth,Kctd14,Aqp11,Adcy8,Appl2,Sting1,Trp63,Trpa1,Crtc3,Aldh9a1,Mif,Shkbp1,Cryz,Samhd1,Clybl,Pdcd6ip,Zbtb1,Nlrc4,Kcns1,Kcng1,Thg1l,Trpm3,Cldn1,Mcu,Ryr3,Ehd3
2664	GOBP_REVERSE_CHOLESTEROL_TRANSPORT	0.113122	0.733503	-0.543953	-1.37752	574	14	Lcat,Lipc,Abca5,Apoe,Lipg
4199	GOBP_MEMBRANE_DEPOLARIZATION_DURING_CARDIAC_MUSCLE_CELL_ACTION_POTENTIAL	0.113188	0.733503	0.477649	1.35031	550	20	Scn1b,Cacna1g,Scn4b,Trpm4,Scn5a,Cacnb2,Cacna2d1,Hcn2,Slmap,Ank3,Scn2b
9355	HP_ABNORMALITY_OF_UPPER_LIP_VERMILLION	0.113195	0.733503	-0.263696	-1.16448	687	320	Ryr1,Fat4,Magel2,Kmt2a,Ncapg2,Itga7,Gpc4,Kcnk9,Slc26a2,Zfp462,Dll1,Ccnq,Unc80,Adsl,Exosc2,Pcgf2,Mbd5,Glis3,Dcps,Stil,Gas1,Fbn1,Cit,Med12l,Sass6,Arhgef6,Ndn,Rhobtb2,Pak3,Bmp2,Tmem94,Nono,Fgf8,Pigv,Usp27x,Pigb,Foxg1,Tubgcp2,Cdon,B3glct,Dlk1,Cacna1c,Znhit3,Mesd,Hdac8,Prkdc,Ofd1,Arid1b,Huwe1,Nalcn,Pycr2,Nrxn1,Nxn,Upf3b,Aldh6a1,Trrap,Stag2,Bcl11b,Cdh2,Nexmif,Ep300,Puf60,Ap4e1,Cdk10,Dennd5a,Cenpj,Bptf,…
2892	GOBP_NEGATIVE_REGULATION_OF_SMOOTHENED_SIGNALING_PATHWAY	0.113226	0.733503	-0.439067	-1.33348	588	31	Gpc3,Gli3,Mosmo,Gpr37l1,Enpp1,Ift122,Rack1
10456	DESCARTES_FETAL_CEREBRUM_VASCULAR_ENDOTHELIAL_CELLS	0.113259	0.733503	-0.254533	-1.15216	708	409	Dsp,Tnxb,Nkd2,Frzb,Spink8,Clec1a,Twist1,Foxq1,Card10,Cobll1,Slc6a13,Ppic,Lum,Zfp503,Klf4,Dcn,Slco2a1,Igf2,Zap70,Myom2,Tm4sf1,Slc16a4,Edn3,Tmem88,Synm,Cfp,Lmo2,Stra6,Xpnpep2,Sema3g,Cxcl12,Nrarp,Itga4,Snai2,Atp10a,Tmc4,Slc12a7,Itga1,Kdr,Vwa2,Gm13889,Fmo1,Itih5,Cyyr1,Aoc3,C1qtnf12,Erg,Ddt,Hyal2,Prelp,Dll4,Ccn2,Ednra,Vegfc,Rgcc,Tmem204,Clec14a,Klf2,Tbx18,Sele,Anpep,Tdrd1,Ushbp1,Prex2,Gper1,Avpr1a,Fgd…
248	GOBP_IMMATURE_B_CELL_DIFFERENTIATION	0.113356	0.733503	-0.60046	-1.40249	577	10	Rag2,Kit,Atp11c,Atm
2064	GOBP_POSITIVE_REGULATION_OF_CATECHOLAMINE_SECRETION	0.113368	0.733503	-0.554905	-1.38154	574	13	Npy2r,Cartpt,Cxcl12
2103	GOBP_NEGATIVE_REGULATION_OF_TOLL_LIKE_RECEPTOR_SIGNALING_PATHWAY	0.113374	0.733503	0.406508	1.31295	539	36	Ticam2,Ticam1,Tlr9,Cd14,Gramd4,Tlr6,Ly96
703	GOBP_STRIATED_MUSCLE_CONTRACTION	0.113467	0.733503	0.285493	1.1947	486	150	Myl4,Jsrp1,Tnni1,Tcap,Scn1b,Mybpc3,Kcnq1,Tnnc1,Arg2,Gsn,Cacna1g,Pde4b,Scn4b,Dsg2,Trpm4,Homer1,Kcne4,Ace2,Chrna1,Stac2,Tnnc2,Fkbp1b,Scn5a,Atp1a1,Arhgef11,Gata4,Lmod3,Cacnb2,Chga,Atp1b1,Rgs2,Bmp10,Jup,Chrnb1,Fgf12,Cacna2d1,Ppp1r13l,Kcnh2
438	GOBP_CARBOHYDRATE_METABOLIC_PROCESS	0.113502	0.733503	-0.24384	-1.13266	727	560	Kl,Lct,Onecut1,Chst9,Ppp1r3g,St6galnac5,Csgalnact1,B3galt5,B3gat2,Igf2,Galnt3,Chia1,Pck2,B3galt2,Ddit4,Pgm5,Ippk,B4galt4,Phkg1,Slc4a4,Sord,Gck,Pygb,Ndst4,Myorg,St3gal4,Chst10,Ifng,Gpt,Gba2,Ppara,Oma1,Irs1,Pdk4,B3gat1,Mas1,Glt6d1,Sorbs1,Mdh1b,Isyna1,Foxk1,Dcxr,Braf,Amy1,Zbtb20,Man2a2,Man2b2,G6pc3,C1qtnf12,Chst12,Igfbp3,Coq2,Atf3,Hyal2,Galk2,Impa2,St8sia1,Slc5a3,Pdk2,Pgm1,B3gnt6,Npl,Nr1d1,Rora,Rorc…
9238	HP_ABNORMAL_CIRCULATING_GLYCINE_CONCENTRATION	0.113557	0.733503	-0.513866	-1.36406	582	17	Gldc,Slc30a10,Mmaa,Phgdh,Mmut
3455	GOBP_POSITIVE_REGULATION_OF_STRESS_FIBER_ASSEMBLY	0.113588	0.733503	0.373932	1.28626	529	49	Arhgef15,Tgfb3,S100a10,Lpar1,Arhgef10l,Arhgef5,Rock2,Smad3,Bag4,Serpinf2
5084	GOBP_POSITIVE_REGULATION_OF_NEURON_MIGRATION	0.11359	0.733503	0.547233	1.37765	559	13	Sema3a,Arhgef2,Fbxo31,Dab2ip
5662	GOCC_COMPLEX_OF_COLLAGEN_TRIMERS	0.113599	0.733503	0.477249	1.34918	552	20	Col11a1,Col3a1,Col1a2,Col4a5,Col11a2,Col4a3,Col4a2,Col4a4,Col27a1,Col8a1,Col4a6
5083	GOBP_REGULATION_OF_NEURON_MIGRATION	0.113646	0.733503	0.403645	1.31045	537	37	Sema3a,Col3a1,Scrt1,Cx3cl1,Arhgef2,Nrg3,Scrt2,Fbxo31,Dab2ip
2653	GOBP_NCRNA_3_END_PROCESSING	0.113705	0.733503	-0.416392	-1.31483	598	37	Ints6l,Exosc2,Rps21,Elac1,Larp7,Ints8,Exosc5,Exosc7,Exosc8,Exosc10,Eri2,Ints12,Ssb,Ints2,Ints6
7948	HP_INCREASED_CSF_LACTATE	0.113727	0.733503	-0.3451	-1.26209	627	78	Ndufa12,Ndufs3,Echs1,Coq8a,Slc19a3,Ndufa2,Ndufs7,Nubpl,Cox20,Ndufb11,Ndufa11,Ndufs8,Surf1,Hpdl,Sdha,Tmem126b,Htra2,Ndufs1,Ndufb3,Mecp2,Cox6b1,Mdh2,Nars2,Naxe,Slc25a19,Ndufa6,Mpv17,Foxred1,Taco1,Ndufb8,Cox4i1,Ndufs2,Gfm2,Mtfmt,Pnpt1
2421	GOBP_NEUROTRANSMITTER_BIOSYNTHETIC_PROCESS	0.113751	0.733503	-0.513566	-1.36327	583	17	Moxd1,Nos1,Aldh9a1
8525	HP_ABNORMAL_SACRUM_MORPHOLOGY	0.114071	0.734944	-0.320088	-1.23376	637	108	Fat4,Greb1l,Kmt2a,Ncapg2,Itga8,Kcnk9,Lifr,Slc26a2,T,Rfc2,Enpp1,Nadsyn1,B3glct,Fzd2,Wnt7a,Runx2,Arid1b,Tbx6,Nxn,Spop,Ndufb11,Cdk10,Med12,Wnt5a,Shank3,Lbr,Limk1,Flnb
2826	GOBP_REGULATION_OF_MYOBLAST_DIFFERENTIATION	0.114162	0.734944	-0.392372	-1.2943	606	46	Capn3,Mstn,Ranbp3l,Map3k5,Sox8,Dll1,Trip4,Btg1,Myf6,Igfbp3,Cxcl14,Cdon,Rbm24
911	GOBP_ENDOSOME_TO_LYSOSOME_TRANSPORT	0.114176	0.734944	0.370716	1.28109	533	50	Rnf157,Rilp,Chmp2b,Clec16a,Trak2,Mvb12a,Hook3,Snx16,Epg5,Rab12,Tsg101,Scyl2,Chmp3,Vps4b,Pcdhga3,Snapin,Vps39,Vps33a,Vamp7,Bin1,Rab7b,Dennd3,Hook1,Aktip,Adrb2,Tgfbrap1
576	GOBP_CELLULAR_AMINO_ACID_METABOLIC_PROCESS	0.114347	0.7353	-0.267249	-1.16845	694	287	Crym,Tdo2,Dpyd,Nos1,Cth,Gss,Ass1,Mtrr,Psme1,Gldc,Asl,Dalrd3,Csad,Ido1,Slc16a2,Prodh,Slc25a21,Ivd,Gatb,Slc7a11,Gpt,Atp2b4,Sms,Mars2,Pfas,Afmid,Qrsl1,Bphl,Pts,Cbs,Asrgl1,Acy1,Oaz1,Mccc1,Cars2,Park7,Prodh2,Phgdh,Mmut,Bcat2,Aldh5a1,Aldh7a1,Psmb6,Acad8,Plod2,Cln3,Mccc2,Fah,Cad,Kyat1,Fpgs
9856	HP_ABNORMAL_CRANIAL_NERVE_PHYSIOLOGY	0.114365	0.7353	0.258611	1.16237	452	261	Col6a1,Sema3e,Slc18a3,Klhl40,Zfp711,Stat4,Six1,Gsn,Tnfsf11,Mefv,Tubb3,Col12a1,Ski,Ptchd1,Fancd2,Acta1,Slx4,Chrna1,Idh1,Large1,Chat,Lrp12,Rps6ka3,Wdr26,Lmna,Hk1,Mymk,Fancg,Cfl2,Lmod3,Pi4ka,Mtmr2,Pex2,Tert,Myo9a,Pyroxd1,Rad51c,Chrnb1,Tfap2a,Sall4,Prtn3,Acsl4,Trpv4,Fancc,Amer1,Pex11b,Brip1,Tnfrsf1a,Cnksr2,Rab39b,Erap1,Dnajb6,Il10,Tnfrsf11a,Il12a,Rapsn,Vamp1,Lrp5,Clcf1,Tspan7
3137	GOBP_RESPONSE_TO_STEROID_HORMONE	0.114469	0.735535	-0.265898	-1.16678	696	295	Hdac1,Tgfb2,Stc1,Mstn,Flt3,Dusp1,Il6,Igfbp2,Pck2,Ddit4,Ass1,Catsperg1,Rxrg,Foxo1,Npas4,Trp63,Trip4,Txnip,Slit3,Nr2e1,Ppara,Alpl,Prmt2,Safb2,Sox30,Ghrhr,Pagr1a,Car2,Ncoa1,Pak1,Ar,Paqr8,Cldn1,Crh,Ccn2,Fos,Park7,Npc1,Nr1d1,Nr3c2,Rxra,Catsper3,Acr,Sirt1,Ubr5,Ppp1r9b,Acsbg1,Dab2,Gper1,Avpr1a,Nr3c1,Dnaaf4,Tyms,Cybb,Parp1,Sstr5,Egln2,Gnrh1,Cad,Kank2,Safb,Tfap4,Gjb2
9763	HP_ABNORMAL_VISUAL_FIELD_TEST	0.114696	0.736565	-0.542552	-1.37398	582	14	Smo,Braf
3286	GOBP_NEGATIVE_REGULATION_OF_T_CELL_RECEPTOR_SIGNALING_PATHWAY	0.114947	0.737746	0.493827	1.35386	555	18	Lgals3,Thy1,Pawr,Ptpn6,Ubash3a,Sla2,Ptprj,Ceacam2,Dusp3,Dgkz
4268	GOBP_REGULATION_OF_CELLULAR_RESPONSE_TO_GROWTH_FACTOR_STIMULUS	0.115084	0.737788	-0.271507	-1.17265	691	253	Ntf3,Onecut1,Gpc3,Cidea,Cav3,Fgf18,Fst,Ccbe1,Dcn,Vwc2l,Agt,Ngfr,Shisa2,Fgf10,Elapor2,Spry3,Adamtsl2,Vtn,Fermt1,Dll1,Hes5,Wfikkn1,Zfp423,Onecut2,Atp2b4,Ppara,Grem2,Fbn1,Chrd,Cd63,Ltbp4,Dand5,Cited1,Crim1,Hes1,Vegfc,Tmem204,Lrg1,Folr1,Sirt1,Epn2,Prkd2,Mtmr4,Dab2,Notch2,Il17rd,Tfap2b,Il17f,Peg10,Apln,Slc2a10,Tgfbr1
2633	GOBP_POSITIVE_REGULATION_OF_GTPASE_ACTIVITY	0.115144	0.737788	0.244249	1.13701	440	356	Rasgrp1,Rgs6,Stard8,Arhgdig,Arhgef15,Rgs10,Rtn4r,Foxj1,Racgap1,S100a10,Arhgap42,Ccl17,Chn2,Stxbp5,Arhgap23,Arhgap32,Arhgef10l,Rgs4,Arhgef5,Asap2,Arhgef26,Stxbp5l,Arap2,Rcc2,Arhgap12,Arhgap44,Rin2,Ccl12,Git1,Iqsec1,Prex1,Cx3cl1,Arhgap45,Rgs17,Ntrk1,Grhl3,Rasa4,Rabgap1l,Plcb1,Tbc1d4,Arhgap30,Arhgef11,Arhgap33,Arhgap1,Bcar3,Acap3,Smap1,Tbc1d22a,Cdc42ep2,Rangap1,Rap1gds1,Dock5,Tbc1d10a,Smap2,Tbc1d19,…
3227	GOBP_EPITHELIAL_CELL_PROLIFERATION	0.115173	0.737788	-0.25778	-1.15198	711	360	Smo,Gpc3,Twist1,Kdf1,Tgfb2,Igfbp5,Fst,Fabp7,Acvr2a,Il6,Igf2,Nr2f2,Prox1,Aqp11,Nrp2,Wnt16,Ngfr,Fgf10,Gpbar1,Cxcl12,Ang,Fermt1,Trp63,Nrarp,Hes5,Itga4,Kit,Snai2,Nrp1,Nme2,Ppp1r16b,Dlx6,Uhrf1,Ovol2,Gja1,Tgfa,Kdr,Stxbp4,Lgr4,Igfbp3,Ar,Cldn1,Dll4,Hes1,C5ar2,Wdr13,Vegfc,Nr1d1,Bmp2,Rgcc,Ift80,Pkhd1,Lrg1,Sirt1,Lamb1,Ccn3,Prkd2,Vegfb,Notch2,Maged1,Osr1,Apln,Wnt7a,F3,Apoe,Tgfbr1,Prkdc,Tgm1,Plcg1,Pgf,Synj2bp…
2969	GOBP_PROSTANOID_BIOSYNTHETIC_PROCESS	0.115232	0.737788	0.432295	1.32027	549	28	Ptgs2,Pla2g3,Cd74,Akr1c18,Ptgs1,Avp,Ptges,Pla2g4a,Daglb,Pla2g4f,Ptges3
9901	HP_ABNORMAL_MACROSCOPIC_URINE_APPEARANCE	0.115385	0.737788	0.515542	1.36692	563	16	Gpc1,Stat4
10760	Gemma_GSE16158_Gene_expression_induced_by_trace_fear_conditioning_in_murine_hippocampus_timepoint_6.h_Down	0.11544	0.737788	0.591994	1.38428	565	10	Chn2,Lpar1,2810459M11Rik,Emb,Stk39
10674	VERHAAK_GLIOBLASTOMA_NEURAL	0.11544	0.737788	-0.316686	-1.22828	642	114	Crym,Cck,Cpne6,Car4,Tmem144,Slc30a10,Nanos1,Ankrd46,Ndrg2,S1pr1,Rogdi,Ttpa,Nsl1,Evi2a,Selenow,Ndufs3,Pgbd5,Ppfia2,Cyth1,Slc31a2,Rnd1,Msrb2,Selenop,Hpcal4,Dhrs9,Grm3,Mageh1,Mybpc1,Uros,Acyp2,Add3,Tceal1,Fezf2,Sgk3,Cryl1,Ntsr2,Sirt5,Sh3gl3
[truncated: 9,258 more rows]

## Sheet: ColumnDefinitions
Column Name	Column Definition
[truncated: 11 more rows]
