# Supplementary material for: The Converging Effects of Different Categories of Antidepressants on the Brain: A Systematic Meta‐Analysis of Public Transcriptional Profiling Data From the Hippocampus and Cortex
Source: J Neurochem. 2026 Jul 3;170(7):e70502. doi: 10.1111/jnc.70502 (PMC13329748; doi:10.1111/jnc.70502)
Supplement: Supplementary file 6 — Table S8: Exploratory traditional antidepressant hippocampal meta‐analysis results (9,628 genes, 9,612 stable meta‐analysis estimates). [file JNC-170-e70502-s012.xlsx]

## Sheet: metaOutputFDR_orderedByPval
Rat_EntrezGene.ID	Mouse_EntrezGene.ID	MouseVsRat_EntrezGene.ID	Mouse_Symbol	Mouse_Genetic.Location	Mouse_Genome.Coordinates..mouse..GRCm39.human..GRCh38.	Mouse_Name	Rat_Symbol	Rat_Genetic.Location	Rat_Name	Log2FC_estimate	SE	pval	CI_lb	CI_ub	Number_Of_Comparisons	FDR
680609	50498	50498_680609	Ebi3	Chr17 cM	Chr17:56259640-56264022(+)	Epstein-Barr virus induced gene 3	Ebi3	Chr9	Epstein-Barr virus induced 3	0.136104	0.0173896	5.0059e-15	0.102021	0.170187	13	4.81968e-11
304528	72151	72151_304528	Rfc5	Chr5 cM	Chr5:117517210-117527088(-)	replication factor C (activator 1) 5	Rfc5	Chr12 q16	replication factor C subunit 5	0.100117	0.0170025	3.9002e-09	0.0667927	0.133441	13	1.87756e-05
367113	214345	214345_367113	Lrrc1	Chr9 cM	Chr9:77338105-77452152(-)	leucine rich repeat containing 1	Lrrc1	Chr8 q24	leucine rich repeat containing 1	-0.123019	0.0225276	4.74005e-08	-0.167172	-0.0788655	13	0.000152124
297176	56150	56150_297176	Mad2l1	Chr6 cM	Chr6:66512205-66518091(+)	MAD2 mitotic arrest deficient-like 1	Mad2l1	Chr4 q31	mitotic arrest deficient 2 like 1	0.101459	0.0196621	2.46765e-07	0.0629222	0.139996	13	0.000477983
29544	22110	22110_29544	Tspyl1	Chr10 cM	Chr10:34158186-34160881(+)	testis-specific protein, Y-encoded-like 1	Tspyl1	Chr20 q12	TSPY-like 1	0.0796995	0.0154485	2.48225e-07	0.0494209	0.109978	13	0.000477983
304346	330216	330216_304346	Mblac1	Chr5 cM	Chr5:138192576-138193883(+)	metallo-beta-lactamase domain containing 1	Mblac1	Chr12 q11	metallo-beta-lactamase domain containing 1	0.0946509	0.0188521	5.14782e-07	0.0577015	0.1316	13	0.000826053
316019	54199	54199_316019	Ccrl2	Chr9 cM	Chr9:110883902-110886586(-)	C-C motif chemokine receptor-like 2	Ccrl2	Chr8 q32	C-C motif chemokine receptor like 2	0.102365	0.0206337	7.01014e-07	0.0619241	0.142807	12	0.00095066
290963	72061	72061_290963	Aopep	Chr13 cM	Chr13:63112707-63473910(+)	aminopeptidase O	Aopep	Chr17 p14	aminopeptidase O	0.098491	0.0199462	7.89913e-07	0.0593972	0.137585	13	0.00095066
287822	217310	217310_287822	Hid1	Chr11 cM	Chr11:115238533-115258582(-)	HID1 domain containing	Hid1	Chr10 q32.1	HID1 domain containing	0.0918377	0.0186995	9.04967e-07	0.0551875	0.128488	13	0.000968113
314213	238252	238252_314213	Gpr135	Chr12 cM	Chr12:72114748-72117875(-)	G protein-coupled receptor 135	Gpr135	Chr6 q24	G protein-coupled receptor 135	0.0828859	0.0174699	2.09015e-06	0.0486456	0.117126	12	0.0020124
307839	234725	234725_307839	Zfp612	Chr8 cM	Chr8:110806378-110819373(+)	zinc finger protein 612	Zfp612	Chr19 q12	zinc finger protein 612	-0.105466	0.0227807	3.6635e-06	-0.150115	-0.0608165	12	0.00320656
286931	208898	208898_286931	Unc13c	Chr9 cM	Chr9:73386704-73876248(-)	unc-13 homolog C	Unc13c	Chr8 q24	unc-13 homolog C	-0.24899	0.0540001	4.00889e-06	-0.354829	-0.143152	13	0.00321646
689625	107375	107375_689625	Slc25a45	Chr19 cM	Chr19:5927828-5935796(+)	solute carrier family 25, member 45	Slc25a45	Chr1 q43	solute carrier family 25, member 45	0.113744	0.0249999	5.37043e-06	0.0647449	0.162743	13	0.00376063
360823	68420	68420_360823	Ankrd13a	Chr5 cM	Chr5:114913009-114943882(+)	ankyrin repeat domain 13a	Ankrd13a	Chr12 q16	ankyrin repeat domain 13a	-0.0856239	0.0188455	5.53355e-06	-0.12256	-0.0486874	13	0.00376063
363171	66079	66079_363171	Tmem42	Chr9 cM	Chr9:122850391-122852770(+)	transmembrane protein 42	Tmem42	Chr8 q32	transmembrane protein 42	0.0746186	0.0164669	5.8589e-06	0.042344	0.106893	13	0.00376063
313548	195522	195522_313548	Zfp691	Chr4 cM	Chr4:119026710-119031392(-)	zinc finger protein 691	Zfp691	Chr5 q36	zinc finger protein 691	0.134103	0.0298635	7.10494e-06	0.0755714	0.192634	13	0.0042754
298399	230101	230101_298399	Gba2	Chr4 cM	Chr4:43566928-43578873(-)	glucosidase beta 2	Gba2	Chr5 q22	glucosylceramidase beta 2	-0.0880305	0.0196775	7.68939e-06	-0.126598	-0.0494632	12	0.00435491
293847	75590	75590_293847	Dusp9	ChrX cM	ChrX:72683025-72687120(+)	dual specificity phosphatase 9	Dusp9	ChrX	dual specificity phosphatase 9	0.0999821	0.0225577	9.32446e-06	0.0557697	0.144194	12	0.00498755
310640	68521	68521_310640	Entrep3	Chr3 cM	Chr3:89090450-89096602(+)	endosomal transmembrane epsin interactor 3	Entrep3	Chr2 q34	endosomal transmembrane epsin interactor 3	0.0673917	0.015378	1.17403e-05	0.0372515	0.097532	13	0.00571321
293052	57444	57444_293052	Isg20	Chr7 cM	Chr7:78563172-78570144(+)	interferon-stimulated protein	Isg20	Chr1 q31	interferon stimulated exonuclease gene 20	0.118663	0.027092	1.18679e-05	0.0655636	0.171762	12	0.00571321
29719	16517	16517_29719	Kcnj16	Chr11 cM	Chr11:110858859-110918794(+)	potassium inwardly-rectifying channel, subfamily J, member 16	Kcnj16	Chr10 q32.1	potassium inwardly-rectifying channel, subfamily J, member 16	-0.110624	0.0253903	1.31886e-05	-0.160389	-0.0608603	13	0.00604666
304663	17095	17095_304663	Lyl1	Chr8 cM	Chr8:85428078-85431569(+)	lymphoblastomic leukemia 1	Lyl1	Chr19 q11	LYL1, basic helix-loop-helix family member	0.0975067	0.0231039	2.43917e-05	0.0522239	0.142789	13	0.0105727
301622	21915	21915_301622	Dtymk	Chr1 cM	Chr1:93720298-93729656(-)	deoxythymidylate kinase	Dtymk	Chr9 q36	deoxythymidylate kinase	-0.078873	0.0187236	2.52568e-05	-0.115571	-0.0421754	13	0.0105727
362711	68796	68796_362711	Tmem214	Chr5 cM	Chr5:31026923-31034813(+)	transmembrane protein 214	Tmem214	Chr6 q14	transmembrane protein 214	0.093079	0.0222769	2.93722e-05	0.0494172	0.136741	13	0.0110345
84490	14156	14156_84490	Fen1	Chr19 cM	Chr19:10176496-10181533(-)	flap structure specific endonuclease 1	Fen1	Chr1 q43	flap structure-specific endonuclease 1	0.089618	0.0214547	2.95285e-05	0.0475675	0.131669	13	0.0110345
313969	105005	105005_313969	Lratd1	Chr12 cM	Chr12:14197599-14202039(-)	LRAT domain containing 1	Lratd1	Chr6 q15	LRAT domain containing 1	0.0936766	0.0224657	3.0492e-05	0.0496446	0.137709	13	0.0110345
315084	69146	69146_315084	Gsdmd	Chr15 cM	Chr15:75734176-75739257(+)	gasdermin D	Gsdmd	Chr7 q34	gasdermin D	0.095458	0.0229253	3.12903e-05	0.0505252	0.140391	13	0.0110345
290635	73711	73711_290635	Mvb12a	Chr8 cM	Chr8:71995552-72000670(+)	multivesicular body subunit 12A	Mvb12a	Chr16 p14	multivesicular body subunit 12A	0.0801406	0.0192734	3.20903e-05	0.0423655	0.117916	13	0.0110345
298377	69893	69893_298377	Coa7	Chr4 cM	Chr4:108185349-108197915(+)	cytochrome c oxidase assembly factor 7	Coa7	Chr5 q34	cytochrome c oxidase assembly factor 7	0.0944794	0.0228081	3.43746e-05	0.0497763	0.139182	13	0.0113437
25280	20449	20449_25280	St8sia1	Chr6 cM	Chr6:142767271-142910178(-)	ST8 alpha-N-acetyl-neuraminide alpha-2,8-sialyltransferase 1	St8sia1	Chr4 q44	ST8 alpha-N-acetyl-neuraminide alpha-2,8-sialyltransferase 1	-0.0944334	0.0228376	3.54956e-05	-0.139194	-0.0496726	12	0.0113437
288657	66627	66627_288657	Ogfod2	Chr5 cM	Chr5:124250384-124253544(+)	2-oxoglutarate and iron-dependent oxygenase domain containing 2	Ogfod2	Chr12 q15	2-oxoglutarate and iron-dependent oxygenase domain containing 2	0.0732979	0.0177544	3.65242e-05	0.0384999	0.108096	13	0.0113437
361167	67384	67384_361167	Bag4	Chr8 cM	Chr8:26254566-26275237(-)	BCL2-associated athanogene 4	Bag4	Chr16 q12.4	BAG cochaperone 4	0.0807873	0.0196545	3.95027e-05	0.0422652	0.119309	12	0.0118854
360763	22217	22217_360763	Usp12	Chr5 cM	Chr5:146671619-146731816(-)	ubiquitin specific peptidase 12	Usp12	Chr12 p11	ubiquitin specific peptidase 12	0.089249	0.0217917	4.21182e-05	0.046538	0.13196	13	0.0122883
310807	72776	72776_310807	Sass6	Chr3 cM	Chr3:116388631-116424653(+)	SAS-6 centriolar assembly protein	Sass6	Chr2 q42	SAS-6 centriolar assembly protein	-0.105212	0.0257532	4.4003e-05	-0.155687	-0.0547365	13	0.0124606
29431	18479	18479_29431	Pak1	Chr7 cM	Chr7:97437748-97561588(+)	p21 (RAC1) activated kinase 1	Pak1	Chr1 q32	p21 (RAC1) activated kinase 1	-0.0988074	0.0242348	4.56027e-05	-0.146307	-0.0513081	12	0.0125447
64530	12785	12785_64530	Cnbp	Chr6 cM	Chr6:87819597-87828088(-)	cellular nucleic acid binding protein	Cnbp	Chr4 q34	CCHC-type zinc finger, nucleic acid binding protein	-0.0686637	0.0169173	4.93262e-05	-0.101821	-0.0355065	12	0.0131043
65037	17289	17289_65037	Mertk	Chr2 cM	Chr2:128540876-128644814(+)	MER proto-oncogene tyrosine kinase	Mertk	Chr3 q36	MER proto-oncogene, tyrosine kinase	-0.171082	0.0422482	5.13374e-05	-0.253887	-0.0882771	12	0.0131043
293488	75565	75565_293488	Sgf29	Chr7 cM	Chr7:126248481-126272097(+)	SAGA complex associated factor 29	Sgf29	Chr1 q36	SAGA complex associated factor 29	0.0933541	0.0230634	5.17203e-05	0.0481506	0.138557	13	0.0131043
81673	229906	229906_81673	Gtf2b	Chr3 cM	Chr3:142471008-142489367(+)	general transcription factor IIB	Gtf2b	Chr2 q44	general transcription factor IIB	0.074438	0.0184592	5.51678e-05	0.0382588	0.110617	12	0.0136194
171143	68667	68667_171143	Trpm4	Chr7 cM	Chr7:44952579-44983495(-)	transient receptor potential cation channel, subfamily M, member 4	Trpm4	Chr1 q22	transient receptor potential cation channel, subfamily M, member 4	0.0843186	0.02101	5.98863e-05	0.0431397	0.125497	13	0.0144146
501026	212531	212531_501026	Sh3bgrl2	Chr9 cM	Chr9:83430391-83482345(+)	SH3 domain binding glutamic acid-rich protein like 2	Sh3bgrl2	Chr8 q31	SH3 domain binding glutamate-rich protein like 2	-0.117384	0.0293503	6.35006e-05	-0.174909	-0.0598583	13	0.0149118
365022	68718	68718_365022	Rnf166	Chr8 cM	Chr8:123192886-123202803(-)	ring finger protein 166	Rnf166	Chr19 q12	ring finger protein 166	0.0822735	0.0207147	7.13507e-05	0.0416733	0.122874	13	0.0163563
308942	19347	19347_308942	Dennd5a	Chr7 cM	Chr7:109492987-109559677(-)	DENN domain containing 5A	Dennd5a	Chr1 q33	DENN domain containing 5A	-0.0737208	0.0186365	7.63072e-05	-0.110248	-0.0371938	13	0.016919
116667	26401	26401_116667	Map3k1	Chr13 cM	Chr13:111882962-111945527(-)	mitogen-activated protein kinase kinase kinase 1	Map3k1	Chr2 q14	mitogen-activated protein kinase kinase kinase 1	-0.0924662	0.023394	7.73199e-05	-0.138318	-0.0466148	13	0.016919
29695	14409	14409_29695	Gabrr2	Chr4 cM	Chr4:33062999-33095865(+)	gamma-aminobutyric acid type A receptor subunit rho 2	Gabrr2	Chr5 q21	gamma-aminobutyric acid type A receptor subunit rho 2	0.126744	0.0322299	8.40678e-05	0.0635746	0.189913	12	0.0178705
541462	212518	212518_541462	Sprn	Chr7 cM	Chr7:139730541-139734572(-)	shadow of prion protein	Sprn	Chr1 q41	shadow of prion protein	0.0969855	0.0246904	8.563e-05	0.0485933	0.145378	13	0.0178705
25393	12032	12032_25393	Bcan	Chr3 cM	Chr3:87894838-87907537(-)	brevican	Bcan	Chr2 q34	brevican	-0.083714	0.0213518	8.82913e-05	-0.125563	-0.0418653	13	0.0178705
24782	20544	20544_24782	Slc9a1	Chr4 cM	Chr4:133097022-133151013(+)	solute carrier family 9 (sodium/hydrogen exchanger), member 1	Slc9a1	Chr5 q36	solute carrier family 9 member A1	0.0828761	0.0211498	8.90928e-05	0.0414232	0.124329	13	0.0178705
266609	107242	107242_266609	AI837181	Chr19 cM	Chr19:5475172-5477341(+)	expressed sequence AI837181	Bles03	Chr1 q43	basophilic leukemia expressed protein BLES03	0.0697728	0.0179377	0.000100358	0.0346155	0.10493	13	0.0197193
361087	105439	105439_361087	Slain1	Chr14 cM	Chr14:103887664-103942343(+)	SLAIN motif family, member 1	Slain1	Chr15 q21	SLAIN motif family, member 1	-0.0997137	0.0257039	0.00010475	-0.150093	-0.0493349	12	0.0201706
309135	101772	101772_309135	Ano1	Chr7 cM	Chr7:144142286-144305711(-)	anoctamin 1, calcium activated chloride channel	Ano1	Chr1 q42	anoctamin 1	0.0812617	0.021108	0.000118215	0.0398907	0.122633	12	0.0223171
315329	106073	106073_315329	Mfsd5	Chr15 cM	Chr15:102187891-102190179(+)	major facilitator superfamily domain containing 5	Mfsd5	Chr7 q36	major facilitator superfamily domain containing 5	0.0668902	0.0174799	0.000129875	0.0326303	0.10115	12	0.0240468
304431	231769	231769_304431	Sfswap	Chr5 cM	Chr5:129578286-129648448(+)	splicing factor SWAP	Sfswap	Chr12 q13	splicing factor SWAP	-0.0817548	0.0215969	0.000153405	-0.124084	-0.0394257	12	0.0278569
681050	67037	67037_681050	Pmf1	Chr3 cM	Chr3:88301450-88317638(-)	polyamine-modulated factor 1	Pmf1	Chr2 q34	polyamine-modulated factor 1	0.0653279	0.0172782	0.000156239	0.0314632	0.0991926	12	0.0278569
309053	227446	227446_309053	Relch	Chr1 cM	Chr1:105591570-105682856(+)	RAB11 binding and LisH domain, coiled-coil and HEAT repeat containing	Relch	Chr13 p11	RAB11 binding and LisH domain, coiled-coil and HEAT repeat containing	0.0751568	0.0199395	0.000163749	0.036076	0.114237	13	0.0286649
304655	212168	212168_304655	Zswim4	Chr8 cM	Chr8:84937571-84963671(-)	zinc finger SWIM-type containing 4	Zswim4	Chr19 q11	zinc finger, SWIM-type containing 4	0.0807518	0.0214715	0.000169316	0.0386684	0.122835	13	0.0291102
364052	18611	18611_364052	Pea15a	Chr1 cM	Chr1:172024295-172034371(-)	proliferation and apoptosis adaptor protein 15A	Pea15	Chr13 q24	proliferation and apoptosis adaptor protein 15	-0.102121	0.0272105	0.000174744	-0.155452	-0.048789	13	0.0295163
361680	16985	16985_361680	Lsp1	Chr7 cM	Chr7:142014583-142048605(+)	lymphocyte specific 1	Lsp1	Chr1 q41	lymphocyte-specific protein 1	0.17258	0.0466038	0.000212961	0.0812379	0.263922	13	0.0353515
307893	209239	209239_307893	Gan	Chr8 cM	Chr8:117884720-117932573(+)	giant axonal neuropathy	Gan	Chr19 q12	gigaxonin	-0.0858839	0.0232262	0.000217549	-0.131406	-0.0403614	13	0.035501
171102	12530	12530_171102	Cdc25a	Chr9 cM	Chr9:109704647-109722963(+)	cell division cycle 25A	Cdc25a	Chr8 q32	cell division cycle 25A	-0.0947489	0.0258007	0.000240344	-0.145317	-0.0441804	13	0.0382135
497967	66983	66983_497967	Zfp830	Chr11 cM	Chr11:82655171-82656761(+)	zinc finger protein 830	Zfp830	Chr10 q26	zinc finger protein 830	-0.0743975	0.0202692	0.000242109	-0.114124	-0.0346706	12	0.0382135
103691034	18616	18616_103691034	Peg3	Chr7 cM	Chr7:6706891-6733430(-)	paternally expressed 3	Peg3	Chr1	paternally expressed 3	-0.0931341	0.0254473	0.000252325	-0.14301	-0.0432584	13	0.0391836
363516	11666	11666_363516	Abcd1	ChrX cM	ChrX:72760203-72782140(+)	ATP-binding cassette, sub-family D member 1	Abcd1	ChrX	ATP binding cassette subfamily D member 1	0.0658266	0.018129	0.000282314	0.0302944	0.101359	13	0.0424219
316221	72726	72726_316221	Tbcc	Chr17 cM	Chr17:47201610-47202773(+)	tubulin-specific chaperone C	Tbcc	Chr9 q12	tubulin folding cofactor C	0.0784522	0.0216099	0.000283003	0.0360975	0.120807	13	0.0424219
303493	74479	74479_303493	Snx11	Chr11 cM	Chr11:96658381-96668385(-)	sorting nexin 11	Snx11	Chr10 q31	sorting nexin 11	0.0711667	0.0196197	0.000286396	0.0327127	0.109621	13	0.0424219
103693419	69802	69802_103693419	Cox11	Chr11 cM	Chr11:90528999-90535757(+)	cytochrome c oxidase assembly protein 11, copper chaperone	Cox11	Chr10	cytochrome c oxidase copper chaperone COX11	0.080614	0.0225556	0.000351544	0.0364059	0.124822	13	0.0512828
291609	65113	65113_291609	Ndfip1	Chr18 cM	Chr18:38551960-38598250(+)	Nedd4 family interacting protein 1	Ndfip1	Chr18 p11	Nedd4 family interacting protein 1	0.0827969	0.0232836	0.00037651	0.037162	0.128432	13	0.0531515
301085	17281	17281_301085	Fyco1	Chr9 cM	Chr9:123618565-123680964(-)	FYVE and coiled-coil domain containing 1	Fyco1	Chr8 q32	FYVE and coiled-coil domain autophagy adaptor 1	-0.152431	0.0428998	0.000380604	-0.236513	-0.0683486	13	0.0531515
288108	72117	72117_288108	Naa50	Chr16 cM	Chr16:43960193-43983729(+)	N(alpha)-acetyltransferase 50, NatE catalytic subunit	Naa50	Chr11 q21	N(alpha)-acetyltransferase 50, NatE catalytic subunit	0.0603535	0.0169963	0.000383789	0.0270415	0.0936656	12	0.0531515
60391	18189	18189_60391	Nrxn1	Chr17 cM	Chr17:90341059-91400499(-)	neurexin I	Nrxn1	Chr6 q11-q12	neurexin 1	-0.0622753	0.0175532	0.00038847	-0.0966791	-0.0278716	13	0.0531515
171574	103967	103967_171574	Dnm3	Chr1 cM	Chr1:161810022-162305603(-)	dynamin 3	Dnm3	Chr13 q22	dynamin 3	-0.1091	0.0308172	0.000399775	-0.169501	-0.0486994	12	0.0531515
25019	14375	14375_25019	Xrcc6	Chr15 cM	Chr15:81872036-81924286(+)	X-ray repair complementing defective repair in Chinese hamster cells 6	Xrcc6	Chr7 q34	X-ray repair cross complementing 6	-0.0649545	0.0183479	0.000399892	-0.100916	-0.0289932	13	0.0531515
64569	16988	16988_64569	Lst1	Chr17 cM	Chr17:35404071-35407415(-)	leukocyte specific transcript 1	Lst1	Chr20 p12	leukocyte specific transcript 1	0.122952	0.0347506	0.000402997	0.0548416	0.191062	12	0.0531515
312709	30853	30853_312709	Mlf2	Chr6 cM	Chr6:124908351-124913112(+)	myeloid leukemia factor 2	Mlf2	Chr4 q42	myeloid leukemia factor 2	0.122338	0.0346829	0.000419761	0.054361	0.190315	13	0.0546143
25366	11481	11481_25366	Acvr2b	Chr9 cM	Chr9:119231184-119264061(+)	activin receptor IIB	Acvr2b	Chr8 q32	activin A receptor type 2B	-0.131086	0.0372475	0.000432656	-0.20409	-0.0580822	13	0.0552979
315033	26942	26942_315033	Spag1	Chr15 cM	Chr15:36178245-36235767(+)	sperm associated antigen 1	Spag1	Chr7 q22	sperm associated antigen 1	-0.109932	0.0312839	0.00044141	-0.171247	-0.0486163	13	0.0552979
246760	17135	17135_246760	Mafk	Chr5 cM	Chr5:139777291-139788409(+)	v-maf musculoaponeurotic fibrosarcoma oncogene family, protein K (avian)	Mafk	Chr12 q11	MAF bZIP transcription factor K	0.089404	0.0254694	0.000447676	0.039485	0.139323	12	0.0552979
50866	19342	19342_50866	Rab4b	Chr7 cM	Chr7:26867858-26878308(-)	RAB4B, member RAS oncogene family	Rab4b	Chr1 q21	RAB4B, member RAS oncogene family	0.0961088	0.027394	0.000450833	0.0424175	0.1498	13	0.0552979
309628	57315	57315_309628	Wdr46	Chr17 cM	Chr17:34159634-34168671(+)	WD repeat domain 46	Wdr46	Chr20 p12	WD repeat domain 46	0.0573151	0.0163445	0.000453732	0.0252804	0.0893499	13	0.0552979
60669	14747	14747_60669	Cmklr1	Chr5 cM	Chr5:113750415-113788487(-)	chemerin chemokine-like receptor 1	Cmklr1	Chr12 q16	chemerin chemokine-like receptor 1	0.0719904	0.0205582	0.000462153	0.0316971	0.112284	12	0.0556201
500987	15270	15270_500987	H2ax	Chr9 cM	Chr9:44246012-44247374(+)	H2A.X variant histone	H2ax	Chr8 q22	H2A.X variant histone	-0.0528333	0.0151069	0.000469999	-0.0824423	-0.0232243	13	0.055866
290850	57312	57312_290850	Mrps31	Chr8 cM	Chr8:22901377-22919681(+)	mitochondrial ribosomal protein S31	Mrps31	Chr16 q12.5	mitochondrial ribosomal protein S31	-0.0718288	0.0205847	0.000484074	-0.112174	-0.0314834	13	0.0568373
497757	60596	60596_497757	Gucy1a1	Chr3 cM	Chr3:81999734-82053096(-)	guanylate cyclase 1, soluble, alpha 1	Gucy1a1	Chr2 q34	guanylate cyclase 1 soluble subunit alpha 1	-0.127312	0.0366351	0.00051059	-0.199116	-0.0555086	12	0.0592259
501688	72290	72290_501688	Lsm11	Chr11 cM	Chr11:45819096-45835762(-)	U7 snRNP-specific Sm-like protein LSM11	Lsm11	Chr10 q21	LSM11, U7 small nuclear RNA associated	0.0779362	0.0224475	0.00051672	0.0339399	0.121932	12	0.0592259
85489	22160	22160_85489	Twist1	Chr12 cM	Chr12:34007670-34009828(+)	twist basic helix-loop-helix transcription factor 1	Twist1	Chr6 q16	twist family bHLH transcription factor 1	-0.207486	0.0598627	0.000528186	-0.324815	-0.0901577	13	0.059828
304944	80914	80914_304944	Uck2	Chr1 cM	Chr1:167050464-167112657(-)	uridine-cytidine kinase 2	Uck2	Chr13 q24	uridine-cytidine kinase 2	0.16544	0.0477975	0.000537647	0.0717584	0.259121	13	0.0601915
317376	209446	209446_317376	Tfe3	ChrX cM	ChrX:7628799-7641441(+)	transcription factor E3	Tfe3	ChrX q12	transcription factor binding to IGHM enhancer 3	0.0979659	0.028376	0.00055557	0.04235	0.153582	13	0.0610741
50622	54338	54338_50622	Slc23a2	Chr2 cM	Chr2:131894416-131987028(-)	solute carrier family 23 (nucleobase transporters), member 2	Slc23a2	Chr3 q36	solute carrier family 23 member 2	0.0670166	0.0194389	0.000565694	0.028917	0.105116	13	0.0610741
309156	52028	52028_309156	Bbs1	Chr19 cM	Chr19:4936906-4956656(-)	Bardet-Biedl syndrome 1	Bbs1	Chr1 q43	Bardet-Biedl syndrome 1	-0.0667099	0.0193698	0.000573162	-0.104674	-0.0287457	13	0.0610741
286937	58869	58869_286937	Pex5l	Chr3 cM	Chr3:33003557-33197396(-)	peroxisomal biogenesis factor 5-like	Pex5l	Chr2 q24	peroxisomal biogenesis factor 5-like	0.135132	0.03925	0.000575582	0.0582039	0.212061	13	0.0610741
289785	246177	246177_289785	Myo1g	Chr11 cM	Chr11:6456548-6470960(-)	myosin IG	Myo1g	Chr14 q21	myosin IG	0.103472	0.0300662	0.000578526	0.0445437	0.162401	12	0.0610741
362520	246179	246179_362520	Fktn	Chr4 cM	Chr4:53713745-53765785(+)	fukutin	Fktn	Chr5 q24	fukutin	-0.0649762	0.0188932	0.000583592	-0.102006	-0.0279462	13	0.0610741
85494	24100	24100_85494	Tpra1	Chr6 cM	Chr6:88879238-88889216(+)	transmembrane protein, adipocyte asscociated 1	Tpra1	Chr4 q34	transmembrane protein adipocyte associated 1	0.0751024	0.0218796	0.000597976	0.0322192	0.117986	12	0.0618889
361752	110855	110855_361752	Pde6c	Chr19 cM	Chr19:38121220-38172391(+)	phosphodiesterase 6C, cGMP specific, cone, alpha prime	Pde6c	Chr1 q53	phosphodiesterase 6C	0.0958684	0.0279667	0.000608175	0.0410546	0.150682	12	0.0618889
171460	66667	66667_171460	Hspbap1	Chr16 cM	Chr16:35590745-35648847(+)	Hspb associated protein 1	Hspbap1	Chr11 q22	HSPB1 associated protein 1	0.0731265	0.0213465	0.000613235	0.0312881	0.114965	12	0.0618889
290527	11744	11744_290527	Anxa11	Chr14 cM	Chr14:25842580-25887228(+)	annexin A11	Anxa11	Chr16 p16	annexin A11	0.121635	0.035549	0.000622464	0.0519608	0.19131	13	0.0618889
192228	225745	225745_192228	Haus1	Chr18 cM	Chr18:77845267-77861586(-)	HAUS augmin-like complex, subunit 1	Haus1	Chr18 q12.3	HAUS augmin-like complex, subunit 1	0.111905	0.0327097	0.000623517	0.0477957	0.176015	13	0.0618889
302668	70008	70008_302668	Ace2	ChrX cM	ChrX:162922338-162971414(+)	angiotensin converting enzyme 2	Ace2	ChrX q14	angiotensin converting enzyme 2	0.0816497	0.0240559	0.000688389	0.034501	0.128798	12	0.0672761
690374	217333	217333_690374	Trim47	Chr11 cM	Chr11:115996576-116001061(-)	tripartite motif-containing 47	Trim47	Chr10 q32.1	tripartite motif-containing 47	0.127471	0.0375965	0.000697677	0.0537828	0.201158	13	0.0672761
362441	101142	101142_362441	Itfg2	Chr6 cM	Chr6:128386407-128401873(-)	integrin alpha FG-GAP repeat containing 2	Itfg2	Chr4 q42	integrin alpha FG-GAP repeat containing 2	-0.0930688	0.0274534	0.000698754	-0.146876	-0.0392612	13	0.0672761
361433	102278	102278_361433	Cpne7	Chr8 cM	Chr8:123844113-123861921(+)	copine VII	Cpne7	Chr19 q12	copine 7	0.11472	0.0339444	0.00072578	0.0481903	0.18125	12	0.0691863
293160	56372	56372_293160	1110004F10Rik	Chr7 cM	Chr7:115680596-115704445(+)	RIKEN cDNA 1110004F10 gene	C1h11orf58	Chr1 q35	similar to human chromosome 11 open reading frame 58	0.0770854	0.0228502	0.000742146	0.0322999	0.121871	12	0.0700528
310392	26570	26570_310392	Slc7a11	Chr3 cM	Chr3:50319385-50403947(-)	solute carrier family 7 (cationic amino acid transporter, y+ system), member 11	Slc7a11	Chr2 q26	solute carrier family 7 member 11	-0.105333	0.0313012	0.000765057	-0.166682	-0.0439835	13	0.0714674
24962	107869	107869_24962	Cth	Chr3 cM	Chr3:157599885-157630714(-)	cystathionine gamma lyase	Cth	Chr2 q45	cystathionine gamma-lyase	-0.205391	0.0610799	0.000771979	-0.325105	-0.0856761	12	0.0714674
100126191	76308	76308_100126191	Rab1b	Chr19 cM	Chr19:5149235-5157024(-)	RAB1B, member RAS oncogene family	Rab1b	Chr1 q43	RAB1B, member RAS oncogene family	0.0975901	0.0291459	0.000812982	0.0404653	0.154715	13	0.0745466
362323	71238	71238_362323	Sdhaf3	Chr6 cM	Chr6:6956004-7039661(+)	succinate dehydrogenase complex assembly factor 3	Sdhaf3	Chr4 q21	succinate dehydrogenase complex assembly factor 3	0.0652885	0.0195577	0.000843067	0.0269561	0.103621	12	0.0754035
60356	246277	246277_60356	Csad	Chr15 cM	Chr15:102085432-102112685(-)	cysteine sulfinic acid decarboxylase	Csad	Chr7 q36	cysteine sulfinic acid decarboxylase	-0.0934344	0.0279956	0.000845463	-0.148305	-0.038564	13	0.0754035
292654	69094	69094_292654	Tmem160	Chr7 cM	Chr7:16186867-16189415(+)	transmembrane protein 160	Tmem160	Chr1 q21	transmembrane protein 160	0.0921076	0.027599	0.000845822	0.0380145	0.146201	13	0.0754035
301073	74770	74770_301073	Hhatl	Chr9 cM	Chr9:121613082-121621573(-)	hedgehog acyltransferase-like	Hhatl	Chr8 q32	hedgehog acyltransferase-like	0.113989	0.0341833	0.000854088	0.0469911	0.180987	13	0.0754418
289357	226791	226791_289357	Lyplal1	Chr1 cM	Chr1:185819929-185849507(-)	lysophospholipase-like 1	Lyplal1	Chr13 q26	lysophospholipase-like 1	0.110753	0.0333062	0.000883251	0.0454739	0.176032	13	0.0757417
308339	68490	68490_308339	Zfp579	Chr7 cM	Chr7:4995851-4999100(-)	zinc finger protein 579	Zfp579	Chr1 q12	zinc finger protein 579	0.0558839	0.0168061	0.000883506	0.0229445	0.0888233	13	0.0757417
301254	224805	224805_301254	Aars2	Chr17 cM	Chr17:45817767-45831769(+)	alanyl-tRNA synthetase 2, mitochondrial	Aars2	Chr9 q12	alanyl-tRNA synthetase 2, mitochondrial	0.0896957	0.0269926	0.000890617	0.0367913	0.1426	12	0.0757417
361814	20383	20383_361814	Srsf3	Chr17 cM	Chr17:29251634-29262346(+)	serine and arginine-rich splicing factor 3	Srsf3	Chr20 p12	serine and arginine rich splicing factor 3	-0.0645773	0.0194358	0.000891855	-0.102671	-0.0264838	13	0.0757417
361338	14151	14151_361338	Fech	Chr18 cM	Chr18:64589613-64622169(-)	ferrochelatase	Fech	Chr18 q12.1	ferrochelatase	0.0523115	0.0157571	0.00090062	0.0214281	0.083195	12	0.0757417
300158	16564	16564_300158	Kif21a	Chr15 cM	Chr15:90817479-90934151(-)	kinesin family member 21A	Kif21a	Chr7 q35	kinesin family member 21A	-0.0526104	0.0158601	0.000909382	-0.0836956	-0.0215252	12	0.0757417
303029	66011	66011_303029	Ranbp17	Chr11 cM	Chr11:33161795-33463746(-)	RAN binding protein 17	Ranbp17	Chr10 q12	RAN binding protein 17	-0.122909	0.0370634	0.000912551	-0.195552	-0.0502663	12	0.0757417
291450	110695	110695_291450	Aldh7a1	Chr18 cM	Chr18:56657794-56706112(-)	aldehyde dehydrogenase family 7, member A1	Aldh7a1	Chr18 q12.1	aldehyde dehydrogenase 7 family, member A1	-0.0639081	0.0193791	0.000974503	-0.10189	-0.0259258	13	0.0791684
315591	272589	272589_315591	Tbcel	Chr9 cM	Chr9:42323612-42383534(-)	tubulin folding cofactor E-like	Tbcel	Chr8 q22	tubulin folding cofactor E-like	-0.0799928	0.0242603	0.000976272	-0.127542	-0.0324436	13	0.0791684
310315	51938	51938_310315	Ccdc39	Chr3 cM	Chr3:33866511-33898459(-)	coiled-coil domain containing 39	Ccdc39	Chr2 q24	coiled-coil domain 39 molecular ruler complex subunit	-0.0789251	0.0239411	0.000978505	-0.125849	-0.0320014	13	0.0791684
64198	73078	73078_64198	Pmpcb	Chr5 cM	Chr5:21942158-21962150(+)	peptidase (mitochondrial processing) beta	Pmpcb	Chr4 q11	peptidase, mitochondrial processing subunit beta	-0.0497759	0.015115	0.000990738	-0.0794008	-0.020151	12	0.0794902
300520	57276	57276_300520	Vsig2	Chr9 cM	Chr9:37450551-37455501(+)	V-set and immunoglobulin domain containing 2	Vsig2	Chr8 q22	V-set and immunoglobulin domain containing 2	0.0804321	0.02447	0.00101271	0.0324718	0.128392	12	0.0805818
261737	94282	94282_261737	Sfxn5	Chr6 cM	Chr6:85190031-85310404(-)	sideroflexin 5	Sfxn5	Chr4 q34	sideroflexin 5	-0.0816895	0.0249141	0.00104231	-0.13052	-0.0328588	13	0.082234
83842	74114	74114_83842	Crot	Chr5 cM	Chr5:9016033-9047324(-)	carnitine O-octanoyltransferase	Crot	Chr4 q12	carnitine O-octanoyltransferase	-0.0801834	0.0244713	0.00105056	-0.128146	-0.0322205	12	0.082234
287101	268930	268930_287101	Pkmyt1	Chr17 cM	Chr17:23945385-23955709(+)	protein kinase, membrane associated tyrosine/threonine 1	Pkmyt1	Chr10 q12	protein kinase, membrane associated tyrosine/threonine 1	0.0979534	0.0300618	0.00112041	0.0390334	0.156873	12	0.0866442
691431	70556	70556_691431	Slc25a33	Chr4 cM	Chr4:149828493-149858734(-)	solute carrier family 25, member 33	Slc25a33	Chr5 q36	solute carrier family 25 member 33	-0.0546882	0.0167955	0.00112944	-0.0876067	-0.0217696	13	0.0866442
288664	231717	231717_288664	Pheta1	Chr5 cM	Chr5:121987060-121992667(+)	PH domain containing endocytic trafficking adaptor 1	Pheta1	Chr12 q16	PH domain containing endocytic trafficking adaptor 1	0.0736091	0.0226141	0.0011339	0.0292862	0.117932	13	0.0866442
363989	27280	27280_363989	Phlda3	Chr1 cM	Chr1:135693857-135696874(+)	pleckstrin homology like domain, family A, member 3	Phlda3	Chr13 q13	pleckstrin homology-like domain, family A, member 3	0.107999	0.0333459	0.0012005	0.0426426	0.173356	12	0.0908376
292787	75660	75660_292787	Lin37	Chr7 cM	Chr7:30254866-30259263(-)	lin-37 DREAM MuvB core complex component	Lin37	Chr1 q21	lin-37 DREAM MuvB core complex component	0.0663772	0.0205053	0.00120765	0.0261874	0.106567	13	0.0908376
308790	108797	108797_308790	Mex3b	Chr7 cM	Chr7:82516541-82520723(+)	mex3 RNA binding family member B	Mex3b	Chr1 q31	mex-3 RNA binding family member B	0.215632	0.0669421	0.00127667	0.0844281	0.346836	12	0.0952849
64559	73102	73102_64559	Slc22a23	Chr13 cM	Chr13:34363141-34529165(-)	solute carrier family 22, member 23	Slc22a23	Chr17 p12	solute carrier family 22, member 23	-0.0739503	0.0230259	0.00131993	-0.11908	-0.0288203	12	0.0977561
170946	223989	223989_170946	Marf1	Chr16 cM	Chr16:13927030-13977157(-)	meiosis regulator and mRNA stability 1	Marf1	Chr10 q11	meiosis regulator and mRNA stability factor 1	-0.113567	0.0354512	0.00135783	-0.18305	-0.0440837	13	0.0997956
282837	58249	58249_282837	Fibp	Chr19 cM	Chr19:5510643-5515079(+)	fibroblast growth factor (acidic) intracellular binding protein	Fibp	Chr1 q43	FGF1 intracellular binding protein	0.060081	0.0187783	0.00137674	0.0232761	0.0968859	13	0.100418
574531	52855	52855_574531	Lair1	Chr7 cM	Chr7:4006401-4066178(-)	leukocyte-associated Ig-like receptor 1	Lair1	Chr1	leukocyte-associated immunoglobulin-like receptor 1	0.041214	0.0129101	0.00141104	0.0159107	0.0665173	12	0.101325
282817	66824	66824_282817	Pycard	Chr7 cM	Chr7:127590545-127593039(-)	PYD and CARD domain containing	Pycard	Chr1 q37	PYD and CARD domain containing	0.070186	0.021989	0.00141355	0.0270884	0.113284	12	0.101325
287979	381038	381038_287979	Parl	Chr16 cM	Chr16:20098570-20121090(-)	presenilin associated, rhomboid-like	Parl	Chr11 q23	presenilin associated, rhomboid-like	0.0547552	0.0171625	0.00142073	0.0211174	0.0883931	12	0.101325
25525	19197	19197_25525	Pspn	Chr17 cM	Chr17:57306457-57307018(-)	persephin	Pspn	Chr9 q11	persephin	0.0819014	0.0257091	0.00144408	0.0315124	0.13229	12	0.101707
29565	13629	13629_29565	Eef2	Chr10 cM	Chr10:81012465-81018332(+)	eukaryotic translation elongation factor 2	Eef2	Chr7 q11	eukaryotic translation elongation factor 2	-0.0449216	0.0141038	0.00144722	-0.0725647	-0.0172786	13	0.101707
29741	18709	18709_29741	Pik3r2	Chr8 cM	Chr8:71220820-71229357(-)	phosphoinositide-3-kinase regulatory subunit 2	Pik3r2	Chr16 p14	phosphoinositide-3-kinase regulatory subunit 2	0.110036	0.0346035	0.00147323	0.0422143	0.177858	13	0.101969
306664	271127	271127_306664	Adamts16	Chr13 cM	Chr13:70875921-70989930(-)	ADAM metallopeptidase with thrombospondin type 1 motif 16	Adamts16	Chr1	ADAM metallopeptidase with thrombospondin type 1 motif, 16	0.0856247	0.0269403	0.00148136	0.0328226	0.138427	13	0.101969
314374	71375	71375_314374	Foxn3	Chr12 cM	Chr12:99156337-99529841(-)	forkhead box N3	Foxn3	Chr6 q32	forkhead box N3	-0.101314	0.0318795	0.00148273	-0.163797	-0.0388317	12	0.101969
56084	15239	15239_56084	Hgs	Chr11 cM	Chr11:120358461-120374805(+)	HGF-regulated tyrosine kinase substrate	Hgs	Chr10 q32.3	hepatocyte growth factor-regulated tyrosine kinase substrate	0.0749749	0.0236329	0.00151145	0.0286552	0.121295	13	0.102109
24786	20655	20655_24786	Sod1	Chr16 cM	Chr16:90017650-90023221(+)	superoxide dismutase 1, soluble	Sod1	Chr11 q11	superoxide dismutase 1	-0.0728038	0.022959	0.00151895	-0.117803	-0.027805	13	0.102109
365388	23997	23997_365388	Psmd13	Chr7 cM	Chr7:140462307-140478555(+)	proteasome (prosome, macropain) 26S subunit, non-ATPase, 13	Psmd13	Chr1 q41	proteasome 26S subunit, non-ATPase 13	0.0465498	0.0146827	0.00152242	0.0177722	0.0753274	13	0.102109
100216475	238023	238023_100216475	Hexd	Chr11 cM	Chr11:121095259-121113481(+)	hexosaminidase D	Hexd	Chr10	hexosaminidase D	-0.0748514	0.0236656	0.00156214	-0.121235	-0.0284678	12	0.102109
304546	26431	26431_304546	Git2	Chr5 cM	Chr5:114865469-114912647(-)	GIT ArfGAP 2	Git2	Chr12 q16	GIT ArfGAP 2	-0.0584063	0.0184748	0.00157011	-0.0946163	-0.0221964	13	0.102109
79559	11658	11658_79559	Alcam	Chr16 cM	Chr16:52069359-52273444(-)	activated leukocyte cell adhesion molecule	Alcam	Chr11 q21	activated leukocyte cell adhesion molecule	-0.115997	0.0367078	0.00157761	-0.187943	-0.0440513	12	0.102109
291709	67453	67453_291709	Slc25a46	Chr18 cM	Chr18:31713217-31743585(-)	solute carrier family 25, member 46	Slc25a46	Chr18 p12	solute carrier family 25, member 46	0.0711107	0.022508	0.00158122	0.0269958	0.115226	13	0.102109
304555	192232	192232_304555	Hps4	Chr5 cM	Chr5:112490949-112526280(+)	HPS4, biogenesis of lysosomal organelles complex 3 subunit 2	Hps4	Chr12	HPS4, biogenesis of lysosomal organelles complex 3 subunit 2	-0.0872743	0.0276342	0.00158747	-0.141436	-0.0331123	13	0.102109
362721	380752	380752_362721	Eipr1	Chr12 cM	Chr12:28801802-28917493(+)	EARP complex and GARP complex interacting protein 1	Eipr1	Chr6 q16	EARP complex and GARP complex interacting protein 1	0.0681635	0.0216142	0.00161246	0.0258004	0.110527	13	0.102109
65030	13850	13850_65030	Ephx2	Chr14 cM	Chr14:66321823-66361949(-)	epoxide hydrolase 2, cytoplasmic	Ephx2	Chr15 p12	epoxide hydrolase 2	0.0880938	0.0279469	0.00162054	0.0333188	0.142869	13	0.102109
116472	56069	56069_116472	Il17b	Chr18 cM	Chr18:61821006-61825609(+)	interleukin 17B	Il17b	Chr18 q12.1	interleukin 17B	0.103752	0.0329329	0.00163046	0.0392046	0.168299	12	0.102109
292999	269941	269941_292999	Chsy1	Chr7 cM	Chr7:65759263-65823546(+)	chondroitin sulfate synthase 1	Chsy1	Chr1 q22	chondroitin sulfate synthase 1	-0.0695026	0.0220619	0.00163076	-0.112743	-0.0262621	13	0.102109
140587	20678	20678_140587	Sox5	Chr6 cM	Chr6:143774151-144727703(-)	SRY (sex determining region Y)-box 5	Sox5	Chr4 q44	SRY-box transcription factor 5	-0.0812861	0.0258044	0.00163221	-0.131862	-0.0307104	13	0.102109
360613	67480	67480_360613	Cwc25	Chr11 cM	Chr11:97636307-97657382(-)	CWC25 spliceosome-associated protein	Cwc25	Chr10 q31	CWC25 spliceosome-associated protein homolog	0.0621775	0.0197395	0.00163324	0.0234888	0.100866	13	0.102109
29733	13609	13609_29733	S1pr1	Chr3 cM	Chr3:115504082-115508704(-)	sphingosine-1-phosphate receptor 1	S1pr1	Chr2 q42	sphingosine-1-phosphate receptor 1	-0.0939685	0.0299625	0.00171148	-0.152694	-0.0352431	12	0.105626
282844	67338	67338_282844	Rffl	Chr11 cM	Chr11:82694645-82762065(-)	ring finger and FYVE like domain containing protein	Rffl	Chr10 q26	ring finger and FYVE-like domain containing E3 ubiquitin protein ligase	-0.0573979	0.0183125	0.00172229	-0.0932897	-0.0215061	13	0.105626
309373	226122	226122_309373	Ubtd1	Chr19 cM	Chr19:41970202-42023082(+)	ubiquitin domain containing 1	Ubtd1	Chr1 q54	ubiquitin domain containing 1	0.104416	0.0333135	0.00172241	0.0391226	0.169709	12	0.105626
29752	14109	14109_29752	Fau	Chr19 cM	Chr19:6107977-6109554(+)	FAU ubiquitin like and ribosomal protein S30 fusion	Fau	Chr1 q43	FAU ubiquitin like and ribosomal protein S30 fusion	-0.0651859	0.0208152	0.00173831	-0.105983	-0.0243888	13	0.105927
310540	68659	68659_310540	Gask1b	Chr3 cM	Chr3:79791840-79853587(+)	golgi associated kinase 1B	Gask1b	Chr2 q33	golgi associated kinase 1B	-0.134288	0.0429894	0.00178559	-0.218546	-0.0500307	13	0.10772
362472	211660	211660_362472	Cspp1	Chr1 cM	Chr1:10108212-10206993(+)	centrosome and spindle pole associated protein 1	Cspp1	Chr5 q11	centrosome and spindle pole associated protein 1	-0.0913559	0.0292525	0.00179012	-0.14869	-0.034022	13	0.10772
29240	18970	18970_29240	Polb	Chr8 cM	Chr8:23118142-23143451(-)	polymerase (DNA directed), beta	Polb	Chr16 q12.5	DNA polymerase beta	-0.0554875	0.0177821	0.00180597	-0.0903398	-0.0206352	13	0.107999
25639	14225	14225_25639	Fkbp1a	Chr2 cM	Chr2:151384403-151403611(+)	FK506 binding protein 1a	Fkbp1a	Chr3 q41	FKBP prolyl isomerase 1A	0.109069	0.0349985	0.00183087	0.0404728	0.177665	13	0.108604
155430	15214	15214_155430	Hey2	Chr10 cM	Chr10:30708355-30718779(-)	hairy/enhancer-of-split related with YRPW motif 2	Hey2	Chr1 p11	hes-related family bHLH transcription factor with YRPW motif 2	-0.160116	0.0514491	0.00185749	-0.260954	-0.0592773	13	0.108604
311325	51944	51944_311325	Knstrn	Chr2 cM	Chr2:118644470-118667691(+)	kinetochore-localized astrin/SPAG5 binding	Knstrn	Chr3 q35	kinetochore-localized astrin/SPAG5 binding protein	0.0640922	0.0205948	0.00185785	0.0237272	0.104457	12	0.108604
362860	216190	216190_362860	Appl2	Chr10 cM	Chr10:83435897-83484602(-)	adaptor protein, phosphotyrosine interaction, PH domain and leucine zipper containing 2	Appl2	Chr7 q13	adaptor protein, phosphotyrosine interacting with PH domain and leucine zipper 2	-0.176441	0.0567055	0.00186121	-0.287582	-0.0653001	13	0.108604
685325	70503	70503_685325	Ddo	Chr10 cM	Chr10:40506007-40557843(+)	D-aspartate oxidase	Ddo	Chr20 q12	D-aspartate oxidase	0.0713184	0.0229605	0.00189553	0.0263166	0.11632	13	0.109843
298859	217378	217378_298859	Dnajc27	Chr12 cM	Chr12:4132583-4160606(+)	DnaJ heat shock protein family (Hsp40) member C27	Dnajc27	Chr6 q14	DnaJ heat shock protein family (Hsp40) member C27	-0.0840194	0.0270627	0.00190525	-0.137061	-0.0309774	13	0.109843
296219	56488	56488_296219	Nxt1	Chr2 cM	Chr2:148514535-148517946(+)	NTF2-related export protein 1	Nxt1	Chr3 q41	nuclear transport factor 2-like export factor 1	-0.0676992	0.0218613	0.00195651	-0.110547	-0.0248518	13	0.111568
299196	19300	19300_299196	Abcd4	Chr12 cM	Chr12:84648634-84664259(-)	ATP-binding cassette, sub-family D member 4	Abcd4	Chr6 q31	ATP binding cassette subfamily D member 4	-0.0892432	0.0288209	0.00195836	-0.145731	-0.0327553	13	0.111568
313242	242418	242418_313242	Dcaf10	Chr4 cM	Chr4:45342101-45379759(+)	DDB1 and CUL4 associated factor 10	Dcaf10	Chr5 q22	DDB1 and CUL4 associated factor 10	0.0861062	0.0278723	0.00200619	0.0314776	0.140735	13	0.113621
302980	68636	68636_302980	Fahd1	Chr17 cM	Chr17:25067870-25069276(-)	fumarylacetoacetate hydrolase domain containing 1	Fahd1	Chr10 q12	fumarylacetoacetate hydrolase domain containing 1	0.0844889	0.0273809	0.0020308	0.0308234	0.138154	13	0.114342
309201	19881	19881_309201	Rom1	Chr19 cM	Chr19:8904755-8906720(-)	rod outer segment membrane protein 1	Rom1	Chr1 q43	retinal outer segment membrane protein 1	0.057915	0.0188049	0.00207151	0.0210581	0.094772	12	0.11582
296134	77721	77721_296134	Mrps5	Chr2 cM	Chr2:127429346-127445906(+)	mitochondrial ribosomal protein S5	Mrps5	Chr3 q36	mitochondrial ribosomal protein S5	0.0518123	0.016833	0.00208378	0.0188203	0.0848042	13	0.11582
499755	51875	51875_499755	Tmem141	Chr2 cM	Chr2:25510079-25512017(-)	transmembrane protein 141	Tmem141	Chr3 p13	transmembrane protein 141	0.0965375	0.0313771	0.00209313	0.0350396	0.158035	13	0.11582
64515	107995	107995_64515	Cdc20	Chr4 cM	Chr4:118290098-118294540(-)	cell division cycle 20	Cdc20	Chr5 q36	cell division cycle 20	0.0907528	0.0296211	0.00218554	0.0326965	0.148809	13	0.120242
360828	100608	100608_360828	Noc4l	Chr5 cM	Chr5:110796285-110801248(-)	NOC4 like	Noc4l	Chr12 q16	nucleolar complex associated 4 homolog	0.0708236	0.0231645	0.00223247	0.0254221	0.116225	13	0.122126
361671	101631	101631_361671	Pwwp2b	Chr7 cM	Chr7:138828398-138847172(+)	PWWP domain containing 2B	Pwwp2b	Chr1 q41	PWWP domain containing 2B	0.114474	0.0374728	0.0022517	0.0410286	0.187919	12	0.122229
306790	20354	20354_306790	Sema4d	Chr13 cM	Chr13:51839565-51947783(-)	sema domain, immunoglobulin domain (Ig), transmembrane domain (TM) and short cytoplasmic domain, (semaphorin) 4D	Sema4d	Chr17 p14	semaphorin 4D	-0.070238	0.0230003	0.00225975	-0.115318	-0.0251582	13	0.122229
498415	53604	53604_498415	Zpbp	Chr11 cM	Chr11:11229626-11412408(-)	zona pellucida binding protein	Zpbp	Chr14 q21	zona pellucida binding protein	0.0663798	0.0218412	0.00237209	0.0235718	0.109188	12	0.12759
29236	16785	16785_29236	Rpsa	Chr9 cM	Chr9:119956832-119961435(+)	ribosomal protein SA	Rpsa	Chr8 q32	ribosomal protein SA	-0.0830256	0.0273653	0.00241357	-0.136661	-0.0293906	12	0.129099
292765	243897	243897_292765	Ggn	Chr7 cM	Chr7:28869635-28873363(+)	gametogenetin	Ggn	Chr1 q21	gametogenetin	0.105129	0.0347303	0.0024698	0.037059	0.173199	12	0.131377
311021	64685	64685_311021	Nmi	Chr2 cM	Chr2:51838510-51863505(-)	N-myc (and STAT) interactor	Nmi	Chr3 q12	N-myc (and STAT) interactor	-0.0748129	0.0248067	0.00256274	-0.123433	-0.0261927	12	0.135448
500316	54137	54137_500316	Acrbp	Chr6 cM	Chr6:125026890-125040228(+)	proacrosin binding protein	Acrbp	Chr4 q42	acrosin binding protein	-0.0861054	0.0285642	0.00257447	-0.14209	-0.0301206	13	0.135448
289143	64659	64659_289143	Mrps14	Chr1 cM	Chr1:160022785-160028756(+)	mitochondrial ribosomal protein S14	Mrps14	Chr13 q22	mitochondrial ribosomal protein S14	-0.053522	0.0177912	0.00262679	-0.0883921	-0.0186519	12	0.13745
316328	226976	226976_316328	Kansl3	Chr1 cM	Chr1:36374811-36408262(-)	KAT8 regulatory NSL complex subunit 3	Kansl3	Chr9 q21	KAT8 regulatory NSL complex subunit 3	-0.0950723	0.0316561	0.00267086	-0.157117	-0.0330274	13	0.13779
362285	12841	12841_362285	Col9a3	Chr2 cM	Chr2:180239895-180263985(+)	collagen, type IX, alpha 3	Col9a3	Chr3 q43	collagen type IX alpha 3 chain	0.0768227	0.0255961	0.00268789	0.0266553	0.12699	12	0.13779
313772	140500	140500_313772	Acap3	Chr4 cM	Chr4:155976332-155991708(+)	ArfGAP with coiled-coil, ankyrin repeat and PH domains 3	Acap3	Chr5 q36	ArfGAP with coiled-coil, ankyrin repeat and PH domains 3	0.0867499	0.0289303	0.00271242	0.0300475	0.143452	13	0.13779
366953	72749	72749_366953	Tonsl	Chr15 cM	Chr15:76510437-76524129(-)	tonsoku-like, DNA repair protein	Tonsl	Chr7 q34	tonsoku-like, DNA repair protein	0.0598952	0.0199809	0.00272087	0.0207335	0.099057	12	0.13779
25399	12293	12293_25399	Cacna2d1	Chr5 cM	Chr5:16139786-16579502(+)	calcium channel, voltage-dependent, alpha2/delta subunit 1	Cacna2d1	Chr4 q12	calcium voltage-gated channel auxiliary subunit alpha2delta 1	0.0621879	0.0207526	0.00272978	0.0215136	0.102862	13	0.13779
140670	71770	71770_140670	Ap2b1	Chr11 cM	Chr11:83189850-83295861(+)	adaptor-related protein complex 2, beta 1 subunit	Ap2b1	Chr10 q26	adaptor related protein complex 2 subunit beta 1	0.0971085	0.0324093	0.00273262	0.0335875	0.16063	13	0.13779
499255	66356	66356_499255	Knop1	Chr7 cM	Chr7:118441440-118454907(-)	lysine rich nucleolar protein 1	Knop1	Chr1 q35	lysine-rich nucleolar protein 1	0.0750914	0.025062	0.00273347	0.0259707	0.124212	13	0.13779
288010	210126	210126_288010	Lpp	Chr16 cM	Chr16:24212257-24811328(+)	LIM domain containing preferred translocation partner in lipoma	Lpp	Chr11 q23	LIM domain containing preferred translocation partner in lipoma	-0.10069	0.0336569	0.00277473	-0.166656	-0.0347234	12	0.138244
298544	73723	73723_298544	Sh3bgrl3	Chr4 cM	Chr4:133854717-133856044(-)	SH3 domain binding glutamic acid-rich protein-like 3	Sh3bgrl3	Chr5 q36	SH3 domain binding glutamate-rich protein like 3	0.171329	0.0572759	0.00277807	0.0590698	0.283587	13	0.138244
361068	213484	213484_361068	Nudt18	Chr14 cM	Chr14:70815264-70820128(+)	nudix hydrolase 18	Nudt18	Chr15 p11	nudix hydrolase 18	0.100345	0.0335551	0.00278555	0.0345785	0.166112	13	0.138244
29686	20266	20266_29686	Scn1b	Chr7 cM	Chr7:30815949-30826428(-)	sodium channel, voltage-gated, type I, beta	Scn1b	Chr1 q21	sodium voltage-gated channel beta subunit 1	0.177599	0.0594895	0.00283224	0.0610016	0.294196	13	0.13984
29725	12012	12012_29725	Baat	Chr4 cM	Chr4:49489422-49506557(-)	bile acid-Coenzyme A: amino acid N-acyltransferase	Baat	Chr5 q22	bile acid CoA:amino acid N-acyltransferase	0.0643062	0.0215725	0.0028737	0.0220249	0.106587	12	0.141163
498599	270066	270066_498599	Slc35e1	Chr8 cM	Chr8:73234485-73246458(-)	solute carrier family 35, member E1	Slc35e1	Chr16 p14	solute carrier family 35, member E1	0.0433447	0.0145515	0.00289461	0.0148243	0.0718651	13	0.141434
282584	210376	210376_282584	Mtmr9	Chr14 cM	Chr14:63757100-63781402(-)	myotubularin related protein 9	Mtmr9	Chr15 p12	myotubularin related protein 9	0.0887473	0.0298086	0.0029086	0.0303235	0.147171	13	0.141434
100362121	107986	107986_100362121	Ddb2	Chr2 cM	Chr2:91041917-91067327(-)	damage specific DNA binding protein 2	Ddb2	Chr3	damage specific DNA binding protein 2	-0.0722171	0.0242985	0.00295789	-0.119841	-0.0245929	13	0.14283
296706	16870	16870_296706	Lhx2	Chr2 cM	Chr2:38229293-38259745(+)	LIM homeobox protein 2	Lhx2	Chr3 q12	LIM homeobox 2	-0.11863	0.0399275	0.00296697	-0.196887	-0.0403737	13	0.14283
311193	228359	228359_311193	Arhgap1	Chr2 cM	Chr2:91480463-91502670(+)	Rho GTPase activating protein 1	Arhgap1	Chr3 q24	Rho GTPase activating protein 1	0.0892029	0.030044	0.00298695	0.0303178	0.148088	13	0.143076
317371	22376	22376_317371	Was	ChrX cM	ChrX:7947705-7956730(-)	Wiskott-Aldrich syndrome	Was	ChrX q12	WASP actin nucleation promoting factor	0.125359	0.0422751	0.00302386	0.0425008	0.208216	13	0.143637
302302	60322	60322_302302	Chst7	ChrX cM	ChrX:19925799-19963760(+)	carbohydrate sulfotransferase 7	Chst7	ChrX q11	carbohydrate sulfotransferase 7	0.130575	0.0440413	0.00302849	0.0442556	0.216894	12	0.143637
295323	229644	229644_295323	Trim45	Chr3 cM	Chr3:100829518-100844236(+)	tripartite motif-containing 45	Trim45	Chr2 q34	tripartite motif-containing 45	0.0739589	0.0249864	0.0030767	0.0249865	0.122931	13	0.144852
363009	75089	75089_363009	Bltp3b	Chr10 cM	Chr10:89580853-89655733(+)	bridge-like lipid transfer protein family member 3B	Bltp3b	Chr7	bridge-like lipid transfer protein family member 3B	0.116523	0.0393762	0.00308419	0.0393469	0.193699	13	0.144852
361401	192654	192654_361401	Pla2g15	Chr8 cM	Chr8:106877031-106891347(+)	phospholipase A2, group XV	Pla2g15	Chr19 q12	phospholipase A2, group XV	0.0546602	0.018497	0.00312585	0.0184067	0.0909137	12	0.145673
113912	65079	65079_113912	Rtn4r	Chr16 cM	Chr16:17945506-17970272(+)	reticulon 4 receptor	Rtn4r	Chr11 q23	reticulon 4 receptor	0.193925	0.0656376	0.00313193	0.0652779	0.322573	13	0.145673
81680	16880	16880_81680	Lifr	Chr15 cM	Chr15:7120095-7226970(+)	LIF receptor alpha	Lifr	Chr2 q16	LIF receptor subunit alpha	-0.114528	0.0388172	0.00317314	-0.190609	-0.0384479	12	0.146255
304786	13714	13714_304786	Elk4	Chr1 cM	Chr1:131935129-131954186(+)	ELK4, member of ETS oncogene family	Elk4	Chr13 q13	ETS transcription factor ELK4	0.0742886	0.0251801	0.00317483	0.0249364	0.123641	12	0.146255
25267	18595	18595_25267	Pdgfra	Chr5 cM	Chr5:75312953-75358876(+)	platelet derived growth factor receptor, alpha polypeptide	Pdgfra	Chr14	platelet derived growth factor receptor alpha	-0.0942294	0.0319563	0.00319117	-0.156863	-0.0315962	13	0.146307
362394	57905	57905_362394	Isy1	Chr6 cM	Chr6:87795429-87815723(-)	ISY1 splicing factor homolog	Isy1	Chr4 q34	ISY1 splicing factor homolog	0.0602605	0.02046	0.00322654	0.0201597	0.100361	13	0.147228
84575	76267	76267_84575	Fads1	Chr19 cM	Chr19:10160252-10174241(+)	fatty acid desaturase 1	Fads1	Chr1 q43	fatty acid desaturase 1	-0.041058	0.0139644	0.0032801	-0.0684276	-0.0136883	13	0.148966
362007	66641	66641_362007	Sike1	Chr3 cM	Chr3:102903056-102911230(+)	suppressor of IKBKE 1	Sike1	Chr2 q34	suppressor of IKBKE 1	0.0525493	0.0178886	0.00330772	0.0174884	0.0876103	12	0.149515
292925	22088	22088_292925	Tsg101	Chr7 cM	Chr7:46538697-46569717(-)	tumor susceptibility gene 101	Tsg101	Chr1 q22	tumor susceptibility 101	0.0439799	0.0149923	0.00335156	0.0145956	0.0733642	12	0.150044
84427	14786	14786_84427	Grb7	Chr11 cM	Chr11:98337660-98346199(+)	growth factor receptor bound protein 7	Grb7	Chr10 q31	growth factor receptor bound protein 7	-0.116733	0.0398035	0.00335986	-0.194747	-0.0387198	13	0.150044
312248	320538	320538_312248	Ubn2	Chr6 cM	Chr6:38410860-38489698(+)	ubinuclein 2	Ubn2	Chr4 q23	ubinuclein 2	-0.0572044	0.0195142	0.00337407	-0.0954516	-0.0189573	13	0.150044
24803	22318	22318_24803	Vamp2	Chr11 cM	Chr11:68979354-68983207(+)	vesicle-associated membrane protein 2	Vamp2	Chr10 q24	vesicle-associated membrane protein 2	0.12213	0.0416724	0.00338175	0.0404538	0.203807	13	0.150044
304055	207781	207781_304055	C2cd2	Chr16 cM	Chr16:97656409-97727248(-)	C2 calcium-dependent domain containing 2	C2cd2	Chr11 q12	C2 calcium-dependent domain containing 2	-0.0562732	0.0192245	0.00342064	-0.0939524	-0.018594	12	0.150431
298504	76574	76574_298504	Mfsd2a	Chr4 cM	Chr4:122840643-122854981(-)	MFSD2 lysolipid transporter A, lysophospholipid	Mfsd2a	Chr5 q36	MFSD2 lysolipid transporter A, lysophospholipid	0.0621697	0.0212396	0.00342173	0.0205409	0.103799	13	0.150431
65272	72258	72258_65272	Kcnk10	Chr12 cM	Chr12:98395691-98544472(-)	potassium channel, subfamily K, member 10	Kcnk10	Chr6 q32	potassium two pore domain channel subfamily K member 10	-0.142757	0.048896	0.0035047	-0.238592	-0.0469228	13	0.151441
498533	219148	219148_498533	Fam167a	Chr14 cM	Chr14:63673843-63702947(+)	family with sequence similarity 167, member A	Fam167a	Chr15 p12	family with sequence similarity 167, member A	0.0872447	0.0298875	0.00351043	0.0286662	0.145823	12	0.151441
317630	18457	18457_317630	Bloc1s6	Chr2 cM	Chr2:122580423-122591395(+)	biogenesis of lysosomal organelles complex-1, subunit 6, pallidin	Bloc1s6	Chr3 q35	biogenesis of lysosomal organelles complex 1 subunit 6	0.0946617	0.0324296	0.00351163	0.0311009	0.158222	13	0.151441
309674	18114	18114_309674	Rrp1	Chr10 cM	Chr10:78236218-78248877(-)	ribosomal RNA processing 1	Rrp1	Chr20 p12	ribosomal RNA processing 1	0.0690729	0.0236651	0.00351418	0.0226902	0.115456	12	0.151441
303605	72149	72149_303605	Strada	Chr11 cM	Chr11:106053739-106084460(-)	STE20-related kinase adaptor alpha	Strada	Chr10 q32.1	STE20 related adaptor alpha	0.0655204	0.0224542	0.00352334	0.0215109	0.10953	12	0.151441
293448	67003	67003_293448	Uqcrc2	Chr7 cM	Chr7:120234412-120258746(+)	ubiquinol cytochrome c reductase core protein 2	Uqcrc2	Chr1 q36	ubiquinol cytochrome c reductase core protein 2	-0.0518512	0.0177914	0.00356377	-0.0867217	-0.0169807	13	0.152498
304071	20465	20465_304071	Sim2	Chr16 cM	Chr16:93885963-93927891(+)	single-minded family bHLH transcription factor 2	Sim2	Chr11 q11	SIM bHLH transcription factor 2	-0.0653541	0.022443	0.00359123	-0.109342	-0.0213666	12	0.152985
308971	233833	233833_308971	Tnrc6a	Chr7 cM	Chr7:122723108-122794519(+)	trinucleotide repeat containing 6a	Tnrc6a	Chr1 q36	trinucleotide repeat containing adaptor 6A	-0.0641163	0.0220369	0.00362002	-0.107308	-0.0209249	13	0.152985
316620	171531	171531_316620	Mlph	Chr1 cM	Chr1:90842807-90878864(+)	melanophilin	Mlph	Chr9 q36	melanophilin	0.0527537	0.0181362	0.00362881	0.0172073	0.0883	12	0.152985
81757	56044	56044_81757	Rala	Chr13 cM	Chr13:18055160-18118802(-)	v-ral simian leukemia viral oncogene A (ras related)	Rala	Chr17 q11	RAS like proto-oncogene A	0.101305	0.034838	0.00363871	0.033024	0.169587	13	0.152985
81525	18036	18036_81525	Nfkbib	Chr7 cM	Chr7:28457676-28466069(-)	nuclear factor of kappa light polypeptide gene enhancer in B cells inhibitor, beta	Nfkbib	Chr1 q21	NFKB inhibitor beta	0.0604508	0.0208332	0.00371203	0.0196184	0.101283	13	0.155389
293783	107321	107321_293783	Lpxn	Chr19 cM	Chr19:12773557-12811171(+)	leupaxin	Lpxn	Chr1 q43	leupaxin	-0.0545152	0.0188049	0.00374374	-0.0913722	-0.0176582	13	0.156038
140639	217365	217365_140639	Nploc4	Chr11 cM	Chr11:120271196-120328534(-)	NPL4 homolog, ubiquitin recognition factor	Nploc4	Chr10 q32.3	NPL4 homolog, ubiquitin recognition factor	0.0681331	0.0235602	0.00382956	0.0219559	0.11431	13	0.158927
497892	24052	24052_497892	Sgcd	Chr11 cM	Chr11:46861904-47880309(-)	sarcoglycan, delta (dystrophin-associated glycoprotein)	Sgcd	Chr10 q21	sarcoglycan, delta	-0.0949287	0.0328469	0.00385202	-0.159308	-0.0305499	12	0.159013
360857	19734	19734_360857	Rgs16	Chr1 cM	Chr1:153616099-153621212(+)	regulator of G-protein signaling 16	Rgs16	Chr13 q21	regulator of G-protein signaling 16	-0.0657095	0.0227447	0.00386466	-0.110288	-0.0211307	13	0.159013
289323	67459	67459_289323	Nvl	Chr1 cM	Chr1:180914703-180971769(-)	nuclear VCP-like	Nvl	Chr13 q26	nuclear VCP-like	-0.0653884	0.0226515	0.00389283	-0.109785	-0.0209923	12	0.15949
54231	12349	12349_54231	Car2	Chr3 cM	Chr3:14951333-14965830(+)	carbonic anhydrase 2	Car2	Chr2 q23	carbonic anhydrase 2	-0.162586	0.0564267	0.00395968	-0.27318	-0.0519912	13	0.160673
303292	11736	11736_303292	Ankfy1	Chr11 cM	Chr11:72580832-72662972(+)	ankyrin repeat and FYVE domain containing 1	Ankfy1	Chr10 q24	ankyrin repeat and FYVE domain containing 1	-0.0726032	0.025209	0.00397612	-0.122012	-0.0231945	13	0.160673
83581	20019	20019_83581	Polr1a	Chr6 cM	Chr6:71886037-71956419(+)	polymerase (RNA) I polypeptide A	Polr1a	Chr4 q32	RNA polymerase I subunit A	-0.0589509	0.0204872	0.00400895	-0.099105	-0.0187968	13	0.160673
362652	214063	214063_362652	Dnajc16	Chr4 cM	Chr4:141487500-141518242(-)	DnaJ heat shock protein family (Hsp40) member C16	Dnajc16	Chr5 q36	DnaJ heat shock protein family (Hsp40) member C16	-0.0478621	0.0166388	0.00402066	-0.0804736	-0.0152507	13	0.160673
314280	64075	64075_314280	Smoc1	Chr12 cM	Chr12:81073582-81233188(+)	SPARC related modular calcium binding 1	Smoc1	Chr6 q24	SPARC related modular calcium binding 1	0.108684	0.0378082	0.00404509	0.0345817	0.182787	12	0.160673
311093	77771	77771_311093	Csrnp3	Chr2 cM	Chr2:65676111-65861890(+)	cysteine-serine-rich nuclear protein 3	Csrnp3	Chr3 q21	cysteine and serine rich nuclear protein 3	-0.091573	0.0318638	0.00405449	-0.154025	-0.0291212	13	0.160673
317370	73447	73447_317370	Wdr13	ChrX cM	ChrX:7989540-7999131(-)	WD repeat domain 13	Wdr13	ChrX q12	WD repeat domain 13	-0.0639693	0.0222635	0.00406225	-0.107605	-0.0203337	13	0.160673
295106	68259	68259_295106	Ift80	Chr3 cM	Chr3:68799832-68911892(-)	intraflagellar transport 80	Ift80	Chr2 q32	intraflagellar transport 80	-0.0990192	0.0344686	0.00406933	-0.166576	-0.031462	13	0.160673
362765	68737	68737_362765	Angel1	Chr12 cM	Chr12:86747276-86773234(-)	angel homolog 1	Angel1	Chr6 q31	angel homolog 1	0.0724531	0.0252362	0.00409176	0.0229911	0.121915	13	0.160673
292734	108075	108075_292734	Ltbp4	Chr7 cM	Chr7:27004561-27037117(-)	latent transforming growth factor beta binding protein 4	Ltbp4	Chr1 q21	latent transforming growth factor beta binding protein 4	-0.0533139	0.0185734	0.00409887	-0.0897171	-0.0169108	13	0.160673
360704	15312	15312_360704	Hmgn1	Chr16 cM	Chr16:95922788-95928925(-)	high mobility group nucleosomal binding domain 1	Hmgn1	Chr11 q11	high mobility group nucleosome binding domain 1	-0.0688711	0.0239972	0.00410526	-0.115905	-0.0218374	12	0.160673
29232	12724	12724_29232	Clcn2	Chr16 cM	Chr16:20521714-20536496(-)	chloride channel, voltage-sensitive 2	Clcn2	Chr11 q23	chloride voltage-gated channel 2	-0.0729868	0.0254726	0.00416603	-0.122912	-0.0230615	12	0.16194
287974	239743	239743_287974	Klhl6	Chr16 cM	Chr16:19765242-19801766(-)	kelch-like 6	Klhl6	Chr11 q23	kelch-like family member 6	0.0580749	0.0202711	0.00417128	0.0183443	0.0978055	12	0.16194
24779	20533	20533_24779	Slc4a1	Chr11 cM	Chr11:102239646-102256107(-)	solute carrier family 4 (anion exchanger), member 1	Slc4a1	Chr10 q32.1	solute carrier family 4 member 1 (Diego blood group)	-0.0445106	0.015555	0.00421642	-0.0749978	-0.0140234	13	0.16213
298643	28010	28010_298643	Miip	Chr4 cM	Chr4:147945235-147953176(-)	migration and invasion inhibitory protein	Miip	Chr5 q36	migration and invasion inhibitory protein	0.0514474	0.0179797	0.00421748	0.0162079	0.086687	13	0.16213
360612	217140	217140_360612	Scrn2	Chr11 cM	Chr11:96920764-96924784(+)	secernin 2	Scrn2	Chr10 q31	secernin 2	-0.0955979	0.0334234	0.00423358	-0.161107	-0.0300893	13	0.16213
314751	319880	319880_314751	Tmcc3	Chr10 cM	Chr10:94147811-94426818(+)	transmembrane and coiled coil domains 3	Tmcc3	Chr7 q13	transmembrane and coiled-coil domain family 3	-0.11288	0.0394772	0.00424477	-0.190254	-0.0355062	13	0.16213
502994	242736	242736_502994	Pramel12	Chr4 cM	Chr4:143138996-143147661(+)	PRAME like 12	Pramef8	Chr5 q36	PRAME family member 8	0.0670318	0.0234549	0.00426452	0.0210611	0.113003	13	0.16213
311800	227615	227615_311800	Tmem203	Chr2 cM	Chr2:25145451-25146304(+)	transmembrane protein 203	Tmem203	Chr3 p13	transmembrane protein 203	0.120861	0.0423208	0.00429238	0.037914	0.203809	12	0.16213
296648	227743	227743_296648	Mapkap1	Chr2 cM	Chr2:34296783-34514962(+)	mitogen-activated protein kinase associated protein 1	Mapkap1	Chr3 p11	MAPK associated protein 1	0.0372092	0.0130298	0.00429405	0.0116714	0.0627471	13	0.16213
291105	13557	13557_291105	E2f3	Chr13 cM	Chr13:30090558-30170046(-)	E2F transcription factor 3	E2f3	Chr17 p12	E2F transcription factor 3	0.113129	0.0396662	0.00434418	0.0353846	0.190873	12	0.163382
314633	11776	11776_314633	Ap3d1	Chr10 cM	Chr10:80542790-80578098(-)	adaptor-related protein complex 3, delta 1 subunit	Ap3d1	Chr7 q11	adaptor related protein complex 3 subunit delta 1	-0.042292	0.0148426	0.00438061	-0.071383	-0.0132011	12	0.163535
291137	57441	57441_291137	Gmnn	Chr13 cM	Chr13:24935828-24945906(-)	geminin	Gmnn	Chr17 p11	geminin, DNA replication inhibitor	0.162014	0.0568825	0.00439635	0.0505267	0.273502	12	0.163535
299762	278279	278279_299762	Tmtc2	Chr10 cM	Chr10:105023524-105410312(-)	transmembrane and tetratricopeptide repeat containing 2	Tmtc2	Chr7 q21	transmembrane O-mannosyltransferase targeting cadherins 2	-0.0613697	0.0215482	0.0043992	-0.103603	-0.019136	13	0.163535
498728	54326	54326_498728	Elovl2	Chr13 cM	Chr13:41335858-41373879(-)	ELOVL fatty acid elongase 2	Elovl2	Chr17 p12	ELOVL fatty acid elongase 2	-0.0975545	0.0342758	0.00442495	-0.164734	-0.0303752	13	0.163859
29709	14406	14406_29709	Gabrg2	Chr11 cM	Chr11:41801030-41891684(-)	gamma-aminobutyric acid type A receptor, subunit gamma 2	Gabrg2	Chr10 q21	gamma-aminobutyric acid type A receptor subunit gamma 2	0.137957	0.0485023	0.00445046	0.0428939	0.23302	13	0.164173
313860	106522	106522_313860	Pkdcc	Chr17 cM	Chr17:83522721-83532499(+)	protein kinase domain containing, cytoplasmic	Pkdcc	Chr6 q12	protein kinase domain containing, cytoplasmic	-0.0648121	0.022834	0.00453401	-0.109566	-0.0200583	13	0.166616
500300	213393	213393_500300	Depp1	Chr6 cM	Chr6:116627645-116629808(+)	DEPP1 autophagy regulator	Depp1	Chr4 q42	DEPP autophagy regulator 1	0.0781365	0.0275447	0.00455796	0.02415	0.132123	12	0.16686
140673	108124	108124_140673	Napa	Chr7 cM	Chr7:15832383-15851900(+)	N-ethylmaleimide sensitive fusion protein attachment protein alpha	Napa	Chr1 q21	NSF attachment protein alpha	0.123969	0.0437757	0.00462699	0.0381703	0.209768	13	0.168745
25283	14629	14629_25283	Gclc	Chr9 cM	Chr9:77661817-77701767(+)	glutamate-cysteine ligase, catalytic subunit	Gclc	Chr8 q31	glutamate-cysteine ligase, catalytic subunit	-0.0467547	0.0165206	0.00465366	-0.0791345	-0.0143748	13	0.168755
361879	218460	218460_361879	Wdr41	Chr13 cM	Chr13:95112852-95159821(+)	WD repeat domain 41	Wdr41	Chr2 q12	WD repeat domain 41	-0.0496827	0.0175589	0.00466231	-0.0840976	-0.0152679	13	0.168755
498423	58172	58172_498423	Sertad2	Chr11 cM	Chr11:20493253-20603021(+)	SERTA domain containing 2	Sertad2	Chr14 q22	SERTA domain containing 2	0.0631387	0.0223385	0.00470671	0.019356	0.106921	13	0.168875
81676	140483	140483_81676	Hnmt	Chr2 cM	Chr2:23892922-23939406(-)	histamine N-methyltransferase	Hnmt	Chr3 p13	histamine N-methyltransferase	0.0755041	0.0267279	0.00472924	0.0231184	0.12789	12	0.168875
309158	381199	381199_309158	Tmem151a	Chr19 cM	Chr19:5120859-5135519(-)	transmembrane protein 151A	Tmem151a	Chr1 q43	transmembrane protein 151A	0.141633	0.0501388	0.00473062	0.0433631	0.239903	13	0.168875
500545	52276	52276_500545	Cdca8	Chr4 cM	Chr4:124812258-124830710(-)	cell division cycle associated 8	Cdca8	Chr5 q36	cell division cycle associated 8	-0.0684472	0.0242352	0.00473847	-0.115947	-0.0209472	12	0.168875
353231	234847	234847_353231	Spg7	Chr8 cM	Chr8:123792247-123824499(+)	SPG7, paraplegin matrix AAA peptidase subunit	Spg7	Chr19 q12	SPG7 matrix AAA peptidase subunit, paraplegin	0.0594706	0.0210643	0.00475333	0.0181854	0.100756	13	0.168875
290741	320685	320685_290741	Dctd	Chr8 cM	Chr8:48552127-48594702(+)	dCMP deaminase	Dctd	Chr16 q11	dCMP deaminase	-0.128326	0.0455359	0.00483063	-0.217574	-0.0390768	13	0.17099
293653	71670	71670_293653	Acy3	Chr19 cM	Chr19:4036570-4040007(+)	aminoacylase 3	Acy3	Chr1 q43	aminoacylase 3	-0.0781674	0.0277529	0.0048542	-0.132562	-0.0237728	13	0.171195
361984	74383	74383_361984	Ubap2l	Chr3 cM	Chr3:89907447-89959935(-)	ubiquitin-associated protein 2-like	Ubap2l	Chr2 q34	ubiquitin associated protein 2-like	0.0516641	0.0183644	0.004904	0.0156705	0.0876577	13	0.171513
287847	52897	52897_287847	Rbfox3	Chr11 cM	Chr11:118380588-118802423(-)	RNA binding protein, fox-1 homolog (C. elegans) 3	Rbfox3	Chr10 q32.3	RNA binding fox-1 homolog 3	0.0553692	0.0196906	0.00492409	0.0167763	0.093962	13	0.171513
678739	110094	110094_678739	Phka2	ChrX cM	ChrX:159285162-159381874(+)	phosphorylase kinase alpha 2	Phka2	ChrX q14	phosphorylase kinase regulatory subunit alpha 2	0.129166	0.0459479	0.00493672	0.0391095	0.219222	13	0.171513
311881	30050	30050_311881	Fbxw2	Chr2 cM	Chr2:34694526-34716323(-)	F-box and WD-40 domain protein 2	Fbxw2	Chr3 p11	F-box and WD repeat domain containing 2	0.0507153	0.0180441	0.00494435	0.0153496	0.086081	13	0.171513
691543	72425	72425_691543	Katnbl1	Chr2 cM	Chr2:112209556-112244582(+)	katanin p80 subunit B like 1	Katnbl1	Chr3 q35	katanin regulatory subunit B1 like 1	0.085467	0.030414	0.00495228	0.0258567	0.145077	13	0.171513
287828	15374	15374_287828	Jpt1	Chr11 cM	Chr11:115388179-115405213(-)	Jupiter microtubule associated homolog 1	Jpt1	Chr10 q32.1	Jupiter microtubule associated homolog 1	0.110584	0.0393943	0.00499868	0.0333731	0.187796	13	0.172499
291996	67619	67619_291996	Nob1	Chr8 cM	Chr8:108139121-108151670(-)	NIN1/RPN12 binding protein 1 homolog	Nob1	Chr19 q12	NIN1 (RPN12) binding protein 1 homolog	-0.0554354	0.0197784	0.00506562	-0.0942003	-0.0166705	13	0.173817
192351	50762	50762_192351	Fbxo6	Chr4 cM	Chr4:148230173-148236592(-)	F-box protein 6	Fbxo6	Chr5 q36	F-box protein 6	0.0527283	0.0188157	0.00507297	0.0158503	0.0896063	13	0.173817
24588	18040	18040_24588	Nefm	Chr14 cM	Chr14:68356994-68362453(-)	neurofilament, medium polypeptide	Nefm	Chr15 p12	neurofilament medium chain	0.105036	0.0375136	0.005111	0.031511	0.178562	13	0.174499
290946	69577	69577_290946	Fastkd3	Chr13 cM	Chr13:68730353-68740457(+)	FAST kinase domains 3	Fastkd3	Chr1	FAST kinase domains 3	-0.0846774	0.0302967	0.00519099	-0.144058	-0.0252969	13	0.175187
502894	319801	319801_502894	Tigar	Chr6 cM	Chr6:127062079-127086520(-)	Trp53 induced glycolysis regulatory phosphatase	Tigar	Chr4 q42	TP53 induced glycolysis regulatory phosphatase	0.0552799	0.0197805	0.00519528	0.0165109	0.0940489	12	0.175187
54227	11867	11867_54227	Arpc1b	Chr5 cM	Chr5:145051066-145064996(+)	actin related protein 2/3 complex, subunit 1B	Arpc1b	Chr12 p11	actin related protein 2/3 complex, subunit 1B	0.0670344	0.0239985	0.00521772	0.0199982	0.11407	12	0.175187
289671	58227	58227_289671	Fam184b	Chr5 cM	Chr5:45687047-45796843(-)	family with sequence similarity 184, member B	Fam184b	Chr14 q11	family with sequence similarity 184, member B	-0.129913	0.0465207	0.00522885	-0.221092	-0.0387342	13	0.175187
301957	66793	66793_301957	Clxn	Chr16 cM	Chr16:14724315-14786925(+)	calaxin	Clxn	Chr11	calaxin	-0.371251	0.13295	0.00523174	-0.631828	-0.110673	13	0.175187
292060	15900	15900_292060	Irf8	Chr8 cM	Chr8:121463097-121483433(+)	interferon regulatory factor 8	Irf8	Chr19 q12	interferon regulatory factor 8	0.0690434	0.0247301	0.00524034	0.0205733	0.117514	12	0.175187
361103	328365	328365_361103	Zmiz1	Chr14 cM	Chr14:25459609-25667167(+)	zinc finger, MIZ-type containing 1	Zmiz1	Chr16 p16	zinc finger, MIZ-type containing 1	0.12281	0.0440603	0.00531471	0.0364532	0.209166	13	0.176875
685826	104582	104582_685826	Rprml	Chr11 cM	Chr11:103540396-103541405(+)	reprimo-like	Rprml	Chr10 q32.1	reprimo-like	0.135332	0.048583	0.00534312	0.0401112	0.230553	13	0.176875
292071	67177	67177_292071	Cdt1	Chr8 cM	Chr8:123294754-123299869(+)	chromatin licensing and DNA replication factor 1	Cdt1	Chr19 q12	chromatin licensing and DNA replication factor 1	0.130411	0.0468289	0.00535551	0.0386278	0.222194	13	0.176875
313604	68310	68310_313604	Zmym1	Chr4 cM	Chr4:126940887-126954945(-)	zinc finger, MYM domain containing 1	Zmym1	Chr5 q36	zinc finger MYM-type containing 1	-0.0871387	0.0313117	0.00538687	-0.148509	-0.0257688	12	0.176875
314228	75627	75627_314228	Snapc1	Chr12 cM	Chr12:74011255-74035740(+)	small nuclear RNA activating complex, polypeptide 1	Snapc1	Chr6 q24	small nuclear RNA activating complex, polypeptide 1	-0.0743075	0.0267035	0.00539107	-0.126645	-0.0219696	12	0.176875
100158223	330301	330301_100158223	Zfp786	Chr6 cM	Chr6:47796200-47807801(-)	zinc finger protein 786	Zfp786	Chr4 q24	zinc finger protein 786	0.0665546	0.0239361	0.00542726	0.0196408	0.113468	12	0.176875
24788	20322	20322_24788	Sord	Chr2 cM	Chr2:122065320-122095818(+)	sorbitol dehydrogenase	Sord	Chr3 q35	sorbitol dehydrogenase	-0.102673	0.0369497	0.00545728	-0.175093	-0.030253	13	0.176875
307050	67440	67440_307050	Mtpap	Chr18 cM	Chr18:4375592-4397330(+)	mitochondrial poly(A) polymerase	Mtpap	Chr17 q12.1	mitochondrial poly(A) polymerase	0.0438128	0.0157752	0.005481	0.0128939	0.0747317	13	0.176875
313722	74646	74646_313722	Spsb1	Chr4 cM	Chr4:149980740-150039494(-)	splA/ryanodine receptor domain and SOCS box containing 1	Spsb1	Chr5 q36	splA/ryanodine receptor domain and SOCS box containing 1	0.124121	0.044722	0.00551359	0.0364674	0.211774	13	0.176875
305095	68875	68875_305095	Tmcc2	Chr1 cM	Chr1:132284053-132319019(-)	transmembrane and coiled-coil domains 2	Tmcc2	Chr13 q13	transmembrane and coiled-coil domain family 2	-0.0750517	0.027053	0.00553299	-0.128075	-0.0220288	13	0.176875
84509	19384	19384_84509	Ran	Chr5 cM	Chr5:129097220-129101386(+)	RAN, member RAS oncogene family	Ran	Chr12 q13	RAN, member RAS oncogene family	-0.057694	0.0207992	0.00553962	-0.0984597	-0.0169283	13	0.176875
294329	28240	28240_294329	Trpm2	Chr10 cM	Chr10:77743556-77805746(-)	transient receptor potential cation channel, subfamily M, member 2	Trpm2	Chr20 p12	transient receptor potential cation channel, subfamily M, member 2	0.0621162	0.0223962	0.00554556	0.0182203	0.106012	13	0.176875
314128	72658	72658_314128	2700097O09Rik	Chr12 cM	Chr12:55092446-55126895(-)	RIKEN cDNA 2700097O09 gene	2700097O09Rikl	Chr6 q23	RIKEN cDNA 2700097009 gene like	-0.0705238	0.0254329	0.00555527	-0.120371	-0.0206763	13	0.176875
298559	21401	21401_298559	Tcea3	Chr4 cM	Chr4:135975253-136002214(+)	transcription elongation factor A (SII), 3	Tcea3	Chr5 q36	transcription elongation factor A3	-0.0567646	0.0204793	0.00557468	-0.0969032	-0.0166259	13	0.176875
299314	18636	18636_299314	Cfp	ChrX cM	ChrX:20791693-20797794(-)	complement factor properdin	Cfp	ChrX q11	complement factor properdin	-0.105727	0.0381578	0.00559208	-0.180515	-0.0309393	13	0.176875
292750	101497	101497_292750	Plekhg2	Chr7 cM	Chr7:28059029-28072024(-)	pleckstrin homology domain containing, family G (with RhoGef domain) member 2	Plekhg2	Chr1 q21	pleckstrin homology and RhoGEF domain containing G2	0.0828841	0.0299193	0.00560124	0.0242433	0.141525	13	0.176875
288080	207227	207227_288080	Stxbp5l	Chr16 cM	Chr16:36935304-37205324(-)	syntaxin binding protein 5-like	Stxbp5l	Chr11 q21	syntaxin binding protein 5L	0.103583	0.0373926	0.00560313	0.0302948	0.176871	13	0.176875
360518	14584	14584_360518	Gfpt2	Chr11 cM	Chr11:49685005-49729440(+)	glutamine fructose-6-phosphate transaminase 2	Gfpt2	Chr10 q21	glutamine-fructose-6-phosphate transaminase 2	0.151211	0.0546191	0.00563193	0.0441601	0.258263	12	0.177203
311257	98956	98956_311257	Nat10	Chr2 cM	Chr2:103551601-103591615(-)	N-acetyltransferase 10	Nat10	Chr3 q32	N-acetyltransferase 10	0.0787733	0.0284667	0.00565391	0.0229795	0.134567	13	0.177315
117103	17274	17274_117103	Rab8a	Chr8 cM	Chr8:72915044-72935210(+)	RAB8A, member RAS oncogene family	Rab8a	Chr16 p14	RAB8A, member RAS oncogene family	0.0649202	0.0234781	0.00568989	0.0189039	0.110936	13	0.177557
116482	83493	83493_116482	Sacm1l	Chr9 cM	Chr9:123358824-123421665(+)	SAC1 suppressor of actin mutations 1-like (yeast)	Sacm1l	Chr8 q32	SAC1 like phosphatidylinositide phosphatase	-0.0477393	0.0172678	0.00569848	-0.0815835	-0.0138951	13	0.177557
79119	11841	11841_79119	Arf2	Chr11 cM	Chr11:103857565-103876163(+)	ADP-ribosylation factor 2	Arf2	Chr10 q32.1	ADP-ribosylation factor 2	0.0592404	0.0214604	0.00577206	0.0171789	0.101302	13	0.179269
24706	218772	218772_24706	Rarb	Chr14 cM	Chr14:5650540-6038924(+)	retinoic acid receptor, beta	Rarb	Chr15	retinoic acid receptor, beta	-0.139691	0.0506693	0.00583487	-0.239001	-0.0403812	13	0.179389
301463	75619	75619_301463	Fastkd2	Chr1 cM	Chr1:63769758-63792544(+)	FAST kinase domains 2	Fastkd2	Chr9 q32	FAST kinase domains 2	-0.0432303	0.0156809	0.00583564	-0.0739643	-0.0124963	12	0.179389
497878	18197	18197_497878	Nsg2	Chr11 cM	Chr11:31950463-32009202(+)	neuron specific gene family member 2	Nsg2	Chr10 q12	neuronal vesicle trafficking associated 2	-0.0665547	0.0241647	0.00588328	-0.113917	-0.0191929	12	0.179389
24336	13857	13857_24336	Epor	Chr9 cM	Chr9:21870193-21874802(-)	erythropoietin receptor	Epor	Chr8 q13	erythropoietin receptor	0.079979	0.0290555	0.00591181	0.0230314	0.136927	13	0.179389
292907	20174	20174_292907	Ruvbl2	Chr7 cM	Chr7:45071320-45084817(-)	RuvB-like AAA ATPase 2	Ruvbl2	Chr1 q22	RuvB-like AAA ATPase 2	0.0520423	0.0189122	0.00592712	0.0149751	0.0891095	13	0.179389
306825	218203	218203_306825	Mylip	Chr13 cM	Chr13:45543218-45565498(+)	myosin regulatory light chain interacting protein	Mylip	Chr17 p14	myosin regulatory light chain interacting protein	0.103598	0.037655	0.00593715	0.0297952	0.1774	12	0.179389
84423	18188	18188_84423	Nrtn	Chr17 cM	Chr17:57058325-57064530(-)	neurturin	Nrtn	Chr9 q11	neurturin	0.10772	0.0391584	0.00594366	0.0309708	0.184469	12	0.179389
29146	16449	16449_29146	Jag1	Chr2 cM	Chr2:136923371-136958440(-)	jagged 1	Jag1	Chr3 q36	jagged canonical Notch ligand 1	-0.210519	0.0765359	0.0059488	-0.360526	-0.0605113	12	0.179389
360672	12009	12009_360672	Cep131	Chr11 cM	Chr11:119955256-119977653(-)	centrosomal protein 131	Cep131	Chr10 q32.3	centrosomal protein 131	0.0675145	0.0245565	0.00597135	0.0193846	0.115644	12	0.179389
25389	11910	11910_25389	Atf3	Chr1 cM	Chr1:190902493-190915530(-)	activating transcription factor 3	Atf3	Chr13 q27	activating transcription factor 3	-0.0660654	0.024034	0.00598075	-0.113171	-0.0189597	12	0.179389
304488	320717	320717_304488	Pptc7	Chr5 cM	Chr5:122422461-122462344(+)	PTC7 protein phosphatase homolog	Pptc7	Chr12 q16	protein phosphatase targeting COQ7	-0.0640641	0.023306	0.00598086	-0.109743	-0.0183852	13	0.179389
294079	69104	69104_294079	Marchf5	Chr19 cM	Chr19:37184942-37199550(+)	membrane associated ring-CH-type finger 5	Marchf5	Chr1 q53	membrane associated ring-CH-type finger 5	0.0692243	0.0251995	0.00601346	0.0198341	0.118614	13	0.179806
294809	239337	239337_294809	Adamts12	Chr15 cM	Chr15:11064876-11349317(+)	ADAM metallopeptidase with thrombospondin type 1 motif 12	Adamts12	Chr2 q16	ADAM metallopeptidase with thrombospondin type 1 motif, 12	0.0503846	0.0183706	0.00609397	0.014379	0.0863903	12	0.181649
170904	98267	98267_170904	Stk17b	Chr1 cM	Chr1:53794671-53824374(-)	serine/threonine kinase 17b (apoptosis-inducing)	Stk17b	Chr9 q31	serine/threonine kinase 17b	-0.0656609	0.0239621	0.00614028	-0.112626	-0.018696	12	0.182392
81766	19899	19899_81766	Rpl18	Chr7 cM	Chr7:45364891-45370255(+)	ribosomal protein L18	Rpl18	Chr1 q22	ribosomal protein L18	-0.0808792	0.0295254	0.00615679	-0.138748	-0.0230105	13	0.182392
288369	69129	69129_288369	Pex11g	Chr8 cM	Chr8:3507105-3517648(-)	peroxisomal biogenesis factor 11 gamma	Pex11g	Chr12 p12	peroxisomal biogenesis factor 11 gamma	0.0560898	0.0204905	0.00619363	0.0159291	0.0962504	12	0.182921
361527	18807	18807_361527	Pld3	Chr7 cM	Chr7:27231425-27252643(-)	phospholipase D family member 3	Pld3	Chr1 q21	phospholipase D family, member 3	0.150712	0.0551418	0.00627266	0.0426363	0.258788	13	0.184385
291015	18295	18295_291015	Ogn	Chr13 cM	Chr13:49761522-49777977(+)	osteoglycin	Ogn	Chr17 p14	osteoglycin	-0.907461	0.332139	0.00629188	-1.55844	-0.25648	13	0.184385
316810	98488	98488_316810	Gtf3c3	Chr1 cM	Chr1:54435163-54478130(-)	general transcription factor IIIC, polypeptide 3	Gtf3c3	Chr9 q31	general transcription factor IIIC subunit 3	0.05248	0.0192114	0.00630067	0.0148263	0.0901338	13	0.184385
363938	246728	246728_363938	Oas2	Chr5 cM	Chr5:120868398-120887918(-)	2'-5' oligoadenylate synthetase 2	Oas2	Chr12	2'-5' oligoadenylate synthetase 2	0.0491046	0.0179909	0.00634468	0.0138431	0.084366	12	0.185111
315761	214425	214425_315761	Cilp	Chr9 cM	Chr9:65172462-65187887(+)	cartilage intermediate layer protein, nucleotide pyrophosphohydrolase	Cilp	Chr8 q24	cartilage intermediate layer protein	0.0507562	0.018608	0.00637853	0.0142853	0.0872272	12	0.185378
25747	19013	19013_25747	Ppara	Chr15 cM	Chr15:85619184-85687020(+)	peroxisome proliferator activated receptor alpha	Ppara	Chr7 q34	peroxisome proliferator activated receptor alpha	-0.0761123	0.0279188	0.00640678	-0.130832	-0.0213925	12	0.185378
301431	65102	65102_301431	Nif3l1	Chr1 cM	Chr1:58484310-58501435(+)	Ngg1 interacting factor 3-like 1 (S. pombe)	Nif3l1	Chr9 q31	NGG1 interacting factor 3 like 1	-0.0623541	0.0228742	0.00641162	-0.107187	-0.0175214	13	0.185378
291990	97484	97484_291990	Cog8	Chr8 cM	Chr8:107775341-107783369(-)	component of oligomeric golgi complex 8	Cog8	Chr19 q12	component of oligomeric golgi complex 8	0.0786824	0.028895	0.00646826	0.0220493	0.135315	12	0.186202
29682	110862	110862_29682	Kcnq3	Chr15 cM	Chr15:65858236-66158491(-)	potassium voltage-gated channel, subfamily Q, member 3	Kcnq3	Chr7 q33	potassium voltage-gated channel subfamily Q member 3	-0.0720418	0.0264629	0.00648167	-0.123908	-0.0201754	13	0.186202
690441	57423	57423_690441	Atp5mf	Chr5 cM	Chr5:145120514-145128351(-)	ATP synthase membrane subunit f	Atp5mf	Chr12 p11	ATP synthase membrane subunit f	-0.0408263	0.0150013	0.00649813	-0.0702283	-0.0114244	12	0.186202
498282	226652	226652_498282	Arhgap30	Chr1 cM	Chr1:171216528-171237808(+)	Rho GTPase activating protein 30	Arhgap30	Chr13 q24	Rho GTPase activating protein 30	0.0552366	0.0203161	0.00655065	0.0154179	0.0950554	13	0.186448
295461	99683	99683_295461	Sec24b	Chr3 cM	Chr3:129776408-129855202(-)	SEC24 homolog B, COPII coat complex component	Sec24b	Chr2 q43	SEC24 homolog B, COPII coat complex component	0.0477064	0.0175551	0.00657708	0.0132992	0.0821137	13	0.186448
63879	11798	11798_63879	Xiap	ChrX cM	ChrX:41148556-41198533(+)	X-linked inhibitor of apoptosis	Xiap	ChrX q35	X-linked inhibitor of apoptosis	-0.0757305	0.0278721	0.00658611	-0.130359	-0.0211023	12	0.186448
140668	76408	76408_140668	Abcc3	Chr11 cM	Chr11:94234121-94283823(-)	ATP-binding cassette, sub-family C member 3	Abcc3	Chr10 q26	ATP binding cassette subfamily C member 3	0.0984582	0.0362372	0.00658664	0.0274347	0.169482	13	0.186448
500047	93735	93735_500047	Wnt16	Chr6 cM	Chr6:22288226-22298521(+)	wingless-type MMTV integration site family, member 16	Wnt16	Chr4 q22	Wnt family member 16	-0.145302	0.0535234	0.00663285	-0.250206	-0.040398	12	0.186448
64160	70350	70350_64160	Basp1	Chr15 cM	Chr15:25363363-25413850(-)	brain abundant, membrane attached signal protein 1	Basp1	Chr2 q22	brain abundant, membrane attached signal protein 1	0.103245	0.0380334	0.00663558	0.0287014	0.177789	13	0.186448
114591	75221	75221_114591	Dpp3	Chr19 cM	Chr19:4957257-4978315(-)	dipeptidylpeptidase 3	Dpp3	Chr1	dipeptidylpeptidase 3	0.072309	0.0266411	0.00664383	0.0200934	0.124525	13	0.186448
298002	69961	69961_298002	Rpp25l	Chr4 cM	Chr4:41712033-41713517(-)	ribonuclease P/MRP 25 subunit-like	Rpp25l	Chr5 q22	ribonuclease P/MRP subunit p25 like	-0.0614162	0.0226352	0.00666164	-0.10578	-0.017052	13	0.186448
170465	52538	52538_170465	Acaa2	Chr18 cM	Chr18:74912283-74939278(+)	acetyl-CoA acyltransferase 2	Acaa2	Chr18 q12.2	acetyl-CoA acyltransferase 2	-0.134259	0.0495171	0.00670044	-0.231311	-0.0372078	13	0.186991
298012	19359	19359_298012	Rad23b	Chr4 cM	Chr4:55350043-55392237(+)	RAD23 homolog B, nucleotide excision repair protein	Rad23b	Chr5 q24	RAD23 homolog B, nucleotide excision repair protein	0.060681	0.0224045	0.00676032	0.0167689	0.104593	13	0.187842
100360066	14020	14020_100360066	Evi5	Chr5 cM	Chr5:107892661-108022973(-)	ecotropic viral integration site 5	Evi5	Chr14	ecotropic viral integration site 5	-0.0584613	0.0215964	0.00678964	-0.100789	-0.0161331	12	0.187842
84574	21804	21804_84574	Tgfb1i1	Chr7 cM	Chr7:127845963-127852884(+)	transforming growth factor beta 1 induced transcript 1	Tgfb1i1	Chr1 q37	transforming growth factor beta 1 induced transcript 1	0.105964	0.0391617	0.0068139	0.0292084	0.18272	12	0.187842
309757	93759	93759_309757	Sirt1	Chr10 cM	Chr10:63154784-63174814(-)	sirtuin 1	Sirt1	Chr20 p11	sirtuin 1	-0.0616687	0.0228002	0.00683571	-0.106356	-0.0169811	13	0.187842
84420	11513	11513_84420	Adcy7	Chr8 cM	Chr8:88999031-89056590(+)	adenylate cyclase 7	Adcy7	Chr19 p11	adenylate cyclase 7	0.0628311	0.0232327	0.00684222	0.0172959	0.108366	12	0.187842
362103	66617	66617_362103	Ntmt1	Chr2 cM	Chr2:30697838-30713045(+)	N-terminal Xaa-Pro-Lys N-methyltransferase 1	Ntmt1	Chr3 p12	N-terminal Xaa-Pro-Lys N-methyltransferase 1	0.0533261	0.0197201	0.00684799	0.0146754	0.0919768	13	0.187842
361151	192169	192169_361151	Ufsp2	Chr8 cM	Chr8:46428565-46449995(+)	UFM1-specific peptidase 2	Ufsp2	Chr16 q11	UFM1-specific peptidase 2	0.0548984	0.0203197	0.00689803	0.0150724	0.0947244	12	0.188677
85239	56690	56690_85239	Mlycd	Chr8 cM	Chr8:120121617-120137841(+)	malonyl-CoA decarboxylase	Mlycd	Chr19 q12	malonyl-CoA decarboxylase	-0.0438983	0.0162633	0.00695024	-0.0757739	-0.0120228	13	0.189566
691842	17188	17188_691842	Maz	Chr7 cM	Chr7:126621306-126626177(-)	MYC-associated zinc finger protein (purine-binding transcription factor)	Maz	Chr1 q37	MYC associated zinc finger protein	0.0595388	0.0220897	0.00703219	0.0162437	0.102834	13	0.190729
24659	110312	110312_24659	Pmch	Chr10 cM	Chr10:87926934-87928236(+)	pro-melanin-concentrating hormone	Pmch	Chr7 q13	pro-melanin-concentrating hormone	0.0189893	0.00704816	0.00705526	0.00517519	0.0328035	13	0.190729
297601	66493	66493_297601	Mrpl51	Chr6 cM	Chr6:125169163-125171355(+)	mitochondrial ribosomal protein L51	Mrpl51	Chr4 q42	mitochondrial ribosomal protein L51	-0.0568939	0.0211261	0.00708005	-0.0983003	-0.0154874	13	0.190729
59320	271639	271639_59320	Adcy10	Chr1 cM	Chr1:165312752-165404343(+)	adenylate cyclase 10	Adcy10	Chr13 q23	adenylate cyclase 10	0.0724237	0.026896	0.007087	0.0197085	0.125139	12	0.190729
292762	73830	73830_292762	Eif3k	Chr7 cM	Chr7:28670797-28681289(-)	eukaryotic translation initiation factor 3, subunit K	Eif3k	Chr1 q21	eukaryotic translation initiation factor 3, subunit K	-0.0684121	0.0254084	0.00709192	-0.118212	-0.0186125	13	0.190729
360526	18452	18452_360526	P4ha2	Chr11 cM	Chr11:53991750-54022494(+)	procollagen-proline, 2-oxoglutarate 4-dioxygenase (proline 4-hydroxylase), alpha II polypeptide	P4ha2	Chr10 q22	prolyl 4-hydroxylase subunit alpha 2	-0.115383	0.0429324	0.00719771	-0.199529	-0.0312373	13	0.192861
298086	319885	319885_298086	Zcchc7	Chr4 cM	Chr4:44756556-44932215(+)	zinc finger, CCHC domain containing 7	Zcchc7	Chr5 q22	zinc finger CCHC-type containing 7	-0.113053	0.0420911	0.00723311	-0.19555	-0.0305561	12	0.192861
292019	101943	101943_292019	Sf3b3	Chr8 cM	Chr8:111537123-111573578(-)	splicing factor 3b, subunit 3	Sf3b3	Chr19 q12	splicing factor 3b, subunit 3	-0.0666645	0.024831	0.00725889	-0.115332	-0.0179966	13	0.192861
286894	231440	231440_286894	Parm1	Chr5 cM	Chr5:91665559-91771870(+)	prostate androgen-regulated mucin-like protein 1	Parm1	Chr14 p22	prostate androgen-regulated mucin-like protein 1	-0.232265	0.0865563	0.00728779	-0.401912	-0.0626179	13	0.192861
89813	27273	27273_89813	Pdk4	Chr6 cM	Chr6:5483351-5496278(-)	pyruvate dehydrogenase kinase, isoenzyme 4	Pdk4	Chr4 q21	pyruvate dehydrogenase kinase 4	-0.0979247	0.0364973	0.00729502	-0.169458	-0.0263913	13	0.192861
360494	68327	68327_360494	Tsr3	Chr17 cM	Chr17:25459141-25461773(+)	TSR3 20S rRNA accumulation	Tsr3	Chr10 q12	TSR3 ribosome maturation factor	0.0510011	0.0190156	0.00731692	0.0137312	0.088271	12	0.192861
305586	216578	216578_305586	Papolg	Chr11 cM	Chr11:23812646-23845253(-)	poly(A) polymerase gamma	Papolg	Chr14 q22	poly(A) polymerase gamma	0.047292	0.017636	0.00732805	0.012726	0.081858	12	0.192861
294421	56442	56442_294421	Serinc1	Chr10 cM	Chr10:57391870-57408573(-)	serine incorporator 1	Serinc1	Chr20 q12	serine incorporator 1	0.0666426	0.0248537	0.00733145	0.0179304	0.115355	12	0.192861
64355	54135	54135_64355	Lsr	Chr7 cM	Chr7:30657195-30672889(-)	lipolysis stimulated lipoprotein receptor	Lsr	Chr1 q21	lipolysis stimulated lipoprotein receptor	0.10519	0.0392524	0.00736598	0.0282564	0.182123	12	0.193242
116500	67474	67474_116500	Snap29	Chr16 cM	Chr16:17223864-17248690(+)	synaptosomal-associated protein 29	Snap29	Chr11 q23	synaptosome associated protein 29	0.0619905	0.0231425	0.00739206	0.0166321	0.107349	12	0.193399
362431	73149	73149_362431	Clec4a3	Chr6 cM	Chr6:122929474-122946834(+)	C-type lectin domain family 4, member a3	Clec4a3	Chr4 q42	C-type lectin domain family 4, member A3	0.0965618	0.0361018	0.00747942	0.0258036	0.16732	13	0.195154
29131	27220	27220_29131	Cartpt	Chr13 cM	Chr13:100034991-100037191(-)	CART prepropeptide	Cartpt	Chr2 q12	CART prepropeptide	-0.229122	0.0857639	0.00755033	-0.397216	-0.0610278	13	0.196472
140447	110891	110891_140447	Slc8a2	Chr7 cM	Chr7:15863751-15894988(+)	solute carrier family 8 (sodium/calcium exchanger), member 2	Slc8a2	Chr1 q21	solute carrier family 8 member A2	0.121318	0.0454957	0.00766267	0.0321481	0.210488	13	0.198465
83616	55992	55992_83616	Trim3	Chr7 cM	Chr7:105253670-105282778(-)	tripartite motif-containing 3	Trim3	Chr1 q32	tripartite motif-containing 3	0.0763928	0.0286508	0.00766814	0.0202383	0.132547	13	0.198465
363023	66163	66163_363023	Mrpl4	Chr9 cM	Chr9:20914034-20920135(+)	mitochondrial ribosomal protein L4	Mrpl4	Chr8 q13	mitochondrial ribosomal protein L4	0.0469526	0.0176153	0.00768877	0.0124272	0.0814779	12	0.198465
307986	66866	66866_307986	Nhlrc2	Chr19 cM	Chr19:56536693-56591935(+)	NHL repeat containing 2	Nhlrc2	Chr1 q55	NHL repeat containing 2	-0.0691648	0.0259795	0.00776114	-0.120084	-0.018246	12	0.199215
680477	231123	231123_680477	Haus3	Chr5 cM	Chr5:34311240-34326768(-)	HAUS augmin-like complex, subunit 3	Haus3	Chr14 q21	HAUS augmin-like complex, subunit 3	0.0905218	0.0340059	0.00776903	0.0238715	0.157172	12	0.199215
302981	79043	79043_302981	Spsb3	Chr17 cM	Chr17:25105617-25111126(+)	splA/ryanodine receptor domain and SOCS box containing 3	Spsb3	Chr10 q12	splA/ryanodine receptor domain and SOCS box containing 3	0.0875521	0.0329033	0.00779341	0.0230628	0.152041	13	0.199215
308578	11771	11771_308578	Ap2a1	Chr7 cM	Chr7:44549797-44578914(-)	adaptor-related protein complex 2, alpha 1 subunit	Ap2a1	Chr1 q22	adaptor related protein complex 2 subunit alpha 1	0.10906	0.0409909	0.00780058	0.0287189	0.1894	13	0.199215
64322	223453	223453_64322	Dap	Chr15 cM	Chr15:31224531-31274484(+)	death-associated protein	Dap	Chr2 q23	death-associated protein	0.0732145	0.0275367	0.0078421	0.0192435	0.127185	12	0.199327
364878	320253	320253_364878	Marchf3	Chr18 cM	Chr18:56894788-57058587(-)	membrane associated ring-CH-type finger 3	Marchf3	Chr18 q12.1	membrane associated ring-CH-type finger 3	0.0859116	0.0323145	0.00784636	0.0225764	0.149247	12	0.199327
315222	11883	11883_315222	Arsa	Chr15 cM	Chr15:89356679-89361627(-)	arylsulfatase A	Arsa	Chr7 q34	arylsulfatase A	0.0689578	0.0259524	0.00788185	0.0180921	0.119823	12	0.199701
686081	26878	26878_686081	B3galt2	Chr1 cM	Chr1:143516435-143525675(+)	UDP-Gal:betaGlcNAc beta 1,3-galactosyltransferase, polypeptide 2	B3galt2	Chr13 q21	Beta-1,3-galactosyltransferase 2	-0.147973	0.0557352	0.00793239	-0.257212	-0.0387343	12	0.200454
399489	13555	13555_399489	E2f1	Chr2 cM	Chr2:154401327-154411812(-)	E2F transcription factor 1	E2f1	Chr3 q41	E2F transcription factor 1	0.106604	0.0401769	0.00796954	0.0278584	0.185349	12	0.200696
114489	13138	13138_114489	Dag1	Chr9 cM	Chr9:108082060-108141176(-)	dystroglycan 1	Dag1	Chr8 q32	dystroglycan 1	0.0652	0.0245782	0.00798364	0.0170277	0.113372	12	0.200696
314642	56371	56371_314642	Fzr1	Chr10 cM	Chr10:81202713-81214204(-)	fizzy and cell division cycle 20 related 1	Fzr1	Chr7 q11	fizzy and cell division cycle 20 related 1	0.0775982	0.0292789	0.00804174	0.0202126	0.134984	13	0.20163
304885	215015	215015_304885	Fam20b	Chr1 cM	Chr1:156506102-156546656(-)	FAM20B, glycosaminoglycan xylosylkinase	Fam20b	Chr13 q22	FAM20B, glycosaminoglycan xylosylkinase	-0.0564045	0.0212944	0.00807799	-0.0981408	-0.0146682	13	0.201886
100361733	433904	433904_100361733	Ociad2	Chr5 cM	Chr5:73479541-73496290(-)	OCIA domain containing 2	Ociad2	Chr14	OCIA domain containing 2	0.126925	0.04793	0.00809388	0.0329837	0.220866	13	0.201886
499342	60533	60533_499342	Cd274	Chr19 cM	Chr19:29344855-29365495(+)	CD274 antigen	Cd274	Chr1 q52	CD274 molecule	0.121135	0.0457628	0.00812066	0.0314412	0.210828	12	0.20203
361092	223255	223255_361092	Stk24	Chr14 cM	Chr14:121523755-121617423(-)	serine/threonine kinase 24	Stk24	Chr15 q24	serine/threonine kinase 24	-0.0722269	0.0273046	0.00816353	-0.125743	-0.0187109	13	0.202506
58967	54650	54650_58967	Sfmbt1	Chr14 cM	Chr14:30436806-30544678(+)	Scm-like with four mbt domains 1	Sfmbt1	Chr16 p16	Scm-like with four mbt domains 1	-0.0651546	0.0246597	0.00823828	-0.113487	-0.0168224	13	0.202506
691278	69076	69076_691278	Triap1	Chr5 cM	Chr5:115479290-115481612(+)	TP53 regulated inhibitor of apoptosis 1	Triap1	Chr12 q16	TP53 regulated inhibitor of apoptosis 1	0.0484829	0.0183513	0.00824365	0.0125149	0.0844508	12	0.202506
293665	70605	70605_293665	Zdhhc24	Chr19 cM	Chr19:4928696-4935425(+)	zinc finger, DHHC domain containing 24	Zdhhc24	Chr1 q43	zinc finger, DHHC-type containing 24	0.0587097	0.0222226	0.00824457	0.0151541	0.102265	13	0.202506
302969	75956	75956_302969	Srrm2	Chr17 cM	Chr17:24009506-24043715(+)	serine/arginine repetitive matrix 2	Srrm2	Chr10 q12	serine/arginine repetitive matrix 2	-0.0848365	0.0321131	0.00824663	-0.147777	-0.0218959	13	0.202506
362642	212555	212555_362642	Slc66a1	Chr4 cM	Chr4:139021340-139038019(-)	solute carrier family 66 member 1	Slc66a1	Chr5 q36	solute carrier family 66 member 1	0.0895087	0.0338919	0.00826596	0.0230819	0.155936	13	0.202506
294025	108689	108689_294025	Stn1	Chr19 cM	Chr19:47489472-47525946(-)	STN1, CST complex subunit	Stn1	Chr1 q54	STN1 subunit of CST complex	0.0975362	0.0369505	0.00829926	0.0251146	0.169958	13	0.202752
81920	66105	66105_81920	Ube2d3	Chr3 cM	Chr3:135143993-135173975(+)	ubiquitin-conjugating enzyme E2D 3	Ube2d3	Chr2 q43	ubiquitin-conjugating enzyme E2D 3	0.0475713	0.0180271	0.00831813	0.0122388	0.0829038	13	0.202752
361035	56335	56335_361035	Mettl3	Chr14 cM	Chr14:52532298-52542585(-)	methyltransferase 3, N6-adenosine-methyltransferase complex catalytic subunit	Mettl3	Chr15 p14	methyltransferase 3, N6-adenosine-methyltransferase complex catalytic subunit	-0.0529952	0.0201212	0.00844368	-0.0924321	-0.0135583	13	0.204884
362636	170707	170707_362636	Usp48	Chr4 cM	Chr4:137321079-137385842(+)	ubiquitin specific peptidase 48	Usp48	Chr5 q36	ubiquitin specific peptidase 48	-0.0415745	0.0157861	0.00844818	-0.0725147	-0.0106343	12	0.204884
499871	72008	72008_499871	Zfyve19	Chr2 cM	Chr2:119039098-119047530(+)	zinc finger, FYVE domain containing 19	Zfyve19	Chr3 q35	zinc finger FYVE-type containing 19	-0.0585446	0.0222564	0.00852678	-0.102166	-0.0149229	13	0.206271
25571	50500	50500_25571	Ttpa	Chr4 cM	Chr4:20007938-20030785(+)	tocopherol (alpha) transfer protein	Ttpa	Chr5 q13	alpha tocopherol transfer protein	-0.11025	0.0419357	0.00856276	-0.192443	-0.0280579	12	0.206387
171121	67857	67857_171121	Ppp6c	Chr2 cM	Chr2:39084381-39116361(-)	protein phosphatase 6, catalytic subunit	Ppp6c	Chr3 q12	protein phosphatase 6, catalytic subunit	0.0829564	0.0315726	0.00860198	0.0210752	0.144838	13	0.206387
50662	12394	12394_50662	Runx1	Chr16 cM	Chr16:92398354-92622962(-)	runt related transcription factor 1	Runx1	Chr11 q11	RUNX family transcription factor 1	0.0488344	0.0185897	0.00861499	0.0123993	0.0852695	12	0.206387
298845	100952	100952_298845	Emilin1	Chr5 cM	Chr5:31070746-31078621(+)	elastin microfibril interfacer 1	Emilin1	Chr6 q14	elastin microfibril interfacer 1	0.0938622	0.0357315	0.00861732	0.0238297	0.163895	12	0.206387
304775	226419	226419_304775	Dyrk3	Chr1 cM	Chr1:131056178-131065991(-)	dual-specificity tyrosine phosphorylation regulated kinase 3	Dyrk3	Chr13 q13	dual specificity tyrosine phosphorylation regulated kinase 3	0.0617964	0.0235333	0.00864185	0.0156719	0.107921	13	0.206461
310344	20873	20873_310344	Plk4	Chr3 cM	Chr3:40754463-40771318(+)	polo like kinase 4	Plk4	Chr2 q26	polo-like kinase 4	-0.0577579	0.0220131	0.00869541	-0.100903	-0.0146131	12	0.207113
246187	66432	66432_246187	Slc7a6os	Chr8 cM	Chr8:106927349-106937567(-)	solute carrier family 7, member 6 opposite strand	Slc7a6os	Chr19 q12	solute carrier family 7, member 6 opposite strand	-0.0524786	0.0200101	0.00872619	-0.0916977	-0.0132594	13	0.207113
246266	104816	104816_246266	Aspg	Chr12 cM	Chr12:112073113-112093993(+)	asparaginase	Aspg	Chr6 q32	asparaginase	0.14715	0.0561146	0.00873369	0.0371671	0.257132	13	0.207113
303592	24086	24086_303592	Tlk2	Chr11 cM	Chr11:105069633-105174785(+)	tousled-like kinase 2 (Arabidopsis)	Tlk2	Chr10 q32.1	tousled-like kinase 2	0.0430743	0.0164352	0.00877104	0.0108619	0.0752868	13	0.207488
688553	626870	626870_688553	Gm11992	Chr11 cM	Chr11:8998592-9019354(+)	predicted gene 11992	C14h7orf57	Chr14 q21	similar to human chromosome 7 open reading frame 57	-0.0527939	0.0201523	0.00879944	-0.0922917	-0.0132962	13	0.20765
171154	217847	217847_171154	Serpina10	Chr12 cM	Chr12:103582934-103597681(-)	serine (or cysteine) peptidase inhibitor, clade A (alpha-1 antiproteinase, antitrypsin), member 10	Serpina10	Chr6 q32	serpin family A member 10	0.0735749	0.0281432	0.00894096	0.0184152	0.128735	12	0.210473
304667	234542	234542_304667	Rtbdn	Chr8 cM	Chr8:85673620-85683232(+)	retbindin	Rtbdn	Chr19 q11	retbindin	0.0614398	0.0235249	0.00900962	0.0153318	0.107548	13	0.210692
312511	232196	232196_312511	C87436	Chr6 cM	Chr6:86415356-86450482(+)	expressed sequence C87436	C4h2orf42	Chr4 q34	similar to human chromosome 2 open reading frame 42	-0.0501617	0.0192101	0.00902222	-0.0878129	-0.0125105	13	0.210692
305506	16418	16418_305506	Eif6	Chr2 cM	Chr2:155661757-155668845(-)	eukaryotic translation initiation factor 6	Eif6	Chr3 q42	eukaryotic translation initiation factor 6	0.0531704	0.0203635	0.00902623	0.0132586	0.0930822	13	0.210692
192245	243912	243912_192245	Hspb6	Chr7 cM	Chr7:30251961-30254868(+)	heat shock protein, alpha-crystallin-related, B6	Hspb6	Chr1 q21	heat shock protein family B (small) member 6	0.20039	0.076824	0.00909586	0.0498177	0.350962	13	0.210692
362566	230654	230654_362566	Lrrc41	Chr4 cM	Chr4:115932466-115954240(+)	leucine rich repeat containing 41	Lrrc41	Chr5 q35	leucine rich repeat containing 41	0.0407733	0.015632	0.00909866	0.0101352	0.0714115	13	0.210692
79212	232333	232333_79212	Slc6a1	Chr6 cM	Chr6:114259735-114294491(+)	solute carrier family 6 (neurotransmitter transporter, GABA), member 1	Slc6a1	Chr4 q42	solute carrier family 6 member 1	-0.131398	0.050393	0.00912156	-0.230167	-0.0326295	13	0.210692
362627	53902	53902_362627	Rcan3	Chr4 cM	Chr4:135139619-135161154(-)	regulator of calcineurin 3	Rcan3	Chr5 q36	RCAN family member 3	-0.0736359	0.0282409	0.00912279	-0.128987	-0.0182847	13	0.210692
300713	72022	72022_300713	Slc35f2	Chr9 cM	Chr9:53678822-53725438(+)	solute carrier family 35, member F2	Slc35f2	Chr8 q24	solute carrier family 35, member F2	-0.202085	0.0775337	0.00914961	-0.354048	-0.0501215	12	0.210692
500367	232539	232539_500367	Klhl42	Chr6 cM	Chr6:146992877-147014276(+)	kelch-like 42	Klhl42	Chr4 q44	kelch-like family, member 42	-0.0477758	0.0183304	0.00915092	-0.0837028	-0.0118488	12	0.210692
299899	68135	68135_299899	Eif3h	Chr15 cM	Chr15:51649956-51728901(-)	eukaryotic translation initiation factor 3, subunit H	Eif3h	Chr7	eukaryotic translation initiation factor 3, subunit H	-0.0534395	0.0205088	0.00916907	-0.093636	-0.013243	13	0.210692
297768	212442	212442_297768	Lactb2	Chr1 cM	Chr1:13695069-13730749(-)	lactamase, beta 2	Lactb2	Chr5 q11	lactamase, beta 2	0.101827	0.0391599	0.00931427	0.0250754	0.17858	12	0.213519
310467	99929	99929_310467	Tiparp	Chr3 cM	Chr3:65435868-65462939(+)	TCDD-inducible poly(ADP-ribose) polymerase	Tiparp	Chr2 q31	TCDD-inducible poly(ADP-ribose) polymerase	-0.109789	0.0422393	0.00934393	-0.192576	-0.0270012	12	0.21369
363682	12777	12777_363682	Ccr10	Chr11 cM	Chr11:101063824-101066269(-)	C-C motif chemokine receptor 10	Ccr10	Chr10 q31	C-C motif chemokine receptor 10	0.111989	0.0431249	0.00940843	0.0274655	0.196512	12	0.214045
360692	67102	67102_360692	D16Ertd472e	Chr16 cM	Chr16:78337224-78373576(-)	DNA segment, Chr 16, ERATO Doi 472, expressed	C11h21orf91	Chr11 q11	similar to human chromosome 21 open reading frame 91	-0.287211	0.110623	0.00942326	-0.504029	-0.070394	13	0.214045
309288	225998	225998_309288	Rorb	Chr19 cM	Chr19:18907969-19088560(-)	RAR-related orphan receptor beta	Rorb	Chr1 q51	RAR-related orphan receptor B	-0.0899407	0.0346515	0.00944329	-0.157856	-0.0220249	13	0.214045
499934	69161	69161_499934	Manbal	Chr2 cM	Chr2:157209514-157238683(+)	mannosidase, beta A, lysosomal-like	Manbal	Chr3 q42	mannosidase beta like	0.102217	0.0393919	0.00946219	0.0250108	0.179424	13	0.214045
308501	12483	12483_308501	Cd22	Chr7 cM	Chr7:30564829-30579767(-)	CD22 antigen	Cd22	Chr1 q21	CD22 molecule	0.0989946	0.0381544	0.00947064	0.0242134	0.173776	12	0.214045
84469	94275	94275_84469	Maged1	ChrX cM	ChrX:93579080-93585631(-)	MAGE family member D1	Maged1	ChrX q22	MAGE family member D1	-0.0672669	0.025948	0.00953165	-0.118124	-0.0164097	13	0.214063
65049	230971	230971_65049	Megf6	Chr4 cM	Chr4:154255187-154360170(+)	multiple EGF-like-domains 6	Megf6	Chr5 q36	multiple EGF-like-domains 6	0.14766	0.0569636	0.00953708	0.0360131	0.259306	12	0.214063
295663	73373	73373_295663	Phospho2	Chr2 cM	Chr2:69620081-69627567(+)	phosphatase, orphan 2	Phospho2	Chr3 q21	phosphatase, orphan 2	0.0765093	0.0295159	0.00953814	0.0186592	0.134359	13	0.214063
24949	20964	20964_24949	Syn1	ChrX cM	ChrX:20726750-20787157(-)	synapsin I	Syn1	ChrX q11	synapsin I	0.110585	0.0426761	0.00956266	0.026941	0.194228	12	0.214115
25625	21937	21937_25625	Tnfrsf1a	Chr6 cM	Chr6:125326686-125339446(+)	tumor necrosis factor receptor superfamily, member 1a	Tnfrsf1a	Chr4 q42	TNF receptor superfamily member 1A	0.0671109	0.0259239	0.00963193	0.0163011	0.117921	13	0.215165
171565	70527	70527_171565	Stambp	Chr6 cM	Chr6:83520193-83549711(-)	STAM binding protein	Stambp	Chr4 q34	Stam binding protein	0.0764647	0.0295601	0.00968857	0.0185279	0.134401	13	0.21593
399684	69568	69568_399684	Vkorc1l1	Chr5 cM	Chr5:129970950-130015533(+)	vitamin K epoxide reductase complex, subunit 1-like 1	Vkorc1l1	Chr12 q12-q13	vitamin K epoxide reductase complex, subunit 1-like 1	0.0696373	0.0270019	0.00990923	0.0167146	0.12256	13	0.220337
362301	64295	64295_362301	Tmub1	Chr5 cM	Chr5:24650456-24652852(-)	transmembrane and ubiquitin-like domain containing 1	Tmub1	Chr4 q11	transmembrane and ubiquitin-like domain containing 1	0.093074	0.0361212	0.00997438	0.0222778	0.16387	13	0.221275
680451	223649	223649_680451	Nrbp2	Chr15 cM	Chr15:75957367-75963476(-)	nuclear receptor binding protein 2	Nrbp2	Chr7 q34	nuclear receptor binding protein 2	-0.11954	0.0464179	0.0100152	-0.210518	-0.0285628	12	0.221582
362859	216197	216197_362859	Ckap4	Chr10 cM	Chr10:84362169-84369752(-)	cytoskeleton-associated protein 4	Ckap4	Chr7 q13	cytoskeleton-associated protein 4	0.134975	0.0524249	0.0100343	0.0322246	0.237726	12	0.221582
301434	12747	12747_301434	Clk1	Chr1 cM	Chr1:58451147-58463247(-)	CDC-like kinase 1	Clk1	Chr9 q31	CDC-like kinase 1	-0.0910026	0.0354337	0.0102213	-0.160451	-0.0215539	13	0.224872
300947	211586	211586_300947	Tfdp2	Chr9 cM	Chr9:96078348-96205699(+)	transcription factor Dp 2	Tfdp2	Chr8 q31	transcription factor Dp-2	0.075572	0.0294388	0.0102555	0.0178731	0.133271	13	0.224872
116464	56406	56406_116464	Ncoa6	Chr2 cM	Chr2:155232585-155315741(-)	nuclear receptor coactivator 6	Ncoa6	Chr3 q41-q42	nuclear receptor coactivator 6	0.0549396	0.0214067	0.0102741	0.0129832	0.0968959	13	0.224872
315073	16469	16469_315073	Jrk	Chr15 cM	Chr15:74574261-74581171(-)	jerky	Jrk	Chr7 q34	Jrk helix-turn-helix protein	0.0717015	0.0279607	0.0103364	0.0168996	0.126503	12	0.224872
25121	18549	18549_25121	Pcsk2	Chr2 cM	Chr2:143388076-143658205(+)	proprotein convertase subtilisin/kexin type 2	Pcsk2	Chr3 q41	proprotein convertase subtilisin/kexin type 2	0.125072	0.0487819	0.0103505	0.0294609	0.220683	13	0.224872
294335	71733	71733_294335	Susd2	Chr10 cM	Chr10:75472540-75479842(-)	sushi domain containing 2	Susd2	Chr20 p12	sushi domain containing 2	0.0989444	0.0386071	0.0103816	0.0232758	0.174613	12	0.224872
25317	14164	14164_25317	Fgf1	Chr18 cM	Chr18:38971726-39062525(-)	fibroblast growth factor 1	Fgf1	Chr18 p11	fibroblast growth factor 1	0.0543902	0.0212266	0.0103965	0.0127867	0.0959936	13	0.224872
361726	66072	66072_361726	Sdhaf2	Chr19 cM	Chr19:10477876-10502573(-)	succinate dehydrogenase complex assembly factor 2	Sdhaf2	Chr1 q43	succinate dehydrogenase complex assembly factor 2	0.0546906	0.0213486	0.0104133	0.0128482	0.0965331	12	0.224872
170906	102193	102193_170906	Zdhhc7	Chr8 cM	Chr8:120807834-120828211(-)	zinc finger, DHHC domain containing 7	Zdhhc7	Chr19 q12	zinc finger DHHC-type palmitoyltransferase 7	0.073201	0.0285775	0.0104224	0.0171901	0.129212	13	0.224872
361183	102334	102334_361183	Ankrd10	Chr8 cM	Chr8:11661583-11685757(-)	ankyrin repeat domain 10	Ankrd10	Chr16 q12.5	ankyrin repeat domain 10	-0.0898591	0.0350883	0.0104388	-0.158631	-0.0210874	12	0.224872
64044	12370	12370_64044	Casp8	Chr1 cM	Chr1:58834533-58886662(+)	caspase 8	Casp8	Chr9 q31	caspase 8	0.118026	0.0460878	0.0104402	0.0276958	0.208357	13	0.224872
304131	224419	224419_304131	Map3k7cl	Chr16 cM	Chr16:87350218-87392224(+)	Map3k7 C-terminal like	Map3k7cl	Chr11 q11	MAP3K7 C-terminal like	0.02232	0.00872438	0.0105171	0.00522053	0.0394195	12	0.225102
64040	56752	56752_64040	Aldh9a1	Chr1 cM	Chr1:167177560-167196100(+)	aldehyde dehydrogenase 9, subfamily A1	Aldh9a1	Chr13 q24	aldehyde dehydrogenase 9 family, member A1	-0.106084	0.041468	0.0105209	-0.18736	-0.0248086	12	0.225102
171366	56420	56420_171366	Ppp4c	Chr7 cM	Chr7:126385038-126391668(-)	protein phosphatase 4, catalytic subunit	Ppp4c	Chr1 q36	protein phosphatase 4, catalytic subunit	0.0488536	0.0190967	0.0105209	0.0114247	0.0862824	13	0.225102
25017	17918	17918_25017	Myo5a	Chr9 cM	Chr9:74978297-75130970(+)	myosin VA	Myo5a	Chr8 q24	myosin VA	-0.0532338	0.0208253	0.0105819	-0.0940506	-0.012417	12	0.225903
24925	11554	11554_24925	Adrb1	Chr19 cM	Chr19:56710549-56713582(+)	adrenergic receptor, beta 1	Adrb1	Chr1 q55	adrenoceptor beta 1	-0.104544	0.0409345	0.010651	-0.184775	-0.0243143	12	0.226542
29307	11536	11536_29307	Gpr182	Chr10 cM	Chr10:127585471-127587667(-)	G protein-coupled receptor 182	Gpr182	Chr7 q22	G protein-coupled receptor 182	-0.0884197	0.0346243	0.0106589	-0.156282	-0.0205573	13	0.226542
309326	240614	240614_309326	Ranbp6	Chr19 cM	Chr19:29785800-29790374(-)	RAN binding protein 6	Ranbp6	Chr1 q52	RAN binding protein 6	0.0640777	0.0251099	0.0107138	0.0148633	0.113292	13	0.227209
24225	12064	12064_24225	Bdnf	Chr2 cM	Chr2:109505045-109557352(+)	brain derived neurotrophic factor	Bdnf	Chr3 q34	brain-derived neurotrophic factor	0.292465	0.114661	0.0107508	0.0677338	0.517196	13	0.227492
140931	59013	59013_140931	Hnrnph1	Chr11 cM	Chr11:50267817-50277355(+)	heterogeneous nuclear ribonucleoprotein H1	Hnrnph1	Chr10 q22	heterogeneous nuclear ribonucleoprotein H1	-0.0593327	0.023279	0.0108106	-0.104959	-0.0137066	12	0.228005
363005	18521	18521_363005	Pcbp2	Chr15 cM	Chr15:102378974-102408496(+)	poly(rC) binding protein 2	Pcbp2	Chr7 q36	poly(rC) binding protein 2	-0.0494178	0.0193918	0.0108224	-0.087425	-0.0114105	13	0.228005
25748	11656	11656_25748	Alas2	ChrX cM	ChrX:149330443-149353614(+)	aminolevulinic acid synthase 2, erythroid	Alas2	ChrX	5'-aminolevulinate synthase 2	0.160548	0.0630581	0.0108957	0.0369561	0.284139	13	0.22845
364681	218215	218215_364681	Rnf144b	Chr13 cM	Chr13:47276196-47401470(+)	ring finger protein 144B	Rnf144b	Chr17 p14	ring finger protein 144B	-0.0626243	0.0245969	0.0108957	-0.110833	-0.0144153	12	0.22845
362417	57890	57890_362417	Il17re	Chr6 cM	Chr6:113435659-113447719(+)	interleukin 17 receptor E	Il17re	Chr4 q42	interleukin 17 receptor E	0.0572466	0.0224942	0.0109294	0.0131587	0.101335	12	0.22845
25259	14729	14729_25259	Gp5	Chr16 cM	Chr16:30126503-30129597(-)	glycoprotein 5 platelet	Gp5	Chr11 q22	glycoprotein V (platelet)	0.107006	0.0420513	0.0109385	0.0245872	0.189425	12	0.22845
25688	12723	12723_25688	Clcn1	Chr6 cM	Chr6:42263619-42292690(+)	chloride channel, voltage-sensitive 1	Clcn1	Chr4 q24	chloride voltage-gated channel 1	0.0592596	0.0233032	0.010991	0.0135862	0.104933	12	0.229051
360796	94254	94254_360796	Rcc1l	Chr5 cM	Chr5:134176893-134205613(-)	reculator of chromosome condensation 1 like	Rcc1l	Chr12 q12	RCC1 like	-0.0411453	0.0161883	0.0110325	-0.0728738	-0.00941681	13	0.229419
85493	224742	224742_85493	Abcf1	Chr17 cM	Chr17:36267711-36280642(-)	ATP-binding cassette, sub-family F member 1	Abcf1	Chr20 p12	ATP binding cassette subfamily F member 1	0.0467874	0.0184145	0.0110604	0.0106956	0.0828792	13	0.229503
298024	677884	677884_298024	Pakap	Chr4 cM	Chr4:57434475-57896984(+)	paralemmin A kinase anchor protein	Pakap	Chr5 q24	paralemmin A kinase anchor protein	-0.0521967	0.020556	0.0111092	-0.0924857	-0.0119077	13	0.230019
367166	15586	15586_367166	Hyal1	Chr9 cM	Chr9:107454149-107458898(+)	hyaluronoglucosaminidase 1	Hyal1	Chr8 q32	hyaluronidase 1	-0.0633991	0.0249804	0.0111502	-0.11236	-0.0144385	12	0.230374
25458	14854	14854_25458	Gss	Chr2 cM	Chr2:155405101-155434730(-)	glutathione synthetase	Gss	Chr3 q42	glutathione synthetase	-0.180353	0.0711159	0.0112113	-0.319738	-0.0409684	13	0.230468
297336	28035	28035_297336	Usp39	Chr6 cM	Chr6:72295749-72322190(-)	ubiquitin specific peptidase 39	Usp39	Chr4 q32	ubiquitin specific peptidase 39	0.0388095	0.0153059	0.011226	0.00881041	0.0688085	13	0.230468
113990	94353	94353_113990	Hmgn3	Chr9 cM	Chr9:82992001-83028738(-)	high mobility group nucleosomal binding domain 3	Hmgn3	Chr8 q31	high mobility group nucleosomal binding domain 3	0.0508857	0.0200688	0.0112266	0.0115516	0.0902197	13	0.230468
301343	214895	214895_301343	Lman2l	Chr1 cM	Chr1:36458952-36484352(-)	lectin, mannose-binding 2-like	Lman2l	Chr9 q21	lectin, mannose-binding 2-like	-0.0853157	0.033671	0.0112833	-0.15131	-0.0193217	13	0.231139
368084	66138	66138_368084	Bud23	Chr5 cM	Chr5:135081811-135093813(-)	BUD23, rRNA methyltransferase and ribosome maturation factor	Bud23	Chr12 q12	BUD23, rRNA methyltransferase and ribosome maturation factor	-0.0321428	0.0127009	0.0113823	-0.0570362	-0.00724935	13	0.232673
317575	93761	93761_317575	Smarca1	ChrX cM	ChrX:46898247-46981490(-)	SWI/SNF related, matrix associated, actin dependent regulator of chromatin, subfamily a, member 1	Smarca1	ChrX q35	SWI/SNF related, matrix associated, actin dependent regulator of chromatin, subfamily a, member 1	-0.109879	0.0434577	0.0114581	-0.195054	-0.0247033	13	0.232962
362619	100340	100340_362619	Smpdl3b	Chr4 cM	Chr4:132460277-132484558(-)	sphingomyelin phosphodiesterase, acid-like 3B	Smpdl3b	Chr5 q36	sphingomyelin phosphodiesterase, acid-like 3B	-0.219205	0.0867035	0.0114645	-0.389141	-0.0492692	13	0.232962
298032	66209	66209_298032	Inip	Chr4 cM	Chr4:59769637-59783855(-)	INTS3 and NABP interacting protein	Inip	Chr5 q24	INTS3 and NABP interacting protein	-0.0676913	0.0267759	0.0114691	-0.120171	-0.0152116	12	0.232962
360882	94332	94332_360882	Cadm3	Chr1 cM	Chr1:173161825-173195214(-)	cell adhesion molecule 3	Cadm3	Chr13 q24	cell adhesion molecule 3	0.137107	0.0542702	0.0115248	0.030739	0.243474	13	0.233209
366826	208666	208666_366826	Diras1	Chr10 cM	Chr10:80855423-80861496(-)	DIRAS family, GTP-binding RAS-like 1	Diras1	Chr7 q11	DIRAS family GTPase 1	0.0952107	0.0376931	0.0115389	0.0213335	0.169088	13	0.233209
305972	380912	380912_305972	Zfp395	Chr14 cM	Chr14:65595838-65636379(+)	zinc finger protein 395	Zfp395	Chr15 p12	zinc finger protein 395	-0.0586841	0.0232368	0.0115539	-0.104227	-0.0131409	12	0.233209
501706	67139	67139_501706	Mis12	Chr11 cM	Chr11:70910437-70918197(+)	MIS12 kinetochore complex component	Mis12	Chr10 q24	MIS12 kinetochore complex component	-0.0726141	0.0287928	0.0116707	-0.129047	-0.0161811	12	0.234799
79247	15564	15564_79247	Htr5b	Chr1 cM	Chr1:121437571-121456194(-)	5-hydroxytryptamine (serotonin) receptor 5B	Htr5b	Chr13 q11	5-hydroxytryptamine (serotonin) receptor 5B	0.181526	0.0719875	0.0116814	0.0404326	0.322619	13	0.234799
361749	77125	77125_361749	Il33	Chr19 cM	Chr19:29902514-29938118(+)	interleukin 33	Il33	Chr1 q52	interleukin 33	-0.153578	0.0610099	0.0118273	-0.273155	-0.0340004	13	0.236735
362383	19895	19895_362383	Rpia	Chr6 cM	Chr6:70742704-70769159(-)	ribose 5-phosphate isomerase A	Rpia	Chr4 q32	ribose 5-phosphate isomerase A	-0.0434224	0.0172578	0.011866	-0.077247	-0.00959775	13	0.236735
353256	14886	14886_353256	Gtf2i	Chr5 cM	Chr5:134266688-134343614(-)	general transcription factor II I	Gtf2i	Chr12 q12	general transcription factor II I	-0.0376618	0.0149698	0.0118746	-0.0670021	-0.00832148	12	0.236735
360629	68106	68106_360629	Nt5c3b	Chr11 cM	Chr11:100313147-100332634(-)	5'-nucleotidase, cytosolic IIIB	Nt5c3b	Chr10 q31	5'-nucleotidase, cytosolic IIIB	-0.0810973	0.0322545	0.0119273	-0.144315	-0.0178795	13	0.236735
29559	14805	14805_29559	Grik1	Chr16 cM	Chr16:87692788-88087153(-)	glutamate receptor, ionotropic, kainate 1	Grik1	Chr11 q11	glutamate ionotropic receptor kainate type subunit 1	-0.146599	0.0583146	0.0119394	-0.260893	-0.0323043	13	0.236735
252962	18685	18685_252962	Phtf1	Chr3 cM	Chr3:103875426-103914806(+)	putative homeodomain transcription factor 1	Phtf1	Chr2 q34	putative homeodomain transcription factor 1	0.0547791	0.021795	0.011958	0.0120617	0.0974965	13	0.236735
361473	108853	108853_361473	Mtrf1l	Chr10 cM	Chr10:5761887-5773910(-)	mitochondrial translational release factor 1-like	Mtrf1l	Chr1 q11	mitochondrial translation release factor 1 like	-0.0662408	0.0263606	0.0119754	-0.117907	-0.0145749	13	0.236735
361300	68591	68591_361300	Mocos	Chr18 cM	Chr18:24786748-24834632(+)	molybdenum cofactor sulfurase	Mocos	Chr18 p12	molybdenum cofactor sulfurase	0.0940419	0.0374253	0.0119782	0.0206895	0.167394	12	0.236735
498154	73212	73212_498154	3110082I17Rik	Chr5 cM	Chr5:139345494-139446282(-)	RIKEN cDNA 3110082I17 gene	C12h7orf50	Chr12 q11	similar to human chromosome 7 open reading frame 50	0.0445084	0.0177174	0.0120005	0.00978295	0.0792339	13	0.236735
314397	217835	217835_314397	Rin3	Chr12 cM	Chr12:102249307-102357114(+)	Ras and Rab interactor 3	Rin3	Chr6 q32	Ras and Rab interactor 3	0.0525829	0.02094	0.0120349	0.0115412	0.0936245	13	0.236735
89786	12856	12856_89786	Cox17	Chr16 cM	Chr16:38167332-38173125(+)	cytochrome c oxidase assembly protein 17, copper chaperone	Cox17	Chr11 q21	cytochrome c oxidase copper chaperone COX17	-0.055029	0.0219175	0.0120482	-0.0979866	-0.0120714	13	0.236735
81518	17261	17261_81518	Mef2d	Chr3 cM	Chr3:88049679-88079393(+)	myocyte enhancer factor 2D	Mef2d	Chr2 q34	myocyte enhancer factor 2D	0.0965535	0.0384925	0.0121289	0.0211096	0.171997	13	0.237835
361838	432467	432467_361838	Hnrnph3	Chr10 cM	Chr10:62850443-62859764(-)	heterogeneous nuclear ribonucleoprotein H3	Hnrnph3	Chr20 q11	heterogeneous nuclear ribonucleoprotein H3	-0.0664324	0.0265021	0.0121871	-0.118376	-0.0144891	13	0.237911
297784	59014	59014_297784	Rrs1	Chr1 cM	Chr1:9615633-9617680(+)	ribosome biogenesis regulator 1	Rrs1	Chr5 q11	ribosome biogenesis regulator 1 homolog	-0.0491813	0.0196273	0.0122189	-0.0876501	-0.0107125	12	0.237911
316426	67198	67198_316426	Spats2l	Chr1 cM	Chr1:57813321-57987553(+)	spermatogenesis associated, serine-rich 2-like	Spats2l	Chr9 q31	spermatogenesis associated, serine-rich 2-like	0.0648633	0.0258875	0.012225	0.0141247	0.115602	13	0.237911
362924	20442	20442_362924	St3gal1	Chr15 cM	Chr15:66974724-67048575(-)	ST3 beta-galactoside alpha-2,3-sialyltransferase 1	St3gal1	Chr7 q34	ST3 beta-galactoside alpha-2,3-sialyltransferase 1	-0.0822144	0.0328343	0.0122827	-0.146568	-0.0178603	13	0.237911
288785	14533	14533_288785	Bloc1s1	Chr10 cM	Chr10:128755783-128759393(-)	biogenesis of lysosomal organelles complex-1, subunit 1	Bloc1s1	Chr7 q11	biogenesis of lysosomal organelles complex-1, subunit 1	-0.122861	0.0490693	0.012286	-0.219035	-0.0266868	13	0.237911
499280	69546	69546_499280	Mapk1ip1	Chr7 cM	Chr7:138437547-138447996(-)	mitogen-activated protein kinase 1 interacting protein 1	Mapk1ip1	Chr1 q41	mitogen-activated protein kinase 1 interacting protein 1	-0.0491678	0.0196379	0.0122898	-0.0876574	-0.0106781	13	0.237911
500226	75659	75659_500226	Wdr54	Chr6 cM	Chr6:83129691-83133383(-)	WD repeat domain 54	Wdr54	Chr4 q34	WD repeat domain 54	0.0478915	0.019144	0.0123616	0.01037	0.085413	13	0.237911
360720	67657	67657_360720	Rabl3	Chr16 cM	Chr16:37360247-37392747(+)	RAB, member RAS oncogene family-like 3	Rabl3	Chr11 q21	RAB, member of RAS oncogene family-like 3	0.0489185	0.0195545	0.0123618	0.0105923	0.0872447	13	0.237911
56029	56013	56013_56029	Srcin1	Chr11 cM	Chr11:97400166-97466059(-)	SRC kinase signaling inhibitor 1	Srcin1	Chr10 q31	SRC kinase signaling inhibitor 1	-0.0646074	0.0258263	0.0123627	-0.115226	-0.0139889	13	0.237911
310132	18414	18414_310132	Osmr	Chr15 cM	Chr15:6843049-6904434(-)	oncostatin M receptor	Osmr	Chr2 q16	oncostatin M receptor	0.117646	0.0470541	0.0124115	0.0254214	0.20987	12	0.237911
114202	13384	13384_114202	Mpp3	Chr11 cM	Chr11:101890478-101919287(-)	membrane protein, palmitoylated 3 (MAGUK p55 subfamily member 3)	Mpp3	Chr10 q32.1	MAGUK p55 scaffold protein 3	-0.0600423	0.0240165	0.0124176	-0.107114	-0.0129709	12	0.237911
79215	14489	14489_79215	Mtpn	Chr6 cM	Chr6:35485841-35516823(-)	myotrophin	Mtpn	Chr4 q22	myotrophin	0.100585	0.0402416	0.0124357	0.0217132	0.179458	13	0.237911
59299	76757	76757_59299	Trdn	Chr10 cM	Chr10:32959479-33352705(+)	triadin	Trdn	Chr1 p12-p11	triadin	-0.0924068	0.0369773	0.012454	-0.164881	-0.0199326	12	0.237911
361537	22177	22177_361537	Tyrobp	Chr7 cM	Chr7:30113207-30117007(+)	TYRO protein tyrosine kinase binding protein	Tyrobp	Chr1 q21	transmembrane immune signaling adaptor Tyrobp	0.104839	0.0419733	0.012498	0.0225732	0.187106	13	0.238279
24522	21408	21408_24522	Zfp354a	Chr11 cM	Chr11:50950084-50963626(+)	zinc finger protein 354A	Zfp354a	Chr10 q22	zinc finger protein 354A	-0.0635226	0.0254459	0.0125468	-0.113396	-0.0136496	13	0.238736
140674	14405	14405_140674	Gabrg1	Chr5 cM	Chr5:70908390-70999960(-)	gamma-aminobutyric acid type A receptor subunit gamma 1	Gabrg1	Chr14 p11	gamma-aminobutyric acid type A receptor subunit gamma 1	-0.082975	0.0332711	0.0126346	-0.148185	-0.0177648	13	0.239865
361233	107513	107513_361233	Ssr1	Chr13 cM	Chr13:38155377-38178184(-)	signal sequence receptor, alpha	Ssr1	Chr17 p12	signal sequence receptor subunit 1	0.0781046	0.0313257	0.0126559	0.0167073	0.139502	12	0.239865
114214	13347	13347_114214	Dffa	Chr4 cM	Chr4:149188603-149205104(+)	DNA fragmentation factor, alpha subunit	Dffa	Chr5 q36	DNA fragmentation factor subunit alpha	-0.0728545	0.0292282	0.0126809	-0.130141	-0.0155682	13	0.239866
25277	17304	17304_25277	Mfge8	Chr7 cM	Chr7:78783516-78798808(-)	milk fat globule EGF and factor V/VIII domain containing	Mfge8	Chr1 q31	milk fat globule EGF and factor V/VIII domain containing	-0.19108	0.0767107	0.0127416	-0.34143	-0.0407293	13	0.240542
246314	208263	208263_246314	Tor1aip1	Chr1 cM	Chr1:155880345-155912226(-)	torsin A interacting protein 1	Tor1aip1	Chr13 q22	torsin 1A interacting protein 1	-0.0619211	0.0248732	0.0127932	-0.110672	-0.0131706	13	0.240911
80841	12140	12140_80841	Fabp7	Chr10 cM	Chr10:57661019-57664546(+)	fatty acid binding protein 7, brain	Fabp7	Chr20 q12	fatty acid binding protein 7	-0.207074	0.0832192	0.0128356	-0.370181	-0.0439677	12	0.240911
25357	21835	21835_25357	Thrsp	Chr7 cM	Chr7:97062140-97066757(-)	thyroid hormone responsive	Thrsp	Chr1 q32	thyroid hormone responsive	-0.233399	0.0937994	0.0128362	-0.417243	-0.0495558	13	0.240911
296318	29812	29812_296318	Ndrg3	Chr2 cM	Chr2:156769265-156833976(-)	N-myc downstream regulated gene 3	Ndrg3	Chr3 q42	NDRG family member 3	0.0441028	0.0177316	0.0128736	0.00934955	0.0788561	13	0.241143
498695	75731	75731_498695	Idnk	Chr13 cM	Chr13:58305463-58312507(+)	idnK gluconokinase homolog (E. coli)	Idnk	Chr17 p14	Idnk, gluconokinase	0.126792	0.0511766	0.0132293	0.0264875	0.227096	13	0.247324
292130	226250	226250_292130	Afap1l2	Chr19 cM	Chr19:56900793-56996660(-)	actin filament associated protein 1-like 2	Afap1l2	Chr1 q55	actin filament associated protein 1-like 2	-0.166598	0.0673641	0.0133946	-0.298629	-0.034567	12	0.247587
64313	18242	18242_64313	Oat	Chr7 cM	Chr7:132159207-132178127(-)	ornithine aminotransferase	Oat	Chr1 q41	ornithine aminotransferase	-0.0505404	0.0204505	0.0134604	-0.0906227	-0.0104581	13	0.247587
50685	67938	67938_50685	Myl12b	Chr17 cM	Chr17:71280958-71297511(-)	myosin, light chain 12B, regulatory	Myl12b	Chr9 q38	myosin light chain 12B	0.0514249	0.0208098	0.0134665	0.0106385	0.0922114	13	0.247587
29156	12336	12336_29156	Capns1	Chr7 cM	Chr7:29886361-29898236(-)	calpain, small subunit 1	Capns1	Chr1 q21	calpain, small subunit 1	0.0761972	0.0308383	0.0134788	0.0157552	0.136639	13	0.247587
316333	226977	226977_316333	Actr1b	Chr1 cM	Chr1:36737195-36749051(-)	ARP1 actin-related protein 1B, centractin beta	Actr1b	Chr9 q21	actin related protein 1B	0.0851785	0.0344772	0.0134897	0.0176044	0.152753	13	0.247587
494445	20382	20382_494445	Srsf2	Chr11 cM	Chr11:116740727-116743920(-)	serine and arginine-rich splicing factor 2	Srsf2	Chr10 q32.2	serine and arginine rich splicing factor 2	-0.0408077	0.0165229	0.01352	-0.0731919	-0.00842346	13	0.247587
304577	22256	22256_304577	Ung	Chr5 cM	Chr5:114268447-114277384(+)	uracil DNA glycosylase	Ung	Chr12 q16	uracil-DNA glycosylase	-0.141929	0.0574701	0.0135257	-0.254568	-0.0292899	12	0.247587
362293	23950	23950_362293	Dnajb6	Chr5 cM	Chr5:29940896-29991476(+)	DnaJ heat shock protein family (Hsp40) member B6	Dnajb6	Chr4 q11	DnaJ heat shock protein family (Hsp40) member B6	0.045008	0.0182331	0.0135688	0.00927181	0.0807442	13	0.247587
306547	73754	73754_306547	Thap1	Chr8 cM	Chr8:26648197-26654179(+)	THAP domain containing, apoptosis associated protein 1	Thap1	Chr16 q12.4	THAP domain containing 1	0.0628347	0.0254556	0.0135716	0.0129427	0.112727	13	0.247587
497906	52570	52570_497906	Ccdc69	Chr11 cM	Chr11:54940557-54968957(-)	coiled-coil domain containing 69	Ccdc69	Chr10 q22	coiled-coil domain containing 69	-0.121513	0.0492285	0.0135736	-0.217999	-0.0250273	12	0.247587
309630	81630	81630_309630	Zbtb22	Chr17 cM	Chr17:34135150-34138299(+)	zinc finger and BTB domain containing 22	Zbtb22	Chr20 p12	zinc finger and BTB domain containing 22	0.0681128	0.0275965	0.0135806	0.0140247	0.122201	13	0.247587
140607	117150	117150_140607	Pip4k2c	Chr10 cM	Chr10:127032936-127047454(-)	phosphatidylinositol-5-phosphate 4-kinase, type II, gamma	Pip4k2c	Chr7 q22	phosphatidylinositol-5-phosphate 4-kinase type 2 gamma	0.0616408	0.0249779	0.0135943	0.0126849	0.110597	12	0.247587
24615	20198	20198_24615	S100a4	Chr3 cM	Chr3:90511077-90513349(+)	S100 calcium binding protein A4	S100a4	Chr2 q34	S100 calcium-binding protein A4	0.183651	0.0744252	0.0136025	0.0377803	0.329522	12	0.247587
308983	18020	18020_308983	Nfatc2ip	Chr7 cM	Chr7:125982026-125995909(-)	nuclear factor of activated T cells, cytoplasmic, calcineurin dependent 2 interacting protein	Nfatc2ip	Chr1 q36	nuclear factor of activated T-cells 2 interacting protein	0.0509265	0.0206438	0.0136283	0.0104654	0.0913877	13	0.247587
29598	67972	67972_29598	Atp2b1	Chr10 cM	Chr10:98750268-98862005(+)	ATPase, Ca++ transporting, plasma membrane 1	Atp2b1	Chr7 q13	ATPase plasma membrane Ca2+ transporting 1	0.0523349	0.0212149	0.0136291	0.0107545	0.0939153	13	0.247587
685374	433667	433667_685374	Ankrd13c	Chr3 cM	Chr3:157652876-157713671(+)	ankyrin repeat domain 13c	Ankrd13c	Chr2 q45	ankyrin repeat domain 13C	0.0629272	0.0255239	0.0136851	0.0129013	0.112953	13	0.24778
362938	105782	105782_362938	Scrib	Chr15 cM	Chr15:75919011-75941633(-)	scribbled planar cell polarity	Scrib	Chr7 q34	scribble planar cell polarity protein	-0.0495112	0.0200849	0.0136976	-0.0888768	-0.0101455	12	0.24778
24590	17380	17380_24590	Mme	Chr3 cM	Chr3:63202632-63291134(+)	membrane metallo endopeptidase	Mme	Chr2 q31	membrane metallo-endopeptidase	-0.135199	0.0548567	0.013717	-0.242717	-0.0276822	13	0.24778
685462	140703	140703_685462	Emid1	Chr11 cM	Chr11:5056265-5102257(-)	EMI domain containing 1	Emid1	Chr14 q21	EMI domain containing 1	0.138295	0.0561504	0.0137807	0.0282418	0.248347	13	0.248367
246258	242773	242773_246258	Slc45a1	Chr4 cM	Chr4:150713052-150736631(-)	solute carrier family 45, member 1	Slc45a1	Chr5 q36	solute carrier family 45, member 1	0.0890627	0.0361743	0.0138147	0.0181624	0.159963	13	0.248367
25296	12159	12159_25296	Bmp4	Chr14 cM	Chr14:46620982-46628126(-)	bone morphogenetic protein 4	Bmp4	Chr15 p14	bone morphogenetic protein 4	0.0788637	0.0320359	0.0138268	0.0160745	0.141653	13	0.248367
361999	66471	66471_361999	Anp32e	Chr3 cM	Chr3:95836557-95854699(+)	acidic nuclear phosphoprotein 32 family member E	Anp32e	Chr2 q34	acidic nuclear phosphoprotein 32 family member E	0.0832643	0.0338441	0.0138847	0.0169311	0.149598	13	0.248811
287662	22658	22658_287662	Pcgf2	Chr11 cM	Chr11:97579649-97591323(-)	polycomb group ring finger 2	Pcgf2	Chr10 q31	polycomb group ring finger 2	-0.0607625	0.0247027	0.0139032	-0.109179	-0.0123461	13	0.248811
24258	12652	12652_24258	Chga	Chr12 cM	Chr12:102521228-102531287(+)	chromogranin A	Chga	Chr6 q32	chromogranin A	0.0508086	0.0206645	0.0139428	0.0103068	0.0913103	13	0.249056
170910	67154	67154_170910	Mtdh	Chr15 cM	Chr15:34082613-34143683(+)	metadherin	Mtdh	Chr7 q22	metadherin	0.0796709	0.032414	0.0139746	0.0161406	0.143201	13	0.249102
497936	67020	67020_497936	Tmem88	Chr11 cM	Chr11:69287345-69289060(-)	transmembrane protein 88	Tmem88	Chr10 q24	transmembrane protein 88	-0.0924804	0.0376498	0.0140364	-0.166273	-0.0186881	12	0.249102
363544	76779	76779_363544	Cluap1	Chr16 cM	Chr16:3726665-3759011(+)	clusterin associated protein 1	Cluap1	Chr10 q12	clusterin associated protein 1	-0.0539872	0.0219794	0.014039	-0.097066	-0.0109084	13	0.249102
29360	20363	20363_29360	Selenop	Chr15 cM	Chr15:3300249-3309992(+)	selenoprotein P	Selenop	Chr2 q16	selenoprotein P	-0.0820024	0.0333912	0.0140568	-0.147448	-0.0165569	13	0.249102
25515	18817	18817_25515	Plk1	Chr7 cM	Chr7:121758662-121769096(+)	polo like kinase 1	Plk1	Chr1 q36	polo-like kinase 1	-0.0854917	0.0348185	0.0140747	-0.153735	-0.0172486	13	0.249102
25271	20181	20181_25271	Rxra	Chr2 cM	Chr2:27566452-27652969(+)	retinoid X receptor alpha	Rxra	Chr3 p12	retinoid X receptor alpha	-0.0524301	0.0213594	0.0141016	-0.0942937	-0.0105665	13	0.249119
366532	106794	106794_366532	Dhx57	Chr17 cM	Chr17:80545733-80597620(-)	DExH-box helicase 57	Dhx57	Chr6 q12	DExH-box helicase 57	0.0385283	0.0157028	0.0141435	0.00775142	0.0693052	13	0.249403
266604	11688	11688_266604	Alox8	Chr11 cM	Chr11:69074758-69088669(-)	arachidonate 8-lipoxygenase	Alox15b	Chr10 q24	arachidonate 15-lipoxygenase, type B	-0.104999	0.0428112	0.0141825	-0.188908	-0.0210907	12	0.249632
84114	228061	228061_84114	Agps	Chr2 cM	Chr2:75662521-75761694(+)	alkylglycerone phosphate synthase	Agps	Chr3 q23	alkylglycerone phosphate synthase	-0.0652669	0.0266196	0.0142131	-0.11744	-0.0130934	13	0.249714
314862	69181	69181_314862	Dyrk2	Chr10 cM	Chr10:118691508-118706114(-)	dual-specificity tyrosine phosphorylation regulated kinase 2	Dyrk2	Chr7 q22	dual specificity tyrosine phosphorylation regulated kinase 2	0.0670427	0.0273837	0.0143544	0.0133716	0.120714	13	0.251468
140568	98388	98388_140568	Chst10	Chr1 cM	Chr1:38902948-38937242(-)	carbohydrate sulfotransferase 10	Chst10	Chr9 q22	carbohydrate sulfotransferase 10	-0.0930635	0.0380161	0.0143651	-0.167574	-0.0185533	13	0.251468
365266	11982	11982_365266	Atp10a	Chr7 cM	Chr7:58305914-58479168(+)	ATPase, class V, type 10A	Atp10a	Chr1 q22	ATPase phospholipid transporting 10A (putative)	-0.0797639	0.0326317	0.0145105	-0.143721	-0.015807	13	0.253063
24832	21838	21838_24832	Thy1	Chr9 cM	Chr9:43954681-43959876(+)	thymus cell antigen 1, theta	Thy1	Chr8 q22	Thy-1 cell surface antigen	0.0616905	0.0252438	0.014534	0.0122135	0.111167	13	0.253063
25739	110078	110078_25739	Pygb	Chr2 cM	Chr2:150628716-150673668(+)	brain glycogen phosphorylase	Pygb	Chr3 q41	glycogen phosphorylase B	-0.0972201	0.0397873	0.0145458	-0.175202	-0.0192384	13	0.253063
303902	224132	224132_303902	Slc49a4	Chr16 cM	Chr16:35514432-35589726(-)	solute carrier family 49 member 4	Slc49a4	Chr11 q22	solute carrier family 49 member 4	0.0638652	0.026146	0.0145804	0.01262	0.11511	13	0.253063
25035	109754	109754_25035	Cyb5r3	Chr15 cM	Chr15:83037695-83056793(-)	cytochrome b5 reductase 3	Cyb5r3	Chr7 q34	cytochrome b5 reductase 3	0.0940433	0.0385073	0.0145973	0.0185703	0.169516	13	0.253063
500249	69834	69834_500249	Rab43	Chr6 cM	Chr6:87765835-87789146(-)	RAB43, member RAS oncogene family	Rab43	Chr4 q34	RAB43, member RAS oncogene family	0.0518936	0.0212559	0.0146316	0.0102328	0.0935545	13	0.253063
100125373	52830	52830_100125373	Pnrc2	Chr4 cM	Chr4:135598229-135601157(-)	proline-rich nuclear receptor coactivator 2	Pnrc2	Chr5	proline-rich nuclear receptor coactivator 2	-0.0991667	0.0406292	0.0146559	-0.178799	-0.0195349	13	0.253063
297872	269589	269589_297872	Sytl1	Chr4 cM	Chr4:132980401-132990398(-)	synaptotagmin-like 1	Sytl1	Chr5 q36	synaptotagmin-like 1	0.0956911	0.0392095	0.0146665	0.018842	0.17254	13	0.253063
116487	21810	21810_116487	Tgfbi	Chr13 cM	Chr13:56757399-56787172(+)	transforming growth factor, beta induced	Tgfbi	Chr17 p14	transforming growth factor, beta induced	0.0869259	0.0356905	0.0148693	0.0169738	0.156878	12	0.255984
140930	23873	23873_140930	Faim	Chr9 cM	Chr9:98868426-98884074(+)	Fas apoptotic inhibitory molecule	Faim	Chr8 q31	Fas apoptotic inhibitory molecule	-0.205133	0.0842596	0.0149111	-0.370278	-0.0399869	13	0.255984
298533	76850	76850_298533	Ago4	Chr4 cM	Chr4:126383334-126427265(-)	argonaute RISC catalytic subunit 4	Ago4	Chr5 q36	argonaute RISC component 4	-0.136875	0.0562249	0.0149156	-0.247074	-0.0266764	13	0.255984
317646	22121	22121_317646	Rpl13a	Chr7 cM	Chr7:44774987-44778169(-)	ribosomal protein L13A	Rpl13a	Chr1 q22	ribosomal protein L13A	-0.0752547	0.0309383	0.0149986	-0.135893	-0.0146168	13	0.256287
289786	192950	192950_289786	Nacad	Chr11 cM	Chr11:6547823-6556053(-)	NAC alpha domain containing	Nacad	Chr14 q21	NAC alpha domain containing	0.0835494	0.0343496	0.0150021	0.0162255	0.150873	13	0.256287
308602	67893	67893_308602	Tmem86a	Chr7 cM	Chr7:46700388-46704524(+)	transmembrane protein 86A	Tmem86a	Chr1 q22	transmembrane protein 86A	0.085501	0.0351593	0.0150234	0.0165899	0.154412	13	0.256287
171522	56448	56448_171522	Cyp2d22	Chr15 cM	Chr15:82254728-82264461(-)	cytochrome P450, family 2, subfamily d, polypeptide 22	Cyp2d4	Chr7 q34	cytochrome P450, family 2, subfamily d, polypeptide 4	0.0802971	0.0330247	0.0150397	0.0155698	0.145024	13	0.256287
641521	192198	192198_641521	Lrrc4	Chr6 cM	Chr6:28828125-28831746(-)	leucine rich repeat containing 4	Lrrc4	Chr4 q22	leucine rich repeat containing 4	0.0485657	0.0199955	0.0151473	0.00937535	0.0877561	13	0.257664
289623	53323	53323_289623	Ube2k	Chr5 cM	Chr5:65694588-65756332(+)	ubiquitin-conjugating enzyme E2K	Ube2k	Chr14 p11	ubiquitin-conjugating enzyme E2K	0.0622909	0.025665	0.0152209	0.0119885	0.112593	12	0.258265
24666	19042	19042_24666	Ppm1a	Chr12 cM	Chr12:72804231-72846593(+)	protein phosphatase 1A, magnesium dependent, alpha isoform	Ppm1a	Chr6 q24	protein phosphatase, Mg2+/Mn2+ dependent, 1A	0.0897455	0.0369943	0.0152693	0.017238	0.162253	13	0.258265
54266	17123	17123_54266	Madcam1	Chr10 cM	Chr10:79500393-79504371(+)	mucosal vascular addressin cell adhesion molecule 1	Madcam1	Chr7 q11	mucosal vascular addressin cell adhesion molecule 1	0.0622871	0.025684	0.015303	0.0119473	0.112627	12	0.258265
303638	217258	217258_303638	Abca8a	Chr11 cM	Chr11:109916460-109986804(-)	ATP-binding cassette, sub-family A member 8a	Abca8a	Chr10 q32.1	ATP-binding cassette, subfamily A (ABC1), member 8a	-0.163947	0.0676102	0.0153133	-0.29646	-0.0314334	13	0.258265
64352	14866	14866_64352	Gstm5	Chr3 cM	Chr3:107803240-107806002(+)	glutathione S-transferase, mu 5	Gstm5	Chr2	glutathione S-transferase, mu 5	-0.153927	0.0634925	0.0153364	-0.27837	-0.0294841	12	0.258265
309174	332359	332359_309174	Tigd3	Chr19 cM	Chr19:5941166-5944156(-)	tigger transposable element derived 3	Tigd3	Chr1 q43	tigger transposable element derived 3	0.116298	0.0479743	0.0153436	0.0222698	0.210326	13	0.258265
291927	56452	56452_291927	Orc6	Chr8 cM	Chr8:86026261-86034907(+)	origin recognition complex, subunit 6	Orc6	Chr19 q11	origin recognition complex, subunit 6	-0.0562464	0.0232314	0.0154721	-0.101779	-0.0107137	13	0.259974
293704	107328	107328_293704	Trpt1	Chr19 cM	Chr19:6973499-6976414(+)	tRNA phosphotransferase 1	Trpt1	Chr1 q43	tRNA phosphotransferase 1	-0.0727971	0.0300953	0.0155681	-0.131783	-0.0138114	13	0.259981
24591	18010	18010_24591	Neu1	Chr17 cM	Chr17:35150229-35154929(+)	neuraminidase 1	Neu1	Chr20 p12	neuraminidase 1	0.0655331	0.027094	0.0155748	0.0124298	0.118636	13	0.259981
315711	20361	20361_315711	Sema7a	Chr9 cM	Chr9:57847395-57870148(+)	sema domain, immunoglobulin domain (Ig), and GPI membrane anchor, (semaphorin) 7A	Sema7a	Chr8 q24	semaphorin 7A (John Milton Hagen blood group)	0.239747	0.099145	0.0155997	0.0454268	0.434068	13	0.259981
60328	13728	13728_60328	Mark2	Chr19 cM	Chr19:7252761-7319222(-)	MAP/microtubule affinity regulating kinase 2	Mark2	Chr1 q43	microtubule affinity regulating kinase 2	0.0803968	0.033267	0.0156614	0.0151946	0.145599	13	0.259981
288475	53324	53324_288475	Nptx2	Chr5 cM	Chr5:144482712-144494288(+)	neuronal pentraxin 2	Nptx2	Chr12 p11	neuronal pentraxin 2	0.392109	0.162279	0.0156804	0.0740487	0.71017	13	0.259981
300149	52683	52683_300149	Ncaph2	Chr15 cM	Chr15:89239922-89257029(+)	non-SMC condensin II complex, subunit H2	Ncaph2	Chr7 q34	non-SMC condensin II complex, subunit H2	-0.0560562	0.0232057	0.0157085	-0.101539	-0.0105738	13	0.259981
500040	21753	21753_500040	Tes	Chr6 cM	Chr6:17065148-17105824(+)	testin LIM domain protein	Tes	Chr4 q22	testin LIM domain protein	0.0530031	0.0219472	0.0157339	0.00998744	0.0960188	13	0.259981
362593	230737	230737_362593	Gnl2	Chr4 cM	Chr4:124920866-124949175(+)	guanine nucleotide binding protein nucleolar 2	Gnl2	Chr5 q36	G protein nucleolar 2	-0.0501131	0.0207519	0.0157411	-0.0907861	-0.00944005	13	0.259981
360815	71990	71990_360815	Ddx54	Chr5 cM	Chr5:120751182-120766657(+)	DEAD box helicase 54	Ddx54	Chr12 q16	DEAD-box helicase 54	0.0564466	0.0233799	0.0157647	0.0106228	0.10227	13	0.259981
294972	72039	72039_294972	Mccc1	Chr3 cM	Chr3:36013461-36054827(-)	methylcrotonoyl-Coenzyme A carboxylase 1 (alpha)	Mccc1	Chr2 q25	methylcrotonyl-CoA carboxylase subunit 1	-0.075327	0.0312006	0.0157663	-0.136479	-0.0141749	13	0.259981
25723	15171	15171_25723	Hcrt	Chr11 cM	Chr11:100652519-100653757(-)	hypocretin	Hcrt	Chr10 q31	hypocretin neuropeptide precursor	0.0570991	0.0236622	0.0158179	0.010722	0.103476	13	0.259981
308594	211535	211535_308594	Odad1	Chr7 cM	Chr7:45573496-45598387(+)	outer dynein arm docking complex subunit 1	Odad1	Chr1 q22	outer dynein arm docking complex subunit 1	0.0509975	0.0211341	0.0158198	0.00957549	0.0924195	13	0.259981
366734	70369	70369_366734	Bag5	Chr12 cM	Chr12:111675922-111679690(-)	BCL2-associated athanogene 5	Bag5	Chr6 q32	BAG cochaperone 5	0.0599044	0.0248261	0.0158235	0.0112461	0.108563	13	0.259981
291327	17533	17533_291327	Mrc1	Chr2 cM	Chr2:14234225-14336834(+)	mannose receptor, C type 1	Mrc1	Chr17 q12.3	mannose receptor, C type 1	-0.0851531	0.0353251	0.0159282	-0.154389	-0.0159172	12	0.26063
302377	213438	213438_302377	P2ry10b	ChrX cM	ChrX:106192533-106217267(+)	purinergic receptor P2Y, G-protein coupled 10B	P2ry10b	ChrX q22	P2Y receptor family member 10B	-0.047899	0.0198729	0.0159411	-0.0868493	-0.00894874	12	0.26063
682390	54709	54709_682390	Eif3i	Chr4 cM	Chr4:129485767-129494441(-)	eukaryotic translation initiation factor 3, subunit I	Eif3i	Chr5	eukaryotic translation initiation factor 3, subunit I	-0.0416588	0.0172844	0.0159443	-0.0755357	-0.00778189	12	0.26063
294783	545085	545085_294783	Wdr70	Chr15 cM	Chr15:7902536-8128693(-)	WD repeat domain 70	Wdr70	Chr2 q16	WD repeat domain 70	0.0632199	0.0262565	0.0160499	0.0117581	0.114682	13	0.261249
288774	20847	20847_288774	Stat2	Chr10 cM	Chr10:128106428-128128718(+)	signal transducer and activator of transcription 2	Stat2	Chr7 q11	signal transducer and activator of transcription 2	-0.0537041	0.0223076	0.0160651	-0.0974262	-0.00998198	13	0.261249
25287	11363	11363_25287	Acadl	Chr1 cM	Chr1:66869998-66902436(-)	acyl-Coenzyme A dehydrogenase, long-chain	Acadl	Chr9 q32	acyl-CoA dehydrogenase, long chain	-0.0761629	0.0316393	0.0160741	-0.138175	-0.0141511	13	0.261249
83722	20620	20620_83722	Plk2	Chr13 cM	Chr13:110531580-110537378(+)	polo like kinase 2	Plk2	Chr2 q14	polo-like kinase 2	0.195771	0.0813391	0.0160906	0.0363496	0.355193	13	0.261249
114590	56085	56085_114590	Ubqln1	Chr13 cM	Chr13:58323970-58363467(-)	ubiquilin 1	Ubqln1	Chr17 p14	ubiquilin 1	0.0515313	0.0214379	0.0162282	0.00951371	0.0935489	13	0.263038
63839	14200	14200_63839	Fhl2	Chr1 cM	Chr1:43162234-43236144(-)	four and a half LIM domains 2	Fhl2	Chr9 q22	four and a half LIM domains 2	0.292724	0.121868	0.0163065	0.0538677	0.531581	13	0.263864
307900	66733	66733_307900	Kcng4	Chr8 cM	Chr8:120350593-120362419(-)	potassium voltage-gated channel, subfamily G, member 4	Kcng4	Chr19 q12	potassium voltage-gated channel modifier subfamily G member 4	0.0747933	0.031147	0.0163371	0.0137462	0.13584	12	0.263915
503049	217698	217698_503049	Acot5	Chr12 cM	Chr12:84116099-84122794(+)	acyl-CoA thioesterase 5	Acot5	Chr6 q31	acyl-CoA thioesterase 5	-0.206557	0.0860423	0.0163665	-0.375196	-0.0379167	12	0.263947
29437	11459	11459_29437	Acta1	Chr8 cM	Chr8:124618508-124621490(-)	actin alpha 1, skeletal muscle	Acta1	Chr19 q12	actin, alpha 1, skeletal muscle	0.107821	0.0449542	0.0164643	0.0197121	0.195929	13	0.264606
310856	74776	74776_310856	Ppa2	Chr3 cM	Chr3:133015871-133083996(+)	pyrophosphatase (inorganic) 2	Ppa2	Chr2 q43	inorganic pyrophosphatase 2	-0.0481864	0.0200921	0.0164724	-0.0875661	-0.00880664	13	0.264606
80843	53421	53421_80843	Sec61a1	Chr6 cM	Chr6:88480589-88495782(-)	SEC61 translocon subunit alpha 1	Sec61a1	Chr4 q34	SEC61 translocon subunit alpha 1	0.0585484	0.0244166	0.0164898	0.0106927	0.106404	13	0.264606
290636	66171	66171_290636	Pgls	Chr8 cM	Chr8:72044828-72048911(+)	6-phosphogluconolactonase	Pgls	Chr16 p14	6-phosphogluconolactonase	0.103303	0.0431344	0.0166242	0.0187613	0.187845	13	0.266319
294508	27355	27355_294508	Pald1	Chr10 cM	Chr10:61155435-61219309(-)	phosphatase domain containing, paladin 1	Pald1	Chr20 q11	phosphatase domain containing, paladin 1	-0.199803	0.0834817	0.0166944	-0.363424	-0.0361815	13	0.266827
314214	67217	67217_314214	L3hypdh	Chr12 cM	Chr12:72120202-72132213(-)	L-3-hydroxyproline dehydratase (trans-)	L3hypdh	Chr6 q24	trans-L-3-hydroxyproline dehydratase	0.0724537	0.0302774	0.0167113	0.0131111	0.131796	12	0.266827
113901	81600	81600_113901	Chia1	Chr3 cM	Chr3:106020698-106039434(+)	chitinase, acidic 1	Chia	Chr2 q34	chitinase, acidic	-0.149355	0.0624465	0.0167689	-0.271748	-0.0269626	13	0.267304
308398	232947	232947_308398	Ppp1r37	Chr7 cM	Chr7:19264725-19297001(-)	protein phosphatase 1, regulatory subunit 37	Ppp1r37	Chr1 q21	protein phosphatase 1, regulatory subunit 37	0.0779676	0.0326229	0.0168499	0.0140279	0.141907	13	0.26801
498404	104479	104479_498404	Ccdc117	Chr11 cM	Chr11:5478887-5492187(-)	coiled-coil domain containing 117	Ccdc117	Chr14 q21	coiled-coil domain containing 117	-0.0756843	0.031673	0.0168689	-0.137762	-0.0136063	13	0.26801
361368	16795	16795_361368	Large1	Chr8 cM	Chr8:73541227-74080164(-)	LARGE xylosyl- and glucuronyltransferase 1	Large1	Chr19 p12-p11	LARGE xylosyl- and glucuronyltransferase 1	0.122205	0.0511963	0.0169869	0.0218622	0.222548	13	0.26944
311671	228961	228961_311671	Npepl1	Chr2 cM	Chr2:173951904-173964495(+)	aminopeptidase-like 1	Npepl1	Chr3 q43	aminopeptidase-like 1	0.0689001	0.0288997	0.0171202	0.0122578	0.125542	13	0.271108
117526	21374	21374_117526	Tbp	Chr17 cM	Chr17:15720150-15737689(+)	TATA box binding protein	Tbp	Chr1 q12	TATA box binding protein	0.0418223	0.0175594	0.0172301	0.00740649	0.0762381	13	0.2724
499913	76192	76192_499913	Abhd12	Chr2 cM	Chr2:150674413-150746661(-)	abhydrolase domain containing 12	Abhd12	Chr3 q41	abhydrolase domain containing 12, lysophospholipase	0.0537342	0.0225859	0.0173547	0.00946668	0.0980017	13	0.272943
317379	54634	54634_317379	Magix	ChrX cM	ChrX:7539405-7547490(-)	MAGI family member, X-linked	Magix	ChrX q12	MAGI family member, X-linked	-0.0537006	0.0225767	0.0173791	-0.0979501	-0.00945112	12	0.272943
59318	320840	320840_59318	Negr1	Chr3 cM	Chr3:156267431-157022082(+)	neuronal growth regulator 1	Negr1	Chr2 q45	neuronal growth regulator 1	-0.149252	0.0627534	0.0173888	-0.272246	-0.0262571	13	0.272943
317418	69499	69499_317418	Tsr2	ChrX cM	ChrX:149870090-149879539(-)	TSR2 20S rRNA accumulation	Tsr2	ChrX q12	TSR2, ribosome maturation factor	-0.0989028	0.0415958	0.0174205	-0.180429	-0.0173765	12	0.272943
29242	12351	12351_29242	Car4	Chr11 cM	Chr11:84848612-84856870(+)	carbonic anhydrase 4	Car4	Chr10 q26	carbonic anhydrase 4	-0.223306	0.0939262	0.0174323	-0.407398	-0.0392139	13	0.272943
93667	56177	56177_93667	Olfm1	Chr2 cM	Chr2:28083105-28120748(+)	olfactomedin 1	Olfm1	Chr3 p12	olfactomedin 1	-0.0533872	0.022459	0.0174497	-0.0974061	-0.00936832	12	0.272943
25599	16149	16149_25599	Cd74	Chr18 cM	Chr18:60936921-60945724(+)	CD74 antigen (invariant polypeptide of major histocompatibility complex, class II antigen-associated)	Cd74	Chr18 q12.1	CD74 molecule	0.0949695	0.0399567	0.0174629	0.0166559	0.173283	13	0.272943
360519	74563	74563_360519	Rasgef1c	Chr11 cM	Chr11:49791996-49871050(+)	RasGEF domain family, member 1C	Rasgef1c	Chr10 q21-q22	RasGEF domain family, member 1C	-0.0895373	0.0377072	0.0175709	-0.163442	-0.0156325	12	0.274186
83427	14694	14694_83427	Rack1	Chr11 cM	Chr11:48691187-48697068(+)	receptor for activated C kinase 1	Rack1	Chr10 q21	receptor for activated C kinase 1	-0.0535019	0.0225931	0.0178814	-0.0977836	-0.00922027	13	0.278579
305096	213417	213417_305096	Klhdc8a	Chr1 cM	Chr1:132226364-132235095(+)	kelch domain containing 8A	Klhdc8a	Chr13 q13	kelch domain containing 8A	-0.124448	0.0525749	0.0179301	-0.227493	-0.0214029	13	0.278887
307540	108013	108013_307540	Celf4	Chr18 cM	Chr18:25610689-25887214(-)	CUGBP, Elav-like family member 4	Celf4	Chr18 p12	CUGBP, Elav-like family member 4	-0.040294	0.0170313	0.0179872	-0.0736747	-0.00691331	13	0.279323
415064	81845	81845_415064	Gpank1	Chr17 cM	Chr17:35340472-35343791(+)	G patch domain and ankyrin repeats 1	Gpank1	Chr20 p12	G patch domain and ankyrin repeats 1	0.0466308	0.0197187	0.0180397	0.00798288	0.0852788	12	0.279688
685545	68241	68241_685545	Mcrip2	Chr17 cM	Chr17:26082672-26087738(-)	MAPK regulated corepressor interacting protein 2	Mcrip2	Chr10 q12	MAPK regulated co-repressor interacting protein 2	-0.0419789	0.0177569	0.0180743	-0.0767818	-0.00717608	13	0.279773
309858	140740	140740_309858	Sec63	Chr10 cM	Chr10:42637492-42708510(+)	SEC63 homolog, protein translocation regulator	Sec63	Chr20 q13	SEC63 homolog, protein translocation regulator	0.0741192	0.031367	0.0181293	0.012641	0.135597	13	0.27989
307861	57321	57321_307861	Terf2ip	Chr8 cM	Chr8:112738030-112747160(+)	telomeric repeat binding factor 2, interacting protein	Terf2ip	Chr19 q12	TERF2 interacting protein	0.0442823	0.0187428	0.0181457	0.00754711	0.0810174	13	0.27989
309194	225895	225895_309194	Taf6l	Chr19 cM	Chr19:8751851-8763781(-)	TATA-box binding protein associated factor 6 like	Taf6l	Chr1 q43	TATA-box binding protein associated factor 6 like	0.0546888	0.0231575	0.018196	0.009301	0.100077	13	0.27989
309147	67689	67689_309147	Aldh3b1	Chr19 cM	Chr19:3963491-3979808(-)	aldehyde dehydrogenase 3 family, member B1	Aldh3b1	Chr1 q43	aldehyde dehydrogenase 3 family, member B1	0.162378	0.0687667	0.0182117	0.0275975	0.297158	13	0.27989
363520	16179	16179_363520	Irak1	ChrX cM	ChrX:73057520-73067524(-)	interleukin-1 receptor-associated kinase 1	Irak1	ChrX	interleukin-1 receptor-associated kinase 1	-0.0557689	0.023627	0.0182558	-0.102077	-0.00946083	13	0.27989
64310	11840	11840_64310	Arf1	Chr11 cM	Chr11:59102237-59119042(-)	ADP-ribosylation factor 1	Arf1	Chr10 q22	ADP-ribosylation factor 1	0.0372723	0.0157908	0.0182562	0.0063229	0.0682218	13	0.27989
308113	215748	215748_308113	Cnksr3	Chr10 cM	Chr10:7069063-7162237(-)	Cnksr family member 3	Cnksr3	Chr1 q11	Cnksr family member 3	-0.0530879	0.0224989	0.0182961	-0.097185	-0.00899075	12	0.280055
288545	231807	231807_288545	Trappc14	Chr5 cM	Chr5:138257918-138262295(-)	trafficking protein particle complex 14	Trappc14	Chr12 q11	trafficking protein particle complex subunit 14	0.0518781	0.0219956	0.0183456	0.00876755	0.0949887	13	0.280065
140935	70292	70292_140935	Afap1	Chr5 cM	Chr5:36050713-36161267(+)	actin filament associated protein 1	Afap1	Chr14 q21	actin filament associated protein 1	-0.0457031	0.0193842	0.0183861	-0.0836954	-0.00771073	12	0.280065
314462	328162	328162_314462	Trmt61a	Chr12 cM	Chr12:111644539-111650336(+)	tRNA methyltransferase 61A	Trmt61a	Chr6 q32	tRNA methyltransferase 61A	0.0659447	0.0279717	0.0183959	0.0111212	0.120768	13	0.280065
361243	68916	68916_361243	Cdkal1	Chr13 cM	Chr13:29375729-30039657(-)	CDK5 regulatory subunit associated protein 1-like 1	Cdkal1	Chr17 p12	CDK5 regulatory subunit associated protein 1-like 1	-0.05524	0.0234346	0.0184131	-0.101171	-0.00930916	13	0.280065
499893	69596	69596_499893	Ap5s1	Chr2 cM	Chr2:131052280-131055434(+)	adaptor-related protein 5 complex, sigma 1 subunit	Ap5s1	Chr3 q36	adaptor related protein complex 5 subunit sigma 1	0.0787814	0.0334414	0.0184827	0.0132374	0.144325	13	0.28068
64465	12540	12540_64465	Cdc42	Chr4 cM	Chr4:137047007-137085031(-)	cell division cycle 42	Cdc42	Chr5 q36	cell division cycle 42	0.0383326	0.0162799	0.0185425	0.00642466	0.0702406	13	0.280698
310194	67773	67773_310194	Kat8	Chr7 cM	Chr7:127511689-127525010(+)	K(lysine) acetyltransferase 8	Kat8	Chr1	lysine acetyltransferase 8	0.0393017	0.0166999	0.0186021	0.0065705	0.0720329	13	0.280698
312607	55983	55983_312607	Pdzrn3	Chr6 cM	Chr6:101126570-101354858(-)	PDZ domain containing RING finger 3	Pdzrn3	Chr4 q34	PDZ domain containing RING finger 3	-0.273744	0.116335	0.0186189	-0.501756	-0.0457323	12	0.280698
85275	50997	50997_85275	Mpp2	Chr11 cM	Chr11:101947841-101979341(-)	membrane protein, palmitoylated 2 (MAGUK p55 subfamily member 2)	Mpp2	Chr10 q32.1	MAGUK p55 scaffold protein 2	0.0814995	0.034642	0.0186416	0.0136024	0.149397	13	0.280698
305120	231571	231571_305120	Rpap2	Chr5 cM	Chr5:107745239-107809704(+)	RNA polymerase II associated protein 2	Rpap2	Chr14 p22	RNA polymerase II associated protein 2	0.0609261	0.0259013	0.0186609	0.0101604	0.111692	13	0.280698
500068	75647	75647_500068	Ssmem1	Chr6 cM	Chr6:30509848-30520253(+)	serine-rich single-pass membrane protein 1	Ssmem1	Chr4 q22	serine-rich single-pass membrane protein 1	0.0399892	0.0170031	0.0186793	0.00666364	0.0733147	12	0.280698
361649	233871	233871_361649	Atxn2l	Chr7 cM	Chr7:126090880-126102609(-)	ataxin 2-like	Atxn2l	Chr1 q36	ataxin 2-like	0.0550035	0.0233892	0.0186899	0.00916144	0.100845	13	0.280698
29407	110326	110326_29407	Tas1r1	Chr4 cM	Chr4:152112371-152122947(-)	taste receptor, type 1, member 1	Tas1r1	Chr5 q36	taste 1 receptor member 1	-0.0384058	0.0163351	0.0187171	-0.070422	-0.00638955	12	0.280698
65129	12737	12737_65129	Cldn1	Chr16 cM	Chr16:26175395-26190589(-)	claudin 1	Cldn1	Chr11 q22	claudin 1	-0.0574636	0.0244614	0.0188159	-0.105407	-0.00952021	13	0.281741
170945	110902	110902_170945	Chrna2	Chr14 cM	Chr14:66372488-66390397(+)	cholinergic receptor nicotinic alpha 2 subunit	Chrna2	Chr15 p12	cholinergic receptor nicotinic alpha 2 subunit	-0.0524847	0.0223565	0.0188936	-0.0963027	-0.00866673	12	0.281925
502320	101831	101831_502320	Faap24	Chr7 cM	Chr7:35091577-35096192(-)	Fanconi anemia core complex associated protein 24	Faap24	Chr1 q21	FA core complex associated protein 24	0.0691907	0.0294746	0.0189014	0.0114216	0.12696	13	0.281925
290046	15381	15381_290046	Hnrnpc	Chr14 cM	Chr14:52310834-52341485(-)	heterogeneous nuclear ribonucleoprotein C	Hnrnpc	Chr15 p14	heterogeneous nuclear ribonucleoprotein C	-0.0899655	0.0383292	0.018916	-0.165089	-0.0148417	13	0.281925
314964	239510	239510_314964	Phf20l1	Chr15 cM	Chr15:66449409-66519825(+)	PHD finger protein 20-like 1	Phf20l1	Chr7 q33	PHD finger protein 20-like 1	0.0744687	0.0317429	0.0189762	0.0122539	0.136684	13	0.282384
58977	58200	58200_58977	Ppp1r1a	Chr15 cM	Chr15:103438706-103446430(-)	protein phosphatase 1, regulatory inhibitor subunit 1A	Ppp1r1a	Chr7 q36	protein phosphatase 1, regulatory (inhibitor) subunit 1A	0.104957	0.0447668	0.0190507	0.0172161	0.192699	13	0.283055
296741	66587	66587_296741	Fastk	Chr5 cM	Chr5:24646036-24650280(-)	Fas-activated serine/threonine kinase	Fastk	Chr4 q11	Fas-activated serine/threonine kinase	0.0473417	0.0202013	0.019104	0.00774784	0.0869355	12	0.28341
306941	68732	68732_306941	Carmil1	Chr13 cM	Chr13:24196327-24464778(-)	capping protein regulator and myosin 1 linker 1	Carmil1	Chr17 p11	capping protein regulator and myosin 1 linker 1	-0.154929	0.0661548	0.0191848	-0.28459	-0.0252683	12	0.283789
171548	50781	50781_171548	Dkk3	Chr7 cM	Chr7:111715224-111758264(-)	dickkopf WNT signaling pathway inhibitor 3	Dkk3	Chr1 q33	dickkopf WNT signaling pathway inhibitor 3	0.161954	0.0691779	0.0192254	0.0263684	0.297541	13	0.283789
360569	67390	67390_360569	Mrm3	Chr11 cM	Chr11:76134562-76141451(+)	mitochondrial rRNA methyltransferase 3	Mrm3	Chr10 q24	mitochondrial rRNA methyltransferase 3	0.0509272	0.0217561	0.0192413	0.00828601	0.0935685	13	0.283789
83466	107934	107934_83466	Celsr3	Chr9 cM	Chr9:108703519-108730168(+)	cadherin, EGF LAG seven-pass G-type receptor 3	Celsr3	Chr8 q32	cadherin, EGF LAG seven-pass G-type receptor 3	-0.0788236	0.0336751	0.0192474	-0.144826	-0.0128215	12	0.283789
304334	80752	80752_304334	Fam20c	Chr5 cM	Chr5:138740836-138795818(+)	FAM20C, golgi associated secretory pathway kinase	Fam20c	Chr12 q11	FAM20C, golgi associated secretory pathway kinase	-0.0630327	0.0269383	0.0192894	-0.115831	-0.0102346	13	0.283974
301476	22779	22779_301476	Ikzf2	Chr1 cM	Chr1:69570373-69726404(-)	IKAROS family zinc finger 2	Ikzf2	Chr9 q33	IKAROS family zinc finger 2	-0.0964396	0.0412406	0.0193633	-0.17727	-0.0156095	12	0.284621
302378	78134	78134_302378	Lpar4	ChrX cM	ChrX:105964231-105977505(+)	lysophosphatidic acid receptor 4	Lpar4	ChrX q22	lysophosphatidic acid receptor 4	-0.303061	0.129629	0.0193925	-0.55713	-0.0489914	13	0.284621
292735	192192	192192_292735	Shkbp1	Chr7 cM	Chr7:27041558-27055444(-)	Sh3kbp1 binding protein 1	Shkbp1	Chr1 q21	Sh3kbp1 binding protein 1	-0.0612374	0.0262068	0.0194551	-0.112602	-0.00987289	13	0.285018
362283	228960	228960_362283	Stx16	Chr2 cM	Chr2:173918101-173941564(+)	syntaxin 16	Stx16	Chr3 q43	syntaxin 16	-0.0388946	0.0166484	0.0194788	-0.0715248	-0.00626437	12	0.285018
59103	64292	64292_59103	Ptges	Chr2 cM	Chr2:30779483-30793309(-)	prostaglandin E synthase	Ptges	Chr3 p12	prostaglandin E synthase	0.0729098	0.0312301	0.0195643	0.0116999	0.13412	13	0.285835
306599	259279	259279_306599	Tubgcp3	Chr8 cM	Chr8:12664277-12722141(-)	tubulin, gamma complex component 3	Tubgcp3	Chr16 q12.5	tubulin gamma complex component 3	-0.0419195	0.0179637	0.0196187	-0.0771277	-0.00671121	12	0.2861
296624	57170	57170_296624	Dolpp1	Chr2 cM	Chr2:30282266-30290541(+)	dolichyl pyrophosphate phosphatase 1	Dolpp1	Chr3 p12	dolichyldiphosphatase 1	0.0419436	0.0179812	0.019667	0.00670117	0.0771861	13	0.2861
500569	99982	99982_500569	Kdm1a	Chr4 cM	Chr4:136277851-136330034(-)	lysine (K)-specific demethylase 1A	Kdm1a	Chr5 q36	lysine demethylase 1A	0.0351581	0.015075	0.0196893	0.00561169	0.0647045	12	0.2861
360946	78796	78796_360946	Zcchc4	Chr5 cM	Chr5:52932751-52982007(+)	zinc finger, CCHC domain containing 4	Zcchc4	Chr14 q11	zinc finger CCHC-type containing 4	-0.0505212	0.0216671	0.0197165	-0.0929881	-0.00805444	12	0.2861
287447	67181	67181_287447	Ctdnep1	Chr11 cM	Chr11:69871994-69881427(+)	CTD nuclear envelope phosphatase 1	Ctdnep1	Chr10 q24	CTD nuclear envelope phosphatase 1	0.0407017	0.017465	0.0197812	0.00647094	0.0749325	13	0.2861
287406	66358	66358_287406	Adprm	Chr11 cM	Chr11:66928731-66943420(-)	ADP-ribose/CDP-alcohol diphosphatase, manganese dependent	Adprm	Chr10 q24	ADP-ribose/CDP-alcohol diphosphatase, manganese-dependent	-0.0434614	0.0186513	0.0197954	-0.0800173	-0.00690547	13	0.2861
299706	69736	69736_299706	Nup37	Chr10 cM	Chr10:87982854-88014252(+)	nucleoporin 37	Nup37	Chr7 q13	nucleoporin 37	-0.071854	0.0308488	0.0198469	-0.132317	-0.0113914	13	0.2861
361760	66388	66388_361760	Cutc	Chr19 cM	Chr19:43741462-43757077(+)	cutC copper transporter	Cutc	Chr1 q54	cutC copper transporter	0.103364	0.0443797	0.019855	0.0163811	0.190346	13	0.2861
29527	19225	19225_29527	Ptgs2	Chr1 cM	Chr1:149975851-149983978(+)	prostaglandin-endoperoxide synthase 2	Ptgs2	Chr13 q21	prostaglandin-endoperoxide synthase 2	0.406832	0.174732	0.0198947	0.0643647	0.7493	12	0.2861
304017	28185	28185_304017	Tomm70a	Chr16 cM	Chr16:56942077-56974893(+)	translocase of outer mitochondrial membrane 70A	Tomm70	Chr11 q12	translocase of outer mitochondrial membrane 70	0.0887903	0.0381375	0.0199035	0.0140422	0.163538	12	0.2861
296954	320938	320938_296954	Tnpo3	Chr6 cM	Chr6:29540826-29609886(-)	transportin 3	Tnpo3	Chr4 q22	transportin 3	-0.0430509	0.0184922	0.0199094	-0.0792951	-0.00680677	12	0.2861
303016	77128	77128_303016	Crebrf	Chr17 cM	Chr17:26934624-26995609(+)	CREB3 regulatory factor	Crebrf	Chr10 q12	CREB3 regulatory factor	-0.0515054	0.0221347	0.01997	-0.0948885	-0.00812224	12	0.286306
315330	105988	105988_315330	Espl1	Chr15 cM	Chr15:102204701-102232792(+)	extra spindle pole bodies 1, separase	Espl1	Chr7 q36	extra spindle pole bodies like 1, separase	0.0811027	0.0348605	0.0199924	0.0127773	0.149428	12	0.286306
64523	21745	21745_64523	Tep1	Chr14 cM	Chr14:51061516-51108017(-)	telomerase associated protein 1	Tep1	Chr15 p14	telomerase associated protein 1	0.0556437	0.0239288	0.0200515	0.00874403	0.102543	12	0.286306
300981	109652	109652_300981	Acy1	Chr9 cM	Chr9:106310180-106315518(-)	aminoacylase 1	Acy1	Chr8 q32	aminoacylase 1	-0.0565874	0.024338	0.0200685	-0.104289	-0.0088858	13	0.286306
65045	52040	52040_65045	Ppp1r10	Chr17 cM	Chr17:36227404-36243175(+)	protein phosphatase 1, regulatory subunit 10	Ppp1r10	Chr20 p12	protein phosphatase 1, regulatory subunit 10	0.0708533	0.030481	0.0200983	0.0111117	0.130595	13	0.286306
316557	76867	76867_316557	Rhbdd1	Chr1 cM	Chr1:82294178-82423087(+)	rhomboid domain containing 1	Rhbdd1	Chr9 q34	rhomboid domain containing 1	0.0554902	0.0238725	0.0201021	0.00870089	0.102279	13	0.286306
499094	22719	22719_499094	Zfp61	Chr7 cM	Chr7:23990464-24000657(-)	zinc finger protein 61	Zfp61	Chr1 q21	zinc finger protein 61	-0.0428901	0.0184642	0.0201856	-0.0790793	-0.00670094	13	0.286401
498798	20844	20844_498798	Stam	Chr2 cM	Chr2:14078910-14153296(+)	signal transducing adaptor molecule (SH3 domain and ITAM motif) 1	Stam	Chr17 q12.3	signal transducing adaptor molecule	0.0360892	0.015538	0.0201981	0.00563536	0.0665431	13	0.286401
170908	230661	230661_170908	Tesk2	Chr4 cM	Chr4:116578107-116661450(+)	testis-specific kinase 2	Tesk2	Chr5 q35	testis associated actin remodelling kinase 2	0.073987	0.0318622	0.0202279	0.0115382	0.136436	12	0.286401
314618	70719	70719_314618	Arhgap45	Chr10 cM	Chr10:79852505-79867305(+)	Rho GTPase activating protein 45	Arhgap45	Chr7 q11	Rho GTPase activating protein 45	0.0757935	0.0326461	0.0202506	0.0118084	0.139779	13	0.286401
85496	18605	18605_85496	Enpp1	Chr10 cM	Chr10:24513812-24588057(-)	ectonucleotide pyrophosphatase/phosphodiesterase 1	Enpp1	Chr1 p12	ectonucleotide pyrophosphatase/phosphodiesterase 1	-0.0627177	0.0270155	0.0202575	-0.115667	-0.00976828	13	0.286401
301430	18393	18393_301430	Orc2	Chr1 cM	Chr1:58501930-58544268(-)	origin recognition complex, subunit 2	Orc2	Chr9 q31	origin recognition complex, subunit 2	0.041084	0.017706	0.0203225	0.00638081	0.0757872	12	0.286899
117096	216856	216856_117096	Nlgn2	Chr11 cM	Chr11:69713949-69728610(-)	neuroligin 2	Nlgn2	Chr10 q24	neuroligin 2	0.0647845	0.0279338	0.0203833	0.0100353	0.119534	13	0.286968
367033	22688	22688_367033	Zfp26	Chr9 cM	Chr9:20339745-20371458(-)	zinc finger protein 26	Zfp26	Chr8 q13	zinc finger protein 26	-0.0363998	0.0156962	0.0203941	-0.0671637	-0.00563577	12	0.286968
688717	380773	380773_688717	Slirp	Chr12 cM	Chr12:87490666-87496694(+)	SRA stem-loop interacting RNA binding protein	Slirp	Chr6 q31	SRA stem-loop interacting RNA binding protein	-0.0906507	0.0390972	0.0204168	-0.16728	-0.0140216	13	0.286968
295319	17156	17156_295319	Man1a2	Chr3 cM	Chr3:100469519-100592789(-)	mannosidase, alpha, class 1A, member 2	Man1a2	Chr2 q34	mannosidase, alpha, class 1A, member 2	0.0998598	0.0430905	0.0204795	0.015404	0.184316	13	0.28743
310635	16800	16800_310635	Arhgef2	Chr3 cM	Chr3:88513273-88555359(+)	Rho/Rac guanine nucleotide exchange factor 2	Arhgef2	Chr2 q34	Rho/Rac guanine nucleotide exchange factor 2	0.0529025	0.0228411	0.0205521	0.00813484	0.0976702	13	0.288028
317407	70237	70237_317407	Bhlhb9	ChrX cM	ChrX:134742388-134791828(+)	basic helix-loop-helix domain containing, class B9	Gprasp3	ChrX q32	G protein-coupled receptor associated sorting protein family member 3	-0.0790465	0.0341448	0.0206109	-0.145969	-0.0121239	13	0.288433
266600	105859	105859_266600	Csdc2	Chr15 cM	Chr15:81820960-81835142(+)	cold shock domain containing C2, RNA binding	Csdc2	Chr7 q34	cold shock domain containing C2	0.132465	0.0572437	0.020665	0.0202692	0.24466	13	0.28877
288321	224344	224344_288321	Rbm11	Chr16 cM	Chr16:75389796-75399706(+)	RNA binding motif protein 11	Rbm11	Chr11 p11	RNA binding motif protein 11	0.113794	0.0492079	0.0207498	0.0173479	0.210239	13	0.289534
313782	30843	30843_313782	Fbxl12	Chr9 cM	Chr9:20549045-20556064(-)	F-box and leucine-rich repeat protein 12	Fbxl12	Chr8 q13	F-box and leucine-rich repeat protein 12	-0.0502336	0.0217331	0.0208114	-0.0928296	-0.00763753	12	0.28988
59265	98432	98432_59265	Phlpp1	Chr1 cM	Chr1:106099599-106321975(+)	PH domain and leucine rich repeat protein phosphatase 1	Phlpp1	Chr13 p11	PH domain and leucine rich repeat protein phosphatase 1	-0.0676677	0.0292811	0.0208347	-0.125058	-0.0102777	13	0.28988
293104	13626	13626_293104	Eed	Chr7 cM	Chr7:89603862-89630184(-)	embryonic ectoderm development	Eed	Chr1 q32	embryonic ectoderm development	-0.0423876	0.018347	0.0208701	-0.0783471	-0.00642812	12	0.289952
83686	333329	333329_83686	Cngb1	Chr8 cM	Chr8:95965673-96033213(-)	cyclic nucleotide gated channel beta 1	Cngb1	Chr19 p13	cyclic nucleotide gated channel subunit beta 1	0.0537195	0.023275	0.0209974	0.00810129	0.0993378	12	0.291301
305478	71673	71673_305478	Rnf215	Chr11 cM	Chr11:4085202-4091172(+)	ring finger protein 215	Rnf215	Chr14 q21	ring finger protein 215	-0.0581173	0.0251878	0.0210345	-0.107484	-0.00875023	13	0.29133
296358	17183	17183_296358	Matn4	Chr2 cM	Chr2:164231313-164247080(-)	matrilin 4	Matn4	Chr3 q42	matrilin 4	-0.175626	0.0761303	0.02106	-0.324838	-0.0264129	13	0.29133
297388	78653	78653_297388	Bola3	Chr6 cM	Chr6:83326129-83337118(+)	bolA family member 3	Bola3	Chr4 q34	bolA family member 3	-0.0533246	0.0231407	0.021202	-0.0986795	-0.00796975	13	0.292794
315599	270151	270151_315599	Nlrx1	Chr9 cM	Chr9:44164014-44179896(-)	NLR family member X1	Nlrx1	Chr8 q22	NLR family member X1	0.0958672	0.0416203	0.0212577	0.0142929	0.177442	13	0.292794
360866	240880	240880_360866	Scyl3	Chr1 cM	Chr1:163756669-163782695(+)	SCY1-like 3 (S. cerevisiae)	Scyl3	Chr13 q23	SCY1 like pseudokinase 3	0.0403156	0.017507	0.0212884	0.00600255	0.0746287	13	0.292794
293638	27267	27267_293638	Cars1	Chr7 cM	Chr7:143110967-143153827(-)	cysteinyl-tRNA synthetase 1	Cars1	Chr1 q42	cysteinyl-tRNA synthetase 1	0.0607777	0.0263942	0.0212964	0.00904594	0.112509	12	0.292794
81730	235180	235180_81730	Fez1	Chr9 cM	Chr9:36733160-36790220(+)	fasciculation and elongation protein zeta 1	Fez1	Chr8 q22	fasciculation and elongation protein zeta 1	-0.0375523	0.0163107	0.0213179	-0.0695208	-0.00558386	13	0.292794
81718	12583	12583_81718	Cdo1	Chr18 cM	Chr18:46846260-46861462(-)	cysteine dioxygenase 1, cytosolic	Cdo1	Chr18 q11	cysteine dioxygenase type 1	0.0731309	0.0318083	0.0214984	0.0107878	0.135474	12	0.294853
305105	67948	67948_305105	Fbxo28	Chr1 cM	Chr1:182140667-182169171(-)	F-box protein 28	Fbxo28	Chr13 q26	F-box protein 28	-0.0339975	0.0148087	0.021688	-0.0630219	-0.00497309	13	0.29703
497960	216971	216971_497960	Fam222b	Chr11 cM	Chr11:77985486-78047526(+)	family with sequence similarity 222, member B	Fam222b	Chr10 q25	family with sequence similarity 222, member B	-0.0496706	0.0216425	0.0217305	-0.0920891	-0.00725201	13	0.297189
309145	72056	72056_309145	1810055G02Rik	Chr19 cM	Chr19:3758343-3767882(+)	RIKEN cDNA 1810055G02 gene	C1h11orf24	Chr1 q43	similar to human chromosome 11 open reading frame 24	0.0598046	0.0261096	0.0219911	0.00863073	0.110978	13	0.300327
307865	170571	170571_307865	Cntnap4	Chr8 cM	Chr8:113296675-113609349(+)	contactin associated protein-like 4	Cntnap4	Chr19 q12	contactin associated protein family member 4	-0.054719	0.023912	0.0221175	-0.101586	-0.00785224	13	0.300962
24678	18768	18768_24678	Pkib	Chr10 cM	Chr10:57508077-57617208(+)	protein kinase inhibitor beta, cAMP dependent, testis specific	Pkib	Chr20 q12	cAMP-dependent protein kinase inhibitor beta	-0.179203	0.0783141	0.022122	-0.332696	-0.0257107	13	0.300962
309331	109113	109113_309331	Uhrf2	Chr19 cM	Chr19:30007920-30071126(+)	ubiquitin-like, containing PHD and RING finger domains 2	Uhrf2	Chr1 q52	ubiquitin like with PHD and ring finger domains 2	-0.106712	0.0466493	0.0221643	-0.198143	-0.0152812	13	0.300962
502727	231014	231014_502727	Elapor2	Chr5 cM	Chr5:9316118-9531825(+)	endosome-lysosome associated apoptosis and autophagy regulator family member 2	Elapor2	Chr4 q12	endosome-lysosome associated apoptosis and autophagy regulator family member 2	-0.169659	0.0742064	0.0222362	-0.315101	-0.0242169	12	0.300962
301515	57751	57751_301515	Rnf25	Chr1 cM	Chr1:74632907-74640556(-)	ring finger protein 25	Rnf25	Chr9 q33	ring finger protein 25	-0.0468345	0.0204848	0.0222366	-0.0869841	-0.00668499	13	0.300962
192205	246691	246691_192205	Prok1	Chr3 cM	Chr3:107140113-107147023(-)	prokineticin 1	Prok1	Chr2 q34	prokineticin 1	-0.0161567	0.00706685	0.0222385	-0.0300075	-0.00230595	12	0.300962
316214	21425	21425_316214	Tfeb	Chr17 cM	Chr17:48047962-48103341(+)	transcription factor EB	Tfeb	Chr9 q12	transcription factor EB	0.0662639	0.028994	0.0222873	0.00943673	0.123091	12	0.300962
690961	76332	76332_690961	Cog2	Chr8 cM	Chr8:125247506-125278747(+)	component of oligomeric golgi complex 2	Cog2	Chr19 q12	component of oligomeric golgi complex 2	0.0502683	0.0220057	0.022352	0.00713795	0.0933987	13	0.300962
171040	16156	16156_171040	Il11	Chr7 cM	Chr7:4775372-4785858(-)	interleukin 11	Il11	Chr1 q12	interleukin 11	0.100931	0.0442052	0.0224166	0.0142902	0.187571	12	0.300962
306722	69635	69635_306722	Dapk1	Chr13 cM	Chr13:60749761-60911005(+)	death associated protein kinase 1	Dapk1	Chr17 p14	death associated protein kinase 1	-0.139049	0.0609041	0.0224254	-0.258419	-0.0196794	13	0.300962
498228	213006	213006_498228	Mfsd4a	Chr1 cM	Chr1:131950544-131995800(-)	major facilitator superfamily domain containing 4A	Mfsd4a	Chr13 q13	major facilitator superfamily domain containing 4A	0.0881977	0.0386323	0.02243	0.0124798	0.163915	12	0.300962
313087	70568	70568_313087	Cpne3	Chr4 cM	Chr4:19519254-19570108(-)	copine III	Cpne3	Chr5 q13	copine 3	-0.0492321	0.0215694	0.0224599	-0.0915074	-0.00695688	12	0.300962
287059	239691	239691_287059	AU021092	Chr16 cM	Chr16:5029687-5040163(-)	expressed sequence AU021092	C10h16orf89	Chr10 q12	similar to human chromosome 16 open reading frame 89	0.0708563	0.0310462	0.0224725	0.0100069	0.131706	13	0.300962
497984	268469	268469_497984	Zfp652	Chr11 cM	Chr11:95639893-95655541(+)	zinc finger protein 652	Zfp652	Chr10 q26	zinc finger protein 652	0.0589272	0.0258223	0.0224875	0.00831649	0.109538	12	0.300962
29734	110920	110920_29734	Hspa13	Chr16 cM	Chr16:75552078-75564575(-)	heat shock protein 70 family, member 13	Hspa13	Chr11 p11	heat shock protein family A (Hsp70) member 13	0.0417307	0.0182902	0.022514	0.00588247	0.0775789	12	0.300962
308624	380629	380629_308624	Heca	Chr10 cM	Chr10:17774788-17823785(-)	hdc homolog, cell cycle regulator	Heca	Chr1 p12	hdc homolog, cell cycle regulator	0.0467862	0.0205097	0.0225377	0.00658805	0.0869844	13	0.300962
85243	74769	74769_85243	Pik3cb	Chr9 cM	Chr9:98920455-99022264(-)	phosphatidylinositol-4,5-bisphosphate 3-kinase catalytic subunit beta	Pik3cb	Chr8 q31	phosphatidylinositol-4,5-bisphosphate 3-kinase, catalytic subunit beta	-0.0524453	0.0229995	0.0225907	-0.0975234	-0.00736724	13	0.301251
25538	20103	20103_25538	Rps5	Chr7 cM	Chr7:12656223-12660613(+)	ribosomal protein S5	Rps5	Chr1 q21	ribosomal protein S5	-0.0768976	0.0337318	0.0226267	-0.143011	-0.0107846	13	0.301314
64186	17172	17172_64186	Ascl1	Chr10 cM	Chr10:87326681-87329522(-)	achaete-scute family bHLH transcription factor 1	Ascl1	Chr7 q13	achaete-scute family bHLH transcription factor 1	-0.168367	0.0738897	0.0226895	-0.313188	-0.0235456	13	0.301733
365699	68646	68646_365699	Nadk2	Chr15 cM	Chr15:9071340-9110584(+)	NAD kinase 2, mitochondrial	Nadk2	Chr2 q16	NAD kinase 2, mitochondrial	-0.0916506	0.0402533	0.0227955	-0.170546	-0.0127555	12	0.302337
360914	231507	231507_360914	Plac8	Chr5 cM	Chr5:100701591-100720111(-)	placenta-specific 8	Plac8	Chr14 p22	placenta associated 8	0.0720858	0.0316609	0.0227978	0.0100315	0.13414	12	0.302337
361005	66121	66121_361005	Chchd1	Chr14 cM	Chr14:20753095-20754493(+)	coiled-coil-helix-coiled-coil-helix domain containing 1	Chchd1	Chr15 p16	coiled-coil-helix-coiled-coil-helix domain containing 1	-0.0563916	0.0247813	0.0228721	-0.104962	-0.00782101	13	0.302537
294800	19355	19355_294800	Rad1	Chr15 cM	Chr15:10486104-10499149(+)	RAD1 checkpoint DNA exonuclease	Rad1	Chr2 q16	RAD1 checkpoint DNA exonuclease	0.0887207	0.0389895	0.0228757	0.0123027	0.165139	13	0.302537
287531	280408	280408_287531	Rilp	Chr11 cM	Chr11:75400920-75403994(+)	Rab interacting lysosomal protein	Rilp	Chr10 q24	Rab interacting lysosomal protein	0.105303	0.0463034	0.0229544	0.0145498	0.196056	13	0.302869
361383	26364	26364_361383	Adgre5	Chr8 cM	Chr8:84449874-84467812(-)	adhesion G protein-coupled receptor E5	Adgre5	Chr19 q11	adhesion G protein-coupled receptor E5	0.0466113	0.0204972	0.0229641	0.00643752	0.0867851	13	0.302869
312677	67200	67200_312677	Ccdc77	Chr6 cM	Chr6:120301283-120341330(-)	coiled-coil domain containing 77	Ccdc77	Chr4 q42	coiled-coil domain containing 77	-0.0682489	0.0300196	0.0229973	-0.127086	-0.00941161	13	0.302869
64529	13030	13030_64529	Ctsb	Chr14 cM	Chr14:63359911-63383372(+)	cathepsin B	Ctsb	Chr15 p12	cathepsin B	0.0698678	0.0307382	0.0230266	0.00962195	0.130114	13	0.302869
65192	26458	26458_65192	Slc27a2	Chr2 cM	Chr2:126394944-126430163(+)	solute carrier family 27 (fatty acid transporter), member 2	Slc27a2	Chr3 q36	solute carrier family 27 member 2	-0.258391	0.113796	0.0231687	-0.481428	-0.035354	12	0.304309
245955	19039	19039_245955	Lgals3bp	Chr11 cM	Chr11:118283573-118292787(-)	lectin, galactoside-binding, soluble, 3 binding protein	Lgals3bp	Chr10 q32.3	galectin 3 binding protein	0.138179	0.0608711	0.0232058	0.018874	0.257484	13	0.304309
310669	229593	229593_310669	Golph3l	Chr3 cM	Chr3:95496280-95526553(+)	golgi phosphoprotein 3-like	Golph3l	Chr2 q34	golgi phosphoprotein 3-like	0.0571954	0.0252142	0.0233059	0.00777651	0.106614	13	0.304309
24582	17880	17880_24582	Myh11	Chr16 cM	Chr16:14012392-14109227(-)	myosin, heavy polypeptide 11, smooth muscle	Myh11	Chr10 q11	myosin heavy chain 11	-0.0991148	0.0436996	0.0233236	-0.184765	-0.0134651	13	0.304309
303382	276952	276952_303382	Rasl10b	Chr11 cM	Chr11:83299963-83311865(+)	RAS-like, family 10, member B	Rasl10b	Chr10 q26	RAS-like, family 10, member B	0.0398179	0.0175561	0.0233264	0.0054087	0.0742272	13	0.304309
304244	320365	320365_304244	Fry	Chr5 cM	Chr5:150042110-150421218(+)	FRY microtubule binding protein	Fry	Chr12 p12	FRY microtubule binding protein	-0.0478263	0.0210912	0.0233539	-0.0891643	-0.0064883	13	0.304309
294292	56409	56409_294292	Nudt3	Chr17 cM	Chr17:27798356-27842426(-)	nudix hydrolase 3	Nudt3	Chr20 p12	nudix hydrolase 3	-0.0557785	0.0245987	0.0233573	-0.103991	-0.00756594	12	0.304309
117108	76898	76898_117108	B3gat1	Chr9 cM	Chr9:26644813-26672646(+)	beta-1,3-glucuronyltransferase 1	B3gat1	Chr8 q13	beta-1,3-glucuronyltransferase 1	-0.0735384	0.0324658	0.0235062	-0.13717	-0.00990664	13	0.305597
83504	16591	16591_83504	Kl	Chr5 cM	Chr5:150876072-150917282(+)	klotho	Kl	Chr12 p12	Klotho	-0.600251	0.265025	0.0235197	-1.11969	-0.080812	13	0.305597
310612	67781	67781_310612	Ilf2	Chr3 cM	Chr3:90383433-90395686(+)	interleukin enhancer binding factor 2	Ilf2	Chr2 q34	interleukin enhancer binding factor 2	0.0331288	0.0146499	0.0237369	0.00441546	0.0618422	13	0.307734
362324	252875	252875_362324	Mios	Chr6 cM	Chr6:8209222-8236274(+)	meiosis regulator for oocyte development	Mios	Chr4 q21	meiosis regulator for oocyte development	0.0449853	0.0198946	0.0237481	0.00599258	0.083978	12	0.307734
289233	19298	19298_289233	Pex19	Chr1 cM	Chr1:171954322-171964060(+)	peroxisomal biogenesis factor 19	Pex19	Chr13 q24	peroxisomal biogenesis factor 19	0.0428051	0.0189532	0.0239172	0.00565741	0.0799528	13	0.309126
298309	77809	77809_298309	Lrrc42	Chr4 cM	Chr4:107090711-107110729(-)	leucine rich repeat containing 42	Lrrc42	Chr5 q34	leucine rich repeat containing 42	-0.131868	0.0583941	0.0239304	-0.246319	-0.0174178	12	0.309126
24816	21390	21390_24816	Tbxa2r	Chr10 cM	Chr10:81164565-81171006(+)	thromboxane A2 receptor	Tbxa2r	Chr7 q11	thromboxane A2 receptor	0.0903002	0.0399989	0.0239727	0.0119038	0.168697	12	0.309126
54309	53420	53420_54309	Syt5	Chr7 cM	Chr7:4542764-4550540(-)	synaptotagmin V	Syt5	Chr1 q12	synaptotagmin 5	0.132991	0.0589275	0.0240165	0.0174956	0.248487	13	0.309126
498225	16865	16865_498225	Eif2d	Chr1 cM	Chr1:131080918-131115395(+)	eukaryotic translation initiation factor 2D	Eif2d	Chr13 q13	eukaryotic translation initiation factor 2D	0.0483249	0.0214175	0.0240501	0.00634736	0.0903024	13	0.309126
259170	192160	192160_259170	Casc3	Chr11 cM	Chr11:98700634-98724633(+)	exon junction complex subunit	Casc3	Chr10 q31	CASC3 exon junction complex subunit	-0.0518893	0.0230042	0.0240927	-0.0969767	-0.00680195	13	0.309126
292023	234734	234734_292023	Aars1	Chr8 cM	Chr8:111759781-111784237(+)	alanyl-tRNA synthetase 1	Aars1	Chr19 q12	alanyl-tRNA synthetase 1	0.0579218	0.0256983	0.0242016	0.00755402	0.10829	13	0.309126
361976	229503	229503_361976	Mettl25b	Chr3 cM	Chr3:87829908-87838024(-)	methyltransferase like 25B	Mettl25b	Chr2 q34	methyltransferase like 25B	-0.0585703	0.0259866	0.0242045	-0.109503	-0.00763754	12	0.309126
25743	16522	16522_25743	Kcnj6	Chr16 cM	Chr16:94549495-94798560(-)	potassium inwardly-rectifying channel, subfamily J, member 6	Kcnj6	Chr11 q11	potassium inwardly-rectifying channel, subfamily J, member 6	0.0524412	0.0232693	0.0242171	0.00683425	0.0980481	13	0.309126
50658	26420	26420_50658	Mapk9	Chr11 cM	Chr11:49737578-49777248(+)	mitogen-activated protein kinase 9	Mapk9	Chr10 q21	mitogen-activated protein kinase 9	0.0824473	0.0365935	0.0242554	0.0107254	0.154169	13	0.309126
58844	50915	50915_58844	Grb14	Chr2 cM	Chr2:64742820-64853143(-)	growth factor receptor bound protein 14	Grb14	Chr3 q21	growth factor receptor bound protein 14	-0.239538	0.106321	0.024261	-0.447924	-0.0311528	13	0.309126
366854	69754	69754_366854	Fbxo7	Chr10 cM	Chr10:85857836-85887737(+)	F-box protein 7	Fbxo7	Chr7 q13	F-box protein 7	-0.0344704	0.0153006	0.0242667	-0.0644591	-0.0044818	13	0.309126
303476	66610	66610_303476	Abi3	Chr11 cM	Chr11:95720900-95733302(-)	ABI family member 3	Abi3	Chr10 q26	ABI family, member 3	0.0608621	0.0270164	0.0242729	0.00791089	0.113813	13	0.309126
680466	71910	71910_680466	Plpp5	Chr8 cM	Chr8:26210064-26214914(+)	phospholipid phosphatase 5	Plpp5	Chr16 q12.4	phospholipid phosphatase 5	0.042632	0.0189422	0.024409	0.00550586	0.0797581	13	0.310449
117582	72309	72309_117582	Tmem158	Chr9 cM	Chr9:123088118-123089829(-)	transmembrane protein 158	Tmem158	Chr8 q32	transmembrane protein 158	0.297838	0.132474	0.0245592	0.0381926	0.557483	13	0.311169
304578	231642	231642_304578	Alkbh2	Chr5 cM	Chr5:114261987-114266279(-)	alkB homolog 2, alpha-ketoglutarate-dependent dioxygenase	Alkbh2	Chr12 q16	alkB homolog 2, alpha-ketoglutarate-dependent dioxygenase	-0.0781277	0.0347506	0.0245608	-0.146238	-0.0100178	12	0.311169
305021	109232	109232_305021	Sccpdh	Chr1 cM	Chr1:179495796-179514754(+)	saccharopine dehydrogenase (putative)	Sccpdh	Chr13 q26	saccharopine dehydrogenase (putative)	0.122345	0.0544186	0.0245626	0.0156861	0.229003	12	0.311169
296936	214704	214704_296936	Iqub	Chr6 cM	Chr6:24444864-24515066(-)	IQ motif and ubiquitin domain containing	Iqub	Chr4 q22	IQ motif and ubiquitin domain containing	-0.0646142	0.0287483	0.0246029	-0.12096	-0.00826853	12	0.31127
315745	14155	14155_315745	Fem1b	Chr9 cM	Chr9:62699106-62718930(-)	fem 1 homolog b	Fem1b	Chr8 q24	fem-1 homolog B	0.0606226	0.0269934	0.0247147	0.00771656	0.113529	13	0.311844
315191	14114	14114_315191	Fbln1	Chr15 cM	Chr15:85090150-85170495(+)	fibulin 1	Fbln1	Chr7 q34	fibulin 1	-0.168319	0.0749612	0.0247416	-0.31524	-0.0213977	13	0.311844
680203	93891	93891_680203	Pcdhb20	Chr18 cM	Chr18:37637332-37640713(+)	protocadherin beta 20	Pcdhb20	Chr18 p11	protocadherin beta 20	0.0540983	0.0240934	0.0247455	0.00687601	0.101321	13	0.311844
308587	243967	243967_308587	Ntn5	Chr7 cM	Chr7:45333519-45343980(+)	netrin 5	Ntn5	Chr1 q22	netrin 5	-0.316853	0.141161	0.0247922	-0.593524	-0.0401831	13	0.312025
114553	17969	17969_114553	Ncf1	Chr5 cM	Chr5:134248907-134258479(-)	neutrophil cytosolic factor 1	Ncf1	Chr12 q12	neutrophil cytosolic factor 1	0.0574382	0.0256052	0.0248826	0.00725283	0.107624	12	0.312392
292912	69903	69903_292912	Rasip1	Chr7 cM	Chr7:45276961-45288516(+)	Ras interacting protein 1	Rasip1	Chr1 q22	Ras interacting protein 1	-0.0647613	0.0288706	0.0248868	-0.121347	-0.00817591	13	0.312392
83823	67903	67903_83823	Gipc1	Chr8 cM	Chr8:84379306-84391323(+)	GIPC PDZ domain containing family, member 1	Gipc1	Chr19 q11	GIPC PDZ domain containing family, member 1	0.0599687	0.02674	0.0249187	0.00755932	0.112378	12	0.312392
25470	16493	16493_25470	Kcna5	Chr6 cM	Chr6:126509514-126512375(-)	potassium voltage-gated channel, shaker-related subfamily, member 5	Kcna5	Chr4 q42	potassium voltage-gated channel subfamily A member 5	-0.271862	0.121289	0.0249978	-0.509584	-0.0341396	13	0.31255
170520	114886	114886_170520	Cygb	Chr11 cM	Chr11:116536421-116544887(-)	cytoglobin	Cygb	Chr10 q32.2	cytoglobin	-0.268336	0.119744	0.0250312	-0.50303	-0.0336428	13	0.31255
303310	15248	15248_303310	Hic1	Chr11 cM	Chr11:75055391-75060345(-)	hypermethylated in cancer 1	Hic1	Chr10 q24	HIC ZBTB transcriptional repressor 1	0.0554047	0.0247307	0.0250702	0.0069334	0.103876	12	0.31255
289353	226781	226781_289353	Slc30a10	Chr1 cM	Chr1:185187045-185200959(+)	solute carrier family 30, member 10	Slc30a10	Chr13 q26	solute carrier family 30, member 10	-0.114589	0.0511679	0.0251249	-0.214877	-0.0143021	13	0.31255
58965	51801	51801_58965	Ramp1	Chr1 cM	Chr1:91107544-91152918(+)	receptor (calcitonin) activity modifying protein 1	Ramp1	Chr9 q36	receptor activity modifying protein 1	0.042768	0.0190978	0.0251288	0.00533694	0.080199	13	0.31255
290234	52585	52585_290234	Dhrs1	Chr14 cM	Chr14:55976477-55983147(-)	dehydrogenase/reductase 1	Dhrs1	Chr15 p13	dehydrogenase/reductase 1	0.102346	0.0457036	0.0251339	0.0127684	0.191923	13	0.31255
192645	22378	22378_192645	Wbp2	Chr11 cM	Chr11:115969399-115977821(-)	WW domain binding protein 2	Wbp2	Chr10 q32.1	WW domain binding protein 2	0.0669049	0.029884	0.0251676	0.00833335	0.125476	13	0.31255
171068	18986	18986_171068	Pou2f1	Chr1 cM	Chr1:165692723-165830247(-)	POU domain, class 2, transcription factor 1	Pou2f1	Chr13 q23	POU class 2 homeobox 1	-0.0638637	0.0285302	0.025191	-0.119782	-0.00794556	13	0.31255
303407	66569	66569_303407	Gdpd1	Chr11 cM	Chr11:86924693-86964888(-)	glycerophosphodiester phosphodiesterase domain containing 1	Gdpd1	Chr10 q26	glycerophosphodiester phosphodiesterase domain containing 1	0.0643968	0.0287767	0.0252332	0.00799558	0.120798	13	0.312647
406164	18515	18515_406164	Pbx2	Chr17 cM	Chr17:34811233-34816374(+)	pre B cell leukemia homeobox 2	Pbx2	Chr20 p12	PBX homeobox 2	-0.106601	0.0476514	0.0252801	-0.199996	-0.0132057	13	0.312647
298518	12986	12986_298518	Csf3r	Chr4 cM	Chr4:125918343-125938233(+)	colony stimulating factor 3 receptor	Csf3r	Chr5 q36	colony stimulating factor 3 receptor	0.0431927	0.0193181	0.0253607	0.00532987	0.0810555	12	0.312647
287936	76872	76872_287936	Ccdc116	Chr16 cM	Chr16:16956928-16965093(-)	coiled-coil domain containing 116	Ccdc116	Chr11 q23	coiled-coil domain containing 116	0.0595893	0.0266558	0.0253837	0.00734498	0.111834	12	0.312647
292732	18223	18223_292732	Numbl	Chr7 cM	Chr7:26957884-26981570(+)	numb-like	Numbl	Chr1 q21	NUMB-like, endocytic adaptor protein	0.0607908	0.0271957	0.0253969	0.00748828	0.114093	13	0.312647
24260	12671	12671_24260	Chrm3	Chr13 cM	Chr13:9925522-10410883(-)	cholinergic receptor, muscarinic 3, cardiac	Chrm3	Chr17 q12.1	cholinergic receptor, muscarinic 3	0.107972	0.048305	0.0254032	0.013296	0.202648	13	0.312647
25368	11534	11534_25368	Adk	Chr14 cM	Chr14:21102642-21498637(+)	adenosine kinase	Adk	Chr15 p16	adenosine kinase	-0.0697971	0.0312329	0.0254351	-0.131013	-0.00858175	13	0.312647
499114	233040	233040_499114	Fbxo27	Chr7 cM	Chr7:28392274-28398763(+)	F-box protein 27	Fbxo27	Chr1 q21	F-box protein 27	0.073311	0.0328106	0.0254586	0.00900347	0.137619	13	0.312647
294712	60411	60411_294712	Cenpk	Chr13 cM	Chr13:104365474-104386130(+)	centromere protein K	Cenpk	Chr2 q13	centromere protein K	0.0558256	0.0250008	0.0255517	0.00682505	0.104826	12	0.313391
308576	59047	59047_308576	Pnkp	Chr7 cM	Chr7:44506563-44512416(+)	polynucleotide kinase 3'- phosphatase	Pnkp	Chr1 q22	polynucleotide kinase 3'-phosphatase	0.0627191	0.0280992	0.025611	0.00764569	0.117793	13	0.313608
363040	20443	20443_363040	St3gal4	Chr9 cM	Chr9:34957872-35028160(-)	ST3 beta-galactoside alpha-2,3-sialyltransferase 4	St3gal4	Chr8 q21	ST3 beta-galactoside alpha-2,3-sialyltransferase 4	-0.122667	0.0549668	0.0256377	-0.2304	-0.014934	13	0.313608
64467	12496	12496_64467	Entpd2	Chr2 cM	Chr2:25285886-25291333(+)	ectonucleoside triphosphate diphosphohydrolase 2	Entpd2	Chr3 p13	ectonucleoside triphosphate diphosphohydrolase 2	0.0623553	0.0279468	0.0256671	0.00758052	0.11713	12	0.313608
309586	22670	22670_309586	Trim26	Chr17 cM	Chr17:37148026-37170290(+)	tripartite motif-containing 26	Trim26	Chr20 p12	tripartite motif-containing 26	0.0428843	0.0192327	0.0257629	0.00518902	0.0805796	13	0.313829
116563	11773	11773_116563	Ap2m1	Chr16 cM	Chr16:20354230-20363659(+)	adaptor-related protein complex 2, mu 1 subunit	Ap2m1	Chr11 q23	adaptor related protein complex 2 subunit mu 1	0.0864225	0.0387666	0.0257935	0.0104415	0.162404	13	0.313829
83801	69202	69202_83801	Ptms	Chr6 cM	Chr6:124890638-124894909(-)	parathymosin	Ptms	Chr4 q42	parathymosin	0.107228	0.0481017	0.0258013	0.0129502	0.201505	12	0.313829
81808	13865	13865_81808	Nr2f1	Chr13 cM	Chr13:78337090-78346954(-)	nuclear receptor subfamily 2, group F, member 1	Nr2f1	Chr2 q11	nuclear receptor subfamily 2, group F, member 1	-0.114568	0.0514092	0.0258442	-0.215328	-0.0138076	13	0.313829
366017	227715	227715_366017	Exosc2	Chr2 cM	Chr2:31560727-31571361(+)	exosome component 2	Exosc2	Chr3 p12	exosome component 2	-0.0701845	0.0314943	0.0258482	-0.131912	-0.00845688	12	0.313829
362687	225027	225027_362687	Srsf7	Chr17 cM	Chr17:80507509-80514734(-)	serine and arginine-rich splicing factor 7	Srsf7	Chr6 q12	serine and arginine rich splicing factor 7	-0.0407715	0.0183014	0.0258955	-0.0766417	-0.00490133	13	0.314008
94271	11957	11957_94271	Atp5pf	Chr16 cM	Chr16:84624754-84632495(-)	ATP synthase peripheral stalk subunit F6	Atp5pf	Chr11 q11	ATP synthase peripheral stalk subunit F6	-0.0522863	0.0234885	0.0260117	-0.0983229	-0.00624964	12	0.31502
25521	19085	19085_25521	Prkar1b	Chr5 cM	Chr5:139003061-139135756(-)	protein kinase, cAMP dependent regulatory, type I beta	Prkar1b	Chr12 q11	protein kinase cAMP-dependent type I regulatory subunit beta	0.207162	0.0931623	0.026171	0.024567	0.389757	13	0.316323
362902	223499	223499_362902	Dcaf13	Chr15 cM	Chr15:38976300-39010251(+)	DDB1 and CUL4 associated factor 13	Dcaf13	Chr7 q31	DDB1 and CUL4 associated factor 13	0.0400226	0.0180002	0.026185	0.00474292	0.0753023	13	0.316323
50689	26417	26417_50689	Mapk3	Chr7 cM	Chr7:126358798-126364988(+)	mitogen-activated protein kinase 3	Mapk3	Chr1 q36	mitogen activated protein kinase 3	-0.162697	0.0732183	0.0262781	-0.306202	-0.0191914	13	0.316769
25308	13014	13014_25308	Cstb	Chr10 cM	Chr10:78261504-78263456(+)	cystatin B	Cstb	Chr20 p12	cystatin B	0.0489504	0.0220329	0.0263038	0.00576674	0.092134	13	0.316769
307428	106869	106869_307428	Tnfaip8	Chr18 cM	Chr18:50112494-50226296(+)	tumor necrosis factor, alpha-induced protein 8	Tnfaip8	Chr18 q11	TNF alpha induced protein 8	-0.0590533	0.0265956	0.0263905	-0.11118	-0.00692688	13	0.316769
24240	69719	69719_24240	Cad	Chr5 cM	Chr5:31212124-31235823(+)	carbamoyl-phosphate synthetase 2, aspartate transcarbamylase, and dihydroorotase	Cad	Chr6 q14	carbamoyl-phosphate synthetase 2, aspartate transcarbamylase, and dihydroorotase	-0.0455586	0.0205206	0.0264089	-0.0857782	-0.00533906	13	0.316769
309051	27392	27392_309051	Pign	Chr1 cM	Chr1:105446147-105591402(-)	phosphatidylinositol glycan anchor biosynthesis, class N	Pign	Chr13 p11	phosphatidylinositol glycan anchor biosynthesis, class N	0.0540628	0.0243526	0.026419	0.00633249	0.101793	12	0.316769
29191	21334	21334_29191	Tac2	Chr10 cM	Chr10:127560347-127567637(+)	tachykinin 2	Tac3	Chr7 q22	tachykinin precursor 3	0.367815	0.165704	0.0264386	0.0430406	0.692589	13	0.316769
298443	68276	68276_298443	Toe1	Chr4 cM	Chr4:116661199-116664785(-)	target of EGR1, member 1 (nuclear)	Toe1	Chr5 q35	target of EGR1, exonuclease	0.0455699	0.0205338	0.0264691	0.00532432	0.0858155	13	0.316769
79220	14804	14804_79220	Grid2	Chr6 cM	Chr6:63232860-64681307(+)	glutamate receptor, ionotropic, delta 2	Grid2	Chr4 q31	glutamate ionotropic receptor delta type subunit 2	-0.0805012	0.0362827	0.0265058	-0.151614	-0.00938835	13	0.316769
688730	80910	80910_688730	Gpr84	Chr15 cM	Chr15:103216662-103219039(-)	G protein-coupled receptor 84	Gpr84	Chr7 q36	G protein-coupled receptor 84	0.125075	0.0563771	0.026518	0.0145778	0.235572	13	0.316769
361695	66990	66990_361695	Tmem134	Chr19 cM	Chr19:4175960-4182306(+)	transmembrane protein 134	Tmem134	Chr1 q43	transmembrane protein 134	0.0449406	0.0202661	0.026587	0.00521982	0.0846614	12	0.317199
360466	106205	106205_360466	Zc3h7a	Chr16 cM	Chr16:10954458-10994257(-)	zinc finger CCCH type containing 7 A	Zc3h7a	Chr10 q11	zinc finger CCCH type containing 7 A	-0.0688999	0.0310813	0.0266391	-0.129818	-0.0079817	12	0.317221
313057	230779	230779_313057	Serinc2	Chr4 cM	Chr4:130147289-130172993(-)	serine incorporator 2	Serinc2	Chr5 q36	serine incorporator 2	0.353695	0.159628	0.0267089	0.0408299	0.666561	13	0.317221
116484	22166	22166_116484	Txn1	Chr4 cM	Chr4:57943373-57956411(-)	thioredoxin 1	Txn1	Chr5 q24	thioredoxin 1	0.0854302	0.0385595	0.0267228	0.00985503	0.161005	12	0.317221
292935	53415	53415_292935	Htatip2	Chr7 cM	Chr7:49408863-49423723(+)	HIV-1 Tat interactive protein 2	Htatip2	Chr1 q22	HIV-1 Tat interactive protein 2	0.116769	0.0527089	0.0267351	0.0134619	0.220077	13	0.317221
305258	65961	65961_305258	Utp3	Chr5 cM	Chr5:88702321-88703949(+)	UTP3 small subunit processome component	Utp3	Chr14 p22	UTP3, small subunit processome component	0.0375217	0.0169435	0.0267926	0.00431317	0.0707303	12	0.317221
304302	231861	231861_304302	Tnrc18	Chr5 cM	Chr5:142710416-142803417(-)	trinucleotide repeat containing 18	Tnrc18	Chr12 p11	trinucleotide repeat containing 18	-0.0844303	0.0381279	0.0268016	-0.15916	-0.00970093	12	0.317221
310341	329628	329628_310341	Fat4	Chr3 cM	Chr3:38941089-39066134(+)	FAT atypical cadherin 4	Fat4	Chr2 q25	FAT atypical cadherin 4	-0.416618	0.188163	0.0268195	-0.78541	-0.0478255	12	0.317221
295672	14231	14231_295672	Fkbp7	Chr2 cM	Chr2:76493378-76503442(-)	FK506 binding protein 7	Fkbp7	Chr3 q24	FKBP prolyl isomerase 7	0.0966967	0.0436957	0.0269006	0.0110547	0.182339	12	0.31779
282581	14368	14368_282581	Fzd6	Chr15 cM	Chr15:38869673-38901587(+)	frizzled class receptor 6	Fzd6	Chr7 q22	frizzled class receptor 6	0.0576633	0.0260856	0.0270677	0.00653643	0.10879	13	0.319372
81753	213527	213527_81753	Pth2r	Chr1 cM	Chr1:65321215-65428403(+)	parathyroid hormone 2 receptor	Pth2r	Chr9 q32	parathyroid hormone 2 receptor	-0.0515012	0.0233207	0.0272169	-0.0972088	-0.00579351	12	0.32074
25548	20505	20505_25548	Slc34a1	Chr13 cM	Chr13:55547435-55562508(+)	solute carrier family 34 (sodium phosphate), member 1	Slc34a1	Chr17 p14	solute carrier family 34 member 1	-0.0480769	0.021776	0.0272584	-0.090757	-0.00539682	12	0.320836
25611	18416	18416_25611	Otc	ChrX cM	ChrX:10118584-10187275(+)	ornithine transcarbamylase	Otc	ChrX q12	ornithine transcarbamylase	0.0517392	0.0234438	0.0273177	0.00579024	0.0976882	12	0.321141
60350	12475	12475_60350	Cd14	Chr18 cM	Chr18:36858120-36859851(-)	CD14 antigen	Cd14	Chr18 p11	CD14 molecule	0.09338	0.0423439	0.0274349	0.0103874	0.176373	13	0.322126
362871	13713	13713_362871	Elk3	Chr10 cM	Chr10:93083276-93146997(-)	ELK3, member of ETS oncogene family	Elk3	Chr7 q13	ETS transcription factor ELK3	0.0997739	0.0453186	0.0276929	0.010951	0.188597	13	0.324343
25482	17532	17532_25482	Mras	Chr9 cM	Chr9:99267473-99319434(-)	muscle and microspikes RAS	Mras	Chr8 q31	muscle RAS oncogene homolog	0.0693337	0.0314976	0.0277191	0.00759956	0.131068	13	0.324343
298282	67013	67013_298282	Oma1	Chr4 cM	Chr4:103171009-103229065(+)	OMA1 zinc metallopeptidase	Oma1	Chr5 q33	OMA1 zinc metallopeptidase	-0.0999934	0.0454336	0.0277455	-0.189042	-0.0109451	13	0.324343
64826	15220	15220_64826	Foxq1	Chr13 cM	Chr13:31742153-31744959(+)	forkhead box Q1	Foxq1	Chr17 p12	forkhead box Q1	-0.221351	0.100605	0.0277933	-0.418533	-0.0241682	13	0.324343
85247	20200	20200_85247	S100a6	Chr3 cM	Chr3:90520189-90531488(+)	S100 calcium binding protein A6 (calcyclin)	S100a6	Chr2 q34	S100 calcium binding protein A6	0.330748	0.150343	0.0278102	0.0360809	0.625416	13	0.324343
315120	105844	105844_315120	Card10	Chr15 cM	Chr15:78659338-78687242(-)	caspase recruitment domain family, member 10	Card10	Chr7 q34	caspase recruitment domain family, member 10	-0.24876	0.113102	0.0278474	-0.470435	-0.027084	13	0.324343
311130	23992	23992_311130	Prkra	Chr2 cM	Chr2:76460242-76478359(-)	protein kinase, interferon inducible double stranded RNA dependent activator	Prkra	Chr3 q24	protein activator of interferon induced protein kinase EIF2AK2	-0.114526	0.0520815	0.0278802	-0.216603	-0.0124477	13	0.324343
246307	66514	66514_246307	Asrgl1	Chr19 cM	Chr19:9089083-9112930(-)	asparaginase like 1	Asrgl1	Chr1 q43	asparaginase and isoaspartyl peptidase 1	-0.0806936	0.0366992	0.0278932	-0.152623	-0.00876453	13	0.324343
317464	17692	17692_317464	Msl3	ChrX cM	ChrX:167437113-167456894(-)	MSL complex subunit 3	Msl3	ChrX q13	MSL complex subunit 3	0.0469669	0.0213662	0.0279357	0.00508995	0.0888439	12	0.324445
291463	19038	19038_291463	Ppic	Chr18 cM	Chr18:53539413-53551079(-)	peptidylprolyl isomerase C	Ppic	Chr18 q11	peptidylprolyl isomerase C	-0.22846	0.103965	0.0279868	-0.432227	-0.0246924	13	0.32457
360477	74022	74022_360477	Glyr1	Chr16 cM	Chr16:4831773-4867727(-)	glyoxylate reductase 1 homolog (Arabidopsis)	Glyr1	Chr10 q12	glyoxylate reductase 1 homolog	0.0330639	0.0150489	0.0280138	0.00356853	0.0625593	12	0.32457
500065	232670	232670_500065	Tspan33	Chr6 cM	Chr6:29694221-29718558(+)	tetraspanin 33	Tspan33	Chr4 q22	tetraspanin 33	-0.218674	0.0995812	0.0280963	-0.41385	-0.0234986	13	0.324864
499593	20674	20674_499593	Sox2	Chr3 cM	Chr3:34704554-34706610(+)	SRY (sex determining region Y)-box 2	Sox2	Chr2 q24	SRY-box transcription factor 2	-0.0498369	0.0226965	0.0281067	-0.0943214	-0.00535251	12	0.324864
501088	72238	72238_501088	Tbc1d5	Chr17 cM	Chr17:51040152-51486380(-)	TBC1 domain family, member 5	Tbc1d5	Chr9 q11	TBC1 domain family, member 5	0.037175	0.0169393	0.0281923	0.00397457	0.0703755	12	0.325463
362017	72023	72023_362017	Cyb561d1	Chr3 cM	Chr3:108103003-108108528(-)	cytochrome b-561 domain containing 1	Cyb561d1	Chr2 q34	cytochrome b561 family, member D1	0.0864263	0.0394011	0.0282712	0.00920165	0.163651	13	0.325723
314171	328110	328110_314171	Prpf39	Chr12 cM	Chr12:65083107-65110160(+)	pre-mRNA processing factor 39	Prpf39	Chr6 q24	pre-mRNA processing factor 39	-0.0468025	0.0213384	0.0282826	-0.0886251	-0.00497998	13	0.325723
287983	208624	208624_287983	Alg3	Chr16 cM	Chr16:20424208-20429515(-)	ALG3 alpha-1,3- mannosyltransferase	Alg3	Chr11 q23	ALG3, alpha-1,3- mannosyltransferase	0.0417588	0.0190545	0.028412	0.00441276	0.0791049	13	0.326017
83505	20454	20454_83505	St3gal5	Chr6 cM	Chr6:72074576-72131555(+)	ST3 beta-galactoside alpha-2,3-sialyltransferase 5	St3gal5	Chr4 q32	ST3 beta-galactoside alpha-2,3-sialyltransferase 5	0.0884997	0.0403872	0.0284315	0.00934223	0.167657	13	0.326017
298317	22209	22209_298317	Ube2a	ChrX cM	ChrX:36137948-36147875(+)	ubiquitin-conjugating enzyme E2A	Ube2a	ChrX q34	ubiquitin-conjugating enzyme E2A	0.0354427	0.0161753	0.0284398	0.00373974	0.0671456	13	0.326017
361882	110596	110596_361882	Arhgef28	Chr13 cM	Chr13:98035977-98342947(-)	Rho guanine nucleotide exchange factor 28	Arhgef28	Chr2 q12	Rho guanine nucleotide exchange factor 28	-0.123052	0.056166	0.0284619	-0.233135	-0.0129685	13	0.326017
64803	70839	70839_64803	P2ry12	Chr3 cM	Chr3:59123693-59170292(-)	purinergic receptor P2Y, G-protein coupled 12	P2ry12	Chr2 q26	purinergic receptor P2Y12	0.0824552	0.0376397	0.0284774	0.00868279	0.156228	13	0.326017
307842	234729	234729_307842	Vac14	Chr8 cM	Chr8:111345217-111447030(+)	Vac14 homolog (S. cerevisiae)	Vac14	Chr19 q12	VAC14 component of PIKFYVE complex	-0.0802153	0.0366261	0.0285161	-0.152001	-0.00842941	13	0.326073
304132	53858	53858_304132	Rwdd2b	Chr16 cM	Chr16:87230295-87237461(-)	RWD domain containing 2B	Rwdd2b	Chr11 q11	RWD domain containing 2B	-0.0515677	0.0235618	0.0286251	-0.097748	-0.00538735	13	0.326334
363077	213550	213550_363077	Dis3l	Chr9 cM	Chr9:64214038-64248570(-)	DIS3 like exosome 3'-5' exoribonuclease	Dis3l	Chr8 q24	DIS3-like exosome 3'-5' exoribonuclease	-0.0350277	0.0160058	0.028638	-0.0663985	-0.00365686	13	0.326334
305310	75991	75991_305310	Slain2	Chr5 cM	Chr5:73071705-73136184(+)	SLAIN motif family, member 2	Slain2	Chr14 p11	SLAIN motif family, member 2	0.0408513	0.0186721	0.0286823	0.00425467	0.077448	13	0.326334
289797	268379	268379_289797	Abca13	Chr11 cM	Chr11:9141942-9634259(+)	ATP-binding cassette, sub-family A member 13	Abca13	Chr14 q21	ATP binding cassette subfamily A member 13	0.0454752	0.0207863	0.028688	0.00473477	0.0862156	12	0.326334
171525	27015	27015_171525	Polk	Chr13 cM	Chr13:96617198-96679087(-)	polymerase (DNA directed), kappa	Polk	Chr2 q12	DNA polymerase kappa	-0.0634634	0.0290126	0.0287102	-0.120327	-0.00659975	13	0.326334
689161	57436	57436_689161	Gabarapl1	Chr6 cM	Chr6:129510155-129519294(+)	GABA type A receptor associated protein like 1	Gabarapl1	Chr4 q42	GABA type A receptor associated protein like 1	0.0422528	0.0193226	0.0287639	0.00438126	0.0801243	12	0.326334
291926	213435	213435_291926	Mylk3	Chr8 cM	Chr8:86050933-86112969(-)	myosin light chain kinase 3	Mylk3	Chr19 q11	myosin light chain kinase 3	0.277167	0.126761	0.0287763	0.0287207	0.525614	12	0.326334
29130	27204	27204_29130	Syn3	Chr10 cM	Chr10:85890989-86334760(-)	synapsin III	Syn3	Chr7 q13	synapsin III	0.195161	0.0893479	0.0289416	0.0200423	0.37028	13	0.327823
686117	17268	17268_686117	Meis1	Chr11 cM	Chr11:18830428-18968992(-)	Meis homeobox 1	Meis1	Chr14 q22	Meis homeobox 1	-0.141101	0.0646535	0.029079	-0.267819	-0.0143821	13	0.328593
24483	16002	16002_24483	Igf2	Chr7 cM	Chr7:142204503-142220553(-)	insulin-like growth factor 2	Igf2	Chr1 q41	insulin-like growth factor 2	-0.177612	0.0813919	0.029096	-0.337137	-0.0180869	13	0.328593
29263	11480	11480_29263	Acvr2a	Chr2 cM	Chr2:48704121-48793276(+)	activin receptor IIA	Acvr2a	Chr3 q12	activin A receptor type 2A	-0.19124	0.087682	0.0291791	-0.363093	-0.0193859	13	0.328593
292301	20997	20997_292301	T	Chr17 cM	Chr17:8653255-8661328(+)	brachyury, T-box transcription factor T	Tbxt	Chr1 q12	T-box transcription factor T	-0.0674499	0.0309288	0.0291972	-0.128069	-0.00683062	12	0.328593
29740	13177	13177_29740	Eci1	Chr17 cM	Chr17:24645657-24658290(+)	enoyl-Coenzyme A delta isomerase 1	Eci1	Chr10 q12	enoyl-CoA delta isomerase 1	-0.124443	0.0570746	0.0292304	-0.236308	-0.0125793	13	0.328593
314678	14202	14202_314678	Fhl4	Chr10 cM	Chr10:84932883-84938359(-)	four and a half LIM domains 4	Fhl4	Chr7 q13	four and a half LIM domains 4	0.0385719	0.0176914	0.0292382	0.00389736	0.0732465	12	0.328593
306600	50770	50770_306600	Atp11a	Chr8 cM	Chr8:12807016-12918728(+)	ATPase, class VI, type 11A	Atp11a	Chr16 q12.5	ATPase phospholipid transporting 11A	-0.0683175	0.0313494	0.0293149	-0.129761	-0.00687375	12	0.328593
25118	109700	109700_25118	Itga1	Chr13 cM	Chr13:115094615-115238500(-)	integrin alpha 1	Itga1	Chr2 q14	integrin subunit alpha 1	-0.0779343	0.0357675	0.0293381	-0.148037	-0.00783128	12	0.328593
311651	77031	77031_311651	Slc9a8	Chr2 cM	Chr2:167263632-167318920(+)	solute carrier family 9 (sodium/hydrogen exchanger), member 8	Slc9a8	Chr3 q42	solute carrier family 9 member A8	-0.0342426	0.0157239	0.0294259	-0.0650609	-0.00342419	13	0.328593
406165	55979	55979_406165	Agpat1	Chr17 cM	Chr17:34823236-34832423(+)	1-acylglycerol-3-phosphate O-acyltransferase 1	Agpat1	Chr20 p12	1-acylglycerol-3-phosphate O-acyltransferase 1	0.0522461	0.0240038	0.0295123	0.0051995	0.0992927	12	0.328593
362095	70239	70239_362095	Gtf3c5	Chr2 cM	Chr2:28456257-28473291(-)	general transcription factor IIIC, polypeptide 5	Gtf3c5	Chr3 p12	general transcription factor IIIC subunit 5	-0.0803692	0.036932	0.0295449	-0.152755	-0.00798376	13	0.328593
317628	77622	77622_317628	Apex2	ChrX cM	ChrX:149302515-149372864(-)	apurinic/apyrimidinic endonuclease 2	Apex2	ChrX q12	apurinic/apyrimidinic endodeoxyribonuclease 2	0.0560345	0.0257541	0.029574	0.00555737	0.106512	12	0.328593
305353	21899	21899_305353	Tlr6	Chr5 cM	Chr5:65109374-65117440(-)	toll-like receptor 6	Tlr6	Chr14 p11	toll-like receptor 6	0.0585684	0.0269224	0.0295961	0.00580152	0.111335	12	0.328593
113894	18412	18412_113894	Sqstm1	Chr11 cM	Chr11:50090193-50101654(-)	sequestosome 1	Sqstm1	Chr10 q22	sequestosome 1	0.054979	0.0252726	0.029597	0.00544569	0.104512	13	0.328593
309901	70911	70911_309901	Phyhipl	Chr10 cM	Chr10:70393516-70435121(-)	phytanoyl-CoA hydroxylase interacting protein-like	Phyhipl	Chr20 p11	phytanoyl-CoA 2-hydroxylase interacting protein-like	-0.0725398	0.0333463	0.0296043	-0.137897	-0.00718215	12	0.328593
361422	72042	72042_361422	Cotl1	Chr8 cM	Chr8:120535961-120567283(-)	coactosin like F-actin binding protein 1	Cotl1	Chr19 q12	coactosin-like F-actin binding protein 1	0.0777028	0.0357268	0.0296362	0.00767962	0.147726	12	0.328593
291703	13872	13872_291703	Ercc3	Chr18 cM	Chr18:32373357-32403206(+)	excision repair cross-complementing rodent repair deficiency, complementation group 3	Ercc3	Chr18 p12	ERCC excision repair 3, TFIIH core complex helicase subunit	0.0548114	0.0252043	0.029654	0.0054118	0.104211	12	0.328593
292072	11821	11821_292072	Aprt	Chr8 cM	Chr8:123301376-123303646(-)	adenine phosphoribosyl transferase	Aprt	Chr19 q12	adenine phosphoribosyl transferase	0.0809336	0.0372209	0.029674	0.00798206	0.153885	12	0.328593
84347	12300	12300_84347	Cacng2	Chr15 cM	Chr15:77875948-78004228(-)	calcium channel, voltage-dependent, gamma subunit 2	Cacng2	Chr7 q34	calcium voltage-gated channel auxiliary subunit gamma 2	0.0633313	0.0291271	0.0296819	0.00624324	0.120419	13	0.328593
362956	110253	110253_362956	Triobp	Chr15 cM	Chr15:78831924-78890069(+)	TRIO and F-actin binding protein	Triobp	Chr7 q34	TRIO and F-actin binding protein	0.0703987	0.0323795	0.0296922	0.00693599	0.133861	13	0.328593
290947	210009	210009_290947	Mtrr	Chr13 cM	Chr13:68708899-68730268(-)	5-methyltetrahydrofolate-homocysteine methyltransferase reductase	Mtrr	Chr1	5-methyltetrahydrofolate-homocysteine methyltransferase reductase	-0.1524	0.0701196	0.0297478	-0.289832	-0.0149684	13	0.328623
360571	19376	19376_360571	Rab34	Chr11 cM	Chr11:78079256-78083019(+)	RAB34, member RAS oncogene family	Rab34	Chr10 q25	RAB34, member RAS oncogene family	0.0612374	0.0282036	0.0299114	0.00595935	0.116515	13	0.328623
499254	209760	209760_499254	Tmc7	Chr7 cM	Chr7:118135064-118183959(-)	transmembrane channel-like gene family 7	Tmc7	Chr1 q35	transmembrane channel-like 7	-0.0939893	0.0432929	0.0299306	-0.178842	-0.00913672	13	0.328623
498834	17922	17922_498834	Myo7b	Chr18 cM	Chr18:32092287-32169984(-)	myosin VIIB	Myo7b	Chr18 p12	myosin VIIb	0.0529106	0.0243723	0.0299365	0.00514171	0.100679	12	0.328623
360600	70834	70834_360600	Spag9	Chr11 cM	Chr11:93886917-94016911(+)	sperm associated antigen 9	Spag9	Chr10 q26	sperm associated antigen 9	-0.0465948	0.0214631	0.0299366	-0.0886617	-0.00452795	13	0.328623
302965	27279	27279_302965	Tnfrsf12a	Chr17 cM	Chr17:23894419-23896423(-)	tumor necrosis factor receptor superfamily, member 12a	Tnfrsf12a	Chr10 q12	TNF receptor superfamily member 12A	0.0567438	0.026139	0.0299429	0.00551223	0.107975	12	0.328623
311569	60525	60525_311569	Acss2	Chr2 cM	Chr2:155359963-155404663(+)	acyl-CoA synthetase short-chain family member 2	Acss2	Chr3 q42	acyl-CoA synthetase short-chain family member 2	-0.0607459	0.0279857	0.029961	-0.115597	-0.00589493	13	0.328623
312372	210973	210973_312372	Kbtbd2	Chr6 cM	Chr6:56754510-56774798(-)	kelch repeat and BTB (POZ) domain containing 2	Kbtbd2	Chr4 q24	kelch repeat and BTB domain containing 2	-0.0320009	0.0147435	0.0299679	-0.0608975	-0.00310424	13	0.328623
362957	223690	223690_362957	Ankrd54	Chr15 cM	Chr15:78937294-78947093(-)	ankyrin repeat domain 54	Ankrd54	Chr7 q34	ankyrin repeat domain 54	-0.0447812	0.0206503	0.0301173	-0.0852551	-0.00430727	13	0.329885
362279	58220	58220_362279	Pard6b	Chr2 cM	Chr2:167922924-167943123(+)	par-6 family cell polarity regulator beta	Pard6b	Chr3 q42	par-6 family cell polarity regulator beta	-0.0832529	0.0384678	0.0304473	-0.158649	-0.00785737	13	0.333026
306004	246710	246710_306004	Rhobtb2	Chr14 cM	Chr14:70022439-70043085(-)	Rho-related BTB domain containing 2	Rhobtb2	Chr15 p11	Rho-related BTB domain containing 2	-0.0530287	0.0245135	0.0305224	-0.101074	-0.00498312	12	0.333026
191576	106529	106529_191576	Tecr	Chr8 cM	Chr8:84298327-84321120(-)	trans-2,3-enoyl-CoA reductase	Tecr	Chr19 q11	trans-2,3-enoyl-CoA reductase	0.0707023	0.032686	0.0305352	0.00663897	0.134766	13	0.333026
305291	57357	57357_305291	Srd5a3	Chr5 cM	Chr5:76288118-76303351(+)	steroid 5 alpha-reductase 3	Srd5a3	Chr14 p11	steroid 5 alpha-reductase 3	0.081549	0.0377021	0.0305424	0.00765429	0.155444	13	0.333026
361689	54445	54445_361689	Unc93b1	Chr19 cM	Chr19:3985222-3999340(+)	unc-93 homolog B1, TLR signaling regulator	Unc93b1	Chr1 q43	unc-93 homolog B1, TLR signaling regulator	0.074357	0.0343857	0.0305845	0.00696217	0.141752	13	0.333108
306055	219228	219228_306055	Pcdh17	Chr14 cM	Chr14:84680626-84775005(+)	protocadherin 17	Pcdh17	Chr15 q12	protocadherin 17	-0.0613845	0.0284054	0.0306939	-0.117058	-0.00571103	13	0.333406
360631	21428	21428_360631	Mlx	Chr11 cM	Chr11:100978103-100983033(+)	MAX-like protein X	Mlx	Chr10 q31	MAX dimerization protein MLX	0.0362572	0.0167831	0.0307462	0.00336297	0.0691514	13	0.333406
171108	140795	140795_171108	P2ry14	Chr3 cM	Chr3:59022044-59060913(-)	purinergic receptor P2Y, G-protein coupled, 14	P2ry14	Chr2 q26	purinergic receptor P2Y14	0.053983	0.0249921	0.0307724	0.0049994	0.102967	13	0.333406
499209	622320	622320_499209	Kctd21	Chr7 cM	Chr7:96981534-96999420(+)	potassium channel tetramerisation domain containing 21	Kctd21	Chr1 q32	potassium channel tetramerization domain containing 21	-0.042443	0.0196538	0.030809	-0.0809638	-0.00392226	13	0.333406
363227	109019	109019_363227	Nabp1	Chr1 cM	Chr1:51505021-51517584(-)	nucleic acid binding protein 1	Nabp1	Chr9 q22	nucleic acid binding protein 1	-0.0724139	0.0335353	0.0308245	-0.138142	-0.00668583	13	0.333406
58982	13004	13004_58982	Ncan	Chr8 cM	Chr8:70545735-70573494(-)	neurocan	Ncan	Chr16 p14	neurocan	0.117047	0.0542323	0.0309082	0.0107537	0.22334	12	0.333406
24822	110213	110213_24822	Tmbim6	Chr15 cM	Chr15:99290828-99307930(+)	transmembrane BAX inhibitor motif containing 6	Tmbim6	Chr7 q36	transmembrane BAX inhibitor motif containing 6	-0.0317132	0.0146999	0.0309765	-0.0605245	-0.00290192	13	0.333406
691193	66126	66126_691193	Elof1	Chr9 cM	Chr9:22024285-22028468(-)	ELF1 homolog, elongation factor 1	Elof1	Chr8 q13	elongation factor 1	0.0583076	0.0270278	0.0309806	0.00533413	0.111281	13	0.333406
286939	71566	71566_286939	Clmp	Chr9 cM	Chr9:40597258-40696615(+)	CXADR-like membrane protein	Clmp	Chr8 q22	CXADR-like membrane protein	0.0859217	0.0398282	0.0309814	0.00785997	0.163984	13	0.333406
313477	230597	230597_313477	Zfyve9	Chr4 cM	Chr4:108494663-108637995(-)	zinc finger, FYVE domain containing 9	Zfyve9	Chr5 q34	zinc finger FYVE-type containing 9	0.0421232	0.0195271	0.0309928	0.00385077	0.0803957	12	0.333406
362828	73218	73218_362828	Sppl2b	Chr10 cM	Chr10:80691109-80704542(+)	signal peptide peptidase like 2B	Sppl2b	Chr7 q11	signal peptide peptidase-like 2B	0.0510248	0.0236562	0.0310111	0.00465948	0.0973901	13	0.333406
362051	16911	16911_362051	Lmo4	Chr3 cM	Chr3:143894291-143910981(-)	LIM domain only 4	Lmo4	Chr2 q44	LIM domain only 4	0.21384	0.0991605	0.0310442	0.0194892	0.408191	13	0.333406
310999	269608	269608_310999	Plekhg5	Chr4 cM	Chr4:152156955-152199857(+)	pleckstrin homology domain containing, family G (with RhoGef domain) member 5	Plekhg5	Chr5 q36	pleckstrin homology and RhoGEF domain containing G5	0.0787073	0.0365015	0.031062	0.00716574	0.150249	13	0.333406
288003	106344	106344_288003	Rfc4	Chr16 cM	Chr16:22932698-22946480(-)	replication factor C (activator 1) 4	Rfc4	Chr11 q23	replication factor C subunit 4	-0.0537188	0.0249191	0.0311051	-0.102559	-0.00487822	13	0.333496
300968	66663	66663_300968	Uba5	Chr9 cM	Chr9:103923798-103940333(-)	ubiquitin-like modifier activating enzyme 5	Uba5	Chr8 q32	ubiquitin-like modifier activating enzyme 5	-0.0395245	0.0183426	0.0311786	-0.0754754	-0.00357355	13	0.333913
289085	66967	66967_289085	Edem3	Chr1 cM	Chr1:151631122-151697802(+)	ER degradation enhancer, mannosidase alpha-like 3	Edem3	Chr13 q21	ER degradation enhancing alpha-mannosidase like protein 3	0.0414706	0.0192535	0.0312459	0.00373446	0.0792067	12	0.334008
305472	216505	216505_305472	Pik3ip1	Chr11 cM	Chr11:3280731-3292971(+)	phosphoinositide-3-kinase interacting protein 1	Pik3ip1	Chr14 q21	phosphoinositide-3-kinase interacting protein 1	-0.12288	0.05706	0.0312777	-0.234715	-0.0110444	13	0.334008
296988	54484	54484_296988	Mkrn1	Chr6 cM	Chr6:39374738-39397396(-)	makorin, ring finger protein, 1	Mkrn1	Chr4 q23	makorin ring finger protein 1	0.0919087	0.0426818	0.0312916	0.00825385	0.175564	13	0.334008
314273	320808	320808_314273	Dcaf5	Chr12 cM	Chr12:80382622-80483375(-)	DDB1 and CUL4 associated factor 5	Dcaf5	Chr6 q24	DDB1 and CUL4 associated factor 5	0.0471971	0.0219465	0.0315117	0.00418271	0.0902116	13	0.335985
499113	280621	280621_499113	Selenov	Chr7 cM	Chr7:27984077-27990611(-)	selenoprotein V	Selenov	Chr1 q21	selenoprotein V	0.0606166	0.0282036	0.0316147	0.00533851	0.115895	13	0.336343
113947	80884	80884_113947	Maged2	ChrX cM	ChrX:149589417-149597358(-)	MAGE family member D2	Maged2	ChrX	MAGE family member D2	-0.0485466	0.0225877	0.0316151	-0.0928177	-0.00427539	12	0.336343
287805	70355	70355_287805	Gprc5c	Chr11 cM	Chr11:114741978-114763443(+)	G protein-coupled receptor, family C, group 5, member C	Gprc5c	Chr10 q32.1	G protein-coupled receptor, class C, group 5, member C	0.155077	0.0721791	0.0316734	0.013609	0.296546	12	0.336591
288051	22247	22247_288051	Umps	Chr16 cM	Chr16:33775152-33787408(-)	uridine monophosphate synthetase	Umps	Chr11 q22	uridine monophosphate synthetase	-0.0576885	0.0268584	0.0317235	-0.11033	-0.00504705	13	0.336751
83712	245688	245688_83712	Rbbp7	ChrX cM	ChrX:161543398-161562088(+)	retinoblastoma binding protein 7, chromatin remodeling factor	Rbbp7	ChrX q14	RB binding protein 7, chromatin remodeling factor	-0.0515122	0.0239936	0.0318	-0.0985388	-0.00448565	13	0.337192
301309	210933	210933_301309	Adgrb3	Chr1 cM	Chr1:25106557-25868788(-)	adhesion G protein-coupled receptor B3	Adgrb3	Chr9 q21	adhesion G protein-coupled receptor B3	-0.0618256	0.0288068	0.031856	-0.118286	-0.00536524	13	0.337292
306328	70625	70625_306328	Med26	Chr8 cM	Chr8:73248405-73302114(-)	mediator complex subunit 26	Med26	Chr16 p14	mediator complex subunit 26	0.0551939	0.0257204	0.0318795	0.00478283	0.105605	12	0.337292
293625	57913	57913_293625	Pidd1	Chr7 cM	Chr7:141018026-141023938(-)	p53 induced death domain protein 1	Pidd1	Chr1 q41	p53-induced death domain protein 1	0.0683534	0.0318707	0.0319763	0.00588789	0.130819	12	0.337662
300032	223642	223642_300032	Zc3h3	Chr15 cM	Chr15:75626279-75713764(-)	zinc finger CCCH type containing 3	Zc3h3	Chr7 q34	zinc finger CCCH type containing 3	0.0549949	0.0256442	0.0319901	0.00473316	0.105257	13	0.337662
293023	207952	207952_293023	Klhl25	Chr7 cM	Chr7:75498086-75523881(+)	kelch-like 25	Klhl25	Chr1 q31	kelch-like family member 25	0.0593233	0.0276673	0.0320196	0.00509636	0.11355	13	0.337662
314630	66932	66932_314630	Rexo1	Chr10 cM	Chr10:80376756-80397394(-)	REX1, RNA exonuclease 1	Rexo1	Chr7 q11	RNA exonuclease 1 homolog	0.0434645	0.020281	0.0321044	0.00371436	0.0832146	13	0.338033
501146	227154	227154_501146	Stradb	Chr1 cM	Chr1:59012681-59034281(+)	STE20-related kinase adaptor beta	Stradb	Chr9 q31	STE20 related adaptor beta	0.102186	0.0476867	0.0321251	0.00872129	0.19565	13	0.338033
498666	24099	24099_498666	Tnfsf13b	Chr8 cM	Chr8:10056229-10086000(+)	tumor necrosis factor (ligand) superfamily, member 13b	Tnfsf13b	Chr16 q12.5	TNF superfamily member 13b	0.0595844	0.027839	0.0323286	0.00502102	0.114148	13	0.339332
308717	76157	76157_308717	Slc35d3	Chr10 cM	Chr10:19723662-19727205(-)	solute carrier family 35, member D3	Slc35d3	Chr1 p12	solute carrier family 35, member D3	-0.174171	0.0813788	0.0323347	-0.333671	-0.0146714	13	0.339332
288762	17772	17772_288762	Mtm1	ChrX cM	ChrX:70254373-70359019(+)	X-linked myotubular myopathy gene 1	Mtm1	Chr6	myotubularin 1	-0.0502421	0.0234776	0.0323543	-0.0962573	-0.00422695	12	0.339332
29662	14569	14569_29662	Gdi2	Chr13 cM	Chr13:3588075-3616261(+)	GDP dissociation inhibitor 2	Gdi2	Chr17 q12.2	GDP dissociation inhibitor 2	0.0383074	0.0179162	0.0325047	0.00319239	0.0734224	13	0.339926
310327	229214	229214_310327	Qrfpr	Chr3 cM	Chr3:36233575-36276462(-)	pyroglutamylated RFamide peptide receptor	Qrfpr	Chr2 q25	pyroglutamylated RFamide peptide receptor	-0.136405	0.0638122	0.0325486	-0.261475	-0.0113359	13	0.339926
79117	11844	11844_79117	Arf5	Chr6 cM	Chr6:28423603-28426601(+)	ADP-ribosylation factor 5	Arf5	Chr4 q22	ADP-ribosylation factor 5	0.0667493	0.031235	0.0325975	0.00552991	0.127969	13	0.339926
24552	17436	17436_24552	Me1	Chr9 cM	Chr9:86463416-86577967(-)	malic enzyme 1, NADP(+)-dependent, cytosolic	Me1	Chr8 q31	malic enzyme 1	0.113285	0.053014	0.0326077	0.00937907	0.21719	12	0.339926
81812	21833	21833_81812	Thra	Chr11 cM	Chr11:98631539-98659832(+)	thyroid hormone receptor alpha	Thra	Chr10 q31	thyroid hormone receptor alpha	-0.0598218	0.0279959	0.0326137	-0.114693	-0.00495086	13	0.339926
302937	72615	72615_302937	Anks3	Chr16 cM	Chr16:4759300-4782069(-)	ankyrin repeat and sterile alpha motif domain containing 3	Anks3	Chr10 q12	ankyrin repeat and sterile alpha motif domain containing 3	-0.0745695	0.0348995	0.0326227	-0.142971	-0.00616785	13	0.339926
305351	71778	71778_305351	Klhl5	Chr5 cM	Chr5:65264894-65325490(+)	kelch-like 5	Klhl5	Chr14 p11	kelch-like family member 5	-0.0661524	0.0309931	0.032808	-0.126898	-0.00540707	13	0.341182
366568	22784	22784_366568	Slc30a3	Chr5 cM	Chr5:31243450-31265581(-)	solute carrier family 30 (zinc transporter), member 3	Slc30a3	Chr6 q14	solute carrier family 30 member 3	0.131514	0.0616489	0.032902	0.0106846	0.252344	13	0.341182
29678	20227	20227_29678	Sart1	Chr19 cM	Chr19:5427551-5438731(-)	squamous cell carcinoma antigen recognized by T cells 1	Sart1	Chr1 q43	spliceosome associated factor 1, recruiter of U4/U6.U5 tri-snRNP	-0.04062	0.0190433	0.0329217	-0.0779442	-0.00329588	12	0.341182
291936	15245	15245_291936	Hhip	Chr8 cM	Chr8:80692480-80784635(-)	Hedgehog-interacting protein	Hhip	Chr19 q11	Hedgehog-interacting protein	-0.0762781	0.0357629	0.0329345	-0.146372	-0.006184	13	0.341182
25665	20271	20271_25665	Scn5a	Chr9 cM	Chr9:119312474-119408082(-)	sodium channel, voltage-gated, type V, alpha	Scn5a	Chr8 q32	sodium voltage-gated channel alpha subunit 5	0.0458063	0.0214786	0.0329536	0.00370901	0.0879037	12	0.341182
305438	81840	81840_305438	Sorcs2	Chr5 cM	Chr5:36174524-36555483(-)	sortilin-related VPS10 domain containing receptor 2	Sorcs2	Chr14 q21	sortilin-related VPS10 domain containing receptor 2	-0.2198	0.103066	0.0329559	-0.421805	-0.0177949	13	0.341182
498805	208967	208967_498805	Thnsl1	Chr2 cM	Chr2:21210535-21219820(+)	threonine synthase-like 1 (bacterial)	Thnsl1	Chr17 q12.3	threonine synthase-like 1	0.0477705	0.0224058	0.0330021	0.00385591	0.0916851	13	0.341293
292788	66340	66340_292788	Psenen	Chr7 cM	Chr7:30261290-30263052(-)	presenilin enhancer gamma secretase subunit	Psenen	Chr1 q21	presenilin enhancer gamma secretase subunit	0.0320729	0.0150466	0.0330423	0.00258207	0.0615638	13	0.341343
290235	67842	67842_290235	Nop9	Chr14 cM	Chr14:55983150-55992957(+)	NOP9 nucleolar protein	Nop9	Chr15 p13	NOP9 nucleolar protein	0.0652672	0.0306269	0.0330856	0.0052396	0.125295	12	0.341424
56064	20320	20320_56064	Nptn	Chr9 cM	Chr9:58489504-58560162(+)	neuroplastin	Nptn	Chr8 q24	neuroplastin	0.0551193	0.0258773	0.0331695	0.00440073	0.105838	12	0.341691
361105	211623	211623_361105	Plac9	Chr14 cM	Chr14:25888356-25903339(-)	placenta specific 9	Plac9	Chr16 p16	placenta associated 9	0.166624	0.0782323	0.0331825	0.013292	0.319957	13	0.341691
308632	56016	56016_308632	Hebp2	Chr10 cM	Chr10:18415871-18421824(-)	heme binding protein 2	Hebp2	Chr1 p12	heme binding protein 2	0.0733562	0.0345046	0.0335044	0.00572853	0.140984	12	0.342981
290627	67023	67023_290627	Use1	Chr8 cM	Chr8:71819492-71822376(+)	unconventional SNARE in the ER 1 homolog (S. cerevisiae)	Use1	Chr16 p14	unconventional SNARE in the ER 1	-0.0812767	0.0382402	0.033551	-0.156226	-0.00632735	13	0.342981
288659	330192	330192_288659	Vps37b	Chr5 cM	Chr5:124142704-124170323(-)	vacuolar protein sorting 37B	Vps37b	Chr12 q15	VPS37B subunit of ESCRT-I	0.0822928	0.0387267	0.0335898	0.00638984	0.158196	13	0.342981
498703	212483	212483_498703	Fam193b	Chr13 cM	Chr13:55687129-55718920(-)	family with sequence similarity 193, member B	Fam193b	Chr17 p14	family with sequence similarity 193, member B	-0.0770145	0.0362443	0.0335971	-0.148052	-0.00597704	13	0.342981
58971	56188	56188_58971	Fxyd1	Chr7 cM	Chr7:30751103-30756624(-)	FXYD domain-containing ion transport regulator 1	Fxyd1	Chr1 q21	FXYD domain-containing ion transport regulator 1	0.107875	0.0507682	0.0335982	0.00837156	0.207379	13	0.342981
361096	22772	22772_361096	Zic2	Chr14 cM	Chr14:122712847-122717264(+)	zinc finger protein of the cerebellum 2	Zic2	Chr15 q25	Zic family member 2	-0.0968659	0.0456043	0.0336659	-0.186249	-0.00748307	13	0.342981
315882	22774	22774_315882	Zic4	Chr9 cM	Chr9:91247636-91271404(+)	zinc finger protein of the cerebellum 4	Zic4	Chr8 q31	Zic family member 4	0.0584231	0.0275122	0.033709	0.00450021	0.112346	13	0.342981
140448	110893	110893_140448	Slc8a3	Chr12 cM	Chr12:81244689-81379954(-)	solute carrier family 8 (sodium/calcium exchanger), member 3	Slc8a3	Chr6 q24	solute carrier family 8 member A3	-0.0491716	0.0231649	0.033781	-0.0945741	-0.00376921	12	0.342981
497897	22678	22678_497897	Zfp2	Chr11 cM	Chr11:50789539-50806992(-)	zinc finger protein 2	Zfp2	Chr10 q22	zinc finger protein 2	-0.0678178	0.0319498	0.0337847	-0.130438	-0.00519721	12	0.342981
298586	69902	69902_298586	Mrto4	Chr4 cM	Chr4:139074751-139079887(-)	mRNA turnover 4, ribosome maturation factor	Mrto4	Chr5 q36	MRT4 homolog, ribosome maturation factor	0.0524174	0.0246966	0.0337999	0.00401287	0.100822	13	0.342981
171086	70827	70827_171086	Trak2	Chr1 cM	Chr1:58939608-59012589(-)	trafficking protein, kinesin binding 2	Trak2	Chr9 q31	trafficking kinesin protein 2	0.077321	0.0364332	0.0338151	0.0059133	0.148729	13	0.342981
500629	105014	105014_500629	Rdh14	Chr12 cM	Chr12:10440772-10445562(+)	retinol dehydrogenase 14 (all-trans and 9-cis)	Rdh14	Chr6 q14	retinol dehydrogenase 14	0.0685947	0.0323223	0.0338203	0.00524409	0.131945	12	0.342981
60398	14198	14198_60398	Fhit	Chr14 cM	Chr14:11307738-12919681(+)	fragile histidine triad gene	Fhit	Chr15 p15	fragile histidine triad diadenosine triphosphatase	0.0784555	0.0369749	0.0338497	0.00598601	0.150925	13	0.342981
363099	225215	225215_363099	Rsl24d1	Chr9 cM	Chr9:73020751-73030615(+)	ribosomal L24 domain containing 1	Rsl24d1	Chr8 q24	ribosomal L24 domain containing 1	-0.0394378	0.018587	0.0338548	-0.0758676	-0.00300798	13	0.342981
312812	13860	13860_312812	Eps8	Chr6 cM	Chr6:137454242-137626262(-)	epidermal growth factor receptor pathway substrate 8	Eps8	Chr4 q44	EGFR pathway substrate 8, signaling adaptor	-0.0773704	0.0364712	0.0338875	-0.148853	-0.00588807	13	0.342981
300320	214669	214669_300320	L3mbtl2	Chr15 cM	Chr15:81548090-81572516(+)	L3MBTL2 polycomb repressive complex 1 subunit	L3mbtl2	Chr7 q34	L3MBTL histone methyl-lysine binding protein 2	-0.0460752	0.0217233	0.0339216	-0.0886522	-0.00349828	13	0.342981
297433	319655	319655_297433	Podxl2	Chr6 cM	Chr6:88819540-88852026(-)	podocalyxin-like 2	Podxl2	Chr4 q34	podocalyxin-like 2	0.235943	0.111251	0.0339366	0.0178958	0.453991	13	0.342981
361992	75778	75778_361992	Them4	Chr3 cM	Chr3:94217415-94239847(+)	thioesterase superfamily member 4	Them4	Chr2 q34	thioesterase superfamily member 4	-0.10232	0.0482487	0.033949	-0.196885	-0.00775418	13	0.342981
287435	12514	12514_287435	Cd68	Chr11 cM	Chr11:69555039-69556979(-)	CD68 antigen	Cd68	Chr10 q24	Cd68 molecule	0.221946	0.104716	0.0340477	0.0167066	0.427185	13	0.343181
289801	22271	22271_289801	Upp1	Chr11 cM	Chr11:9068103-9086170(+)	uridine phosphorylase 1	Upp1	Chr14 q21	uridine phosphorylase 1	-0.201749	0.0952212	0.0341123	-0.388379	-0.015119	13	0.343181
500117	57895	57895_500117	Ccdc126	Chr6 cM	Chr6:49296208-49318516(+)	coiled-coil domain containing 126	Ccdc126	Chr4 q24	coiled-coil domain containing 126	-0.0531856	0.0251106	0.0341705	-0.102401	-0.00396972	13	0.343181
113970	50791	50791_113970	Magi2	Chr5 cM	Chr5:19432034-20909790(+)	membrane associated guanylate kinase, WW and PDZ domain containing 2	Magi2	Chr4 q11	membrane associated guanylate kinase, WW and PDZ domain containing 2	0.123525	0.0583214	0.0341749	0.00921697	0.237832	13	0.343181
689852	228769	228769_689852	Psmf1	Chr2 cM	Chr2:151557982-151586114(-)	proteasome (prosome, macropain) inhibitor subunit 1	Psmf1	Chr3 q41	proteasome inhibitor subunit 1	0.0382278	0.0180505	0.0341903	0.00284939	0.0736062	13	0.343181
64456	233744	233744_64456	Spon1	Chr7 cM	Chr7:113365235-113642605(+)	spondin 1, (f-spondin) extracellular matrix protein	Spon1	Chr1 q33	spondin 1	-0.26462	0.124964	0.0342116	-0.509545	-0.019695	13	0.343181
497940	70419	70419_497940	2810408A11Rik	Chr11 cM	Chr11:69788178-69791813(-)	RIKEN cDNA 2810408A11 gene	Ppp1r2l1	Chr10 q24	protein phosphatase 1, regulatory (inhibitor) subunit 2 like 1	-0.151563	0.0715766	0.0342183	-0.29185	-0.0112751	12	0.343181
114212	50883	50883_114212	Chek2	Chr5 cM	Chr5:110987845-111022011(+)	checkpoint kinase 2	Chek2	Chr12 q16	checkpoint kinase 2	-0.155315	0.0733761	0.0342849	-0.29913	-0.011501	13	0.343492
353250	80885	80885_353250	Hcar2	Chr5 cM	Chr5:124001633-124003562(-)	hydroxycarboxylic acid receptor 2	Hcar2	Chr12 q15	hydroxycarboxylic acid receptor 2	0.0763799	0.036105	0.034388	0.00561536	0.147145	12	0.343735
363145	331026	331026_363145	Gmppb	Chr9 cM	Chr9:107926490-107929119(+)	GDP-mannose pyrophosphorylase B	Gmppb	Chr8 q32	GDP-mannose pyrophosphorylase B	0.0868148	0.0410478	0.0344327	0.00636254	0.167267	12	0.343735
361676	66853	66853_361676	Pnpla2	Chr7 cM	Chr7:141035111-141040656(+)	patatin-like phospholipase domain containing 2	Pnpla2	Chr1 q41	patatin-like phospholipase domain containing 2	0.0539533	0.0255205	0.0345057	0.00393395	0.103973	13	0.343735
312690	13619	13619_312690	Phc1	Chr6 cM	Chr6:122294690-122317520(-)	polyhomeotic 1	Phc1	Chr4 q42	polyhomeotic homolog 1	-0.0380192	0.0179849	0.0345196	-0.073269	-0.00276941	13	0.343735
302822	209268	209268_302822	Igsf1	ChrX cM	ChrX:48871413-48886626(-)	immunoglobulin superfamily, member 1	Igsf1	ChrX q36	immunoglobulin superfamily, member 1	-0.282023	0.133446	0.0345683	-0.543573	-0.0204728	13	0.343735
363022	244721	244721_363022	Zfp846	Chr9 cM	Chr9:20492595-20516706(+)	zinc finger protein 846	Zfp846	Chr8 q13	zinc finger protein 846	-0.0488673	0.0231348	0.0346618	-0.0942106	-0.00352396	13	0.343735
85269	79059	79059_85269	Nme3	Chr17 cM	Chr17:25115474-25116496(+)	NME/NM23 nucleoside diphosphate kinase 3	Nme3	Chr10 q12	NME/NM23 nucleoside diphosphate kinase 3	-0.0527483	0.0249746	0.03468	-0.101698	-0.00379892	13	0.343735
192649	246313	246313_192649	Prokr2	Chr2 cM	Chr2:132211625-132227413(-)	prokineticin receptor 2	Prokr2	Chr3 q36	prokineticin receptor 2	-0.174361	0.0825684	0.0347104	-0.336192	-0.0125303	12	0.343735
500526	17346	17346_500526	Mknk1	Chr4 cM	Chr4:115696395-115736447(+)	MAP kinase-interacting serine/threonine kinase 1	Mknk1	Chr5 q35	MAPK interacting serine/threonine kinase 1	0.0446678	0.0211551	0.0347344	0.00320453	0.0861311	13	0.343735
116477	232341	232341_116477	Wnk1	Chr6 cM	Chr6:119900930-120015633(-)	WNK lysine deficient protein kinase 1	Wnk1	Chr4 q42	WNK lysine deficient protein kinase 1	-0.0442104	0.0209427	0.0347709	-0.0852574	-0.00316345	13	0.343735
287552	104184	104184_287552	Blmh	Chr11 cM	Chr11:76836482-76878215(+)	bleomycin hydrolase	Blmh	Chr10 q24	bleomycin hydrolase	0.0616632	0.0292254	0.0348655	0.00438243	0.118944	13	0.343735
83839	12307	12307_83839	Calb1	Chr4 cM	Chr4:15881264-15906709(+)	calbindin 1	Calb1	Chr5 q13	calbindin 1	-0.325366	0.154261	0.0349285	-0.627713	-0.0230193	12	0.343735
171519	116903	116903_171519	Calcb	Chr7 cM	Chr7:114317878-114322600(+)	calcitonin-related polypeptide, beta	Calcb	Chr1 q34	calcitonin-related polypeptide, beta	-0.0658998	0.031257	0.0350032	-0.127162	-0.0046372	12	0.343735
362891	216440	216440_362891	Os9	Chr10 cM	Chr10:126931519-126957000(-)	amplified in osteosarcoma	Os9	Chr7 q22	OS9, endoplasmic reticulum lectin	0.0608465	0.0288607	0.0350067	0.00428054	0.117412	13	0.343735
689907	66729	66729_689907	Ankrd61	Chr5 cM	Chr5:143827455-143831885(-)	ankyrin repeat domain 61	Ankrd61	Chr12 p11	ankyrin repeat domain 61	-0.0453275	0.0215003	0.0350113	-0.0874674	-0.00318771	12	0.343735
304290	66913	66913_304290	Kdelr2	Chr5 cM	Chr5:143389593-143407656(+)	KDEL (Lys-Asp-Glu-Leu) endoplasmic reticulum protein retention receptor 2	Kdelr2	Chr12 p11	KDEL endoplasmic reticulum protein retention receptor 2	0.0508864	0.0241407	0.035039	0.00357146	0.0982013	13	0.343735
81514	16981	16981_81514	Lrrn3	Chr12 cM	Chr12:41501667-41536056(-)	leucine rich repeat protein 3, neuronal	Lrrn3	Chr6 q21	leucine rich repeat neuronal 3	-0.137253	0.0651173	0.0350498	-0.264881	-0.00962559	12	0.343735
60422	20508	20508_60422	Slc18a3	Chr14 cM	Chr14:32184395-32186807(-)	solute carrier family 18 (vesicular monoamine), member 3	Slc18a3	Chr16 p16	solute carrier family 18 member A3	0.239761	0.113772	0.0350842	0.0167724	0.462749	12	0.343735
305826	74480	74480_305826	Samd4	Chr14 cM	Chr14:47120414-47343274(+)	sterile alpha motif domain containing 4	Samd4a	Chr15 p14	sterile alpha motif domain containing 4A	-0.0555755	0.0263721	0.0350864	-0.107264	-0.00388712	12	0.343735
84010	13388	13388_84010	Dll1	Chr17 cM	Chr17:15587616-15597134(-)	delta like canonical Notch ligand 1	Dll1	Chr1 q12	delta like canonical Notch ligand 1	-0.153053	0.0726319	0.0350963	-0.295409	-0.0106973	13	0.343735
308384	56459	56459_308384	Sae1	Chr7 cM	Chr7:16054159-16121731(-)	SUMO1 activating enzyme subunit 1	Sae1	Chr1 q21	SUMO1 activating enzyme subunit 1	0.0453748	0.0215351	0.0351164	0.00316673	0.0875829	13	0.343735
317259	53610	53610_317259	Nono	ChrX cM	ChrX:100473080-100492199(+)	non-POU-domain-containing, octamer binding protein	Nono	ChrX q22	non-POU domain containing, octamer-binding	-0.0610871	0.0289987	0.0351566	-0.117923	-0.00425079	12	0.343735
685781	18214	18214_685781	Ddr2	Chr1 cM	Chr1:169799876-169938331(-)	discoidin domain receptor family, member 2	Ddr2	Chr13 q24	discoidin domain receptor tyrosine kinase 2	0.0634096	0.0301138	0.0352332	0.00438768	0.122432	12	0.343735
303745	209011	209011_303745	Sirt7	Chr11 cM	Chr11:120509197-120515840(-)	sirtuin 7	Sirt7	Chr10 q32.3	sirtuin 7	0.056774	0.0269725	0.035301	0.00390898	0.109639	13	0.343735
497896	214779	214779_497896	Zfp879	Chr11 cM	Chr11:50722858-50732379(-)	zinc finger protein 879	Zfp879	Chr10 q22	zinc finger protein 879	-0.0952804	0.0452742	0.0353332	-0.184016	-0.00654463	12	0.343735
305177	67870	67870_305177	Enoph1	Chr5 cM	Chr5:100187844-100216619(+)	enolase-phosphatase 1	Enoph1	Chr14 p22	enolase-phosphatase 1	-0.0346362	0.0164583	0.0353364	-0.0668939	-0.00237853	13	0.343735
24654	18795	18795_24654	Plcb1	Chr2 cM	Chr2:134628084-135317178(+)	phospholipase C, beta 1	Plcb1	Chr3 q36	phospholipase C beta 1	0.0573754	0.0272675	0.0353636	0.00393214	0.110819	12	0.343735
500900	223664	223664_500900	Lrrc14	Chr15 cM	Chr15:76594820-76599297(+)	leucine rich repeat containing 14	Lrrc14	Chr7 q34	leucine rich repeat containing 14	0.0610208	0.0290001	0.0353644	0.00418171	0.11786	13	0.343735
64203	12036	12036_64203	Bcat2	Chr7 cM	Chr7:45219773-45239134(+)	branched chain aminotransferase 2, mitochondrial	Bcat2	Chr1 q22	branched chain amino acid transaminase 2	-0.0631475	0.030025	0.0354513	-0.121995	-0.00429962	13	0.343735
24250	12411	12411_24250	Cbs	Chr17 cM	Chr17:31831602-31856170(-)	cystathionine beta-synthase	Cbs	Chr20 p12	cystathionine beta synthase	-0.050042	0.0237944	0.0354572	-0.0966781	-0.0034058	13	0.343735
310811	114301	114301_310811	Palmd	Chr3 cM	Chr3:116711907-116762636(-)	palmdelphin	Palmd	Chr2 q42	palmdelphin	-0.196681	0.0935426	0.0355026	-0.380021	-0.0133406	13	0.343735
315648	73699	73699_315648	Ppp2r1b	Chr9 cM	Chr9:50767946-50810625(+)	protein phosphatase 2, regulatory subunit A, beta	Ppp2r1b	Chr8 q23	protein phosphatase 2 scaffold subunit A beta	-0.0749288	0.0356422	0.0355316	-0.144786	-0.0050713	13	0.343735
296566	69454	69454_296566	Clic3	Chr2 cM	Chr2:25346855-25348789(+)	chloride intracellular channel 3	Clic3	Chr3 p13	chloride intracellular channel 3	-0.0502845	0.0239247	0.0355727	-0.0971761	-0.00339288	13	0.343735
24693	19224	19224_24693	Ptgs1	Chr2 cM	Chr2:36120438-36142284(+)	prostaglandin-endoperoxide synthase 1	Ptgs1	Chr3 p11	prostaglandin-endoperoxide synthase 1	0.103301	0.0491499	0.0355754	0.00696864	0.199633	13	0.343735
64520	116870	116870_64520	Mta1	Chr12 cM	Chr12:113061898-113100826(+)	metastasis associated 1	Mta1	Chr6 q32	metastasis associated 1	-0.0438841	0.0208837	0.0356093	-0.0848153	-0.0029529	13	0.343735
289237	74748	74748_289237	Slamf8	Chr1 cM	Chr1:172409325-172418135(-)	SLAM family member 8	Slamf8	Chr13 q24	SLAM family member 8	0.0481681	0.022924	0.0356225	0.00323792	0.0930983	13	0.343735
93662	170677	170677_93662	Cdhr1	Chr14 cM	Chr14:36799814-36820304(-)	cadherin-related family member 1	Cdhr1	Chr16 p14	cadherin-related family member 1	-0.518107	0.246586	0.0356302	-1.00141	-0.0348077	13	0.343735
314897	319468	319468_314897	Ppm1h	Chr10 cM	Chr10:122514667-122781700(+)	protein phosphatase 1H (PP2C domain containing)	Ppm1h	Chr7 q22	protein phosphatase, Mg2+/Mn2+ dependent, 1H	0.0653641	0.0311373	0.0357977	0.00433598	0.126392	13	0.344614
498434	237716	237716_498434	Gpr75	Chr11 cM	Chr11:30835358-30843729(+)	G protein-coupled receptor 75	Gpr75	Chr14 q22	G protein-coupled receptor 75	-0.0644953	0.0307284	0.0358272	-0.124722	-0.00426877	13	0.344614
306759	20745	20745_306759	Spock1	Chr13 cM	Chr13:57569008-58056146(-)	sparc/osteonectin, cwcv and kazal-like domains proteoglycan 1	Spock1	Chr17 p14	sparc/osteonectin, cwcv and kazal like domains proteoglycan 1	0.100333	0.0478037	0.0358287	0.00664003	0.194027	13	0.344614
361975	80877	80877_361975	Lrba	Chr3 cM	Chr3:86131987-86689999(+)	LPS-responsive beige-like anchor	Lrba	Chr2 q34	LPS responsive beige-like anchor protein	-0.045491	0.0216947	0.0360053	-0.0880119	-0.00297008	13	0.345166
294718	66254	66254_294718	Dimt1	Chr13 cM	Chr13:107083635-107096732(+)	DIM1 rRNA methyltransferase and ribosome maturation factor	Dimt1	Chr2 q13	DIM1 rRNA methyltransferase and ribosome maturation factor	-0.0616045	0.0293918	0.0360843	-0.119211	-0.00399765	12	0.345166
691504	22761	22761_691504	Zfpm1	Chr8 cM	Chr8:123008880-123063990(+)	zinc finger protein, multitype 1	Zfpm1	Chr19 q12	zinc finger protein, multitype 1	0.14891	0.0710506	0.036097	0.00965355	0.288167	13	0.345166
287871	74370	74370_287871	Rptor	Chr11 cM	Chr11:119493731-119790402(+)	regulatory associated protein of MTOR, complex 1	Rptor	Chr10 q32.3	regulatory associated protein of MTOR, complex 1	0.0381739	0.0182172	0.0361273	0.00246893	0.0738789	12	0.345166
299612	66374	66374_299612	2310011J03Rik	Chr10 cM	Chr10:80154088-80156371(-)	RIKEN cDNA 2310011J03 gene	C7h19orf25	Chr7 q11	similar to human chromosome 19 open reading frame 25	0.0627763	0.0299583	0.0361302	0.00405919	0.121493	13	0.345166
362182	19672	19672_362182	Rcn1	Chr2 cM	Chr2:105216636-105229664(-)	reticulocalbin 1	Rcn1	Chr3 q33	reticulocalbin 1	-0.0985849	0.0470505	0.0361445	-0.190802	-0.00636754	12	0.345166
25587	15902	15902_25587	Id2	Chr12 cM	Chr12:25143798-25146091(-)	inhibitor of DNA binding 2	Id2	Chr6 q16	inhibitor of DNA binding 2	0.0842942	0.0402337	0.0361611	0.00543749	0.163151	13	0.345166
83685	12338	12338_83685	Capn6	ChrX cM	ChrX:142585232-142610408(-)	calpain 6	Capn6	ChrX q33	calpain 6	-0.0348583	0.0166409	0.0361939	-0.0674739	-0.00224283	13	0.345166
498749	56196	56196_498749	Tdp2	Chr13 cM	Chr13:25015662-25026136(+)	tyrosyl-DNA phosphodiesterase 2	Tdp2	Chr17 p11	tyrosyl-DNA phosphodiesterase 2	0.0406522	0.0194083	0.0362087	0.00261259	0.0786918	12	0.345166
305963	72400	72400_305963	Pinx1	Chr14 cM	Chr14:64097813-64157308(+)	PIN2/TERF1 interacting, telomerase inhibitor 1	Pinx1	Chr15 p12	PIN2/TERF1 interacting, telomerase inhibitor 1	0.058904	0.0281462	0.0363681	0.0037385	0.11407	12	0.346342
311450	241656	241656_311450	Pak5	Chr2 cM	Chr2:135923024-136229887(-)	p21 (RAC1) activated kinase 5	Pak5	Chr3 q36	p21 (RAC1) activated kinase 5	0.184725	0.0883018	0.0364406	0.011657	0.357794	13	0.346345
498185	170756	170756_498185	Slc8b1	Chr5 cM	Chr5:120649233-120672089(+)	solute carrier family 8 (sodium/lithium/calcium exchanger), member B1	Slc8b1	Chr12 q16	solute carrier family 8 member B1	0.055661	0.0266105	0.0364663	0.00350527	0.107817	13	0.346345
300782	69882	69882_300782	Ints14	Chr9 cM	Chr9:64868187-64894260(+)	integrator complex subunit 14	Ints14	Chr8 q24	integrator complex subunit 14	0.0311918	0.0149154	0.0365066	0.00195804	0.0604255	13	0.346345
25705	21417	21417_25705	Zeb1	Chr18 cM	Chr18:5591860-5775467(+)	zinc finger E-box binding homeobox 1	Zeb1	Chr17 q12.1	zinc finger E-box binding homeobox 1	-0.0852807	0.0407822	0.0365168	-0.165212	-0.00534908	12	0.346345
303135	20362	20362_303135	Septin8	Chr11 cM	Chr11:53410224-53440432(+)	septin 8	Septin8	Chr10 q22	septin 8	-0.0606679	0.0290169	0.0365483	-0.11754	-0.00379573	13	0.346345
362245	66734	66734_362245	Map1lc3a	Chr2 cM	Chr2:155118284-155119993(+)	microtubule-associated protein 1 light chain 3 alpha	Map1lc3a	Chr3 q41	microtubule-associated protein 1 light chain 3 alpha	0.110628	0.0529648	0.0367342	0.00681883	0.214437	13	0.347142
293649	16973	16973_293649	Lrp5	Chr19 cM	Chr19:3634828-3736564(-)	low density lipoprotein receptor-related protein 5	Lrp5	Chr1 q42-q43	LDL receptor related protein 5	0.0724122	0.0346695	0.0367401	0.00446114	0.140363	12	0.347142
365395	56708	56708_365395	Clcf1	Chr19 cM	Chr19:4264479-4273548(+)	cardiotrophin-like cytokine factor 1	Clcf1	Chr1 q43	cardiotrophin-like cytokine factor 1	0.0636401	0.0304697	0.0367405	0.00392059	0.12336	12	0.347142
29757	11975	11975_29757	Atp6v0a1	Chr11 cM	Chr11:100900278-100954545(+)	ATPase, H+ transporting, lysosomal V0 subunit A1	Atp6v0a1	Chr10 q31	ATPase H+ transporting V0 subunit a1	0.0465813	0.0223182	0.0368748	0.00283851	0.0903242	13	0.347977
315189	109270	109270_315189	Prr5	Chr15 cM	Chr15:84553821-84587874(+)	proline rich 5 (renal)	Prr5	Chr7 q34	proline rich 5	0.0521156	0.0249777	0.0369345	0.00316026	0.101071	12	0.347977
361500	269854	269854_361500	Nat14	Chr7 cM	Chr7:4925027-4928005(+)	N-acetyltransferase 14	Nat14	Chr1 q12	N-acetyltransferase 14	-0.0561332	0.0269036	0.0369374	-0.108863	-0.00340309	13	0.347977
89803	20379	20379_89803	Sfrp4	Chr13 cM	Chr13:19807345-19816995(+)	secreted frizzled-related protein 4	Sfrp4	Chr17 q11	secreted frizzled-related protein 4	0.122209	0.058616	0.037077	0.00732415	0.237094	12	0.348638
60577	57738	57738_60577	Slc15a2	Chr16 cM	Chr16:36570539-36605324(-)	solute carrier family 15 (H+/peptide transporter), member 2	Slc15a2	Chr11 q21	solute carrier family 15 member 2	-0.0585791	0.0281016	0.0371108	-0.113657	-0.00350089	12	0.348638
60562	58244	58244_60562	Stx6	Chr1 cM	Chr1:155034374-155083405(+)	syntaxin 6	Stx6	Chr13 q21	syntaxin 6	0.058725	0.0281724	0.0371161	0.00350805	0.113942	13	0.348638
25641	16012	16012_25641	Igfbp6	Chr15 cM	Chr15:102052797-102057946(+)	insulin-like growth factor binding protein 6	Igfbp6	Chr7 q36	insulin-like growth factor binding protein 6	0.615432	0.295536	0.0373034	0.0361924	1.19467	13	0.350056
24681	18752	18752_24681	Prkcg	Chr7 cM	Chr7:3352038-3379615(+)	protein kinase C, gamma	Prkcg	Chr1 q12	protein kinase C, gamma	0.149484	0.0718214	0.0374043	0.00871623	0.290251	13	0.350661
315769	56404	56404_315769	Trip4	Chr9 cM	Chr9:65736212-65816076(-)	thyroid hormone receptor interactor 4	Trip4	Chr8 q24	thyroid hormone receptor interactor 4	-0.0934068	0.0448921	0.0374616	-0.181394	-0.00541998	12	0.350838
171501	73469	73469_171501	Rnf38	Chr4 cM	Chr4:44126210-44233789(-)	ring finger protein 38	Rnf38	Chr5 q22	ring finger protein 38	0.0642319	0.0308787	0.0375129	0.0037108	0.124753	13	0.350838
310900	17777	17777_310900	Mttp	Chr3 cM	Chr3:137795616-137849179(-)	microsomal triglyceride transfer protein	Mttp	Chr2 q43	microsomal triglyceride transfer protein	0.0489628	0.0235407	0.0375326	0.00282393	0.0951018	12	0.350838
308472	20924	20924_308472	Supt5	Chr7 cM	Chr7:28014316-28038171(-)	suppressor of Ty 5, DSIF elongation factor subunit	Supt5h	Chr1 q21	SPT5 homolog, DSIF elongation factor subunit	0.0332543	0.0160063	0.0377486	0.00188251	0.064626	13	0.351961
300850	14860	14860_300850	Gsta4	Chr9 cM	Chr9:78099248-78116631(+)	glutathione S-transferase, alpha 4	Gsta4	Chr8 q31	glutathione S-transferase alpha 4	-0.149286	0.0718682	0.0377815	-0.290145	-0.00842677	13	0.351961
499486	238725	238725_499486	Gpr150	Chr13 cM	Chr13:76202970-76205115(-)	G protein-coupled receptor 150	Gpr150	Chr2 q11	G protein-coupled receptor 150	0.110408	0.0531562	0.0377977	0.00622344	0.214592	13	0.351961
361796	193742	193742_361796	Abhd16a	Chr17 cM	Chr17:35308239-35321963(+)	abhydrolase domain containing 16A	Abhd16a	Chr20 p12	abhydrolase domain containing 16A, phospholipase	0.0626604	0.0301717	0.0378207	0.00352493	0.121796	13	0.351961
361939	72175	72175_361939	Mfsd8	Chr3 cM	Chr3:40772538-40801321(-)	major facilitator superfamily domain containing 8	Mfsd8	Chr2 q26	major facilitator superfamily domain containing 8	-0.0497597	0.023972	0.0379178	-0.096744	-0.00277543	12	0.351961
311254	27402	27402_311254	Pdhx	Chr2 cM	Chr2:102851420-102903858(-)	pyruvate dehydrogenase complex, component X	Pdhx	Chr3 q32	pyruvate dehydrogenase complex, component X	0.0497956	0.0239956	0.0379685	0.00276503	0.0968262	12	0.351961
500909	76457	76457_500909	Ccdc134	Chr15 cM	Chr15:82012123-82026404(+)	coiled-coil domain containing 134	Ccdc134	Chr7 q34	coiled-coil domain containing 134	0.0873704	0.0421084	0.0379963	0.00483952	0.169901	13	0.351961
378794	73681	73681_378794	Trmt11	Chr10 cM	Chr10:30410221-30476745(-)	tRNA methyltransferase 11	Trmt11	Chr1 p11	tRNA methyltransferase 11 homolog	-0.0456791	0.0220198	0.0380367	-0.0888371	-0.00252116	12	0.351961
94199	13479	13479_94199	Dpep1	Chr8 cM	Chr8:123913069-123928551(+)	dipeptidase 1	Dpep1	Chr19 q12	dipeptidase 1	0.0602824	0.0290751	0.0381413	0.00329621	0.117269	12	0.351961
315167	67130	67130_315167	Ndufa6	Chr15 cM	Chr15:82234342-82238438(-)	NADH:ubiquinone oxidoreductase subunit A6	Ndufa6	Chr7 q34	NADH:ubiquinone oxidoreductase subunit A6	-0.0302959	0.0146133	0.0381555	-0.0589374	-0.00165445	13	0.351961
295338	19260	19260_295338	Ptpn22	Chr3 cM	Chr3:103767111-103819563(+)	protein tyrosine phosphatase, non-receptor type 22 (lymphoid)	Ptpn22	Chr2 q34	protein tyrosine phosphatase, non-receptor type 22	-0.0547426	0.0264057	0.0381597	-0.106497	-0.00298837	12	0.351961
313961	67241	67241_313961	Smc6	Chr12 cM	Chr12:11315887-11369786(+)	structural maintenance of chromosomes 6	Smc6	Chr6 q15	structural maintenance of chromosomes 6	0.0475253	0.0229316	0.0382212	0.00258005	0.0924705	13	0.351961
362214	67134	67134_362214	Nop56	Chr2 cM	Chr2:130116350-130121233(+)	NOP56 ribonucleoprotein	Nop56	Chr3 q36	NOP56 ribonucleoprotein	-0.0664537	0.0320743	0.0382777	-0.129318	-0.00358927	13	0.351961
303226	52712	52712_303226	Zkscan6	Chr11 cM	Chr11:65698001-65720065(+)	zinc finger with KRAB and SCAN domains 6	Zfp18	Chr10 q24	zinc finger protein 18	-0.0556974	0.0268828	0.0382782	-0.108387	-0.00300815	13	0.351961
361968	70652	70652_361968	Tmem144	Chr3 cM	Chr3:79719871-79760080(-)	transmembrane protein 144	Tmem144	Chr2 q33	transmembrane protein 144	-0.109581	0.0528927	0.0382878	-0.213249	-0.00591321	12	0.351961
360520	76795	76795_360520	Tbc1d9b	Chr11 cM	Chr11:50022223-50063612(+)	TBC1 domain family, member 9B	Tbc1d9b	Chr10 q22	TBC1 domain family member 9B	-0.052863	0.025519	0.0383104	-0.102879	-0.00284673	13	0.351961
680751	228598	228598_680751	Ebf4	Chr2 cM	Chr2:130137089-130212401(+)	early B cell factor 4	Ebf4	Chr3 q36	EBF family member 4	-0.110042	0.053127	0.0383305	-0.214169	-0.00591508	13	0.351961
24919	22632	22632_24919	Yy1	Chr12 cM	Chr12:108758899-108786074(+)	YY1 transcription factor	Yy1	Chr6 q32	YY1 transcription factor	-0.0359803	0.017374	0.0383659	-0.0700327	-0.00192782	12	0.351961
287521	17428	17428_287521	Mnt	Chr11 cM	Chr11:74721746-74736551(+)	max binding protein	Mnt	Chr10 q24	MAX network transcriptional repressor	0.0476827	0.0230265	0.0383804	0.00255145	0.0928139	13	0.351961
24255	12638	12638_24255	Cftr	Chr6 cM	Chr6:18170686-18322767(+)	cystic fibrosis transmembrane conductance regulator	Cftr	Chr4 q22	CF transmembrane conductance regulator	-0.0617494	0.0298256	0.0384197	-0.120206	-0.0032923	12	0.351961
500573	77056	77056_500573	Tmco4	Chr4 cM	Chr4:138700199-138786482(+)	transmembrane and coiled-coil domains 4	Tmco4	Chr5 q36	transmembrane and coiled-coil domains 4	0.0506151	0.0244477	0.0384203	0.0026985	0.0985317	13	0.351961
500199	69956	69956_500199	Ptcd3	Chr6 cM	Chr6:71857622-71885734(-)	pentatricopeptide repeat domain 3	Ptcd3	Chr4 q32	Pentatricopeptide repeat domain 3	-0.0397401	0.0192043	0.0385148	-0.0773799	-0.00210036	13	0.352045
361722	14705	14705_361722	Bscl2	Chr19 cM	Chr19:8814831-8826047(+)	BSCL2 lipid droplet biogenesis associated, seipin	Bscl2	Chr1 q43	BSCL2 lipid droplet biogenesis associated, seipin	0.0522988	0.0252735	0.0385164	0.0027637	0.101834	12	0.352045
81761	215615	215615_81761	Rnpep	Chr1 cM	Chr1:135190450-135211822(-)	arginyl aminopeptidase (aminopeptidase B)	Rnpep	Chr13 q13	arginyl aminopeptidase	-0.0547972	0.0264865	0.0385578	-0.10671	-0.00288467	13	0.352045
300901	26432	26432_300901	Plod2	Chr9 cM	Chr9:92424276-92490481(+)	procollagen lysine, 2-oxoglutarate 5-dioxygenase 2	Plod2	Chr8 q31	procollagen lysine, 2-oxoglutarate 5-dioxygenase 2	-0.0958051	0.0463176	0.0385987	-0.186586	-0.00502432	13	0.352045
309871	12142	12142_309871	Prdm1	Chr10 cM	Chr10:44313173-44404497(-)	PR domain containing 1, with ZNF domain	Prdm1	Chr20 q13	PR/SET domain 1	0.100937	0.0488022	0.0386124	0.00528675	0.196588	12	0.352045
306066	219249	219249_306066	Tdrd3	Chr14 cM	Chr14:87654075-87782940(+)	tudor domain containing 3	Tdrd3	Chr15 q12	tudor domain containing 3	-0.042006	0.0203169	0.0386833	-0.0818263	-0.00218561	13	0.352358
290501	70551	70551_290501	Tmtc4	Chr14 cM	Chr14:123156383-123220697(-)	transmembrane and tetratricopeptide repeat containing 4	Tmtc4	Chr15 q25	transmembrane O-mannosyltransferase targeting cadherins 4	-0.153513	0.0742758	0.0387526	-0.299091	-0.00793561	12	0.352368
301240	27398	27398_301240	Mrpl2	Chr17 cM	Chr17:46957155-46961065(+)	mitochondrial ribosomal protein L2	Mrpl2	Chr9 q12	mitochondrial ribosomal protein L2	0.0522273	0.0252702	0.0387575	0.00269855	0.101756	12	0.352368
287432	216853	216853_287432	Wrap53	Chr11 cM	Chr11:69452580-69471076(-)	WD repeat containing, antisense to Trp53	Wrap53	Chr10 q24	WD repeat containing, antisense to TP53	-0.0688422	0.0333223	0.0388331	-0.134153	-0.00353175	13	0.352388
292016	234728	234728_292016	Cmtr2	Chr8 cM	Chr8:110942297-110951118(+)	cap methyltransferase 2	Cmtr2	Chr19 q12	cap methyltransferase 2	-0.110603	0.0535469	0.0388717	-0.215554	-0.00565339	13	0.352388
305424	242960	242960_305424	Fbxl5	Chr5 cM	Chr5:43901958-43939529(-)	F-box and leucine-rich repeat protein 5	Fbxl5	Chr14 q21	F-box and leucine-rich repeat protein 5	-0.0464772	0.0225027	0.0388845	-0.0905816	-0.00237274	13	0.352388
83580	21824	21824_83580	Thbd	Chr2 cM	Chr2:148246391-148250108(-)	thrombomodulin	Thbd	Chr3 q41	thrombomodulin	0.0728021	0.0352522	0.0389061	0.00370904	0.141895	13	0.352388
303376	78919	78919_303376	Fndc8	Chr11 cM	Chr11:82782971-82791563(+)	fibronectin type III domain containing 8	Fndc8	Chr10 q26	fibronectin type III domain containing 8	-0.0472961	0.0229108	0.0389836	-0.0922005	-0.00239179	12	0.352497
311338	68925	68925_311338	Rpap1	Chr2 cM	Chr2:119594440-119618018(-)	RNA polymerase II associated protein 1	Rpap1	Chr3 q35	RNA polymerase II associated protein 1	-0.0717787	0.0347772	0.0390219	-0.139941	-0.00361656	12	0.352497
79434	19326	19326_79434	Rab11b	Chr17 cM	Chr17:33961458-33979460(-)	RAB11B, member RAS oncogene family	Rab11b	Chr7 q13	RAB11B, member RAS oncogene family	0.0413385	0.0200301	0.0390344	0.00208033	0.0805967	13	0.352497
294711	238831	238831_294711	Ppwd1	Chr13 cM	Chr13:104341632-104365351(-)	peptidylprolyl isomerase domain and WD repeat containing 1	Ppwd1	Chr2 q13	peptidylprolyl isomerase domain and WD repeat containing 1	-0.0728258	0.0352923	0.0390646	-0.141997	-0.00365423	12	0.352497
298071	94181	94181_298071	Nans	Chr4 cM	Chr4:46489319-46503439(+)	N-acetylneuraminic acid synthase (sialic acid synthase)	Nans	Chr5 q22	N-acetylneuraminate synthase	0.0620424	0.0300924	0.0392331	0.00306248	0.121022	12	0.352809
311437	215653	215653_311437	Rassf2	Chr2 cM	Chr2:131834770-131872336(-)	Ras association (RalGDS/AF-6) domain family member 2	Rassf2	Chr3 q36	Ras association domain family member 2	-0.0593953	0.0288084	0.0392332	-0.115859	-0.0029318	12	0.352809
100125364	67912	67912_100125364	1600012H06Rik	Chr17 cM	Chr17:15163446-15166201(+)	RIKEN cDNA 1600012H06 gene	C1h6orf120	Chr1	similar to human chromosome 6 open reading frame 120	0.0640631	0.0310743	0.0392447	0.00315864	0.124967	13	0.352809
300849	71538	71538_300849	Fbxo9	Chr9 cM	Chr9:77988781-78016347(-)	f-box protein 9	Fbxo9	Chr8 q31	f-box protein 9	0.0546048	0.0264866	0.0392458	0.002692	0.106518	13	0.352809
25696	22359	22359_25696	Vldlr	Chr19 cM	Chr19:27193884-27231631(+)	very low density lipoprotein receptor	Vldlr	Chr1 q52	very low density lipoprotein receptor	-0.0550301	0.0266999	0.0392975	-0.107361	-0.0026992	13	0.352944
310378	18115	18115_310378	Nnt	Chr13 cM	Chr13:119472063-119545793(-)	nicotinamide nucleotide transhydrogenase	Nnt	Chr2 q15	nicotinamide nucleotide transhydrogenase	-0.0367541	0.0178475	0.0394619	-0.0717347	-0.00177358	12	0.353527
316516	69660	69660_316516	Tmbim1	Chr1 cM	Chr1:74327406-74343495(-)	transmembrane BAX inhibitor motif containing 1	Tmbim1	Chr9 q33	transmembrane BAX inhibitor motif containing 1	-0.0687433	0.0333844	0.0394805	-0.134176	-0.00331104	13	0.353527
314246	268564	268564_314246	Zbtb1	Chr12 cM	Chr12:76417040-76443724(+)	zinc finger and BTB domain containing 1	Zbtb1	Chr6 q24	zinc finger and BTB domain containing 1	-0.0795189	0.0386197	0.0394918	-0.155212	-0.00382574	12	0.353527
366507	69151	69151_366507	Lzic	Chr4 cM	Chr4:149569686-149581125(+)	leucine zipper and CTNNBIP1 domain containing	Lzic	Chr5 q36	leucine zipper and CTNNBIP1 domain containing	0.054044	0.0262497	0.0395093	0.00259554	0.105492	13	0.353527
84510	20257	20257_84510	Stmn2	Chr3 cM	Chr3:8574587-8626664(+)	stathmin-like 2	Stmn2	Chr2 q23	stathmin 2	0.0941189	0.0457271	0.0395639	0.0044954	0.183742	13	0.353652
502642	72657	72657_502642	Selenoh	Chr2 cM	Chr2:84499559-84501052(-)	selenoprotein H	Selenoh	Chr3 q24	selenoprotein H	0.0511323	0.0248465	0.0395967	0.00243414	0.0998305	13	0.353652
297516	211232	211232_297516	Cpne9	Chr6 cM	Chr6:113259244-113282532(+)	copine family member IX	Cpne9	Chr4 q42	copine family member 9	0.417271	0.202843	0.039676	0.0197046	0.814836	13	0.353898
117596	11966	11966_117596	Atp6v1b2	Chr8 cM	Chr8:69541388-69566370(+)	ATPase, H+ transporting, lysosomal V1 subunit B2	Atp6v1b2	Chr16 p14	ATPase H+ transporting V1 subunit B2	0.0897688	0.0436432	0.0396978	0.00422971	0.175308	13	0.353898
500553	215627	215627_500553	Zbtb8b	Chr4 cM	Chr4:129319558-129334646(-)	zinc finger and BTB domain containing 8b	Zbtb8b	Chr5 q36	zinc finger and BTB domain containing 8b	0.0519584	0.0252702	0.0397718	0.00242966	0.101487	13	0.35423
116468	19718	19718_116468	Rfc2	Chr5 cM	Chr5:134611544-134627182(+)	replication factor C (activator 1) 2	Rfc2	Chr12 q12	replication factor C subunit 2	-0.065232	0.031775	0.0400792	-0.12751	-0.00295407	13	0.356638
288079	77782	77782_288079	Polq	Chr16 cM	Chr16:36832148-36915779(+)	polymerase (DNA directed), theta	Polq	Chr11 q21	DNA polymerase theta	0.0743532	0.0362281	0.0401346	0.00334736	0.145359	12	0.356802
315949	74125	74125_315949	Armc8	Chr9 cM	Chr9:99360425-99450952(-)	armadillo repeat containing 8	Armc8	Chr8 q31	armadillo repeat containing 8	0.0308134	0.0150168	0.0401769	0.00138097	0.0602459	12	0.356848
83472	22235	22235_83472	Ugdh	Chr5 cM	Chr5:65570550-65593185(-)	UDP-glucose dehydrogenase	Ugdh	Chr14 p11	UDP-glucose 6-dehydrogenase	-0.0520252	0.0253634	0.0402488	-0.101737	-0.00231372	12	0.356993
294673	15212	15212_294673	Hexb	Chr13 cM	Chr13:97312839-97334865(-)	hexosaminidase B	Hexb	Chr2 q12	hexosaminidase subunit beta	0.0403033	0.0196506	0.0402674	0.00178883	0.0788178	12	0.356993
297604	17000	17000_297604	Ltbr	Chr6 cM	Chr6:125283534-125290848(-)	lymphotoxin B receptor	Ltbr	Chr4 q42	lymphotoxin beta receptor	0.0810122	0.0395064	0.0403049	0.00358111	0.158443	12	0.356997
170895	12626	12626_170895	Cetn3	Chr13 cM	Chr13:81931196-81945274(+)	centrin 3	Cetn3	Chr2 q11	centrin 3	0.0393976	0.019219	0.0403714	0.00172903	0.0770661	13	0.357211
50688	12295	12295_50688	Cacnb1	Chr11 cM	Chr11:97892339-97913860(-)	calcium channel, voltage-dependent, beta 1 subunit	Cacnb1	Chr10 q31	calcium voltage-gated channel auxiliary subunit beta 1	0.116228	0.0567077	0.040404	0.00508276	0.227373	13	0.357211
690303	66441	66441_690303	Magohb	Chr6 cM	Chr6:131261351-131270207(-)	mago homolog B, exon junction complex core component	Magohb	Chr4 q42	mago homolog B, exon junction complex subunit	-0.0628973	0.0307078	0.0405353	-0.123083	-0.00271114	13	0.357211
171409	21955	21955_171409	Tnnt1	Chr7 cM	Chr7:4507568-4518974(-)	troponin T1, skeletal, slow	Tnnt1	Chr1 q12	troponin T1, slow skeletal type	-0.0946158	0.0462048	0.0405849	-0.185176	-0.00405596	13	0.357211
282845	80751	80751_282845	Rnf34	Chr5 cM	Chr5:122988270-123007008(+)	ring finger protein 34	Rnf34	Chr12 q16	ring finger protein 34	0.0281454	0.0137521	0.0406947	0.0011918	0.0550991	13	0.357211
313929	17977	17977_313929	Ncoa1	Chr12 cM	Chr12:4297362-4527182(-)	nuclear receptor coactivator 1	Ncoa1	Chr6 q14	nuclear receptor coactivator 1	-0.0984772	0.0481197	0.0407067	-0.19279	-0.00416434	13	0.357211
314384	73086	73086_314384	Rps6ka5	Chr12 cM	Chr12:100514692-100691693(-)	ribosomal protein S6 kinase, polypeptide 5	Rps6ka5	Chr6 q32	ribosomal protein S6 kinase A5	-0.0605991	0.029613	0.0407202	-0.11864	-0.00255868	12	0.357211
293650	27060	27060_293650	Tcirg1	Chr19 cM	Chr19:3946050-3957133(-)	T cell, immune regulator 1, ATPase, H+ transporting, lysosomal V0 protein A3	Tcirg1	Chr1 q43	T-cell immune regulator 1, ATPase H+ transporting V0 subunit A3	0.0402377	0.0196636	0.0407267	0.00169772	0.0787777	13	0.357211
690050	22017	22017_690050	Tpmt	Chr13 cM	Chr13:47175463-47196833(-)	thiopurine methyltransferase	Tpmt	Chr17 p14	thiopurine S-methyltransferase	0.0403505	0.0197193	0.0407323	0.00170139	0.0789996	13	0.357211
288236	56088	56088_288236	Psmg1	Chr16 cM	Chr16:95781133-95792160(-)	proteasome (prosome, macropain) assembly chaperone 1	Psmg1	Chr11 q11	proteasome assembly chaperone 1	-0.0382668	0.0187071	0.0407978	-0.0749319	-0.00160161	12	0.357211
29383	14085	14085_29383	Fah	Chr7 cM	Chr7:84234367-84255150(-)	fumarylacetoacetate hydrolase	Fah	Chr1 q31	fumarylacetoacetate hydrolase	-0.0617201	0.0301734	0.0408045	-0.120859	-0.00258124	13	0.357211
314799	52713	52713_314799	Ccdc59	Chr10 cM	Chr10:105677340-105683371(+)	coiled-coil domain containing 59	Ccdc59	Chr7 q21	coiled-coil domain containing 59	-0.0726362	0.0355187	0.0408536	-0.142252	-0.00302082	13	0.357211
310658	229584	229584_310658	Pogz	Chr3 cM	Chr3:94744878-94789637(+)	pogo transposable element with ZNF domain	Pogz	Chr2 q34	pogo transposable element derived with ZNF domain	-0.0460785	0.0225325	0.0408571	-0.0902415	-0.00191556	13	0.357211
296207	228715	228715_296207	Smim26	Chr2 cM	Chr2:144435985-144437286(+)	small integral membrane protein 26	Smim26	Chr3 q41	small integral membrane protein 26	-0.106319	0.0519985	0.0408886	-0.208234	-0.00440394	13	0.357211
81507	12166	12166_81507	Bmpr1a	Chr14 cM	Chr14:34133018-34225335(-)	bone morphogenetic protein receptor, type 1A	Bmpr1a	Chr16 p15	bone morphogenetic protein receptor type 1A	-0.0536921	0.0262712	0.0409773	-0.105183	-0.00220142	13	0.357211
246117	193813	193813_246117	Mcfd2	Chr17 cM	Chr17:87561871-87573363(-)	multiple coagulation factor deficiency 2	Mcfd2	Chr6 q12	multiple coagulation factor deficiency 2, ER cargo receptor complex subunit	-0.0866732	0.04241	0.0409835	-0.169795	-0.0035511	13	0.357211
362893	216445	216445_362893	Arhgap9	Chr10 cM	Chr10:127157833-127165812(+)	Rho GTPase activating protein 9	Arhgap9	Chr7 q22	Rho GTPase activating protein 9	0.0404218	0.0197936	0.0411351	0.00162707	0.0792165	12	0.357211
117054	23833	23833_117054	Cd52	Chr4 cM	Chr4:133820849-133822384(-)	CD52 antigen	Cd52	Chr5 q36	CD52 molecule	0.187176	0.0916618	0.0411484	0.00752246	0.36683	12	0.357211
171070	24000	24000_171070	Ptpn21	Chr12 cM	Chr12:98643000-98703664(-)	protein tyrosine phosphatase, non-receptor type 21	Ptpn21	Chr6 q32	protein tyrosine phosphatase, non-receptor type 21	-0.086199	0.0422168	0.0411696	-0.168942	-0.00345563	13	0.357211
308473	233033	233033_308473	Samd4b	Chr7 cM	Chr7:28098947-28135616(-)	sterile alpha motif domain containing 4B	Samd4b	Chr1 q21	sterile alpha motif domain containing 4B	0.0883035	0.0432694	0.0412721	0.00349712	0.17311	13	0.357211
501048	70235	70235_501048	Poc1a	Chr9 cM	Chr9:106158260-106227720(+)	POC1 centriolar protein A	Poc1a	Chr8 q32	POC1 centriolar protein A	0.0556291	0.0272635	0.0413079	0.00219368	0.109065	13	0.357211
360968	103724	103724_360968	Tbc1d10a	Chr11 cM	Chr11:4136789-4165505(+)	TBC1 domain family, member 10a	Tbc1d10a	Chr14 q21	TBC1 domain family, member 10a	0.0764791	0.037485	0.0413248	0.00300976	0.149948	13	0.357211
314352	20338	20338_314352	Sel1l	Chr12 cM	Chr12:91772817-91815931(-)	sel-1 suppressor of lin-12-like (C. elegans)	Sel1l	Chr6 q31	SEL1L adaptor subunit of SYVN1 ubiquitin ligase	0.063991	0.031368	0.0413496	0.0025108	0.125471	13	0.357211
301227	83433	83433_301227	Trem2	Chr17 cM	Chr17:48653429-48659304(+)	triggering receptor expressed on myeloid cells 2	Trem2	Chr9 q12	triggering receptor expressed on myeloid cells 2	0.0579353	0.0284054	0.0413915	0.00226173	0.113609	13	0.357211
301013	66940	66940_301013	Shisa5	Chr9 cM	Chr9:108867633-108886845(+)	shisa family member 5	Shisa5	Chr8 q32	shisa family member 5	0.100433	0.0492578	0.0414577	0.00388936	0.196976	13	0.357211
308346	330460	330460_308346	Tmem150b	Chr7 cM	Chr7:4709831-4728248(-)	transmembrane protein 150B	Tmem150b	Chr1 q12	transmembrane protein 150B	0.0772842	0.0379088	0.041481	0.00298439	0.151584	12	0.357211
24598	18125	18125_24598	Nos1	Chr5 cM	Chr5:118004904-118096905(+)	nitric oxide synthase 1, neuronal	Nos1	Chr12 q16	nitric oxide synthase 1	-0.243367	0.119375	0.0414827	-0.477338	-0.00939583	13	0.357211
287451	69309	69309_287451	Slc16a13	Chr11 cM	Chr11:70107615-70111890(-)	solute carrier family 16 (monocarboxylic acid transporters), member 13	Slc16a13	Chr10 q24	solute carrier family 16, member 13	-0.049778	0.0244174	0.0414873	-0.0976353	-0.00192074	12	0.357211
25273	319757	319757_25273	Smo	Chr6 cM	Chr6:29735502-29761364(+)	smoothened, frizzled class receptor	Smo	Chr4 q22	smoothened, frizzled class receptor	-0.321698	0.157803	0.0414891	-0.630986	-0.0124103	13	0.357211
500899	69572	69572_500899	Mfsd3	Chr15 cM	Chr15:76585742-76588439(+)	major facilitator superfamily domain containing 3	Mfsd3	Chr7 q34	major facilitator superfamily domain containing 3	0.0936968	0.0459635	0.0414998	0.00360987	0.183784	12	0.357211
362937	105732	105732_362937	Fam83h	Chr15 cM	Chr15:75872942-75886185(-)	family with sequence similarity 83, member H	Fam83h	Chr7 q34	family with sequence similarity 83, member H	0.0752712	0.0369257	0.0415052	0.00289805	0.147644	13	0.357211
84027	56637	56637_84027	Gsk3b	Chr16 cM	Chr16:37909363-38066446(+)	glycogen synthase kinase 3 beta	Gsk3b	Chr11 q21	glycogen synthase kinase 3 beta	0.0363061	0.0178116	0.0415164	0.00139593	0.0712162	13	0.357211
288771	56516	56516_288771	Rbms2	Chr10 cM	Chr10:127967427-128016166(-)	RNA binding motif, single stranded interacting protein 2	Rbms2	Chr7 q11	RNA binding motif, single stranded interacting protein 2	-0.0502719	0.0246759	0.0416213	-0.0986358	-0.00190801	13	0.357341
292537	232790	232790_292537	Oscar	Chr7 cM	Chr7:3612812-3619156(-)	osteoclast associated receptor	Oscar	Chr1 q12	osteoclast associated Ig-like receptor	0.0540513	0.0265359	0.0416584	0.002042	0.106061	13	0.357341
25544	20339	20339_25544	Sele	Chr1 cM	Chr1:163875773-163885246(+)	selectin, endothelial cell	Sele	Chr13 q23	selectin E	-0.0404595	0.0198634	0.0416611	-0.079391	-0.001528	12	0.357341
298648	230908	230908_298648	Tardbp	Chr4 cM	Chr4:148696839-148711476(-)	TAR DNA binding protein	Tardbp	Chr5 q36	TAR DNA binding protein	-0.0346849	0.0170299	0.0416798	-0.068063	-0.00130686	13	0.357341
54248	217480	217480_54248	Dgkb	Chr12 cM	Chr12:37930169-38684238(+)	diacylglycerol kinase, beta	Dgkb	Chr6 q21	diacylglycerol kinase, beta	0.208457	0.102475	0.0419279	0.00761088	0.409304	13	0.35859
296621	227696	227696_296621	Phyhd1	Chr2 cM	Chr2:30156215-30172161(+)	phytanoyl-CoA dioxygenase domain containing 1	Phyhd1	Chr3 p12	phytanoyl-CoA dioxygenase domain containing 1	0.110521	0.0543346	0.0419424	0.00402765	0.217015	13	0.35859
685928	103284	103284_685928	Zc3h10	Chr10 cM	Chr10:128379429-128383877(-)	zinc finger CCCH type containing 10	Zc3h10	Chr7 q11	zinc finger CCCH type containing 10	0.04759	0.023397	0.0419494	0.00173274	0.0934472	12	0.35859
252902	235661	235661_252902	Dync1li1	Chr9 cM	Chr9:114517899-114552856(+)	dynein cytoplasmic 1 light intermediate chain 1	Dync1li1	Chr8 q32	dynein cytoplasmic 1 light intermediate chain 1	0.049237	0.0242097	0.0419745	0.00178689	0.0966871	12	0.35859
24251	12508	12508_24251	Cd53	Chr3 cM	Chr3:106667237-106697465(-)	CD53 antigen	Cd53	Chr2 q34	Cd53 molecule	0.0480679	0.0236459	0.0420707	0.00172275	0.0944131	13	0.358914
306942	214189	214189_306942	Scgn	Chr13 cM	Chr13:24137439-24175197(-)	secretagogin, EF-hand calcium binding protein	Scgn	Chr17 p11	secretagogin, EF-hand calcium binding protein	-0.123408	0.0607168	0.0421016	-0.242411	-0.00440504	13	0.358914
313699	77034	77034_313699	2510039O18Rik	Chr4 cM	Chr4:148025352-148031771(+)	RIKEN cDNA 2510039O18 gene	2510039O18Rikl	Chr5 q36	RIKEN cDNA 2510039O18 gene like	0.0587301	0.0289078	0.042191	0.00207174	0.115388	13	0.358914
291908	244579	244579_291908	Tox3	Chr8 cM	Chr8:90973668-91074971(-)	TOX high mobility group box family member 3	Tox3	Chr19 p11	TOX high mobility group box family member 3	-0.176769	0.0870109	0.0421971	-0.347307	-0.00623063	13	0.358914
498902	97487	97487_498902	Cmtm4	Chr8 cM	Chr8:105074823-105122439(-)	CKLF-like MARVEL transmembrane domain containing 4	Cmtm4	Chr19 p14	CKLF-like MARVEL transmembrane domain containing 4	-0.0774054	0.0381057	0.0422209	-0.152091	-0.00271968	13	0.358914
360970	192650	192650_360970	Cabp7	Chr11 cM	Chr11:4686892-4696778(-)	calcium binding protein 7	Cabp7	Chr14 q21	calcium binding protein 7	0.174324	0.0858235	0.0422361	0.00611255	0.342535	12	0.358914
293016	17761	17761_293016	Map7	Chr10 cM	Chr10:20024666-20157336(+)	microtubule-associated protein 7	Map7	Chr1 p12	microtubule-associated protein 7	-0.0446205	0.0219774	0.0423267	-0.0876953	-0.00154565	13	0.359367
60381	22099	22099_60381	Tsn	Chr1 cM	Chr1:118226244-118239463(-)	translin	Tsn	Chr13 q11	translin	0.0333107	0.0164247	0.0425518	0.00111883	0.0655026	13	0.360886
116510	21857	21857_116510	Timp1	ChrX cM	ChrX:20736405-20740974(+)	tissue inhibitor of metalloproteinase 1	Timp1	ChrX q11	TIMP metallopeptidase inhibitor 1	0.270822	0.133555	0.0425806	0.00905984	0.532584	13	0.360886
308458	80297	80297_308458	Sptbn4	Chr7 cM	Chr7:27055808-27147111(-)	spectrin beta, non-erythrocytic 4	Sptbn4	Chr1 q21	spectrin, beta, non-erythrocytic 4	-0.0547273	0.0270082	0.0427318	-0.107662	-0.00179221	13	0.361849
303211	216829	216829_303211	Mmgt2	Chr11 cM	Chr11:62539490-62557180(+)	membrane magnesium transporter 2	Mmgt2	Chr10 q23	membrane magnesium transporter 2	0.0807541	0.0398651	0.0427971	0.00261997	0.158888	13	0.362083
287607	170749	170749_287607	Mtmr4	Chr11 cM	Chr11:87482988-87507128(+)	myotubularin related protein 4	Mtmr4	Chr10 q26	myotubularin related protein 4	-0.0515911	0.025492	0.0429893	-0.101555	-0.00162768	12	0.363104
362426	213895	213895_362426	Bms1	Chr6 cM	Chr6:118360342-118396435(-)	BMS1, ribosome biogenesis factor	Bms1	Chr4 q42	BMS1 ribosome biogenesis factor	-0.0313892	0.0155122	0.0430206	-0.0617926	-0.000985744	13	0.363104
680110	67874	67874_680110	Rprm	Chr2 cM	Chr2:53974105-53975564(-)	reprimo, TP53 dependent G2 arrest mediator candidate	Rprm	Chr3 q12	reprimo, TP53 dependent G2 arrest mediator homolog	0.486292	0.240433	0.0431175	0.0150526	0.957532	12	0.363104
497900	66089	66089_497900	Rmnd5b	Chr11 cM	Chr11:51514500-51526723(-)	required for meiotic nuclear division 5 homolog B	Rmnd5b	Chr10 q22	required for meiotic nuclear division 5 homolog B	0.0666779	0.0329682	0.0431255	0.00206146	0.131294	13	0.363104
303787	224022	224022_303787	Slc7a4	Chr16 cM	Chr16:17389882-17394619(-)	solute carrier family 7 (cationic amino acid transporter, y+ system), member 4	Slc7a4	Chr11 q23	solute carrier family 7, member 4	0.186626	0.0922771	0.0431294	0.00576645	0.367486	13	0.363104
500415	73314	73314_500415	Lrrc69	Chr4 cM	Chr4:14623620-14796060(-)	leucine rich repeat containing 69	Lrrc69	Chr5 q13	leucine rich repeat containing 69	0.0737663	0.0364762	0.043144	0.00227425	0.145258	12	0.363104
296349	76080	76080_296349	Ttpal	Chr2 cM	Chr2:163444234-163460933(+)	tocopherol (alpha) transfer protein-like	Ttpal	Chr3 q42	alpha tocopherol transfer protein like	0.0410248	0.0202964	0.0432507	0.00124451	0.0808051	12	0.363333
192357	105446	105446_192357	Gmpr2	Chr14 cM	Chr14:55909398-55916657(+)	guanosine monophosphate reductase 2	Gmpr2	Chr15 p13	guanosine monophosphate reductase 2	-0.0659516	0.0326303	0.0432616	-0.129906	-0.00199735	13	0.363333
365176	67109	67109_365176	Zfp787	Chr7 cM	Chr7:6134490-6158996(-)	zinc finger protein 787	Zfp787	Chr1 q12	zinc finger protein 787	0.0391587	0.0193769	0.0432899	0.00118079	0.0771366	13	0.363333
361327	71373	71373_361327	Prr16	Chr18 cM	Chr18:51250970-51437713(+)	proline rich 16	Prr16	Chr18 q11	proline rich 16	-0.156866	0.0776338	0.0433222	-0.309026	-0.00470665	13	0.363333
305854	50524	50524_305854	Sall2	Chr14 cM	Chr14:52548634-52566127(-)	spalt like transcription factor 2	Sall2	Chr15 p14	spalt-like transcription factor 2	-0.109421	0.0541655	0.0433707	-0.215583	-0.00325848	13	0.363423
432392	53618	53618_432392	Fut8	Chr12 cM	Chr12:77284899-77523112(+)	fucosyltransferase 8	Fut8	Chr6 q24	fucosyltransferase 8	-0.050896	0.0252014	0.0434275	-0.10029	-0.00150227	13	0.36349
360622	16010	16010_360622	Igfbp4	Chr11 cM	Chr11:98930820-98943481(+)	insulin-like growth factor binding protein 4	Igfbp4	Chr10 q31	insulin-like growth factor binding protein 4	0.176567	0.0874422	0.0434625	0.00518304	0.34795	13	0.36349
362196	69065	69065_362196	Chac1	Chr2 cM	Chr2:119181723-119184807(+)	ChaC, cation transport regulator 1	Chac1	Chr3 q35	ChaC glutathione-specific gamma-glutamylcyclotransferase 1	0.0957423	0.0474303	0.0435298	0.00278066	0.188704	13	0.36349
366515	59002	59002_366515	Wrap73	Chr4 cM	Chr4:154226811-154241278(+)	WD repeat containing, antisense to Trp73	Wrap73	Chr5 q36	WD repeat containing, antisense to TP73	-0.0452757	0.0224305	0.0435406	-0.0892387	-0.00131268	13	0.36349
116660	19275	19275_116660	Ptprn	Chr1 cM	Chr1:75223671-75241146(-)	protein tyrosine phosphatase receptor type N	Ptprn	Chr9 q33	protein tyrosine phosphatase, receptor type, N	0.163301	0.0809169	0.0435777	0.00470662	0.321895	13	0.36349
288906	19724	19724_288906	Rfx1	Chr8 cM	Chr8:84793463-84823621(+)	regulatory factor X, 1 (influences HLA class II expression)	Rfx1	Chr19 q11	regulatory factor X1	-0.0769558	0.0381372	0.0436053	-0.151703	-0.0022082	13	0.36349
60443	13855	13855_60443	Epn2	Chr11 cM	Chr11:61408075-61470513(-)	epsin 2	Epn2	Chr10 q22	epsin 2	-0.0624896	0.0309808	0.0436907	-0.123211	-0.00176845	13	0.363887
301372	93690	93690_301372	Gpr45	Chr1 cM	Chr1:42992032-43074611(+)	G protein-coupled receptor 45	Gpr45	Chr9 q22	G protein-coupled receptor 45	0.0427341	0.0212056	0.0438803	0.00117201	0.0842963	12	0.365151
294321	224674	224674_294321	Slc37a1	Chr17 cM	Chr17:31505766-31569713(+)	solute carrier family 37 (glycerol-3-phosphate transporter), member 1	Slc37a1	Chr20 p12	solute carrier family 37 member 1	0.0743182	0.0369066	0.0440428	0.00198258	0.146654	13	0.366155
290409	380924	380924_290409	Olfm4	Chr14 cM	Chr14:80237742-80260581(+)	olfactomedin 4	Olfm4	Chr15 q12	olfactomedin 4	0.272108	0.135168	0.0441035	0.00718313	0.537033	13	0.366155
25130	13852	13852_25130	Stx2	Chr5 cM	Chr5:129061621-129085638(-)	syntaxin 2	Stx2	Chr12 q13	syntaxin 2	-0.0732688	0.0363979	0.044115	-0.144607	-0.00193026	12	0.366155
362931	107831	107831_362931	Adgrb1	Chr15 cM	Chr15:74388045-74461314(+)	adhesion G protein-coupled receptor B1	Adgrb1	Chr7 q34	adhesion G protein-coupled receptor B1	0.102088	0.050748	0.0442553	0.00262369	0.201552	13	0.366661
303518	57376	57376_303518	Smarce1	Chr11 cM	Chr11:99099873-99121843(-)	SWI/SNF related, matrix associated, actin dependent regulator of chromatin, subfamily e, member 1	Smarce1	Chr10 q31	SWI/SNF related, matrix associated, actin dependent regulator of chromatin, subfamily e, member 1	0.0331299	0.016471	0.0442821	0.00084737	0.0654124	13	0.366661
298683	246228	246228_298683	Vwa1	Chr4 cM	Chr4:155852952-155859042(-)	von Willebrand factor A domain containing 1	Vwa1	Chr5 q36	von Willebrand factor A domain containing 1	0.188255	0.0936153	0.0443309	0.00477289	0.371738	12	0.366661
689256	21987	21987_689256	Tpd52l1	Chr10 cM	Chr10:31208372-31321954(-)	tumor protein D52-like 1	Tpd52l1	Chr1 p11	TPD52 like 1	-0.141071	0.0701581	0.0443513	-0.278578	-0.00356346	12	0.366661
89841	68671	68671_89841	Pcyt2	Chr11 cM	Chr11:120500913-120508762(-)	phosphate cytidylyltransferase 2, ethanolamine	Pcyt2	Chr10 q32.3	phosphate cytidylyltransferase 2, ethanolamine	0.0432062	0.0214891	0.0443664	0.00108838	0.0853241	13	0.366661
689978	228777	228777_689978	Nrsn2	Chr2 cM	Chr2:152210675-152218558(-)	neurensin 2	Nrsn2	Chr3 q41	neurensin 2	-0.238449	0.118636	0.0444393	-0.470971	-0.00592699	13	0.366948
684961	320158	320158_684961	Zmat4	Chr8 cM	Chr8:24137347-24553133(+)	zinc finger, matrin type 4	Zmat4	Chr16 q12.5	zinc finger, matrin type 4	-0.12238	0.0609211	0.0445552	-0.241783	-0.00297694	13	0.367303
641434	71679	71679_641434	Atp5pd	Chr11 cM	Chr11:115306517-115310775(-)	ATP synthase peripheral stalk subunit d	Atp5pd	Chr10	ATP synthase peripheral stalk subunit d	-0.0490155	0.0244184	0.0447159	-0.0968747	-0.00115629	12	0.367303
64701	20014	20014_64701	Rpn2	Chr2 cM	Chr2:157121018-157168238(+)	ribophorin II	Rpn2	Chr3 q42	ribophorin II	-0.0265449	0.0132253	0.0447356	-0.052466	-0.000623818	13	0.367303
296787	20348	20348_296787	Sema3c	Chr5 cM	Chr5:17779814-17935266(+)	sema domain, immunoglobulin domain (Ig), short basic domain, secreted, (semaphorin) 3C	Sema3c	Chr4 q11	semaphorin 3C	0.200698	0.100019	0.0447931	0.00466369	0.396732	12	0.367303
100359512	53612	53612_100359512	Vti1b	Chr12 cM	Chr12:79202791-79219428(-)	vesicle transport through interaction with t-SNAREs 1B	Vti1b	Chr6	vesicle transport through interaction with t-SNAREs 1B	0.0732036	0.0364852	0.0448148	0.0016938	0.144713	13	0.367303
94340	433256	433256_94340	Acsl5	Chr19 cM	Chr19:55240298-55285060(+)	acyl-CoA synthetase long-chain family member 5	Acsl5	Chr1 q55	acyl-CoA synthetase long-chain family member 5	0.141119	0.0703423	0.0448376	0.0032506	0.278987	13	0.367303
362850	57875	57875_362850	Angptl4	Chr17 cM	Chr17:33993874-34000549(-)	angiopoietin-like 4	Angptl4	Chr7 q13	angiopoietin-like 4	-0.0983051	0.0490014	0.044838	-0.194346	-0.00226421	13	0.367303
306526	67920	67920_306526	Mak16	Chr8 cM	Chr8:31649496-31658752(-)	MAK16 homolog	Mak16	Chr16 q12.3	MAK16 homolog	0.0310401	0.0154773	0.0449066	0.000705213	0.061375	13	0.367303
81670	76282	76282_81670	Gpt	Chr15 cM	Chr15:76580926-76583875(+)	glutamic pyruvic transaminase, soluble	Gpt	Chr7 q34	glutamic--pyruvic transaminase	-0.0432086	0.021555	0.0450079	-0.0854556	-0.000961701	13	0.367303
680891	66125	66125_680891	Sf3b5	Chr10 cM	Chr10:12884194-12884927(+)	splicing factor 3b, subunit 5	Sf3b5	Chr1 p13	splicing factor 3b, subunit 5	-0.0592128	0.0295412	0.0450258	-0.117113	-0.0013131	13	0.367303
291095	218138	218138_291095	Gmds	Chr13 cM	Chr13:32003562-32522723(-)	GDP-mannose 4, 6-dehydratase	Gmds	Chr17 p12	GDP-mannose 4, 6-dehydratase	-0.0753331	0.0375852	0.0450347	-0.148999	-0.00166752	12	0.367303
303740	72055	72055_303740	Slc38a10	Chr11 cM	Chr11:119994786-120042172(-)	solute carrier family 38, member 10	Slc38a10	Chr10 q32.3	solute carrier family 38, member 10	0.0627788	0.0313236	0.0450484	0.0013857	0.124172	13	0.367303
289992	218952	218952_289992	Fermt2	Chr14 cM	Chr14:45696252-45767575(-)	fermitin family member 2	Fermt2	Chr15 p14	FERM domain containing kindlin 2	-0.055488	0.0276963	0.0451294	-0.109772	-0.00120429	13	0.367303
303671	328035	328035_303671	Fads6	Chr11 cM	Chr11:115170448-115188489(-)	fatty acid desaturase domain family, member 6	Fads6	Chr10 q32.1	fatty acid desaturase 6	-0.0872397	0.0435479	0.0451446	-0.172592	-0.0018874	12	0.367303
360905	17765	17765_360905	Mtf2	Chr5 cM	Chr5:108213540-108256870(+)	metal response element binding transcription factor 2	Mtf2	Chr14 p22	metal response element binding transcription factor 2	-0.060014	0.0299677	0.045218	-0.11875	-0.00127832	13	0.367303
289307	15278	15278_289307	Tfb2m	Chr1 cM	Chr1:179355620-179373832(-)	transcription factor B2, mitochondrial	Tfb2m	Chr13 q26	transcription factor B2, mitochondrial	0.0385532	0.0192551	0.0452604	0.000813767	0.0762925	13	0.367303
304862	108989	108989_304862	Tpr	Chr1 cM	Chr1:150268589-150325686(+)	translocated promoter region, nuclear basket protein	Tpr	Chr13 q21	translocated promoter region, nuclear basket protein	-0.0433642	0.0216592	0.0452722	-0.0858155	-0.000912987	13	0.367303
315806	235472	235472_315806	Prtg	Chr9 cM	Chr9:72714556-72824589(+)	protogenin	Prtg	Chr8 q24	protogenin	-0.119034	0.0594625	0.045302	-0.235579	-0.00249001	12	0.367303
309986	69085	69085_309986	Zcchc9	Chr13 cM	Chr13:91944652-91955824(-)	zinc finger, CCHC domain containing 9	Zcchc9	Chr2 q12	zinc finger CCHC-type containing 9	-0.0361464	0.0180656	0.0454091	-0.0715542	-0.000738534	13	0.367303
306349	67937	67937_306349	Tmem59l	Chr8 cM	Chr8:70936517-70940008(-)	transmembrane protein 59-like	Tmem59l	Chr16 p14	transmembrane protein 59-like	0.0537616	0.0268714	0.0454249	0.00109459	0.106429	13	0.367303
303915	320299	320299_303915	Iqcb1	Chr16 cM	Chr16:36648747-36693083(+)	IQ calmodulin-binding motif containing 1	Iqcb1	Chr11 q21	IQ motif containing B1	-0.085004	0.0424885	0.0454314	-0.16828	-0.00172817	13	0.367303
287924	70120	70120_287924	Yars2	Chr16 cM	Chr16:16120829-16127504(+)	tyrosyl-tRNA synthetase 2 (mitochondrial)	Yars2	Chr11 q23	tyrosyl-tRNA synthetase 2	-0.0404435	0.0202166	0.0454451	-0.0800674	-0.000819728	12	0.367303
25577	22630	22630_25577	Ywhaq	Chr12 cM	Chr12:21440330-21467437(-)	tyrosine 3-monooxygenase/tryptophan 5-monooxygenase activation protein theta	Ywhaq	Chr6 q16	tyrosine 3-monooxygenase/tryptophan 5-monooxygenase activation protein, theta	-0.0504912	0.0252478	0.0455187	-0.0999759	-0.0010065	13	0.367303
310244	67306	67306_310244	Zc2hc1a	Chr3 cM	Chr3:7568543-7618896(+)	zinc finger, C2HC-type containing 1A	Zc2hc1a	Chr2 q23	zinc finger, C2HC-type containing 1A	0.0886323	0.0443209	0.0455233	0.00176497	0.1755	13	0.367303
307189	74103	74103_307189	Nebl	Chr2 cM	Chr2:17348720-17736275(-)	nebulette	Nebl	Chr17 q12.3	nebulette	-0.0384549	0.0192342	0.0455764	-0.0761533	-0.000756502	12	0.367303
29555	22355	22355_29555	Vipr2	Chr12 cM	Chr12:116041346-116109881(+)	vasoactive intestinal peptide receptor 2	Vipr2	Chr6 q33	vasoactive intestinal peptide receptor 2	-0.0687969	0.0344153	0.0456059	-0.13625	-0.0013442	12	0.367303
24705	19401	19401_24705	Rara	Chr11 cM	Chr11:98818644-98865768(+)	retinoic acid receptor, alpha	Rara	Chr10 q31	retinoic acid receptor, alpha	0.118724	0.0594058	0.0456598	0.00229074	0.235157	12	0.367303
246334	22061	22061_246334	Trp63	Chr16 cM	Chr16:25502513-25710838(+)	transformation related protein 63	Tp63	Chr11 q22	tumor protein p63	-0.110649	0.0553695	0.0456754	-0.219171	-0.0021271	13	0.367303
450225	16661	16661_450225	Krt10	Chr11 cM	Chr11:99276080-99280190(-)	keratin 10	Krt10	Chr10 q31	keratin 10	-0.150485	0.0753366	0.04577	-0.298142	-0.00282848	13	0.367303
303206	29869	29869_303206	Ulk2	Chr11 cM	Chr11:61666475-61745899(-)	unc-51 like kinase 2	Ulk2	Chr10 q22	unc-51 like autophagy activating kinase 2	0.0852659	0.0426941	0.0458102	0.00158712	0.168945	13	0.367303
304928	69962	69962_304928	Mettl18	Chr1 cM	Chr1:163822458-163824812(+)	methyltransferase like 18	Mettl18	Chr13 q23	methyltransferase 18, RPL3 N3(tau)-histidine	-0.0919243	0.0460335	0.0458359	-0.182148	-0.00170036	13	0.367303
361953	624866	624866_361953	Lekr1	Chr3 cM	Chr3:65573649-65738776(+)	leucine, glutamate and lysine rich 1	Lekr1	Chr2 q31	leucine, glutamate and lysine rich 1	-0.0642025	0.0321522	0.0458437	-0.12722	-0.00118532	13	0.367303
171144	108115	108115_171144	Slco4a1	Chr2 cM	Chr2:180098038-180116660(+)	solute carrier organic anion transporter family, member 4a1	Slco4a1	Chr3 q43	solute carrier organic anion transporter family, member 4a1	-0.0503567	0.0252188	0.0458482	-0.0997847	-0.000928669	12	0.367303
29498	19286	19286_29498	Pts	Chr9 cM	Chr9:50432917-50440017(-)	6-pyruvoyl-tetrahydropterin synthase	Pts	Chr8 q23	6-pyruvoyl-tetrahydropterin synthase	-0.0960665	0.0481225	0.0459025	-0.190385	-0.00174805	13	0.367303
500906	72318	72318_500906	Cyth4	Chr15 cM	Chr15:78481247-78506219(+)	cytohesin 4	Cyth4	Chr7 q34	cytohesin 4	-0.224262	0.112347	0.0459184	-0.444459	-0.00406462	12	0.367303
85311	85031	85031_85311	Pla1a	Chr16 cM	Chr16:38216479-38253507(-)	phospholipase A1 member A	Pla1a	Chr11 q21	phospholipase A1 member A	0.107185	0.0536973	0.0459227	0.00194059	0.21243	13	0.367303
315723	71599	71599_315723	Senp8	Chr9 cM	Chr9:59641542-59657932(-)	SUMO peptidase family member, NEDD8 specific	Senp8	Chr8 q24	SUMO peptidase family member, NEDD8 specific	-0.0486183	0.0243699	0.0460414	-0.0963824	-0.000854159	13	0.367303
315609	12501	12501_315609	Cd3e	Chr9 cM	Chr9:44910038-44920925(-)	CD3 antigen, epsilon polypeptide	Cd3e	Chr8 q22	CD3 epsilon subunit of T-cell receptor complex	0.0758432	0.0380177	0.0460491	0.00132981	0.150357	12	0.367303
64042	216749	216749_64042	Nmur2	Chr11 cM	Chr11:55915816-55931813(-)	neuromedin U receptor 2	Nmur2	Chr10 q22	neuromedin U receptor 2	0.0406358	0.0203706	0.0460623	0.000710075	0.0805616	12	0.367303
498130	243362	243362_498130	Stard13	Chr5 cM	Chr5:150960975-151157301(-)	StAR related lipid transfer domain containing 13	Stard13	Chr12 p12	StAR-related lipid transfer domain containing 13	-0.254863	0.127765	0.0460665	-0.505277	-0.00444868	13	0.367303
690329	68852	68852_690329	Lrrn4cl	Chr19 cM	Chr19:8828132-8831273(+)	LRRN4 C-terminal like	Lrrn4cl	Chr1 q43	LRRN4 C-terminal like	0.0845872	0.0424052	0.0460716	0.00147455	0.1677	12	0.367303
313765	320541	320541_313765	Slc35e2	Chr4 cM	Chr4:155685873-155707797(+)	solute carrier family 35, member E2	Slc35e2b	Chr5 q36	solute carrier family 35, member E2B	-0.0518641	0.0260076	0.0461314	-0.102838	-0.000890122	13	0.367303
308909	20597	20597_308909	Smpd1	Chr7 cM	Chr7:105203567-105207596(+)	sphingomyelin phosphodiesterase 1, acid lysosomal	Smpd1	Chr1 q32	sphingomyelin phosphodiesterase 1	0.0739245	0.03707	0.0461316	0.00126865	0.14658	13	0.367303
83684	21983	21983_83684	Tpbg	Chr9 cM	Chr9:85724433-85729093(+)	trophoblast glycoprotein	Tpbg	Chr8 q31	trophoblast glycoprotein	-0.135181	0.0677993	0.0461694	-0.268065	-0.00229687	13	0.367303
24176	11555	11555_24176	Adrb2	Chr18 cM	Chr18:62310887-62313030(-)	adrenergic receptor, beta 2	Adrb2	Chr18 q12.1	adrenoceptor beta 2	0.0464574	0.0233086	0.046246	0.000773316	0.0921414	13	0.367303
366952	94230	94230_366952	Cpsf1	Chr15 cM	Chr15:76480003-76491791(-)	cleavage and polyadenylation specific factor 1	Cpsf1	Chr7 q34	cleavage and polyadenylation specific factor 1	-0.0536625	0.0269237	0.046247	-0.106432	-0.000892998	13	0.367303
140588	14634	14634_140588	Gli3	Chr13 cM	Chr13:15638308-15904611(+)	GLI-Kruppel family member GLI3	Gli3	Chr17 q12.1	GLI family zinc finger 3	-0.0943582	0.0473522	0.0462954	-0.187167	-0.00154966	12	0.367303
362553	67344	67344_362553	Dynlt5	Chr4 cM	Chr4:102835900-102862419(+)	dynein light chain Tctex-type 5	Dynlt5	Chr5 q33	dynein light chain Tctex-type family member 5	-0.0591492	0.0296864	0.0463193	-0.117333	-0.000965038	12	0.367303
24170	11518	11518_24170	Add1	Chr5 cM	Chr5:34731008-34789652(+)	adducin 1	Add1	Chr14 q21	adducin 1	0.0424396	0.0213031	0.0463516	0.000686242	0.0841929	13	0.367303
307997	73442	73442_307997	Hspa12a	Chr19 cM	Chr19:58784182-58932086(-)	heat shock protein 12A	Hspa12a	Chr1 q55	heat shock protein family A (Hsp70) member 12A	-0.0450692	0.0226343	0.0464601	-0.0894317	-0.00070675	13	0.367706
140635	14255	14255_140635	Flt3	Chr5 cM	Chr5:147267551-147337299(-)	FMS-like tyrosine kinase 3	Flt3	Chr12 p11	Fms related receptor tyrosine kinase 3	-0.215521	0.108247	0.0464788	-0.427681	-0.00336159	12	0.367706
497886	69183	69183_497886	C1qtnf2	Chr11 cM	Chr11:43365103-43382352(+)	C1q and tumor necrosis factor related protein 2	C1qtnf2	Chr10 q21	C1q and TNF related 2	-0.0520986	0.026182	0.0466055	-0.103414	-0.000782931	13	0.368406
295934	76969	76969_295934	Chst1	Chr2 cM	Chr2:92430052-92445595(+)	carbohydrate sulfotransferase 1	Chst1	Chr3 q31	carbohydrate sulfotransferase 1	0.062144	0.0312372	0.0466548	0.000920149	0.123368	13	0.368492
310444	74191	74191_310444	P2ry13	Chr3 cM	Chr3:59115313-59118303(-)	purinergic receptor P2Y, G-protein coupled 13	P2ry13	Chr2 q26	purinergic receptor P2Y13	0.0362923	0.0182461	0.0466962	0.000530625	0.072054	12	0.368517
362162	77038	77038_362162	Arfgap2	Chr2 cM	Chr2:91095319-91107276(+)	ADP-ribosylation factor GTPase activating protein 2	Arfgap2	Chr3 q24	ADP-ribosylation factor GTPase activating protein 2	0.0356541	0.0179314	0.046772	0.000509169	0.0707991	13	0.368536
114850	22421	22421_114850	Wnt7a	Chr6 cM	Chr6:91340963-91388335(-)	wingless-type MMTV integration site family, member 7A	Wnt7a	Chr4 q34	Wnt family member 7A	-0.0623193	0.0313425	0.0467752	-0.12375	-0.000889074	13	0.368536
291713	19762	19762_291713	Rit2	Chr18 cM	Chr18:31107367-31450181(-)	Ras-like without CAAX 2	Rit2	Chr18 p12	Ras-like without CAAX 2	-0.0711633	0.0358128	0.0469123	-0.141355	-0.000971489	13	0.369315
290564	67011	67011_290564	Mettl6	Chr14 cM	Chr14:31195535-31216997(-)	methyltransferase 6, methylcytidine	Mettl6	Chr16 p16	methyltransferase 6, tRNA N3-cytidine	0.0364246	0.0183408	0.0470348	0.000477274	0.0723718	13	0.369977
116641	56048	56048_116641	Lgals8	Chr13 cM	Chr13:12454296-12479825(-)	lectin, galactose binding, soluble 8	Lgals8	Chr17 q12.1	galectin 8	0.0520475	0.0262279	0.0472081	0.000641659	0.103453	12	0.370913
29739	14630	14630_29739	Gclm	Chr3 cM	Chr3:122039206-122060864(+)	glutamate-cysteine ligase, modifier subunit	Gclm	Chr2 q42	glutamate cysteine ligase, modifier subunit	0.0438887	0.0221188	0.047231	0.000536582	0.0872407	13	0.370913
299841	216395	216395_299841	Rxylt1	Chr10 cM	Chr10:121916844-121933271(-)	ribitol xylosyltransferase 1	Rxylt1	Chr7 q22	ribitol xylosyltransferase 1	0.0302484	0.0152483	0.0472863	0.000362343	0.0601345	12	0.371045
303731	30951	30951_303731	Cbx8	Chr11 cM	Chr11:118929262-118931739(-)	chromobox 8	Cbx8	Chr10 q32.3	chromobox 8	-0.0533302	0.026901	0.0474274	-0.106055	-0.00060525	13	0.371641
287727	217207	217207_287727	Dhx8	Chr11 cM	Chr11:101623782-101658184(+)	DEAH-box helicase 8	Dhx8	Chr10 q32.1	DEAH-box helicase 8	0.057043	0.0287789	0.0474667	0.000637399	0.113449	13	0.371641
300077	14904	14904_300077	Gtpbp1	Chr15 cM	Chr15:79575046-79605680(+)	GTP binding protein 1	Gtpbp1	Chr7 q34	GTP binding protein 1	-0.0418626	0.0211213	0.047478	-0.0832595	-0.00046566	13	0.371641
301513	58184	58184_301513	Cnot9	Chr1 cM	Chr1:74545217-74570001(+)	CCR4-NOT transcription complex, subunit 9	Cnot9	Chr9 q33	CCR4-NOT transcription complex subunit 9	-0.0321915	0.0162522	0.0476203	-0.0640453	-0.000337681	12	0.372385
691379	93697	93697_691379	Ice2	Chr9 cM	Chr9:69305185-69340360(+)	interactor of little elongation complex ELL subunit 2	Ice2	Chr8 q24	interactor of little elongation complex ELL subunit 2	-0.0840413	0.0424349	0.0476504	-0.167212	-0.000870309	13	0.372385
296865	76130	76130_296865	Las1l	ChrX cM	ChrX:94978941-95000568(-)	LAS1-like (S. cerevisiae)	Las1l	ChrX q22	LAS1-like, ribosome biogenesis factor	-0.0545851	0.0275733	0.0477443	-0.108628	-0.000542466	13	0.372816
59324	16525	16525_59324	Kcnk1	Chr8 cM	Chr8:126721909-126757424(+)	potassium channel, subfamily K, member 1	Kcnk1	Chr19 q12	potassium two pore domain channel subfamily K member 1	0.107993	0.0545858	0.0478835	0.00100639	0.214979	13	0.3736
311580	56045	56045_311580	Samhd1	Chr2 cM	Chr2:156939454-156977016(-)	SAM domain and HD domain, 1	Samhd1	Chr3 q42	SAM and HD domain containing deoxynucleoside triphosphate triphosphohydrolase 1	-0.0575221	0.0290965	0.0480477	-0.11455	-0.000494113	13	0.374448
64360	19935	19935_64360	Mrpl23	Chr7 cM	Chr7:142086423-142094484(+)	mitochondrial ribosomal protein L23	Mrpl23	Chr1 q41	mitochondrial ribosomal protein L23	-0.10496	0.0531152	0.0481453	-0.209064	-0.000856185	13	0.374448
25231	15379	15379_25231	Onecut1	Chr9 cM	Chr9:74769203-74796930(+)	one cut domain, family member 1	Onecut1	Chr8 q24	one cut homeobox 1	-0.350403	0.177351	0.0481815	-0.698004	-0.0028022	12	0.374448
192246	68479	68479_192246	Phf5a	Chr15 cM	Chr15:81748717-81756093(-)	PHD finger protein 5A	Phf5a	Chr7 q34	PHD finger protein 5A	-0.0436703	0.0221067	0.0482196	-0.0869987	-0.000341867	13	0.374448
297960	52187	52187_297960	Rragd	Chr4 cM	Chr4:32983037-33022180(+)	Ras-related GTP binding D	Rragd	Chr5 q21	Ras-related GTP binding D	0.0791507	0.0400744	0.0482578	0.00060622	0.157695	13	0.374448
362713	28042	28042_362713	Selenoi	Chr5 cM	Chr5:30437579-30477425(+)	selenoprotein I	Selenoi	Chr6 q14	selenoprotein I	0.0630557	0.0319313	0.0482991	0.000471417	0.12564	13	0.374448
362489	12395	12395_362489	Runx1t1	Chr4 cM	Chr4:13743436-13893649(+)	RUNX1 translocation partner 1	Runx1t1	Chr5 q13	RUNX1 partner transcriptional co-repressor 1	-0.0632596	0.0320416	0.0483483	-0.12606	-0.000459152	13	0.374448
362521	52076	52076_362521	Tmem38b	Chr4 cM	Chr4:53826045-53862019(+)	transmembrane protein 38B	Tmem38b	Chr5 q24	transmembrane protein 38B	-0.0527271	0.0267084	0.0483622	-0.105075	-0.00037947	13	0.374448
497932	104709	104709_497932	Pik3r6	Chr11 cM	Chr11:68393845-68443524(+)	phosphoinositide-3-kinase regulatory subunit 5	Pik3r6	Chr10 q24	phosphoinositide-3-kinase, regulatory subunit 6	0.125142	0.0634119	0.0484419	0.000856493	0.249427	13	0.374448
315963	71775	71775_315963	Inhca	Chr9 cM	Chr9:103127722-103165496(-)	inhibitor of carbonic anhydrase	Inhca	Chr8 q32	inhibitor of carbonic anhydrase	0.0690732	0.0350032	0.0484568	0.000468229	0.137678	13	0.374448
295568	20585	20585_295568	Hltf	Chr3 cM	Chr3:20111975-20172654(+)	helicase-like transcription factor	Hltf	Chr2 q24	helicase-like transcription factor	-0.0597792	0.0302958	0.0484745	-0.119158	-0.00040055	12	0.374448
192270	67916	67916_192270	Plpp3	Chr4 cM	Chr4:105014544-105089961(+)	phospholipid phosphatase 3	Plpp3	Chr5 q34	phospholipid phosphatase 3	-0.0919963	0.0466234	0.0484751	-0.183376	-0.000616138	13	0.374448
81722	11596	11596_81722	Ager	Chr17 cM	Chr17:34816836-34819910(+)	advanced glycosylation end product-specific receptor	Ager	Chr20 p12	advanced glycosylation end product-specific receptor	-0.0519976	0.0263591	0.0485338	-0.10366	-0.000334765	13	0.374448
156275	207182	207182_156275	Ggt7	Chr2 cM	Chr2:155332299-155356921(-)	gamma-glutamyltransferase 7	Ggt7	Chr3 q42	gamma-glutamyltransferase 7	0.0575563	0.0291773	0.0485367	0.000369819	0.114743	13	0.374448
305152	17355	17355_305152	Aff1	Chr5 cM	Chr5:103840307-104003188(+)	AF4/FMR2 family, member 1	Aff1	Chr14 p22	ALF transcription elongation factor 1	-0.0585482	0.0297053	0.0487278	-0.11677	-0.000326812	13	0.375621
361995	70767	70767_361995	Prpf3	Chr3 cM	Chr3:95737436-95763197(-)	pre-mRNA processing factor 3	Prpf3	Chr2 q34	pre-mRNA processing factor 3	-0.065214	0.0331053	0.0488501	-0.130099	-0.000328856	12	0.375793
288532	17220	17220_288532	Mcm7	Chr5 cM	Chr5:138162845-138170675(-)	minichromosome maintenance complex component 7	Mcm7	Chr12 q11	minichromosome maintenance complex component 7	-0.0634972	0.0322356	0.0488633	-0.126678	-0.000316505	12	0.375793
314545	73674	73674_314545	Wdr75	Chr1 cM	Chr1:45834326-45862779(+)	WD repeat domain 75	Wdr75	Chr9 q22	WD repeat domain 75	-0.0492353	0.0249959	0.0488687	-0.0982263	-0.000244252	13	0.375793
312701	93671	93671_312701	Cd163	Chr6 cM	Chr6:124281615-124307486(+)	CD163 antigen	Cd163	Chr4 q42	CD163 molecule	-0.0537766	0.0273122	0.0489579	-0.107308	-0.000245656	12	0.375793
83619	18024	18024_83619	Nfe2l2	Chr2 cM	Chr2:75505857-75534985(-)	nuclear factor, erythroid derived 2, like 2	Nfe2l2	Chr3 q23	NFE2 like bZIP transcription factor 2	-0.0671799	0.0341312	0.0490356	-0.134076	-0.000283894	12	0.375793
290875	69957	69957_290875	Cdc16	Chr8 cM	Chr8:13807676-13831938(+)	CDC16 cell division cycle 16	Cdc16	Chr16 q12.5	cell division cycle 16	0.0318013	0.0161591	0.0490667	0.000130048	0.0634726	12	0.375793
362791	30954	30954_362791	Siva1	Chr12 cM	Chr12:112611262-112615586(+)	SIVA1, apoptosis-inducing factor	Siva1	Chr6 q32	SIVA1, apoptosis-inducing factor	-0.0797205	0.0405082	0.0490672	-0.159115	-0.000325816	13	0.375793
310553	24088	24088_310553	Tlr2	Chr3 cM	Chr3:83743579-83749045(-)	toll-like receptor 2	Tlr2	Chr2 q34	toll-like receptor 2	0.0878619	0.0446577	0.0491309	0.0003345	0.175389	13	0.375793
117140	110521	110521_117140	Hivep1	Chr13 cM	Chr13:42205304-42338504(+)	human immunodeficiency virus type I enhancer binding protein 1	Hivep1	Chr17 p12	HIVEP zinc finger 1	-0.0966828	0.0491657	0.0492443	-0.193046	-0.000319877	12	0.375793
362950	93686	93686_362950	Rbfox2	Chr15 cM	Chr15:76963190-77191204(-)	RNA binding protein, fox-1 homolog (C. elegans) 2	Rbfox2	Chr7 q34	RNA binding fox-1 homolog 2	0.072036	0.0366338	0.0492547	0.000235053	0.143837	13	0.375793
24790	20683	20683_24790	Sp1	Chr15 cM	Chr15:102314751-102344839(+)	trans-acting transcription factor 1	Sp1	Chr7 q36	Sp1 transcription factor	-0.0446983	0.022732	0.0492626	-0.0892523	-0.000144309	12	0.375793
246769	66847	66847_246769	Hint3	Chr10 cM	Chr10:30479191-30499526(-)	histidine triad nucleotide binding protein 3	Hint3	Chr1 p11	histidine triad nucleotide binding protein 3	0.0671597	0.034158	0.0492813	0.000211287	0.134108	12	0.375793
306589	78267	78267_306589	Klhdc8b	Chr9 cM	Chr9:108324835-108338780(-)	kelch domain containing 8B	Klhdc8b	Chr8 q32	kelch domain containing 8B	0.150207	0.0764015	0.0492958	0.000463043	0.299951	13	0.375793
83469	228357	228357_83469	Lrp4	Chr2 cM	Chr2:91287856-91344124(+)	low density lipoprotein receptor-related protein 4	Lrp4	Chr3 q24	LDL receptor related protein 4	-0.102997	0.0523885	0.0492965	-0.205676	-0.00031719	13	0.375793
81826	20515	20515_81826	Slc20a1	Chr2 cM	Chr2:129040684-129053536(+)	solute carrier family 20, member 1	Slc20a1	Chr3 q36	solute carrier family 20 member 1	0.124674	0.0634659	0.0494808	0.00028311	0.249065	13	0.3769
367314	16978	16978_367314	Lrrfip1	Chr1 cM	Chr1:90926459-91056666(+)	leucine rich repeat (in FLII) interacting protein 1	Lrrfip1	Chr9 q36	LRR binding FLII interacting protein 1	-0.0374904	0.0190904	0.0495494	-0.074907	-7.38674e-05	13	0.377124
245921	269275	269275_245921	Acvr1c	Chr2 cM	Chr2:58157465-58247907(-)	activin A receptor, type IC	Acvr1c	Chr3 q21	activin A receptor type 1C	0.278263	0.141722	0.0495943	0.000493613	0.556033	13	0.377167
29434	19419	19419_29434	Rasgrp1	Chr2 cM	Chr2:117110464-117173358(-)	RAS guanyl releasing protein 1	Rasgrp1	Chr3 q35	RAS guanyl releasing protein 1	0.30593	0.155842	0.0496369	0.000485565	0.611375	13	0.377194
289707	17089	17089_289707	Lyar	Chr5 cM	Chr5:38377815-38391650(+)	Ly1 antibody reactive clone	Lyar	Chr14 q21	Ly1 antibody reactive	-0.055205	0.0281342	0.0497393	-0.110347	-6.289e-05	13	0.377603
171337	215449	215449_171337	Rap1b	Chr10 cM	Chr10:117650502-117681879(-)	RAS related protein 1b	Rap1b	Chr7 q22	RAP1B, member of RAS oncogene family	0.0953438	0.0485967	0.0497692	9.61404e-05	0.190592	13	0.377603
302993	20681	20681_302993	Sox8	Chr17 cM	Chr17:25784865-25789666(-)	SRY (sex determining region Y)-box 8	Sox8	Chr10 q12	SRY-box transcription factor 8	-0.136033	0.0693656	0.0498666	-0.271987	-7.92466e-05	13	0.377864
502020	380916	380916_502020	Lrch1	Chr14 cM	Chr14:74992115-75185316(-)	leucine-rich repeats and calponin homology (CH) domain containing 1	Lrch1	Chr15 q11	leucine rich repeats and calponin homology domain containing 1	-0.0655119	0.033422	0.049979	-0.131018	-5.99492e-06	13	0.377864
500651	104725	104725_500651	Sptssa	Chr12 cM	Chr12:54692177-54703358(-)	serine palmitoyltransferase, small subunit A	Sptssa	Chr6 q23	serine palmitoyltransferase, small subunit A	-0.0619333	0.0315979	0.0499908	-0.123864	-2.4768e-06	13	0.377864
304923	98376	98376_304923	Gorab	Chr1 cM	Chr1:163212477-163231238(-)	golgin, RAB6-interacting	Gorab	Chr13 q22	golgin, RAB6-interacting	-0.0543735	0.0277419	0.0499983	-0.108747	-3.97561e-07	12	0.377864
313453	245386	245386_313453	Tmem255a	ChrX cM	ChrX:37285450-37341316(-)	transmembrane protein 255A	Tmem255a	ChrX q35	transmembrane protein 255A	-0.248785	0.126934	0.0499999	-0.497571	-1.16118e-07	13	0.377864
291406	329003	329003_291406	Zfp516	Chr18 cM	Chr18:82928788-83023439(+)	zinc finger protein 516	Zfp516	Chr18 q12.3	zinc finger protein 516	-0.0418862	0.0213811	0.0501096	-0.0837923	2.0034e-05	13	0.378396
140726	140723	140723_140726	Cacng5	Chr11 cM	Chr11:107765431-107805881(-)	calcium channel, voltage-dependent, gamma subunit 5	Cacng5	Chr10 q32.1	calcium voltage-gated channel auxiliary subunit gamma 5	-0.220082	0.112365	0.0501561	-0.440314	0.000149887	13	0.378451
316640	66615	66615_316640	Atg4b	Chr1 cM	Chr1:93682627-93717328(+)	autophagy related 4B, cysteine peptidase	Atg4b	Chr9 q36	autophagy related 4B, cysteine peptidase	0.0367173	0.0187527	0.0502335	-3.73923e-05	0.0734719	12	0.378738
365277	117589	117589_365277	Asb7	Chr7 cM	Chr7:66294313-66339344(-)	ankyrin repeat and SOCS box-containing 7	Asb7	Chr1 q22	ankyrin repeat and SOCS box-containing 7	-0.0246199	0.0125805	0.0503483	-0.0492772	3.73729e-05	12	0.379306
286971	73068	73068_286971	Fut11	Chr14 cM	Chr14:20745036-20750265(+)	fucosyltransferase 11	Fut11	Chr15 p16	fucosyltransferase 11	0.0724565	0.0370379	0.0504321	-0.000136419	0.145049	12	0.37964
81917	29816	29816_81917	Hip1r	Chr5 cM	Chr5:124111665-124141278(+)	huntingtin interacting protein 1 related	Hip1r	Chr12 q15	huntingtin interacting protein 1 related	0.0959568	0.0490938	0.0506349	-0.000265266	0.192179	13	0.379754
266733	171286	171286_266733	Slc12a8	Chr16 cM	Chr16:33337698-33484505(+)	solute carrier family 12 (potassium/chloride transporters), member 8	Slc12a8	Chr11 q22	solute carrier family 12, member 8	0.0365719	0.0187113	0.0506373	-0.000101482	0.0732454	13	0.379754
29241	11514	11514_29241	Adcy8	Chr15 cM	Chr15:64570884-64794145(-)	adenylate cyclase 8	Adcy8	Chr7 q33	adenylate cyclase 8	-0.122627	0.0627485	0.050671	-0.245612	0.000358193	13	0.379754
83681	12700	12700_83681	Cish	Chr9 cM	Chr9:107173858-107179983(+)	cytokine inducible SH2-containing protein	Cish	Chr8 q32	cytokine inducible SH2-containing protein	0.223534	0.114399	0.0507032	-0.000684174	0.447752	13	0.379754
303130	320027	320027_303130	Fstl4	Chr11 cM	Chr11:52655461-53079365(+)	follistatin-like 4	Fstl4	Chr10 q22	follistatin-like 4	0.0921037	0.0471369	0.0507055	-0.000282844	0.18449	13	0.379754
289747	18413	18413_289747	Osm	Chr11 cM	Chr11:4186831-4191027(+)	oncostatin M	Osm	Chr14 q21	oncostatin M	0.0828156	0.042389	0.050736	-0.000265288	0.165897	12	0.379754
303398	21385	21385_303398	Tbx2	Chr11 cM	Chr11:85723441-85732774(+)	T-box 2	Tbx2	Chr10 q26	T-box transcription factor 2	0.03912	0.0200292	0.0508021	-0.000136525	0.0783764	12	0.379754
362965	19387	19387_362965	Rangap1	Chr15 cM	Chr15:81588449-81614120(-)	RAN GTPase activating protein 1	Rangap1	Chr7 q34	RAN GTPase activating protein 1	0.0904322	0.0463049	0.0508229	-0.000323748	0.181188	13	0.379754
295496	108943	108943_295496	Trmt10a	Chr3 cM	Chr3:137849214-137865582(+)	tRNA methyltransferase 10A	Trmt10a	Chr2 q43	tRNA methyltransferase 10A	0.0714859	0.0366074	0.0508466	-0.000263264	0.143235	13	0.379754
499929	228839	228839_499929	Tgif2	Chr2 cM	Chr2:156681927-156697490(+)	TGFB-induced factor homeobox 2	Tgif2	Chr3 q42	TGFB-induced factor homeobox 2	0.0589512	0.030189	0.050851	-0.000218247	0.118121	12	0.379754
66022	16539	16539_66022	Kcns2	Chr15 cM	Chr15:34837501-34843553(+)	K+ voltage-gated channel, subfamily S, 2	Kcns2	Chr7 q22	potassium voltage-gated channel, modifier subfamily S, member 2	0.127197	0.0651624	0.0509382	-0.000518958	0.254913	13	0.379754
312912	109294	109294_312912	Prex2	Chr1 cM	Chr1:11063689-11373905(+)	phosphatidylinositol-3,4,5-trisphosphate-dependent Rac exchange factor 2	Prex2	Chr5 q11	phosphatidylinositol-3,4,5-trisphosphate-dependent Rac exchange factor 2	-0.0666672	0.0341629	0.0510032	-0.133625	0.000290751	13	0.379754
499465	327747	327747_499465	Mettl24	Chr10 cM	Chr10:40559278-40687079(+)	methyltransferase like 24	Mettl24	Chr20 q12	methyltransferase like 24	-0.116328	0.0596246	0.0510566	-0.23319	0.000534251	13	0.379754
311384	214968	214968_311384	Sema6d	Chr2 cM	Chr2:123931889-124509690(+)	sema domain, transmembrane domain (TM), and cytoplasmic domain, (semaphorin) 6D	Sema6d	Chr3 q36	semaphorin 6D	-0.0379869	0.0194711	0.0510641	-0.0761495	0.000175695	13	0.379754
83833	83796	83796_83833	Smarcd2	Chr11 cM	Chr11:106154005-106163798(-)	SWI/SNF related, matrix associated, actin dependent regulator of chromatin, subfamily d, member 2	Smarcd2	Chr10 q32.1	SWI/SNF related, matrix associated, actin dependent regulator of chromatin, subfamily d, member 2	-0.100502	0.051521	0.0510926	-0.201481	0.000477237	13	0.379754
58851	22260	22260_58851	Nr1h2	Chr7 cM	Chr7:44199040-44203375(-)	nuclear receptor subfamily 1, group H, member 2	Nr1h2	Chr1 q22	nuclear receptor subfamily 1, group H, member 2	0.0794411	0.0407306	0.0511277	-0.000389284	0.159272	13	0.379754
89819	231889	231889_89819	Bud31	Chr5 cM	Chr5:145077186-145084888(+)	BUD31 homolog	Bud31	Chr12 p11	BUD31 homolog	0.0341356	0.0175059	0.0511819	-0.00017528	0.0684465	13	0.379754
116673	20970	20970_116673	Sdc3	Chr4 cM	Chr4:130519848-130553629(+)	syndecan 3	Sdc3	Chr5 q36	syndecan 3	0.0420425	0.0215611	0.0511856	-0.000216558	0.0843015	13	0.379754
312706	14791	14791_312706	Emg1	Chr6 cM	Chr6:124681344-124689118(-)	EMG1 N1-specific pseudouridine methyltransferase	Emg1	Chr4 q42	EMG1 N1-specific pseudouridine methyltransferase	-0.0663905	0.0340494	0.0511966	-0.133126	0.000345123	13	0.379754
297682	70686	70686_297682	Dusp16	Chr6 cM	Chr6:134692431-134769588(-)	dual specificity phosphatase 16	Dusp16	Chr4 q43	dual specificity phosphatase 16	-0.0678195	0.0347888	0.0512398	-0.136004	0.000365205	13	0.379782
311165	381379	381379_311165	Med19	Chr2 cM	Chr2:84508746-84518559(+)	mediator complex subunit 19	Med19	Chr3 q24	mediator complex subunit 19	0.040245	0.020664	0.0514635	-0.000255605	0.0807456	13	0.381147
58823	50884	50884_58823	Nckap1	Chr2 cM	Chr2:80330856-80411526(-)	NCK-associated protein 1	Nckap1	Chr3 q24	NCK-associated protein 1	-0.099424	0.0510677	0.0515462	-0.199515	0.000666907	13	0.381465
308765	70420	70420_308765	Arpin	Chr7 cM	Chr7:79575107-79585012(-)	actin-related protein 2/3 complex inhibitor	Arpin	Chr1 q31	actin-related protein 2/3 complex inhibitor	0.0545245	0.0280426	0.051854	-0.000438035	0.109487	12	0.383165
500337	243653	243653_500337	Clec1a	Chr6 cM	Chr6:129403647-129428963(-)	C-type lectin domain family 1, member a	Clec1a	Chr4 q42	C-type lectin domain family 1, member A	-0.267117	0.137405	0.0518945	-0.536426	0.00219247	12	0.383165
116457	19099	19099_116457	Mapk8ip1	Chr2 cM	Chr2:92214021-92231608(-)	mitogen-activated protein kinase 8 interacting protein 1	Mapk8ip1	Chr3 q24	mitogen-activated protein kinase 8 interacting protein 1	0.11619	0.0597801	0.0519409	-0.000976874	0.233357	13	0.383165
60571	18432	18432_60571	Mybbp1a	Chr11 cM	Chr11:72332181-72342594(+)	MYB binding protein (P160) 1a	Mybbp1a	Chr10 q24	MYB binding protein 1a	-0.0307891	0.0158413	0.0519443	-0.0618375	0.000259306	13	0.383165
362746	109065	109065_362746	Dnaaf2	Chr12 cM	Chr12:69235861-69245203(-)	dynein, axonemal assembly factor 2	Dnaaf2	Chr6 q24	dynein, axonemal, assembly factor 2	-0.0460941	0.0237256	0.0520398	-0.0925953	0.000407131	12	0.383165
305895	28199	28199_305895	Dcaf11	Chr14 cM	Chr14:55797463-55807522(+)	DDB1 and CUL4 associated factor 11	Dcaf11	Chr15 p13	DDB1 and CUL4 associated factor 11	-0.0404049	0.0207972	0.0520399	-0.0811668	0.000356882	13	0.383165
246333	30052	30052_246333	Pcsk1n	ChrX cM	ChrX:7786061-7790649(+)	proprotein convertase subtilisin/kexin type 1 inhibitor	Pcsk1n	ChrX q12	proprotein convertase subtilisin/kexin type 1 inhibitor	0.0776394	0.0399707	0.0520877	-0.000701728	0.155981	13	0.383165
116689	15170	15170_116689	Ptpn6	Chr6 cM	Chr6:124697670-124715672(-)	protein tyrosine phosphatase, non-receptor type 6	Ptpn6	Chr4 q42	protein tyrosine phosphatase, non-receptor type 6	0.059333	0.0305482	0.0521037	-0.000540349	0.119206	13	0.383165
171442	68666	68666_171442	Svop	Chr5 cM	Chr5:114164974-114229441(-)	SV2 related protein	Svop	Chr12 q16	SV2 related protein	0.0632827	0.0325859	0.052134	-0.000584545	0.12715	13	0.383165
301555	26554	26554_301555	Cul3	Chr1 cM	Chr1:80242640-80318197(-)	cullin 3	Cul3	Chr9 q34	cullin 3	0.0344926	0.0177701	0.0522522	-0.000336106	0.0693213	13	0.383591
294964	66046	66046_294964	Ndufb5	Chr3 cM	Chr3:32791206-32805708(+)	NADH:ubiquinone oxidoreductase subunit B5	Ndufb5	Chr2 q24	NADH:ubiquinone oxidoreductase subunit B5	-0.0442619	0.0228103	0.0523268	-0.0889694	0.000445462	13	0.383591
307579	225207	225207_307579	Zfp521	Chr18 cM	Chr18:13820070-14105812(-)	zinc finger protein 521	Zfp521	Chr18 p13	zinc finger protein 521	0.0861376	0.044394	0.0523433	-0.000872988	0.173148	12	0.383591
287398	26398	26398_287398	Map2k4	Chr11 cM	Chr11:65579069-65679123(-)	mitogen-activated protein kinase kinase 4	Map2k4	Chr10 q24	mitogen activated protein kinase kinase 4	0.031849	0.016415	0.0523513	-0.000323878	0.0640219	13	0.383591
303836	12053	12053_303836	Bcl6	Chr16 cM	Chr16:23783802-23807602(-)	B cell leukemia/lymphoma 6	Bcl6	Chr11 q23	BCL6, transcription repressor	-0.258265	0.133186	0.0524852	-0.519305	0.00277449	13	0.383959
360570	360013	360013_360570	Myo18a	Chr11 cM	Chr11:77654072-77756806(+)	myosin XVIIIA	Myo18a	Chr10 q24	myosin XVIIIa	0.0931136	0.048025	0.0525189	-0.00101372	0.187241	13	0.383959
29223	11639	11639_29223	Ak4	Chr4 cM	Chr4:101276474-101324192(+)	adenylate kinase 4	Ak4	Chr5 q33	adenylate kinase 4	-0.133572	0.0688928	0.0525211	-0.268599	0.00145547	13	0.383959
116508	18191	18191_116508	Nrxn3	Chr12 cM	Chr12:88689646-90301709(+)	neurexin III	Nrxn3	Chr6 q31	neurexin 3	0.097613	0.0503828	0.0526931	-0.00113547	0.196361	13	0.384924
299339	21928	21928_299339	Tnfaip2	Chr12 cM	Chr12:111408903-111421452(+)	tumor necrosis factor, alpha-induced protein 2	Tnfaip2	Chr6 q32	TNF alpha induced protein 2	0.0536465	0.0277005	0.0527873	-0.000645621	0.107939	12	0.385319
501454	18247	18247_501454	Oaz2	Chr9 cM	Chr9:65583830-65597582(+)	ornithine decarboxylase antizyme 2	Oaz2	Chr8 q24	ornithine decarboxylase antizyme 2	0.0518037	0.0267579	0.0528653	-0.000640697	0.104248	13	0.385596
25488	68202	68202_25488	Ndufa5	Chr6 cM	Chr6:24518661-24527689(-)	NADH:ubiquinone oxidoreductase subunit A5	Ndufa5	Chr4 q22	NADH:ubiquinone oxidoreductase subunit A5	-0.0608428	0.0314356	0.0529321	-0.122455	0.000769848	13	0.385791
363001	75284	75284_363001	Bcdin3d	Chr15 cM	Chr15:99367965-99372611(-)	BCDIN3 domain containing	Bcdin3d	Chr7	BCDIN3 domain containing RNA methyltransferase	-0.0864498	0.0447007	0.0531171	-0.174062	0.00116204	13	0.386098
309175	104252	104252_309175	Cdc42ep2	Chr19 cM	Chr19:5967584-5974844(-)	CDC42 effector protein 2	Cdc42ep2	Chr1 q43	CDC42 effector protein 2	0.0911117	0.0471139	0.0531301	-0.00122976	0.183453	13	0.386098
316444	76668	76668_316444	Mdh1b	Chr1 cM	Chr1:63737978-63769477(-)	malate dehydrogenase 1B, NAD (soluble)	Mdh1b	Chr9 q32	malate dehydrogenase 1B	-0.0650925	0.033662	0.0531489	-0.131069	0.000883782	13	0.386098
500110	68910	68910_500110	Zfp467	Chr6 cM	Chr6:48404631-48422759(-)	zinc finger protein 467	Zfp467	Chr4 q24	zinc finger protein 467	-0.0888054	0.0459265	0.053157	-0.17882	0.00120883	13	0.386098
29737	16497	16497_29737	Kcnab1	Chr3 cM	Chr3:64856636-65285643(+)	potassium voltage-gated channel, shaker-related subfamily, beta member 1	Kcnab1	Chr2 q31	potassium voltage-gated channel subfamily A regulatory beta subunit 1	0.0913005	0.0472203	0.0531747	-0.00124965	0.183851	13	0.386098
29228	18029	18029_29228	Nfic	Chr10 cM	Chr10:81232025-81267753(-)	nuclear factor I/C	Nfic	Chr7 q11	nuclear factor I/C	0.066819	0.034586	0.0533636	-0.000968299	0.134606	13	0.387045
303068	11492	11492_303068	Adam19	Chr11 cM	Chr11:45946819-46038170(+)	ADAM metallopeptidase domain 19	Adam19	Chr10 q21	ADAM metallopeptidase domain 19	0.152361	0.0788793	0.0534117	-0.0022391	0.306962	13	0.387045
499941	52840	52840_499941	Dbndd2	Chr2 cM	Chr2:164328026-164335239(+)	dysbindin domain containing 2	Dbndd2	Chr3 q42	dysbindin domain containing 2	-0.0681535	0.0352859	0.0534257	-0.137313	0.00100566	13	0.387045
313774	67389	67389_313774	C1qtnf12	Chr4 cM	Chr4:156046775-156051086(+)	C1q and tumor necrosis factor related 12	C1qtnf12	Chr5 q36	C1q and TNF related 12	-0.065092	0.0337093	0.0534855	-0.131161	0.000977033	12	0.387093
25227	11881	11881_25227	Arsb	Chr13 cM	Chr13:93908187-94079524(+)	arylsulfatase B	Arsb	Chr2 q12	arylsulfatase B	-0.0799545	0.0414109	0.0535128	-0.161118	0.00120938	13	0.387093
289740	64934	64934_289740	Pes1	Chr11 cM	Chr11:3913975-3930004(+)	pescadillo ribosomal biogenesis factor 1	Pes1	Chr14 q21	pescadillo ribosomal biogenesis factor 1	-0.0925477	0.0480103	0.0538967	-0.186646	0.00155064	13	0.388952
313035	68598	68598_313035	Dnajc8	Chr4 cM	Chr4:132262861-132281053(+)	DnaJ heat shock protein family (Hsp40) member C8	Dnajc8	Chr5 q36	DnaJ heat shock protein family (Hsp40) member C8	0.0354494	0.0183934	0.0539439	-0.000601045	0.0714998	13	0.388952
25197	20440	20440_25197	St6gal1	Chr16 cM	Chr16:23043490-23179100(+)	beta galactoside alpha 2,6 sialyltransferase 1	St6gal1	Chr11 q23	ST6 beta-galactoside alpha-2,6-sialyltransferase 1	0.0356026	0.0184746	0.0539664	-0.000607032	0.0718122	13	0.388952
303419	103841	103841_303419	Cuedc1	Chr11 cM	Chr11:87989972-88084966(+)	CUE domain containing 1	Cuedc1	Chr10 q26	CUE domain containing 1	-0.0376582	0.0195417	0.0539704	-0.0759592	0.000642723	13	0.388952
499933	66934	66934_499933	Dsn1	Chr2 cM	Chr2:156837185-156849074(-)	DSN1 homolog, MIS12 kinetochore complex component	Dsn1	Chr3 q42	DSN1 component of MIS12 kinetochore complex	0.0479238	0.0248708	0.0539903	-0.000821973	0.0966696	12	0.388952
287944	69009	69009_287944	Thap7	Chr16 cM	Chr16:17345846-17349000(-)	THAP domain containing 7	Thap7	Chr11 q23	THAP domain containing 7	0.0798694	0.0414532	0.0540122	-0.00137729	0.161116	13	0.388952
315162	74369	74369_315162	Mei1	Chr15 cM	Chr15:81954275-82011018(+)	meiotic double-stranded break formation protein 1	Mei1	Chr7 q34	meiotic double-stranded break formation protein 1	0.445928	0.231531	0.0541041	-0.00786318	0.89972	13	0.388968
498153	80290	80290_498153	Gpr146	Chr5 cM	Chr5:139363452-139382170(+)	G protein-coupled receptor 146	Gpr146	Chr12 q11	G protein-coupled receptor 146	-0.048693	0.0252885	0.054167	-0.0982577	0.000871568	13	0.388968
300266	12419	12419_300266	Cbx5	Chr15 cM	Chr15:103099971-103148243(-)	chromobox 5	Cbx5	Chr7 q36	chromobox 5	-0.0382478	0.019864	0.0541682	-0.0771805	0.000684801	13	0.388968
64665	14251	14251_64665	Flot1	Chr17 cM	Chr17:36134243-36143674(+)	flotillin 1	Flot1	Chr20 p12	flotillin 1	0.0403391	0.0209531	0.0542032	-0.000728215	0.0814065	13	0.388968
307180	69672	69672_307180	Txndc15	Chr13 cM	Chr13:55862463-55874040(+)	thioredoxin domain containing 15	Txndc15	Chr17 p14	thioredoxin domain containing 15	-0.0333198	0.0173086	0.0542233	-0.067244	0.000604331	13	0.388968
298943	12033	12033_298943	Bcap29	Chr12 cM	Chr12:31645353-31684657(-)	B cell receptor associated protein 29	Bcap29	Chr6 q16	B-cell receptor-associated protein 29	0.0499793	0.0259662	0.0542567	-0.000913556	0.100872	13	0.388968
290228	75751	75751_290228	Ipo4	Chr14 cM	Chr14:55862857-55873321(-)	importin 4	Ipo4	Chr15 p13	importin 4	-0.0362052	0.0188337	0.0545603	-0.0731187	0.000708192	13	0.390853
84405	16159	16159_84405	Il12a	Chr3 cM	Chr3:68597977-68605880(+)	interleukin 12a	Il12a	Chr2 q32	interleukin 12A	0.0544972	0.0283635	0.0546834	-0.00109427	0.110089	13	0.391284
294281	14977	14977_294281	Slc39a7	Chr17 cM	Chr17:34247243-34250656(-)	solute carrier family 39 (zinc transporter), member 7	Slc39a7	Chr20 p12	solute carrier family 39 member 7	0.043478	0.0226302	0.0547017	-0.00087637	0.0878324	13	0.391284
689210	30051	30051_689210	Spdef	Chr17 cM	Chr17:27933326-27947929(-)	SAM pointed domain containing ets transcription factor	Spdef	Chr20 p12	SAM pointed domain containing ets transcription factor	0.0866715	0.0451431	0.0548671	-0.00180738	0.17515	12	0.392175
308666	20430	20430_308666	Cyfip1	Chr7 cM	Chr7:55491556-55582381(+)	cytoplasmic FMR1 interacting protein 1	Cyfip1	Chr1 q22	cytoplasmic FMR1 interacting protein 1	-0.0646197	0.0336794	0.0550255	-0.13063	0.0013906	12	0.393016
79558	11477	11477_79558	Acvr1	Chr2 cM	Chr2:58336450-58456840(-)	activin A receptor, type 1	Acvr1	Chr3 q21	activin A receptor type 1	0.179008	0.0933327	0.0551168	-0.00392091	0.361937	13	0.393051
313438	75974	75974_313438	Dock11	ChrX cM	ChrX:35152485-35340215(+)	dedicator of cytokinesis 11	Dock11	ChrX q34	dedicator of cytokinesis 11	-0.285419	0.148851	0.0551767	-0.577161	0.00632341	12	0.393051
317191	68117	68117_317191	Apool	ChrX cM	ChrX:111221049-111282452(+)	apolipoprotein O-like	Apool	ChrX q31	apolipoprotein O-like	0.0728613	0.0379997	0.0551848	-0.00161672	0.147339	12	0.393051
309407	226025	226025_309407	Trpm3	Chr19 cM	Chr19:22116410-22972774(+)	transient receptor potential cation channel, subfamily M, member 3	Trpm3	Chr1 q51	transient receptor potential cation channel, subfamily M, member 3	-0.114284	0.0596052	0.0551937	-0.231108	0.00254011	13	0.393051
291411	50771	50771_291411	Atp9b	Chr18 cM	Chr18:80777356-80977275(-)	ATPase, class II, type 9B	Atp9b	Chr18 q12.3	ATPase phospholipid transporting 9B (putative)	0.0467097	0.0243664	0.0552416	-0.00104759	0.094467	13	0.393102
362304	26429	26429_362304	Orc5	Chr5 cM	Chr5:22691478-22755358(-)	origin recognition complex, subunit 5	Orc5	Chr4 q11	origin recognition complex, subunit 5	-0.0564063	0.0294354	0.0553298	-0.114099	0.00128594	13	0.393133
56081	233208	233208_56081	Scaf1	Chr7 cM	Chr7:44652372-44665537(-)	SR-related CTD-associated factor 1	Scaf1	Chr1 q22	SR-related CTD-associated factor 1	0.0615821	0.0321389	0.0553494	-0.00140899	0.124573	13	0.393133
291314	109079	109079_291314	Sephs1	Chr2 cM	Chr2:4886375-4915368(+)	selenophosphate synthetase 1	Sephs1	Chr17 q12.3	selenophosphate synthetase 1	0.0329961	0.0172216	0.0553686	-0.000757605	0.0667497	13	0.393133
310720	269470	269470_310720	Wdr3	Chr3 cM	Chr3:100045496-100069723(-)	WD repeat domain 3	Wdr3	Chr2 q34	WD repeat domain 3	-0.0435207	0.0227208	0.0554343	-0.0880527	0.00101124	13	0.39318
304554	56747	56747_304554	Sez6l	Chr5 cM	Chr5:112567017-112725051(-)	seizure related 6 homolog like	Sez6l	Chr12	seizure related 6 homolog like	0.0917881	0.0479241	0.0554568	-0.00214144	0.185718	12	0.39318
502414	381085	381085_502414	Tbc1d22b	Chr17 cM	Chr17:29768765-29825868(+)	TBC1 domain family, member 22B	Tbc1d22b	Chr20 p12	TBC1 domain family, member 22B	0.0520304	0.0271723	0.0555139	-0.00122633	0.105287	13	0.393274
361624	57373	57373_361624	Akip1	Chr7 cM	Chr7:109302897-109311396(+)	A kinase interacting protein 1	Akip1	Chr1 q33	A-kinase interacting protein 1	-0.0838396	0.0438119	0.0556681	-0.169709	0.00203022	12	0.393274
315422	77116	77116_315422	Mtmr2	Chr9 cM	Chr9:13659706-13717777(+)	myotubularin related protein 2	Mtmr2	Chr8 q12	myotubularin related protein 2	0.0439625	0.0229758	0.0556937	-0.00106927	0.0889943	13	0.393274
310756	17454	17454_310756	Mov10	Chr3 cM	Chr3:104702152-104725879(-)	Mov10 RISC complex RNA helicase	Mov10	Chr2 q34	Mov10 RNA helicase	-0.0563667	0.029479	0.0558638	-0.114145	0.00141108	13	0.393274
59316	104080	104080_59316	Nxph4	Chr10 cM	Chr10:127361342-127370428(-)	neurexophilin 4	Nxph4	Chr7 q22	neurexophilin 4	0.0681965	0.0356764	0.055937	-0.0017281	0.138121	13	0.393274
291324	13434	13434_291324	Trdmt1	Chr2 cM	Chr2:13513825-13549479(-)	tRNA aspartic acid methyltransferase 1	Trdmt1	Chr17 q12.3	tRNA aspartic acid methyltransferase 1	-0.0690297	0.0361169	0.0559676	-0.139817	0.00175802	12	0.393274
114097	17001	17001_114097	Ltc4s	Chr11 cM	Chr11:50127288-50129378(-)	leukotriene C4 synthase	Ltc4s	Chr10 q22	leukotriene C4 synthase	0.0971953	0.0508586	0.0559934	-0.0024858	0.196876	12	0.393274
310071	71991	71991_310071	Ercc8	Chr13 cM	Chr13:108295265-108331898(+)	excision repaiross-complementing rodent repair deficiency, complementation group 8	Ercc8	Chr2 q14	ERCC excision repair 8, CSA ubiquitin ligase complex subunit	0.0642324	0.0336124	0.0560082	-0.00164675	0.130112	13	0.393274
366251	170441	170441_366251	Slc2a10	Chr2 cM	Chr2:165345817-165361837(+)	solute carrier family 2 (facilitated glucose transporter), member 10	Slc2a10	Chr3 q42	solute carrier family 2 member 10	-0.065685	0.0343758	0.0560311	-0.13306	0.00169027	13	0.393274
366624	12632	12632_366624	Cfl2	Chr12 cM	Chr12:54905594-54909662(-)	cofilin 2, muscle	Cfl2	Chr6 q23	cofilin 2	0.0545501	0.0285486	0.056033	-0.00140416	0.110504	13	0.393274
116698	21849	21849_116698	Trim28	Chr7 cM	Chr7:12758079-12764959(+)	tripartite motif-containing 28	Trim28	Chr1 q21	tripartite motif-containing 28	-0.0340261	0.0178079	0.0560392	-0.068929	0.000876742	13	0.393274
79251	11484	11484_79251	Aspa	Chr11 cM	Chr11:73195813-73217677(-)	aspartoacylase	Aspa	Chr10 q24	aspartoacylase	0.0682457	0.0357274	0.05611	-0.00177863	0.13827	12	0.393274
305970	50759	50759_305970	Fbxo16	Chr14 cM	Chr14:65504067-65561422(+)	F-box protein 16	Fbxo16	Chr15 p12	F-box protein 16	0.0621658	0.0325456	0.0561183	-0.00162234	0.125954	13	0.393274
24158	11364	11364_24158	Acadm	Chr3 cM	Chr3:153627994-153650269(-)	acyl-Coenzyme A dehydrogenase, medium chain	Acadm	Chr2 q45	acyl-CoA dehydrogenase medium chain	-0.0432391	0.0226378	0.0561282	-0.0876084	0.00113019	12	0.393274
291848	17388	17388_291848	Mmp15	Chr8 cM	Chr8:96078924-96100921(+)	matrix metallopeptidase 15	Mmp15	Chr19 p13	matrix metallopeptidase 15	-0.0472702	0.0247501	0.0561466	-0.0957796	0.00123918	13	0.393274
81742	18575	18575_81742	Pde1c	Chr6 cM	Chr6:56046789-56629472(-)	phosphodiesterase 1C	Pde1c	Chr4 q24	phosphodiesterase 1C	-0.0426733	0.0223436	0.0561501	-0.0864659	0.0011193	13	0.393274
363206	75712	75712_363206	Tmem14a	Chr1 cM	Chr1:21288799-21300391(+)	transmembrane protein 14A	Tmem14a	Chr9 q13	transmembrane protein 14A	0.0689703	0.0361147	0.0561644	-0.00181319	0.139754	12	0.393274
292657	20514	20514_292657	Slc1a5	Chr7 cM	Chr7:16515265-16532199(+)	solute carrier family 1 (neutral amino acid transporter), member 5	Slc1a5	Chr1 q21	solute carrier family 1 member 5	0.0531971	0.0278722	0.0563121	-0.00143127	0.107826	12	0.393561
289324	98417	98417_289324	Cnih4	Chr1 cM	Chr1:180977437-180996559(+)	cornichon family AMPA receptor auxiliary protein 4	Cnih4	Chr13 q26	cornichon family member 4	-0.0552625	0.0289545	0.0563137	-0.112012	0.00148722	13	0.393561
140929	29863	29863_140929	Pde7b	Chr10 cM	Chr10:20273750-20600824(-)	phosphodiesterase 7B	Pde7b	Chr1 p12	phosphodiesterase 7B	-0.151177	0.0792203	0.0563505	-0.306446	0.00409165	13	0.393561
362836	70248	70248_362836	Dazap1	Chr10 cM	Chr10:80097320-80124242(+)	DAZ associated protein 1	Dazap1	Chr7 q11	DAZ associated protein 1	-0.033276	0.0174405	0.0563948	-0.0674588	0.000906762	12	0.393561
494345	56426	56426_494345	Pdcd10	Chr3 cM	Chr3:75423797-75464159(-)	programmed cell death 10	Pdcd10	Chr2 q32	programmed cell death 10	0.0461862	0.0242084	0.0564099	-0.00126147	0.0936338	13	0.393561
299310	104130	104130_299310	Ndufb11	ChrX cM	ChrX:20481565-20483858(-)	NADH:ubiquinone oxidoreductase subunit B11	Ndufb11	ChrX q11	NADH:ubiquinone oxidoreductase subunit B11	-0.0539615	0.0283006	0.0565557	-0.10943	0.00150658	13	0.394293
362597	230752	230752_362597	Eva1b	Chr4 cM	Chr4:126041537-126043668(+)	eva-1 homolog B	Eva1b	Chr5 q36	eva-1 homolog B	0.0723629	0.037976	0.0567162	-0.00206864	0.146794	13	0.394906
116681	244310	244310_116681	Dlgap2	Chr8 cM	Chr8:14145865-14897680(+)	DLG associated protein 2	Dlgap2	Chr16 q12.5	DLG associated protein 2	0.132315	0.0694573	0.0567832	-0.00381934	0.268448	13	0.394906
316008	66658	66658_316008	Ccdc51	Chr9 cM	Chr9:108911561-108921557(+)	coiled-coil domain containing 51	Ccdc51	Chr8 q32	coiled-coil domain containing 51	-0.0387333	0.020337	0.0568362	-0.0785931	0.00112659	13	0.394906
259243	80334	80334_259243	Kcnip4	Chr5 cM	Chr5:48546844-49682249(-)	Kv channel interacting protein 4	Kcnip4	Chr14 q11	potassium voltage-gated channel interacting protein 4	0.0980386	0.0514758	0.0568378	-0.00285218	0.198929	13	0.394906
361004	268721	268721_361004	Zswim8	Chr14 cM	Chr14:20757620-20773687(+)	zinc finger SWIM-type containing 8	Zswim8	Chr15 p16	zinc finger, SWIM-type containing 8	-0.0576351	0.030263	0.0568487	-0.11695	0.00167935	13	0.394906
24525	16653	16653_24525	Kras	Chr6 cM	Chr6:145162425-145195965(-)	Kirsten rat sarcoma viral oncogene homolog	Kras	Chr4 q44	KRAS proto-oncogene, GTPase	0.0852761	0.044791	0.0569274	-0.0025126	0.173065	13	0.395167
29417	17283	17283_29417	Men1	Chr19 cM	Chr19:6385009-6390921(+)	multiple endocrine neoplasia 1	Men1	Chr1 q43	menin 1	0.0337292	0.0177241	0.0570393	-0.00100947	0.0684679	13	0.395659
50645	11891	11891_50645	Rab27a	Chr9 cM	Chr9:72952136-73004911(+)	RAB27A, member RAS oncogene family	Rab27a	Chr8 q24	RAB27A, member RAS oncogene family	-0.230716	0.12126	0.0570855	-0.468381	0.00694918	13	0.395694
60462	381319	381319_60462	Batf3	Chr1 cM	Chr1:190830611-190841140(+)	basic leucine zipper transcription factor, ATF-like 3	Batf3	Chr13 q27	basic leucine zipper ATF-like transcription factor 3	0.321684	0.169152	0.0572043	-0.00984755	0.653217	12	0.396232
170818	57295	57295_170818	Icmt	Chr4 cM	Chr4:152381684-152391578(+)	isoprenylcysteine carboxyl methyltransferase	Icmt	Chr5 q36	isoprenylcysteine carboxyl methyltransferase	-0.0325763	0.0171351	0.0572838	-0.0661605	0.00100797	13	0.396277
85309	53320	53320_85309	Folh1	Chr7 cM	Chr7:86368185-86425151(-)	folate hydrolase 1	Folh1	Chr1 q32	folate hydrolase 1	-0.135483	0.0712668	0.0572931	-0.275163	0.00419733	12	0.396277
313866	213556	213556_313866	Plekhh2	Chr17 cM	Chr17:84819323-84929566(+)	pleckstrin homology domain containing, family H (with MyTH4 domain) member 2	Plekhh2	Chr6 q12	pleckstrin homology, MyTH4 and FERM domain containing H2	-0.0657898	0.0346184	0.0573769	-0.133641	0.00206102	12	0.396572
501033	209743	209743_501033	Minar1	Chr9 cM	Chr9:89469269-89505178(-)	membrane integral NOTCH2 associated receptor 1	Minar1	Chr8 q31	membrane integral NOTCH2 associated receptor 1	-0.0445976	0.0234792	0.0575054	-0.090616	0.00142084	12	0.396633
306198	69634	69634_306198	Clybl	Chr14 cM	Chr14:122419116-122639646(+)	citrate lyase beta like	Clybl	Chr15 q25	citramalyl-CoA lyase	-0.0965187	0.0508156	0.0575129	-0.196115	0.003078	12	0.396633
313304	20843	20843_313304	Stag2	ChrX cM	ChrX:41238194-41366062(+)	STAG2 cohesin complex component	Stag2	ChrX q35	STAG2 cohesin complex component	-0.0692185	0.0364496	0.0575619	-0.140658	0.0022214	13	0.396633
79214	14423	14423_79214	Galnt1	Chr18 cM	Chr18:24338401-24419873(+)	polypeptide N-acetylgalactosaminyltransferase 1	Galnt1	Chr18 p12	polypeptide N-acetylgalactosaminyltransferase 1	-0.0639291	0.0336662	0.0575763	-0.129914	0.00205545	13	0.396633
313245	64424	64424_313245	Polr1e	Chr4 cM	Chr4:45018609-45034279(+)	polymerase (RNA) I polypeptide E	Polr1e	Chr5 q22	RNA polymerase I subunit E	-0.0550509	0.0290006	0.0576606	-0.111891	0.00178918	13	0.396633
304547	77832	77832_304547	Tchp	Chr5 cM	Chr5:114845821-114860388(+)	trichoplein, keratin filament binding	Tchp	Chr12 q16	trichoplein, keratin filament binding	-0.0588863	0.031022	0.0576686	-0.119688	0.00191578	13	0.396633
171440	99382	99382_171440	Abtb2	Chr2 cM	Chr2:103396655-103548768(+)	ankyrin repeat and BTB domain containing 2	Abtb2	Chr3 q32	ankyrin repeat and BTB domain containing 2	-0.0631973	0.0332938	0.0576741	-0.128452	0.00205746	12	0.396633
309447	16825	16825_309447	Ldb1	Chr19 cM	Chr19:46020009-46033653(-)	LIM domain binding 1	Ldb1	Chr1 q54	LIM domain binding 1	0.0600928	0.031668	0.0577507	-0.0019754	0.122161	13	0.396876
300258	60315	60315_300258	Myg1	Chr15 cM	Chr15:102240144-102246574(+)	melanocyte proliferating gene 1	Myg1	Chr7 q36	MYG1 exonuclease	-0.0480874	0.0253607	0.0579416	-0.0977934	0.00161864	13	0.397758
619345	20931	20931_619345	Surf2	Chr2 cM	Chr2:26806380-26810184(+)	surfeit gene 2	Surf2	Chr3 p13	surfeit 2	-0.0480508	0.0253434	0.0579616	-0.0977229	0.00162136	13	0.397758
291091	66222	66222_291091	Serpinb1a	Chr13 cM	Chr13:33026075-33035168(-)	serine (or cysteine) peptidase inhibitor, clade B, member 1a	Serpinb1a	Chr17 p12	serpin family B member 1A	-0.0527123	0.0278157	0.0580856	-0.10723	0.00180558	12	0.397805
58960	26396	26396_58960	Map2k2	Chr10 cM	Chr10:80941749-80960531(+)	mitogen-activated protein kinase kinase 2	Map2k2	Chr7 q11	mitogen activated protein kinase kinase 2	0.0357769	0.0188844	0.0581565	-0.00123594	0.0727897	13	0.397805
309639	224650	224650_309639	Anks1	Chr17 cM	Chr17:28128280-28281749(+)	ankyrin repeat and SAM domain containing 1	Anks1a	Chr20 p12	ankyrin repeat and sterile alpha motif domain containing 1A	0.088823	0.0468862	0.0581668	-0.00307225	0.180718	13	0.397805
29452	13819	13819_29452	Epas1	Chr17 cM	Chr17:87061292-87140838(+)	endothelial PAS domain protein 1	Epas1	Chr6 q12	endothelial PAS domain protein 1	-0.034336	0.0181251	0.058173	-0.0698604	0.0011885	13	0.397805
114110	14257	14257_114110	Flt4	Chr11 cM	Chr11:49500506-49543566(+)	FMS-like tyrosine kinase 4	Flt4	Chr10 q21	Fms related receptor tyrosine kinase 4	0.0450977	0.0238066	0.0581804	-0.00156237	0.0917578	12	0.397805
691318	26931	26931_691318	Ppp2r5c	Chr12 cM	Chr12:110413554-110549496(+)	protein phosphatase 2, regulatory subunit B', gamma	Ppp2r5c	Chr6 q32	protein phosphatase 2, regulatory subunit B', gamma	0.115685	0.0610836	0.058241	-0.00403669	0.235407	13	0.397805
25216	20969	20969_25216	Sdc1	Chr12 cM	Chr12:8821396-8843716(+)	syndecan 1	Sdc1	Chr6 q14	syndecan 1	0.0437632	0.0231093	0.0582577	-0.00153008	0.0890565	12	0.397805
306203	218699	218699_306203	Pxk	Chr14 cM	Chr14:14304656-14371562(-)	PX domain containing serine/threonine kinase	Pxk	Chr15 p14	PX domain containing serine/threonine kinase	0.0637796	0.0336846	0.0583001	-0.00224103	0.1298	13	0.39781
361858	67371	67371_361858	Gtf3c6	Chr10 cM	Chr10:40123697-40133708(-)	general transcription factor IIIC, polypeptide 6, alpha	Gtf3c6	Chr20 q12	general transcription factor 3C subunit 6	-0.0303604	0.0160372	0.0583411	-0.0617927	0.00107189	13	0.39781
291597	28105	28105_291597	Trim36	Chr18 cM	Chr18:46298367-46345674(-)	tripartite motif-containing 36	Trim36	Chr18 q11	tripartite motif-containing 36	-0.0636667	0.0336391	0.0584057	-0.129598	0.00226471	13	0.397969
64351	56418	56418_64351	Ykt6	Chr11 cM	Chr11:5905779-5917780(+)	YKT6 v-SNARE homolog (S. cerevisiae)	Ykt6	Chr14 q21	YKT6 v-SNARE homolog	0.0577458	0.0305268	0.0585382	-0.00208553	0.117577	13	0.39859
83614	229615	229615_83614	Pias3	Chr3 cM	Chr3:96603700-96613386(+)	protein inhibitor of activated STAT 3	Pias3	Chr2 q34	protein inhibitor of activated STAT, 3	0.0391852	0.0207224	0.0586304	-0.00143004	0.0798003	13	0.39886
295144	381489	381489_295144	Rxfp1	Chr3 cM	Chr3:79548918-79645187(-)	relaxin/insulin-like family peptide receptor 1	Rxfp1	Chr2 q33	relaxin family peptide receptor 1	0.0489085	0.0258675	0.0586608	-0.00179099	0.0996079	13	0.39886
690253	225655	225655_690253	Prelid3a	Chr18 cM	Chr18:67597936-67612905(+)	PRELI domain containing 3A	Prelid3a	Chr18 q12.1	PRELI domain containing 3A	-0.0339163	0.0179677	0.0590756	-0.0691324	0.00129967	13	0.401267
24361	14088	14088_24361	Fancc	Chr13 cM	Chr13:63452519-63645126(-)	Fanconi anemia, complementation group C	Fancc	Chr17 p14	FA complementation group C	0.0584802	0.0309835	0.0590981	-0.00224633	0.119207	13	0.401267
58961	54375	54375_58961	Azin1	Chr15 cM	Chr15:38487671-38519510(-)	antizyme inhibitor 1	Azin1	Chr7 q22	antizyme inhibitor 1	0.0667466	0.03537	0.0591477	-0.00257741	0.136071	13	0.401283
304918	240869	240869_304918	Zbtb37	Chr1 cM	Chr1:160830492-160862419(-)	zinc finger and BTB domain containing 37	Zbtb37	Chr13 q22	zinc finger and BTB domain containing 37	-0.0512402	0.0271568	0.0591839	-0.104467	0.00198622	12	0.401283
315294	22410	22410_315294	Wnt10b	Chr15 cM	Chr15:98668593-98676031(-)	wingless-type MMTV integration site family, member 10B	Wnt10b	Chr7	Wnt family member 10B	0.1422	0.0754104	0.0593374	-0.00560139	0.290002	12	0.401327
361070	65246	65246_361070	Xpo7	Chr14 cM	Chr14:70899566-71004075(-)	exportin 7	Xpo7	Chr15 p11	exportin 7	-0.0407024	0.0215857	0.0593464	-0.0830097	0.0016048	13	0.401327
246324	106572	106572_246324	Rab31	Chr17 cM	Chr17:65958724-66079747(-)	RAB31, member RAS oncogene family	Rab31	Chr9 q37	RAB31, member RAS oncogene family	0.0318777	0.0169083	0.0593862	-0.00126205	0.0650175	13	0.401327
309429	107351	107351_309429	Kank1	Chr19 cM	Chr19:25214339-25411860(+)	KN motif and ankyrin repeat domains 1	Kank1	Chr1 q51	KN motif and ankyrin repeat domains 1	-0.0698601	0.0370576	0.059406	-0.142492	0.00277145	13	0.401327
685882	627191	627191_685882	Syndig1l	Chr12 cM	Chr12:84724051-84745605(-)	synapse differentiation inducing 1 like	Syndig1l	Chr6 q31	synapse differentiation inducing 1-like	-0.0814478	0.0432067	0.0594199	-0.166131	0.00323578	12	0.401327
298805	20534	20534_298805	Slc4a1ap	Chr5 cM	Chr5:31684339-31714276(+)	solute carrier family 4 (anion exchanger), member 1, adaptor protein	Slc4a1ap	Chr6 q14	solute carrier family 4 member 1 adaptor protein	0.0383476	0.0203459	0.0594586	-0.00152954	0.0782248	13	0.401327
287466	216881	216881_287466	Wscd1	Chr11 cM	Chr11:71640746-71680473(+)	WSC domain containing 1	Wscd1	Chr10 q24	WSC domain containing 1	-0.162921	0.0864547	0.0595021	-0.332369	0.00652727	13	0.401327
84394	13193	13193_84394	Dcx	ChrX cM	ChrX:142638838-142716307(-)	doublecortin	Dcx	ChrX q33-q34	doublecortin	0.100319	0.0532444	0.0595497	-0.00403864	0.204676	13	0.401327
288591	215210	215210_288591	Tmem120a	Chr5 cM	Chr5:135764344-135773026(-)	transmembrane protein 120A	Tmem120a	Chr12 q12	transmembrane protein 120A	0.0624934	0.0331706	0.0595655	-0.00251989	0.127507	13	0.401327
296269	11602	11602_296269	Angpt4	Chr2 cM	Chr2:151753130-151787257(+)	angiopoietin 4	Angpt4	Chr3 q41	angiopoietin 4	0.0297021	0.0157749	0.0597187	-0.00121623	0.0606204	12	0.401582
312800	54343	54343_312800	Atf7ip	Chr6 cM	Chr6:136495787-136587848(+)	activating transcription factor 7 interacting protein	Atf7ip	Chr4 q43	activating transcription factor 7 interacting protein	0.05129	0.0272412	0.0597266	-0.00210186	0.104682	13	0.401582
312192	74340	74340_312192	Ahcyl2	Chr6 cM	Chr6:29768378-29912309(+)	S-adenosylhomocysteine hydrolase-like 2	Ahcyl2	Chr4 q22	adenosylhomocysteinase-like 2	-0.124274	0.0660053	0.0597285	-0.253642	0.00509371	13	0.401582
361129	330790	330790_361129	Hapln4	Chr8 cM	Chr8:70536179-70543512(+)	hyaluronan and proteoglycan link protein 4	Hapln4	Chr16 p14	hyaluronan and proteoglycan link protein 4	0.0875978	0.0465521	0.0598748	-0.00364269	0.178838	13	0.402125
312358	78004	78004_312358	Prr15	Chr6 cM	Chr6:54302820-54307186(+)	proline rich 15	Prr15	Chr4 q24	proline rich 15	-0.0845803	0.0449546	0.0599091	-0.17269	0.00352902	12	0.402125
306570	11733	11733_306570	Ank1	Chr8 cM	Chr8:23464860-23640513(+)	ankyrin 1, erythroid	Ank1	Chr16 q12.5	ankyrin 1	0.041156	0.0218766	0.0599344	-0.00172143	0.0840333	13	0.402125
361466	72948	72948_361466	Tppp	Chr13 cM	Chr13:74157538-74183872(+)	tubulin polymerization promoting protein	Tppp	Chr1 p11	tubulin polymerization promoting protein	-0.0633978	0.0337078	0.0599979	-0.129464	0.00266814	13	0.40227
25618	66885	66885_25618	Acadsb	Chr7 cM	Chr7:131012330-131047940(+)	acyl-Coenzyme A dehydrogenase, short/branched chain	Acadsb	Chr1 q41	acyl-CoA dehydrogenase, short/branched chain	-0.0367294	0.0195351	0.0600843	-0.0750176	0.0015587	13	0.402569
117282	15387	15387_117282	Hnrnpk	Chr13 cM	Chr13:58538956-58551157(-)	heterogeneous nuclear ribonucleoprotein K	Hnrnpk	Chr17 p14	heterogeneous nuclear ribonucleoprotein K	-0.0271913	0.0144666	0.0601641	-0.0555455	0.00116276	13	0.402824
300034	105734	105734_300034	Tigd5	Chr15 cM	Chr15:75781584-75786384(+)	tigger transposable element derived 5	Tigd5	Chr7 q34	tigger transposable element derived 5	0.120425	0.0641114	0.0603311	-0.00523136	0.246081	12	0.40327
300974	94062	94062_300974	Mrpl3	Chr9 cM	Chr9:104930394-104954665(+)	mitochondrial ribosomal protein L3	Mrpl3	Chr8 q32	mitochondrial ribosomal protein L3	-0.0409014	0.0217762	0.0603451	-0.0835819	0.00177913	12	0.40327
293060	83962	83962_293060	Btbd1	Chr7 cM	Chr7:81441822-81479179(-)	BTB domain containing 1	Btbd1	Chr1 q31	BTB domain containing 1	-0.0463485	0.0246803	0.0603869	-0.0947209	0.00202393	13	0.40327
65046	232910	232910_65046	Ap2s1	Chr7 cM	Chr7:16472369-16483215(+)	adaptor-related protein complex 2, sigma 1 subunit	Ap2s1	Chr1 q21	adaptor related protein complex 2 subunit sigma 1	0.0457589	0.0243697	0.0604228	-0.00200485	0.0935226	13	0.40327
64362	13346	13346_64362	Des	Chr1 cM	Chr1:75336973-75345223(+)	desmin	Des	Chr9 q33	desmin	0.0435021	0.0231694	0.0604402	-0.00190905	0.0889132	13	0.40327
311545	14950	14950_311545	H13	Chr2 cM	Chr2:152511381-152550590(+)	histocompatibility 13	Hm13	Chr3 q41	histocompatibility minor 13	-0.0348789	0.0185846	0.0605502	-0.071304	0.00154621	13	0.403489
293721	14376	14376_293721	Ganab	Chr19 cM	Chr19:8875435-8894036(+)	alpha glucosidase 2 alpha neutral subunit	Ganab	Chr1 q43	glucosidase II alpha subunit	-0.0629402	0.0335385	0.0605653	-0.128674	0.00279404	13	0.403489
113927	93687	93687_113927	Csnk1a1	Chr18 cM	Chr18:61688345-61723132(+)	casein kinase 1, alpha 1	Csnk1a1	Chr18 q12.1	casein kinase 1, alpha 1	0.0293631	0.0156486	0.0605988	-0.00130747	0.0600338	12	0.403489
81737	18205	18205_81737	Ntf3	Chr6 cM	Chr6:126078375-126143703(-)	neurotrophin 3	Ntf3	Chr4 q42	neurotrophin 3	-0.611618	0.326212	0.0608053	-1.25098	0.0277462	13	0.404585
500288	14911	14911_500288	Thumpd3	Chr6 cM	Chr6:113023292-113045239(+)	THUMP domain containing 3	Thumpd3	Chr4 q42	THUMP domain containing 3	-0.100041	0.0533701	0.0608644	-0.204645	0.00456234	13	0.404698
266808	71710	71710_266808	Lrrcc1	Chr3 cM	Chr3:14598848-14637718(+)	leucine rich repeat and coiled-coil domain containing 1	Lrrcc1	Chr2 q23	leucine rich repeat and coiled-coil centrosomal protein 1	0.0493089	0.0263209	0.0610169	-0.00227915	0.100897	12	0.404891
100364162	29864	29864_100364162	Rnf11	Chr4 cM	Chr4:109310054-109333702(-)	ring finger protein 11	Rnf11	Chr5	ring finger protein 11	0.0697896	0.0372578	0.061047	-0.0032343	0.142813	13	0.404891
363519	15161	15161_363519	Hcfc1	ChrX cM	ChrX:72986398-73009963(-)	host cell factor C1	Hcfc1	ChrX	host cell factor C1	0.0407378	0.0217496	0.0610635	-0.00189066	0.0833663	12	0.404891
315352	237082	237082_315352	Nxt2	ChrX cM	ChrX:141009766-141022688(+)	nuclear transport factor 2-like export factor 2	Nxt2	ChrX q33	nuclear transport factor 2-like export factor 2	-0.0495496	0.0264546	0.061068	-0.1014	0.00230053	13	0.404891
300900	235527	235527_300900	Plscr4	Chr9 cM	Chr9:92339431-92374509(+)	phospholipid scramblase 4	Plscr4	Chr8 q31	phospholipid scramblase 4	-0.0646091	0.0344997	0.0611038	-0.132227	0.00300907	13	0.404891
362463	67529	67529_362463	Fgfr1op2	Chr6 cM	Chr6:146479401-146500696(+)	FGFR1 oncogene partner 2	Fgfr1op2	Chr4 q44	FGFR1 oncogene partner 2	0.0441294	0.0235785	0.0612625	-0.00208358	0.0903424	13	0.405664
499314	70044	70044_499314	Tut1	Chr19 cM	Chr19:8931211-8943574(+)	terminal uridylyl transferase 1, U6 snRNA-specific	Tut1	Chr1 q43	terminal uridylyl transferase 1, U6 snRNA-specific	0.0536832	0.0286948	0.0613681	-0.00255756	0.109924	13	0.406084
309774	94221	94221_309774	Gopc	Chr10 cM	Chr10:52213120-52258220(-)	golgi associated PDZ and coiled-coil motif containing	Gopc	Chr20 q11	golgi associated PDZ and coiled-coil motif containing	0.0674307	0.0360546	0.061451	-0.00323511	0.138096	12	0.406353
25318	14272	14272_25318	Fnta	Chr8 cM	Chr8:26488716-26505638(-)	farnesyltransferase, CAAX box, alpha	Fnta	Chr16 q12.4	farnesyltransferase, CAAX box, alpha	-0.0325175	0.0173926	0.0615378	-0.0666064	0.00157147	13	0.406648
292737	233016	233016_292737	Blvrb	Chr7 cM	Chr7:27147403-27165406(+)	biliverdin reductase B	Blvrb	Chr1 q21	biliverdin reductase B	0.0765702	0.0409942	0.0617857	-0.00377693	0.156917	13	0.408006
316842	210029	210029_316842	Metrnl	Chr11 cM	Chr11:121592370-121607132(+)	meteorin, glial cell differentiation regulator-like	Metrnl	Chr10	meteorin-like, glial cell differentiation regulator	0.0370873	0.0198737	0.0620203	-0.00186442	0.0760389	12	0.409275
83497	18260	18260_83497	Ocln	Chr13 cM	Chr13:100633015-100689226(-)	occludin	Ocln	Chr2 q12	occludin	-0.0800405	0.042903	0.062095	-0.164129	0.00404777	13	0.409307
65023	70357	70357_65023	Kcnip1	Chr11 cM	Chr11:33579339-33943152(-)	Kv channel-interacting protein 1	Kcnip1	Chr10 q12	potassium voltage-gated channel interacting protein 1	0.06811	0.0365101	0.0621102	-0.00344859	0.139669	13	0.409307
301460	23792	23792_301460	Adam23	Chr1 cM	Chr1:63484880-63635263(+)	a disintegrin and metallopeptidase domain 23	Adam23	Chr9 q32	ADAM metallopeptidase domain 23	0.0963655	0.0516837	0.062248	-0.00493262	0.197664	13	0.409846
360845	70579	70579_360845	Zc3h11a	Chr1 cM	Chr1:133547600-133589118(-)	zinc finger CCCH type containing 11A	Zc3h11a	Chr13 q13	zinc finger CCCH-type containing 11A	-0.0314838	0.0168876	0.0622772	-0.0645829	0.00161524	12	0.409846
308341	269855	269855_308341	Ssc5d	Chr7 cM	Chr7:4928820-4947827(+)	scavenger receptor cysteine rich family, 5 domains	Ssc5d	Chr1 q12	scavenger receptor cysteine rich family member with 5 domains	0.057385	0.0307921	0.0623743	-0.00296646	0.117736	13	0.410205
309349	245450	245450_309349	Slitrk2	ChrX cM	ChrX:65692924-65704999(+)	SLIT and NTRK-like family, member 2	Slitrk2	ChrX q37	SLIT and NTRK-like family, member 2	-0.0819839	0.0440004	0.0624264	-0.168223	0.00425523	12	0.410267
296925	30956	30956_296925	Aass	Chr6 cM	Chr6:23072172-23132985(-)	aminoadipate-semialdehyde synthase	Aass	Chr4 q22	aminoadipate-semialdehyde synthase	-0.0589593	0.0316541	0.0625172	-0.121	0.00308166	12	0.410539
299739	66414	66414_299739	Ndufa12	Chr10 cM	Chr10:94034897-94057302(+)	NADH:ubiquinone oxidoreductase subunit A12	Ndufa12	Chr7 q13	NADH:ubiquinone oxidoreductase subunit A12	-0.0619821	0.0332816	0.062553	-0.127213	0.00324857	13	0.410539
300367	234959	234959_300367	Med17	Chr9 cM	Chr9:15171647-15191227(-)	mediator complex subunit 17	Med17	Chr8 q12	mediator complex subunit 17	0.0500514	0.0268891	0.0626873	-0.00265021	0.102753	12	0.411121
679805	75033	75033_679805	Mei4	Chr9 cM	Chr9:81745723-82088060(+)	meiotic double-stranded break formation protein 4	Mei4	Chr8 q31	meiotic double-stranded break formation protein 4	-0.0516893	0.0277771	0.062764	-0.106132	0.00275283	12	0.411121
59085	109900	109900_59085	Asl	Chr5 cM	Chr5:130040099-130053222(-)	argininosuccinate lyase	Asl	Chr12 q12	argininosuccinate lyase	-0.0855362	0.0459715	0.0627954	-0.175639	0.0045662	13	0.411121
295455	67547	67547_295455	Slc39a8	Chr3 cM	Chr3:135531040-135594333(+)	solute carrier family 39 (metal ion transporter), member 8	Slc39a8	Chr2 q43	solute carrier family 39 member 8	0.0552694	0.0297065	0.0628125	-0.00295424	0.113493	12	0.411121
366227	71881	71881_366227	Apmap	Chr2 cM	Chr2:150425000-150450487(-)	adipocyte plasma membrane associated protein	Apmap	Chr3 q41	adipocyte plasma membrane associated protein	0.0492559	0.026483	0.0628986	-0.0026498	0.101162	12	0.411405
287097	353502	353502_287097	Hcfc1r1	Chr17 cM	Chr17:23892570-23894201(+)	host cell factor C1 regulator 1 (XPO1-dependent)	Hcfc1r1	Chr10 q12	host cell factor C1 regulator 1	0.0668716	0.0359627	0.0629605	-0.00361403	0.137357	12	0.41153
64013	67466	67466_64013	Pdcl	Chr2 cM	Chr2:37240086-37249344(-)	phosducin-like	Pdcl	Chr3 q11	phosducin like	0.0393711	0.0211811	0.0630579	-0.00214313	0.0808853	13	0.411887
500921	320709	320709_500921	Tmem117	Chr15 cM	Chr15:94527113-94993979(+)	transmembrane protein 117	Tmem117	Chr7 q35	transmembrane protein 117	-0.0870666	0.0468518	0.0631209	-0.178895	0.00476133	13	0.412019
500636	108089	108089_500636	Rnf144a	Chr12 cM	Chr12:26356796-26465296(-)	ring finger protein 144A	Rnf144a	Chr6 q16	ring finger protein 144A	0.109001	0.0586679	0.0631786	-0.00598599	0.223988	13	0.412073
304477	208628	208628_304477	Kntc1	Chr5 cM	Chr5:123887779-123959656(+)	kinetochore associated 1	Kntc1	Chr12 q15-q16	kinetochore associated 1	-0.239239	0.128784	0.0632148	-0.491651	0.0131729	13	0.412073
81682	17022	17022_81682	Lum	Chr10 cM	Chr10:97401363-97408565(+)	lumican	Lum	Chr7 q13	lumican	-0.223243	0.120198	0.0632695	-0.458828	0.0123409	13	0.412092
299608	216157	216157_299608	Tmem259	Chr10 cM	Chr10:79812954-79820159(-)	transmembrane protein 259	Tmem259	Chr7 q11	transmembrane protein 259	0.0443993	0.0239145	0.0633699	-0.0024722	0.0912709	13	0.412092
362425	232337	232337_362425	Zfp637	Chr6 cM	Chr6:117818165-117822917(+)	zinc finger protein 637	Zfp637	Chr4 q42	zinc finger protein 637	0.0514364	0.0277203	0.063518	-0.00289444	0.105767	13	0.412092
309666	328795	328795_309666	Ubash3a	Chr17 cM	Chr17:31426847-31465866(+)	ubiquitin associated and SH3 domain containing, A	Ubash3a	Chr20 p12	ubiquitin associated and SH3 domain containing, A	0.036179	0.0195004	0.0635547	-0.00204117	0.0743992	12	0.412092
288661	70650	70650_288661	Zcchc8	Chr5 cM	Chr5:123836365-123859107(-)	zinc finger, CCHC domain containing 8	Zcchc8	Chr12 q16	zinc finger CCHC-type containing 8	-0.0532113	0.0286811	0.063557	-0.109425	0.00300259	13	0.412092
305479	67465	67465_305479	Sf3a1	Chr11 cM	Chr11:4110354-4132541(+)	splicing factor 3a, subunit 1	Sf3a1	Chr14 q21	splicing factor 3A subunit 1	0.051677	0.0278546	0.0635616	-0.00291698	0.106271	13	0.412092
84410	12224	12224_84410	Klf5	Chr14 cM	Chr14:99536127-99550848(+)	Kruppel-like transcription factor 5	Klf5	Chr15 q21	KLF transcription factor 5	-0.126544	0.0682321	0.0636523	-0.260276	0.0071887	12	0.412092
303067	66628	66628_303067	Thg1l	Chr11 cM	Chr11:45837670-45846321(-)	tRNA-histidine guanylyltransferase 1-like (S. cerevisiae)	Thg1l	Chr10 q21	tRNA-histidine guanylyltransferase 1-like	-0.0656603	0.0354066	0.0636725	-0.135056	0.00373531	13	0.412092
314870	73914	73914_314870	Irak3	Chr10 cM	Chr10:119977553-120038035(-)	interleukin-1 receptor-associated kinase 3	Irak3	Chr7 q22	interleukin-1 receptor-associated kinase 3	-0.0474756	0.0256013	0.0636789	-0.0976533	0.00270202	13	0.412092
292680	232933	232933_292680	Ccdc61	Chr7 cM	Chr7:18624808-18644340(-)	coiled-coil domain containing 61	Ccdc61	Chr1 q21	coiled-coil domain containing 61	0.0515896	0.0278246	0.0637249	-0.00294564	0.106125	13	0.412092
116561	74325	74325_116561	Cltb	Chr13 cM	Chr13:54740214-54759157(-)	clathrin light chain B	Cltb	Chr17 p14	clathrin, light chain B	0.0671771	0.0362334	0.0637378	-0.0038391	0.138193	13	0.412092
29398	20868	20868_29398	Stk10	Chr11 cM	Chr11:32483305-32574587(+)	serine/threonine kinase 10	Stk10	Chr10 q12	serine/threonine kinase 10	-0.0605181	0.0326447	0.063762	-0.124501	0.00346437	12	0.412092
155173	20318	20318_155173	Sdf4	Chr4 cM	Chr4:156077329-156098067(+)	stromal cell derived factor 4	Sdf4	Chr5 q36	stromal cell derived factor 4	-0.0598745	0.032299	0.063774	-0.123179	0.0034304	13	0.412092
29456	17755	17755_29456	Map1b	Chr13 cM	Chr13:99557954-99653048(-)	microtubule-associated protein 1B	Map1b	Chr2	microtubule-associated protein 1B	-0.0541684	0.0292458	0.0640004	-0.111489	0.00315232	12	0.413277
680723	320587	320587_680723	Tmem88b	Chr4 cM	Chr4:155866048-155870331(-)	transmembrane protein 88B	Tmem88b	Chr5 q36	transmembrane protein 88B	0.0791068	0.0427219	0.064073	-0.00462645	0.16284	13	0.413468
291794	20641	20641_291794	Snrpd1	Chr18 cM	Chr18:10617796-10628230(+)	small nuclear ribonucleoprotein D1	Snrpd1	Chr18 p13	small nuclear ribonucleoprotein D1 polypeptide	-0.0385204	0.0208086	0.0641435	-0.0793044	0.00226362	13	0.4135
362861	338365	338365_362861	Slc41a2	Chr10 cM	Chr10:83066712-83173746(-)	solute carrier family 41, member 2	Slc41a2	Chr7 q13	solute carrier family 41 member 2	0.119416	0.0645129	0.0641638	-0.00702699	0.245859	13	0.4135
362788	22031	22031_362788	Traf3	Chr12 cM	Chr12:111132804-111233587(+)	TNF receptor-associated factor 3	Traf3	Chr6 q32	Tnf receptor-associated factor 3	-0.113299	0.0612432	0.0643148	-0.233334	0.00673509	13	0.413614
679937	71712	71712_679937	Dram1	Chr10 cM	Chr10:88158663-88200218(-)	DNA-damage regulated autophagy modulator 1	Dram1	Chr7 q13	DNA-damage regulated autophagy modulator 1	-0.0846063	0.0457353	0.0643264	-0.174246	0.00503332	13	0.413614
298579	18782	18782_298579	Pla2g2d	Chr4 cM	Chr4:138503046-138509357(+)	phospholipase A2, group IID	Pla2g2d	Chr5 q36	phospholipase A2, group IID	0.113097	0.0611385	0.064335	-0.00673212	0.232926	13	0.413614
313228	16348	16348_313228	Invs	Chr4 cM	Chr4:48279760-48431954(+)	inversin	Invs	Chr5 q22	inversin	-0.0575714	0.0311243	0.0643534	-0.118574	0.00343116	12	0.413614
64830	22249	22249_64830	Unc13b	Chr4 cM	Chr4:43058953-43264871(+)	unc-13 homolog B	Unc13b	Chr5 q22	unc-13 homolog B	0.10469	0.0566371	0.0645394	-0.00631666	0.215697	13	0.414533
29439	23922	23922_29439	Jtb	Chr3 cM	Chr3:90138904-90143145(+)	jumping translocation breakpoint	Jtb	Chr2 q34	jumping translocation breakpoint	-0.024511	0.013263	0.0645921	-0.0505061	0.00148404	13	0.414595
362537	77634	77634_362537	Snapc3	Chr4 cM	Chr4:83335961-83385913(+)	small nuclear RNA activating complex, polypeptide 3	Snapc3	Chr5 q31	small nuclear RNA activating complex, polypeptide 3	0.0478818	0.0259145	0.0646478	-0.00290963	0.0986733	13	0.414676
83521	56437	56437_83521	Rrad	Chr8 cM	Chr8:105354702-105357959(-)	Ras-related associated with diabetes	Rrad	Chr19 p14	RRAD, Ras related glycolysis inhibitor and calcium channel regulator	0.0402064	0.0217648	0.0647011	-0.00245172	0.0828646	13	0.414742
114765	22380	22380_114765	Wbp4	Chr14 cM	Chr14:79697377-79718708(-)	WW domain binding protein 4	Wbp4	Chr15 q12	WW domain binding protein 4	0.0332348	0.0179941	0.0647499	-0.00203303	0.0685027	12	0.414778
294520	171580	171580_294520	Mical1	Chr10 cM	Chr10:41352310-41363028(+)	microtubule associated monooxygenase, calponin and LIM domain containing 1	Mical1	Chr20 q12	microtubule associated monooxygenase, calponin and LIM domain containing 1	-0.0546515	0.0295966	0.064813	-0.11266	0.0033568	13	0.414907
298541	67422	67422_298541	Dhdds	Chr4 cM	Chr4:133696339-133728229(-)	dehydrodolichyl diphosphate synthase	Dhdds	Chr5 q36	dehydrodolichyl diphosphate synthase subunit	-0.0280723	0.015208	0.0649089	-0.0578794	0.00173492	13	0.415226
192213	19417	19417_192213	Rasgrf1	Chr9 cM	Chr9:89791961-89909030(+)	RAS protein-specific guanine nucleotide-releasing factor 1	Rasgrf1	Chr8 q31	RAS protein-specific guanine nucleotide-releasing factor 1	-0.141414	0.0766337	0.0649896	-0.291614	0.00878488	13	0.415226
299201	78920	78920_299201	Dlst	Chr12 cM	Chr12:85157597-85180865(+)	dihydrolipoamide S-succinyltransferase	Dlst	Chr6 q31	dihydrolipoamide S-succinyltransferase	-0.0324134	0.0175714	0.0650851	-0.0668526	0.00202582	13	0.415226
294519	103268	103268_294519	Cep57l1	Chr10 cM	Chr10:41594836-41685867(-)	centrosomal protein 57-like 1	Cep57l1	Chr20 q12	centrosomal protein 57-like 1	-0.0557547	0.0302256	0.0650931	-0.114996	0.0034864	13	0.415226
308392	97387	97387_308392	Strn4	Chr7 cM	Chr7:16549814-16574856(+)	striatin, calmodulin binding protein 4	Strn4	Chr1 q21	striatin 4	0.0491008	0.0266193	0.0651024	-0.00307214	0.101274	13	0.415226
361799	112403	112403_361799	Dxo	Chr17 cM	Chr17:35055998-35058162(+)	decapping exoribonuclease	Dxo	Chr20 p12	decapping exoribonuclease	0.0439446	0.0238261	0.0651261	-0.00275364	0.0906429	12	0.415226
498331	19249	19249_498331	Ptpn13	Chr5 cM	Chr5:103573058-103746169(+)	protein tyrosine phosphatase, non-receptor type 13	Ptpn13	Chr14 p22	protein tyrosine phosphatase, non-receptor type 13	-0.0375977	0.0203943	0.0652502	-0.0775699	0.00237439	12	0.415226
366951	170729	170729_366951	Scrt1	Chr15 cM	Chr15:76400403-76406329(-)	scratch family zinc finger 1	Scrt1	Chr7 q34	scratch family transcriptional repressor 1	0.107553	0.058341	0.0652533	-0.00679352	0.221899	12	0.415226
367214	106821	106821_367214	Oard1	Chr17 cM	Chr17:48717042-48724294(+)	O-acyl-ADP-ribose deacylase 1	Oard1	Chr9 q12	O-acyl-ADP-ribose deacylase 1	-0.0602627	0.032696	0.0653115	-0.124346	0.00382032	13	0.415226
315287	78541	78541_315287	Asb8	Chr15 cM	Chr15:98032518-98063476(-)	ankyrin repeat and SOCS box-containing 8	Asb8	Chr7 q36	ankyrin repeat and SOCS box-containing 8	0.0411076	0.0223035	0.065314	-0.00260641	0.0848216	13	0.415226
287585	53892	53892_287585	Ppm1d	Chr11 cM	Chr11:85202080-85237897(+)	protein phosphatase 1D magnesium-dependent, delta isoform	Ppm1d	Chr10 q26	protein phosphatase, Mg2+/Mn2+ dependent, 1D	-0.0398457	0.0216321	0.0654795	-0.0822438	0.00255245	13	0.415226
304284	55950	55950_304284	Bri3	Chr5 cM	Chr5:144181247-144383567(+)	brain protein I3	Bri3	Chr12 p11	brain protein I3	0.0527624	0.0286463	0.0654965	-0.00338342	0.108908	13	0.415226
288124	58998	58998_288124	Nectin3	Chr16 cM	Chr16:46208069-46318888(-)	nectin cell adhesion molecule 3	Nectin3	Chr11 q21	nectin cell adhesion molecule 3	0.260185	0.141269	0.0655081	-0.0166964	0.537066	13	0.415226
114860	74246	74246_114860	Gale	Chr4 cM	Chr4:135691038-135695489(+)	galactose-4-epimerase, UDP	Gale	Chr5 q36	UDP-galactose-4-epimerase	0.0510623	0.0277282	0.0655439	-0.00328395	0.105408	12	0.415226
317163	13664	13664_317163	Eif1a	Chr18 cM	Chr18:46730771-46743292(+)	eukaryotic translation initiation factor 1A	Eif1a	Chr18 q11	eukaryotic translation initiation factor 1A	0.0343123	0.0186327	0.065547	-0.00220713	0.0708318	13	0.415226
306451	23965	23965_306451	Tenm3	Chr8 cM	Chr8:48680717-49296986(-)	teneurin transmembrane protein 3	Tenm3	Chr16 q11	teneurin transmembrane protein 3	-0.0683847	0.0371359	0.065553	-0.14117	0.00440045	13	0.415226
302593	237052	237052_302593	Tceal1	ChrX cM	ChrX:135608731-135610622(+)	transcription elongation factor A (SII)-like 1	Tceal1	ChrX q32	transcription elongation factor A like 1	-0.0733452	0.0398386	0.0656132	-0.151427	0.0047371	13	0.415311
84032	12825	12825_84032	Col3a1	Chr1 cM	Chr1:45350698-45388866(+)	collagen, type III, alpha 1	Col3a1	Chr9 q22	collagen type III alpha 1 chain	0.167429	0.0909645	0.0656812	-0.0108585	0.345716	12	0.415311
362165	26427	26427_362165	Creb3l1	Chr2 cM	Chr2:91812673-91854515(-)	cAMP responsive element binding protein 3-like 1	Creb3l1	Chr3 q24	cAMP responsive element binding protein 3-like 1	0.0621078	0.0337453	0.0656971	-0.00403186	0.128247	12	0.415311
29354	18784	18784_29354	Pla2g5	Chr4 cM	Chr4:138526558-138590780(-)	phospholipase A2, group V	Pla2g5	Chr5 q36	phospholipase A2, group V	0.114133	0.06203	0.0657727	-0.00744323	0.23571	12	0.415311
309280	18846	18846_309280	Plxna3	ChrX cM	ChrX:73372672-73388295(+)	plexin A3	Plxna3	ChrX	plexin A3	-0.0902364	0.0490478	0.0658025	-0.186368	0.00589542	12	0.415311
297508	59027	59027_297508	Nampt	Chr12 cM	Chr12:32870334-32903368(+)	nicotinamide phosphoribosyltransferase	Nampt	Chr6 q16	nicotinamide phosphoribosyltransferase	-0.119053	0.0647161	0.0658252	-0.245894	0.0077887	13	0.415311
304007	74201	74201_304007	Cep97	Chr16 cM	Chr16:55720251-55755218(-)	centrosomal protein 97	Cep97	Chr11 q12	centrosomal protein 97	-0.0370212	0.0201306	0.0659075	-0.0764764	0.00243402	13	0.415558
291819	12354	12354_291819	Car7	Chr8 cM	Chr8:105261326-105276979(+)	carbonic anhydrase 7	Car7	Chr19 p14	carbonic anhydrase 7	0.0804087	0.0437523	0.0660892	-0.00534414	0.166162	13	0.415746
171113	53619	53619_171113	Blcap	Chr2 cM	Chr2:157398282-157408281(-)	bladder cancer associated protein	Blcap	Chr3 q42	BLCAP, apoptosis inducing factor	-0.0697558	0.0379595	0.0661162	-0.144155	0.00464354	13	0.415746
24797	20604	20604_24797	Sst	Chr16 cM	Chr16:23708323-23709708(-)	somatostatin	Sst	Chr11 q23	somatostatin	0.0380389	0.0207005	0.0661242	-0.00253339	0.0786111	13	0.415746
687565	68184	68184_687565	Denr	Chr5 cM	Chr5:124045309-124066705(+)	density-regulated protein	Denr	Chr12	density regulated reinitiation and release factor	0.0452125	0.0246081	0.0661647	-0.00301837	0.0934435	13	0.415746
500394	71096	71096_500394	Sntg1	Chr1 cM	Chr1:8431699-9370103(-)	syntrophin, gamma 1	Sntg1	Chr5 q11	syntrophin, gamma 1	0.0466028	0.0253667	0.0661859	-0.00311508	0.0963207	12	0.415746
29256	18389	18389_29256	Oprl1	Chr2 cM	Chr2:181356809-181362778(+)	opioid receptor-like 1	Oprl1	Chr3 q43	opioid related nociceptin receptor 1	-0.0826595	0.0450007	0.0662321	-0.170859	0.00554023	13	0.415746
292892	54131	54131_292892	Irf3	Chr7 cM	Chr7:44647072-44652272(+)	interferon regulatory factor 3	Irf3	Chr1 q22	interferon regulatory factor 3	-0.0375133	0.0204232	0.0662395	-0.0775419	0.00251541	13	0.415746
303412	207742	207742_303412	Rnf43	Chr11 cM	Chr11:87553913-87626365(+)	ring finger protein 43	Rnf43	Chr10 q26	ring finger protein 43	-0.0586022	0.0319189	0.0663614	-0.121162	0.00395759	12	0.416239
294643	218454	218454_294643	Lhfpl2	Chr13 cM	Chr13:94194304-94331917(+)	lipoma HMGIC fusion partner-like 2	Lhfpl2	Chr2 q12	LHFPL tetraspan subfamily member 2	-0.150975	0.0822616	0.0664608	-0.312205	0.0102548	13	0.416505
64391	13144	13144_64391	Dapk3	Chr10 cM	Chr10:81018839-81029031(+)	death-associated protein kinase 3	Dapk3	Chr7 q11	death-associated protein kinase 3	0.100455	0.0547407	0.0664902	-0.00683489	0.207745	13	0.416505
29524	16886	16886_29524	Limk2	Chr11 cM	Chr11:3294256-3359189(-)	LIM domain kinase 2	Limk2	Chr14 q21	LIM domain kinase 2	-0.0312399	0.0170314	0.0666169	-0.0646209	0.00214109	13	0.417027
192647	67414	67414_192647	Mfn1	Chr3 cM	Chr3:32583614-32633388(+)	mitofusin 1	Mfn1	Chr2 q24	mitofusin 1	-0.0316375	0.0172512	0.0666645	-0.0654492	0.00217425	13	0.417054
363135	81000	81000_363135	Rad54l2	Chr9 cM	Chr9:106565281-106666393(-)	RAD54 like 2 (S. cerevisiae)	Rad54l2	Chr8 q32	RAD54 like 2	0.0331149	0.0180616	0.0667374	-0.00228526	0.0685151	12	0.417239
316348	68833	68833_316348	Pdcl3	Chr1 cM	Chr1:39026895-39036317(+)	phosducin-like 3	Pdcl3	Chr9 q22	phosducin-like 3	0.0313592	0.0171082	0.0668031	-0.00217219	0.0648907	12	0.417308
286758	66333	66333_286758	Aqp11	Chr7 cM	Chr7:97375586-97387454(-)	aquaporin 11	Aqp11	Chr1 q32	aquaporin 11	-0.139324	0.0760277	0.066871	-0.288335	0.00968774	13	0.417308
293678	71711	71711_293678	Mus81	Chr19 cM	Chr19:5532589-5538461(-)	MUS81 structure-specific endonuclease subunit	Mus81	Chr1 q43	MUS81 structure-specific endonuclease subunit	-0.0332365	0.0181381	0.0668894	-0.0687865	0.00231346	13	0.417308
308310	353499	353499_308310	Tmc4	Chr7 cM	Chr7:3668790-3680522(-)	transmembrane channel-like gene family 4	Tmc4	Chr1 q12	transmembrane channel-like 4	-0.0615661	0.0336023	0.0669219	-0.127425	0.00429322	13	0.417308
58857	30960	30960_58857	Vapa	Chr17 cM	Chr17:65885322-65920550(-)	vesicle-associated membrane protein, associated protein A	Vapa	Chr9 q37	VAMP associated protein A	0.0393439	0.0214808	0.0670139	-0.00275777	0.0814456	13	0.417611
364137	21982	21982_364137	Tmem165	Chr5 cM	Chr5:76331727-76357091(+)	transmembrane protein 165	Tmem165	Chr14 p11	transmembrane protein 165	0.0551741	0.0301356	0.0671208	-0.00389048	0.114239	12	0.418007
311202	228366	228366_311202	Large2	Chr2 cM	Chr2:92195391-92201437(-)	LARGE xylosyl- and glucuronyltransferase 2	Large2	Chr3 q24	LARGE xylosyl- and glucuronyltransferase 2	0.0600725	0.0328305	0.0672834	-0.00427413	0.124419	13	0.418749
298534	269582	269582_298534	Clspn	Chr4 cM	Chr4:126450728-126487696(+)	claspin	Clspn	Chr5 q36	claspin	-0.0456758	0.0249684	0.0673478	-0.0946129	0.00326132	13	0.418871
362590	16330	16330_362590	Inpp5b	Chr4 cM	Chr4:124635643-124695304(+)	inositol polyphosphate-5-phosphatase B	Inpp5b	Chr5 q36	inositol polyphosphate-5-phosphatase B	-0.0352373	0.0192663	0.0674062	-0.0729986	0.00252404	12	0.418871
170914	54561	54561_170914	Nap1l3	ChrX cM	ChrX:121304257-121307082(-)	nucleosome assembly protein 1-like 3	Nap1l3	ChrX q31	nucleosome assembly protein 1-like 3	0.0588195	0.0321634	0.0674335	-0.00421952	0.121859	13	0.418871
81829	17448	17448_81829	Mdh2	Chr5 cM	Chr5:135807503-135819240(+)	malate dehydrogenase 2, NAD (mitochondrial)	Mdh2	Chr12 q12	malate dehydrogenase 2	-0.0235187	0.0128635	0.0675008	-0.0487308	0.00169334	13	0.419018
295923	68349	68349_295923	Ndufs3	Chr2 cM	Chr2:90724971-90735065(-)	NADH:ubiquinone oxidoreductase core subunit S3	Ndufs3	Chr3 q24	NADH:ubiquinone oxidoreductase core subunit S3	-0.0572296	0.0313089	0.0675641	-0.118594	0.00413467	13	0.419141
140595	14608	14608_140595	Gpr83	Chr9 cM	Chr9:14771506-14782085(+)	G protein-coupled receptor 83	Gpr83	Chr8 q12	G protein-coupled receptor 83	0.401605	0.219802	0.0676812	-0.0291986	0.832408	13	0.419597
289083	66637	66637_289083	Tsen15	Chr1 cM	Chr1:152246486-152262433(-)	tRNA splicing endonuclease subunit 15	Tsen15	Chr13 q21	tRNA splicing endonuclease subunit 15	-0.0718573	0.0393488	0.0678259	-0.148979	0.00526495	13	0.419945
360482	83383	83383_360482	Tfap4	Chr16 cM	Chr16:4362525-4377718(-)	transcription factor AP4	Tfap4	Chr10 q12	transcription factor AP-4	-0.0762169	0.0417385	0.0678418	-0.158023	0.00558911	13	0.419945
362923	76740	76740_362923	Efr3a	Chr15 cM	Chr15:65658883-65745665(+)	EFR3 homolog A	Efr3a	Chr7 q33	EFR3 homolog A	0.176913	0.0969287	0.0679727	-0.0130637	0.36689	13	0.419945
291824	57813	57813_291824	Tk2	Chr8 cM	Chr8:104953317-104975190(-)	thymidine kinase 2, mitochondrial	Tk2	Chr19 p14	thymidine kinase 2	0.0385541	0.0211236	0.0679762	-0.00284745	0.0799557	13	0.419945
359726	24014	24014_359726	Rnasel	Chr1 cM	Chr1:153625172-153639967(+)	ribonuclease L (2', 5'-oligoisoadenylate synthetase-dependent)	Rnasel	Chr13 q21	ribonuclease L	0.139437	0.0763994	0.0679842	-0.0103026	0.289178	12	0.419945
291939	109136	109136_291939	Mmaa	Chr8 cM	Chr8:79990227-80021566(-)	methylmalonic aciduria (cobalamin deficiency) type A	Mmaa	Chr19 q11	metabolism of cobalamin associated A	-0.070936	0.0388687	0.067999	-0.147117	0.00524535	12	0.419945
246247	226564	226564_246247	Fmo4	Chr1 cM	Chr1:162620757-162641541(-)	flavin containing monooxygenase 4	Fmo4	Chr13 q22	flavin containing dimethylaniline monoxygenase 4	0.0466173	0.0255476	0.0680428	-0.00345507	0.0966896	12	0.419946
89816	233489	233489_89816	Picalm	Chr7 cM	Chr7:89779418-89858655(+)	phosphatidylinositol binding clathrin assembly protein	Picalm	Chr1 q32	phosphatidylinositol binding clathrin assembly protein	-0.0607757	0.0333136	0.0680989	-0.126069	0.00451772	13	0.420023
690038	213539	213539_690038	Bag2	Chr1 cM	Chr1:33784565-33796831(-)	BCL2-associated athanogene 2	Bag2	Chr9 q21	BAG cochaperone 2	0.0790679	0.043366	0.0682622	-0.00592778	0.164064	12	0.42055
114764	13589	13589_114764	Mapre1	Chr2 cM	Chr2:153583194-153615230(+)	microtubule-associated protein, RP/EB family, member 1	Mapre1	Chr3 q41	microtubule-associated protein, RP/EB family, member 1	0.0539431	0.0295869	0.0682717	-0.00404615	0.111932	13	0.42055
171386	69534	69534_171386	Avpi1	Chr19 cM	Chr19:42111714-42117432(-)	arginine vasopressin-induced 1	Avpi1	Chr1 q54	arginine vasopressin-induced 1	0.0616395	0.0338217	0.0683816	-0.00464983	0.127929	13	0.420958
361935	57815	57815_361935	Afg2a	Chr3 cM	Chr3:37474052-37633245(+)	AFG2 AAA ATPase homolog A	Afg2a	Chr2 q25	AFG2 AAA ATPase homolog A	0.0340198	0.0186805	0.0685858	-0.00259333	0.0706329	12	0.421265
361303	225341	225341_361303	Lims2	Chr18 cM	Chr18:32055346-32091673(+)	LIM and senescent cell antigen like domains 2	Lims2	Chr18 p12	LIM zinc finger domain containing 2	0.0809919	0.0444803	0.06863	-0.00618793	0.168172	13	0.421265
65154	22402	22402_65154	Ccn4	Chr15 cM	Chr15:66763337-66795050(+)	cellular communication network factor 4	Ccn4	Chr7 q33	cellular communication network factor 4	0.373315	0.205038	0.068651	-0.0285524	0.775182	13	0.421265
292155	23908	23908_292155	Hs2st1	Chr3 cM	Chr3:144135467-144275942(-)	heparan sulfate 2-O-sulfotransferase 1	Hs2st1	Chr2 q44	heparan sulfate 2-O-sulfotransferase 1	0.0723615	0.0397457	0.0686655	-0.00553853	0.150262	13	0.421265
191595	171180	171180_191595	Syt12	Chr19 cM	Chr19:4495936-4527171(-)	synaptotagmin XII	Syt12	Chr1 q43	synaptotagmin 12	0.175424	0.0964025	0.0688039	-0.0135213	0.364369	13	0.421265
24924	19242	19242_24924	Ptn	Chr6 cM	Chr6:36691863-36787114(-)	pleiotrophin	Ptn	Chr4 q22	pleiotrophin	-0.0892382	0.0490421	0.068816	-0.185359	0.00688248	13	0.421265
29599	320707	320707_29599	Atp2b3	ChrX cM	ChrX:72546692-72614611(+)	ATPase, Ca++ transporting, plasma membrane 3	Atp2b3	ChrX	ATPase plasma membrane Ca2+ transporting 3	-0.106048	0.0582804	0.068816	-0.220276	0.00817897	13	0.421265
287156	214952	214952_287156	Rhot2	Chr17 cM	Chr17:26057431-26063499(-)	ras homolog family member T2	Rhot2	Chr10 q12	ras homolog family member T2	-0.0628884	0.0345708	0.068893	-0.130646	0.00486906	13	0.421265
81524	18032	18032_81524	Nfix	Chr8 cM	Chr8:85431341-85527086(-)	nuclear factor I/X	Nfix	Chr19 q11	nuclear factor I X	0.0636268	0.034988	0.0689832	-0.00494851	0.132202	12	0.421265
297514	72895	72895_297514	Setd5	Chr6 cM	Chr6:113054326-113130393(+)	SET domain containing 5	Setd5	Chr4 q42	SET domain containing 5	-0.0377956	0.0207839	0.0689877	-0.0785314	0.00294017	12	0.421265
140937	56295	56295_140937	Higd1a	Chr9 cM	Chr9:121677623-121686862(-)	HIG1 domain family, member 1A	Higd1a	Chr8 q32	HIG1 hypoxia inducible domain family, member 1A	0.0385842	0.021218	0.0689932	-0.00300234	0.0801707	13	0.421265
362626	27981	27981_362626	Rsrp1	Chr4 cM	Chr4:134650936-134654681(+)	arginine/serine rich protein 1	Rsrp1	Chr5 q36	arginine and serine rich protein 1	0.0748201	0.041151	0.0690358	-0.00583434	0.155475	12	0.421265
314824	237542	237542_314824	Osbpl8	Chr10 cM	Chr10:111000663-111133110(+)	oxysterol binding protein-like 8	Osbpl8	Chr7 q22	oxysterol binding protein-like 8	-0.0614683	0.0338109	0.0690636	-0.127736	0.00479982	12	0.421265
286990	268741	268741_286990	Tox4	Chr14 cM	Chr14:52516603-52532966(+)	TOX high mobility group box family member 4	Tox4	Chr15 p14	TOX high mobility group box family member 4	0.031685	0.0174303	0.0690933	-0.0024778	0.0658478	13	0.421265
362295	56873	56873_362295	Lmbr1	Chr5 cM	Chr5:29434800-29583414(-)	limb region 1	Lmbr1	Chr4 q11	limb development membrane protein 1	0.0358327	0.0197146	0.0691293	-0.00280716	0.0744725	12	0.421265
124461	23970	23970_124461	Pacsin2	Chr15 cM	Chr15:83259812-83348800(-)	protein kinase C and casein kinase substrate in neurons 2	Pacsin2	Chr7 q34	protein kinase C and casein kinase substrate in neurons 2	-0.0459285	0.0252693	0.0691316	-0.0954554	0.00359849	12	0.421265
362759	97827	97827_362759	Exd2	Chr12 cM	Chr12:80509869-80544909(+)	exonuclease 3'-5' domain containing 2	Exd2	Chr6 q24	exonuclease 3'-5' domain containing 2	-0.0572123	0.0314979	0.0693113	-0.118947	0.00452242	13	0.421751
290541	71704	71704_290541	Arhgef3	Chr14 cM	Chr14:26836856-27125868(+)	Rho guanine nucleotide exchange factor 3	Arhgef3	Chr16 p16	Rho guanine nucleotide exchange factor 3	-0.103859	0.0571828	0.0693306	-0.215935	0.00821743	13	0.421751
84357	58194	58194_84357	Sh3kbp1	ChrX cM	ChrX:158409888-158758916(+)	SH3-domain kinase binding protein 1	Sh3kbp1	ChrX q14	SH3 domain-containing kinase-binding protein 1	-0.0421931	0.0232318	0.0693428	-0.0877265	0.00334036	13	0.421751
287122	66211	66211_287122	Rpl3l	Chr17 cM	Chr17:24946800-24955117(+)	ribosomal protein L3-like	Rpl3l	Chr10 q12	ribosomal protein L3-like	0.0226139	0.0124548	0.06942	-0.00179707	0.0470249	13	0.421817
288985	72999	72999_288985	Insig2	Chr1 cM	Chr1:121232082-121260318(-)	insulin induced gene 2	Insig2	Chr13 q11	insulin induced gene 2	-0.0650048	0.0358139	0.0695128	-0.135199	0.00518913	13	0.421817
288525	236082	236082_288525	Dhrsx	Chr4 cM	Chr4:156390105-156410432(+)	dehydrogenase/reductase X linked	Dhrsx	Chr12 q11	dehydrogenase/reductase X-linked	0.091894	0.0506309	0.0695275	-0.00734083	0.191129	12	0.421817
316758	16772	16772_316758	Lama1	Chr17 cM	Chr17:68004254-68129642(+)	laminin, alpha 1	Lama1	Chr9 q38	laminin subunit alpha 1	-0.0488543	0.0269174	0.0695289	-0.101612	0.00390293	13	0.421817
680616	228852	228852_680616	Ppp1r16b	Chr2 cM	Chr2:158508653-158608254(+)	protein phosphatase 1, regulatory subunit 16B	Ppp1r16b	Chr3 q42	protein phosphatase 1, regulatory subunit 16B	-0.0710019	0.0391358	0.0696398	-0.147707	0.00570276	12	0.422224
295458	69772	69772_295458	Bdh2	Chr3 cM	Chr3:134986982-135010187(+)	3-hydroxybutyrate dehydrogenase, type 2	Bdh2	Chr2 q43	3-hydroxybutyrate dehydrogenase 2	0.0966754	0.0533329	0.0698815	-0.0078552	0.201206	12	0.422846
314623	59090	59090_314623	Midn	Chr10 cM	Chr10:79984106-79994202(+)	midnolin	Midn	Chr7 q11	midnolin	0.222218	0.122605	0.069914	-0.0180838	0.462519	13	0.422846
308667	93790	93790_308667	Nipa2	Chr7 cM	Chr7:55581035-55612224(-)	non imprinted in Prader-Willi/Angelman syndrome 2 homolog (human)	Nipa2	Chr1 q22	NIPA magnesium transporter 2	0.0476448	0.0262895	0.0699375	-0.0038816	0.0991712	12	0.422846
314028	104836	104836_314028	Cbll1	Chr12 cM	Chr12:31534828-31549615(-)	Casitas B-lineage lymphoma-like 1	Cbll1	Chr6 q16	Cbl proto-oncogene like 1	0.0290972	0.0160601	0.0700208	-0.0023799	0.0605744	12	0.422846
408223	78787	78787_408223	Usp54	Chr14 cM	Chr14:20598980-20691131(-)	ubiquitin specific peptidase 54	Usp54	Chr15 p16	ubiquitin specific peptidase 54	-0.0671531	0.0370726	0.0700796	-0.139814	0.00550781	13	0.422846
113898	54683	54683_113898	Prdx5	Chr19 cM	Chr19:6884065-6887474(-)	peroxiredoxin 5	Prdx5	Chr1 q43	peroxiredoxin 5	-0.0415942	0.0229707	0.0701796	-0.086616	0.00342755	13	0.422846
290549	80795	80795_290549	Selenok	Chr14 cM	Chr14:29690337-29697031(+)	selenoprotein K	Selenok	Chr16 p16	selenoprotein K	0.062685	0.0346383	0.070342	-0.00520482	0.130575	13	0.422846
25716	20979	20979_25716	Syt1	Chr10 cM	Chr10:108333511-108846843(-)	synaptotagmin I	Syt1	Chr7 q21	synaptotagmin 1	0.0446302	0.024663	0.0703573	-0.00370833	0.0929687	12	0.422846
309004	27973	27973_309004	Vkorc1	Chr7 cM	Chr7:127492235-127494789(-)	vitamin K epoxide reductase complex, subunit 1	Vkorc1	Chr1 q37	vitamin K epoxide reductase complex, subunit 1	-0.0411653	0.0227508	0.0703893	-0.0857561	0.00342552	13	0.422846
291135	66834	66834_291135	Acot13	Chr13 cM	Chr13:25001938-25015472(-)	acyl-CoA thioesterase 13	Acot13	Chr17 p11	acyl-CoA thioesterase 13	-0.0687031	0.0379703	0.0703905	-0.143124	0.00571737	12	0.422846
289175	116914	116914_289175	Slc19a2	Chr1 cM	Chr1:164076615-164092954(+)	solute carrier family 19 (thiamine transporter), member 2	Slc19a2	Chr13 q23	solute carrier family 19 member 2	0.037731	0.0208568	0.0704431	-0.00314756	0.0786095	13	0.422846
114522	50878	50878_114522	Stag3	Chr5 cM	Chr5:138278502-138310655(+)	STAG3 cohesin complex component	Stag3	Chr12 q11	STAG3 cohesin complex component	0.0616037	0.0340538	0.0704491	-0.00514048	0.128348	12	0.422846
361604	83671	83671_361604	Sytl2	Chr7 cM	Chr7:89951460-90059927(+)	synaptotagmin-like 2	Sytl2	Chr1 q32	synaptotagmin-like 2	-0.108505	0.0599855	0.0704745	-0.226074	0.00906472	13	0.422846
363275	26987	26987_363275	Eif4e2	Chr1 cM	Chr1:87141636-87168210(+)	eukaryotic translation initiation factor 4E member 2	Eif4e2	Chr9 q35	eukaryotic translation initiation factor 4E family member 2	0.0463037	0.0256015	0.0705083	-0.00387435	0.0964818	13	0.422846
303019	240055	240055_303019	Neurl1b	Chr17 cM	Chr17:26633833-26665295(+)	neuralized E3 ubiquitin protein ligase 1B	Neurl1b	Chr10 q12	neuralized E3 ubiquitin protein ligase 1B	-0.168229	0.093026	0.0705427	-0.350557	0.0140985	13	0.422846
361282	67448	67448_361282	Plxdc2	Chr2 cM	Chr2:16361115-16760650(+)	plexin domain containing 2	Plxdc2	Chr17 q12.3	plexin domain containing 2	-0.0566402	0.0313205	0.0705431	-0.118027	0.00474682	12	0.422846
363071	20897	20897_363071	Stra6	Chr9 cM	Chr9:57971071-58061279(+)	stimulated by retinoic acid gene 6	Stra6	Chr8 q24	signaling receptor and transporter of retinol STRA6	-0.117266	0.0648468	0.0705523	-0.244363	0.0098318	13	0.422846
360521	216724	216724_360521	Rufy1	Chr11 cM	Chr11:50280113-50321952(-)	RUN and FYVE domain containing 1	Rufy1	Chr10 q22	RUN and FYVE domain containing 1	-0.0547946	0.0303077	0.0706154	-0.114197	0.00460742	13	0.422846
291445	70417	70417_291445	Megf10	Chr18 cM	Chr18:57266162-57430539(+)	multiple EGF-like-domains 10	Megf10	Chr18 q12.1	multiple EGF-like domains 10	-0.0497758	0.0275321	0.0706192	-0.103738	0.00418614	13	0.422846
171015	266690	266690_171015	Cyb5r4	Chr9 cM	Chr9:86904082-86959827(+)	cytochrome b5 reductase 4	Cyb5r4	Chr8 q31	cytochrome b5 reductase 4	0.0471351	0.0260744	0.0706507	-0.00396976	0.0982399	13	0.422846
298101	373864	373864_298101	Col27a1	Chr4 cM	Chr4:63132246-63253228(+)	collagen, type XXVII, alpha 1	Col27a1	Chr5 q24	collagen type XXVII alpha 1 chain	0.0618342	0.0342092	0.0706798	-0.00521467	0.128883	13	0.422846
360662	57230	57230_360662	Sap30bp	Chr11 cM	Chr11:115824477-115857547(+)	SAP30 binding protein	Sap30bp	Chr10 q32.1	SAP30 binding protein	0.0553653	0.0306335	0.0707085	-0.00467526	0.115406	13	0.422846
59322	245684	245684_59322	Cnksr2	ChrX cM	ChrX:156604432-156826290(-)	connector enhancer of kinase suppressor of Ras 2	Cnksr2	ChrX q21	connector enhancer of kinase suppressor of Ras 2	0.0404404	0.0223821	0.0707906	-0.00342771	0.0843084	12	0.422871
296161	140629	140629_296161	Ubox5	Chr2 cM	Chr2:130431922-130471958(-)	U box domain containing 5	Ubox5	Chr3 q36	U-box domain containing 5	0.0362927	0.0200872	0.0708005	-0.00307755	0.0756629	13	0.422871
85432	78394	78394_85432	Ddx52	Chr11 cM	Chr11:83832888-83853914(+)	DExD box helicase 52	Ddx52	Chr10 q26	DExD-box helicase 52	-0.0424226	0.0234842	0.0708505	-0.0884508	0.00360552	13	0.422907
84390	15165	15165_84390	Hcn1	Chr13 cM	Chr13:117738856-118117564(+)	hyperpolarization activated cyclic nucleotide gated potassium channel 1	Hcn1	Chr2 q14	hyperpolarization-activated cyclic nucleotide-gated potassium channel 1	0.150585	0.0833874	0.0709425	-0.0128516	0.314021	12	0.423173
315999	72825	72825_315999	Mon1a	Chr9 cM	Chr9:107765350-107780338(+)	MON1 homolog A, secretory traffciking associated	Mon1a	Chr8 q32	MON1 homolog A, secretory trafficking associated	0.0351368	0.019461	0.070996	-0.00300596	0.0732796	12	0.423173
303673	68572	68572_303673	Mrpl58	Chr11 cM	Chr11:115294578-115303500(+)	mitochondrial ribosomal protein L58	Mrpl58	Chr10 q32.1	mitochondrial ribosomal protein L58	-0.0432968	0.0239844	0.0710426	-0.0903054	0.0037118	12	0.423173
29884	51800	51800_29884	Bok	Chr1 cM	Chr1:93613382-93623486(+)	BCL2-related ovarian killer	Bok	Chr9 q36	BCL2 family apoptosis regulator BOK	0.100868	0.0558991	0.0711575	-0.00869193	0.210429	13	0.423173
361791	106582	106582_361791	Nrm	Chr17 cM	Chr17:36172210-36176294(+)	nurim (nuclear envelope membrane protein)	Nrm	Chr20 p12	nurim	0.0691627	0.038331	0.0711758	-0.00596468	0.14429	13	0.423173
315435	55991	55991_315435	Panx1	Chr9 cM	Chr9:14917081-14956774(-)	pannexin 1	Panx1	Chr8 q12	Pannexin 1	0.191364	0.106069	0.0712086	-0.0165276	0.399256	12	0.423173
681287	245877	245877_681287	Map7d1	Chr4 cM	Chr4:126125960-126150112(-)	MAP7 domain containing 1	Map7d1	Chr5 q36	MAP7 domain containing 1	0.0570456	0.0316202	0.071218	-0.00492893	0.11902	13	0.423173
24167	11517	11517_24167	Adcyap1r1	Chr6 cM	Chr6:55428963-55478436(+)	adenylate cyclase activating polypeptide 1 receptor 1	Adcyap1r1	Chr4 q24	ADCYAP receptor type I	-0.12491	0.0692443	0.0712467	-0.260626	0.0108064	13	0.423173
315327	223918	223918_315327	Spryd3	Chr15 cM	Chr15:102024963-102044669(-)	SPRY domain containing 3	Spryd3	Chr7 q36	SPRY domain containing 3	0.065951	0.0365721	0.0713388	-0.005729	0.137631	12	0.42325
308757	140481	140481_308757	Man2a2	Chr7 cM	Chr7:79998845-80021123(-)	mannosidase 2, alpha 2	Man2a2	Chr1 q31	mannosidase, alpha, class 2A, member 2	-0.0605496	0.0335779	0.0713477	-0.126361	0.00526185	13	0.42325
298841	381629	381629_298841	Atraid	Chr5 cM	Chr5:31205984-31211977(+)	all-trans retinoic acid induced differentiation factor	Atraid	Chr6 q14	all-trans retinoic acid-induced differentiation factor	0.0370903	0.0205751	0.0714378	-0.00323603	0.0774167	12	0.42343
56266	64385	64385_56266	Cyp4f14	Chr17 cM	Chr17:33124044-33136316(-)	cytochrome P450, family 4, subfamily f, polypeptide 14	Cyp4f1	Chr7 q11	cytochrome P450, family 4, subfamily f, polypeptide 1	-0.0445947	0.0247442	0.0715092	-0.0930924	0.003903	13	0.42343
298250	75578	75578_298250	Fggy	Chr4 cM	Chr4:95445744-95815176(+)	FGGY carbohydrate kinase domain containing	Fggy	Chr5 q33	FGGY carbohydrate kinase domain containing	0.0848878	0.0471017	0.0715099	-0.00742975	0.177205	12	0.42343
84391	16563	16563_84391	Kif2a	Chr13 cM	Chr13:107095504-107158634(-)	kinesin family member 2A	Kif2a	Chr2 q13	kinesin family member 2A	0.0493885	0.0274148	0.0716197	-0.00434348	0.10312	13	0.42382
60629	107448	107448_60629	Unc5a	Chr13 cM	Chr13:55097224-55153831(+)	unc-5 netrin receptor A	Unc5a	Chr17 p14	unc-5 netrin receptor A	0.0488779	0.0271434	0.0717459	-0.00432223	0.102078	12	0.423965
310201	69574	69574_310201	Cmbl	Chr15 cM	Chr15:31565535-31590265(+)	carboxymethylenebutenolidase homolog	Cmbl	Chr2 q23	carboxymethylenebutenolidase homolog	-0.163458	0.0907774	0.0717581	-0.341379	0.0144621	13	0.423965
300982	68644	68644_300982	Abhd14a	Chr9 cM	Chr9:106317253-106324877(-)	abhydrolase domain containing 14A	Abhd14a	Chr8 q32	abhydrolase domain containing 14A	-0.0328361	0.0182414	0.0718465	-0.0685885	0.00291633	13	0.423965
81778	20194	20194_81778	S100a10	Chr3 cM	Chr3:93462424-93471952(+)	S100 calcium binding protein A10 (calpactin)	S100a10	Chr2 q34	S100 calcium binding protein A10	0.172866	0.0960405	0.0718722	-0.0153701	0.361102	13	0.423965
295961	56369	56369_295961	Apip	Chr2 cM	Chr2:102904020-102922989(+)	APAF1 interacting protein	Apip	Chr3 q32	APAF1 interacting protein	0.0291038	0.0161726	0.0719278	-0.00259391	0.0608016	13	0.423965
690755	237403	237403_690755	Lingo3	Chr10 cM	Chr10:80668635-80679873(-)	leucine rich repeat and Ig domain containing 3	Lingo3	Chr7 q11	leucine rich repeat and Ig domain containing 3	0.133366	0.0741116	0.0719344	-0.0118898	0.278622	13	0.423965
246298	67442	67442_246298	Retsat	Chr6 cM	Chr6:72575585-72584471(+)	retinol saturase (all trans retinol 13,14 reductase)	Retsat	Chr4 q32	retinol saturase	-0.0865533	0.0481036	0.0719695	-0.180835	0.00772799	13	0.423965
313436	72693	72693_313436	Zcchc12	ChrX cM	ChrX:35459557-35462811(+)	zinc finger, CCHC domain containing 12	Zcchc12	ChrX q34	zinc finger CCHC-type containing 12	-0.172022	0.0956138	0.0719966	-0.359422	0.015377	13	0.423965
297822	60599	60599_297822	Trp53inp1	Chr4 cM	Chr4:11156441-11174379(+)	transformation related protein 53 inducible nuclear protein 1	Tp53inp1	Chr5 q13	tumor protein p53 inducible nuclear protein 1	-0.0706761	0.0393189	0.0722547	-0.14774	0.0063875	13	0.424848
500280	16979	16979_500280	Lrrn1	Chr6 cM	Chr6:107506729-107547175(+)	leucine rich repeat protein 1, neuronal	Lrrn1	Chr4 q41	leucine rich repeat neuronal 1	-0.121044	0.0673621	0.0723492	-0.253071	0.0109834	13	0.424848
306222	66373	66373_306222	Lsm5	Chr6 cM	Chr6:56678048-56681684(-)	LSM5 homolog, U6 small nuclear RNA and mRNA degradation associated	Lsm5	Chr4 q24	LSM5 homolog, U6 small nuclear RNA and mRNA degradation associated	-0.0341102	0.0189868	0.0724113	-0.0713236	0.00310321	13	0.424848
499975	84652	84652_499975	Hycc1	Chr5 cM	Chr5:24120274-24235688(-)	hyccin PI4KA lipid kinase complex subunit 1	Hycc1	Chr4 q11	hyccin PI4KA lipid kinase complex subunit 1	-0.0755853	0.0420757	0.0724291	-0.158052	0.00688158	13	0.424848
308586	56546	56546_308586	Sec1	Chr7 cM	Chr7:45327110-45343825(-)	secretory blood group 1	Sec1	Chr1 q22	secretory blood group 1	-0.139413	0.0776071	0.0724318	-0.29152	0.0126942	12	0.424848
29557	140781	140781_29557	Myh7	Chr14 cM	Chr14:55208141-55232083(-)	myosin, heavy polypeptide 7, cardiac muscle, beta	Myh7	Chr15 p13	myosin heavy chain 7	0.0523449	0.0291394	0.0724374	-0.00476735	0.109457	12	0.424848
292898	68845	68845_292898	Pih1d1	Chr7 cM	Chr7:44803727-44809489(+)	PIH1 domain containing 1	Pih1d1	Chr1 q22	PIH1 domain containing 1	0.0294273	0.0163827	0.0724554	-0.00268214	0.0615368	13	0.424848
316034	78893	78893_316034	Cnot10	Chr9 cM	Chr9:114414946-114469252(-)	CCR4-NOT transcription complex, subunit 10	Cnot10	Chr8 q32	CCR4-NOT transcription complex, subunit 10	-0.0547321	0.0304771	0.0725194	-0.114466	0.00500191	13	0.424931
25591	11545	11545_25591	Parp1	Chr1 cM	Chr1:180396456-180428564(+)	poly (ADP-ribose) polymerase family, member 1	Parp1	Chr13 q26	poly (ADP-ribose) polymerase 1	-0.0577132	0.0321439	0.0725795	-0.120714	0.0052876	13	0.424931
117260	17766	17766_117260	Nudt1	Chr5 cM	Chr5:140307411-140323892(+)	nudix hydrolase 1	Nudt1	Chr12 q11	nudix hydrolase 1	0.0729201	0.0406166	0.072602	-0.0066871	0.152527	13	0.424931
308870	101706	101706_308870	Numa1	Chr7 cM	Chr7:101583318-101664171(+)	nuclear mitotic apparatus protein 1	Numa1	Chr1 q32	nuclear mitotic apparatus protein 1	-0.0524721	0.0292493	0.0728194	-0.1098	0.00485547	13	0.425945
362118	72543	72543_362118	Mvb12b	Chr2 cM	Chr2:33619965-33777958(-)	multivesicular body subunit 12B	Mvb12b	Chr3 p11	multivesicular body subunit 12B	0.0555205	0.030954	0.0728698	-0.00514823	0.116189	12	0.425981
311508	74533	74533_311508	Gzf1	Chr2 cM	Chr2:148522943-148534869(+)	GDNF-inducible zinc finger protein 1	Gzf1	Chr3 q41	GDNF-inducible zinc finger protein 1	-0.048858	0.0272453	0.0729303	-0.102258	0.00454171	13	0.426076
361941	73852	73852_361941	D3Ertd751e	Chr3 cM	Chr3:41697046-41757755(+)	DNA segment, Chr 3, ERATO Doi 751, expressed	C2h4orf33	Chr2 q26	similar to human chromosome 4 open reading frame 33	0.0726703	0.0405508	0.0731199	-0.00680776	0.152148	13	0.426872
619550	100129	100129_619550	Gpr153	Chr4 cM	Chr4:152358689-152369794(+)	G protein-coupled receptor 153	Gpr153	Chr5	G protein-coupled receptor 153	0.239294	0.133545	0.0731552	-0.0224493	0.501038	13	0.426872
294797	16197	16197_294797	Il7r	Chr15 cM	Chr15:9505874-9530262(-)	interleukin 7 receptor	Il7r	Chr2 q16	interleukin 7 receptor	-0.0658766	0.0367775	0.0732579	-0.137959	0.00620596	12	0.426919
363496	278097	278097_363496	Armcx6	ChrX cM	ChrX:133649210-133652166(-)	armadillo repeat containing, X-linked 6	Armcx6	ChrX q32	armadillo repeat containing, X-linked 6	-0.0361556	0.0201861	0.0732747	-0.0757195	0.00340838	12	0.426919
361560	58188	58188_361560	Vstm2b	Chr7 cM	Chr7:40547614-40579468(+)	V-set and transmembrane domain containing 2B	Vstm2b	Chr1 q22	V-set and transmembrane domain containing 2B	-0.153923	0.0859516	0.0733233	-0.322385	0.0145388	13	0.426919
307237	93737	93737_307237	Pard6g	Chr18 cM	Chr18:80090105-80162854(+)	par-6 family cell polarity regulator gamma	Pard6g	Chr18 q12.3	par-6 family cell polarity regulator gamma	-0.0573687	0.0320369	0.0733407	-0.12016	0.00542256	13	0.426919
308453	76889	76889_308453	Coq8b	Chr7 cM	Chr7:26932448-26957375(+)	coenzyme Q8B	Coq8b	Chr1 q21	coenzyme Q8B	-0.0460726	0.0257418	0.0734861	-0.0965256	0.00438033	13	0.427507
299982	68839	68839_299982	Ankrd46	Chr15 cM	Chr15:36477814-36496937(-)	ankyrin repeat domain 46	Ankrd46	Chr7 q22	ankyrin repeat domain 46	-0.0958161	0.0535735	0.0736956	-0.200818	0.00918599	13	0.427823
293484	56347	56347_293484	Eif3c	Chr7 cM	Chr7:126146083-126165538(-)	eukaryotic translation initiation factor 3, subunit C	Eif3c	Chr1 q36	eukaryotic translation initiation factor 3, subunit C	0.0316304	0.0176887	0.0737495	-0.00303891	0.0662997	13	0.427823
309456	226178	226178_309456	Wbp1l	Chr19 cM	Chr19:46587545-46645828(+)	WW domain binding protein 1 like	Wbp1l	Chr1 q54	WW domain binding protein 1-like	0.0567523	0.0317378	0.0737496	-0.00545256	0.118957	12	0.427823
287110	224617	224617_287110	Tbc1d24	Chr17 cM	Chr17:24394405-24424536(-)	TBC1 domain family, member 24	Tbc1d24	Chr10 q12	TBC1 domain family, member 24	-0.0441957	0.0247162	0.0737549	-0.0926386	0.00424707	13	0.427823
29534	19302	19302_29534	Pex2	Chr3 cM	Chr3:5625248-5641299(-)	peroxisomal biogenesis factor 2	Pex2	Chr2 q23	peroxisomal biogenesis factor 2	0.0517007	0.0289218	0.0738399	-0.00498495	0.108386	13	0.427823
25722	110880	110880_25722	Scn4a	Chr11 cM	Chr11:106209418-106244114(-)	sodium channel, voltage-gated, type IV, alpha	Scn4a	Chr10 q32.1	sodium voltage-gated channel alpha subunit 4	0.0427145	0.0238949	0.0738409	-0.00411867	0.0895477	12	0.427823
295297	27049	27049_295297	Etv3	Chr3 cM	Chr3:87432891-87447463(+)	ets variant 3	Etv3	Chr2 q34	ETS variant transcription factor 3	0.0601874	0.0336733	0.073874	-0.00581103	0.126186	13	0.427823
312651	81896	81896_312651	Ift122	Chr6 cM	Chr6:115830431-115903660(+)	intraflagellar transport 122	Ift122	Chr4 q42	intraflagellar transport 122	-0.0599299	0.0335353	0.0739262	-0.125658	0.00579805	13	0.427823
29365	17475	17475_29365	Mpdz	Chr4 cM	Chr4:81196742-81361052(-)	multiple PDZ domain crumbs cell polarity complex component	Mpdz	Chr5 q31	multiple PDZ domain crumbs cell polarity complex component	-0.0905768	0.0506918	0.0739679	-0.189931	0.0087774	12	0.427823
306330	16598	16598_306330	Klf2	Chr8 cM	Chr8:73072906-73075498(+)	Kruppel-like transcription factor 2 (lung)	Klf2	Chr16 p14	KLF transcription factor 2	-0.0595452	0.0333268	0.0739848	-0.124864	0.00577408	13	0.427823
303394	237898	237898_303394	Usp32	Chr11 cM	Chr11:84875268-85030987(-)	ubiquitin specific peptidase 32	Usp32	Chr10 q26	ubiquitin specific peptidase 32	0.0693547	0.0388363	0.0741279	-0.00676298	0.145472	13	0.428191
288516	27979	27979_288516	Eif3b	Chr5 cM	Chr5:140405083-140429115(+)	eukaryotic translation initiation factor 3, subunit B	Eif3b	Chr12 q11	eukaryotic translation initiation factor 3, subunit B	0.0358333	0.0200676	0.0741587	-0.00349841	0.0751651	13	0.428191
114210	263876	263876_114210	Spata2	Chr2 cM	Chr2:167323053-167334804(-)	spermatogenesis associated 2	Spata2	Chr3 q42	spermatogenesis associated 2	-0.0549969	0.0308021	0.0741818	-0.115368	0.00537416	13	0.428191
311726	245867	245867_311726	Pcmtd2	Chr2 cM	Chr2:181479647-181499254(+)	protein-L-isoaspartate (D-aspartate) O-methyltransferase domain containing 2	Pcmtd2	Chr3 q43	protein-L-isoaspartate (D-aspartate) O-methyltransferase domain containing 2	-0.0368793	0.020663	0.0742937	-0.0773779	0.0036194	13	0.428364
140584	22411	22411_140584	Wnt11	Chr7 cM	Chr7:98484293-98503954(+)	wingless-type MMTV integration site family, member 11	Wnt11	Chr1 q32	Wnt family member 11	-0.0764683	0.0428586	0.074391	-0.16047	0.00753295	12	0.428364
361514	17537	17537_361514	Meis3	Chr7 cM	Chr7:15909015-15920429(+)	Meis homeobox 3	Meis3	Chr1 q21	Meis homeobox 3	0.0465637	0.0261024	0.0744424	-0.0045961	0.0977235	13	0.428364
306009	213053	213053_306009	Slc39a14	Chr14 cM	Chr14:70540918-70588874(-)	solute carrier family 39 (zinc transporter), member 14	Slc39a14	Chr15 p11	solute carrier family 39 member 14	0.0332474	0.0186386	0.0744576	-0.00328362	0.0697785	12	0.428364
305544	216549	216549_305544	Aftph	Chr11 cM	Chr11:20635084-20691589(-)	aftiphilin	Aftph	Chr14 q22	aftiphilin	-0.0338843	0.0189978	0.0744914	-0.0711194	0.00335085	13	0.428364
25671	17125	17125_25671	Smad1	Chr8 cM	Chr8:80065024-80126057(-)	SMAD family member 1	Smad1	Chr19 q11	SMAD family member 1	-0.0436251	0.0244613	0.0745157	-0.0915684	0.00431816	13	0.428364
310877	211550	211550_310877	Tifa	Chr3 cM	Chr3:127582524-127592043(+)	TRAF-interacting protein with forkhead-associated domain	Tifa	Chr2 q42	TRAF-interacting protein with forkhead-associated domain	-0.0579889	0.0325161	0.0745232	-0.121719	0.00574157	12	0.428364
64463	20930	20930_64463	Surf1	Chr2 cM	Chr2:26803393-26806542(-)	surfeit gene 1	Surf1	Chr3 p13	SURF1, cytochrome c oxidase assembly factor	-0.0451187	0.0253048	0.074584	-0.0947152	0.00447767	13	0.428457
298500	69780	69780_298500	Smap2	Chr4 cM	Chr4:120825514-120874444(-)	small ArfGAP 2	Smap2	Chr5 q36	small ArfGAP2	0.0782949	0.0439322	0.0747203	-0.00781054	0.1644	13	0.428957
679934	101314	101314_679934	Brk1	Chr6 cM	Chr6:113581733-113593912(+)	BRICK1, SCAR/WAVE actin-nucleating complex subunit	Brk1	Chr4 q42	BRICK1 subunit of SCAR/WAVE actin nucleating complex	0.0479114	0.0268873	0.0747601	-0.00478676	0.10061	13	0.428957
299194	77219	77219_299194	Ptgr2	Chr12 cM	Chr12:84332011-84362606(+)	prostaglandin reductase 2	Ptgr2	Chr6 q31	prostaglandin reductase 2	0.0408218	0.0229164	0.0748575	-0.0040935	0.085737	13	0.429231
293410	20947	20947_293410	Swap70	Chr7 cM	Chr7:109820918-109882713(+)	SWA-70 protein	Swap70	Chr1 q33	switching B-cell complex subunit SWAP70	-0.0479855	0.0269416	0.0748969	-0.10079	0.00481901	13	0.429231
50594	17965	17965_50594	Nbl1	Chr4 cM	Chr4:138809595-138820304(-)	NBL1, DAN family BMP antagonist	Nbl1	Chr5 q36	NBL1, DAN family BMP antagonist	0.109378	0.0614425	0.0750475	-0.0110467	0.229803	13	0.429829
312728	109246	109246_312728	Tspan9	Chr6 cM	Chr6:127938359-128120541(-)	tetraspanin 9	Tspan9	Chr4 q42	tetraspanin 9	-0.0687751	0.0386396	0.0750906	-0.144507	0.00695719	13	0.429829
501095	76438	76438_501095	Rftn1	Chr17 cM	Chr17:50300287-50497525(-)	raftlin lipid raft linker 1	Rftn1	Chr9 q12	raftlin lipid raft linker 1	-0.238802	0.134208	0.0751826	-0.501845	0.0242399	13	0.4301
313450	69942	69942_313450	Rnf113a1	ChrX cM	ChrX:36454898-36456120(+)	ring finger protein 113A1	Rnf113a1	ChrX q35	ring finger protein 113A1	0.0424514	0.0238675	0.075301	-0.00432808	0.0892309	12	0.430318
362612	57317	57317_362612	Srsf4	Chr4 cM	Chr4:131600928-131629017(+)	serine and arginine-rich splicing factor 4	Srsf4	Chr5 q36	serine and arginine rich splicing factor 4	-0.0396306	0.0222823	0.0753101	-0.0833031	0.00404184	13	0.430318
294324	28169	28169_294324	Agpat3	Chr10 cM	Chr10:78105012-78188323(-)	1-acylglycerol-3-phosphate O-acyltransferase 3	Agpat3	Chr20 p12	1-acylglycerol-3-phosphate O-acyltransferase 3	0.0412278	0.0231908	0.0754422	-0.00422531	0.0866809	12	0.430693
305896	16391	16391_305896	Irf9	Chr14 cM	Chr14:55841442-55847487(+)	interferon regulatory factor 9	Irf9	Chr15 p13	interferon regulatory factor 9	-0.0651652	0.0366638	0.0755073	-0.137025	0.00669459	13	0.430693
65158	59021	59021_65158	Rab2a	Chr4 cM	Chr4:8535661-8607708(+)	RAB2A, member RAS oncogene family	Rab2a	Chr5 q13	RAB2A, member RAS oncogene family	0.0323827	0.0182199	0.0755145	-0.00332763	0.0680929	13	0.430693
684771	67849	67849_684771	Cdca5	Chr19 cM	Chr19:6135127-6141803(+)	cell division cycle associated 5	Cdca5	Chr1	cell division cycle associated 5	0.0673381	0.0378945	0.0755698	-0.00693369	0.14161	13	0.430693
366984	71949	71949_366984	Cers5	Chr15 cM	Chr15:99633473-99670396(-)	ceramide synthase 5	Cers5	Chr7	ceramide synthase 5	-0.0336386	0.0189385	0.0757003	-0.0707574	0.00348025	12	0.430693
60460	15512	15512_60460	Hspa2	Chr12 cM	Chr12:76450950-76453712(+)	heat shock protein 2	Hspa2	Chr6 q24	heat shock protein family A (Hsp70) member 2	-0.168242	0.0947207	0.0757019	-0.353891	0.0174074	13	0.430693
316527	22409	22409_316527	Wnt10a	Chr1 cM	Chr1:74831178-74843335(+)	wingless-type MMTV integration site family, member 10A	Wnt10a	Chr9 q33	Wnt family member 10A	0.299423	0.168611	0.0757631	-0.0310493	0.629895	13	0.430693
306375	234356	234356_306375	Csgalnact1	Chr8 cM	Chr8:68809433-69187798(-)	chondroitin sulfate N-acetylgalactosaminyltransferase 1	Csgalnact1	Chr16 p14	chondroitin sulfate N-acetylgalactosaminyltransferase 1	-0.220681	0.124284	0.0757946	-0.464273	0.0229102	13	0.430693
366452	19207	19207_366452	Ptch2	Chr4 cM	Chr4:116953272-116973298(+)	patched 2	Ptch2	Chr5 q36	patched 2	0.0624699	0.0351824	0.0757991	-0.00648643	0.131426	12	0.430693
498997	72780	72780_498997	Rspo3	Chr10 cM	Chr10:29329102-29411863(-)	R-spondin 3	Rspo3	Chr1 p11	R-spondin 3	-0.191519	0.107882	0.0758541	-0.402964	0.0199256	13	0.430693
315904	75552	75552_315904	Paqr9	Chr9 cM	Chr9:95441710-95450076(+)	progestin and adipoQ receptor family member IX	Paqr9	Chr8 q31	progestin and adipoQ receptor family member 9	0.118367	0.0666799	0.0758741	-0.0123238	0.249057	13	0.430693
503035	268567	268567_503035	Tmem229b	Chr12 cM	Chr12:79008569-79054333(-)	transmembrane protein 229B	Tmem229b	Chr6 q24	transmembrane protein 229B	0.0520869	0.0293489	0.0759397	-0.00543593	0.10961	12	0.430693
309025	57752	57752_309025	Tacc2	Chr7 cM	Chr7:130179168-130366515(+)	transforming, acidic coiled-coil containing protein 2	Tacc2	Chr1 q37	transforming, acidic coiled-coil containing protein 2	-0.0715398	0.0403178	0.0759973	-0.150561	0.00748161	12	0.430693
494194	16633	16633_494194	Klra2	Chr6 cM	Chr6:131196186-131224325(-)	killer cell lectin-like receptor, subfamily A, member 2	Klra2	Chr4 q42	killer cell lectin-like receptor, subfamily A, member 2	-0.0640707	0.036109	0.076002	-0.134843	0.00670162	12	0.430693
309611	27762	27762_309611	Vwa7	Chr17 cM	Chr17:35235555-35245717(+)	von Willebrand factor A domain containing 7	Vwa7	Chr20 p12	von Willebrand factor A domain containing 7	0.0396415	0.0223502	0.0761206	-0.0041641	0.0834471	12	0.430734
307487	93892	93892_307487	Pcdhb21	Chr18 cM	Chr18:37646678-37650260(+)	protocadherin beta 21	Pcdhb21	Chr18 p11	protocadherin beta 21	0.0903031	0.0509163	0.0761357	-0.00949093	0.190097	12	0.430734
362280	21420	21420_362280	Tfap2c	Chr2 cM	Chr2:172391513-172400542(+)	transcription factor AP-2, gamma	Tfap2c	Chr3 q42	transcription factor AP-2 gamma	-0.0833554	0.0470084	0.076195	-0.17549	0.00877933	13	0.430734
306534	210801	210801_306534	Unc5d	Chr8 cM	Chr8:29136745-29709664(-)	unc-5 netrin receptor D	Unc5d	Chr16 q12.3	unc-5 netrin receptor D	0.312062	0.175999	0.0762138	-0.0328896	0.657013	12	0.430734
192361	66849	66849_192361	Ppp1r2	Chr16 cM	Chr16:31070359-31094095(-)	protein phosphatase 1, regulatory inhibitor subunit 2	Ppp1r2	Chr11 q22	protein phosphatase 1, regulatory (inhibitor) subunit 2	-0.0588294	0.0331812	0.0762329	-0.123863	0.00620452	13	0.430734
361416	72155	72155_361416	Cenpn	Chr8 cM	Chr8:117648469-117668246(+)	centromere protein N	Cenpn	Chr19 q12	centromere protein N	0.0440442	0.024848	0.0763039	-0.00465695	0.0927454	13	0.430875
170909	13876	13876_170909	Erg	Chr16 cM	Chr16:95160028-95387452(-)	ETS transcription factor	Erg	Chr11 q11	ETS transcription factor ERG	-0.0486454	0.0274478	0.0763474	-0.102442	0.00515141	12	0.430875
24253	12608	12608_24253	Cebpb	Chr2 cM	Chr2:167530835-167532338(+)	CCAAT/enhancer binding protein beta	Cebpb	Chr3 q42	CCAAT/enhancer binding protein beta	0.112576	0.0635888	0.0766639	-0.0120554	0.237208	13	0.432078
295382	80883	80883_295382	Ntng1	Chr3 cM	Chr3:109687356-110051327(-)	netrin G1	Ntng1	Chr2 q41	netrin G1	-0.122758	0.0693433	0.0766772	-0.258669	0.0131519	13	0.432078
361986	30791	30791_361986	Slc39a1	Chr3 cM	Chr3:90155512-90160923(+)	solute carrier family 39 (zinc transporter), member 1	Slc39a1	Chr2 q34	solute carrier family 39 member 1	0.0489027	0.0276257	0.0766953	-0.0052426	0.103048	13	0.432078
306811	75607	75607_306811	Wnk2	Chr13 cM	Chr13:49189779-49301490(-)	WNK lysine deficient protein kinase 2	Wnk2	Chr17 p14	WNK lysine deficient protein kinase 2	0.0677283	0.0382777	0.0768285	-0.00729466	0.142751	13	0.432341
306771	74257	74257_306771	Tspan17	Chr13 cM	Chr13:54937190-54944589(+)	tetraspanin 17	Tspan17	Chr17 p14	tetraspanin 17	0.0942176	0.053251	0.0768416	-0.0101523	0.198588	13	0.432341
29145	330695	330695_29145	Ctxn1	Chr8 cM	Chr8:4307660-4309274(-)	cortexin 1	Ctxn1	Chr12 p12	cortexin 1	0.068438	0.0386852	0.0768766	-0.00738347	0.14426	12	0.432341
299938	68537	68537_299938	Mrpl13	Chr15 cM	Chr15:55397491-55420708(-)	mitochondrial ribosomal protein L13	Mrpl13	Chr7 q32	mitochondrial ribosomal protein L13	-0.0455772	0.0257701	0.0769594	-0.0960856	0.00493128	13	0.432554
117273	11848	11848_117273	Rhoa	Chr9 cM	Chr9:108183359-108215142(+)	ras homolog family member A	Rhoa	Chr8	ras homolog family member A	0.0587483	0.0332292	0.0770653	-0.00637967	0.123876	12	0.432723
304410	80909	80909_304410	Castor2	Chr5 cM	Chr5:134128587-134170621(+)	cytosolic arginine sensor for mTORC1 subunit 2	Castor2	Chr12 q12	cytosolic arginine sensor for mTORC1 subunit 2	-0.0649338	0.0367325	0.0771028	-0.136928	0.00706053	12	0.432723
300711	11920	11920_300711	Atm	Chr9 cM	Chr9:53350449-53448040(-)	ataxia telangiectasia mutated	Atm	Chr8 q24	ATM serine/threonine kinase	-0.0649927	0.0367684	0.0771243	-0.137057	0.00707215	13	0.432723
654441	333182	333182_654441	Cox6b2	Chr7 cM	Chr7:4754791-4756093(-)	cytochrome c oxidase subunit 6B2	Cox6b2	Chr1 q12	cytochrome c oxidase subunit 6B2	-0.115376	0.0653145	0.0773171	-0.24339	0.012638	13	0.433376
306147	76965	76965_306147	Slitrk1	Chr14 cM	Chr14:109147420-109151671(-)	SLIT and NTRK-like family, member 1	Slitrk1	Chr15 q23	SLIT and NTRK-like family, member 1	0.0610554	0.0345827	0.0774815	-0.00672545	0.128836	13	0.433376
362274	228889	228889_362274	Ddx27	Chr2 cM	Chr2:166857233-166876865(+)	DEAD box helicase 27	Ddx27	Chr3 q42	DEAD-box helicase 27	0.0311636	0.0176542	0.077527	-0.00343808	0.0657653	13	0.433376
362316	18647	18647_362316	Cdk14	Chr5 cM	Chr5:4853384-5430251(-)	cyclin dependent kinase 14	Cdk14	Chr4 q13	cyclin-dependent kinase 14	-0.0808399	0.0457978	0.0775392	-0.170602	0.00892223	13	0.433376
292708	210146	210146_292708	Irgq	Chr7 cM	Chr7:24230114-24238025(+)	immunity-related GTPase family, Q	Irgq	Chr1 q21	immunity-related GTPase Q	0.0714624	0.0404986	0.077637	-0.00791343	0.150838	13	0.433376
252971	12703	12703_252971	Socs1	Chr16 cM	Chr16:10601672-10603400(-)	suppressor of cytokine signaling 1	Socs1	Chr10 q11	suppressor of cytokine signaling 1	0.0937866	0.0531512	0.0776439	-0.0103879	0.197961	12	0.433376
362454	15199	15199_362454	Hebp1	Chr6 cM	Chr6:135114517-135145213(-)	heme binding protein 1	Hebp1	Chr4 q43	heme binding protein 1	-0.110555	0.0626574	0.0776581	-0.233361	0.0122511	13	0.433376
290485	58187	58187_290485	Cldn10	Chr14 cM	Chr14:119025283-119111937(+)	claudin 10	Cldn10	Chr15 q24	claudin 10	-0.078018	0.0442244	0.0777085	-0.164696	0.00866023	13	0.433376
406866	70274	70274_406866	Ly6g6e	Chr17 cM	Chr17:35295878-35297780(+)	lymphocyte antigen 6 family member G6E	Ly6g6e	Chr20 p12	lymphocyte antigen 6 family member G6E	0.168648	0.0956039	0.0777273	-0.0187323	0.356028	12	0.433376
691506	72795	72795_691506	Ttc19	Chr11 cM	Chr11:62172256-62208611(+)	tetratricopeptide repeat domain 19	Ttc19	Chr10 q23	tetratricopeptide repeat domain 19	0.0517793	0.0293543	0.0777419	-0.00575413	0.109313	13	0.433376
287042	26425	26425_287042	Nubp1	Chr16 cM	Chr16:10229812-10242292(+)	nucleotide binding protein 1	Nubp1	Chr10 q11	NUBP iron-sulfur cluster assembly factor 1	0.0638446	0.0362049	0.0778285	-0.0071156	0.134805	13	0.433376
140942	74747	74747_140942	Ddit4	Chr10 cM	Chr10:59785497-59787592(-)	DNA-damage-inducible transcript 4	Ddit4	Chr20 q11	DNA-damage-inducible transcript 4	-0.134285	0.0761621	0.0778745	-0.28356	0.0149895	13	0.433376
60448	15557	15557_60448	Htr1f	Chr16 cM	Chr16:64745092-64926147(-)	5-hydroxytryptamine (serotonin) receptor 1F	Htr1f	Chr11 p12	5-hydroxytryptamine receptor 1F	0.0873869	0.0495671	0.0779002	-0.00976284	0.184537	13	0.433376
363059	26951	26951_363059	Zw10	Chr9 cM	Chr9:48966913-48990075(+)	zw10 kinetochore protein	Zw10	Chr8 q23	zw10 kinetochore protein	0.0449596	0.0255023	0.0779067	-0.00502397	0.0949431	13	0.433376
361849	67500	67500_361849	Ccar1	Chr10 cM	Chr10:62579707-62628065(-)	cell division cycle and apoptosis regulator 1	Ccar1	Chr20 q11	cell division cycle and apoptosis regulator 1	-0.0469964	0.0266584	0.0779158	-0.099246	0.00525317	13	0.433376
291877	68219	68219_291877	Nudt21	Chr8 cM	Chr8:94746031-94763667(-)	nudix hydrolase 21	Nudt21	Chr19 p12	nudix hydrolase 21	0.0331806	0.0188297	0.0780453	-0.00372493	0.070086	13	0.433812
363070	78323	78323_363070	Fam219b	Chr9 cM	Chr9:57444811-57450467(+)	family with sequence similarity 219, member B	Fam219b	Chr8 q24	family with sequence similarity 219, member B	-0.0324473	0.018416	0.0780844	-0.068542	0.00364734	13	0.433812
303811	13544	13544_303811	Dvl3	Chr16 cM	Chr16:20335732-20352760(+)	dishevelled segment polarity protein 3	Dvl3	Chr11 q23	dishevelled segment polarity protein 3	0.0554123	0.031459	0.0781683	-0.00624617	0.117071	12	0.434028
363545	74763	74763_363545	Naa60	Chr16 cM	Chr16:3690365-3722645(+)	N(alpha)-acetyltransferase 60, NatF catalytic subunit	Naa60	Chr10 q12	N(alpha)-acetyltransferase 60, NatF catalytic subunit	-0.030175	0.0171337	0.0782138	-0.0637565	0.0034065	12	0.43403
361866	209462	209462_361866	Hace1	Chr10 cM	Chr10:45453925-45588441(+)	HECT domain and ankyrin repeat containing, E3 ubiquitin protein ligase 1	Hace1	Chr20 q13	HECT domain and ankyrin repeat containing, E3 ubiquitin protein ligase 1	-0.115678	0.0657149	0.0783563	-0.244477	0.0131206	13	0.43457
171112	67866	67866_171112	Wfdc1	Chr8 cM	Chr8:120393104-120414759(+)	WAP four-disulfide core domain 1	Wfdc1	Chr19 q12	WAP four-disulfide core domain 1	0.0800451	0.0454793	0.0784017	-0.00909258	0.169183	13	0.434572
366545	74915	74915_366545	Atp6v1e2	Chr17 cM	Chr17:87251537-87255315(-)	ATPase, H+ transporting, lysosomal V1 subunit E2	Atp6v1e2	Chr6 q12	ATPase H+ transporting V1 subunit E2	0.0496271	0.0282156	0.0786026	-0.00567449	0.104929	12	0.435435
116677	14063	14063_116677	F2rl1	Chr13 cM	Chr13:95648240-95661735(-)	F2R like trypsin receptor 1	F2rl1	Chr2 q12	F2R like trypsin receptor 1	-0.0142539	0.00810541	0.0786503	-0.0301403	0.00163237	12	0.435449
64634	98402	98402_64634	Sh3bp4	Chr1 cM	Chr1:88998137-89082790(+)	SH3-domain binding protein 4	Sh3bp4	Chr9 q35	SH3-domain binding protein 4	-0.0905357	0.0514908	0.0786986	-0.191456	0.0103845	12	0.435465
24586	17967	17967_24586	Ncam1	Chr9 cM	Chr9:49413436-49710225(-)	neural cell adhesion molecule 1	Ncam1	Chr8 q23	neural cell adhesion molecule 1	-0.0365279	0.0207791	0.0787619	-0.0772541	0.00419839	13	0.435542
311862	23928	23928_311862	Lamc3	Chr2 cM	Chr2:31777303-31836551(+)	laminin gamma 3	Lamc3	Chr3 p12	laminin subunit gamma 3	0.0578987	0.0329407	0.0788043	-0.00666382	0.122461	12	0.435542
360926	16924	16924_360926	Lnx1	Chr5 cM	Chr5:74753108-74863573(-)	ligand of numb-protein X 1	Lnx1	Chr14 p11	ligand of numb-protein X 1	0.0564461	0.0321189	0.0788482	-0.00650586	0.119398	13	0.435542
287278	52626	52626_287278	Cdkn2aipnl	Chr11 cM	Chr11:51858488-51868161(+)	CDKN2A interacting protein N-terminal like	Cdkn2aipnl	Chr10 q22	CDKN2A interacting protein N-terminal like	-0.0633006	0.0360335	0.0789663	-0.133925	0.00732375	13	0.435945
362831	208266	208266_362831	Dot1l	Chr10 cM	Chr10:80591040-80631295(+)	DOT1 like histone lysine methyltransferase	Dot1l	Chr7 q11	DOT1 like histone lysine methyltransferase	0.0933572	0.0531716	0.0791273	-0.0108572	0.197572	13	0.43636
362545	94043	94043_362545	Tm2d1	Chr4 cM	Chr4:98243607-98271523(-)	TM2 domain containing 1	Tm2d1	Chr5 q33	TM2 domain containing 1	0.0280765	0.0159918	0.0791438	-0.00326695	0.0594199	12	0.43636
89824	12654	12654_89824	Chi3l1	Chr1 cM	Chr1:134109894-134117769(+)	chitinase 3 like 1	Chi3l1	Chr13 q13	chitinase 3 like 1	0.0839207	0.0478051	0.0791775	-0.00977545	0.177617	12	0.43636
360942	54216	54216_360942	Pcdh7	Chr5 cM	Chr5:57875309-58290572(+)	protocadherin 7	Pcdh7	Chr14 q11	protocadherin 7	0.19046	0.108544	0.0793132	-0.0222817	0.403202	13	0.436811
25285	16011	16011_25285	Igfbp5	Chr1 cM	Chr1:72897224-72914024(-)	insulin-like growth factor binding protein 5	Igfbp5	Chr9 q33	insulin-like growth factor binding protein 5	-0.176588	0.100677	0.0794316	-0.373912	0.0207366	13	0.436811
361418	72552	72552_361418	Hsdl1	Chr8 cM	Chr8:120288728-120301922(-)	hydroxysteroid dehydrogenase like 1	Hsdl1	Chr19 q12	hydroxysteroid dehydrogenase like 1	-0.0361305	0.0205998	0.0794441	-0.0765054	0.00424445	13	0.436811
297437	232223	232223_297437	Txnrd3	Chr6 cM	Chr6:89620970-89652511(+)	thioredoxin reductase 3	Txnrd3	Chr4 q34	thioredoxin reductase 3	0.122343	0.0697603	0.0794716	-0.0143848	0.25907	12	0.436811
117243	216739	216739_117243	Acsl6	Chr11 cM	Chr11:54194624-54255582(+)	acyl-CoA synthetase long-chain family member 6	Acsl6	Chr10 q22	acyl-CoA synthetase long-chain family member 6	0.0431115	0.0245835	0.0794868	-0.0050714	0.0912943	13	0.436811
81809	21808	21808_81809	Tgfb2	Chr1 cM	Chr1:186354989-186438186(-)	transforming growth factor, beta 2	Tgfb2	Chr13 q26	transforming growth factor, beta 2	-0.212126	0.120992	0.0795644	-0.449267	0.0250145	13	0.436811
287644	237928	237928_287644	Phospho1	Chr11 cM	Chr11:95715326-95722966(+)	phosphatase, orphan 1	Phospho1	Chr10 q26	phosphoethanolamine/phosphocholine phosphatase 1	0.054266	0.030955	0.0795919	-0.00640475	0.114937	12	0.436811
289211	14130	14130_289211	Fcgr2b	Chr1 cM	Chr1:170786186-170804116(-)	Fc receptor, IgG, low affinity IIb	Fcgr2b	Chr13 q24	Fc gamma receptor 2B	0.0888681	0.0507059	0.0796677	-0.0105137	0.18825	13	0.436811
362799	217944	217944_362799	Rapgef5	Chr12 cM	Chr12:117480146-117723472(+)	Rap guanine nucleotide exchange factor (GEF) 5	Rapgef5	Chr6 q33	Rap guanine nucleotide exchange factor 5	-0.126002	0.071897	0.0796811	-0.266918	0.0149132	13	0.436811
362002	67845	67845_362002	Rnf115	Chr3 cM	Chr3:96634869-96698471(+)	ring finger protein 115	Rnf115	Chr2 q34	ring finger protein 115	0.0561156	0.0320247	0.0797289	-0.00665161	0.118883	12	0.436811
295356	229699	229699_295356	Slc16a4	Chr3 cM	Chr3:107198546-107219431(+)	solute carrier family 16 (monocarboxylic acid transporters), member 4	Slc16a4	Chr2 q34	solute carrier family 16, member 4	-0.0770735	0.0439895	0.0797585	-0.163291	0.0091443	13	0.436811
306804	105148	105148_306804	Iars1	Chr13 cM	Chr13:49835606-49887743(+)	isoleucyl-tRNA synthetase 1	Iars1	Chr17 p14	isoleucyl-tRNA synthetase 1	-0.0363108	0.0207298	0.0798387	-0.0769405	0.00431887	12	0.437002
300744	69459	69459_300744	Ubl7	Chr9 cM	Chr9:57818262-57837251(+)	ubiquitin-like 7 (bone marrow stromal cell-derived)	Ubl7	Chr8 q24	ubiquitin-like 7	0.0443468	0.0253229	0.0799021	-0.00528512	0.0939786	13	0.437101
25179	15929	15929_25179	Idh3g	ChrX cM	ChrX:72822569-72830471(-)	isocitrate dehydrogenase 3 (NAD+), gamma	Idh3g	ChrX q37	isocitrate dehydrogenase (NAD(+)) 3 non-catalytic subunit gamma	-0.0508229	0.0290376	0.0800758	-0.107735	0.00608968	13	0.437802
360606	16400	16400_360606	Itga3	Chr11 cM	Chr11:94935300-94967627(-)	integrin alpha 3	Itga3	Chr10 q26	integrin subunit alpha 3	0.041422	0.0236837	0.0802971	-0.00499725	0.0878413	12	0.438477
293128	244141	244141_293128	Nars2	Chr7 cM	Chr7:96600712-96713965(+)	asparaginyl-tRNA synthetase 2 (mitochondrial)(putative)	Nars2	Chr1 q32	asparaginyl-tRNA synthetase 2, mitochondrial	-0.0135084	0.00772367	0.0802974	-0.0286465	0.0016297	13	0.438477
300062	67042	67042_300062	Ift27	Chr15 cM	Chr15:78043660-78058281(-)	intraflagellar transport 27	Ift27	Chr7 q34	intraflagellar transport 27	0.0519209	0.0296904	0.0803359	-0.00627131	0.110113	12	0.438477
56768	26875	26875_56768	Pclo	Chr5 cM	Chr5:14564932-14913473(+)	piccolo (presynaptic cytomatrix protein)	Pclo	Chr4 q12	piccolo (presynaptic cytomatrix protein)	0.0441455	0.0252522	0.0804325	-0.00534796	0.093639	13	0.438756
311210	241556	241556_311210	Tspan18	Chr2 cM	Chr2:93032105-93164850(-)	tetraspanin 18	Tspan18	Chr3 q31	tetraspanin 18	-0.279184	0.159747	0.080522	-0.592281	0.033914	13	0.438951
689388	19288	19288_689388	Ptx3	Chr3 cM	Chr3:66127331-66133226(+)	pentraxin related gene	Ptx3	Chr2 q31	pentraxin 3	0.115391	0.0660339	0.0805594	-0.0140332	0.244815	12	0.438951
289657	67249	67249_289657	Tbc1d19	Chr5 cM	Chr5:53966948-54061307(+)	TBC1 domain family, member 19	Tbc1d19	Chr14 q11	TBC1 domain family, member 19	0.0370683	0.0212202	0.0806655	-0.00452258	0.0786591	13	0.439069
289052	226470	226470_289052	Zbtb41	Chr1 cM	Chr1:139350026-139380743(+)	zinc finger and BTB domain containing 41	Zbtb41	Chr13 q13	zinc finger and BTB domain containing 41	-0.0430403	0.0246395	0.0806723	-0.091333	0.0052523	13	0.439069
192348	14269	14269_192348	Fnbp1	Chr2 cM	Chr2:30916218-31032020(-)	formin binding protein 1	Fnbp1	Chr3 p12	formin binding protein 1	-0.0552737	0.0316514	0.0807537	-0.117309	0.00676183	13	0.439264
298199	11520	11520_298199	Plin2	Chr4 cM	Chr4:86566623-86588297(-)	perilipin 2	Plin2	Chr5	perilipin 2	0.0896119	0.0513291	0.0808406	-0.0109913	0.190215	12	0.439382
308944	76954	76954_308944	Dennd2b	Chr7 cM	Chr7:109123118-109302812(-)	DENN domain containing 2B	Dennd2b	Chr1 q33	DENN domain containing 2B	-0.122194	0.0699979	0.0808666	-0.259387	0.0149995	12	0.439382
360838	72585	72585_360838	Lypd1	Chr1 cM	Chr1:125795359-125840838(-)	Ly6/Plaur domain containing 1	Lypd1	Chr13 q12	Ly6/Plaur domain containing 1	-0.192428	0.110268	0.0809677	-0.408548	0.0236927	13	0.439683
140675	14397	14397_140675	Gabra4	Chr5 cM	Chr5:71727092-71815651(-)	gamma-aminobutyric acid type A receptor subunit alpha 4	Gabra4	Chr14 p11	gamma-aminobutyric acid type A receptor subunit alpha 4	0.0678089	0.0388662	0.0810412	-0.0083674	0.143985	12	0.439753
362762	73828	73828_362762	Dcaf4	Chr12 cM	Chr12:83567240-83588694(+)	DDB1 and CUL4 associated factor 4	Dcaf4	Chr6 q31	DDB1 and CUL4 associated factor 4	0.0292305	0.0167592	0.0811336	-0.00361694	0.062078	13	0.439753
362048	56224	56224_362048	Tspan5	Chr3 cM	Chr3:138447609-138610194(+)	tetraspanin 5	Tspan5	Chr2 q44	tetraspanin 5	0.125896	0.0721925	0.0811776	-0.0155986	0.267391	12	0.439753
314180	320772	320772_314180	Mdga2	Chr12 cM	Chr12:66512834-67269323(-)	MAM domain containing glycosylphosphatidylinositol anchor 2	Mdga2	Chr6 q24	MAM domain containing glycosylphosphatidylinositol anchor 2	-0.0850763	0.0487892	0.0812026	-0.180701	0.0105489	13	0.439753
314999	68260	68260_314999	Trmt12	Chr15 cM	Chr15:58744498-58748630(+)	tRNA methyltransferase 12	Trmt12	Chr7 q33	tRNA methyltransferase 12	0.045753	0.0262388	0.081209	-0.00567415	0.0971801	13	0.439753
314168	217648	217648_314168	Gm527	Chr12 cM	Chr12:64964685-64971365(+)	predicted gene 527	C6h14orf28	Chr6 q24	similar to human chromosome 14 open reading frame 28	-0.0378775	0.0217264	0.0812664	-0.0804604	0.00470548	13	0.439816
316356	211798	211798_316356	Mfsd9	Chr1 cM	Chr1:40811200-40829817(-)	major facilitator superfamily domain containing 9	Mfsd9	Chr9 q22	major facilitator superfamily domain containing 9	0.0444186	0.0254834	0.0813266	-0.00552796	0.0943652	12	0.439895
24385	103988	103988_24385	Gck	Chr11 cM	Chr11:5850820-5900081(-)	glucokinase	Gck	Chr14 q21	glucokinase	-0.141425	0.0811657	0.0814351	-0.300506	0.0176572	12	0.439895
100361323	56079	56079_100361323	Astn2	Chr4 cM	Chr4:65299040-66322774(-)	astrotactin 2	Astn2	Chr5	astrotactin 2	-0.0439569	0.0252319	0.0814885	-0.0934105	0.00549678	13	0.439895
170899	16526	16526_170899	Kcnk2	Chr1 cM	Chr1:188940127-189134470(-)	potassium channel, subfamily K, member 2	Kcnk2	Chr13 q26	potassium two pore domain channel subfamily K member 2	-0.0794773	0.0456265	0.0815244	-0.168904	0.00994909	13	0.439895
301374	98404	98404_301374	AI597479	Chr1 cM	Chr1:43137870-43155106(+)	expressed sequence AI597479	C9h2orf49	Chr9 q22	similar to human chromosome 2 open reading frame 49	-0.0466186	0.026765	0.0815485	-0.0990771	0.00583994	13	0.439895
303238	68964	68964_303238	Ctc1	Chr11 cM	Chr11:68906737-68927299(+)	CTS telomere maintenance complex component 1	Ctc1	Chr10 q24	CST telomere replication complex component 1	0.0454355	0.0260864	0.0815551	-0.00569283	0.0965638	12	0.439895
25236	14734	14734_25236	Gpc3	ChrX cM	ChrX:51361303-51702827(-)	glypican 3	Gpc3	ChrX q36	glypican 3	-0.344448	0.197879	0.0817365	-0.732283	0.0433881	13	0.440627
311616	228858	228858_311616	Gdap1l1	Chr2 cM	Chr2:163280396-163297244(+)	ganglioside-induced differentiation-associated protein 1-like 1	Gdap1l1	Chr3 q42	ganglioside-induced differentiation-associated protein 1-like 1	0.0431463	0.0247973	0.0818655	-0.00545542	0.0917481	13	0.441075
29611	13171	13171_29611	Dbt	Chr3 cM	Chr3:116306776-116343630(+)	dihydrolipoamide branched chain transacylase E2	Dbt	Chr2 q42	dihydrolipoamide branched chain transacylase E2	-0.0751582	0.0432076	0.0819523	-0.159843	0.00952705	12	0.441184
58979	14708	14708_58979	Gng7	Chr10 cM	Chr10:80784463-80850742(-)	guanine nucleotide binding protein (G protein), gamma 7	Gng7	Chr7 q11	G protein subunit gamma 7	-0.118355	0.0680463	0.0819774	-0.251723	0.0150136	13	0.441184
306459	71069	71069_306459	Stox2	Chr8 cM	Chr8:47633083-47866943(-)	storkhead box 2	Stox2	Chr16 q11	storkhead box 2	-0.0287049	0.016509	0.0820805	-0.061062	0.00365219	13	0.441266
25605	387285	387285_25605	Hcrtr2	Chr9 cM	Chr9:76133162-76230905(-)	hypocretin (orexin) receptor 2	Hcrtr2	Chr8 q24	hypocretin receptor 2	0.044887	0.0258161	0.0820843	-0.0057117	0.0954857	12	0.441266
497867	66911	66911_497867	Nudt16l1	Chr16 cM	Chr16:4756975-4758892(+)	nudix hydrolase 16 like 1	Nudt16l1	Chr10 q12	nudix hydrolase 16 like 1	-0.0535473	0.0308054	0.0821683	-0.113925	0.00683026	13	0.441406
362176	16909	16909_362176	Lmo2	Chr2 cM	Chr2:103788340-103812223(+)	LIM domain only 2	Lmo2	Chr3 q32	LIM domain only 2	-0.148692	0.085551	0.082202	-0.316369	0.018985	13	0.441406
498951	76527	76527_498951	Il34	Chr8 cM	Chr8:111468461-111532556(-)	interleukin 34	Il34	Chr19 q12	interleukin 34	0.0725095	0.0417509	0.082437	-0.00932072	0.15434	12	0.441906
24184	11637	11637_24184	Ak2	Chr4 cM	Chr4:128887017-128905322(+)	adenylate kinase 2	Ak2	Chr5 q36	adenylate kinase 2	0.0377369	0.0217325	0.0824887	-0.00485806	0.0803318	13	0.441906
312275	13848	13848_312275	Ephb6	Chr6 cM	Chr6:41582416-41597443(+)	Eph receptor B6	Ephb6	Chr4 q23	Eph receptor B6	0.238122	0.137135	0.0824916	-0.0306572	0.506902	13	0.441906
363134	27966	27966_363134	Rrp9	Chr9 cM	Chr9:106354508-106362614(+)	ribosomal RNA processing 9, U3 small nucleolar RNA binding protein	Rrp9	Chr8 q32	ribosomal RNA processing 9, U3 small nucleolar RNA binding protein	0.0399396	0.0230024	0.0825069	-0.00514431	0.0850235	12	0.441906
56822	12524	12524_56822	Cd86	Chr16 cM	Chr16:36424231-36486443(-)	CD86 antigen	Cd86	Chr11 q22	CD86 molecule	0.0578555	0.0333252	0.0825476	-0.00746057	0.123172	12	0.441906
360969	71962	71962_360969	Castor1	Chr11 cM	Chr11:4168225-4172409(+)	cytosolic arginine sensor for mTORC1 subunit 1	Castor1	Chr14 q21	cytosolic arginine sensor for mTORC1 subunit 1	0.0785274	0.0452395	0.0825964	-0.0101403	0.167195	13	0.441906
170897	20698	20698_170897	Sphk1	Chr11 cM	Chr11:116421751-116427501(+)	sphingosine kinase 1	Sphk1	Chr10 q32.1-q32.2	sphingosine kinase 1	0.149573	0.0861787	0.0826314	-0.0193338	0.31848	13	0.441906
500413	208820	208820_500413	Triqk	Chr4 cM	Chr4:12906837-12981485(+)	triple QxxK/R motif containing	Triqk	Chr5 q13	triple QxxK/R motif containing	-0.111911	0.0644949	0.0827075	-0.238318	0.0144969	13	0.441906
29336	18391	18391_29336	Sigmar1	Chr4 cM	Chr4:41738493-41741359(-)	sigma non-opioid intracellular receptor 1	Sigmar1	Chr5 q22	sigma non-opioid intracellular receptor 1	0.0820199	0.0472785	0.0827718	-0.0106442	0.174684	13	0.441906
360652	237979	237979_360652	Sdk2	Chr11 cM	Chr11:113667200-113957855(-)	sidekick cell adhesion molecule 2	Sdk2	Chr10 q32.1	sidekick cell adhesion molecule 2	0.0909854	0.0524549	0.0828214	-0.0118243	0.193795	13	0.441906
307982	18175	18175_307982	Nrap	Chr19 cM	Chr19:56308473-56378466(-)	nebulin-related anchoring protein	Nrap	Chr1 q55	nebulin-related anchoring protein	0.045833	0.0264287	0.0828799	-0.00596625	0.0976323	12	0.441906
296083	228545	228545_296083	Vps18	Chr2 cM	Chr2:119119221-119128934(+)	VPS18 CORVET/HOPS core subunit	Vps18	Chr3 q35	VPS18 core subunit of CORVET and HOPS complexes	0.039769	0.0229324	0.0828855	-0.00517768	0.0847156	13	0.441906
24778	20525	20525_24778	Slc2a1	Chr4 cM	Chr4:118965942-118994527(+)	solute carrier family 2 (facilitated glucose transporter), member 1	Slc2a1	Chr5 q36	solute carrier family 2 member 1	0.0506381	0.0292084	0.082974	-0.00660925	0.107886	13	0.441906
363464	18700	18700_363464	Piga	ChrX cM	ChrX:163202814-163216912(+)	phosphatidylinositol glycan anchor biosynthesis, class A	Piga	ChrX q14	phosphatidylinositol glycan anchor biosynthesis, class A	-0.047095	0.0271655	0.0829833	-0.100338	0.0061484	12	0.441906
29386	17257	17257_29386	Mecp2	ChrX cM	ChrX:73070198-73129296(-)	methyl CpG binding protein 2	Mecp2	ChrX	methyl CpG binding protein 2	-0.0403092	0.0232558	0.0830426	-0.0858897	0.00527128	13	0.441906
305977	239157	239157_305977	Pnma2	Chr14 cM	Chr14:67148619-67158472(+)	paraneoplastic antigen MA2	Pnma2	Chr15 p12	PNMA family member 2	-0.148797	0.0858526	0.0830666	-0.317065	0.0194714	13	0.441906
59086	21803	21803_59086	Tgfb1	Chr7 cM	Chr7:25386427-25404502(+)	transforming growth factor, beta 1	Tgfb1	Chr1 q21	transforming growth factor, beta 1	0.0776975	0.0448311	0.0830754	-0.01017	0.165565	12	0.441906
315851	83603	83603_315851	Elovl4	Chr9 cM	Chr9:83660745-83688330(-)	ELOVL fatty acid elongase 4	Elovl4	Chr8 q31	ELOVL fatty acid elongase 4	0.0495101	0.0285723	0.0831307	-0.00649051	0.105511	13	0.441956
140720	118452	118452_140720	Baalc	Chr15 cM	Chr15:38739763-38814659(+)	brain and acute leukemia, cytoplasmic	Baalc	Chr7 q22	BAALC binder of MAP3K1 and KLF4	0.112293	0.064838	0.0832899	-0.0147867	0.239373	13	0.442558
301965	21752	21752_301965	Tert	Chr13 cM	Chr13:73775030-73797962(+)	telomerase reverse transcriptase	Tert	Chr1 p11	telomerase reverse transcriptase	0.0729836	0.0421622	0.0834484	-0.00965283	0.15562	12	0.443009
362361	53379	53379_362361	Hnrnpa2b1	Chr6 cM	Chr6:51437912-51446874(-)	heterogeneous nuclear ribonucleoprotein A2/B1	Hnrnpa2b1	Chr4 q24	heterogeneous nuclear ribonucleoprotein A2/B1	-0.0613502	0.0354438	0.0834668	-0.130819	0.00811834	13	0.443009
83470	12153	12153_83470	Bmp1	Chr14 cM	Chr14:70711998-70757674(-)	bone morphogenetic protein 1	Bmp1	Chr15 p11	bone morphogenetic protein 1	0.0601273	0.0347434	0.0835214	-0.00796856	0.128223	13	0.443055
140724	54376	54376_140724	Cacng3	Chr7 cM	Chr7:122270967-122368616(+)	calcium channel, voltage-dependent, gamma subunit 3	Cacng3	Chr1 q36	calcium voltage-gated channel auxiliary subunit gamma 3	0.191756	0.110859	0.0836777	-0.0255229	0.409036	13	0.443408
29542	23980	23980_29542	Pebp1	Chr5 cM	Chr5:117420716-117425629(-)	phosphatidylethanolamine binding protein 1	Pebp1	Chr12 q16	phosphatidylethanolamine binding protein 1	0.0695184	0.0401905	0.0836801	-0.00925357	0.14829	13	0.443408
192248	12554	12554_192248	Cdh13	Chr8 cM	Chr8:119010472-120051660(+)	cadherin 13	Cdh13	Chr19 q12	cadherin 13	0.111491	0.0644838	0.0838127	-0.0148947	0.237877	13	0.443412
304579	100756	100756_304579	Usp30	Chr5 cM	Chr5:114238395-114261571(+)	ubiquitin specific peptidase 30	Usp30	Chr12 q16	ubiquitin specific peptidase 30	-0.0455294	0.0263339	0.083822	-0.0971428	0.00608408	13	0.443412
117553	22200	22200_117553	Uba3	Chr6 cM	Chr6:97160631-97182608(-)	ubiquitin-like modifier activating enzyme 3	Uba3	Chr4 q34	ubiquitin-like modifier activating enzyme 3	0.0403301	0.0233272	0.0838289	-0.00539032	0.0860505	13	0.443412
300045	109075	109075_300045	Exosc4	Chr15 cM	Chr15:76211597-76214870(+)	exosome component 4	Exosc4	Chr7 q34	exosome component 4	0.0512207	0.0296298	0.0838651	-0.00685268	0.109294	13	0.443412
287371	74665	74665_287371	Drc3	Chr11 cM	Chr11:60244155-60285167(+)	dynein regulatory complex subunit 3	Drc3	Chr10 q22	dynein regulatory complex subunit 3	0.0562789	0.0325689	0.083989	-0.00755497	0.120113	13	0.443795
499505	17686	17686_499505	Msh3	Chr13 cM	Chr13:92348387-92491515(-)	mutS homolog 3	Msh3	Chr2 q12	mutS homolog 3	-0.0460201	0.0266356	0.0840298	-0.0982248	0.00618466	13	0.443795
171350	18458	18458_171350	Pabpc1	Chr15 cM	Chr15:36595902-36609825(-)	poly(A) binding protein, cytoplasmic 1	Pabpc1	Chr7 q22	poly(A) binding protein, cytoplasmic 1	-0.0290893	0.0168391	0.0840808	-0.0620934	0.00391476	13	0.443821
308134	67564	67564_308134	Tmem35a	ChrX cM	ChrX:133195974-133206718(+)	transmembrane protein 35A	Tmem35a	ChrX q32	transmembrane protein 35A	-0.11598	0.0671606	0.0841851	-0.247612	0.0156525	13	0.443897
116501	65962	65962_116501	Nherf2	Chr17 cM	Chr17:24858255-24869279(-)	NHERF family PDZ scaffold protein 2	Nherf2	Chr10 q12	NHERF family PDZ scaffold protein 2	0.0522238	0.0302425	0.0841973	-0.00705041	0.111498	13	0.443897
360743	94112	94112_360743	Med15	Chr16 cM	Chr16:17469072-17540811(-)	mediator complex subunit 15	Med15	Chr11 q23	mediator complex subunit 15	0.0636465	0.0368616	0.0842335	-0.00860095	0.135894	13	0.443897
292770	20733	20733_292770	Spint2	Chr7 cM	Chr7:28955748-28981337(-)	serine protease inhibitor, Kunitz type 2	Spint2	Chr1 q21	serine peptidase inhibitor, Kunitz type, 2	-0.0665933	0.0385774	0.0843066	-0.142204	0.00901696	12	0.444039
300763	102747	102747_300763	Lrrc49	Chr9 cM	Chr9:60494507-60595460(-)	leucine rich repeat containing 49	Lrrc49	Chr8 q24	leucine rich repeat containing 49	-0.050827	0.0294499	0.0843693	-0.108548	0.00689381	12	0.444127
24518	16478	16478_24518	Jund	Chr8 cM	Chr8:71151599-71153265(+)	jun D proto-oncogene	Jund	Chr16 p14	JunD proto-oncogene, AP-1 transcription factor subunit	0.0733278	0.0425022	0.0844787	-0.00997497	0.15663	13	0.444459
360230	74178	74178_360230	Stk40	Chr4 cM	Chr4:125997750-126034822(+)	serine/threonine kinase 40	Stk40	Chr5 q36	serine/threonine kinase 40	0.156626	0.0908365	0.0846595	-0.0214098	0.334663	13	0.44505
301323	19076	19076_301323	Prim2	Chr1 cM	Chr1:33492891-33708876(-)	DNA primase, p58 subunit	Prim2	Chr9 q21	DNA primase subunit 2	0.0432126	0.0250645	0.0846972	-0.00591283	0.092338	13	0.44505
361550	52857	52857_361550	Gramd1a	Chr7 cM	Chr7:30829552-30855321(-)	GRAM domain containing 1A	Gramd1a	Chr1 q21	GRAM domain containing 1A	0.039041	0.0226483	0.0847449	-0.00534883	0.0834308	13	0.44505
316237	66591	66591_316237	Mad2l1bp	Chr17 cM	Chr17:46458311-46464477(-)	MAD2L1 binding protein	Mad2l1bp	Chr9 q12	MAD2L1 binding protein	0.0540934	0.0313836	0.0847758	-0.00741719	0.115604	13	0.44505
24318	13489	13489_24318	Drd2	Chr9 cM	Chr9:49251927-49319477(+)	dopamine receptor D2	Drd2	Chr8 q23	dopamine receptor D2	-0.0608071	0.0352902	0.0848775	-0.129975	0.00836035	13	0.445341
117855	22668	22668_117855	Sf1	Chr19 cM	Chr19:6413952-6428060(+)	splicing factor 1	Sf1	Chr1 q43	splicing factor 1	-0.0525479	0.0305039	0.08495	-0.112334	0.0072387	13	0.445479
310917	55932	55932_310917	Gbp3	Chr3 cM	Chr3:142265787-142278970(+)	guanylate binding protein 3	Gbp4	Chr2 q44	guanylate binding protein 4	0.0726991	0.0422277	0.0851425	-0.0100657	0.155464	13	0.445988
81657	54393	54393_81657	Gabbr1	Chr17 cM	Chr17:37356888-37385197(+)	gamma-aminobutyric acid type B receptor subunit 1	Gabbr1	Chr20 p12	gamma-aminobutyric acid type B receptor subunit 1	0.0447837	0.0260132	0.0851467	-0.0062013	0.0957687	13	0.445988
[truncated: 7,790 more rows]

## Sheet: Column Definitions
Column Name	Definition
Gene Annotation Columns:
Rat_EntrezGene.ID	Rat Entrez Gene ID (from Gemma output)
[truncated: 18 more rows]
