# Supplementary material for: The Converging Effects of Different Categories of Antidepressants on the Brain: A Systematic Meta‐Analysis of Public Transcriptional Profiling Data From the Hippocampus and Cortex
Source: J Neurochem. 2026 Jul 3;170(7):e70502. doi: 10.1111/jnc.70502 (PMC13329748; doi:10.1111/jnc.70502)
Supplement: Supplementary file 7 — Table S9: Exploratory nontraditional antidepressant hippocampal meta‐analysis results (12,203 genes, 12,154 stable meta‐analysis estimates). [file JNC-170-e70502-s017.xlsx]

## Sheet: metaOutputFDR_orderedByPval
Rat_EntrezGene.ID	Mouse_EntrezGene.ID	MouseVsRat_EntrezGene.ID	Mouse_Symbol	Mouse_Genetic.Location	Mouse_Genome.Coordinates..mouse..GRCm39.human..GRCh38.	Mouse_Name	Rat_Symbol	Rat_Genetic.Location	Rat_Name	Log2FC_estimate	SE	pval	CI_lb	CI_ub	Number_Of_Comparisons	FDR
289565	384185	384185_289565	Arl9	Chr5 cM	Chr5:77151902-77158453(+)	ADP-ribosylation factor-like 9	Arl9	Chr14 p11	ADP-ribosylation factor like GTPase 9	-0.185764	0.0418821	9.18986e-06	-0.267851	-0.103677	7	0.112144
308283	71865	71865_308283	Fbxo30	Chr10 cM	Chr10:11157074-11173796(+)	F-box protein 30	Fbxo30	Chr1 p13	F-box protein 30	0.125982	0.0321994	9.13226e-05	0.0628724	0.189092	8	0.557205
289801	22271	22271_289801	Upp1	Chr11 cM	Chr11:9068103-9086170(+)	uridine phosphorylase 1	Upp1	Chr14 q21	uridine phosphorylase 1	-0.10566	0.030177	0.00046295	-0.164806	-0.0465137	8	0.987251
353227	235320	235320_353227	Zbtb16	Chr9 cM	Chr9:48565597-48747522(-)	zinc finger and BTB domain containing 16	Zbtb16	Chr8 q23	zinc finger and BTB domain containing 16	-0.12513	0.0366913	0.000648818	-0.197044	-0.0532163	8	0.987251
84050	18606	18606_84050	Enpp2	Chr15 cM	Chr15:54702297-54816284(-)	ectonucleotide pyrophosphatase/phosphodiesterase 2	Enpp2	Chr7 q32	ectonucleotide pyrophosphatase/phosphodiesterase 2	0.17354	0.0516258	0.000775206	0.0723554	0.274725	8	0.987251
360864	75368	75368_360864	4930558K02Rik	Chr1 cM	Chr1:161769655-161807205(-)	RIKEN cDNA 4930558K02 gene	C13h1orf105	Chr13 q22	similar to human chromosome 1 open reading frame 105	-0.142279	0.0429704	0.000929346	-0.226499	-0.0580583	7	0.987251
25130	13852	13852_25130	Stx2	Chr5 cM	Chr5:129061621-129085638(-)	syntaxin 2	Stx2	Chr12 q13	syntaxin 2	-0.0784039	0.0236914	0.000935034	-0.124838	-0.0319695	8	0.987251
315173	223722	223722_315173	Mcat	Chr15 cM	Chr15:83430998-83439936(-)	malonyl CoA:ACP acyltransferase (mitochondrial)	Mcat	Chr7 q34	malonyl-CoA-acyl carrier protein transacylase	-0.0751121	0.0227386	0.000955571	-0.119679	-0.0305453	8	0.987251
25372	320129	320129_25372	Grk3	Chr5 cM	Chr5:113058344-113163518(-)	G protein-coupled receptor kinase 3	Grk3	Chr12 q16	G protein-coupled receptor kinase 3	-0.0847839	0.0258403	0.00103415	-0.13543	-0.0341378	8	0.987251
140924	16186	16186_140924	Il2rg	ChrX cM	ChrX:100307991-100311861(-)	interleukin 2 receptor, gamma chain	Il2rg	ChrX q22	interleukin 2 receptor subunit gamma	-0.147494	0.0455179	0.00119384	-0.236707	-0.0582804	8	0.987251
29470	26922	26922_29470	Mecr	Chr4 cM	Chr4:131570781-131595097(+)	mitochondrial trans-2-enoyl-CoA reductase	Mecr	Chr5 q36	mitochondrial trans-2-enoyl-CoA reductase	-0.0836998	0.0259178	0.00124034	-0.134498	-0.0329019	8	0.987251
310155	268783	268783_310155	Mtmr12	Chr15 cM	Chr15:12205056-12272326(+)	myotubularin related protein 12	Mtmr12	Chr2 q16	myotubularin related protein 12	-0.0895486	0.0281926	0.00149159	-0.144805	-0.0342921	8	0.987251
296131	68126	68126_296131	Fahd2a	Chr2 cM	Chr2:127278135-127286485(-)	fumarylacetoacetate hydrolase domain containing 2A	Fahd2a	Chr3 q36	fumarylacetoacetate hydrolase domain containing 2A	-0.0800842	0.0252279	0.00150131	-0.12953	-0.0306385	8	0.987251
291444	73137	73137_291444	Prrc1	Chr18 cM	Chr18:57487813-57526028(+)	proline-rich coiled-coil 1	Prrc1	Chr18 q12.1	proline-rich coiled-coil 1	-0.0768003	0.0242354	0.00152998	-0.124301	-0.0292999	8	0.987251
100360518	209488	209488_100360518	Hsh2d	Chr8 cM	Chr8:72943512-72954802(+)	hematopoietic SH2 domain containing	Hsh2d	Chr16	hematopoietic SH2 domain containing	0.125132	0.0399552	0.00173727	0.0468217	0.203443	7	0.987251
300025	23934	23934_300025	Ly6h	Chr15 cM	Chr15:75436594-75439114(-)	lymphocyte antigen 6 family member H	Ly6h	Chr7 q34	lymphocyte antigen 6 family member H	-0.0917675	0.0293222	0.00175033	-0.149238	-0.0342969	8	0.987251
266714	17921	17921_266714	Myo7a	Chr7 cM	Chr7:97700267-97768731(-)	myosin VIIA	Myo7a	Chr1 q32	myosin VIIA	0.0877931	0.0281309	0.00180312	0.0326576	0.142929	8	0.987251
305851	114741	114741_305851	Supt16	Chr14 cM	Chr14:52397876-52434696(-)	SPT16, facilitates chromatin remodeling subunit	Supt16h	Chr15 p14	SPT16 homolog, facilitates chromatin remodeling subunit	0.06194	0.0200566	0.00201333	0.0226298	0.10125	8	0.987251
301245	28064	28064_301245	Yipf3	Chr17 cM	Chr17:46559019-46563474(+)	Yip1 domain family, member 3	Yipf3	Chr9 q12	Yip1 domain family, member 3	-0.0588189	0.0191172	0.0020927	-0.096288	-0.0213499	8	0.987251
315907	27206	27206_315907	Nrk	ChrX cM	ChrX:137815179-137911281(+)	Nik related kinase	Nrk	ChrX q32	Nik related kinase	-0.133705	0.0436239	0.00217712	-0.219206	-0.0482034	7	0.987251
29205	20972	20972_29205	Syngr1	Chr15 cM	Chr15:79975537-80003702(+)	synaptogyrin 1	Syngr1	Chr7 q34	synaptogyrin 1	-0.0768738	0.0251027	0.00219594	-0.126074	-0.0276733	8	0.987251
298002	69961	69961_298002	Rpp25l	Chr4 cM	Chr4:41712033-41713517(-)	ribonuclease P/MRP 25 subunit-like	Rpp25l	Chr5 q22	ribonuclease P/MRP subunit p25 like	-0.0536639	0.0176346	0.00234151	-0.088227	-0.0191007	8	0.987251
362960	13404	13404_362960	Dmc1	Chr15 cM	Chr15:79445698-79489310(-)	DNA meiotic recombinase 1	Dmc1	Chr7 q34	DNA meiotic recombinase 1	-0.14439	0.0478778	0.00256297	-0.238229	-0.0505514	8	0.987251
362434	14792	14792_362434	Lpcat3	Chr6 cM	Chr6:124639887-124681142(+)	lysophosphatidylcholine acyltransferase 3	Lpcat3	Chr4 q42	lysophosphatidylcholine acyltransferase 3	-0.0672095	0.0223978	0.00269337	-0.111108	-0.0233107	8	0.987251
365385	18362	18362_365385	Or13a28	Chr7 cM	Chr7:140217616-140218551(+)	olfactory receptor family 13 subfamily A member 28	Or13a26c	Chr1 q41	olfactory receptor family 13 subfamily A member 26C	-0.15591	0.0519581	0.00269363	-0.257747	-0.0540745	7	0.987251
25362	230810	230810_25362	Slc30a2	Chr4 cM	Chr4:134070492-134081795(+)	solute carrier family 30 (zinc transporter), member 2	Slc30a2	Chr5 q36	solute carrier family 30 member 2	0.110859	0.0371666	0.00285654	0.0380142	0.183705	8	0.987251
500956	319278	319278_500956	Shfl	Chr9 cM	Chr9:20779938-20785603(+)	shiftless antiviral inhibitor of ribosomal frameshifting	Shfl	Chr8 q13	shiftless antiviral inhibitor of ribosomal frameshifting	-0.0643722	0.021593	0.00287161	-0.106694	-0.0220506	8	0.987251
114587	13386	13386_114587	Dlk1	Chr12 cM	Chr12:109418749-109429262(+)	delta like non-canonical Notch ligand 1	Dlk1	Chr6 q32	delta like non-canonical Notch ligand 1	0.193658	0.0653339	0.00303551	0.0656054	0.32171	8	0.987251
170905	16848	16848_170905	Lfng	Chr5 cM	Chr5:140593096-140601300(+)	LFNG O-fucosylpeptide 3-beta-N-acetylglucosaminyltransferase	Lfng	Chr12 q11	LFNG O-fucosylpeptide 3-beta-N-acetylglucosaminyltransferase	-0.0687008	0.0232851	0.00317341	-0.114339	-0.0230629	8	0.987251
365844	77595	77595_365844	Nup210l	Chr3 cM	Chr3:90011439-90119355(+)	nucleoporin 210-like	Nup210l	Chr2 q34	nucleoporin 210-like	0.132335	0.0448706	0.0031853	0.0443906	0.22028	8	0.987251
295922	56428	56428_295922	Mtch2	Chr2 cM	Chr2:90677499-90697154(+)	mitochondrial carrier 2	Mtch2	Chr3 q24	mitochondrial carrier 2	0.0510795	0.0173252	0.00319556	0.0171227	0.0850364	8	0.987251
290562	218877	218877_290562	Sema3g	Chr14 cM	Chr14:30939830-30952309(+)	sema domain, immunoglobulin domain (Ig), short basic domain, secreted, (semaphorin) 3G	Sema3g	Chr16 p16	semaphorin 3G	-0.101072	0.0343455	0.00325261	-0.168388	-0.0337559	8	0.987251
297879	230761	230761_297879	Zfp362	Chr4 cM	Chr4:128666881-128699838(-)	zinc finger protein 362	Zfp362	Chr5 q36	zinc finger protein 362	-0.0684058	0.0232499	0.00325898	-0.113975	-0.0228368	8	0.987251
316711	71828	71828_316711	Gtf2a1l	Chr17 cM	Chr17:88976088-89022580(+)	general transcription factor IIA, 1-like	Gtf2a1l	Chr6 q12	general transcription factor 2A subunit 1 like	-0.0980667	0.0333943	0.00331799	-0.163518	-0.0326151	7	0.987251
301476	22779	22779_301476	Ikzf2	Chr1 cM	Chr1:69570373-69726404(-)	IKAROS family zinc finger 2	Ikzf2	Chr9 q33	IKAROS family zinc finger 2	-0.135428	0.0462534	0.00341185	-0.226083	-0.0447735	8	0.987251
314306	238317	238317_314306	Mideas	Chr12 cM	Chr12:84195950-84265655(-)	mitotic deacetylase associated SANT domain protein	Mideas	Chr6 q31	mitotic deacetylase associated SANT domain protein	-0.10186	0.0348286	0.00344877	-0.170123	-0.0335976	8	0.987251
29455	23886	23886_29455	Gdf15	Chr8 cM	Chr8:71082043-71085106(-)	growth differentiation factor 15	Gdf15	Chr16 p14	growth differentiation factor 15	0.12685	0.0433831	0.00345613	0.041821	0.21188	8	0.987251
308509	233103	233103_308509	Garre1	Chr7 cM	Chr7:33936132-34012976(-)	granule associated Rac and RHOG effector 1	Garre1	Chr1 q21	granule associated Rac and RHOG effector 1	-0.0605317	0.0209284	0.003824	-0.101551	-0.0195128	8	0.987251
363091	102371	102371_363091	Myzap	Chr9 cM	Chr9:71411629-71499642(-)	myocardial zonula adherens protein	Myzap	Chr8 q24	myocardial zonula adherens protein	0.085752	0.0296663	0.00384563	0.0276071	0.143897	8	0.987251
688813	66498	66498_688813	Dda1	Chr8 cM	Chr8:71921843-71928742(+)	DET1 and DDB1 associated 1	Dda1	Chr16 p14	DET1 and DDB1 associated 1	-0.0540516	0.0187233	0.00389102	-0.0907486	-0.0173546	8	0.987251
500590	21942	21942_500590	Tnfrsf9	Chr4 cM	Chr4:151004612-151030561(+)	tumor necrosis factor receptor superfamily, member 9	Tnfrsf9	Chr5 q36	TNF receptor superfamily member 9	-0.113247	0.0392748	0.0039333	-0.190225	-0.0362702	8	0.987251
303256	75604	75604_303256	Tm4sf5	Chr11 cM	Chr11:70396100-70402009(+)	transmembrane 4 superfamily member 5	Tm4sf5	Chr10 q24	transmembrane 4 L six family member 5	0.149189	0.0518358	0.00400056	0.0475932	0.250786	7	0.987251
114515	14768	14768_114515	Lancl1	Chr1 cM	Chr1:67039676-67078031(-)	LanC (bacterial lantibiotic synthetase component C)-like 1	Lancl1	Chr9 q32	LanC like glutathione S-transferase 1	-0.0516901	0.0179663	0.00401399	-0.0869034	-0.0164768	8	0.987251
287159	14755	14755_287159	Pigq	Chr17 cM	Chr17:26145398-26161855(-)	phosphatidylinositol glycan anchor biosynthesis, class Q	Pigq	Chr10 q12	phosphatidylinositol glycan anchor biosynthesis, class Q	-0.062815	0.0219103	0.00414488	-0.105758	-0.0198716	8	0.987251
368044	66237	66237_368044	Atp6v1g2	Chr17 cM	Chr17:35453910-35457743(+)	ATPase, H+ transporting, lysosomal V1 subunit G2	Atp6v1g2	Chr20 p12	ATPase H+ transporting V1 subunit G2	-0.0552821	0.0192831	0.0041456	-0.0930763	-0.0174879	8	0.987251
64356	64011	64011_64356	Nrgn	Chr9 cM	Chr9:37455789-37464041(-)	neurogranin	Nrgn	Chr8 q22	neurogranin	-0.0811579	0.0284778	0.00437372	-0.136973	-0.0253425	7	0.987251
309453	68431	68431_309453	Fbxl15	Chr19 cM	Chr19:46316623-46318885(+)	F-box and leucine-rich repeat protein 15	Fbxl15	Chr1 q54	F-box and leucine-rich repeat protein 15	-0.0412218	0.0145087	0.00449485	-0.0696584	-0.0127852	8	0.987251
29307	11536	11536_29307	Gpr182	Chr10 cM	Chr10:127585471-127587667(-)	G protein-coupled receptor 182	Gpr182	Chr7 q22	G protein-coupled receptor 182	-0.142666	0.0502288	0.00450691	-0.241112	-0.0442189	8	0.987251
304071	20465	20465_304071	Sim2	Chr16 cM	Chr16:93885963-93927891(+)	single-minded family bHLH transcription factor 2	Sim2	Chr11 q11	SIM bHLH transcription factor 2	-0.108065	0.0380657	0.00452694	-0.182672	-0.0334573	8	0.987251
287561	20306	20306_287561	Ccl7	Chr11 cM	Chr11:81936538-81938351(+)	C-C motif chemokine ligand 7	Ccl7	Chr10 q26	C-C motif chemokine ligand 7	0.115074	0.0405764	0.00456859	0.0355454	0.194602	7	0.987251
291441	66468	66468_291441	Ska1	Chr18 cM	Chr18:74328370-74340889(-)	spindle and kinetochore associated complex subunit 1	Ska1	Chr18 q12.2	spindle and kinetochore associated complex subunit 1	0.0920723	0.0327595	0.00494564	0.0278649	0.15628	7	0.987251
266681	80893	80893_266681	Tmprss5	Chr9 cM	Chr9:49013994-49028891(+)	transmembrane protease, serine 5 (spinesin)	Tmprss5	Chr8 q23	transmembrane serine protease 5	0.0852118	0.0303961	0.00505707	0.0256365	0.144787	8	0.987251
367171	17758	17758_367171	Map4	Chr9 cM	Chr9:109760528-109913023(+)	microtubule-associated protein 4	Map4	Chr8 q32	microtubule-associated protein 4	0.0371688	0.0132939	0.00517507	0.0111132	0.0632243	8	0.987251
304322	59031	59031_304322	Chst12	Chr5 cM	Chr5:140491360-140510993(+)	carbohydrate sulfotransferase 12	Chst12	Chr12 q11	carbohydrate sulfotransferase 12	-0.0721144	0.0257982	0.00518468	-0.122678	-0.0215509	8	0.987251
25512	18675	18675_25512	Phex	ChrX cM	ChrX:155945071-156198282(-)	phosphate regulating endopeptidase homolog, X-linked	Phex	ChrX q21	phosphate regulating endopeptidase X-linked	0.134911	0.0485348	0.0054414	0.0397843	0.230037	7	0.987251
298655	100198	100198_298655	H6pd	Chr4 cM	Chr4:150063932-150093480(-)	hexose-6-phosphate dehydrogenase (glucose 1-dehydrogenase)	H6pd	Chr5 q36	hexose-6-phosphate dehydrogenase (glucose 1-dehydrogenase)	-0.0608766	0.0219567	0.00556141	-0.103911	-0.0178423	8	0.987251
303394	237898	237898_303394	Usp32	Chr11 cM	Chr11:84875268-85030987(-)	ubiquitin specific peptidase 32	Usp32	Chr10 q26	ubiquitin specific peptidase 32	0.0513605	0.0186213	0.00581272	0.0148635	0.0878575	8	0.987251
290426	93688	93688_290426	Klhl1	Chr14 cM	Chr14:96342695-96756525(-)	kelch-like 1	Klhl1	Chr15 q21	kelch-like family member 1	-0.108945	0.0395486	0.00587416	-0.186459	-0.0314317	8	0.987251
296220	228756	228756_296220	Cstl1	Chr2 cM	Chr2:148592278-148597353(+)	cystatin-like 1	Cstl1	Chr3 q41	cystatin-like 1	-0.180597	0.0657625	0.00602897	-0.309489	-0.051705	7	0.987251
365395	56708	56708_365395	Clcf1	Chr19 cM	Chr19:4264479-4273548(+)	cardiotrophin-like cytokine factor 1	Clcf1	Chr1 q43	cardiotrophin-like cytokine factor 1	-0.120211	0.0439322	0.00621375	-0.206316	-0.0341054	8	0.987251
287453	52898	52898_287453	Rnasek	Chr11 cM	Chr11:70128950-70130668(-)	ribonuclease, RNase K	Rnasek	Chr10 q24	ribonuclease K	-0.0579142	0.0211928	0.00628125	-0.0994513	-0.016377	8	0.987251
300259	223921	223921_300259	Aaas	Chr15 cM	Chr15:102246682-102259194(-)	achalasia, adrenocortical insufficiency, alacrimia	Aaas	Chr7 q36	aladin WD repeat nucleoporin	-0.0661583	0.0242648	0.00640081	-0.113717	-0.0186001	8	0.987251
25730	78405	78405_25730	Ntf5	Chr7 cM	Chr7:45063119-45066603(+)	neurotrophin 5	Ntf4	Chr1 q22	neurotrophin 4	-0.108836	0.0400506	0.00657865	-0.187333	-0.0303379	8	0.987251
364534	76900	76900_364534	Ssbp4	Chr8 cM	Chr8:71050135-71061084(-)	single stranded DNA binding protein 4	Ssbp4	Chr16 p14	single stranded DNA binding protein 4	-0.0514747	0.0189869	0.00670677	-0.0886884	-0.0142611	8	0.987251
296623	108958	108958_296623	Miga2	Chr2 cM	Chr2:30254245-30275533(+)	mitoguardin 2	Miga2	Chr3 p12	mitoguardin 2	-0.0512734	0.0189255	0.00674396	-0.0883666	-0.0141802	8	0.987251
24603	18160	18160_24603	Npr1	Chr3 cM	Chr3:90357898-90373173(-)	natriuretic peptide receptor 1	Npr1	Chr2 q34	natriuretic peptide receptor 1	0.0991254	0.036599	0.00676049	0.0273927	0.170858	8	0.987251
116717	106628	106628_116717	Trip10	Chr17 cM	Chr17:57556455-57570665(+)	thyroid hormone receptor interactor 10	Trip10	Chr9 q11	thyroid hormone receptor interactor 10	-0.0865655	0.0319715	0.00677749	-0.149228	-0.0239025	8	0.987251
25277	17304	17304_25277	Mfge8	Chr7 cM	Chr7:78783516-78798808(-)	milk fat globule EGF and factor V/VIII domain containing	Mfge8	Chr1 q31	milk fat globule EGF and factor V/VIII domain containing	-0.0957805	0.0353771	0.00678098	-0.165118	-0.0264426	8	0.987251
29749	19059	19059_29749	Ppp3r2	Chr4 cM	Chr4:49678747-49681983(-)	protein phosphatase 3, regulatory subunit B, alpha isoform (calcineurin B, type II)	Ppp3r2	Chr5 q22	protein phosphatase 3, regulatory subunit B, beta	0.149266	0.0551565	0.00680533	0.0411611	0.257371	8	0.987251
363210	213109	213109_363210	Phf3	Chr1 cM	Chr1:30841417-30912989(-)	PHD finger protein 3	Phf3	Chr9 q21	PHD finger protein 3	0.0430314	0.0159083	0.00683104	0.0118518	0.0742111	8	0.987251
502317	11803	11803_502317	Aplp1	Chr7 cM	Chr7:30134407-30144960(-)	amyloid beta precursor like protein 1	Aplp1	Chr1 q21	amyloid beta precursor like protein 1	-0.0666816	0.0248777	0.00735384	-0.115441	-0.0179223	7	0.987251
306404	72902	72902_306404	Spock3	Chr8 cM	Chr8:63404043-63810137(+)	sparc/osteonectin, cwcv and kazal-like domains proteoglycan 3	Spock3	Chr16 p13	SPARC/osteonectin, cwcv and kazal like domains proteoglycan 3	0.0882902	0.0331097	0.00766236	0.0233964	0.153184	8	0.987251
25738	18803	18803_25738	Plcg1	Chr2 cM	Chr2:160573230-160617680(+)	phospholipase C, gamma 1	Plcg1	Chr3 q42	phospholipase C, gamma 1	-0.0473495	0.0177616	0.00767987	-0.0821617	-0.0125373	8	0.987251
266764	73174	73174_266764	Tbkbp1	Chr11 cM	Chr11:97026997-97042321(-)	TBK1 binding protein 1	Tbkbp1	Chr10 q31	TBK1 binding protein 1	-0.060588	0.0227513	0.00774338	-0.10518	-0.0159963	8	0.987251
303132	93736	93736_303132	Aff4	Chr11 cM	Chr11:53241660-53312657(+)	AF4/FMR2 family, member 4	Aff4	Chr10 q22	ALF transcription elongation factor 4	0.0447915	0.0168266	0.00776891	0.011812	0.0777709	8	0.987251
64571	22326	22326_64571	Vax1	Chr19 cM	Chr19:59154619-59158488(-)	ventral anterior homeobox 1	Vax1	Chr1 q55	ventral anterior homeobox 1	0.0980402	0.0368353	0.00777746	0.0258443	0.170236	8	0.987251
306526	67920	67920_306526	Mak16	Chr8 cM	Chr8:31649496-31658752(-)	MAK16 homolog	Mak16	Chr16 q12.3	MAK16 homolog	0.0503563	0.0189315	0.00781591	0.0132512	0.0874614	8	0.987251
288906	19724	19724_288906	Rfx1	Chr8 cM	Chr8:84793463-84823621(+)	regulatory factor X, 1 (influences HLA class II expression)	Rfx1	Chr19 q11	regulatory factor X1	-0.0693808	0.0260942	0.00784064	-0.120524	-0.018237	8	0.987251
56780	56318	56318_56780	Acp3	Chr9 cM	Chr9:104165439-104214921(-)	acid phosphatase 3	Acp3	Chr8 q32	acid phosphatase 3	0.086004	0.0323514	0.00785063	0.0225963	0.149412	8	0.987251
362510	17279	17279_362510	Melk	Chr4 cM	Chr4:44300876-44364301(+)	maternal embryonic leucine zipper kinase	Melk	Chr5 q22	maternal embryonic leucine zipper kinase	0.122087	0.0460296	0.00799309	0.0318708	0.212303	8	0.987251
501147	73463	73463_501147	C2cd6	Chr1 cM	Chr1:59036275-59134059(-)	C2 calcium dependent domain containing 6	C2cd6	Chr9 q31	C2 calcium dependent domain containing 6	-0.150413	0.0567201	0.00800514	-0.261583	-0.039244	7	0.987251
365465	72502	72502_365465	Cwf19l1	Chr19 cM	Chr19:44097076-44124315(-)	CWF19 like cell cycle control factor 1	Cwf19l1	Chr1 q54	CWF19 like cell cycle control factor 1	-0.0722962	0.0272726	0.00802843	-0.12575	-0.0188429	8	0.987251
25217	21356	21356_25217	Tapbp	Chr17 cM	Chr17:34138452-34148264(+)	TAP binding protein	Tapbp	Chr20 p12	TAP binding protein	-0.0542429	0.0204648	0.00803631	-0.0943532	-0.0141325	8	0.987251
29631	12068	12068_29631	Bet1	Chr6 cM	Chr6:4076899-4086930(-)	Bet1 golgi vesicular membrane trafficking protein	Bet1	Chr4 q13	Bet1 golgi vesicular membrane trafficking protein	0.0729647	0.0275335	0.00804848	0.0189999	0.126929	8	0.987251
316035	67213	67213_316035	Cmtm6	Chr9 cM	Chr9:114560184-114578412(+)	CKLF-like MARVEL transmembrane domain containing 6	Cmtm6	Chr8 q32	CKLF-like MARVEL transmembrane domain containing 6	-0.0762817	0.0288797	0.00825744	-0.132885	-0.0196785	8	0.987251
295663	73373	73373_295663	Phospho2	Chr2 cM	Chr2:69620081-69627567(+)	phosphatase, orphan 2	Phospho2	Chr3 q21	phosphatase, orphan 2	0.0682827	0.0258878	0.00834843	0.0175436	0.119022	8	0.987251
300782	69882	69882_300782	Ints14	Chr9 cM	Chr9:64868187-64894260(+)	integrator complex subunit 14	Ints14	Chr8 q24	integrator complex subunit 14	0.0528566	0.0200441	0.0083639	0.0135709	0.0921423	8	0.987251
304825	170788	170788_304825	Crb1	Chr1 cM	Chr1:139124794-139304838(-)	crumbs family member 1, photoreceptor morphogenesis associated	Crb1	Chr13 q13	crumbs cell polarity complex component 1	-0.137643	0.0522518	0.00843313	-0.240054	-0.035231	8	0.987251
361434	234854	234854_361434	Cdk10	Chr8 cM	Chr8:123951581-123958989(+)	cyclin dependent kinase 10	Cdk10	Chr19 q12	cyclin-dependent kinase 10	-0.0484551	0.0184047	0.00846936	-0.0845275	-0.0123826	8	0.987251
85273	230904	230904_85273	Fbxo2	Chr4 cM	Chr4:148245078-148250881(+)	F-box protein 2	Fbxo2	Chr5 q36	F-box protein 2	-0.0546859	0.0207717	0.00847056	-0.0953977	-0.0139742	8	0.987251
361089	76273	76273_361089	Ndfip2	Chr14 cM	Chr14:105496008-105546732(+)	Nedd4 family interacting protein 2	Ndfip2	Chr15 q22	Nedd4 family interacting protein 2	0.0454181	0.017311	0.00869906	0.0114892	0.0793471	8	0.987251
288238	56176	56176_288238	Pigp	Chr16 cM	Chr16:94159622-94171874(-)	phosphatidylinositol glycan anchor biosynthesis, class P	Pigp	Chr11 q11	phosphatidylinositol glycan anchor biosynthesis, class P	0.0697332	0.0266371	0.00884736	0.0175254	0.121941	8	0.987251
84497	13350	13350_84497	Dgat1	Chr15 cM	Chr15:76386215-76396153(-)	diacylglycerol O-acyltransferase 1	Dgat1	Chr7 q34	diacylglycerol O-acyltransferase 1	-0.0593843	0.0227023	0.00890218	-0.10388	-0.0148887	8	0.987251
298545	194231	194231_298545	Cnksr1	Chr4 cM	Chr4:133955352-133965710(-)	connector enhancer of kinase suppressor of Ras 1	Cnksr1	Chr5 q36	connector enhancer of kinase suppressor of Ras 1	-0.0915443	0.0350164	0.00894032	-0.160175	-0.0229134	8	0.987251
293135	434215	434215_293135	Lrrc32	Chr7 cM	Chr7:98138515-98151038(+)	leucine rich repeat containing 32	Lrrc32	Chr1 q32	leucine rich repeat containing 32	-0.0868604	0.0333459	0.00919207	-0.152217	-0.0215036	7	0.987251
691149	12340	12340_691149	Capza1	Chr3 cM	Chr3:104730097-104771821(-)	capping actin protein of muscle Z-line subunit alpha 1	Capza1	Chr2 q34	capping actin protein of muscle Z-line subunit alpha 1	0.0481074	0.0184877	0.00926457	0.0118722	0.0843427	8	0.987251
296179	241639	241639_296179	Fermt1	Chr2 cM	Chr2:132746309-132787826(-)	fermitin family member 1	Fermt1	Chr3 q36	FERM domain containing kindlin 1	-0.14939	0.0575067	0.0093827	-0.262101	-0.036679	8	0.987251
308463	269881	269881_308463	Map3k10	Chr7 cM	Chr7:27355800-27374023(-)	mitogen-activated protein kinase kinase kinase 10	Map3k10	Chr1 q21	mitogen activated protein kinase kinase kinase 10	-0.0560638	0.0216118	0.00948312	-0.0984222	-0.0137054	8	0.987251
246209	75050	75050_246209	Kif27	Chr13 cM	Chr13:58435316-58506936(-)	kinesin family member 27	Kif27	Chr17 p14	kinesin family member 27	0.0763211	0.029432	0.00951065	0.0186354	0.134007	8	0.987251
289014	17164	17164_289014	Mapkapk2	Chr1 cM	Chr1:130981437-131025563(-)	MAP kinase-activated protein kinase 2	Mapkapk2	Chr13 q13	MAPK activated protein kinase 2	-0.0581042	0.0224297	0.0095835	-0.102066	-0.0141428	8	0.987251
29185	12493	12493_29185	Cd37	Chr7 cM	Chr7:44883056-44888539(-)	CD37 antigen	Cd37	Chr1 q22	CD37 molecule	-0.119466	0.046166	0.00966032	-0.20995	-0.0289827	8	0.987251
362934	17069	17069_362934	Ly6e	Chr15 cM	Chr15:74826900-74831752(+)	lymphocyte antigen 6 family member E	Ly6e	Chr7 q34	lymphocyte antigen 6 family member E	-0.106286	0.0412224	0.00992701	-0.187081	-0.0254918	8	0.987251
64352	14866	14866_64352	Gstm5	Chr3 cM	Chr3:107803240-107806002(+)	glutathione S-transferase, mu 5	Gstm5	Chr2	glutathione S-transferase, mu 5	-0.0639209	0.0248147	0.00999719	-0.112557	-0.0152849	8	0.987251
501199	381107	381107_501199	Tmem232	Chr17 cM	Chr17:65562994-65847777(-)	transmembrane protein 232	Tmem232	Chr9 q37	transmembrane protein 232	-0.118422	0.0461048	0.0102128	-0.208786	-0.0280583	7	0.987251
114636	22793	22793_114636	Zyx	Chr6 cM	Chr6:42326564-42337147(+)	zyxin	Zyx	Chr4 q24	zyxin	-0.0681849	0.0265935	0.0103483	-0.120307	-0.0160626	8	0.987251
297076	231931	231931_297076	Gimap6	Chr6 cM	Chr6:48678516-48685159(-)	GTPase, IMAP family member 6	Gimap6	Chr4 q24	GTPase, IMAP family member 6	-0.0941027	0.0367703	0.0104913	-0.166171	-0.0220342	8	0.987251
171339	110084	110084_171339	Dnah1	Chr14 cM	Chr14:30982332-31045853(-)	dynein, axonemal, heavy chain 1	Dnah1	Chr16 p16	dynein, axonemal, heavy chain 1	0.103887	0.0406371	0.0105744	0.0242397	0.183534	8	0.987251
81812	21833	21833_81812	Thra	Chr11 cM	Chr11:98631539-98659832(+)	thyroid hormone receptor alpha	Thra	Chr10 q31	thyroid hormone receptor alpha	-0.0482429	0.0188836	0.0106262	-0.085254	-0.0112318	7	0.987251
289855	216613	216613_289855	Ccdc85a	Chr11 cM	Chr11:28335685-28534324(-)	coiled-coil domain containing 85A	Ccdc85a	Chr14 q22	coiled-coil domain containing 85A	-0.0706916	0.0276821	0.0106587	-0.124948	-0.0164357	8	0.987251
84591	18693	18693_84591	Pick1	Chr15 cM	Chr15:79113373-79133666(+)	protein interacting with C kinase 1	Pick1	Chr7 q34	protein interacting with PRKCA 1	-0.0568491	0.0222851	0.0107418	-0.100527	-0.0131711	8	0.987251
548326	69169	69169_548326	Fcmr	Chr1 cM	Chr1:130793514-130808528(+)	Fc fragment of IgM receptor	Fcmr	Chr13 q13	Fc mu receptor	-0.104199	0.0408551	0.0107581	-0.184274	-0.0241248	7	0.987251
300438	16835	16835_300438	Ldlr	Chr9 cM	Chr9:21634872-21661215(+)	low density lipoprotein receptor	Ldlr	Chr8 q13	low density lipoprotein receptor	-0.0894342	0.0351493	0.0109462	-0.158326	-0.0205429	8	0.987251
290631	68251	68251_290631	Babam1	Chr8 cM	Chr8:71849505-71857263(+)	BRISC and BRCA1 A complex member 1	Babam1	Chr16 p14	BRISC and BRCA1 A complex member 1	-0.045072	0.017738	0.011054	-0.0798379	-0.0103062	8	0.987251
303577	67131	67131_303577	Acbd4	Chr11 cM	Chr11:102992524-103003026(+)	acyl-Coenzyme A binding domain containing 4	Acbd4	Chr10 q32.1	acyl-CoA binding domain containing 4	-0.0665851	0.0262143	0.0110842	-0.117964	-0.0152061	8	0.987251
303113	76901	76901_303113	Jade2	Chr11 cM	Chr11:51704282-51748480(-)	jade family PHD finger 2	Jade2	Chr10 q22	jade family PHD finger 2	-0.0528192	0.0208227	0.011193	-0.0936309	-0.0120074	8	0.987251
303384	118453	118453_303384	Mmp28	Chr11 cM	Chr11:83331594-83353890(-)	matrix metallopeptidase 28 (epilysin)	Mmp28	Chr10 q26	matrix metallopeptidase 28	0.102167	0.0402852	0.0112099	0.0232092	0.181124	8	0.987251
64513	114774	114774_64513	Pawr	Chr10 cM	Chr10:108167982-108250101(+)	PRKC, apoptosis, WT1, regulator	Pawr	Chr7 q21	pro-apoptotic WT1 regulator	0.0913952	0.036307	0.0118263	0.0202347	0.162556	8	0.987251
293166	233752	233752_293166	Insc	Chr7 cM	Chr7:114342931-114449615(+)	INSC spindle orientation adaptor protein	Insc	Chr1 q34	INSC, spindle orientation adaptor protein	0.0773676	0.0307538	0.0118793	0.0170913	0.137644	8	0.987251
83533	26926	26926_83533	Aifm1	ChrX cM	ChrX:47563821-47602440(-)	apoptosis-inducing factor, mitochondrion-associated 1	Aifm1	ChrX q36	apoptosis inducing factor, mitochondria associated 1	0.0458601	0.0182372	0.0119154	0.0101158	0.0816044	8	0.987251
366954	71591	71591_366954	Zfp251	Chr15 cM	Chr15:76736331-76755635(-)	zinc finger protein 251	Zfp251	Chr7 q34	zinc finger protein 251	-0.0663779	0.0264046	0.0119412	-0.11813	-0.0146258	8	0.987251
170512	52668	52668_170512	Ifi27	Chr12 cM	Chr12:103400470-103406498(+)	interferon, alpha-inducible protein 27	Ifi27	Chr6 q32	interferon, alpha-inducible protein 27	-0.11081	0.0441496	0.0120771	-0.197342	-0.0242787	8	0.987251
300741	110119	110119_300741	Mpi	Chr9 cM	Chr9:57451539-57460046(-)	mannose phosphate isomerase	Mpi	Chr8 q24	mannose phosphate isomerase	-0.0502862	0.0200411	0.012102	-0.0895659	-0.0110064	8	0.987251
89841	68671	68671_89841	Pcyt2	Chr11 cM	Chr11:120500913-120508762(-)	phosphate cytidylyltransferase 2, ethanolamine	Pcyt2	Chr10 q32.3	phosphate cytidylyltransferase 2, ethanolamine	-0.0575492	0.0229383	0.0121119	-0.102508	-0.0125909	8	0.987251
308896	74996	74996_308896	Usp47	Chr7 cM	Chr7:111622692-111710591(+)	ubiquitin specific peptidase 47	Usp47	Chr1 q33	ubiquitin specific peptidase 47	0.0377717	0.0150657	0.0121713	0.00824353	0.0672998	8	0.987251
25183	14567	14567_25183	Gdi1	ChrX cM	ChrX:73348618-73355473(+)	GDP dissociation inhibitor 1	Gdi1	ChrX q37	GDP dissociation inhibitor 1	-0.0483943	0.0193031	0.0121734	-0.0862276	-0.010561	8	0.987251
362586	66966	66966_362586	Trit1	Chr4 cM	Chr4:122910390-122948742(+)	tRNA isopentenyltransferase 1	Trit1	Chr5 q36	tRNA isopentenyltransferase 1	-0.0559378	0.0223137	0.0121801	-0.0996719	-0.0122038	8	0.987251
364976	71846	71846_364976	Syce2	Chr8 cM	Chr8:85598740-85614075(+)	synaptonemal complex central element protein 2	Syce2	Chr19 q11	synaptonemal complex central element protein 2	-0.0800108	0.0319781	0.0123478	-0.142687	-0.0173348	8	0.987251
302642	20229	20229_302642	Sat1	ChrX cM	ChrX:153996128-153999445(-)	spermidine/spermine N1-acetyl transferase 1	Sat1	ChrX q21	spermidine/spermine N1-acetyl transferase 1	0.0552295	0.0220819	0.0123801	0.0119498	0.0985092	8	0.987251
246097	14102	14102_246097	Fas	Chr19 cM	Chr19:34268066-34305172(+)	Fas cell surface death receptor	Fas	Chr1 q52	Fas cell surface death receptor	-0.114402	0.045745	0.0123894	-0.20406	-0.024743	8	0.987251
315305	11908	11908_315305	Atf1	Chr15 cM	Chr15:100125729-100159129(+)	activating transcription factor 1	Atf1	Chr7 q36	activating transcription factor 1	0.0523229	0.0209368	0.0124515	0.0112875	0.0933583	8	0.987251
304555	192232	192232_304555	Hps4	Chr5 cM	Chr5:112490949-112526280(+)	HPS4, biogenesis of lysosomal organelles complex 3 subunit 2	Hps4	Chr12	HPS4, biogenesis of lysosomal organelles complex 3 subunit 2	-0.0673868	0.0269745	0.0124838	-0.120256	-0.0145177	8	0.987251
297393	56174	56174_297393	Nagk	Chr6 cM	Chr6:83770810-83779538(+)	N-acetylglucosamine kinase	Nagk	Chr4 q34	N-acetylglucosamine kinase	-0.0531072	0.0212592	0.0124867	-0.0947745	-0.01144	8	0.987251
316976	320204	320204_316976	Etfbkmt	Chr6 cM	Chr6:149042980-149052669(+)	electron transfer flavoprotein beta subunit lysine methyltransferase	Etfbkmt	Chr4 q44	electron transfer flavoprotein subunit beta lysine methyltransferase	0.0999609	0.0400208	0.0124993	0.0215217	0.1784	8	0.987251
367218	12393	12393_367218	Runx2	Chr17 cM	Chr17:44806873-45125518(-)	runt related transcription factor 2	Runx2	Chr9 q13	RUNX family transcription factor 2	-0.0782851	0.0313985	0.0126571	-0.139825	-0.0167451	8	0.987251
308939	233726	233726_308939	Ipo7	Chr7 cM	Chr7:109617522-109655816(+)	importin 7	Ipo7	Chr1 q33	importin 7	0.0343666	0.0137861	0.0126723	0.0073464	0.0613868	8	0.987251
308339	68490	68490_308339	Zfp579	Chr7 cM	Chr7:4995851-4999100(-)	zinc finger protein 579	Zfp579	Chr1 q12	zinc finger protein 579	-0.081852	0.0329237	0.0129147	-0.146381	-0.0173227	8	0.987251
299809	12461	12461_299809	Cct2	Chr10 cM	Chr10:116886906-116899719(-)	chaperonin containing TCP1 subunit 2	Cct2	Chr7 q22	chaperonin containing TCP1 subunit 2	0.0425485	0.0171202	0.012945	0.00899351	0.0761035	8	0.987251
303565	68401	68401_303565	G6pc3	Chr11 cM	Chr11:102080525-102084907(+)	glucose 6 phosphatase, catalytic, 3	G6pc3	Chr10 q32.1	glucose 6 phosphatase catalytic subunit 3	-0.0620943	0.0250509	0.0131855	-0.111193	-0.0129953	8	0.987251
287148	106707	106707_287148	Rpusd1	Chr17 cM	Chr17:25946644-25950438(+)	RNA pseudouridylate synthase domain containing 1	Rpusd1	Chr10 q12	RNA pseudouridine synthase domain containing 1	-0.0602437	0.0243275	0.0132729	-0.107925	-0.0125627	8	0.987251
290639	74015	74015_290639	Fcho1	Chr8 cM	Chr8:72161031-72178360(-)	FCH domain only 1	Fcho1	Chr16 p14	FCH and mu domain containing endocytic adaptor 1	-0.0874559	0.0353227	0.0132896	-0.156687	-0.0182247	8	0.987251
140694	13429	13429_140694	Dnm1	Chr2 cM	Chr2:32198483-32243350(-)	dynamin 1	Dnm1	Chr3 p12	dynamin 1	-0.0865718	0.0349672	0.0132938	-0.155106	-0.0180373	7	0.987251
84420	11513	11513_84420	Adcy7	Chr8 cM	Chr8:88999031-89056590(+)	adenylate cyclase 7	Adcy7	Chr19 p11	adenylate cyclase 7	0.0939147	0.0379519	0.0133397	0.0195303	0.168299	8	0.987251
293711	66727	66727_293711	Plaat5	Chr19 cM	Chr19:7589906-7617007(+)	phospholipase A and acyltransferase 5	Plaat5	Chr1 q43	phospholipase A and acyltransferase 5	0.0948738	0.0383831	0.0134451	0.0196442	0.170103	8	0.987251
498356	330096	330096_498356	Shisa3	Chr5 cM	Chr5:67765226-67771330(+)	shisa family member 3	Shisa3	Chr14 p11	shisa family member 3	0.11051	0.0447525	0.0135354	0.0227969	0.198224	8	0.987251
362840	109284	109284_362840	R3hdm4	Chr10 cM	Chr10:79745886-79752764(-)	R3H domain containing 4	R3hdm4	Chr7 q11	R3H domain containing 4	-0.0493343	0.0200011	0.0136411	-0.0885358	-0.0101328	8	0.987251
499322	107373	107373_499322	Fam111a	Chr19 cM	Chr19:12550874-12567133(+)	family with sequence similarity 111, member A	Fam111a	Chr1 q43	FAM111 trypsin like peptidase A	0.10644	0.0432448	0.0138422	0.0216816	0.191198	8	0.987251
288916	102060	102060_288916	Gadd45gip1	Chr8 cM	Chr8:85558911-85562111(+)	growth arrest and DNA-damage-inducible, gamma interacting protein 1	Gadd45gip1	Chr19 q11	GADD45G interacting protein 1	-0.0372535	0.01514	0.0138702	-0.0669273	-0.00757972	8	0.987251
309429	107351	107351_309429	Kank1	Chr19 cM	Chr19:25214339-25411860(+)	KN motif and ankyrin repeat domains 1	Kank1	Chr1 q51	KN motif and ankyrin repeat domains 1	0.0662234	0.0269295	0.0139271	0.0134425	0.119004	8	0.987251
81512	16840	16840_81512	Cnmd	Chr14 cM	Chr14:79875130-79899610(-)	chondromodulin	Cnmd	Chr15 q12	chondromodulin	0.154684	0.0629545	0.0140075	0.0312952	0.278072	8	0.987251
361586	17364	17364_361586	Trpm1	Chr7 cM	Chr7:63803583-63919523(+)	transient receptor potential cation channel, subfamily M, member 1	Trpm1	Chr1 q22	transient receptor potential cation channel, subfamily M, member 1	0.0902616	0.0367589	0.0140686	0.0182156	0.162308	8	0.987251
299783	73690	73690_299783	Glipr1	Chr10 cM	Chr10:111821353-111838536(-)	GLI pathogenesis related 1	Glipr1	Chr7 q22	GLI pathogenesis-related 1	0.134352	0.0547306	0.014097	0.0270817	0.241622	8	0.987251
290326	52033	52033_290326	Pbk	Chr14 cM	Chr14:66043337-66055271(+)	PDZ binding kinase	Pbk	Chr15 p12	PDZ binding kinase	-0.102106	0.0417302	0.0144126	-0.183896	-0.0203163	8	0.987251
293660	11854	11854_293660	Rhod	Chr19 cM	Chr19:4475487-4489460(-)	ras homolog family member D	Rhod	Chr1 q43	ras homolog family member D	0.0749473	0.0307052	0.014652	0.0147662	0.135128	8	0.987251
289237	74748	74748_289237	Slamf8	Chr1 cM	Chr1:172409325-172418135(-)	SLAM family member 8	Slamf8	Chr13 q24	SLAM family member 8	0.0973158	0.0398808	0.0146806	0.0191508	0.175481	8	0.987251
171131	108043	108043_171131	Chrnb3	Chr8 cM	Chr8:27858739-27889758(+)	cholinergic receptor, nicotinic, beta polypeptide 3	Chrnb3	Chr16 q12.3	cholinergic receptor nicotinic beta 3 subunit	0.142549	0.058509	0.0148361	0.0278733	0.257224	8	0.987251
498066	50795	50795_498066	Sh3bgr	Chr16 cM	Chr16:96001670-96030133(+)	SH3-binding domain glutamic acid-rich protein	Sh3bgr	Chr11 q11	SH3 domain binding glutamate-rich protein	0.116769	0.047954	0.0148909	0.0227809	0.210757	8	0.987251
305955	67302	67302_305955	Zc3h13	Chr14 cM	Chr14:75521813-75581866(+)	zinc finger CCCH type containing 13	Zc3h13	Chr15 q11	zinc finger CCCH type containing 13	0.0424544	0.0174498	0.0149764	0.00825347	0.0766554	8	0.987251
363165	215418	215418_363165	Csrnp1	Chr9 cM	Chr9:119800229-119813724(-)	cysteine-serine-rich nuclear protein 1	Csrnp1	Chr8 q32	cysteine and serine rich nuclear protein 1	-0.0630987	0.0259359	0.0149796	-0.113932	-0.0122653	8	0.987251
312981	65973	65973_312981	Asph	Chr4 cM	Chr4:9449085-9669344(-)	aspartate-beta-hydroxylase	Asph	Chr5 q13	aspartate-beta-hydroxylase	-0.0613601	0.0252455	0.0150765	-0.11084	-0.0118798	8	0.987251
100216475	238023	238023_100216475	Hexd	Chr11 cM	Chr11:121095259-121113481(+)	hexosaminidase D	Hexd	Chr10	hexosaminidase D	-0.0845133	0.0348115	0.0151932	-0.152743	-0.016284	8	0.987251
300247	109052	109052_300247	Krt75	Chr15 cM	Chr15:101471780-101482339(-)	keratin 75	Krt75	Chr7 q36	keratin 75	0.092284	0.0380254	0.0152283	0.0177556	0.166812	7	0.987251
303692	20446	20446_303692	St6galnac2	Chr11 cM	Chr11:116567529-116586608(-)	ST6 (alpha-N-acetyl-neuraminyl-2,3-beta-galactosyl-1,3)-N-acetylgalactosaminide alpha-2,6-sialyltransferase 2	St6galnac2	Chr10 q32.2	ST6 N-acetylgalactosaminide alpha-2,6-sialyltransferase 2	0.114903	0.0473529	0.0152443	0.0220929	0.207713	8	0.987251
114513	19418	19418_114513	Rasgrf2	Chr13 cM	Chr13:92028519-92268164(-)	RAS protein-specific guanine nucleotide-releasing factor 2	Rasgrf2	Chr2 q12	RAS protein-specific guanine nucleotide-releasing factor 2	-0.0600128	0.0247323	0.0152456	-0.108487	-0.0115383	8	0.987251
362646	213499	213499_362646	Fbxo42	Chr4 cM	Chr4:140875224-140931373(+)	F-box protein 42	Fbxo42	Chr5 q36	F-box protein 42	-0.0446629	0.0184142	0.0152891	-0.0807541	-0.00857171	8	0.987251
287134	214505	214505_287134	Gnptg	Chr17 cM	Chr17:25452305-25459098(-)	N-acetylglucosamine-1-phosphotransferase, gamma subunit	Gnptg	Chr10 q12	N-acetylglucosamine-1-phosphate transferase subunit gamma	-0.035864	0.014792	0.0153272	-0.0648557	-0.0068722	8	0.987251
171347	232087	232087_171347	Mat2a	Chr6 cM	Chr6:72409782-72416541(-)	methionine adenosyltransferase 2A	Mat2a	Chr4 q32	methionine adenosyltransferase 2A	-0.0536318	0.022156	0.0154931	-0.0970568	-0.0102068	8	0.987251
360881	68440	68440_360881	Dusp23	Chr1 cM	Chr1:172458336-172460504(-)	dual specificity phosphatase 23	Dusp23	Chr13 q24	dual specificity phosphatase 23	-0.100014	0.0413588	0.0155976	-0.181076	-0.018952	8	0.987251
288751	381741	381741_288751	Lrrc43	Chr5 cM	Chr5:123627368-123646268(+)	leucine rich repeat containing 43	Lrrc43	Chr12 q16	leucine rich repeat containing 43	0.0721504	0.0298364	0.0155976	0.0136721	0.130629	8	0.987251
29422	11448	11448_29422	Chrne	Chr11 cM	Chr11:70505709-70510042(-)	cholinergic receptor, nicotinic, epsilon polypeptide	Chrne	Chr10 q24	cholinergic receptor nicotinic epsilon subunit	-0.0933701	0.038653	0.0157096	-0.169129	-0.0176115	7	0.987251
361549	243914	243914_361549	Lgi4	Chr7 cM	Chr7:30758767-30770360(+)	leucine-rich repeat LGI family, member 4	Lgi4	Chr1 q21	leucine-rich repeat LGI family, member 4	-0.0444211	0.0183921	0.0157256	-0.080469	-0.00837319	8	0.987251
408217	236733	236733_408217	Usp11	ChrX cM	ChrX:20570148-20586778(+)	ubiquitin specific peptidase 11	Usp11	ChrX q11	ubiquitin specific peptidase 11	-0.0511132	0.0211729	0.0157748	-0.0926113	-0.00961503	8	0.987251
316602	381280	381280_316602	Hjurp	Chr1 cM	Chr1:88190193-88205355(-)	Holliday junction recognition protein	Hjurp	Chr9 q35	Holliday junction recognition protein	0.0894479	0.037156	0.0160683	0.0166235	0.162272	8	0.987251
290753	67620	67620_290753	Lrp2bp	Chr8 cM	Chr8:46463639-46482515(+)	Lrp2 binding protein	Lrp2bp	Chr16 q11	Lrp2 binding protein	0.0960197	0.039939	0.0162097	0.0177407	0.174299	7	0.987251
362275	56336	56336_362275	B4galt5	Chr2 cM	Chr2:167140364-167191103(-)	UDP-Gal:betaGlcNAc beta 1,4-galactosyltransferase, polypeptide 5	B4galt5	Chr3 q42	beta-1,4-galactosyltransferase 5	0.0317616	0.013216	0.0162494	0.00585868	0.0576646	8	0.987251
56781	17901	17901_56781	Myl1	Chr1 cM	Chr1:66963454-66984563(-)	myosin, light polypeptide 1	Myl1	Chr9 q32	myosin, light chain 1	0.107741	0.044835	0.0162588	0.0198659	0.195616	8	0.987251
312132	71900	71900_312132	Tmem106b	Chr6 cM	Chr6:13069758-13089268(+)	transmembrane protein 106B	Tmem106b	Chr4 q21	transmembrane protein 106B	0.0540322	0.0225056	0.0163575	0.00992213	0.0981423	8	0.987251
306804	105148	105148_306804	Iars1	Chr13 cM	Chr13:49835606-49887743(+)	isoleucyl-tRNA synthetase 1	Iars1	Chr17 p14	isoleucyl-tRNA synthetase 1	0.0396829	0.0165407	0.016435	0.00726376	0.0721019	8	0.987251
363145	331026	331026_363145	Gmppb	Chr9 cM	Chr9:107926490-107929119(+)	GDP-mannose pyrophosphorylase B	Gmppb	Chr8 q32	GDP-mannose pyrophosphorylase B	-0.0588331	0.024566	0.016625	-0.106982	-0.0106846	8	0.987251
301570	109032	109032_301570	Sp110	Chr1 cM	Chr1:85504620-85526538(-)	Sp110 nuclear body protein	Sp110	Chr9 q35	SP110 nuclear body protein	0.0724528	0.030277	0.0167112	0.013111	0.131795	8	0.987251
79124	11746	11746_79124	Anxa4	Chr6 cM	Chr6:86713822-86770566(-)	annexin A4	Anxa4	Chr4 q34	annexin A4	0.069662	0.0291415	0.0168267	0.0125456	0.126778	8	0.987251
65037	17289	17289_65037	Mertk	Chr2 cM	Chr2:128540876-128644814(+)	MER proto-oncogene tyrosine kinase	Mertk	Chr3 q36	MER proto-oncogene, tyrosine kinase	-0.105905	0.0443156	0.0168577	-0.192762	-0.0190482	8	0.987251
292536	68988	68988_292536	Prpf31	Chr7 cM	Chr7:3632984-3645484(+)	pre-mRNA processing factor 31	Prpf31	Chr1 q12	pre-mRNA processing factor 31	-0.0552111	0.0231066	0.0168756	-0.100499	-0.009923	8	0.987251
308572	71960	71960_308572	Myh14	Chr7 cM	Chr7:44255227-44320267(-)	myosin, heavy polypeptide 14	Myh14	Chr1 q22	myosin heavy chain 14	0.0673098	0.0281786	0.0169087	0.0120808	0.122539	8	0.987251
361907	448987	448987_361907	Fbxl7	Chr15 cM	Chr15:26540540-26895650(-)	F-box and leucine-rich repeat protein 7	Fbxl7	Chr2 q22	F-box and leucine-rich repeat protein 7	0.0930504	0.0389581	0.0169184	0.016694	0.169407	8	0.987251
499748	68846	68846_499748	Rnf208	Chr2 cM	Chr2:25132941-25134273(+)	ring finger protein 208	Rnf208	Chr3 p13	ring finger protein 208	-0.0486828	0.0204125	0.0170815	-0.0886906	-0.00867503	8	0.987251
292155	23908	23908_292155	Hs2st1	Chr3 cM	Chr3:144135467-144275942(-)	heparan sulfate 2-O-sulfotransferase 1	Hs2st1	Chr2 q44	heparan sulfate 2-O-sulfotransferase 1	0.036767	0.0154363	0.0172253	0.00651253	0.0670215	8	0.987251
317368	53627	53627_317368	Porcn	ChrX cM	ChrX:8060087-8072764(-)	porcupine O-acyltransferase	Porcn	ChrX q12	porcupine O-acyltransferase	-0.0463749	0.0194886	0.0173318	-0.0845718	-0.00817796	8	0.987251
313866	213556	213556_313866	Plekhh2	Chr17 cM	Chr17:84819323-84929566(+)	pleckstrin homology domain containing, family H (with MyTH4 domain) member 2	Plekhh2	Chr6 q12	pleckstrin homology, MyTH4 and FERM domain containing H2	-0.0676278	0.0284212	0.0173371	-0.123332	-0.0119232	8	0.987251
313837	70536	70536_313837	Qpct	Chr17 cM	Chr17:79359335-79397807(+)	glutaminyl-peptide cyclotransferase (glutaminyl cyclase)	Qpct	Chr6 q12	glutaminyl-peptide cyclotransferase	-0.0752566	0.0316986	0.0175903	-0.137385	-0.0131285	8	0.987251
309142	17771	17771_309142	Tesmin	Chr19 cM	Chr19:3438857-3457823(+)	testis expressed metallothionein like	Tesmin	Chr1 q42	testis expressed metallothionein like protein	0.0904556	0.0381157	0.0176356	0.0157501	0.165161	8	0.987251
680723	320587	320587_680723	Tmem88b	Chr4 cM	Chr4:155866048-155870331(-)	transmembrane protein 88B	Tmem88b	Chr5 q36	transmembrane protein 88B	0.107011	0.0451267	0.0177229	0.0185648	0.195458	8	0.987251
24221	11998	11998_24221	Avp	Chr2 cM	Chr2:130422540-130424474(-)	arginine vasopressin	Avp	Chr3 q36	arginine vasopressin	-0.106382	0.044957	0.0179664	-0.194496	-0.0182681	8	0.987251
170796	170483	170483_170796	Grin3b	Chr10 cM	Chr10:79806549-79813024(+)	glutamate receptor, ionotropic, NMDA3B	Grin3b	Chr7 q11	glutamate ionotropic receptor NMDA type subunit 3B	0.0910253	0.038481	0.0180076	0.0156039	0.166447	8	0.987251
29143	14824	14824_29143	Grn	Chr11 cM	Chr11:102321333-102327635(+)	granulin	Grn	Chr10 q32.1	granulin precursor	-0.0537127	0.022744	0.0181955	-0.0982901	-0.00913517	8	0.987251
304132	53858	53858_304132	Rwdd2b	Chr16 cM	Chr16:87230295-87237461(-)	RWD domain containing 2B	Rwdd2b	Chr11 q11	RWD domain containing 2B	-0.0831108	0.0352026	0.0182292	-0.152107	-0.014115	8	0.987251
361364	114255	114255_361364	Dok4	Chr8 cM	Chr8:95590456-95602940(-)	docking protein 4	Dok4	Chr19 p13	docking protein 4	-0.0549125	0.0232673	0.0182713	-0.100516	-0.00930946	8	0.987251
364137	21982	21982_364137	Tmem165	Chr5 cM	Chr5:76331727-76357091(+)	transmembrane protein 165	Tmem165	Chr14 p11	transmembrane protein 165	-0.0339437	0.0143926	0.0183534	-0.0621527	-0.00573469	8	0.987251
311854	30934	30934_311854	Tor1b	Chr2 cM	Chr2:30842971-30849027(+)	torsin family 1, member B	Tor1b	Chr3 p12	torsin family 1, member B	-0.0378017	0.0160317	0.0183768	-0.0692233	-0.00638018	8	0.987251
290308	239133	239133_290308	Dleu7	Chr14 cM	Chr14:62513678-62530428(-)	deleted in lymphocytic leukemia, 7	Dleu7	Chr15 p12	deleted in lymphocytic leukemia, 7	0.0692958	0.0295412	0.0189895	0.0113962	0.127195	8	0.987251
299339	21928	21928_299339	Tnfaip2	Chr12 cM	Chr12:111408903-111421452(+)	tumor necrosis factor, alpha-induced protein 2	Tnfaip2	Chr6 q32	TNF alpha induced protein 2	-0.0843301	0.0359685	0.0190499	-0.154827	-0.0138331	8	0.987251
297783	17864	17864_297783	Mybl1	Chr1 cM	Chr1:9737640-9770434(-)	myeloblastosis oncogene-like 1	Mybl1	Chr5 q11	MYB proto-oncogene like 1	0.119762	0.0511403	0.0191896	0.0195286	0.219995	8	0.987251
305454	231125	231125_305454	Zfyve28	Chr5 cM	Chr5:34352237-34445793(-)	zinc finger, FYVE domain containing 28	Zfyve28	Chr14 q21	zinc finger FYVE-type containing 28	-0.0593625	0.0253584	0.0192351	-0.109064	-0.009661	8	0.987251
361994	171388	171388_361994	Bnipl	Chr3 cM	Chr3:95148587-95158504(-)	BCL2/adenovirus E1B 19kD interacting protein like	Bnipl	Chr2 q34	BCL2 interacting protein like	0.0855175	0.0365518	0.0193031	0.0138773	0.157158	7	0.987251
365493	78832	78832_365493	Cacul1	Chr19 cM	Chr19:60513143-60569420(-)	CDK2 associated, cullin domain 1	Cacul1	Chr1 q55	CDK2-associated, cullin domain 1	0.0378065	0.0161776	0.0194408	0.00609903	0.0695139	8	0.987251
498909	67914	67914_498909	Coq9	Chr8 cM	Chr8:95565041-95581523(+)	coenzyme Q9	Coq9	Chr19 p13	coenzyme Q9	-0.0414277	0.0177287	0.0194518	-0.0761754	-0.00668008	8	0.987251
300260	170574	170574_300260	Sp7	Chr15 cM	Chr15:102265038-102275498(-)	Sp7 transcription factor 7	Sp7	Chr7 q36	Sp7 transcription factor	0.0652713	0.0279578	0.0195626	0.0104749	0.120068	8	0.987251
363131	75669	75669_363131	Pik3r4	Chr9 cM	Chr9:105520177-105564856(+)	phosphoinositide-3-kinase regulatory subunit 4	Pik3r4	Chr8 q32	phosphoinositide-3-kinase, regulatory subunit 4	0.0664253	0.028487	0.0197124	0.0105918	0.122259	8	0.987251
29581	15559	15559_29581	Htr2b	Chr1 cM	Chr1:86026748-86039692(-)	5-hydroxytryptamine (serotonin) receptor 2B	Htr2b	Chr9 q35	5-hydroxytryptamine receptor 2B	-0.0798819	0.0342587	0.0197152	-0.147028	-0.012736	8	0.987251
114027	13142	13142_114027	Dao	Chr5 cM	Chr5:114141764-114163743(+)	D-amino acid oxidase	Dao	Chr12 q16	D-amino-acid oxidase	-0.079588	0.0341615	0.0198191	-0.146543	-0.0126326	8	0.987251
303019	240055	240055_303019	Neurl1b	Chr17 cM	Chr17:26633833-26665295(+)	neuralized E3 ubiquitin protein ligase 1B	Neurl1b	Chr10 q12	neuralized E3 ubiquitin protein ligase 1B	-0.0813509	0.0349921	0.0200808	-0.149934	-0.0127676	8	0.987251
29463	19243	19243_29463	Ptp4a1	Chr1 cM	Chr1:30979384-30988846(-)	protein tyrosine phosphatase 4a1	Ptp4a1	Chr9 q21	protein tyrosine phosphatase 4A1	0.0571033	0.0245904	0.0202234	0.00890697	0.1053	8	0.987251
29528	22319	22319_29528	Vamp3	Chr4 cM	Chr4:151131762-151142410(-)	vesicle-associated membrane protein 3	Vamp3	Chr5 q36	vesicle-associated membrane protein 3	0.0499427	0.0215133	0.020261	0.00777739	0.092108	8	0.987251
309070	22276	22276_309070	Uros	Chr7 cM	Chr7:133287972-133311801(-)	uroporphyrinogen III synthase	Uros	Chr1 q41	uroporphyrinogen III synthase	-0.0633821	0.0273098	0.0202947	-0.116908	-0.00985587	8	0.987251
25596	103963	103963_25596	Rpn1	Chr6 cM	Chr6:88061464-88082286(+)	ribophorin I	Rpn1	Chr4	ribophorin I	0.0354854	0.0153037	0.0204086	0.00549073	0.06548	8	0.987251
303685	60441	60441_303685	Mrpl38	Chr11 cM	Chr11:116022643-116029694(-)	mitochondrial ribosomal protein L38	Mrpl38	Chr10 q32.1	mitochondrial ribosomal protein L38	-0.0674657	0.029096	0.0204098	-0.124493	-0.0104386	8	0.987251
25135	17975	17975_25135	Ncl	Chr1 cM	Chr1:86272441-86287122(-)	nucleolin	Ncl	Chr9 q35	nucleolin	0.0379331	0.0163725	0.0205108	0.00584348	0.0700226	8	0.987251
500354	320135	320135_500354	BC049715	Chr6 cM	Chr6:136804624-136817660(+)	cDNA sequence BC049715	C4h12orf60	Chr4 q43	similar to human chromosome 12 open reading frame 60	0.0809125	0.0349341	0.0205502	0.0124429	0.149382	7	0.987251
252928	30055	30055_252928	Timm13	Chr10 cM	Chr10:80735284-80736803(-)	translocase of inner mitochondrial membrane 13	Timm13	Chr7 q11	translocase of inner mitochondrial membrane 13	-0.0402925	0.0174168	0.0206991	-0.0744289	-0.00615623	8	0.987251
117108	76898	76898_117108	B3gat1	Chr9 cM	Chr9:26644813-26672646(+)	beta-1,3-glucuronyltransferase 1	B3gat1	Chr8 q13	beta-1,3-glucuronyltransferase 1	-0.0568226	0.0245658	0.0207185	-0.104971	-0.00867445	8	0.987251
361887	67285	67285_361887	Cwc27	Chr13 cM	Chr13:104767648-104953649(-)	CWC27 spliceosome-associated protein	Cwc27	Chr2 q13	CWC27 spliceosome associated cyclophilin	-0.0362563	0.0156766	0.0207352	-0.0669818	-0.00553081	8	0.987251
80843	53421	53421_80843	Sec61a1	Chr6 cM	Chr6:88480589-88495782(-)	SEC61 translocon subunit alpha 1	Sec61a1	Chr4 q34	SEC61 translocon subunit alpha 1	-0.0365035	0.0157868	0.0207623	-0.067445	-0.00556193	8	0.987251
497935	80515	80515_497935	Rnf227	Chr11 cM	Chr11:69231287-69233467(+)	ring finger protein 227	Rnf227	Chr10 q24	ring finger protein 227	-0.0549112	0.0237523	0.0207871	-0.101465	-0.00835762	7	0.987251
378947	69550	69550_378947	Bst2	Chr8 cM	Chr8:71986899-71990100(-)	bone marrow stromal cell antigen 2	Bst2	Chr16 p14	bone marrow stromal cell antigen 2	-0.106654	0.0461803	0.0209154	-0.197165	-0.016142	8	0.987251
300989	69536	69536_300989	Hemk1	Chr9 cM	Chr9:107204283-107215549(-)	HemK methyltransferase family member 1	Hemk1	Chr8 q32	HemK methyltransferase family member 1	-0.0807487	0.0349667	0.0209267	-0.149282	-0.0122152	8	0.987251
79244	15488	15488_79244	Hsd17b4	Chr18 cM	Chr18:50261268-50329336(+)	hydroxysteroid (17-beta) dehydrogenase 4	Hsd17b4	Chr18 q11	hydroxysteroid (17-beta) dehydrogenase 4	0.0353659	0.0153153	0.0209335	0.00534839	0.0653834	8	0.987251
315746	76524	76524_315746	Cln6	Chr9 cM	Chr9:62746067-62759288(+)	ceroid-lipofuscinosis, neuronal 6	Cln6	Chr8 q24	CLN6, transmembrane ER protein	-0.0511973	0.0221954	0.0210735	-0.0946994	-0.00769517	8	0.987251
315189	109270	109270_315189	Prr5	Chr15 cM	Chr15:84553821-84587874(+)	proline rich 5 (renal)	Prr5	Chr7 q34	proline rich 5	-0.0557985	0.0242454	0.0213687	-0.103319	-0.00827838	8	0.987251
29674	26444	26444_29674	Psma7	Chr2 cM	Chr2:179678167-179684226(-)	proteasome subunit alpha 7	Psma7	Chr3 q43	proteasome 20S subunit alpha 7	-0.0347677	0.0151073	0.0213696	-0.0643773	-0.00515802	8	0.987251
690211	64451	64451_690211	Dip2a	Chr10 cM	Chr10:76098581-76181194(-)	disco interacting protein 2 homolog A	Dip2a	Chr20 p12	disco-interacting protein 2 homolog A	0.0538421	0.0233963	0.0213742	0.0079862	0.0996979	8	0.987251
303183	67826	67826_303183	Snap47	Chr11 cM	Chr11:59297967-59340868(-)	synaptosomal-associated protein, 47	Snap47	Chr10 q22	synaptosome associated protein 47	-0.0305755	0.0132874	0.0213861	-0.0566183	-0.00453277	8	0.987251
689936	243270	243270_689936	Hcar1	Chr5 cM	Chr5:124014802-124018066(-)	hydrocarboxylic acid receptor 1	Hcar1	Chr12 q15	hydroxycarboxylic acid receptor 1	0.0864092	0.0375567	0.0214048	0.0127994	0.160019	7	0.987251
296741	66587	66587_296741	Fastk	Chr5 cM	Chr5:24646036-24650280(-)	Fas-activated serine/threonine kinase	Fastk	Chr4 q11	Fas-activated serine/threonine kinase	-0.0524052	0.0227955	0.0215092	-0.0970837	-0.00772679	8	0.987251
246297	214384	214384_246297	Myocd	Chr11 cM	Chr11:65067387-65160815(-)	myocardin	Myocd	Chr10 q24	myocardin	0.0999915	0.0435685	0.0217307	0.0145988	0.185384	7	0.987251
353231	234847	234847_353231	Spg7	Chr8 cM	Chr8:123792247-123824499(+)	SPG7, paraplegin matrix AAA peptidase subunit	Spg7	Chr19 q12	SPG7 matrix AAA peptidase subunit, paraplegin	-0.0416934	0.0181677	0.0217377	-0.0773014	-0.00608536	8	0.987251
312226	243753	243753_312226	Slc23a4	Chr6 cM	Chr6:34922213-34965339(-)	solute carrier family 23 member 4	Slc23a4	Chr4 q22	solute carrier family 23 member 4	-0.0973389	0.0424363	0.021804	-0.180513	-0.0141653	8	0.987251
113893	104069	104069_113893	Sncb	Chr13 cM	Chr13:54906673-54914408(-)	synuclein, beta	Sncb	Chr17 p14	synuclein, beta	-0.0751956	0.032792	0.0218418	-0.139467	-0.0109245	8	0.987251
117025	214951	214951_117025	Rhbdl1	Chr17 cM	Chr17:26053439-26056101(-)	rhomboid like 1	Rhbdl1	Chr10 q12	rhomboid like 1	-0.0527214	0.0230022	0.0219045	-0.0978048	-0.00763801	8	0.987251
171106	107527	107527_171106	Il1rl2	Chr1 cM	Chr1:40363770-40406722(+)	interleukin 1 receptor-like 2	Il1rl2	Chr9 q22	interleukin 1 receptor-like 2	0.0941319	0.0410914	0.0219755	0.0135942	0.17467	8	0.987251
29189	14148	14148_29189	Fdx1	Chr9 cM	Chr9:51854606-51874856(-)	ferredoxin 1	Fdx1	Chr8 q24	ferredoxin 1	-0.0781578	0.0341461	0.0220838	-0.145083	-0.0112327	8	0.987251
24888	12048	12048_24888	Bcl2l1	Chr2 cM	Chr2:152622588-152673648(-)	BCL2-like 1	Bcl2l1	Chr3 q41	Bcl2-like 1	-0.0540101	0.0236011	0.0221111	-0.100267	-0.00775273	8	0.987251
365668	72198	72198_365668	Mtrex	Chr13 cM	Chr13:113004306-113063914(-)	Mtr4 exosome RNA helicase	Mtrex	Chr2 q14	Mtr4 exosome RNA helicase	0.039012	0.0170508	0.0221385	0.00559301	0.072431	8	0.987251
287910	20305	20305_287910	Ccl6	Chr11 cM	Chr11:83478712-83483913(-)	C-C motif chemokine ligand 6	Ccl6	Chr10 q26	C-C motif chemokine ligand 6	-0.129823	0.0567667	0.0221985	-0.241084	-0.0185622	8	0.987251
100034253	237107	237107_100034253	Gnl3l	ChrX cM	ChrX:149766137-149800318(-)	guanine nucleotide binding protein nucleolar 3 like	Gnl3l	ChrX q12	G protein nucleolar 3 like	-0.0624632	0.0273202	0.0222348	-0.11601	-0.00891647	8	0.987251
24538	15450	15450_24538	Lipc	Chr9 cM	Chr9:70705410-70859503(-)	lipase, hepatic	Lipc	Chr8 q24	lipase C, hepatic type	-0.0992405	0.0434091	0.0222442	-0.184321	-0.0141604	8	0.987251
680616	228852	228852_680616	Ppp1r16b	Chr2 cM	Chr2:158508653-158608254(+)	protein phosphatase 1, regulatory subunit 16B	Ppp1r16b	Chr3 q42	protein phosphatase 1, regulatory subunit 16B	-0.0692536	0.0303406	0.0224576	-0.12872	-0.00978711	8	0.987251
363555	215001	215001_363555	Wfikkn1	Chr17 cM	Chr17:26096602-26099832(-)	WAP, FS, Ig, KU, and NTR-containing protein 1	Wfikkn1	Chr10 q12	WAP, follistatin/kazal, immunoglobulin, kunitz and netrin domain containing 1	-0.0702553	0.0307799	0.0224594	-0.130583	-0.00992785	8	0.987251
687147	320360	320360_687147	Ric3	Chr7 cM	Chr7:108633519-108682538(-)	RIC3 acetylcholine receptor chaperone	Ric3	Chr1	RIC3 acetylcholine receptor chaperone	-0.0369297	0.0161821	0.0224818	-0.0686461	-0.00521329	8	0.987251
306506	244418	244418_306506	Prag1	Chr8 cM	Chr8:36561982-36614941(+)	PEAK1 related kinase activating pseudokinase 1	Prag1	Chr16 q12.2	PEAK1 related kinase activating pseudokinase 1	-0.158025	0.0692447	0.0224825	-0.293742	-0.0223073	8	0.987251
298576	68350	68350_298576	Mul1	Chr4 cM	Chr4:138161982-138169576(+)	mitochondrial ubiquitin ligase activator of NFKB 1	Mul1	Chr5 q36	mitochondrial E3 ubiquitin protein ligase 1	-0.0428439	0.0187853	0.0225655	-0.0796624	-0.00602536	8	0.987251
310548	633285	633285_310548	Rbm46	Chr3 cM	Chr3:82744535-82783790(-)	RNA binding motif protein 46	Rbm46	Chr2 q34	RNA binding motif protein 46	0.101141	0.0444088	0.0227559	0.0141017	0.188181	8	0.987251
308942	19347	19347_308942	Dennd5a	Chr7 cM	Chr7:109492987-109559677(-)	DENN domain containing 5A	Dennd5a	Chr1 q33	DENN domain containing 5A	0.0335141	0.014716	0.0227623	0.00467139	0.0623569	8	0.987251
360612	217140	217140_360612	Scrn2	Chr11 cM	Chr11:96920764-96924784(+)	secernin 2	Scrn2	Chr10 q31	secernin 2	-0.0658975	0.0289387	0.0227781	-0.122616	-0.00917858	8	0.987251
363256	11790	11790_363256	Speg	Chr1 cM	Chr1:75351941-75408964(+)	SPEG complex locus	Speg	Chr9 q33	striated muscle enriched protein kinase	-0.0462212	0.0203163	0.0229013	-0.0860404	-0.00640194	7	0.987251
361245	12763	12763_361245	Cmah	Chr13 cM	Chr13:24511387-24661272(+)	cytidine monophospho-N-acetylneuraminic acid hydroxylase	Cmahp	Chr17 p11	cytidine monophospho-N-acetylneuraminic acid hydroxylase, pseudogene	-0.0985191	0.0433538	0.0230597	-0.183491	-0.0135472	8	0.987251
65171	56807	56807_65171	Scamp5	Chr9 cM	Chr9:57348610-57375343(-)	secretory carrier membrane protein 5	Scamp5	Chr8 q24	secretory carrier membrane protein 5	-0.0453787	0.0199709	0.0230722	-0.084521	-0.00623638	7	0.987251
140938	19183	19183_140938	Psmc3ip	Chr11 cM	Chr11:100982649-100986262(-)	proteasome (prosome, macropain) 26S subunit, ATPase 3, interacting protein	Psmc3ip	Chr10 q31	PSMC3 interacting protein	-0.0476815	0.0209931	0.0231291	-0.0888272	-0.00653581	8	0.987251
312706	14791	14791_312706	Emg1	Chr6 cM	Chr6:124681344-124689118(-)	EMG1 N1-specific pseudouridine methyltransferase	Emg1	Chr4 q42	EMG1 N1-specific pseudouridine methyltransferase	-0.0459258	0.0202321	0.0232112	-0.08558	-0.0062715	8	0.987251
300036	22122	22122_300036	Gfus	Chr15 cM	Chr15:75796532-75801613(-)	GDP-L-fucose synthase	Gfus	Chr7 q34	GDP-L-fucose synthase	-0.0512399	0.0225906	0.0233173	-0.0955168	-0.00696313	8	0.987251
79216	14560	14560_79216	Gdf10	Chr14 cM	Chr14:33645544-33658471(+)	growth differentiation factor 10	Gdf10	Chr16 p16	growth differentiation factor 10	-0.0707713	0.0312027	0.0233221	-0.131927	-0.00961518	8	0.987251
366232	19700	19700_366232	Rem1	Chr2 cM	Chr2:152468928-152477111(+)	rad and gem related GTP binding protein 1	Rem1	Chr3 q41	RRAD and GEM like GTPase 1	0.0828165	0.0365195	0.0233456	0.0112395	0.154393	8	0.987251
25044	231691	231691_25044	Sds	Chr5 cM	Chr5:120614612-120621997(+)	serine dehydratase	Sds	Chr12 q16	serine dehydratase	-0.0727715	0.0320996	0.0233869	-0.135686	-0.00985747	8	0.987251
360682	66840	66840_360682	Wdr45b	Chr11 cM	Chr11:121218050-121245271(-)	WD repeat domain 45B	Wdr45b	Chr10 q32.3	WD repeat domain 45B	-0.0428096	0.0188946	0.0234694	-0.0798424	-0.00577687	8	0.987251
362320	68152	68152_362320	Fam133b	Chr5 cM	Chr5:3593833-3620238(+)	family with sequence similarity 133, member B	Fam133b	Chr4 q13	family with sequence similarity 133, member B	0.0408178	0.0180357	0.0236251	0.00546856	0.076167	8	0.987251
364510	71838	71838_364510	Phf7	Chr14 cM	Chr14:30959646-30973274(-)	PHD finger protein 7	Phf7	Chr16 p16	PHD finger protein 7	-0.0540841	0.0239242	0.0237813	-0.100975	-0.00719354	8	0.987251
499420	15468	15468_499420	Prmt2	Chr10 cM	Chr10:76043060-76073699(-)	protein arginine N-methyltransferase 2	Prmt2	Chr20 p12	protein arginine methyltransferase 2	-0.0910218	0.0403032	0.023919	-0.170015	-0.0120291	8	0.987251
313552	332934	332934_313552	Zmynd12	Chr4 cM	Chr4:119279881-119311096(+)	zinc finger, MYND domain containing 12	Zmynd12	Chr5 q36	zinc finger, MYND-type containing 12	-0.103947	0.046087	0.0241056	-0.194275	-0.0136177	7	0.987251
24186	11657	11657_24186	Alb	Chr5 cM	Chr5:90608756-90624461(+)	albumin	Alb	Chr14 p22	albumin	-0.0985594	0.0437116	0.024148	-0.184232	-0.0128863	7	0.987251
362424	319776	319776_362424	Tmem72	Chr6 cM	Chr6:116668500-116693943(-)	transmembrane protein 72	Tmem72	Chr4 q42	transmembrane protein 72	0.233037	0.103373	0.0241745	0.0304309	0.435644	8	0.987251
311338	68925	68925_311338	Rpap1	Chr2 cM	Chr2:119594440-119618018(-)	RNA polymerase II associated protein 1	Rpap1	Chr3 q35	RNA polymerase II associated protein 1	-0.0489695	0.0217834	0.024575	-0.0916642	-0.0062748	8	0.987251
89843	13052	13052_89843	Cxadr	Chr16 cM	Chr16:78098377-78156662(+)	coxsackie virus and adenovirus receptor	Cxadr	Chr11 q11	CXADR, Ig-like cell adhesion molecule	-0.105045	0.0467497	0.0246418	-0.196673	-0.0134175	8	0.987251
100361376	235041	235041_100361376	Kank2	Chr9 cM	Chr9:21678069-21709842(-)	KN motif and ankyrin repeat domains 2	Kank2	Chr8	KN motif and ankyrin repeat domains 2	-0.0661093	0.0294355	0.0247102	-0.123802	-0.00841679	8	0.987251
290500	223267	223267_290500	Ggact	Chr14 cM	Chr14:123128272-123150901(-)	gamma-glutamylamine cyclotransferase	Ggact	Chr15 q25	gamma-glutamylamine cyclotransferase	-0.0634426	0.0282757	0.024851	-0.118862	-0.00802315	8	0.987251
299555	240069	240069_299555	Morc2b	Chr17 cM	Chr17:33354562-33369473(-)	microrchidia 2B	Morc2b	Chr7 q11	microrchidia 2B	0.0905201	0.0404271	0.0251498	0.0112844	0.169756	8	0.987251
362283	228960	228960_362283	Stx16	Chr2 cM	Chr2:173918101-173941564(+)	syntaxin 16	Stx16	Chr3 q43	syntaxin 16	-0.0436872	0.0195184	0.0252045	-0.0819426	-0.00543177	8	0.987251
25405	12450	12450_25405	Ccng1	Chr11 cM	Chr11:40639379-40646044(-)	cyclin G1	Ccng1	Chr10 q12	cyclin G1	0.0728722	0.0325807	0.0253082	0.00901517	0.136729	8	0.987251
301128	193796	193796_301128	Kdm4b	Chr17 cM	Chr17:56633062-56709870(+)	lysine (K)-specific demethylase 4B	Kdm4b	Chr9 q11	lysine demethylase 4B	-0.0545901	0.02442	0.0253869	-0.102452	-0.00672772	8	0.987251
25470	16493	16493_25470	Kcna5	Chr6 cM	Chr6:126509514-126512375(-)	potassium voltage-gated channel, shaker-related subfamily, member 5	Kcna5	Chr4 q42	potassium voltage-gated channel subfamily A member 5	0.0967577	0.0433262	0.0255332	0.01184	0.181675	8	0.987251
29337	234779	234779_29337	Plcg2	Chr8 cM	Chr8:118225030-118361881(+)	phospholipase C, gamma 2	Plcg2	Chr19 q12	phospholipase C, gamma 2	0.0660931	0.0296354	0.0257335	0.00800884	0.124177	8	0.987251
311651	77031	77031_311651	Slc9a8	Chr2 cM	Chr2:167263632-167318920(+)	solute carrier family 9 (sodium/hydrogen exchanger), member 8	Slc9a8	Chr3 q42	solute carrier family 9 member A8	-0.0513528	0.0230416	0.0258338	-0.0965134	-0.00619212	8	0.987251
308775	76375	76375_308775	Det1	Chr7 cM	Chr7:78471295-78497011(-)	DET1 partner of COP1 E3 ubiquitin ligase	Det1	Chr1 q31	DET1 partner of COP1 E3 ubiquitin ligase	-0.0648863	0.0291262	0.0258964	-0.121973	-0.00779996	8	0.987251
293950	226123	226123_293950	Morn4	Chr19 cM	Chr19:42063378-42074796(-)	MORN repeat containing 4	Morn4	Chr1 q54	MORN repeat containing 4	-0.0460626	0.0207019	0.0260788	-0.0866376	-0.0054875	8	0.987251
305348	79464	79464_305348	Lias	Chr5 cM	Chr5:65548840-65567766(+)	lipoic acid synthetase	Lias	Chr14 p11	lipoic acid synthetase	-0.0516164	0.0232111	0.0261635	-0.0971094	-0.00612339	8	0.987251
296840	269623	269623_296840	Rbm48	Chr5 cM	Chr5:3633980-3646091(-)	RNA binding motif protein 48	Rbm48	Chr4 q13	RNA binding motif protein 48	0.0418272	0.0188095	0.0261671	0.00496119	0.0786933	8	0.987251
25478	17158	17158_25478	Man2a1	Chr17 cM	Chr17:64907731-65062105(+)	mannosidase 2, alpha 1	Man2a1	Chr9 q37	mannosidase, alpha, class 2A, member 1	0.0640373	0.0288315	0.0263448	0.00752866	0.120546	8	0.987251
25664	19016	19016_25664	Pparg	Chr6 cM	Chr6:115337912-115467360(+)	peroxisome proliferator activated receptor gamma	Pparg	Chr4 q42	peroxisome proliferator-activated receptor gamma	-0.118369	0.053295	0.0263499	-0.222825	-0.0139128	8	0.987251
293856	245469	245469_293856	Pdzd4	ChrX cM	ChrX:72836965-72868575(-)	PDZ domain containing 4	Pdzd4	ChrX	PDZ domain containing 4	-0.0446084	0.0201008	0.0264707	-0.0840052	-0.00521156	8	0.987251
64576	13924	13924_64576	Ptprv	Chr1 cM	Chr1:135036236-135060313(-)	protein tyrosine phosphatase receptor type V	Ptprv	Chr13 q13	protein tyrosine phosphatase, receptor type, V	0.101793	0.0458722	0.0264824	0.0118855	0.191701	8	0.987251
500797	78906	78906_500797	Misp	Chr10 cM	Chr10:79656853-79666286(+)	mitotic spindle positioning	Misp	Chr7 q11	mitotic spindle positioning	0.114533	0.0516423	0.0265669	0.0133164	0.21575	8	0.987251
295647	227960	227960_295647	Gca	Chr2 cM	Chr2:62494671-62524453(+)	grancalcin	Gca	Chr3 q21	grancalcin	0.055432	0.025051	0.0269139	0.0063329	0.104531	8	0.987251
29556	17888	17888_29556	Myh6	Chr14 cM	Chr14:55179378-55204384(-)	myosin, heavy polypeptide 6, cardiac muscle, alpha	Myh6	Chr15 p13	myosin heavy chain 6	-0.0593614	0.0268361	0.0269666	-0.111959	-0.00676367	8	0.987251
25331	11720	11720_25331	Mat1a	Chr14 cM	Chr14:40826992-40846369(+)	methionine adenosyltransferase 1A	Mat1a	Chr16 p14	methionine adenosyltransferase 1A	0.0864551	0.0391134	0.0270795	0.00979421	0.163116	7	0.987251
308576	59047	59047_308576	Pnkp	Chr7 cM	Chr7:44506563-44512416(+)	polynucleotide kinase 3'- phosphatase	Pnkp	Chr1 q22	polynucleotide kinase 3'-phosphatase	-0.0426057	0.0192948	0.0272341	-0.0804228	-0.00478861	8	0.987251
305431	64293	64293_305431	Stk32b	Chr5 cM	Chr5:37604169-37874503(-)	serine/threonine kinase 32B	Stk32b	Chr14 q21	serine/threonine kinase 32B	-0.12957	0.0586946	0.027277	-0.24461	-0.0145309	8	0.987251
191576	106529	106529_191576	Tecr	Chr8 cM	Chr8:84298327-84321120(-)	trans-2,3-enoyl-CoA reductase	Tecr	Chr19 q11	trans-2,3-enoyl-CoA reductase	-0.0432462	0.019601	0.0273613	-0.0816635	-0.00482893	8	0.987251
691024	71901	71901_691024	Fam219a	Chr4 cM	Chr4:41517691-41569538(-)	family with sequence similarity 219, member A	Fam219a	Chr5 q22	family with sequence similarity 219, member A	-0.0576618	0.026155	0.0274807	-0.108925	-0.00639899	8	0.987251
171296	270163	270163_171296	Myo9a	Chr9 cM	Chr9:59658179-59836149(+)	myosin IXa	Myo9a	Chr8 q24	myosin IXA	0.0688785	0.0312564	0.0275483	0.00761704	0.13014	8	0.987251
65200	57274	57274_65200	Slc16a8	Chr15 cM	Chr15:79135214-79138961(-)	solute carrier family 16 (monocarboxylic acid transporters), member 8	Slc16a8	Chr7 q34	solute carrier family 16 member 8	0.0936878	0.0425312	0.0276087	0.0103282	0.177047	8	0.987251
497913	118454	118454_497913	Gjc2	Chr11 cM	Chr11:59066394-59074039(-)	gap junction protein, gamma 2	Gjc2	Chr10 q22	gap junction protein, gamma 2	0.0688843	0.0312886	0.0276953	0.00755968	0.130209	8	0.987251
311325	51944	51944_311325	Knstrn	Chr2 cM	Chr2:118644470-118667691(+)	kinetochore-localized astrin/SPAG5 binding	Knstrn	Chr3 q35	kinetochore-localized astrin/SPAG5 binding protein	0.0879026	0.0400246	0.0280765	0.00945587	0.166349	8	0.987251
24582	17880	17880_24582	Myh11	Chr16 cM	Chr16:14012392-14109227(-)	myosin, heavy polypeptide 11, smooth muscle	Myh11	Chr10 q11	myosin heavy chain 11	-0.090885	0.0413958	0.0281268	-0.172019	-0.00975077	8	0.987251
361221	70930	70930_361221	Nol8	Chr13 cM	Chr13:49806554-49832492(+)	nucleolar protein 8	Nol8	Chr17 p14	nucleolar protein 8	0.0433725	0.0198195	0.0286427	0.0045269	0.082218	8	0.987251
29388	21952	21952_29388	Tnni1	Chr1 cM	Chr1:135709252-135738727(+)	troponin I, skeletal, slow 1	Tnni1	Chr13 q13	troponin I1, slow skeletal type	0.0822962	0.0376346	0.0287634	0.00853367	0.156059	8	0.987251
688459	71583	71583_688459	9130008F23Rik	Chr17 cM	Chr17:41186373-41191449(-)	RIKEN cDNA 9130008F23 gene	C9h6orf141	Chr9 q13	similar to human chromosome 6 open reading frame 141	-0.0987773	0.0452021	0.0288713	-0.187372	-0.0101829	7	0.987251
24790	20683	20683_24790	Sp1	Chr15 cM	Chr15:102314751-102344839(+)	trans-acting transcription factor 1	Sp1	Chr7 q36	Sp1 transcription factor	0.0872665	0.0399366	0.0288797	0.00899215	0.165541	8	0.987251
303375	19364	19364_303375	Rad51d	Chr11 cM	Chr11:82767260-82781440(-)	RAD51 paralog D	Rad51d	Chr10 q26	RAD51 paralog D	-0.063963	0.0292813	0.0289307	-0.121353	-0.00657265	8	0.987251
25186	13641	13641_25186	Efnb1	ChrX cM	ChrX:98179736-98192597(+)	ephrin B1	Efnb1	ChrX q22	ephrin B1	-0.0482165	0.0220777	0.0289658	-0.091488	-0.00494512	8	0.987251
362867	109272	109272_362867	Mybpc1	Chr10 cM	Chr10:88354141-88441014(-)	myosin binding protein C, slow-type	Mybpc1	Chr7 q13	myosin binding protein C1	-0.097563	0.0446748	0.0289735	-0.185124	-0.010002	8	0.987251
114494	12428	12428_114494	Ccna2	Chr3 cM	Chr3:36619014-36626299(-)	cyclin A2	Ccna2	Chr2 q25	cyclin A2	0.103231	0.0472833	0.0290182	0.0105572	0.195904	8	0.987251
287716	19192	19192_287716	Psme3	Chr11 cM	Chr11:101207039-101214363(+)	proteaseome (prosome, macropain) activator subunit 3 (PA28 gamma, Ki)	Psme3	Chr10 q31	proteasome activator subunit 3	-0.034199	0.0156652	0.0290273	-0.0649023	-0.00349572	8	0.987251
289372	226830	226830_289372	Smyd2	Chr1 cM	Chr1:189612689-189654560(-)	SET and MYND domain containing 2	Smyd2	Chr13 q26	SET and MYND domain containing 2	-0.0451414	0.0206929	0.029147	-0.0856987	-0.00458406	8	0.987251
84021	16369	16369_84021	Irs3	Chr5 cM	Chr5:137641294-137643976(-)	insulin receptor substrate 3	Irs3	Chr12 q12	insulin receptor substrate 3	-0.108968	0.0499983	0.0292987	-0.206963	-0.0109736	8	0.987251
301073	74770	74770_301073	Hhatl	Chr9 cM	Chr9:121613082-121621573(-)	hedgehog acyltransferase-like	Hhatl	Chr8 q32	hedgehog acyltransferase-like	0.066514	0.0305291	0.0293535	0.00667801	0.12635	8	0.987251
103693341	57916	57916_103693341	Tnfrsf13b	Chr11 cM	Chr11:61017581-61040198(+)	tumor necrosis factor receptor superfamily, member 13b	Tnfrsf13b	Chr10	TNF receptor superfamily member 13B	0.0911376	0.0418361	0.0293729	0.0091404	0.173135	8	0.987251
293625	57913	57913_293625	Pidd1	Chr7 cM	Chr7:141018026-141023938(-)	p53 induced death domain protein 1	Pidd1	Chr1 q41	p53-induced death domain protein 1	0.0806317	0.0370505	0.0295355	0.00801406	0.153249	8	0.987251
500516	242602	242602_500516	Cimap2	Chr4 cM	Chr4:106448106-106474438(-)	ciliary microtubule associated protein 2	Cimap2	Chr5 q34	ciliary microtubule associated protein 2	-0.147	0.0675906	0.0296405	-0.279475	-0.0145251	7	0.987251
500563	72690	72690_500563	Fam110d	Chr4 cM	Chr4:133978421-133981417(-)	family with sequence similarity 110, member D	Fam110d	Chr5 q36	family with sequence similarity 110, member D	-0.0735182	0.0338065	0.0296542	-0.139778	-0.00725875	8	0.987251
25567	21960	21960_25567	Tnr	Chr1 cM	Chr1:159351339-159759299(+)	tenascin R	Tnr	Chr13 q22	tenascin R	0.0540823	0.0248732	0.0296812	0.0053317	0.102833	8	0.987251
300206	69612	69612_300206	Kansl2	Chr15 cM	Chr15:98415539-98432145(-)	KAT8 regulatory NSL complex subunit 2	Kansl2	Chr7	KAT8 regulatory NSL complex subunit 2	-0.0360005	0.016566	0.0297686	-0.0684693	-0.00353174	8	0.987251
299850	69654	69654_299850	Dctn2	Chr10 cM	Chr10:127102237-127117819(+)	dynactin 2	Dctn2	Chr7 q22	dynactin subunit 2	-0.0377549	0.0173826	0.0298562	-0.0718241	-0.00368562	8	0.987251
303968	73916	73916_303968	Ift57	Chr16 cM	Chr16:49519657-49585489(+)	intraflagellar transport 57	Ift57	Chr11 q21	intraflagellar transport 57	0.0488078	0.0225062	0.0301101	0.00469649	0.0929191	8	0.987251
298943	12033	12033_298943	Bcap29	Chr12 cM	Chr12:31645353-31684657(-)	B cell receptor associated protein 29	Bcap29	Chr6 q16	B-cell receptor-associated protein 29	0.0871732	0.0402128	0.0301741	0.00835756	0.165989	8	0.987251
276720	211480	211480_276720	Kcnj14	Chr7 cM	Chr7:45465871-45474180(-)	potassium inwardly-rectifying channel, subfamily J, member 14	Kcnj14	Chr1 q22	potassium inwardly-rectifying channel, subfamily J, member 14	-0.0474436	0.0218885	0.0301961	-0.0903443	-0.00454284	8	0.987251
314332	217733	217733_314332	Tmem63c	Chr12 cM	Chr12:87068114-87136817(+)	transmembrane protein 63c	Tmem63c	Chr6 q31	transmembrane protein 63c	-0.0514835	0.0237641	0.0302771	-0.0980602	-0.00490685	8	0.987251
294948	74252	74252_294948	Armc1	Chr3 cM	Chr3:19185566-19217229(-)	armadillo repeat containing 1	Armc1	Chr2 q24	armadillo repeat containing 1	0.0425215	0.0196617	0.0305674	0.00398532	0.0810577	8	0.987251
64047	79235	79235_64047	Lrat	Chr3 cM	Chr3:82799889-82811281(-)	lecithin-retinol acyltransferase (phosphatidylcholine-retinol-O-acyltransferase)	Lrat	Chr2 q34	lecithin retinol acyltransferase	0.139261	0.064432	0.0306671	0.0129767	0.265545	7	0.987251
680076	142687	142687_680076	Asb14	Chr14 cM	Chr14:26616514-26637215(+)	ankyrin repeat and SOCS box-containing 14	Asb14	Chr16 p16	ankyrin repeat and SOCS box-containing 14	0.110453	0.0511492	0.0308172	0.0102023	0.210703	8	0.987251
303321	69109	69109_303321	Ccnq	Chr11 cM	Chr11:78641332-78642555(-)	cyclin Q	Ccnq	Chr10 q25	cyclin Q	-0.080697	0.037383	0.0308769	-0.153966	-0.00742768	8	0.987251
29367	12651	12651_29367	Chkb	Chr15 cM	Chr15:89310563-89314111(-)	choline kinase beta	Chkb	Chr7 q34	choline kinase beta	-0.0432177	0.0200302	0.030957	-0.0824762	-0.00395919	8	0.987251
116675	233575	233575_116675	Pgap2	Chr7 cM	Chr7:101859415-101887774(+)	post-GPI attachment to proteins 2	Pgap2	Chr1 q32	post-GPI attachment to proteins 2	-0.042585	0.0197408	0.0309893	-0.0812763	-0.00389379	8	0.987251
291129	22360	22360_291129	Nrsn1	Chr13 cM	Chr13:25436022-25453979(-)	neurensin 1	Nrsn1	Chr17 p11	neurensin 1	-0.0518371	0.0241083	0.0315412	-0.0990884	-0.00458573	8	0.987251
300215	74775	74775_300215	Lmbr1l	Chr15 cM	Chr15:98801798-98815944(-)	limb region 1 like	Lmbr1l	Chr7	limb development membrane protein 1-like	-0.0969357	0.0451021	0.0316145	-0.185334	-0.00853726	8	0.987251
293678	71711	71711_293678	Mus81	Chr19 cM	Chr19:5532589-5538461(-)	MUS81 structure-specific endonuclease subunit	Mus81	Chr1 q43	MUS81 structure-specific endonuclease subunit	-0.0467247	0.0217594	0.0317665	-0.0893723	-0.00407712	8	0.987251
304055	207781	207781_304055	C2cd2	Chr16 cM	Chr16:97656409-97727248(-)	C2 calcium-dependent domain containing 2	C2cd2	Chr11 q12	C2 calcium-dependent domain containing 2	-0.0640175	0.0298244	0.0318347	-0.122472	-0.00556272	8	0.987251
315126	27660	27660_315126	1700088E04Rik	Chr15 cM	Chr15:79018855-79025451(-)	RIKEN cDNA 1700088E04 gene	C7h22orf23	Chr7 q34	similar to human chromosome 22 open reading frame 23	-0.0447803	0.0208686	0.0318867	-0.085682	-0.00387872	8	0.987251
502782	66459	66459_502782	Pyurf	Chr6 cM	Chr6:57663561-57669063(-)	Pigy upstream reading frame	Pyurf	Chr4 q24	PIGY upstream open reading frame	0.041036	0.019127	0.0319172	0.00354772	0.0785243	8	0.987251
24697	19246	19246_24697	Ptpn1	Chr2 cM	Chr2:167773977-167821305(+)	protein tyrosine phosphatase, non-receptor type 1	Ptpn1	Chr3 q42	protein tyrosine phosphatase, non-receptor type 1	-0.0451521	0.021046	0.0319211	-0.0864016	-0.00390263	8	0.987251
689151	399599	399599_689151	Ccdc87	Chr19 cM	Chr19:4889394-4892556(+)	coiled-coil domain containing 87	Ccdc87	Chr1 q43	coiled-coil domain containing 87	-0.112693	0.0525339	0.0319417	-0.215657	-0.00972799	8	0.987251
24699	19264	19264_24699	Ptprc	Chr1 cM	Chr1:137990599-138103446(-)	protein tyrosine phosphatase receptor type C	Ptprc	Chr13 q13	protein tyrosine phosphatase, receptor type, C	0.0841623	0.0392673	0.0320877	0.00719974	0.161125	8	0.987251
298917	67732	67732_298917	Iah1	Chr12 cM	Chr12:21366363-21373608(+)	isoamyl acetate-hydrolyzing esterase 1 homolog	Iah1	Chr6 q16	isoamyl acetate hydrolyzing esterase 1	0.0333703	0.0155717	0.0321123	0.00285034	0.0638903	8	0.987251
292845	110826	110826_292845	Etfb	Chr7 cM	Chr7:43093507-43107224(+)	electron transferring flavoprotein, beta polypeptide	Etfb	Chr1 q22	electron transfer flavoprotein subunit beta	-0.0339613	0.0158627	0.0322776	-0.0650516	-0.00287102	8	0.987251
192248	12554	12554_192248	Cdh13	Chr8 cM	Chr8:119010472-120051660(+)	cadherin 13	Cdh13	Chr19 q12	cadherin 13	-0.0524728	0.0245159	0.0323255	-0.100523	-0.00442261	8	0.987251
314180	320772	320772_314180	Mdga2	Chr12 cM	Chr12:66512834-67269323(-)	MAM domain containing glycosylphosphatidylinositol anchor 2	Mdga2	Chr6 q24	MAM domain containing glycosylphosphatidylinositol anchor 2	0.0548876	0.025657	0.0324125	0.00460086	0.105174	8	0.987251
25241	11830	11830_25241	Aqp5	Chr15 cM	Chr15:99488909-99492710(+)	aquaporin 5	Aqp5	Chr7	aquaporin 5	-0.0790073	0.0369536	0.0325158	-0.151435	-0.00657951	8	0.987251
312701	93671	93671_312701	Cd163	Chr6 cM	Chr6:124281615-124307486(+)	CD163 antigen	Cd163	Chr4 q42	CD163 molecule	-0.0943821	0.0441736	0.032629	-0.180961	-0.00780346	8	0.987251
300120	73225	73225_300120	Fam118a	Chr15 cM	Chr15:84913149-84947031(+)	family with sequence similarity 118, member A	Fam118a	Chr7 q34	family with sequence similarity 118, member A	0.0505539	0.0236727	0.0327173	0.00415624	0.0969515	8	0.987251
50567	17254	17254_50567	Slc3a2	Chr19 cM	Chr19:8684931-8700733(-)	solute carrier family 3 (activators of dibasic and neutral amino acid transport), member 2	Slc3a2	Chr1 q43	solute carrier family 3 member 2	-0.0408214	0.0191193	0.0327537	-0.0782944	-0.00334828	8	0.987251
363058	54725	54725_363058	Cadm1	Chr9 cM	Chr9:47441471-47769413(+)	cell adhesion molecule 1	Cadm1	Chr8 q23	cell adhesion molecule 1	-0.0567095	0.0265655	0.0327855	-0.108777	-0.00464196	8	0.987251
309446	20170	20170_309446	Hps6	Chr19 cM	Chr19:45991947-45994612(+)	HPS6, biogenesis of lysosomal organelles complex 2 subunit 3	Hps6	Chr1 q54	HPS6, biogenesis of lysosomal organelles complex 2 subunit 3	-0.0511308	0.0239646	0.0328756	-0.0981006	-0.00416108	8	0.987251
366366	75426	75426_366366	Igfbpl1	Chr4 cM	Chr4:45809507-45826827(-)	insulin-like growth factor binding protein-like 1	Igfbpl1	Chr5 q22	insulin-like growth factor binding protein-like 1	0.145677	0.0682895	0.0329065	0.0118317	0.279522	8	0.987251
498902	97487	97487_498902	Cmtm4	Chr8 cM	Chr8:105074823-105122439(-)	CKLF-like MARVEL transmembrane domain containing 4	Cmtm4	Chr19 p14	CKLF-like MARVEL transmembrane domain containing 4	-0.0578248	0.0271185	0.0329823	-0.110976	-0.00467348	8	0.987251
365367	12478	12478_365367	Cd19	Chr7 cM	Chr7:126007622-126014061(-)	CD19 antigen	Cd19	Chr1 q36	CD19 molecule	-0.087816	0.0411885	0.0330027	-0.168544	-0.007088	7	0.987251
365813	66949	66949_365813	Trim59	Chr3 cM	Chr3:68942625-68952075(-)	tripartite motif-containing 59	Trim59	Chr2 q32	tripartite motif-containing 59	0.0671397	0.0315006	0.0330579	0.00539968	0.12888	8	0.987251
366311	74438	74438_366311	Clvs1	Chr4 cM	Chr4:9269293-9451691(+)	clavesin 1	Clvs1	Chr5 q13	clavesin 1	0.048126	0.022581	0.0330676	0.00386807	0.0923839	8	0.987251
292735	192192	192192_292735	Shkbp1	Chr7 cM	Chr7:27041558-27055444(-)	Sh3kbp1 binding protein 1	Shkbp1	Chr1 q21	Sh3kbp1 binding protein 1	-0.0833066	0.0391308	0.0332601	-0.160002	-0.00661176	8	0.987251
50866	19342	19342_50866	Rab4b	Chr7 cM	Chr7:26867858-26878308(-)	RAB4B, member RAS oncogene family	Rab4b	Chr1 q21	RAB4B, member RAS oncogene family	-0.0451535	0.0212095	0.0332603	-0.0867234	-0.00358362	8	0.987251
298841	381629	381629_298841	Atraid	Chr5 cM	Chr5:31205984-31211977(+)	all-trans retinoic acid induced differentiation factor	Atraid	Chr6 q14	all-trans retinoic acid-induced differentiation factor	-0.0441511	0.0207625	0.0334631	-0.0848448	-0.00345734	8	0.987251
363253	68818	68818_363253	Zfand2b	Chr1 cM	Chr1:75145290-75148270(+)	zinc finger, AN1 type domain 2B	Zfand2b	Chr9 q33	zinc finger AN1-type containing 2B	-0.0435883	0.0205013	0.0334925	-0.08377	-0.00340659	8	0.987251
25103	108015	108015_25103	Chrnb4	Chr9 cM	Chr9:54935438-54956063(-)	cholinergic receptor, nicotinic, beta polypeptide 4	Chrnb4	Chr8 q24	cholinergic receptor nicotinic beta 4 subunit	0.0645079	0.0303455	0.0335215	0.0050318	0.123984	8	0.987251
29589	18994	18994_29589	Pou3f4	ChrX cM	ChrX:109857886-109860813(+)	POU domain, class 3, transcription factor 4	Pou3f4	ChrX q31	POU class 3 homeobox 4	0.0753878	0.0354784	0.0335955	0.00585142	0.144924	8	0.987251
100362764	67848	67848_100362764	Ddx55	Chr5 cM	Chr5:124690927-124707723(+)	DEAD box helicase 55	Ddx55	Chr12	DEAD-box helicase 55	-0.0474996	0.0223592	0.033638	-0.0913229	-0.00367632	8	0.987251
362819	66118	66118_362819	Sarnp	Chr10 cM	Chr10:128657633-128713507(+)	SAP domain containing ribonucleoprotein	Sarnp	Chr7 q11	SAP domain containing ribonucleoprotein	0.0409026	0.019254	0.0336392	0.00316547	0.0786396	8	0.987251
364206	56193	56193_364206	Plek	Chr11 cM	Chr11:16921206-16958718(-)	pleckstrin	Plek	Chr14 q22	pleckstrin	-0.0842654	0.0396768	0.0336871	-0.16203	-0.00650036	8	0.987251
361506	232798	232798_361506	Leng8	Chr7 cM	Chr7:4140038-4151176(+)	leukocyte receptor cluster (LRC) member 8	Leng8	Chr1 q21	leukocyte receptor cluster member 8	-0.0685504	0.0322798	0.0337011	-0.131818	-0.00528312	8	0.987251
29739	14630	14630_29739	Gclm	Chr3 cM	Chr3:122039206-122060864(+)	glutamate-cysteine ligase, modifier subunit	Gclm	Chr2 q42	glutamate cysteine ligase, modifier subunit	0.0852441	0.0401465	0.0337266	0.00655839	0.16393	7	0.987251
207119	225870	225870_207119	Rin1	Chr19 cM	Chr19:5100509-5107099(+)	Ras and Rab interactor 1	Rin1	Chr1 q43	Ras and Rab interactor 1	-0.0608683	0.0286714	0.033757	-0.117063	-0.0046734	8	0.987251
79219	14803	14803_79219	Grid1	Chr14 cM	Chr14:34542065-35305336(+)	glutamate receptor, ionotropic, delta 1	Grid1	Chr16 p15	glutamate ionotropic receptor delta type subunit 1	-0.0548306	0.0258432	0.033866	-0.105482	-0.00417883	7	0.987251
301343	214895	214895_301343	Lman2l	Chr1 cM	Chr1:36458952-36484352(-)	lectin, mannose-binding 2-like	Lman2l	Chr9 q21	lectin, mannose-binding 2-like	-0.0590089	0.0278376	0.0340268	-0.11357	-0.00444815	8	0.987251
361043	74140	74140_361043	Tm9sf1	Chr14 cM	Chr14:55873422-55881263(-)	transmembrane 9 superfamily member 1	Tm9sf1	Chr15 p13	transmembrane 9 superfamily member 1	-0.0503123	0.0237467	0.0341149	-0.0968549	-0.0037697	8	0.987251
192251	229357	229357_192251	Gpr149	Chr3 cM	Chr3:62436851-62512861(-)	G protein-coupled receptor 149	Gpr149	Chr2 q31	G protein-coupled receptor 149	0.0729439	0.0344326	0.0341366	0.00545722	0.140431	8	0.987251
290291	69008	69008_290291	Cab39l	Chr14 cM	Chr14:59678400-59786353(+)	calcium binding protein 39-like	Cab39l	Chr15 p12	calcium binding protein 39-like	0.0382921	0.0180941	0.034322	0.00282819	0.0737559	8	0.987251
308873	11870	11870_308873	Art1	Chr7 cM	Chr7:101750950-101763140(+)	ADP-ribosyltransferase 1	Art1	Chr1 q32	ADP-ribosyltransferase 1	-0.12882	0.0608937	0.0343885	-0.248169	-0.00947036	7	0.987251
29152	17700	17700_29152	Mstn	Chr1 cM	Chr1:53100799-53107238(+)	myostatin	Mstn	Chr9 q22	myostatin	-0.139265	0.0658697	0.0344935	-0.268368	-0.0101631	8	0.987251
306376	72281	72281_306376	Sh2d4a	Chr8 cM	Chr8:68729219-68800351(+)	SH2 domain containing 4A	Sh2d4a	Chr16 p14	SH2 domain containing 4A	0.0365993	0.0173187	0.0345769	0.00265523	0.0705433	7	0.987251
192280	244416	244416_192280	Ppp1r3b	Chr8 cM	Chr8:35842893-35855293(+)	protein phosphatase 1, regulatory subunit 3B	Ppp1r3b	Chr16 q12.2	protein phosphatase 1, regulatory subunit 3B	0.0946521	0.044795	0.0346003	0.00685549	0.182449	8	0.987251
25065	20495	20495_25065	Slc12a1	Chr2 cM	Chr2:124994430-125071922(+)	solute carrier family 12, member 1	Slc12a1	Chr3 q36	solute carrier family 12 member 1	0.0750312	0.0355188	0.0346491	0.00541563	0.144647	7	0.987251
362304	26429	26429_362304	Orc5	Chr5 cM	Chr5:22691478-22755358(-)	origin recognition complex, subunit 5	Orc5	Chr4 q11	origin recognition complex, subunit 5	-0.0460135	0.0218123	0.0349	-0.0887649	-0.00326211	8	0.987251
361995	70767	70767_361995	Prpf3	Chr3 cM	Chr3:95737436-95763197(-)	pre-mRNA processing factor 3	Prpf3	Chr2 q34	pre-mRNA processing factor 3	-0.0375007	0.0177883	0.0350161	-0.0723651	-0.00263637	8	0.987251
315250	239618	239618_315250	Pdzrn4	Chr15 cM	Chr15:92294762-92669700(+)	PDZ domain containing RING finger 4	Pdzrn4	Chr7 q35	PDZ domain containing RING finger 4	0.0677835	0.032164	0.0350803	0.00474312	0.130824	8	0.987251
362134	109129	109129_362134	Mmadhc	Chr2 cM	Chr2:50169893-50186813(-)	methylmalonic aciduria (cobalamin deficiency) cblD type, with homocystinuria	Mmadhc	Chr3 q12	metabolism of cobalamin associated D	0.0526253	0.0249735	0.0350963	0.00367814	0.101572	8	0.987251
300053	16581	16581_300053	Kifc2	Chr15 cM	Chr15:76544058-76552396(+)	kinesin family member C2	Kifc2	Chr7 q34	kinesin family member C2	-0.0766845	0.0363952	0.0351181	-0.148018	-0.00535118	8	0.987251
100322884	66244	66244_100322884	Nemf	Chr12 cM	Chr12:69358315-69403975(-)	nuclear export mediator factor	Nemf	Chr6	nuclear export mediator factor	0.0378571	0.0179688	0.0351325	0.00263897	0.0730753	8	0.987251
299825	75612	75612_299825	Gns	Chr10 cM	Chr10:121200995-121233154(+)	glucosamine (N-acetyl)-6-sulfatase	Gns	Chr7 q22	glucosamine (N-acetyl)-6-sulfatase	-0.040895	0.0194108	0.0351329	-0.0789394	-0.00285064	8	0.987251
362039	66350	66350_362039	Pla2g12a	Chr3 cM	Chr3:129672255-129689474(+)	phospholipase A2, group XIIA	Pla2g12a	Chr2 q43	phospholipase A2, group XIIA	0.0411924	0.01957	0.0353026	0.00283583	0.079549	8	0.987251
287570	237891	237891_287570	Gas2l2	Chr11 cM	Chr11:83312728-83320281(-)	growth arrest-specific 2 like 2	Gas2l2	Chr10 q26	growth arrest-specific 2 like 2	0.108155	0.0514571	0.0355663	0.00730111	0.209009	8	0.987251
25050	12326	12326_25050	Camk4	Chr18 cM	Chr18:33067984-33324281(+)	calcium/calmodulin-dependent protein kinase IV	Camk4	Chr18 p12	calcium/calmodulin-dependent protein kinase IV	-0.0590635	0.0281195	0.0356892	-0.114177	-0.00395042	8	0.987251
315216	223776	223776_315216	Selenoo	Chr15 cM	Chr15:88973287-88984543(+)	selenoprotein O	Selenoo	Chr7 q34	selenoprotein O	-0.0469036	0.0223312	0.0356965	-0.0906719	-0.00313537	8	0.987251
304653	212123	212123_304653	Dcaf15	Chr8 cM	Chr8:84823701-84831397(-)	DDB1 and CUL4 associated factor 15	Dcaf15	Chr19 q11	DDB1 and CUL4 associated factor 15	-0.0443292	0.0211089	0.0357268	-0.085702	-0.00295649	8	0.987251
289196	68944	68944_289196	Tmco1	Chr1 cM	Chr1:167136239-167161547(+)	transmembrane and coiled-coil domains 1	Tmco1	Chr13 q24	transmembrane and coiled-coil domains 1	0.0891844	0.0424732	0.0357481	0.00593849	0.17243	8	0.987251
365834	229488	229488_365834	Fhip1a	Chr3 cM	Chr3:85567370-85653516(-)	FHF complex subunit HOOK interacting protein 1A	Fhip1a	Chr2 q34	FHF complex subunit HOOK interacting protein 1A	-0.0990516	0.0471863	0.0358029	-0.191535	-0.00656807	8	0.987251
288371	94178	94178_288371	Mcoln1	Chr8 cM	Chr8:3550458-3565232(+)	mucolipin 1	Mcoln1	Chr12 p12	mucolipin TRP cation channel 1	-0.0447479	0.0213316	0.0359286	-0.086557	-0.00293887	8	0.987251
500921	320709	320709_500921	Tmem117	Chr15 cM	Chr15:94527113-94993979(+)	transmembrane protein 117	Tmem117	Chr7 q35	transmembrane protein 117	0.0795494	0.0379386	0.0360118	0.00519114	0.153908	8	0.987251
499847	228413	228413_499847	Prrg4	Chr2 cM	Chr2:104661086-104680221(-)	proline rich Gla (G-carboxyglutamic acid) 4 (transmembrane)	Prrg4	Chr3 q33	proline rich and Gla domain 4	-0.0762441	0.0363886	0.0361467	-0.147564	-0.00492371	8	0.987251
298506	16918	16918_298506	Mycl	Chr4 cM	Chr4:122889445-122896278(+)	v-myc avian myelocytomatosis viral oncogene lung carcinoma derived	Mycl	Chr5 q36	MYCL proto-oncogene, bHLH transcription factor	-0.0892385	0.0426005	0.036191	-0.172734	-0.00574301	8	0.987251
303200	26397	26397_303200	Map2k3	Chr11 cM	Chr11:60822880-60843637(+)	mitogen-activated protein kinase kinase 3	Map2k3	Chr10 q22	mitogen activated protein kinase kinase 3	-0.0714446	0.0341074	0.036198	-0.138294	-0.00459537	8	0.987251
500475	214106	214106_500475	4933430I17Rik	Chr4 cM	Chr4:62443606-62466230(+)	RIKEN cDNA 4933430I17 gene	C5h9orf43	Chr5 q24	similar to human chromosome 9 open reading frame 43	0.0481545	0.0230072	0.0363475	0.00306122	0.0932477	8	0.987251
361352	66943	66943_361352	Slc66a2	Chr18 cM	Chr18:80298458-80335940(+)	solute carrier family 66 member 2	Slc66a2	Chr18 q12.3	solute carrier family 66 member 2	-0.0519888	0.0248401	0.0363543	-0.100674	-0.00330319	8	0.987251
287931	68606	68606_287931	Ppm1f	Chr16 cM	Chr16:16714333-16745228(+)	protein phosphatase 1F (PP2C domain containing)	Ppm1f	Chr11 q23	protein phosphatase, Mg2+/Mn2+ dependent, 1F	-0.0472399	0.022573	0.0363708	-0.0914822	-0.00299755	8	0.987251
313128	26885	26885_313128	Casp8ap2	Chr4 cM	Chr4:32615462-32653271(+)	caspase 8 associated protein 2	Casp8ap2	Chr5 q21	caspase 8 associated protein 2	0.0524386	0.0250759	0.0365106	0.00329074	0.101586	8	0.987251
498703	212483	212483_498703	Fam193b	Chr13 cM	Chr13:55687129-55718920(-)	family with sequence similarity 193, member B	Fam193b	Chr17 p14	family with sequence similarity 193, member B	-0.0519567	0.0248508	0.0365509	-0.100663	-0.00325003	8	0.987251
296318	29812	29812_296318	Ndrg3	Chr2 cM	Chr2:156769265-156833976(-)	N-myc downstream regulated gene 3	Ndrg3	Chr3 q42	NDRG family member 3	-0.0347012	0.0166061	0.0366478	-0.0672486	-0.00215384	8	0.987251
117022	16178	16178_117022	Il1r2	Chr1 cM	Chr1:40123872-40164390(+)	interleukin 1 receptor, type II	Il1r2	Chr9 q22	interleukin 1 receptor type 2	0.0991907	0.0474913	0.0367428	0.00610956	0.192272	8	0.987251
59086	21803	21803_59086	Tgfb1	Chr7 cM	Chr7:25386427-25404502(+)	transforming growth factor, beta 1	Tgfb1	Chr1 q21	transforming growth factor, beta 1	-0.0859513	0.0411569	0.0367637	-0.166617	-0.00528516	8	0.987251
498185	170756	170756_498185	Slc8b1	Chr5 cM	Chr5:120649233-120672089(+)	solute carrier family 8 (sodium/lithium/calcium exchanger), member B1	Slc8b1	Chr12 q16	solute carrier family 8 member B1	0.0514898	0.0246653	0.036839	0.00314678	0.0998329	8	0.987251
65276	14767	14767_65276	Nmur1	Chr1 cM	Chr1:86313964-86317083(-)	neuromedin U receptor 1	Nmur1	Chr9 q35	neuromedin U receptor 1	-0.0923511	0.0442402	0.0368438	-0.17906	-0.00564182	7	0.987251
311604	320799	320799_311604	Zhx3	Chr2 cM	Chr2:160612367-160714910(-)	zinc fingers and homeoboxes 3	Zhx3	Chr3 q42	zinc fingers and homeoboxes 3	-0.0503356	0.0241138	0.0368502	-0.0975978	-0.00307343	8	0.987251
63938	58875	58875_63938	Hibadh	Chr6 cM	Chr6:52523215-52617285(-)	3-hydroxyisobutyrate dehydrogenase	Hibadh	Chr4 q24	3-hydroxyisobutyrate dehydrogenase	0.0323341	0.0154957	0.0369207	0.00196294	0.0627052	8	0.987251
29232	12724	12724_29232	Clcn2	Chr16 cM	Chr16:20521714-20536496(-)	chloride channel, voltage-sensitive 2	Clcn2	Chr11 q23	chloride voltage-gated channel 2	-0.0601609	0.0288589	0.0371002	-0.116723	-0.00359857	8	0.987251
64550	21969	21969_64550	Top1	Chr2 cM	Chr2:160487901-160564684(+)	topoisomerase (DNA) I	Top1	Chr3 q42	DNA topoisomerase I	0.0515224	0.0247163	0.0371096	0.00307946	0.0999654	8	0.987251
292483	74732	74732_292483	Stx11	Chr10 cM	Chr10:12813953-12840042(-)	syntaxin 11	Stx11	Chr1 p13	syntaxin 11	0.110562	0.0530634	0.0371974	0.00656009	0.214565	8	0.987251
691931	70617	70617_691931	Fam241a	Chr3 cM	Chr3:127663337-127689972(-)	family with sequence similarity 241, member A	Fam241a	Chr2 q42	family with sequence similarity 241 member A	-0.0746636	0.035838	0.0372178	-0.144905	-0.0044225	8	0.987251
301517	104086	104086_301517	Cyp27a1	Chr1 cM	Chr1:74752733-74777051(+)	cytochrome P450, family 27, subfamily a, polypeptide 1	Cyp27a1	Chr9 q33	cytochrome P450, family 27, subfamily a, polypeptide 1	0.0759872	0.0364859	0.0372835	0.00447618	0.147498	8	0.987251
314655	224697	224697_314655	Adamts10	Chr17 cM	Chr17:33743178-33772756(+)	ADAM metallopeptidase with thrombospondin type 1 motif 10	Adamts10	Chr7 q11	ADAM metallopeptidase with thrombospondin type 1 motif, 10	-0.0559627	0.0269145	0.0375921	-0.108714	-0.0032112	8	0.987251
296501	107435	107435_296501	Hat1	Chr2 cM	Chr2:71219604-71271966(+)	histone aminotransferase 1	Hat1	Chr3 q23	histone acetyltransferase 1	0.0391557	0.0188347	0.0376254	0.00224035	0.0760711	8	0.987251
362678	67513	67513_362678	Faap20	Chr4 cM	Chr4:155334259-155341144(+)	Fanconi anemia core complex associated protein 20	Faap20	Chr5 q36	FA core complex associated protein 20	-0.0455135	0.0219297	0.0379466	-0.0884948	-0.00253215	8	0.987251
289233	19298	19298_289233	Pex19	Chr1 cM	Chr1:171954322-171964060(+)	peroxisomal biogenesis factor 19	Pex19	Chr13 q24	peroxisomal biogenesis factor 19	-0.0339987	0.0163832	0.0379669	-0.0661093	-0.00188813	8	0.987251
362941	30840	30840_362941	Fbxl6	Chr15 cM	Chr15:76419923-76422946(-)	F-box and leucine-rich repeat protein 6	Fbxl6	Chr7 q34	F-box and leucine-rich repeat protein 6	-0.0579498	0.0279369	0.0380502	-0.112705	-0.00319458	8	0.987251
360741	27886	27886_360741	Ess2	Chr16 cM	Chr16:17718573-17729212(-)	ess-2 splicing factor	Ess2	Chr11 q23	ess-2 splicing factor homolog	-0.0497807	0.024003	0.0380854	-0.0968258	-0.00273565	8	0.987251
366848	80880	80880_366848	Kank3	Chr17 cM	Chr17:34029497-34041894(+)	KN motif and ankyrin repeat domains 3	Kank3	Chr7 q13	KN motif and ankyrin repeat domains 3	-0.046878	0.022616	0.0381929	-0.0912045	-0.00255141	8	0.987251
315196	22422	22422_315196	Wnt7b	Chr15 cM	Chr15:85419638-85466022(-)	wingless-type MMTV integration site family, member 7B	Wnt7b	Chr7 q34	Wnt family member 7B	-0.0856854	0.041339	0.0381957	-0.166708	-0.00466239	8	0.987251
361715	56613	56613_361715	Rps6ka4	Chr19 cM	Chr19:6806578-6818004(-)	ribosomal protein S6 kinase, polypeptide 4	Rps6ka4	Chr1 q43	ribosomal protein S6 kinase A4	-0.0554226	0.0267511	0.0382851	-0.107854	-0.00299146	8	0.987251
360664	69535	69535_360664	Ten1	Chr11 cM	Chr11:116089681-116106144(+)	TEN1 telomerase capping complex subunit	Ten1	Chr10 q32.1	TEN1 subunit of CST complex	-0.0521335	0.0251659	0.0383033	-0.101458	-0.00280927	8	0.987251
170943	27376	27376_170943	Slc25a10	Chr11 cM	Chr11:120382666-120390013(+)	solute carrier family 25 (mitochondrial carrier, dicarboxylate transporter), member 10	Slc25a10	Chr10 q32.3	solute carrier family 25 member 10	-0.0983573	0.0475067	0.038416	-0.191469	-0.00524587	8	0.987251
303008	13650	13650_303008	Rhbdf1	Chr11 cM	Chr11:32159585-32172300(-)	rhomboid 5 homolog 1	Rhbdf1	Chr10 q12	rhomboid 5 homolog 1	-0.0532666	0.0257332	0.0384569	-0.103703	-0.00283033	8	0.987251
297432	80283	80283_297432	Abtb1	Chr6 cM	Chr6:88812896-88818966(-)	ankyrin repeat and BTB domain containing 1	Abtb1	Chr4 q34	ankyrin repeat and BTB domain containing 1	-0.0394804	0.0190823	0.0385499	-0.076881	-0.00207989	8	0.987251
302328	69693	69693_302328	Pof1b	ChrX cM	ChrX:111548128-111608348(-)	premature ovarian failure 1B	Pof1b	ChrX q31	POF1B, actin binding protein	0.0920175	0.0444891	0.0386104	0.00482045	0.179214	8	0.987251
364240	108671	108671_364240	Dnajc9	Chr14 cM	Chr14:20434706-20438978(-)	DnaJ heat shock protein family (Hsp40) member C9	Dnajc9	Chr15 p16	DnaJ heat shock protein family (Hsp40) member C9	0.0537554	0.0259943	0.0386429	0.00280753	0.104703	8	0.987251
363267	71227	71227_363267	Daw1	Chr1 cM	Chr1:83137473-83188295(+)	dynein assembly factor with WDR repeat domains 1	Daw1	Chr9 q35	dynein assembly factor with WD repeats 1	0.177771	0.08598	0.0386788	0.00925351	0.346289	8	0.987251
298566	12259	12259_298566	C1qa	Chr4 cM	Chr4:136623228-136626114(-)	complement component 1, q subcomponent, alpha polypeptide	C1qa	Chr5 q36	complement C1q A chain	-0.144343	0.0698143	0.0386843	-0.281176	-0.00750958	8	0.987251
113956	111175	111175_113956	Pecr	Chr1 cM	Chr1:72298326-72323473(-)	peroxisomal trans-2-enoyl-CoA reductase	Pecr	Chr9 q33	peroxisomal trans-2-enoyl-CoA reductase	-0.055741	0.0269642	0.0387133	-0.10859	-0.00289212	8	0.987251
301323	19076	19076_301323	Prim2	Chr1 cM	Chr1:33492891-33708876(-)	DNA primase, p58 subunit	Prim2	Chr9 q21	DNA primase subunit 2	0.0602737	0.0291648	0.0387665	0.00311169	0.117436	8	0.987251
305896	16391	16391_305896	Irf9	Chr14 cM	Chr14:55841442-55847487(+)	interferon regulatory factor 9	Irf9	Chr15 p13	interferon regulatory factor 9	-0.0623719	0.0302046	0.0389251	-0.121572	-0.00317191	8	0.987251
170906	102193	102193_170906	Zdhhc7	Chr8 cM	Chr8:120807834-120828211(-)	zinc finger, DHHC domain containing 7	Zdhhc7	Chr19 q12	zinc finger DHHC-type palmitoyltransferase 7	-0.0420272	0.0203711	0.039105	-0.0819539	-0.0021006	8	0.987251
366697	20773	20773_366697	Sptlc2	Chr12 cM	Chr12:87351832-87435129(-)	serine palmitoyltransferase, long chain base subunit 2	Sptlc2	Chr6 q31	serine palmitoyltransferase, long chain base subunit 2	0.0488153	0.023669	0.0391683	0.00242491	0.0952056	8	0.987251
360894	226777	226777_360894	C130074G19Rik	Chr1 cM	Chr1:184604123-184615233(-)	RIKEN cDNA C130074G19 gene	C13h1orf115	Chr13 q26	similar to human chromosome 1 open reading frame 115	-0.0785068	0.0380837	0.0392623	-0.15315	-0.0038641	8	0.987251
304469	75695	75695_304469	Rilpl1	Chr5 cM	Chr5:124631143-124669454(-)	Rab interacting lysosomal protein-like 1	Rilpl1	Chr12 q15	Rab interacting lysosomal protein-like 1	-0.0744523	0.0361355	0.0393635	-0.145277	-0.00362808	8	0.987251
245965	66043	66043_245965	Atp5f1d	Chr10 cM	Chr10:79974466-79981652(+)	ATP synthase F1 subunit delta	Atp5f1d	Chr7 q11	ATP synthase F1 subunit delta	-0.0320147	0.0155423	0.0394134	-0.062477	-0.00155238	8	0.987251
689711	73121	73121_689711	Rflna	Chr5 cM	Chr5:125080512-125089611(+)	refilin A	Rflna	Chr12 q15	refilin A	0.0780299	0.0378855	0.0394348	0.00377555	0.152284	8	0.987251
313743	242785	242785_313743	Klhl21	Chr4 cM	Chr4:152093348-152102134(+)	kelch-like 21	Klhl21	Chr5 q36	kelch-like family member 21	-0.058875	0.0285886	0.039457	-0.114908	-0.00284242	8	0.987251
364995	71986	71986_364995	Ddx28	Chr8 cM	Chr8:106736248-106738118(-)	DEAD box helicase 28	Ddx28	Chr19 q12	DEAD-box helicase 28	0.0556762	0.0270417	0.0395037	0.00267543	0.108677	8	0.987251
502228	77106	77106_502228	Tmem181a	Chr17 cM	Chr17:6307135-6358589(+)	transmembrane protein 181A	Tmem181	Chr1 q11	transmembrane protein 181	-0.0319818	0.0155386	0.0395694	-0.0624368	-0.0015267	8	0.987251
293628	68038	68038_293628	Chid1	Chr7 cM	Chr7:141073049-141119770(-)	chitinase domain containing 1	Chid1	Chr1 q41	chitinase domain containing 1	-0.0394401	0.0191641	0.0395883	-0.0770011	-0.00187915	8	0.987251
296285	99311	99311_296285	Commd7	Chr2 cM	Chr2:153458853-153474701(-)	COMM domain containing 7	Commd7	Chr3 q41	COMM domain containing 7	-0.0440525	0.0214059	0.0395936	-0.0860073	-0.00209777	8	0.987251
155205	215335	215335_155205	Slc36a1	Chr11 cM	Chr11:55095176-55127156(+)	solute carrier family 36 (proton/amino acid symporter), member 1	Slc36a1	Chr10 q22	solute carrier family 36 member 1	-0.0626905	0.0304625	0.0395945	-0.122396	-0.00298504	8	0.987251
308453	76889	76889_308453	Coq8b	Chr7 cM	Chr7:26932448-26957375(+)	coenzyme Q8B	Coq8b	Chr1 q21	coenzyme Q8B	-0.0406687	0.0197665	0.0396428	-0.0794104	-0.00192699	8	0.987251
305083	226442	226442_305083	Zfp281	Chr1 cM	Chr1:136552639-136557791(+)	zinc finger protein 281	Zfp281	Chr13 q13	zinc finger protein 281	0.0383052	0.0186243	0.0397125	0.00180214	0.0748082	8	0.987251
499941	52840	52840_499941	Dbndd2	Chr2 cM	Chr2:164328026-164335239(+)	dysbindin domain containing 2	Dbndd2	Chr3 q42	dysbindin domain containing 2	0.0511862	0.0248881	0.0397199	0.00240633	0.099966	8	0.987251
294236	14885	14885_294236	Gtf2h4	Chr17 cM	Chr17:35978624-35984607(-)	general transcription factor II H, polypeptide 4	Gtf2h4	Chr20 p12	general transcription factor 2H subunit 4	-0.0539037	0.0262128	0.0397449	-0.10528	-0.00252761	8	0.987251
680409	19125	19125_680409	Prodh	Chr16 cM	Chr16:17889590-17907148(-)	proline dehydrogenase	Prodh	Chr11 q23	proline dehydrogenase	-0.0541744	0.0263496	0.0397841	-0.105819	-0.00253008	8	0.987251
29253	17161	17161_29253	Maoa	ChrX cM	ChrX:16485937-16554051(+)	monoamine oxidase A	Maoa	ChrX q11	monoamine oxidase A	0.0657726	0.0320041	0.0398665	0.00304569	0.1285	8	0.987251
361679	18218	18218_361679	Dusp8	Chr7 cM	Chr7:141633227-141649580(-)	dual specificity phosphatase 8	Dusp8	Chr1 q41	dual specificity phosphatase 8	-0.0619	0.0301477	0.0400507	-0.120988	-0.00281163	8	0.987251
64313	18242	18242_64313	Oat	Chr7 cM	Chr7:132159207-132178127(-)	ornithine aminotransferase	Oat	Chr1 q41	ornithine aminotransferase	0.0257284	0.0125332	0.0400899	0.0011638	0.0502931	8	0.987251
299805	72068	72068_299805	Cnot2	Chr10 cM	Chr10:116321066-116417416(-)	CCR4-NOT transcription complex, subunit 2	Cnot2	Chr7 q22	CCR4-NOT transcription complex, subunit 2	0.0475472	0.0231703	0.0401626	0.0021342	0.0929601	8	0.987251
25545	20364	20364_25545	Selenow	Chr7 cM	Chr7:15651133-15656296(-)	selenoprotein W	Selenow	Chr1 q21	selenoprotein W	-0.0490904	0.0239254	0.040188	-0.0959834	-0.00219748	8	0.987251
300691	18113	18113_300691	Nnmt	Chr9 cM	Chr9:48503177-48516453(-)	nicotinamide N-methyltransferase	Nnmt	Chr8 q23	nicotinamide N-methyltransferase	0.0726427	0.0354476	0.0404329	0.00316671	0.142119	8	0.987251
306451	23965	23965_306451	Tenm3	Chr8 cM	Chr8:48680717-49296986(-)	teneurin transmembrane protein 3	Tenm3	Chr16 q11	teneurin transmembrane protein 3	0.0870791	0.0424921	0.040433	0.00379599	0.170362	8	0.987251
361628	13690	13690_361628	Eif4g2	Chr7 cM	Chr7:110667192-110682237(-)	eukaryotic translation initiation factor 4, gamma 2	Eif4g2	Chr1 q33	eukaryotic translation initiation factor 4, gamma 2	0.05635	0.0275029	0.0404739	0.00244543	0.110255	8	0.987251
500367	232539	232539_500367	Klhl42	Chr6 cM	Chr6:146992877-147014276(+)	kelch-like 42	Klhl42	Chr4 q44	kelch-like family, member 42	-0.0430733	0.0210524	0.0407565	-0.0843353	-0.00181123	8	0.987251
363024	68682	68682_363024	Slc44a2	Chr9 cM	Chr9:21232015-21266324(+)	solute carrier family 44, member 2	Slc44a2	Chr8 q13	solute carrier family 44 member 2	-0.0499052	0.0244143	0.0409435	-0.0977563	-0.00205417	8	0.987251
300751	73673	73673_300751	Rec114	Chr9 cM	Chr9:58560133-58651247(-)	REC114 meiotic recombination protein	Rec114	Chr8 q24	REC114 meiotic recombination protein	0.112714	0.0551506	0.0409789	0.0046205	0.220807	8	0.987251
94195	20202	20202_94195	S100a9	Chr3 cM	Chr3:90599939-90603028(-)	S100 calcium binding protein A9 (calgranulin B)	S100a9	Chr2 q34	S100 calcium binding protein A9	-0.0824413	0.0403407	0.0409906	-0.161508	-0.00337494	8	0.987251
691215	77883	77883_691215	6030498E09Rik	ChrX cM	ChrX:37861657-38051565(+)	RIKEN cDNA 6030498E09 gene	6030498E09Rikl	ChrX q35	RIKEN cDNA 6030498E09 gene like	-0.119198	0.0583546	0.0410862	-0.233571	-0.00482566	7	0.987251
64158	22142	22142_64158	Tuba1a	Chr15 cM	Chr15:98847728-98851382(-)	tubulin, alpha 1A	Tuba1a	Chr7	tubulin, alpha 1A	0.0269344	0.0131922	0.0411829	0.00107807	0.0527906	8	0.987251
290206	73902	73902_290206	Psmb11	Chr14 cM	Chr14:54862767-54867013(+)	proteasome (prosome, macropain) subunit, beta type, 11	Psmb11	Chr15 p13	proteasome subunit beta 11	-0.118624	0.058112	0.041221	-0.232521	-0.00472662	8	0.987251
117539	16154	16154_117539	Il10ra	Chr9 cM	Chr9:45165135-45180447(-)	interleukin 10 receptor, alpha	Il10ra	Chr8 q22	interleukin 10 receptor subunit alpha	-0.0882132	0.0432226	0.0412602	-0.172928	-0.00349849	8	0.987251
117554	18947	18947_117554	Pnliprp2	Chr19 cM	Chr19:58748155-58765966(+)	pancreatic lipase-related protein 2	Pnliprp2	Chr1 q55	pancreatic lipase related protein 2	0.0850925	0.041714	0.0413601	0.00333452	0.166851	7	0.987251
293019	66412	66412_293019	Arrdc4	Chr7 cM	Chr7:68386742-68398986(-)	arrestin domain containing 4	Arrdc4	Chr1 q22	arrestin domain containing 4	-0.0666709	0.0327049	0.0414942	-0.130771	-0.00257041	8	0.987251
407758	320864	320864_407758	Krt26	Chr11 cM	Chr11:99219376-99228792(-)	keratin 26	Krt26	Chr10 q31	keratin 26	-0.0988083	0.0484991	0.0416179	-0.193865	-0.00375176	8	0.987251
304325	231832	231832_304325	Tmem184a	Chr5 cM	Chr5:139790707-139805725(-)	transmembrane protein 184a	Tmem184a	Chr12 q11	transmembrane protein 184A	0.0525466	0.0257937	0.0416314	0.00199185	0.103101	8	0.987251
497943	216871	216871_497943	Gltpd2	Chr11 cM	Chr11:70410035-70411562(+)	glycolipid transfer protein domain containing 2	Gltpd2	Chr10 q24	glycolipid transfer protein domain containing 2	-0.0967912	0.0475227	0.0416768	-0.189934	-0.00364828	7	0.987251
257634	16869	16869_257634	Lhx1	Chr11 cM	Chr11:84409110-84416361(-)	LIM homeobox protein 1	Lhx1	Chr10 q26	LIM homeobox 1	0.0984726	0.0483695	0.0417664	0.0036701	0.193275	8	0.987251
60323	16801	16801_60323	Arhgef1	Chr7 cM	Chr7:24602337-24626019(+)	Rho guanine nucleotide exchange factor 1	Arhgef1	Chr1 q21	Rho guanine nucleotide exchange factor 1	-0.0421276	0.0206933	0.041769	-0.0826856	-0.00156959	8	0.987251
309444	30838	30838_309444	Fbxw4	Chr19 cM	Chr19:45566693-45648751(-)	F-box and WD-40 domain protein 4	Fbxw4	Chr1 q54	F-box and WD repeat domain containing 4	-0.043338	0.021304	0.0419245	-0.085093	-0.00158298	8	0.987251
294503	18119	18119_294503	Nodal	Chr10 cM	Chr10:61253751-61261117(+)	nodal growth differentiation factor	Nodal	Chr20 q11	nodal growth differentiation factor	0.0804803	0.0395705	0.0419672	0.00292354	0.158037	8	0.987251
297570	74043	74043_297570	Pex26	Chr6 cM	Chr6:121160626-121175796(+)	peroxisomal biogenesis factor 26	Pex26	Chr4 q42	peroxisomal biogenesis factor 26	-0.0590819	0.0290548	0.0420054	-0.116028	-0.00213561	8	0.987251
246282	109910	109910_246282	Zfp91	Chr19 cM	Chr19:12744384-12773490(-)	zinc finger protein 91	Zfp91	Chr1 q43	zinc finger protein 91	0.0288542	0.0141931	0.0420545	0.00103633	0.0566721	7	0.987251
114846	14873	14873_114846	Gsto1	Chr19 cM	Chr19:47843412-47853229(+)	glutathione S-transferase omega 1	Gsto1	Chr1 q54	glutathione S-transferase omega 1	0.0389276	0.0191697	0.042287	0.00135569	0.0764995	8	0.987251
65272	72258	72258_65272	Kcnk10	Chr12 cM	Chr12:98395691-98544472(-)	potassium channel, subfamily K, member 10	Kcnk10	Chr6 q32	potassium two pore domain channel subfamily K member 10	-0.103254	0.0508848	0.0424401	-0.202987	-0.00352198	8	0.987251
296384	98999	98999_296384	Znfx1	Chr2 cM	Chr2:166877713-166904935(-)	zinc finger, NFX1-type containing 1	Znfx1	Chr3 q42	zinc finger, NFX1-type containing 1	0.0436544	0.0215186	0.0424913	0.00147859	0.0858301	8	0.987251
361618	20866	20866_361618	Stim1	Chr7 cM	Chr7:101917013-102086526(+)	stromal interaction molecule 1	Stim1	Chr1 q32	stromal interaction molecule 1	-0.0304095	0.0149929	0.042534	-0.0597951	-0.00102392	8	0.987251
303786	72168	72168_303786	Aifm3	Chr16 cM	Chr16:17307475-17325349(+)	apoptosis-inducing factor, mitochondrion-associated 3	Aifm3	Chr11 q23	apoptosis inducing factor, mitochondria associated 3	-0.0561201	0.0276867	0.0426657	-0.110385	-0.00185511	8	0.987251
360638	11488	11488_360638	Adam11	Chr11 cM	Chr11:102652265-102671088(+)	a disintegrin and metallopeptidase domain 11	Adam11	Chr10 q32.1	ADAM metallopeptidase domain 11	-0.0563013	0.0277908	0.0427751	-0.11077	-0.00183238	8	0.987251
686295	77305	77305_686295	Wdr82	Chr9 cM	Chr9:106048127-106068338(+)	WD repeat domain containing 82	Wdr82	Chr8	WD repeat domain 82	0.0388164	0.0191689	0.0428702	0.00124614	0.0763867	8	0.987251
298859	217378	217378_298859	Dnajc27	Chr12 cM	Chr12:4132583-4160606(+)	DnaJ heat shock protein family (Hsp40) member C27	Dnajc27	Chr6 q14	DnaJ heat shock protein family (Hsp40) member C27	-0.0379215	0.0187328	0.0429359	-0.0746372	-0.00120582	8	0.987251
315999	72825	72825_315999	Mon1a	Chr9 cM	Chr9:107765350-107780338(+)	MON1 homolog A, secretory traffciking associated	Mon1a	Chr8 q32	MON1 homolog A, secretory trafficking associated	-0.0354552	0.017524	0.0430484	-0.0698016	-0.00110886	8	0.987251
363171	66079	66079_363171	Tmem42	Chr9 cM	Chr9:122850391-122852770(+)	transmembrane protein 42	Tmem42	Chr8 q32	transmembrane protein 42	-0.0562016	0.0277806	0.0430682	-0.110651	-0.00175251	8	0.987251
313611	100163	100163_313611	Pafah2	Chr4 cM	Chr4:134123631-134154723(+)	platelet-activating factor acetylhydrolase 2	Pafah2	Chr5 q36	platelet-activating factor acetylhydrolase 2	-0.0628945	0.0310921	0.0430888	-0.123834	-0.00195519	8	0.987251
501998	56410	56410_501998	Cbln3	Chr14 cM	Chr14:56116377-56121713(-)	cerebellin 3 precursor protein	Cbln3	Chr15 p13	cerebellin 3 precursor	-0.0966809	0.0478166	0.0431855	-0.1904	-0.0029621	8	0.987251
308415	13871	13871_308415	Ercc2	Chr7 cM	Chr7:19115942-19129619(+)	excision repair cross-complementing rodent repair deficiency, complementation group 2	Ercc2	Chr1 q21	ERCC excision repair 2, TFIIH core complex helicase subunit	-0.0510686	0.0252722	0.0433066	-0.100601	-0.00153596	8	0.987251
290645	234384	234384_290645	Mpv17l2	Chr8 cM	Chr8:71211295-71213589(-)	MPV17 mitochondrial membrane protein-like 2	Mpv17l2	Chr16 p14	MPV17 mitochondrial inner membrane protein like 2	-0.0333421	0.016506	0.0433841	-0.0656933	-0.000990839	8	0.987251
366214	18088	18088_366214	Nkx2-2	Chr2 cM	Chr2:147019466-147036163(-)	NK2 homeobox 2	Nkx2-2	Chr3 q41	NK2 homeobox 2	0.0415649	0.0205778	0.0433943	0.00123324	0.0818966	8	0.987251
24882	22415	22415_24882	Wnt3	Chr11 cM	Chr11:103664976-103708783(+)	wingless-type MMTV integration site family, member 3	Wnt3	Chr10 q32.1	Wnt family member 3	0.0767882	0.0380215	0.0434252	0.00226733	0.151309	8	0.987251
498332	71883	71883_498332	Coq2	Chr5 cM	Chr5:100802589-100822154(-)	coenzyme Q2 4-hydroxybenzoate polyprenyltransferase	Coq2	Chr14 p22	coenzyme Q2, polyprenyltransferase	-0.0332353	0.0164571	0.0434336	-0.0654906	-0.000980051	8	0.987251
64520	116870	116870_64520	Mta1	Chr12 cM	Chr12:113061898-113100826(+)	metastasis associated 1	Mta1	Chr6 q32	metastasis associated 1	-0.0592223	0.0293294	0.0434653	-0.116707	-0.00173768	8	0.987251
298280	242585	242585_298280	Slc35d1	Chr4 cM	Chr4:103027846-103072361(-)	solute carrier family 35 (UDP-glucuronic acid/UDP-N-acetylgalactosamine dual transporter), member D1	Slc35d1	Chr5 q33	solute carrier family 35 member D1	-0.0596391	0.02957	0.0437083	-0.117595	-0.00168294	8	0.987251
85252	103573	103573_85252	Xpo1	Chr11 cM	Chr11:23206055-23248249(+)	exportin 1	Xpo1	Chr14 q22	exportin 1	0.0398449	0.0197636	0.0437924	0.00110891	0.078581	8	0.987251
113929	19069	19069_113929	Nup88	Chr11 cM	Chr11:70833884-70860799(-)	nucleoporin 88	Nup88	Chr10 q24	nucleoporin 88	-0.0333281	0.0165353	0.0438454	-0.0657367	-0.0009194	8	0.987251
297486	232314	232314_297486	Ppp4r2	Chr6 cM	Chr6:100810596-100846891(+)	protein phosphatase 4, regulatory subunit 2	Ppp4r2	Chr4 q34	protein phosphatase 4, regulatory subunit 2	0.0363224	0.018039	0.0440566	0.000966675	0.0716781	8	0.987251
316102	93730	93730_316102	Lztfl1	Chr9 cM	Chr9:123523469-123546690(-)	leucine zipper transcription factor-like 1	Lztfl1	Chr8 q32	leucine zipper transcription factor-like 1	0.0837611	0.0416157	0.044143	0.0021959	0.165326	8	0.987251
308757	140481	140481_308757	Man2a2	Chr7 cM	Chr7:79998845-80021123(-)	mannosidase 2, alpha 2	Man2a2	Chr1 q31	mannosidase, alpha, class 2A, member 2	-0.0349006	0.0173792	0.0446242	-0.0689632	-0.000837949	8	0.987251
362122	75495	75495_362122	Morn5	Chr2 cM	Chr2:35939485-35969721(+)	MORN repeat containing 5	Morn5	Chr3 p11	MORN repeat containing 5	-0.0564486	0.0281316	0.0447937	-0.111586	-0.00131157	8	0.987251
296599	381356	381356_296599	Cacfd1	Chr2 cM	Chr2:26899938-26911101(+)	calcium channel flower domain containing 1	Cacfd1	Chr3 p12	calcium channel flower domain containing 1	-0.0448889	0.0223813	0.0448945	-0.0887555	-0.00102232	8	0.987251
113955	93695	93695_113955	Gpnmb	Chr6 cM	Chr6:49013449-49044413(+)	glycoprotein (transmembrane) nmb	Gpnmb	Chr4 q24	glycoprotein nmb	0.0600986	0.0299714	0.0449421	0.00135567	0.118841	8	0.987251
299647	328801	328801_299647	Zfp414	Chr17 cM	Chr17:33848066-33850690(+)	zinc finger protein 414	Zfp414	Chr7 q13	zinc finger protein 414	-0.0535499	0.0267333	0.0451647	-0.105946	-0.00115362	8	0.987251
290823	244373	244373_290823	Erlin2	Chr8 cM	Chr8:27513399-27529465(+)	ER lipid raft associated 2	Erlin2	Chr16 q12.3	ER lipid raft associated 2	-0.0465279	0.0232377	0.0452566	-0.0920729	-0.000982906	8	0.987251
114106	63857	63857_114106	Bco1	Chr8 cM	Chr8:117822593-117860459(+)	beta-carotene oxygenase 1	Bco1	Chr19 q12	beta-carotene oxygenase 1	0.0717724	0.0358512	0.0452895	0.00150543	0.142039	8	0.987251
619382	78618	78618_619382	Acap2	Chr16 cM	Chr16:30911230-31020063(-)	ArfGAP with coiled-coil, ankyrin repeat and PH domains 2	Acap2	Chr11 q22	ArfGAP with coiled-coil, ankyrin repeat and PH domains 2	-0.0495876	0.0247779	0.0453622	-0.0981514	-0.00102373	8	0.987251
25433	15200	15200_25433	Hbegf	Chr18 cM	Chr18:36637980-36648858(-)	heparin-binding EGF-like growth factor	Hbegf	Chr18 p11	heparin-binding EGF-like growth factor	-0.0642556	0.0321108	0.0453861	-0.127192	-0.00131958	8	0.987251
316628	65247	65247_316628	Asb1	Chr1 cM	Chr1:91468266-91487311(+)	ankyrin repeat and SOCS box-containing 1	Asb1	Chr9 q36	ankyrin repeat and SOCS box-containing 1	-0.036335	0.0181637	0.0454553	-0.0719353	-0.000734777	8	0.987251
64829	382018	382018_64829	Unc13a	Chr8 cM	Chr8:72079356-72124418(-)	unc-13 homolog A	Unc13a	Chr16 p14	unc-13 homolog A	-0.0516419	0.025832	0.0455928	-0.102272	-0.00101209	8	0.987251
311171	241528	241528_311171	Lrrc55	Chr2 cM	Chr2:85018411-85029110(-)	leucine rich repeat containing 55	Lrrc55	Chr3 q24	leucine rich repeat containing 55	0.109205	0.0546595	0.0457251	0.00207478	0.216336	8	0.987251
266775	241197	241197_266775	Serpinb10	Chr1 cM	Chr1:107456757-107477001(+)	serine (or cysteine) peptidase inhibitor, clade B (ovalbumin), member 10	Serpinb10	Chr13 p11	serpin family B member 10	-0.137621	0.0689015	0.0457856	-0.272666	-0.00257693	7	0.987251
81811	21832	21832_81811	Thpo	Chr16 cM	Chr16:20543204-20553261(-)	thrombopoietin	Thpol1	Chr11 q23	thrombopoietin like 1	-0.0813841	0.0407775	0.0459548	-0.161307	-0.00146163	7	0.987251
361295	268996	268996_361295	Ss18	Chr18 cM	Chr18:14757255-14815971(-)	SS18, subunit of BAF chromatin remodeling complex	Ss18	Chr18 p13	SS18 subunit of BAF chromatin remodeling complex	0.0337614	0.0169174	0.0459705	0.000603952	0.0669188	8	0.987251
500855	68036	68036_500855	Zfp706	Chr15 cM	Chr15:36997271-37007646(-)	zinc finger protein 706	Zfp706	Chr7 q22	zinc finger protein 706	0.0313577	0.0157193	0.0460591	0.000548406	0.0621669	8	0.987251
84508	22644	22644_84508	Rnf103	Chr6 cM	Chr6:71470878-71487865(+)	ring finger protein 103	Rnf103	Chr4 q32	ring finger protein 103	0.0371778	0.0186565	0.0462888	0.000611678	0.0737439	8	0.987251
294430	215900	215900_294430	Calhm6	Chr10 cM	Chr10:34002063-34003968(-)	calcium homeostasis modulator family member 6	Calhm6	Chr20 q11	calcium homeostasis modulator family member 6	0.0960354	0.0482212	0.0464194	0.00152356	0.190547	7	0.987251
305443	78890	78890_305443	Trmt44	Chr5 cM	Chr5:35713547-35732414(-)	tRNA methyltransferase 44	Trmt44	Chr14 q21	tRNA methyltransferase 44	0.0547895	0.0275237	0.0465211	0.000844164	0.108735	8	0.987251
362220	76161	76161_362220	Lamp5	Chr2 cM	Chr2:135894159-135911837(+)	lysosomal-associated membrane protein family, member 5	Lamp5	Chr3 q36	lysosomal-associated membrane protein family, member 5	0.118161	0.0593626	0.0465361	0.00181256	0.23451	8	0.987251
298096	71354	71354_298096	Wdr31	Chr4 cM	Chr4:62366890-62389133(-)	WD repeat domain 31	Wdr31	Chr5 q24	WD repeat domain 31	-0.0412624	0.0207571	0.0468262	-0.0819456	-0.000579231	8	0.987251
289084	69399	69399_289084	1700025G04Rik	Chr1 cM	Chr1:151760275-151967941(-)	RIKEN cDNA 1700025G04 gene	C13h1orf21	Chr13 q21	similar to human chromosome 1 open reading frame 21	-0.0436729	0.0219715	0.0468439	-0.0867363	-0.000609587	8	0.987251
24261	11443	11443_24261	Chrnb1	Chr11 cM	Chr11:69674862-69686742(-)	cholinergic receptor nicotinic beta 1 subunit	Chrnb1	Chr10 q24	cholinergic receptor nicotinic beta 1 subunit	0.076316	0.0384067	0.0469171	0.00104021	0.151592	7	0.987251
365549	333669	333669_365549	Gm5134	Chr10 cM	Chr10:75790348-75845425(+)	predicted gene 5134	Slc5a1l1	Chr20 p12	solute carrier family 5 member 1 like 1	0.0905669	0.0455927	0.0469853	0.00120677	0.179927	8	0.987251
499943	75642	75642_499943	Spata25	Chr2 cM	Chr2:164669302-164670454(-)	spermatogenesis associated 25	Spata25	Chr3 q42	spermatogenesis associated 25	-0.121847	0.0613448	0.0470035	-0.242081	-0.00161366	7	0.987251
362829	66094	66094_362829	Lsm7	Chr10 cM	Chr10:80688659-80691043(-)	LSM7 homolog, U6 small nuclear RNA and mRNA degradation associated	Lsm7	Chr7 q11	LSM7 homolog, U6 small nuclear RNA and mRNA degradation associated	0.0487544	0.024571	0.0472313	0.000596002	0.0969127	8	0.987251
287873	208092	208092_287873	Chmp6	Chr11 cM	Chr11:119804267-119810374(+)	charged multivesicular body protein 6	Chmp6	Chr10 q32.3	charged multivesicular body protein 6	-0.0482835	0.0243341	0.047235	-0.0959775	-0.000589435	8	0.987251
304081	209195	209195_304081	Clic6	Chr16 cM	Chr16:92295035-92338129(+)	chloride intracellular channel 6	Clic6	Chr11 q11	chloride intracellular channel 6	0.273117	0.137686	0.0472978	0.00325759	0.542975	8	0.987251
499991	117167	117167_499991	Steap4	Chr5 cM	Chr5:8010472-8032213(+)	STEAP family member 4	Steap4	Chr4 q12	STEAP4 metalloreductase	0.0776467	0.0391527	0.0473477	0.000908853	0.154385	8	0.987251
65172	16885	16885_65172	Limk1	Chr5 cM	Chr5:134684893-134717452(-)	LIM domain kinase 1	Limk1	Chr12 q12	LIM domain kinase 1	-0.0409832	0.0206672	0.0473662	-0.0814901	-0.000476311	8	0.987251
309859	268297	268297_309859	Scml4	Chr10 cM	Chr10:42736366-42836776(+)	Scm polycomb group protein like 4	Scml4	Chr20 q13	Scm polycomb group protein like 4	-0.113326	0.0571493	0.0473699	-0.225336	-0.00131522	8	0.987251
252962	18685	18685_252962	Phtf1	Chr3 cM	Chr3:103875426-103914806(+)	putative homeodomain transcription factor 1	Phtf1	Chr2 q34	putative homeodomain transcription factor 1	0.0337591	0.0170371	0.0475353	0.000366905	0.0671512	8	0.987251
362020	75504	75504_362020	Cfap276	Chr3 cM	Chr3:108444900-108452013(+)	cilia and flagella associated protein 276	Cfap276	Chr2 q34	cilia and flagella associated protein 276	0.103059	0.052036	0.0476445	0.00106995	0.205047	8	0.987251
294283	19732	19732_294283	Rgl2	Chr17 cM	Chr17:34148813-34156661(+)	ral guanine nucleotide dissociation stimulator-like 2	Ralgdsl2	Chr20 p12	ral guanine nucleotide dissociation stimulator like 2	-0.036912	0.0186382	0.0476531	-0.0734421	-0.000381796	8	0.987251
24189	11674	11674_24189	Aldoa	Chr7 cM	Chr7:126394406-126399537(-)	aldolase A, fructose-bisphosphate	Aldoa	Chr1 q36	aldolase, fructose-bisphosphate A	-0.0432776	0.0218787	0.0479212	-0.0861591	-0.000396054	7	0.987251
312492	26903	26903_312492	Dysf	Chr6 cM	Chr6:83985572-84188042(+)	dysferlin	Dysf	Chr4 q34	dysferlin	0.0702323	0.0355206	0.0480163	0.0006131	0.139851	8	0.987251
29700	13180	13180_29700	Pcbd1	Chr10 cM	Chr10:60925110-60930103(+)	pterin 4 alpha carbinolamine dehydratase/dimerization cofactor of hepatocyte nuclear factor 1 alpha (TCF1) 1	Pcbd1	Chr20 q11	pterin-4 alpha-carbinolamine dehydratase 1	0.0941349	0.0476395	0.0481566	0.0007632	0.187507	8	0.987251
292696	56457	56457_292696	Clptm1	Chr7 cM	Chr7:19365505-19398955(-)	cleft lip and palate associated transmembrane protein 1	Clptm1	Chr1 q21	CLPTM1 regulator of GABA type A receptor forward trafficking	-0.0303719	0.0153753	0.0482266	-0.060507	-0.00023681	8	0.987251
362606	68828	68828_362606	Sync	Chr4 cM	Chr4:129181410-129202352(+)	syncoilin	Sync	Chr5 q36	syncoilin, intermediate filament protein	0.0720365	0.0364718	0.0482535	0.000553085	0.14352	8	0.987251
140433	16776	16776_140433	Lama5	Chr2 cM	Chr2:179818166-179867652(-)	laminin, alpha 5	Lama5	Chr3 q43	laminin subunit alpha 5	0.0647008	0.0327699	0.0483368	0.000472911	0.128929	8	0.987251
313596	332937	332937_313596	Tfap2e	Chr4 cM	Chr4:126609799-126630033(-)	transcription factor AP-2, epsilon	Tfap2e	Chr5 q36	transcription factor AP-2 epsilon	0.100374	0.0508567	0.0484204	0.000696529	0.200051	7	0.987251
497941	56310	56310_497941	Gps2	Chr11 cM	Chr11:69804714-69807417(+)	G protein pathway suppressor 2	Gps2	Chr10 q24	G protein pathway suppressor 2	-0.0392326	0.0198871	0.0485222	-0.0782106	-0.000254593	8	0.987251
65170	56214	56214_65170	Scamp4	Chr10 cM	Chr10:80438716-80451617(+)	secretory carrier membrane protein 4	Scamp4	Chr7 q11	secretory carrier membrane protein 4	-0.0436773	0.0221419	0.0485408	-0.0870747	-0.000279846	8	0.987251
360466	106205	106205_360466	Zc3h7a	Chr16 cM	Chr16:10954458-10994257(-)	zinc finger CCCH type containing 7 A	Zc3h7a	Chr10 q11	zinc finger CCCH type containing 7 A	0.0399526	0.0202543	0.0485466	0.000254969	0.0796502	8	0.987251
290553	66175	66175_290553	Mustn1	Chr14 cM	Chr14:30601214-30603567(+)	musculoskeletal, embryonic nuclear protein 1	Mustn1	Chr16 p16	musculoskeletal, embryonic nuclear protein 1	-0.0624983	0.0316882	0.0485769	-0.124606	-0.000390485	8	0.987251
305166	231510	231510_305166	Gpat3	Chr5 cM	Chr5:100994095-101046968(+)	glycerol-3-phosphate acyltransferase 3	Gpat3	Chr14 p22	glycerol-3-phosphate acyltransferase 3	-0.0907699	0.0460616	0.0487671	-0.181049	-0.000490932	8	0.987251
360464	74108	74108_360464	Parn	Chr16 cM	Chr16:13355828-13486035(-)	poly(A)-specific ribonuclease (deadenylation nuclease)	Parn	Chr10 q11	poly(A)-specific ribonuclease	-0.047532	0.0241479	0.0490251	-0.094861	-0.000203074	8	0.987251
314205	238247	238247_314205	Arid4a	Chr12 cM	Chr12:71062764-71145366(+)	AT-rich interaction domain 4A	Arid4a	Chr6 q24	AT-rich interaction domain 4A	0.0342882	0.017421	0.0490439	0.000143651	0.0684328	8	0.987251
292739	66367	66367_292739	2310022A10Rik	Chr7 cM	Chr7:27252658-27281524(+)	RIKEN cDNA 2310022A10 gene	C1h19orf47	Chr1 q21	similar to human chromosome 19 open reading frame 47	-0.0455899	0.0231658	0.04907	-0.0909939	-0.00018577	8	0.987251
300860	215351	215351_300860	Senp6	Chr9 cM	Chr9:79974185-80052235(+)	SUMO/sentrin specific peptidase 6	Senp6	Chr8 q31	SUMO specific peptidase 6	0.0348959	0.0177334	0.04909	0.000139129	0.0696528	8	0.987251
171451	67247	67247_171451	Mtarc2	Chr1 cM	Chr1:184545265-184578648(-)	mitochondrial amidoxime reducing component 2	Mtarc2	Chr13 q26	mitochondrial amidoxime reducing component 2	-0.0347375	0.0176541	0.0491055	-0.0693389	-0.000136123	8	0.987251
362323	71238	71238_362323	Sdhaf3	Chr6 cM	Chr6:6956004-7039661(+)	succinate dehydrogenase complex assembly factor 3	Sdhaf3	Chr4 q21	succinate dehydrogenase complex assembly factor 3	0.0486612	0.0247446	0.0492362	0.000162726	0.0971597	8	0.987251
498267	240892	240892_498267	Styxl2	Chr1 cM	Chr1:165925717-165955467(-)	serine/threonine/tyrosine interacting like 2	Styxl2	Chr13 q23	serine/threonine/tyrosine interacting like 2	0.0828402	0.0421369	0.049301	0.000253461	0.165427	8	0.987251
500678	626215	626215_500678	Ccdc196	Chr12 cM	Chr12:78241016-78255803(+)	coiled-coil domain containing 196	Ccdc196	Chr6 q24	coiled-coil domain containing 196	-0.0905533	0.0461295	0.0496432	-0.180965	-0.00014123	7	0.987251
362367	387524	387524_362367	Znrf2	Chr6 cM	Chr6:54793901-54867209(+)	zinc and ring finger 2	Znrf2	Chr4 q24	zinc and ring finger 2	0.043522	0.0221733	0.0496683	6.3105e-05	0.086981	8	0.987251
362437	320678	320678_362437	Iffo1	Chr6 cM	Chr6:125122204-125138745(+)	intermediate filament family orphan 1	Iffo1	Chr4 q42	intermediate filament family orphan 1	-0.0328612	0.0167524	0.0498117	-0.0656954	-2.70353e-05	8	0.987251
60356	246277	246277_60356	Csad	Chr15 cM	Chr15:102085432-102112685(-)	cysteine sulfinic acid decarboxylase	Csad	Chr7 q36	cysteine sulfinic acid decarboxylase	-0.0421725	0.0215043	0.0498652	-0.0843202	-2.48214e-05	8	0.987251
304378	57330	57330_304378	Gigyf1	Chr5 cM	Chr5:137516810-137526197(+)	GRB10 interacting GYF protein 1	Gigyf1	Chr12 q12	GRB10 interacting GYF protein 1	-0.0424615	0.021665	0.0500059	-0.084924	1.09762e-06	8	0.987251
688869	110323	110323_688869	Cox6b1	Chr7 cM	Chr7:30316396-30325539(-)	cytochrome c oxidase, subunit 6B1	Cox6b1	Chr1 q21	cytochrome c oxidase subunit 6B1	-0.0463339	0.0236431	0.0500288	-0.0926736	5.82036e-06	8	0.987251
65048	245827	245827_65048	Fat2	Chr11 cM	Chr11:55141435-55227390(-)	FAT atypical cadherin 2	Fat2	Chr10 q22	FAT atypical cadherin 2	0.0689655	0.0352246	0.0502439	-7.33624e-05	0.138004	8	0.987251
294449	319415	319415_294449	Hs3st5	Chr10 cM	Chr10:36382810-36710393(+)	heparan sulfate (glucosamine) 3-O-sulfotransferase 5	Hs3st5	Chr20 q12	heparan sulfate-glucosamine 3-sulfotransferase 5	0.0785141	0.0401585	0.0505705	-0.000195084	0.157223	8	0.987251
304592	269717	269717_304592	Orai2	Chr5 cM	Chr5:136176313-136199567(-)	ORAI calcium release-activated calcium modulator 2	Orai2	Chr12 q12	ORAI calcium release-activated calcium modulator 2	-0.0555856	0.028456	0.0507737	-0.111358	0.000187133	8	0.987251
360796	94254	94254_360796	Rcc1l	Chr5 cM	Chr5:134176893-134205613(-)	reculator of chromosome condensation 1 like	Rcc1l	Chr12 q12	RCC1 like	-0.0340352	0.0174243	0.0507826	-0.0681863	0.000115899	8	0.987251
360946	78796	78796_360946	Zcchc4	Chr5 cM	Chr5:52932751-52982007(+)	zinc finger, CCHC domain containing 4	Zcchc4	Chr14 q11	zinc finger CCHC-type containing 4	-0.0520662	0.0266571	0.0507974	-0.104313	0.000180639	8	0.987251
296580	227634	227634_296580	Camsap1	Chr2 cM	Chr2:25816850-25873294(-)	calmodulin regulated spectrin-associated protein 1	Camsap1	Chr3 p13	calmodulin regulated spectrin-associated protein 1	0.033478	0.017153	0.0509705	-0.000141269	0.0670973	8	0.987251
500226	75659	75659_500226	Wdr54	Chr6 cM	Chr6:83129691-83133383(-)	WD repeat domain 54	Wdr54	Chr4 q34	WD repeat domain 54	-0.0513206	0.0263031	0.0510428	-0.102874	0.000232629	8	0.987251
84587	227120	227120_84587	Plcl1	Chr1 cM	Chr1:55445080-55793444(+)	phospholipase C-like 1	Plcl1	Chr9 q31	phospholipase C-like 1	0.0528378	0.0270912	0.0511327	-0.000260067	0.105936	8	0.987251
501231	319922	319922_501231	Vwc2	Chr11 cM	Chr11:11064223-11218931(+)	von Willebrand factor C domain containing 2	Vwc2	Chr14	von Willebrand factor C domain containing 2	0.0713029	0.0366059	0.0514325	-0.000443307	0.143049	7	0.987251
300982	68644	68644_300982	Abhd14a	Chr9 cM	Chr9:106317253-106324877(-)	abhydrolase domain containing 14A	Abhd14a	Chr8 q32	abhydrolase domain containing 14A	-0.0358101	0.0183904	0.0515081	-0.0718545	0.000234333	8	0.987251
362271	140579	140579_362271	Elmo2	Chr2 cM	Chr2:165129951-165168399(-)	engulfment and cell motility 2	Elmo2	Chr3 q42	engulfment and cell motility 2	-0.0416827	0.0214092	0.05154	-0.0836439	0.000278495	8	0.987251
63996	24061	24061_63996	Smc1a	ChrX cM	ChrX:150799386-150844969(+)	structural maintenance of chromosomes 1A	Smc1a	ChrX q13	structural maintenance of chromosomes 1A	0.0415306	0.0213323	0.0515541	-0.00027999	0.0833412	8	0.987251
308311	232791	232791_308311	Cnot3	Chr7 cM	Chr7:3648267-3664108(+)	CCR4-NOT transcription complex, subunit 3	Cnot3	Chr1 q12	CCR4-NOT transcription complex, subunit 3	-0.0373464	0.0191857	0.0515858	-0.0749498	0.000256897	8	0.987251
301016	78709	78709_301016	Spink8	Chr9 cM	Chr9:109641348-109655701(+)	serine peptidase inhibitor, Kazal type 8	Spink8	Chr8 q32	serine peptidase inhibitor, Kazal type 8	-0.0916124	0.0470772	0.0516545	-0.183882	0.000657278	8	0.987251
24255	12638	12638_24255	Cftr	Chr6 cM	Chr6:18170686-18322767(+)	cystic fibrosis transmembrane conductance regulator	Cftr	Chr4 q22	CF transmembrane conductance regulator	-0.07528	0.0387115	0.0518181	-0.151153	0.000593135	8	0.987251
293570	109359	109359_293570	Abraxas2	Chr7 cM	Chr7:132460954-132486840(+)	BRISC complex subunit	Abraxas2	Chr1 q41	abraxas 2, BRISC complex subunit	0.0494773	0.025498	0.0523264	-0.000497859	0.0994526	8	0.987251
498726	328234	328234_498726	Rnf182	Chr13 cM	Chr13:43769186-43824421(+)	ring finger protein 182	Rnf182	Chr17 p14	ring finger protein 182	-0.0829086	0.0427302	0.0523459	-0.166658	0.000841167	8	0.987251
299827	56480	56480_299827	Tbk1	Chr10 cM	Chr10:121382360-121422692(-)	TANK-binding kinase 1	Tbk1	Chr7 q22	TANK-binding kinase 1	0.0461656	0.0237944	0.0523563	-0.000470445	0.0928017	8	0.987251
290803	104271	104271_290803	Tex15	Chr8 cM	Chr8:34006766-34075610(+)	testis expressed gene 15 meiosis and synapsis associated	Tex15	Chr16 q12.3	testis expressed 15, meiosis and synapsis associated	0.0834176	0.0430059	0.0524188	-0.00087242	0.167708	8	0.987251
360539	67473	67473_360539	Slc47a1	Chr11 cM	Chr11:61234227-61269171(-)	solute carrier family 47, member 1	Slc47a1	Chr10 q22	solute carrier family 47 member 1	0.0765989	0.0395082	0.0525244	-0.000835735	0.154033	8	0.987251
315957	245020	245020_315957	Slc35g2	Chr9 cM	Chr9:100434241-100453143(-)	solute carrier family 35, member G2	Slc35g2	Chr8 q31	solute carrier family 35, member G2	0.0575552	0.0296873	0.0525359	-0.000630788	0.115741	8	0.987251
363027	74766	74766_363027	Yipf2	Chr9 cM	Chr9:21499978-21504124(-)	Yip1 domain family, member 2	Yipf2	Chr8 q13	Yip1 domain family, member 2	-0.0373457	0.0192694	0.0526124	-0.075113	0.000421529	8	0.987251
25019	14375	14375_25019	Xrcc6	Chr15 cM	Chr15:81872036-81924286(+)	X-ray repair complementing defective repair in Chinese hamster cells 6	Xrcc6	Chr7 q34	X-ray repair cross complementing 6	-0.0610963	0.0315286	0.0526468	-0.122891	0.000698584	8	0.987251
367902	71703	71703_367902	Armcx3	ChrX cM	ChrX:133657344-133662204(+)	armadillo repeat containing, X-linked 3	Armcx3	ChrX q32	armadillo repeat containing, X-linked 3	-0.0396762	0.0204827	0.0527386	-0.0798216	0.000469234	8	0.987251
81715	12328	12328_81715	Caml	Chr13 cM	Chr13:55770818-55780224(+)	calcium modulating ligand	Camlg	Chr17 p14	calcium modulating ligand	0.0369053	0.0190559	0.0527841	-0.000443646	0.0742542	8	0.987251
114101	110911	110911_114101	Cds2	Chr2 cM	Chr2:132105068-132153970(+)	CDP-diacylglycerol synthase 2	Cds2	Chr3 q36	CDP-diacylglycerol synthase 2	-0.0363457	0.0187805	0.0529546	-0.0731548	0.000463371	8	0.987251
365323	259097	259097_365323	Or51e1	Chr7 cM	Chr7:102351530-102361261(+)	olfactory receptor family 51 subfamily E member 1	Or51e1	Chr1 q32	olfactory receptor family 51 subfamily E member 1	-0.0706025	0.0364883	0.0529982	-0.142118	0.000913229	7	0.987251
282827	11632	11632_282827	Aip	Chr19 cM	Chr19:4164446-4175858(-)	aryl-hydrocarbon receptor-interacting protein	Aip	Chr1 q43	aryl-hydrocarbon receptor-interacting protein	-0.040191	0.0207736	0.0530254	-0.0809065	0.000524538	8	0.987251
287001	258511	258511_287001	Or6f2	Chr7 cM	Chr7:139756017-139756970(+)	olfactory receptor family 6 subfamily F member 2	Or6f2	Chr1 q41	olfactory receptor family 6 subfamily F member 2	-0.168964	0.0873637	0.0531096	-0.340194	0.00226581	7	0.987251
311901	16874	16874_311901	Lhx6	Chr2 cM	Chr2:35971965-35995420(-)	LIM homeobox protein 6	Lhx6	Chr3 p11	LIM homeobox 6	-0.0597922	0.030916	0.0531107	-0.120386	0.000802097	8	0.987251
81750	19128	19128_81750	Pros1	Chr16 cM	Chr16:62674670-62749709(+)	protein S (alpha)	Pros1	Chr11	protein S	0.0778972	0.0402839	0.0531491	-0.00105772	0.156852	8	0.987251
361541	333193	333193_361541	Proser3	Chr7 cM	Chr7:30238559-30251724(-)	proline and serine rich 3	Proser3	Chr1 q21	proline and serine rich 3	0.108577	0.0561508	0.0531545	-0.00147679	0.21863	8	0.987251
311203	18633	18633_311203	Pex16	Chr2 cM	Chr2:92205021-92211562(+)	peroxisomal biogenesis factor 16	Pex16	Chr3 q24	peroxisomal biogenesis factor 16	-0.0417961	0.0216178	0.0531849	-0.0841662	0.000573892	8	0.987251
500258	381798	381798_500258	4930590J08Rik	Chr6 cM	Chr6:91879790-91927706(+)	RIKEN cDNA 4930590J08 gene	C4h3orf20	Chr4 q34	similar to human chromosome 3 open reading frame 20	-0.0886692	0.0458818	0.0532909	-0.178596	0.00125752	8	0.987251
307302	225523	225523_307302	Cep120	Chr18 cM	Chr18:53814795-53877680(-)	centrosomal protein 120	Cep120	Chr18 q11	centrosomal protein 120	0.0359872	0.0186321	0.0534251	-0.000530923	0.0725054	8	0.987251
24171	11519	11519_24171	Add2	Chr6 cM	Chr6:86005663-86101391(+)	adducin 2	Add2	Chr4 q34	adducin 2	-0.0721529	0.0373814	0.0535843	-0.145419	0.00111329	8	0.987251
498843	93873	93873_498843	Pcdhb2	Chr18 cM	Chr18:37427893-37430667(+)	protocadherin beta 2	Pcdhb2	Chr18 p11	protocadherin beta 2	-0.0807488	0.0418359	0.0535907	-0.162746	0.00124812	8	0.987251
287822	217310	217310_287822	Hid1	Chr11 cM	Chr11:115238533-115258582(-)	HID1 domain containing	Hid1	Chr10 q32.1	HID1 domain containing	0.131097	0.0679352	0.0536397	-0.00205361	0.264247	8	0.987251
29149	268980	268980_29149	Strn	Chr17 cM	Chr17:78957327-79043990(-)	striatin, calmodulin binding protein	Strn	Chr6 q12	striatin	-0.0483584	0.0250701	0.0537401	-0.097495	0.000778131	8	0.987251
25515	18817	18817_25515	Plk1	Chr7 cM	Chr7:121758662-121769096(+)	polo like kinase 1	Plk1	Chr1 q36	polo-like kinase 1	-0.0448442	0.0232486	0.0537434	-0.0904105	0.000722223	8	0.987251
81678	16439	16439_81678	Itpr2	Chr6 cM	Chr6:146009797-146403721(-)	inositol 1,4,5-triphosphate receptor 2	Itpr2	Chr4 q44	inositol 1,4,5-trisphosphate receptor, type 2	0.0439764	0.0228001	0.0537577	-0.000710911	0.0886637	8	0.987251
286926	21789	21789_286926	Tfpi2	Chr6 cM	Chr6:3962595-3988919(-)	tissue factor pathway inhibitor 2	Tfpi2	Chr4 q13	tissue factor pathway inhibitor 2	-0.108409	0.0562218	0.0538252	-0.218602	0.00178353	7	0.987251
363135	81000	81000_363135	Rad54l2	Chr9 cM	Chr9:106565281-106666393(-)	RAD54 like 2 (S. cerevisiae)	Rad54l2	Chr8 q32	RAD54 like 2	-0.0469047	0.0243277	0.0538505	-0.0945862	0.000776701	8	0.987251
288022	67501	67501_288022	Ccdc50	Chr16 cM	Chr16:27207619-27270968(+)	coiled-coil domain containing 50	Ccdc50	Chr11 q22	coiled-coil domain containing 50	-0.0581686	0.0301715	0.0538637	-0.117304	0.000966477	8	0.987251
309145	72056	72056_309145	1810055G02Rik	Chr19 cM	Chr19:3758343-3767882(+)	RIKEN cDNA 1810055G02 gene	C1h11orf24	Chr1 q43	similar to human chromosome 11 open reading frame 24	-0.0622424	0.0322863	0.0538767	-0.125522	0.00103761	8	0.987251
293677	58859	58859_293677	Efemp2	Chr19 cM	Chr19:5523982-5532545(+)	epidermal growth factor-containing fibulin-like extracellular matrix protein 2	Efemp2	Chr1 q43	EGF containing fibulin extracellular matrix protein 2	-0.0604796	0.0313907	0.0540203	-0.122004	0.001045	8	0.987251
29134	12006	12006_29134	Axin2	Chr11 cM	Chr11:108811175-108841609(+)	axin 2	Axin2	Chr10 q32.1	axin 2	-0.0421637	0.0218877	0.0540588	-0.0850628	0.000735397	8	0.987251
361107	56249	56249_361107	Actr8	Chr14 cM	Chr14:29700294-29717409(+)	ARP8 actin-related protein 8	Actr8	Chr16 p16	actin related protein 8	-0.0296884	0.0154203	0.0541946	-0.0599117	0.000534873	8	0.987251
116685	16906	16906_116685	Lmnb1	Chr18 cM	Chr18:56840885-56886496(+)	lamin B1	Lmnb1	Chr18 q12.1	lamin B1	-0.074232	0.0385576	0.0542015	-0.149803	0.00133953	8	0.987251
298541	67422	67422_298541	Dhdds	Chr4 cM	Chr4:133696339-133728229(-)	dehydrodolichyl diphosphate synthase	Dhdds	Chr5 q36	dehydrodolichyl diphosphate synthase subunit	-0.0281908	0.0146457	0.054248	-0.0568958	0.000514251	8	0.987251
89805	11601	11601_89805	Angpt2	Chr8 cM	Chr8:18740279-18791578(-)	angiopoietin 2	Angpt2	Chr16 q12.5	angiopoietin 2	-0.0940381	0.0488849	0.0543969	-0.189851	0.00177461	8	0.987251
361719	68229	68229_361719	Spindoc	Chr19 cM	Chr19:7331443-7360359(-)	spindlin interactor and repressor of chromatin binding	Spindoc	Chr1 q43	spindlin interactor and repressor of chromatin binding	-0.0438878	0.0228192	0.0544443	-0.0886125	0.000836981	8	0.987251
81670	76282	76282_81670	Gpt	Chr15 cM	Chr15:76580926-76583875(+)	glutamic pyruvic transaminase, soluble	Gpt	Chr7 q34	glutamic--pyruvic transaminase	-0.0794467	0.0413221	0.0545275	-0.160436	0.00154303	8	0.987251
306278	67580	67580_306278	Lrrc18	Chr14 cM	Chr14:32713339-32737248(+)	leucine rich repeat containing 18	Lrrc18	Chr16 p16	leucine rich repeat containing 18	0.148518	0.0772632	0.0545757	-0.00291479	0.299951	8	0.987251
316557	76867	76867_316557	Rhbdd1	Chr1 cM	Chr1:82294178-82423087(+)	rhomboid domain containing 1	Rhbdd1	Chr9 q34	rhomboid domain containing 1	-0.0607955	0.0316358	0.05464	-0.122801	0.00120962	8	0.987251
84357	58194	58194_84357	Sh3kbp1	ChrX cM	ChrX:158409888-158758916(+)	SH3-domain kinase binding protein 1	Sh3kbp1	ChrX q14	SH3 domain-containing kinase-binding protein 1	0.0626482	0.0326251	0.054827	-0.00129584	0.126592	8	0.987251
292301	20997	20997_292301	T	Chr17 cM	Chr17:8653255-8661328(+)	brachyury, T-box transcription factor T	Tbxt	Chr1 q12	T-box transcription factor T	-0.0775209	0.0403972	0.0549887	-0.156698	0.00165621	7	0.987251
25706	12426	12426_25706	Cckbr	Chr7 cM	Chr7:105075201-105085546(+)	cholecystokinin B receptor	Cckbr	Chr1 q32	cholecystokinin B receptor	-0.0996888	0.0519553	0.0550168	-0.201519	0.00214161	8	0.987251
56003	24050	24050_56003	Septin3	Chr15 cM	Chr15:82153003-82178775(+)	septin 3	Septin3	Chr7 q34	septin 3	-0.0267077	0.0139198	0.0550238	-0.05399	0.000574554	8	0.987251
294988	99696	99696_294988	Ankrd50	Chr3 cM	Chr3:38503408-38538993(-)	ankyrin repeat domain 50	Ankrd50	Chr2 q25	ankyrin repeat domain containing 50	0.0400526	0.0208902	0.0552016	-0.000891545	0.0809967	8	0.987251
497933	71998	71998_497933	Slc25a35	Chr11 cM	Chr11:68858954-68863342(+)	solute carrier family 25, member 35	Slc25a35	Chr10 q24	solute carrier family 25, member 35	-0.0498949	0.0260293	0.0552541	-0.100911	0.00112164	8	0.987251
25630	18746	18746_25630	Pkm	Chr9 cM	Chr9:59563859-59586655(+)	pyruvate kinase, muscle	Pkm	Chr8 q24	pyruvate kinase M1/2	-0.0548486	0.0286211	0.055318	-0.110945	0.00124771	7	0.987251
246280	100561	100561_246280	Slc15a4	Chr5 cM	Chr5:127672728-127709961(-)	solute carrier family 15, member 4	Slc15a4	Chr12 q14	solute carrier family 15 member 4	-0.0446248	0.0232888	0.0553463	-0.09027	0.00102042	8	0.987251
363266	15463	15463_363266	Agfg1	Chr1 cM	Chr1:82817204-82878903(+)	ArfGAP with FG repeats 1	Agfg1	Chr9 q34	ArfGAP with FG repeats 1	0.0264669	0.0138181	0.0554437	-0.000616022	0.0535498	8	0.987251
287828	15374	15374_287828	Jpt1	Chr11 cM	Chr11:115388179-115405213(-)	Jupiter microtubule associated homolog 1	Jpt1	Chr10 q32.1	Jupiter microtubule associated homolog 1	-0.0408105	0.0213123	0.0555084	-0.0825819	0.000960947	8	0.987251
29170	11831	11831_29170	Aqp6	Chr15 cM	Chr15:99499281-99503358(+)	aquaporin 6	Aqp6	Chr7	aquaporin 6	0.055195	0.0288365	0.0556111	-0.0013234	0.111713	8	0.987251
192210	78244	78244_192210	Dnajc21	Chr15 cM	Chr15:10446842-10470602(-)	DnaJ heat shock protein family (Hsp40) member C21	Dnajc21	Chr2 q16	DnaJ heat shock protein family (Hsp40) member C21	0.0537129	0.0280656	0.0556409	-0.00129457	0.10872	8	0.987251
65027	67772	67772_65027	Chd8	Chr14 cM	Chr14:52435608-52495237(-)	chromodomain helicase DNA binding protein 8	Chd8	Chr15 p14	chromodomain helicase DNA binding protein 8	0.0348331	0.0182108	0.0557767	-0.000859329	0.0705256	8	0.987251
60466	53331	53331_60466	Stx7	Chr10 cM	Chr10:24025182-24064859(+)	syntaxin 7	Stx7	Chr1 p12	syntaxin 7	0.0469168	0.0245498	0.0559937	-0.00119997	0.0950336	8	0.987251
313498	12517	12517_313498	Cd72	Chr4 cM	Chr4:43447724-43454720(-)	CD72 antigen	Cd72	Chr5 q22	Cd72 molecule	0.0846697	0.044326	0.0561129	-0.00220772	0.171547	8	0.987251
64152	56398	56398_64152	Chp1	Chr2 cM	Chr2:119378178-119417508(+)	calcineurin-like EF hand protein 1	Chp1	Chr3 q35	calcineurin-like EF-hand protein 1	-0.0301057	0.0157654	0.0561837	-0.0610053	0.000793882	8	0.987251
81722	11596	11596_81722	Ager	Chr17 cM	Chr17:34816836-34819910(+)	advanced glycosylation end product-specific receptor	Ager	Chr20 p12	advanced glycosylation end product-specific receptor	-0.0742113	0.0388661	0.056209	-0.150387	0.00196477	8	0.987251
298606	384071	384071_298606	Slc25a34	Chr4 cM	Chr4:141346135-141351132(-)	solute carrier family 25, member 34	Slc25a34	Chr5 q36	solute carrier family 25, member 34	-0.0760545	0.03985	0.0563243	-0.154159	0.00205012	8	0.987251
24628	18591	18591_24628	Pdgfb	Chr15 cM	Chr15:79880075-79899178(-)	platelet derived growth factor, B polypeptide	Pdgfb	Chr7 q34	platelet derived growth factor subunit B	-0.0561882	0.0294418	0.0563331	-0.113893	0.00151667	8	0.987251
94199	13479	13479_94199	Dpep1	Chr8 cM	Chr8:123913069-123928551(+)	dipeptidase 1	Dpep1	Chr19 q12	dipeptidase 1	0.0837877	0.043906	0.0563465	-0.00226634	0.169842	7	0.987251
361227	67046	67046_361227	Tbc1d7	Chr13 cM	Chr13:43305216-43324977(-)	TBC1 domain family, member 7	Tbc1d7	Chr17 p14	TBC1 domain family, member 7	-0.0493357	0.0258759	0.0565684	-0.100051	0.00138003	8	0.987251
501506	56805	56805_501506	Zbtb33	ChrX cM	ChrX:37278670-37285923(+)	zinc finger and BTB domain containing 33	Zbtb33	ChrX q35	zinc finger and BTB domain containing 33	0.0523941	0.0274934	0.0566897	-0.00149202	0.10628	8	0.987251
287061	66049	66049_287061	Rogdi	Chr16 cM	Chr16:4826594-4831417(-)	rogdi homolog	Rogdi	Chr10 q12	rogdi atypical leucine zipper	-0.0305686	0.0160497	0.0568298	-0.0620255	0.000888295	8	0.987251
361812	433091	433091_361812	Pnpla1	Chr17 cM	Chr17:29077385-29109283(+)	patatin-like phospholipase domain containing 1	Pnpla1	Chr20 p12	patatin-like phospholipase domain containing 1	-0.170222	0.0893822	0.0568543	-0.345408	0.00496384	7	0.987251
305645	71228	71228_305645	Dlg5	Chr14 cM	Chr14:24184021-24295988(-)	discs large MAGUK scaffold protein 5	Dlg5	Chr15 p16	discs large MAGUK scaffold protein 5	-0.0508268	0.0266907	0.0568726	-0.10314	0.00148601	8	0.987251
363227	109019	109019_363227	Nabp1	Chr1 cM	Chr1:51505021-51517584(-)	nucleic acid binding protein 1	Nabp1	Chr9 q22	nucleic acid binding protein 1	-0.067888	0.035655	0.0569071	-0.137771	0.00199455	7	0.987251
24191	11676	11676_24191	Aldoc	Chr11 cM	Chr11:78213899-78218607(+)	aldolase C, fructose-bisphosphate	Aldoc	Chr10 q25	aldolase, fructose-bisphosphate C	-0.0629603	0.0330773	0.0569841	-0.127791	0.00186989	8	0.987251
299569	54194	54194_299569	Akap8l	Chr17 cM	Chr17:32540398-32569581(-)	A kinase anchor protein 8-like	Akap8l	Chr7 q11	A-kinase anchoring protein 8 like	-0.0501732	0.026361	0.0569998	-0.10184	0.00149339	8	0.987251
294326	28295	28295_294326	Gatd3a	Chr10 cM	Chr10:77997900-78005589(-)	glutamine amidotransferase like class 1 domain containing 3A	Gatd3a	Chr20 p12	glutamine amidotransferase class 1 domain containing 3A	-0.0348048	0.0182893	0.0570394	-0.0706512	0.00104168	8	0.987251
85269	79059	79059_85269	Nme3	Chr17 cM	Chr17:25115474-25116496(+)	NME/NM23 nucleoside diphosphate kinase 3	Nme3	Chr10 q12	NME/NM23 nucleoside diphosphate kinase 3	-0.0330326	0.017373	0.057253	-0.067083	0.00101788	8	0.987251
29432	224105	224105_29432	Pak2	Chr16 cM	Chr16:31835108-31898160(-)	p21 (RAC1) activated kinase 2	Pak2	Chr11 q22	p21 (RAC1) activated kinase 2	0.0438209	0.0230517	0.0573038	-0.00135953	0.0890013	8	0.987251
116643	269523	269523_116643	Vcp	Chr4 cM	Chr4:42979964-43000507(-)	valosin containing protein	Vcp	Chr5 q22	valosin-containing protein	0.0301978	0.015902	0.0575662	-0.00096966	0.0613652	8	0.987251
192211	192212	192212_192211	Prom2	Chr2 cM	Chr2:127368873-127383337(-)	prominin 2	Prom2	Chr3 q36	prominin 2	0.0631144	0.0332367	0.0575727	-0.00202831	0.128257	8	0.987251
297961	56228	56228_297961	Ube2j1	Chr4 cM	Chr4:33031416-33052363(+)	ubiquitin-conjugating enzyme E2J 1	Ube2j1	Chr5 q21	ubiquitin-conjugating enzyme E2, J1	-0.0335718	0.0176946	0.0577892	-0.0682524	0.00110892	8	0.987251
361495	57775	57775_361495	Usp29	Chr7 cM	Chr7:6733577-6970218(+)	ubiquitin specific peptidase 29	Usp29	Chr1 q12	ubiquitin specific peptidase 29	0.0482923	0.0254744	0.0579977	-0.00163669	0.0982212	8	0.987251
360702	22129	22129_360702	Ttc3	Chr16 cM	Chr16:94171479-94270081(+)	tetratricopeptide repeat domain 3	Ttc3	Chr11 q11	tetratricopeptide repeat domain 3	0.0410844	0.0216741	0.0580185	-0.00139594	0.0835648	8	0.987251
305956	268752	268752_305956	Wdfy2	Chr14 cM	Chr14:63075127-63198958(+)	WD repeat and FYVE domain containing 2	Wdfy2	Chr15 p12	WD repeat and FYVE domain containing 2	-0.0336091	0.0177455	0.0582315	-0.0683896	0.00117143	8	0.987251
116659	13427	13427_116659	Dync1i2	Chr2 cM	Chr2:71042050-71093647(+)	dynein cytoplasmic 1 intermediate chain 2	Dync1i2	Chr3 q22	dynein cytoplasmic 1 intermediate chain 2	0.0433027	0.0228747	0.0583526	-0.00153087	0.0881363	8	0.987251
81726	192156	192156_81726	Mvd	Chr8 cM	Chr8:123160340-123170161(-)	mevalonate (diphospho) decarboxylase	Mvd	Chr19 q12	mevalonate diphosphate decarboxylase	-0.0633657	0.0334732	0.0583539	-0.128972	0.00224049	8	0.987251
360577	18230	18230_360577	Nxn	Chr11 cM	Chr11:76148052-76289967(-)	nucleoredoxin	Nxn	Chr10 q24	nucleoredoxin	-0.0510722	0.0269889	0.0584453	-0.103969	0.00182502	8	0.987251
287278	52626	52626_287278	Cdkn2aipnl	Chr11 cM	Chr11:51858488-51868161(+)	CDKN2A interacting protein N-terminal like	Cdkn2aipnl	Chr10 q22	CDKN2A interacting protein N-terminal like	-0.0426308	0.0225287	0.058452	-0.0867862	0.00152454	8	0.987251
297376	64704	64704_297376	Htra2	Chr6 cM	Chr6:83028247-83031552(-)	HtrA serine peptidase 2	Htra2	Chr4 q34	HtrA serine peptidase 2	-0.0455627	0.0240788	0.05846	-0.0927562	0.0016309	8	0.987251
362813	69917	69917_362813	Nabp2	Chr10 cM	Chr10:128237264-128247361(-)	nucleic acid binding protein 2	Nabp2	Chr7 q11	nucleic acid binding protein 2	-0.0391843	0.0207142	0.0585361	-0.0797835	0.00141484	8	0.987251
29582	17309	17309_29582	Mgat3	Chr15 cM	Chr15:80057922-80099720(+)	mannoside acetylglucosaminyltransferase 3	Mgat3	Chr7 q34	beta-1,4-mannosyl-glycoprotein 4-beta-N-acetylglucosaminyltransferase	-0.0352383	0.0186336	0.0586087	-0.0717594	0.00128286	8	0.987251
171576	12236	12236_171576	Bub1b	Chr2 cM	Chr2:118428692-118472072(+)	BUB1B, mitotic checkpoint serine/threonine kinase	Bub1b	Chr3 q35	BUB1 mitotic checkpoint serine/threonine kinase B	-0.0767608	0.0405927	0.0586245	-0.156321	0.00279948	8	0.987251
288093	12549	12549_288093	Arhgap31	Chr16 cM	Chr16:38418705-38533397(-)	Rho GTPase activating protein 31	Arhgap31	Chr11 q21	Rho GTPase activating protein 31	-0.0473451	0.0250399	0.0586533	-0.0964224	0.00173228	8	0.987251
117021	170762	170762_117021	Nup155	Chr15 cM	Chr15:8138757-8190731(+)	nucleoporin 155	Nup155	Chr2 q16	nucleoporin 155	0.0309817	0.0163872	0.0586774	-0.00113664	0.0631	8	0.987251
312634	97287	97287_312634	Mtmr14	Chr6 cM	Chr6:113214804-113258353(+)	myotubularin related protein 14	Mtmr14	Chr4 q42	myotubularin related protein 14	-0.0580279	0.0306997	0.0587341	-0.118198	0.00214239	8	0.987251
79129	13057	13057_79129	Cyba	Chr8 cM	Chr8:123151515-123159669(-)	cytochrome b-245, alpha polypeptide	Cyba	Chr19 q12	cytochrome b-245 alpha chain	0.0553127	0.0292826	0.0589019	-0.00208021	0.112706	8	0.987251
309460	14218	14218_309460	Sh3pxd2a	Chr19 cM	Chr19:47248613-47452840(-)	SH3 and PX domains 2A	Sh3pxd2a	Chr1 q54	SH3 and PX domains 2A	-0.0496623	0.0263057	0.0590403	-0.10122	0.00189586	8	0.987251
57233	104360	104360_57233	Isl2	Chr9 cM	Chr9:55445956-55453464(+)	insulin related protein 2 (islet 2)	Isl2	Chr8 q24	ISL LIM homeobox 2	-0.0637125	0.0337596	0.0591279	-0.12988	0.0024551	7	0.987251
362214	67134	67134_362214	Nop56	Chr2 cM	Chr2:130116350-130121233(+)	NOP56 ribonucleoprotein	Nop56	Chr3 q36	NOP56 ribonucleoprotein	-0.0279671	0.0148257	0.0592421	-0.0570249	0.00109075	8	0.987251
85256	56017	56017_85256	Slc2a8	Chr2 cM	Chr2:32863002-32872095(-)	solute carrier family 2, (facilitated glucose transporter), member 8	Slc2a8	Chr3 p11	solute carrier family 2 member 8	-0.0493232	0.026157	0.0593412	-0.10059	0.00194365	8	0.987251
81869	68312	68312_81869	Gstm7	Chr3 cM	Chr3:107833650-107839133(-)	glutathione S-transferase, mu 7	Gstm7	Chr2 q34	glutathione S-transferase, mu 7	-0.054461	0.0288862	0.0593808	-0.111077	0.00215492	8	0.987251
303470	217127	217127_303470	Kat7	Chr11 cM	Chr11:95165085-95201072(-)	K(lysine) acetyltransferase 7	Kat7	Chr10 q26	lysine acetyltransferase 7	-0.035643	0.0189136	0.0594952	-0.072713	0.00142699	8	0.987251
690253	225655	225655_690253	Prelid3a	Chr18 cM	Chr18:67597936-67612905(+)	PRELI domain containing 3A	Prelid3a	Chr18 q12.1	PRELI domain containing 3A	-0.112267	0.0596078	0.059643	-0.229096	0.00456242	8	0.987251
314462	328162	328162_314462	Trmt61a	Chr12 cM	Chr12:111644539-111650336(+)	tRNA methyltransferase 61A	Trmt61a	Chr6 q32	tRNA methyltransferase 61A	-0.0384411	0.0204128	0.0596755	-0.0784495	0.00156731	8	0.987251
170956	231386	231386_170956	Ythdc1	Chr5 cM	Chr5:86952080-86984518(+)	YTH domain containing 1	Ythdc1	Chr14 p21	YTH N6-methyladenosine RNA binding protein C1	0.0379733	0.0201648	0.0596802	-0.00154896	0.0774956	8	0.987251
25306	12874	12874_25306	Cpd	Chr11 cM	Chr11:76669250-76737844(-)	carboxypeptidase D	Cpd	Chr10 q24	carboxypeptidase D	0.0576124	0.0305937	0.0596809	-0.00235021	0.117575	8	0.987251
314659	69481	69481_314659	Actl9	Chr17 cM	Chr17:33651873-33653242(+)	actin-like 9	Actl9	Chr7 q11	actin-like 9	0.0979137	0.0520091	0.0597512	-0.00402233	0.19985	7	0.987251
246044	260301	260301_246044	Otos	Chr1 cM	Chr1:92571940-92576563(-)	otospiralin	Otos	Chr9 q36	otospiralin	-0.0558732	0.0296787	0.0597541	-0.114042	0.00229596	8	0.987251
293666	66419	66419_293666	Mrpl11	Chr19 cM	Chr19:5012180-5017023(+)	mitochondrial ribosomal protein L11	mrpl11	Chr1 q43	mitochondrial ribosomal protein L11	-0.0604322	0.0321043	0.0597857	-0.123355	0.00249107	8	0.987251
360617	103742	103742_360617	Mien1	Chr11 cM	Chr11:98328534-98329817(-)	migration and invasion enhancer 1	Mien1	Chr10 q31	migration and invasion enhancer 1	-0.032589	0.0173151	0.0598197	-0.0665259	0.00134787	8	0.987251
298699	235036	235036_298699	Ppan	Chr9 cM	Chr9:20799471-20803474(+)	peter pan homolog	Ppan	Chr8 q13	peter pan homolog	-0.0354748	0.0188623	0.0600099	-0.0724443	0.00149472	8	0.987251
64826	15220	15220_64826	Foxq1	Chr13 cM	Chr13:31742153-31744959(+)	forkhead box Q1	Foxq1	Chr17 p12	forkhead box Q1	-0.0647465	0.0344502	0.0601866	-0.132268	0.00277462	8	0.987251
171393	232370	232370_171393	Clstn3	Chr6 cM	Chr6:124407715-124441743(-)	calsyntenin 3	Clstn3	Chr4 q42	calsyntenin 3	-0.0424458	0.0225855	0.0601982	-0.0867126	0.00182096	8	0.987251
294289	474156	474156_294289	Zbtb9	Chr17 cM	Chr17:27192153-27195177(+)	zinc finger and BTB domain containing 9	Zbtb9	Chr20 p12	zinc finger and BTB domain containing 9	-0.0448387	0.0238617	0.0602299	-0.0916067	0.00192939	8	0.987251
24605	18176	18176_24605	Nras	Chr3 cM	Chr3:102965643-102975230(+)	neuroblastoma ras oncogene	Nras	Chr2 q34	NRAS proto-oncogene, GTPase	0.0311702	0.016591	0.0602796	-0.00134754	0.063688	8	0.987251
315352	237082	237082_315352	Nxt2	ChrX cM	ChrX:141009766-141022688(+)	nuclear transport factor 2-like export factor 2	Nxt2	ChrX q33	nuclear transport factor 2-like export factor 2	0.0506138	0.0269474	0.0603482	-0.00220223	0.10343	8	0.987251
298384	74098	74098_298384	Czib	Chr4 cM	Chr4:107746982-107755000(+)	CXXC motif containing zinc binding protein	Czib	Chr5 q34	CXXC motif containing zinc binding protein	-0.02727	0.0145228	0.060418	-0.0557342	0.00119426	8	0.987251
290959	70484	70484_290959	Slc35d2	Chr13 cM	Chr13:64244122-64277182(-)	solute carrier family 35, member D2	Slc35d2	Chr17 p14	solute carrier family 35 member D2	0.0836084	0.044552	0.0605663	-0.00371189	0.170929	8	0.987251
690286	217082	217082_690286	Hlf	Chr11 cM	Chr11:90227362-90281721(-)	hepatic leukemia factor	Hlf	Chr10 q26	HLF transcription factor, PAR bZIP family member	-0.099742	0.0531501	0.0605716	-0.203914	0.00443029	8	0.987251
304410	80909	80909_304410	Castor2	Chr5 cM	Chr5:134128587-134170621(+)	cytosolic arginine sensor for mTORC1 subunit 2	Castor2	Chr12 q12	cytosolic arginine sensor for mTORC1 subunit 2	-0.0449645	0.023961	0.0605768	-0.0919272	0.00199816	8	0.987251
309790	73390	73390_309790	Msl3l2	Chr10 cM	Chr10:55983013-55992976(+)	MSL3 like 2	Msl3l2	Chr20 q11	male-specific lethal 3-like 2	-0.033409	0.0178038	0.0605845	-0.0683038	0.0014857	8	0.987251
246273	228775	228775_246273	Trib3	Chr2 cM	Chr2:152179342-152185952(-)	tribbles pseudokinase 3	Trib3	Chr3 q41	tribbles pseudokinase 3	0.0803909	0.0428457	0.0606157	-0.00358515	0.164367	8	0.987251
316575	14897	14897_316575	Trip12	Chr1 cM	Chr1:84698910-84818237(-)	thyroid hormone receptor interactor 12	Trip12	Chr9 q35	thyroid hormone receptor interactor 12	0.0275458	0.0146859	0.0607014	-0.00123802	0.0563297	8	0.987251
291006	68203	68203_291006	Diras2	Chr13 cM	Chr13:52658416-52685315(-)	DIRAS family, GTP-binding RAS-like 2	Diras2	Chr17 p14	DIRAS family GTPase 2	-0.0402568	0.0214704	0.0607942	-0.0823381	0.00182444	8	0.987251
289010	22789	22789_289010	Zp3r	Chr1 cM	Chr1:130504450-130557358(-)	zona pellucida 3 receptor	Zp3r	Chr13 q13	zona pellucida 3 receptor	0.0749373	0.0399733	0.0608362	-0.00340892	0.153283	7	0.987251
316578	71781	71781_316578	Slc16a14	Chr1 cM	Chr1:84883619-84912855(-)	solute carrier family 16 (monocarboxylic acid transporters), member 14	Slc16a14	Chr9 q35	solute carrier family 16, member 14	-0.0897796	0.0479024	0.0609003	-0.183667	0.00410743	8	0.987251
64354	15565	15565_64354	Htr6	Chr4 cM	Chr4:138788419-138802881(-)	5-hydroxytryptamine (serotonin) receptor 6	Htr6	Chr5	5-hydroxytryptamine receptor 6	-0.0871264	0.0465028	0.0609894	-0.17827	0.00401746	8	0.987251
315523	235134	235134_315523	Nfrkb	Chr9 cM	Chr9:31297488-31332629(+)	nuclear factor related to kappa B binding protein	Nfrkb	Chr8 q13	nuclear factor related to kappa B binding protein	-0.0605208	0.0323143	0.061085	-0.123856	0.00281407	8	0.987251
300317	72844	72844_300317	Kctd17	Chr15 cM	Chr15:78312764-78323503(+)	potassium channel tetramerisation domain containing 17	Kctd17	Chr7 q34	potassium channel tetramerization domain containing 17	-0.034818	0.0186141	0.0614124	-0.0713011	0.00166503	8	0.987251
140942	74747	74747_140942	Ddit4	Chr10 cM	Chr10:59785497-59787592(-)	DNA-damage-inducible transcript 4	Ddit4	Chr20 q11	DNA-damage-inducible transcript 4	-0.0708551	0.0379001	0.0615502	-0.145138	0.00342777	8	0.987251
306542	66653	66653_306542	Brf2	Chr8 cM	Chr8:27613392-27618708(-)	BRF2, RNA polymerase III transcription initiation factor 50kDa subunit	Brf2	Chr16 q12.3	BRF2, RNA polymerase III transcription initiation factor subunit	-0.0626864	0.0335416	0.0616347	-0.128427	0.00305394	8	0.987251
304332	433956	433956_304332	Dnaaf5	Chr5 cM	Chr5:139135978-139172265(+)	dynein, axonemal assembly factor 5	Dnaaf5	Chr12 q11	dynein, axonemal, assembly factor 5	-0.0516687	0.0276496	0.0616653	-0.105861	0.00252355	7	0.987251
83466	107934	107934_83466	Celsr3	Chr9 cM	Chr9:108703519-108730168(+)	cadherin, EGF LAG seven-pass G-type receptor 3	Celsr3	Chr8 q32	cadherin, EGF LAG seven-pass G-type receptor 3	-0.0607999	0.0325451	0.0617381	-0.124587	0.00298739	8	0.987251
305424	242960	242960_305424	Fbxl5	Chr5 cM	Chr5:43901958-43939529(-)	F-box and leucine-rich repeat protein 5	Fbxl5	Chr14 q21	F-box and leucine-rich repeat protein 5	0.0310648	0.0166297	0.0617574	-0.00152877	0.0636585	8	0.987251
301056	69274	69274_301056	Ctdspl	Chr9 cM	Chr9:118755521-118873066(+)	CTD small phosphatase like	Ctdspl	Chr8 q32	CTD small phosphatase like	-0.0536551	0.0287249	0.0617773	-0.109955	0.00264479	8	0.987251
291132	14756	14756_291132	Gpld1	Chr13 cM	Chr13:25127135-25175919(+)	glycosylphosphatidylinositol specific phospholipase D1	Gpld1	Chr17 p11	glycosylphosphatidylinositol specific phospholipase D1	-0.0320327	0.0171511	0.0618068	-0.0656481	0.00158279	8	0.987251
64519	12495	12495_64519	Entpd1	Chr19 cM	Chr19:40600810-40730046(+)	ectonucleoside triphosphate diphosphohydrolase 1	Entpd1	Chr1 q54	ectonucleoside triphosphate diphosphohydrolase 1	-0.0536976	0.0287543	0.0618365	-0.110055	0.00265971	8	0.987251
362149	66935	66935_362149	Cir1	Chr2 cM	Chr2:73113445-73142922(-)	corepressor interacting with RBPJ, 1	Cir1	Chr3 q23	corepressor interacting with RBPJ, 1	0.0528448	0.0283078	0.0619301	-0.00263738	0.108327	8	0.987251
293408	56422	56422_293408	Hbs1l	Chr10 cM	Chr10:21171876-21244788(+)	Hbs1-like (S. cerevisiae)	Hbs1l	Chr1 p12	HBS1-like translational GTPase	0.0390142	0.0209099	0.0620657	-0.0019684	0.0799967	8	0.987251
310743	99543	99543_310743	Olfml3	Chr3 cM	Chr3:103642710-103645317(-)	olfactomedin-like 3	Olfml3	Chr2 q34	olfactomedin-like 3	-0.0655693	0.0351535	0.0621494	-0.134469	0.00333029	8	0.987251
29660	93843	93843_29660	Pnck	ChrX cM	ChrX:72699600-72703723(-)	pregnancy upregulated non-ubiquitously expressed CaM kinase	Pnck	ChrX	pregnancy up-regulated nonubiquitous CaM kinase	-0.0663013	0.035567	0.0623043	-0.136011	0.00340875	8	0.987251
25539	20215	20215_25539	Sag	Chr1 cM	Chr1:87731402-87772880(+)	S-antigen, retina and pineal gland (arrestin)	Sag	Chr9 q35	S-antigen visual arrestin	-0.0912086	0.0489386	0.0623589	-0.187126	0.00470931	7	0.987251
311580	56045	56045_311580	Samhd1	Chr2 cM	Chr2:156939454-156977016(-)	SAM domain and HD domain, 1	Samhd1	Chr3 q42	SAM and HD domain containing deoxynucleoside triphosphate triphosphohydrolase 1	-0.0629908	0.0338139	0.0624807	-0.129265	0.00328317	8	0.987251
316620	171531	171531_316620	Mlph	Chr1 cM	Chr1:90842807-90878864(+)	melanophilin	Mlph	Chr9 q36	melanophilin	0.0442188	0.0237415	0.0625306	-0.00231359	0.0907513	8	0.987251
361065	57784	57784_361065	Bin3	Chr14 cM	Chr14:70337538-70375413(+)	bridging integrator 3	Bin3	Chr15 p11	bridging integrator 3	-0.0394108	0.0211765	0.0627356	-0.080916	0.00209442	7	0.987251
498109	245841	245841_498109	Polr2h	Chr16 cM	Chr16:20536552-20541015(+)	polymerase (RNA) II (DNA directed) polypeptide H	Polr2h	Chr11 q23	RNA polymerase II, I and III subunit H	0.044225	0.0237652	0.0627559	-0.00235388	0.0908039	8	0.987251
315346	16402	16402_315346	Itga5	Chr15 cM	Chr15:103252713-103275190(-)	integrin alpha 5 (fibronectin receptor alpha)	Itga5	Chr7 q36	integrin subunit alpha 5	-0.063267	0.0340029	0.0627958	-0.129912	0.00337749	8	0.987251
288701	108014	108014_288701	Srsf9	Chr5 cM	Chr5:115465236-115471139(+)	serine and arginine-rich splicing factor 9	Srsf9	Chr12 q16	serine and arginine rich splicing factor 9	-0.0317577	0.0170699	0.0628226	-0.0652141	0.00169879	8	0.987251
314619	216161	216161_314619	Sbno2	Chr10 cM	Chr10:79892826-79941405(-)	strawberry notch 2	Sbno2	Chr7 q11	strawberry notch homolog 2	-0.0490968	0.0263954	0.0628786	-0.100831	0.00263729	8	0.987251
246145	76400	76400_246145	Pbp2	Chr6 cM	Chr6:135286127-135287382(-)	phosphatidylethanolamine binding protein 2	Pbp2	Chr4 q43	phosphatidylethanolamine binding protein 2	0.0646568	0.0347672	0.0629269	-0.00348562	0.132799	7	0.987251
81740	18536	18536_81740	Pcm1	Chr8 cM	Chr8:41692789-41785381(+)	pericentriolar material 1	Pcm1	Chr16 q12.1	pericentriolar material 1	0.030533	0.0164211	0.062974	-0.00165178	0.0627178	8	0.987251
29734	110920	110920_29734	Hspa13	Chr16 cM	Chr16:75552078-75564575(-)	heat shock protein 70 family, member 13	Hspa13	Chr11 p11	heat shock protein family A (Hsp70) member 13	0.0318867	0.0171565	0.0630874	-0.00173948	0.0655128	8	0.987251
25227	11881	11881_25227	Arsb	Chr13 cM	Chr13:93908187-94079524(+)	arylsulfatase B	Arsb	Chr2 q12	arylsulfatase B	-0.0364376	0.0196221	0.0633168	-0.0748963	0.00202115	8	0.987251
89868	89867	89867_89868	Sec16b	Chr1 cM	Chr1:157334303-157395995(+)	SEC16 homolog B, endoplasmic reticulum export factor	Sec16b	Chr13 q22	SEC16 homolog B, endoplasmic reticulum export factor	0.0551617	0.0297066	0.0633279	-0.00306221	0.113386	8	0.987251
361018	268709	268709_361018	Fam107a	Chr14 cM	Chr14:14152166-14173503(+)	family with sequence similarity 107, member A	Fam107a	Chr15 p14	family with sequence similarity 107, member A	-0.0400623	0.0215927	0.0635442	-0.0823833	0.00225858	8	0.987251
691031	72729	72729_691031	Cdc42se2	Chr11 cM	Chr11:54608282-54678501(-)	CDC42 small effector 2	Cdc42se2	Chr10 q22	CDC42 small effector 2	-0.0530357	0.0285913	0.0636022	-0.109074	0.00300226	8	0.987251
296655	13830	13830_296655	Stom	Chr2 cM	Chr2:35203998-35226988(-)	stomatin	Stom	Chr3 p11	stomatin	-0.0591376	0.0318943	0.0637141	-0.121649	0.00337405	8	0.987251
313242	242418	242418_313242	Dcaf10	Chr4 cM	Chr4:45342101-45379759(+)	DDB1 and CUL4 associated factor 10	Dcaf10	Chr5 q22	DDB1 and CUL4 associated factor 10	0.04766	0.0257107	0.0637818	-0.00273208	0.0980521	8	0.987251
297799	27395	27395_297799	Mrpl15	Chr1 cM	Chr1:4843429-4855962(-)	mitochondrial ribosomal protein L15	Mrpl15	Chr5 q12	mitochondrial ribosomal protein L15	0.0598018	0.0322865	0.0639935	-0.0034785	0.123082	8	0.987251
114639	22788	22788_114639	Zp3	Chr5 cM	Chr5:136008959-136017478(+)	zona pellucida glycoprotein 3	Zp3	Chr12 q12	zona pellucida glycoprotein 3	-0.087056	0.0470093	0.0640417	-0.179192	0.00508052	7	0.987251
25505	18436	18436_25505	P2rx1	Chr11 cM	Chr11:72889929-72906026(+)	purinergic receptor P2X, ligand-gated ion channel, 1	P2rx1	Chr10 q24	purinergic receptor P2X 1	-0.109175	0.0589647	0.0640935	-0.224743	0.00639382	8	0.987251
315427	75747	75747_315427	Sesn3	Chr9 cM	Chr9:14187597-14237430(+)	sestrin 3	Sesn3	Chr8 q12	sestrin 3	-0.0878924	0.047473	0.0641092	-0.180938	0.00515294	8	0.987251
287634	268465	268465_287634	Eme1	Chr11 cM	Chr11:94535798-94544611(-)	essential meiotic structure-specific endonuclease 1	Eme1	Chr10 q26	essential meiotic structure-specific endonuclease 1	0.103247	0.0557754	0.0641533	-0.00607122	0.212565	8	0.987251
64204	18810	18810_64204	Plec	Chr15 cM	Chr15:76055174-76115578(-)	plectin	Plec	Chr7 q34	plectin	-0.0375618	0.0202924	0.0641654	-0.0773342	0.00221056	8	0.987251
688518	93728	93728_688518	Pabpc5	ChrX cM	ChrX:118836893-118839862(+)	poly(A) binding protein, cytoplasmic 5	Pabpc5	ChrX	poly A binding protein, cytoplasmic 5	-0.0994986	0.0537602	0.0642004	-0.204867	0.00586945	8	0.987251
501181	98363	98363_501181	Efhd1	Chr1 cM	Chr1:87192085-87238561(+)	EF hand domain containing 1	Efhd1	Chr9 q35	EF-hand domain family, member D1	0.0613714	0.0331903	0.0644467	-0.00368038	0.126423	8	0.987251
24210	11889	11889_24210	Asgr1	Chr11 cM	Chr11:69944911-69948720(+)	asialoglycoprotein receptor 1	Asgr1	Chr10 q24	asialoglycoprotein receptor 1	0.0879036	0.0475435	0.064471	-0.00527996	0.181087	8	0.987251
54232	12350	12350_54232	Car3	Chr3 cM	Chr3:14928598-14937441(+)	carbonic anhydrase 3	Car3	Chr2 q23	carbonic anhydrase 3	0.137349	0.0742872	0.0644736	-0.00825132	0.282949	8	0.987251
84487	140919	140919_84487	Slc17a6	Chr7 cM	Chr7:51271754-51320867(+)	solute carrier family 17 (sodium-dependent inorganic phosphate cotransporter), member 6	Slc17a6	Chr1 q22	solute carrier family 17 member 6	0.12774	0.0690974	0.0645011	-0.00768801	0.263169	8	0.987251
296293	12396	12396_296293	Cbfa2t2	Chr2 cM	Chr2:154278401-154381276(+)	CBFA2/RUNX1 translocation partner 2	Cbfa2t2	Chr3 q41	CBFA2/RUNX1 partner transcriptional co-repressor 2	-0.0330234	0.0178634	0.0645066	-0.068035	0.00198823	8	0.987251
50568	29873	29873_50568	Cspg5	Chr9 cM	Chr9:110072851-110091644(+)	chondroitin sulfate proteoglycan 5	Cspg5	Chr8 q32	chondroitin sulfate proteoglycan 5	-0.0559154	0.0302535	0.0645697	-0.115211	0.00338047	8	0.987251
29704	23969	23969_29704	Pacsin1	Chr17 cM	Chr17:27874565-27930092(+)	protein kinase C and casein kinase substrate in neurons 1	Pacsin1	Chr20 p12	protein kinase C and casein kinase substrate in neurons 1	-0.0352672	0.0191164	0.0650575	-0.0727348	0.00220033	8	0.987251
116636	13685	13685_116636	Eif4ebp1	Chr8 cM	Chr8:27750355-27765684(+)	eukaryotic translation initiation factor 4E binding protein 1	Eif4ebp1	Chr16 q12.3	eukaryotic translation initiation factor 4E binding protein 1	-0.0454678	0.02465	0.0651049	-0.0937808	0.00284527	8	0.987251
362065	68151	68151_362065	Wls	Chr3 cM	Chr3:159545309-159644300(+)	wntless WNT ligand secretion mediator	Wls	Chr2 q45	Wnt ligand secretion mediator	0.0515103	0.0279304	0.0651489	-0.00323236	0.106253	8	0.987251
294436	67239	67239_294436	Rpf2	Chr10 cM	Chr10:40099242-40123032(-)	ribosome production factor 2 homolog	Rpf2	Chr20 q12	ribosome production factor 2 homolog	0.116206	0.0630844	0.0654633	-0.00743659	0.23985	8	0.987251
301122	224907	224907_301122	Dus3l	Chr17 cM	Chr17:57071757-57077093(+)	dihydrouridine synthase 3 like	Dus3l	Chr9 q11	dihydrouridine synthase 3-like	-0.076407	0.0414817	0.0654835	-0.15771	0.00489571	8	0.987251
288306	74112	74112_288306	Usp16	Chr16 cM	Chr16:87251833-87280403(+)	ubiquitin specific peptidase 16	Usp16	Chr11 q11	ubiquitin specific peptidase 16	0.0367918	0.0199774	0.0655239	-0.00236328	0.0759468	8	0.987251
595134	68050	68050_595134	Akirin1	Chr4 cM	Chr4:123628988-123644092(-)	akirin 1	Akirin1	Chr5 q36	akirin 1	0.0333568	0.0181124	0.0655256	-0.00214285	0.0688565	7	0.987251
24259	12653	12653_24259	Chgb	Chr2 cM	Chr2:132623562-132636999(+)	chromogranin B	Chgb	Chr3 q36	chromogranin B	0.04247	0.0230725	0.0656625	-0.00275123	0.0876912	8	0.987251
305974	71145	71145_305974	Scara5	Chr14 cM	Chr14:65903852-66002275(+)	scavenger receptor class A, member 5	Scara5	Chr15 p12	scavenger receptor class A, member 5	0.0701724	0.038127	0.0656963	-0.00455518	0.1449	8	0.987251
140666	53901	53901_140666	Rcan2	Chr17 cM	Chr17:44112243-44350407(+)	regulator of calcineurin 2	Rcan2	Chr9 q13	regulator of calcineurin 2	0.0487197	0.0264858	0.0658469	-0.00319152	0.100631	8	0.987251
360426	53357	53357_360426	Pla2g6	Chr15 cM	Chr15:79170428-79212590(-)	phospholipase A2, group VI	Pla2g6	Chr7 q34	phospholipase A2 group VI	-0.0296677	0.0161342	0.0659433	-0.0612901	0.00195473	8	0.987251
24516	16476	16476_24516	Jun	Chr4 cM	Chr4:94937273-94940459(-)	jun proto-oncogene	Jun	Chr5 q33	Jun proto-oncogene, AP-1 transcription factor subunit	-0.0362691	0.0197395	0.0661535	-0.0749578	0.00241971	8	0.987251
499933	66934	66934_499933	Dsn1	Chr2 cM	Chr2:156837185-156849074(-)	DSN1 homolog, MIS12 kinetochore complex component	Dsn1	Chr3 q42	DSN1 component of MIS12 kinetochore complex	0.0443204	0.0241338	0.0662916	-0.00298093	0.0916218	8	0.987251
84586	14190	14190_84586	Fgl2	Chr5 cM	Chr5:21577671-21583384(+)	fibrinogen-like protein 2	Fgl2	Chr4 q11	fibrinogen-like 2	-0.0589558	0.0321074	0.0663268	-0.121885	0.00397345	8	0.987251
498693	238663	238663_498693	Spata31d1d	Chr13 cM	Chr13:59873739-59879566(-)	spermatogenesis associated 31 subfamily D, member 1D	Spata31d1	Chr17 p14	SPATA31 subfamily D member 1	-0.0656132	0.0357351	0.0663427	-0.135653	0.00442625	7	0.987251
66016	58802	58802_66016	Kcnmb4	Chr10 cM	Chr10:116253766-116309783(-)	potassium large conductance calcium-activated channel, subfamily M, beta member 4	Kcnmb4	Chr7 q22	potassium calcium-activated channel subfamily M regulatory beta subunit 4	-0.0340607	0.0185595	0.0664738	-0.0704367	0.00231528	8	0.987251
64104	64103	64103_64104	Tnmd	ChrX cM	ChrX:132751757-132766326(+)	tenomodulin	Tnmd	ChrX q32	tenomodulin	-0.0742409	0.0404832	0.0666737	-0.153587	0.0051048	7	0.987251
291849	79233	79233_291849	Zfp319	Chr8 cM	Chr8:96052759-96058439(-)	zinc finger protein 319	Zfp319	Chr19 p13	zinc finger protein 319	-0.0526912	0.0287345	0.0666949	-0.10901	0.00362743	8	0.987251
498963	78779	78779_498963	Spata2l	Chr8 cM	Chr8:123958994-123962997(-)	spermatogenesis associated 2-like	Spata2L	Chr19 q12	spermatogenesis associated 2-like	-0.0424139	0.0231399	0.0668121	-0.0877672	0.00293941	8	0.987251
246244	52440	52440_246244	Tax1bp1	Chr6 cM	Chr6:52690714-52743765(+)	Tax1 (human T cell leukemia virus type I) binding protein 1	Tax1bp1	Chr4 q24	Tax1 binding protein 1	0.071405	0.0389612	0.0668439	-0.0049575	0.147767	8	0.987251
498957	234796	234796_498957	Klhl36	Chr8 cM	Chr8:120589005-120603734(+)	kelch-like 36	Klhl36	Chr19 q12	kelch-like family member 36	-0.0483589	0.0263869	0.0668491	-0.100076	0.00335844	8	0.987251
25369	11540	11540_25369	Adora2a	Chr10 cM	Chr10:75152711-75170618(+)	adenosine A2a receptor	Adora2a	Chr20 p12	adenosine A2a receptor	-0.0549363	0.0299825	0.0669102	-0.113701	0.00382838	8	0.987251
313702	71890	71890_313702	Mad2l2	Chr4 cM	Chr4:148214841-148230156(+)	MAD2 mitotic arrest deficient-like 2	Mad2l2	Chr5 q36	mitotic arrest deficient 2 like 2	-0.0766429	0.0418443	0.067008	-0.158656	0.00537045	8	0.987251
60661	17187	17187_60661	Max	Chr12 cM	Chr12:76984043-77008975(-)	Max protein	Max	Chr6 q24	MYC associated factor X	-0.0306698	0.0167461	0.067032	-0.0634915	0.00215195	8	0.987251
171055	15985	15985_171055	Cd79b	Chr11 cM	Chr11:106202167-106205388(-)	CD79B antigen	Cd79b	Chr10 q32.1	CD79b molecule	-0.0819685	0.0447591	0.067052	-0.169695	0.00575776	8	0.987251
311419	67333	67333_311419	Stk35	Chr2 cM	Chr2:129642437-129674207(+)	serine/threonine kinase 35	Stk35	Chr3 q36	serine/threonine kinase 35	-0.0332558	0.0181623	0.0670959	-0.0688533	0.00234172	8	0.987251
296649	227746	227746_296649	Rabepk	Chr2 cM	Chr2:34667568-34689924(-)	Rab9 effector protein with kelch motifs	Rabepk	Chr3 p11	Rab9 effector protein with kelch motifs	-0.0488214	0.0266794	0.0672612	-0.101112	0.00346937	8	0.987251
365212	243864	243864_365212	Mill2	Chr7 cM	Chr7:18573891-18599327(+)	MHC I like leukocyte 2	Micb	Chr1 q21	MHC class I polypeptide-related sequence B	-0.0620191	0.0339317	0.067585	-0.128524	0.00448577	8	0.987251
310682	18632	18632_310682	Pex11b	Chr3 cM	Chr3:96542692-96552682(+)	peroxisomal biogenesis factor 11 beta	Pex11b	Chr2 q34	peroxisomal biogenesis factor 11 beta	-0.0419475	0.022958	0.0676787	-0.0869443	0.00304937	8	0.987251
100361133	56309	56309_100361133	Mycbp	Chr4 cM	Chr4:123798806-123806043(+)	MYC binding protein	Mycbp	Chr5	Myc binding protein	0.0409824	0.0224487	0.0679104	-0.00301628	0.084981	8	0.987251
25245	12062	12062_25245	Bdkrb2	Chr12 cM	Chr12:105529485-105561496(+)	bradykinin receptor, beta 2	Bdkrb2	Chr6 q32	bradykinin receptor B2	-0.0579116	0.0317286	0.0679676	-0.120098	0.00427518	8	0.987251
296846	101202	101202_296846	Hepacam2	Chr6 cM	Chr6:3457202-3498319(-)	HEPACAM family member 2	Hepacam2	Chr4 q13	HEPACAM family member 2	0.0931703	0.0510535	0.0680076	-0.0068926	0.193233	8	0.987251
287662	22658	22658_287662	Pcgf2	Chr11 cM	Chr11:97579649-97591323(-)	polycomb group ring finger 2	Pcgf2	Chr10 q31	polycomb group ring finger 2	-0.0531307	0.0291153	0.0680257	-0.110196	0.00393428	8	0.987251
78959	58810	58810_78959	Akr1a1	Chr4 cM	Chr4:116493707-116508871(-)	aldo-keto reductase family 1, member A1	Akr1a1	Chr5 q35	aldo-keto reductase family 1 member A1	-0.0329503	0.0180569	0.0680312	-0.0683412	0.00244065	8	0.987251
308451	233011	233011_308451	Itpkc	Chr7 cM	Chr7:26906595-26928042(-)	inositol 1,4,5-trisphosphate 3-kinase C	Itpkc	Chr1 q21	inositol-trisphosphate 3-kinase C	-0.0551726	0.0302397	0.0680753	-0.114441	0.00409615	8	0.987251
315579	72828	72828_315579	Ubash3b	Chr9 cM	Chr9:40922056-41069358(-)	ubiquitin associated and SH3 domain containing, B	Ubash3b	Chr8 q22	ubiquitin associated and SH3 domain containing, B	0.0496306	0.0272058	0.0681115	-0.00369171	0.102953	8	0.987251
85428	104215	104215_85428	Rhoq	Chr17 cM	Chr17:87270539-87307497(+)	ras homolog family member Q	Rhoq	Chr6 q12	ras homolog family member Q	0.0777392	0.0426158	0.0681241	-0.00578633	0.161265	8	0.987251
192352	269397	269397_192352	Ss18l1	Chr2 cM	Chr2:179684302-179711994(+)	SS18, nBAF chromatin remodeling complex subunit like 1	Ss18l1	Chr3 q43	SS18L1 subunit of BAF chromatin remodeling complex	-0.0340534	0.0186836	0.0683589	-0.0706726	0.00256583	8	0.987251
298381	52430	52430_298381	Echdc2	Chr4 cM	Chr4:108022634-108036505(+)	enoyl Coenzyme A hydratase domain containing 2	Echdc2	Chr5 q34	enoyl CoA hydratase domain containing 2	-0.0898184	0.0493036	0.0684939	-0.186452	0.00681477	8	0.987251
83616	55992	55992_83616	Trim3	Chr7 cM	Chr7:105253670-105282778(-)	tripartite motif-containing 3	Trim3	Chr1 q32	tripartite motif-containing 3	-0.0421074	0.0231191	0.0685579	-0.08742	0.00320528	8	0.987251
301388	98682	98682_301388	Mfsd6	Chr1 cM	Chr1:52695463-52766495(-)	major facilitator superfamily domain containing 6	Mfsd6	Chr9 q22	major facilitator superfamily domain containing 6	0.0428123	0.0235144	0.0686554	-0.00327517	0.0888997	8	0.987251
24179	11606	11606_24179	Agt	Chr8 cM	Chr8:125283326-125296445(-)	angiotensinogen	Agt	Chr19 q12	angiotensinogen	-0.0416592	0.0228994	0.0688773	-0.0865413	0.00322288	8	0.987251
59114	26941	26941_59114	Nherf1	Chr11 cM	Chr11:115054167-115072007(+)	NHERF family PDZ scaffold protein 1	Nherf1	Chr10 q32.1	NHERF family PDZ scaffold protein 1	-0.0625707	0.0343967	0.0688978	-0.129987	0.00484562	8	0.987251
100294508	100317	100317_100294508	AU040320	Chr4 cM	Chr4:126647331-126763487(+)	expressed sequence AU040320	KIAA0319l	Chr5 q36	KIAA0319 like	-0.0288917	0.0158867	0.0689706	-0.0600291	0.00224562	8	0.987251
308444	26362	26362_308444	Axl	Chr7 cM	Chr7:25456698-25488130(-)	AXL receptor tyrosine kinase	Axl	Chr1 q21	Axl receptor tyrosine kinase	-0.0514142	0.0282801	0.0690587	-0.106842	0.00401375	8	0.987251
192648	58182	58182_192648	Prokr1	Chr6 cM	Chr6:87555573-87567725(-)	prokineticin receptor 1	Prokr1	Chr4 q34	prokineticin receptor 1	0.125313	0.068928	0.06906	-0.00978343	0.260409	7	0.987251
361810	14229	14229_361810	Fkbp5	Chr17 cM	Chr17:28617727-28705123(-)	FK506 binding protein 5	Fkbp5	Chr20 p12	FKBP prolyl isomerase 5	-0.130963	0.072038	0.0690682	-0.272155	0.0102287	8	0.987251
246272	76025	76025_246272	Cant1	Chr11 cM	Chr11:118297115-118309912(-)	calcium activated nucleotidase 1	Cant1	Chr10 q32.3	calcium activated nucleotidase 1	-0.0325505	0.0179056	0.069081	-0.0676448	0.00254393	8	0.987251
307811	330836	330836_307811	Slc7a6	Chr8 cM	Chr8:106895489-106925338(+)	solute carrier family 7 (cationic amino acid transporter, y+ system), member 6	Slc7a6	Chr19 q12	solute carrier family 7 member 6	-0.0726637	0.0399793	0.0691355	-0.151022	0.00569426	8	0.987251
306842	328232	328232_306842	Gfod1	Chr13 cM	Chr13:43348721-43457648(-)	glucose-fructose oxidoreductase domain containing 1	Gfod1	Chr17 p14	Gfo/Idh/MocA-like oxidoreductase domain containing 1	-0.109696	0.0604442	0.0695492	-0.228165	0.00877219	8	0.987251
499806	66748	66748_499806	Erich2	Chr2 cM	Chr2:70339163-70371228(+)	glutamate rich 2	Erich2	Chr3 q22	glutamate-rich 2	0.06188	0.0341054	0.0696199	-0.00496534	0.128725	8	0.987251
289711	68525	68525_289711	Evc2	Chr5 cM	Chr5:37495843-37582399(+)	EvC ciliary complex subunit 2	Evc2	Chr14 q21	EvC ciliary complex subunit 2	-0.0616717	0.0339932	0.0696415	-0.128297	0.00495378	8	0.987251
85419	17101	17101_85419	Lyst	Chr13 cM	Chr13:13764982-13953388(+)	lysosomal trafficking regulator	Lyst	Chr17 q12.3	lysosomal trafficking regulator	-0.0587659	0.0324261	0.0699396	-0.12232	0.00478811	8	0.987251
303915	320299	320299_303915	Iqcb1	Chr16 cM	Chr16:36648747-36693083(+)	IQ calmodulin-binding motif containing 1	Iqcb1	Chr11 q21	IQ motif containing B1	-0.0420045	0.0231909	0.0701019	-0.0874577	0.00344876	8	0.987251
309584	76797	76797_309584	2410137M14Rik	Chr17 cM	Chr17:37288593-37292129(-)	RIKEN cDNA 2410137M14 gene	RT1-M4	Chr20 p12	RT1 class Ib, locus M4	-0.120948	0.0668219	0.0702958	-0.251916	0.0100209	7	0.987251
499356	17060	17060_499356	Blnk	Chr19 cM	Chr19:40917371-40982664(-)	B cell linker	Blnk	Chr1 q54	B-cell linker	0.102836	0.0568291	0.0703636	-0.00854715	0.214219	8	0.987251
310652	72634	72634_310652	Tdrkh	Chr3 cM	Chr3:94320580-94341975(+)	tudor and KH domain containing protein	Tdrkh	Chr2 q34	tudor and KH domain containing	0.0375489	0.0207522	0.0703899	-0.00312467	0.0782225	8	0.987251
171139	30056	30056_171139	Timm9	Chr12 cM	Chr12:71169947-71183458(-)	translocase of inner mitochondrial membrane 9	Timm9	Chr6 q24	translocase of inner mitochondrial membrane 9	0.0959925	0.0530692	0.0704791	-0.00802114	0.200006	8	0.987251
60665	20311	20311_60665	Cxcl5	Chr5 cM	Chr5:90907219-90909483(+)	C-X-C motif chemokine ligand 5	Cxcl6	Chr14 p22	C-X-C motif chemokine ligand 6	-0.086116	0.0476215	0.070553	-0.179452	0.00722036	8	0.987251
305751	69721	69721_305751	Nkiras1	Chr14 cM	Chr14:4185693-4198560(-)	NFKB inhibitor interacting Ras-like protein 1	Nkiras1	Chr15 p16	NFKB inhibitor interacting Ras-like 1	-0.0302435	0.0167284	0.0706207	-0.0630306	0.00254365	8	0.987251
362137	72137	72137_362137	Wdsub1	Chr2 cM	Chr2:59682708-59712935(-)	WD repeat, SAM and U-box domain containing 1	Wdsub1	Chr3 q21	WD repeat, sterile alpha motif and U-box domain containing 1	-0.0303882	0.0168101	0.0706471	-0.0633353	0.00255891	8	0.987251
295229	246703	246703_295229	Naxe	Chr3 cM	Chr3:87963827-87965802(-)	NAD(P)HX epimerase	Naxe	Chr2 q34	NAD(P)HX epimerase	-0.0277928	0.0153784	0.0707201	-0.0579339	0.00234818	8	0.987251
301575	64294	64294_301575	Itm2c	Chr1 cM	Chr1:85822231-85836419(+)	integral membrane protein 2C	Itm2c	Chr9 q35	integral membrane protein 2C	-0.0655943	0.0363028	0.0707832	-0.136746	0.00555788	7	0.987251
691501	330959	330959_691501	Snapc5	Chr9 cM	Chr9:64086556-64090414(+)	small nuclear RNA activating complex, polypeptide 5	Snapc5	Chr8 q24	small nuclear RNA activating complex, polypeptide 5	-0.0345916	0.0191446	0.0707834	-0.0721143	0.00293102	8	0.987251
84583	19735	19735_84583	Rgs2	Chr1 cM	Chr1:143875076-143879887(-)	regulator of G-protein signaling 2	Rgs2	Chr13 q21	regulator of G-protein signaling 2	0.0387189	0.0214305	0.070806	-0.00328411	0.080722	8	0.987251
64043	14537	14537_64043	Gcnt1	Chr19 cM	Chr19:17303505-17350208(-)	glucosaminyl (N-acetyl) transferase 1, core 2	Gcnt1	Chr1 q43	glucosaminyl (N-acetyl) transferase 1	0.0841547	0.046584	0.0708381	-0.00714831	0.175458	8	0.987251
314818	52679	52679_314818	E2f7	Chr10 cM	Chr10:110581300-110623245(+)	E2F transcription factor 7	E2f7	Chr7 q22	E2F transcription factor 7	-0.0610279	0.033789	0.0708956	-0.127253	0.00519736	8	0.987251
171105	240028	240028_171105	Lnpep	Chr17 cM	Chr17:17747985-17846303(-)	leucyl/cystinyl aminopeptidase	Lnpep	Chr1 q12	leucyl and cystinyl aminopeptidase	0.0540998	0.0299622	0.0709807	-0.00462506	0.112825	8	0.987251
301416	67876	67876_301416	Coq10b	Chr1 cM	Chr1:55091929-55111861(+)	coenzyme Q10B	Coq10b	Chr9 q31	coenzyme Q10B	0.0664391	0.0368006	0.071015	-0.00568873	0.138567	8	0.987251
499418	76573	76573_499418	Spatc1l	Chr10 cM	Chr10:76398106-76406035(+)	spermatogenesis and centriole associated 1 like	Spatc1l	Chr20 p12	spermatogenesis and centriole associated 1-like	0.0647518	0.0358705	0.0710506	-0.0055531	0.135057	7	0.987251
56814	214111	214111_56814	Slc24a1	Chr9 cM	Chr9:64830143-64858889(-)	solute carrier family 24 (sodium/potassium/calcium exchanger), member 1	Slc24a1	Chr8 q24	solute carrier family 24 member 1	0.07284	0.0403731	0.0712043	-0.00628979	0.15197	8	0.987251
366061	14425	14425_366061	Galnt3	Chr2 cM	Chr2:65913110-65955217(-)	polypeptide N-acetylgalactosaminyltransferase 3	Galnt3	Chr3 q21	polypeptide N-acetylgalactosaminyltransferase 3	-0.0609919	0.0338085	0.0712251	-0.127255	0.00527156	8	0.987251
25360	22095	22095_25360	Tshr	Chr12 cM	Chr12:91367767-91507283(+)	thyroid stimulating hormone receptor	Tshr	Chr6 q31	thyroid stimulating hormone receptor	0.0944687	0.0523668	0.071234	-0.00816822	0.197106	8	0.987251
362204	319996	319996_362204	Golm2	Chr2 cM	Chr2:121697451-121766701(+)	golgi membrane protein 2	Golm2	Chr3 q35	golgi membrane protein 2	0.0332782	0.018448	0.0712488	-0.00287929	0.0694357	8	0.987251
361126	234373	234373_361126	Sugp2	Chr8 cM	Chr8:70686838-70715755(+)	SURP and G patch domain containing 2	Sugp2	Chr16 p14	SURP and G patch domain containing 2	-0.0284838	0.0157922	0.0712841	-0.059436	0.00246834	8	0.987251
293688	73166	73166_293688	Tm7sf2	Chr19 cM	Chr19:6112851-6117880(-)	transmembrane 7 superfamily member 2	Tm7sf2	Chr1 q43	transmembrane 7 superfamily member 2	-0.0627688	0.0348072	0.0713365	-0.13099	0.00545202	8	0.987251
306464	71876	71876_306464	Cenpu	Chr8 cM	Chr8:47005063-47033042(+)	centromere protein U	Cenpu	Chr16 q11	centromere protein U	0.0977856	0.054228	0.0713522	-0.00849941	0.204071	7	0.987251
266729	13131	13131_266729	Dab1	Chr4 cM	Chr4:103476556-104602041(+)	disabled 1	Dab1	Chr5 q33-q34	DAB adaptor protein 1	-0.0345225	0.0191513	0.0714482	-0.0720585	0.00301338	8	0.987251
680668	29807	29807_680668	Tpk1	Chr6 cM	Chr6:43321935-43643212(-)	thiamine pyrophosphokinase	Tpk1	Chr4 q24	thiamin pyrophosphokinase 1	-0.0643962	0.0357288	0.0714881	-0.134423	0.00563084	8	0.987251
363627	320040	320040_363627	Rnf222	Chr11 cM	Chr11:68779379-68786603(+)	ring finger protein 222	Rnf222	Chr10 q24	ring finger protein 222	-0.0913438	0.0506823	0.0715009	-0.190679	0.00799164	7	0.987251
309798	70297	70297_309798	Gcc2	Chr10 cM	Chr10:58091319-58141421(+)	GRIP and coiled-coil domain containing 2	Gcc2	Chr20 q11	GRIP and coiled-coil domain containing 2	0.0420041	0.0233105	0.071555	-0.00368364	0.0876918	8	0.987251
292069	66965	66965_292069	Ctu2	Chr8 cM	Chr8:123202882-123209831(+)	cytosolic thiouridylase subunit 2	Ctu2	Chr19 q12	cytosolic thiouridylase subunit 2	-0.0349924	0.0194202	0.0715689	-0.0730553	0.00307059	8	0.987251
311430	228607	228607_311430	Mavs	Chr2 cM	Chr2:131075983-131089945(+)	mitochondrial antiviral signaling protein	Mavs	Chr3 q36	mitochondrial antiviral signaling protein	-0.0372685	0.0206852	0.0715932	-0.0778108	0.0032738	8	0.987251
313484	56296	56296_313484	Dmrtb1	Chr4 cM	Chr4:107533487-107541427(-)	DMRT-like family B with proline-rich C-terminal, 1	Dmrtb1	Chr5 q34	DMRT-like family B with proline-rich C-terminal, 1	0.127237	0.0706584	0.0717436	-0.0112504	0.265725	7	0.987251
25393	12032	12032_25393	Bcan	Chr3 cM	Chr3:87894838-87907537(-)	brevican	Bcan	Chr2 q34	brevican	-0.0459899	0.0255425	0.071778	-0.0960523	0.0040725	8	0.987251
301562	12829	12829_301562	Col4a4	Chr1 cM	Chr1:82426144-82564570(-)	collagen, type IV, alpha 4	Col4a4	Chr9 q34	collagen type IV alpha 4 chain	0.0640382	0.0355956	0.0720107	-0.00572782	0.133804	8	0.987251
362385	66979	66979_362385	Pole4	Chr6 cM	Chr6:82593513-82629985(-)	polymerase (DNA-directed), epsilon 4 (p12 subunit)	Pole4	Chr4 q34	DNA polymerase epsilon 4, accessory subunit	-0.0621688	0.0345573	0.0720179	-0.1299	0.0055623	8	0.987251
365627	72852	72852_365627	Mblac2	Chr13 cM	Chr13:81859536-81901394(+)	metallo-beta-lactamase domain containing 2	Mblac2	Chr2 q11	metallo-beta-lactamase domain containing 2	-0.0557999	0.0310183	0.0720294	-0.116595	0.00499493	8	0.987251
59085	109900	109900_59085	Asl	Chr5 cM	Chr5:130040099-130053222(-)	argininosuccinate lyase	Asl	Chr12 q12	argininosuccinate lyase	-0.0383254	0.0213129	0.0721417	-0.0800979	0.00344718	8	0.987251
83503	69833	69833_83503	Polr2f	Chr15 cM	Chr15:79025525-79035974(+)	polymerase (RNA) II (DNA directed) polypeptide F	Polr2f	Chr7 q34	RNA polymerase II, I and III subunit F	0.0292517	0.0162761	0.0723014	-0.00264892	0.0611524	8	0.987251
94172	26457	26457_94172	Slc27a1	Chr8 cM	Chr8:72021526-72039946(+)	solute carrier family 27 (fatty acid transporter), member 1	Slc27a1	Chr16 p14	solute carrier family 27 member 1	-0.0487218	0.0271218	0.0724297	-0.101879	0.00443595	8	0.987251
497756	69983	69983_497756	Sis	Chr3 cM	Chr3:72795890-72875196(-)	sucrase isomaltase	Si	Chr2 q32	sucrase-isomaltase	0.0708738	0.0394621	0.0724949	-0.00647045	0.148218	8	0.987251
500950	244713	244713_500950	Zfp317	Chr9 cM	Chr9:19533398-19561027(+)	zinc finger protein 317	Zfp317	Chr8 q13	zinc finger protein 317	0.0419998	0.0233864	0.0725096	-0.00383675	0.0878364	8	0.987251
315722	72141	72141_315722	Adpgk	Chr9 cM	Chr9:59198855-59223483(+)	ADP-dependent glucokinase	Adpgk	Chr8 q24	ADP-dependent glucokinase	0.0542466	0.0302072	0.072524	-0.00495849	0.113452	8	0.987251
299338	74190	74190_299338	Exoc3l4	Chr12 cM	Chr12:111383864-111398114(+)	exocyst complex component 3-like 4	Exoc3l4	Chr6 q32	exocyst complex component 3-like 4	0.0721338	0.0401701	0.0725413	-0.00659827	0.150866	8	0.987251
50676	14411	14411_50676	Slc6a12	Chr6 cM	Chr6:121320035-121342734(+)	solute carrier family 6 (neurotransmitter transporter, betaine/GABA), member 12	Slc6a12	Chr4 q42	solute carrier family 6 member 12	0.0462198	0.0257485	0.0726456	-0.00424625	0.0966858	8	0.987251
29504	20519	20519_29504	Slc22a3	Chr17 cM	Chr17:12638859-12726591(-)	solute carrier family 22 (organic cation transporter), member 3	Slc22a3	Chr1 q11	solute carrier family 22 member 3	-0.0860979	0.0479667	0.0726614	-0.180111	0.00791509	8	0.987251
25242	11863	11863_25242	Arnt	Chr3 cM	Chr3:95341699-95404551(+)	aryl hydrocarbon receptor nuclear translocator	Arnt	Chr2 q34	aryl hydrocarbon receptor nuclear translocator	-0.0471707	0.0262844	0.0727134	-0.0986873	0.00434583	8	0.987251
295053	229285	229285_295053	Spart	Chr3 cM	Chr3:55019529-55044743(+)	spartin	Spart	Chr2 q26	spartin	0.0425508	0.0237115	0.0727303	-0.00392294	0.0890246	8	0.987251
359728	224624	224624_359728	Rab40c	Chr17 cM	Chr17:26101088-26138688(-)	Rab40C, member RAS oncogene family	Rab40c	Chr10 q12	Rab40c, member RAS oncogene family	-0.120127	0.0669606	0.072814	-0.251367	0.0111134	8	0.987251
499914	69270	69270_499914	Gins1	Chr2 cM	Chr2:150751482-150773200(+)	GINS complex subunit 1	Gins1	Chr3 q41	GINS complex subunit 1	0.0631336	0.0351952	0.0728428	-0.00584766	0.132115	8	0.987251
292831	66161	66161_292831	Pop4	Chr7 cM	Chr7:37962239-37970803(-)	processing of precursor 4, ribonuclease P/MRP family, (S. cerevisiae)	Pop4	Chr1 q21	POP4 homolog, ribonuclease P/MRP subunit	0.0363559	0.02027	0.07288	-0.00337257	0.0760843	8	0.987251
304883	11352	11352_304883	Abl2	Chr1 cM	Chr1:156386356-156477138(+)	ABL proto-oncogene 2, non-receptor tyrosine kinase	Abl2	Chr13 q22	ABL proto-oncogene 2, non-receptor tyrosine kinase	-0.0411005	0.0229198	0.0729361	-0.0860224	0.0038215	8	0.987251
287818	246746	246746_287818	Cd300lf	Chr11 cM	Chr11:115007040-115024818(-)	CD300 molecule like family member F	Cd300lf	Chr10 q32.1	Cd300 molecule-like family member F	-0.10319	0.0575626	0.0730269	-0.216011	0.00963031	8	0.987251
499088	629378	629378_499088	Dact3	Chr7 cM	Chr7:16609242-16621226(+)	dishevelled-binding antagonist of beta-catenin 3	Dact3	Chr1 q21	dishevelled-binding antagonist of beta-catenin 3	-0.0382883	0.0213596	0.0730435	-0.0801524	0.00357571	8	0.987251
29534	19302	19302_29534	Pex2	Chr3 cM	Chr3:5625248-5641299(-)	peroxisomal biogenesis factor 2	Pex2	Chr2 q23	peroxisomal biogenesis factor 2	0.0348909	0.0194853	0.0733537	-0.00329965	0.0730815	8	0.987251
293937	329064	329064_293937	Pkd2l1	Chr19 cM	Chr19:44136076-44180881(-)	polycystic kidney disease 2-like 1	Pkd2l1	Chr1 q54	polycystin 2 like 1, transient receptor potential cation channel	0.0965262	0.053921	0.073431	-0.00915695	0.202209	8	0.987251
290027	11546	11546_290027	Parp2	Chr14 cM	Chr14:51045347-51058758(+)	poly (ADP-ribose) polymerase family, member 2	Parp2	Chr15 p14	poly (ADP-ribose) polymerase 2	0.0380633	0.0212816	0.0736865	-0.00364785	0.0797744	8	0.987251
24209	17173	17173_24209	Ascl2	Chr7 cM	Chr7:142520566-142523001(-)	achaete-scute family bHLH transcription factor 2	Ascl2	Chr1 q41	achaete-scute family bHLH transcription factor 2	0.0503964	0.0281798	0.0737137	-0.00483502	0.105628	8	0.987251
84468	53374	53374_84468	Chst3	Chr10 cM	Chr10:60017354-60055082(-)	carbohydrate sulfotransferase 3	Chst3	Chr20 q11	carbohydrate sulfotransferase 3	0.0696934	0.0389709	0.0737205	-0.00668818	0.146075	8	0.987251
294429	19386	19386_294429	Ranbp2	Chr10 cM	Chr10:58282674-58329977(+)	RAN binding protein 2	Ranbp2	Chr20 q11	RAN binding protein 2	0.0330561	0.0184912	0.0738305	-0.00318608	0.0692982	8	0.987251
310812	75769	75769_310812	Plppr5	Chr3 cM	Chr3:117368274-117483157(+)	phospholipid phosphatase related 5	Plppr5	Chr2 q42	phospholipid phosphatase related 5	-0.050014	0.0279836	0.073895	-0.104861	0.00483279	8	0.987251
316129	18140	18140_316129	Uhrf1	Chr17 cM	Chr17:56610405-56630486(+)	ubiquitin-like, containing PHD and RING finger domains, 1	Uhrf1	Chr9 q11	ubiquitin-like with PHD and ring finger domains 1	-0.0751505	0.0420567	0.0739559	-0.15758	0.00727908	8	0.987251
363332	66530	66530_363332	Ubxn6	Chr17 cM	Chr17:56374045-56382028(-)	UBX domain protein 6	Ubxn6	Chr9	UBX domain protein 6	-0.0228019	0.0127637	0.0740243	-0.0478184	0.00221452	8	0.987251
140936	19674	19674_140936	Rcvrn	Chr11 cM	Chr11:67586152-67594159(+)	recoverin	Rcvrn	Chr10 q24	recoverin	0.0646113	0.0362143	0.0744016	-0.0063675	0.13559	8	0.987251
290651	71780	71780_290651	Isyna1	Chr8 cM	Chr8:71047131-71049940(+)	myo-inositol 1-phosphate synthase A1	Isyna1	Chr16 p14	inositol-3-phosphate synthase 1	-0.0669249	0.037543	0.074648	-0.140508	0.00665798	8	0.987251
301489	94227	94227_301489	Pi15	Chr1 cM	Chr1:17672125-17701163(+)	peptidase inhibitor 15	Pi15	Chr5 q11	peptidase inhibitor 15	-0.0707289	0.0396983	0.0748046	-0.148536	0.00707835	8	0.987251
688790	18857	18857_688790	Pmp2	Chr3 cM	Chr3:10244911-10248945(-)	peripheral myelin protein 2	Pmp2	Chr2 q23	peripheral myelin protein 2	0.123599	0.0693771	0.0748223	-0.0123777	0.259576	7	0.987251
300015	223626	223626_300015	Them6	Chr15 cM	Chr15:74593083-74596222(+)	thioesterase superfamily member 6	Them6	Chr7 q34	thioesterase superfamily member 6	-0.0676643	0.0379866	0.0748691	-0.142117	0.00678817	8	0.987251
24494	16176	16176_24494	Il1b	Chr2 cM	Chr2:129206490-129213059(-)	interleukin 1 beta	Il1b	Chr3 q36	interleukin 1 beta	-0.0740198	0.0415676	0.0749603	-0.155491	0.00745129	8	0.987251
314061	71101	71101_314061	Uvssa	Chr5 cM	Chr5:33535893-33577098(+)	UV stimulated scaffold protein A	Uvssa	Chr14 q21	UV-stimulated scaffold protein A	-0.049063	0.0275539	0.0749747	-0.103068	0.00494165	8	0.987251
60462	381319	381319_60462	Batf3	Chr1 cM	Chr1:190830611-190841140(+)	basic leucine zipper transcription factor, ATF-like 3	Batf3	Chr13 q27	basic leucine zipper ATF-like transcription factor 3	0.0885991	0.0497725	0.0750629	-0.00895328	0.186151	8	0.987251
93646	69162	69162_93646	Sec31a	Chr5 cM	Chr5:100509508-100564093(-)	SEC31 homolog A, COPII coat complex component	Sec31a	Chr14 p22	SEC31 homolog A, COPII coat complex component	0.0224633	0.0126208	0.0750989	-0.00227307	0.0471997	8	0.987251
363912	57749	57749_363912	Piwil1	Chr5 cM	Chr5:128813135-128832538(+)	piwi-like RNA-mediated gene silencing 1	Piwil1	Chr12 q13	piwi-like RNA-mediated gene silencing 1	0.0639576	0.0359361	0.0751157	-0.00647594	0.134391	8	0.987251
54321	71994	71994_54321	Cnn3	Chr3 cM	Chr3:121220190-121251854(+)	calponin 3, acidic	Cnn3	Chr2 q42	calponin 3	0.0369176	0.0207434	0.0751207	-0.00373874	0.077574	8	0.987251
364052	18611	18611_364052	Pea15a	Chr1 cM	Chr1:172024295-172034371(-)	proliferation and apoptosis adaptor protein 15A	Pea15	Chr13 q24	proliferation and apoptosis adaptor protein 15	-0.0368975	0.0207389	0.0752166	-0.077545	0.00375007	8	0.987251
305031	71678	71678_305031	Brox	Chr1 cM	Chr1:183057916-183078813(-)	BRO1 domain and CAAX motif containing	Brox	Chr13 q26	BRO1 domain and CAAX motif containing	0.0306985	0.0172573	0.0752606	-0.00312514	0.0645222	8	0.987251
85482	27354	27354_85482	Nbn	Chr4 cM	Chr4:15957925-15992589(+)	nibrin	Nbn	Chr5 q13	nibrin	0.0317219	0.0178378	0.0753468	-0.00323964	0.0666834	8	0.987251
288181	71223	71223_288181	Gpr15	Chr16 cM	Chr16:58537796-58539433(-)	G protein-coupled receptor 15	Gpr15	Chr11 q12	G protein-coupled receptor 15	0.0885475	0.0497943	0.0753602	-0.00904755	0.186143	8	0.987251
171144	108115	108115_171144	Slco4a1	Chr2 cM	Chr2:180098038-180116660(+)	solute carrier organic anion transporter family, member 4a1	Slco4a1	Chr3 q43	solute carrier organic anion transporter family, member 4a1	-0.0816866	0.0459884	0.075693	-0.171822	0.00844908	8	0.987251
361694	18739	18739_361694	Pitpnm1	Chr19 cM	Chr19:4150012-4163966(+)	phosphatidylinositol transfer protein, membrane-associated 1	Pitpnm1	Chr1 q43	phosphatidylinositol transfer protein, membrane-associated 1	-0.0363407	0.0204642	0.0757636	-0.0764499	0.0037685	8	0.987251
286927	20872	20872_286927	Stk16	Chr1 cM	Chr1:75187482-75192250(+)	serine/threonine kinase 16	Stk16	Chr9 q33	serine/threonine kinase 16	0.02702	0.0152247	0.0759388	-0.00281979	0.0568599	8	0.987251
317498	237178	237178_317498	Ppef1	ChrX cM	ChrX:159406090-159518761(-)	protein phosphatase with EF hand calcium-binding domain 1	Ppef1	ChrX q14	protein phosphatase with EF-hand domain 1	0.0636581	0.0358848	0.0760704	-0.00667485	0.133991	8	0.987251
360734	67838	67838_360734	Dnajb11	Chr16 cM	Chr16:22676595-22698384(+)	DnaJ heat shock protein family (Hsp40) member B11	Dnajb11	Chr11 q23	DnaJ heat shock protein family (Hsp40) member B11	0.0494639	0.0278967	0.0762111	-0.00521272	0.10414	8	0.987251
360814	19415	19415_360814	Rasal1	Chr5 cM	Chr5:120786877-120817662(+)	RAS protein activator like 1 (GAP1 like)	Rasal1	Chr12 q16	RAS protein activator like 1	-0.0771142	0.0434969	0.0762509	-0.162367	0.00813817	8	0.987251
296753	20817	20817_296753	Srpk2	Chr5 cM	Chr5:23708262-23889615(-)	serine/arginine-rich protein specific kinase 2	Srpk2	Chr4 q11	SRSF protein kinase 2	0.0305987	0.0172603	0.0762647	-0.0032308	0.0644281	8	0.987251
246279	210135	210135_246279	Zfp180	Chr7 cM	Chr7:23781349-23807138(+)	zinc finger protein 180	Zfp180	Chr1 q21	zinc finger protein 180	0.0382533	0.021579	0.0762769	-0.00404077	0.0805475	8	0.987251
361044	654795	654795_361044	Sdr39u1	Chr14 cM	Chr14:56134740-56137750(-)	short chain dehydrogenase/reductase family 39U, member 1	Sdr39u1	Chr15 p13	short chain dehydrogenase/reductase family 39U, member 1	-0.0371718	0.0209721	0.0763218	-0.0782763	0.0039328	8	0.987251
171129	320011	320011_171129	Uggt1	Chr1 cM	Chr1:36179109-36283407(-)	UDP-glucose glycoprotein glucosyltransferase 1	Uggt1	Chr9 q21	UDP-glucose glycoprotein glucosyltransferase 1	0.0429189	0.0242151	0.076328	-0.00454186	0.0903797	8	0.987251
362129	227835	227835_362129	Gtdc1	Chr2 cM	Chr2:44454424-44817669(-)	glycosyltransferase-like domain containing 1	Gtdc1	Chr3 q12	glycosyltransferase-like domain containing 1	0.0320822	0.018103	0.07636	-0.00339893	0.0675633	8	0.987251
306748	57266	57266_306748	Cxcl14	Chr13 cM	Chr13:56436456-56444364(-)	C-X-C motif chemokine ligand 14	Cxcl14	Chr17 p14	C-X-C motif chemokine ligand 14	-0.0469591	0.0265163	0.0765689	-0.0989301	0.00501193	8	0.987251
298845	100952	100952_298845	Emilin1	Chr5 cM	Chr5:31070746-31078621(+)	elastin microfibril interfacer 1	Emilin1	Chr6 q14	elastin microfibril interfacer 1	0.060645	0.0342701	0.0767909	-0.00652321	0.127813	8	0.987251
311546	72119	72119_311546	Tpx2	Chr2 cM	Chr2:152689884-152737241(+)	TPX2, microtubule-associated	Tpx2	Chr3 q41	TPX2, microtubule nucleation factor	-0.0562063	0.0317725	0.0768898	-0.118479	0.00606663	8	0.987251
361580	14884	14884_361580	Gtf2h1	Chr7 cM	Chr7:46445527-46473224(+)	general transcription factor II H, polypeptide 1	Gtf2h1	Chr1 q22	general transcription factor IIH subunit 1	0.0350134	0.0197984	0.076979	-0.00379088	0.0738176	8	0.987251
316406	73467	73467_316406	1700066M21Rik	Chr1 cM	Chr1:57416779-57424582(+)	RIKEN cDNA 1700066M21 gene	C9h2orf69	Chr9 q31	similar to human chromosome 2 open reading frame 69	0.0487267	0.02756	0.0770568	-0.00528984	0.102743	8	0.987251
245980	13864	13864_245980	Nr2f6	Chr8 cM	Chr8:71826762-71834593(-)	nuclear receptor subfamily 2, group F, member 6	Nr2f6	Chr16 p14	nuclear receptor subfamily 2, group F, member 6	-0.0651693	0.0368666	0.0771097	-0.137426	0.00708781	8	0.987251
287746	57778	57778_287746	Fmnl1	Chr11 cM	Chr11:103061933-103089727(+)	formin-like 1	Fmnl1	Chr10 q32.1	formin-like 1	-0.0483253	0.0273393	0.0771259	-0.101909	0.0052588	8	0.987251
363255	52231	52231_363255	Ankzf1	Chr1 cM	Chr1:75168795-75176031(+)	ankyrin repeat and zinc finger domain containing 1	Ankzf1	Chr9 q33	ankyrin repeat and zinc finger peptidyl tRNA hydrolase 1	-0.0384604	0.0217603	0.0771515	-0.0811098	0.00418898	8	0.987251
502776	69938	69938_502776	Scrn1	Chr6 cM	Chr6:54478158-54543474(-)	secernin 1	Scrn1	Chr4 q24	secernin 1	-0.0313392	0.0177367	0.0772421	-0.0661025	0.003424	8	0.987251
685634	80284	80284_685634	Smim12	Chr4 cM	Chr4:127137577-127141602(+)	small integral membrane protein 12	Smim12	Chr5 q36	small integral membrane protein 12	-0.0526764	0.0298204	0.0773196	-0.111123	0.00577053	8	0.987251
365972	64918	64918_365972	Bhmt2	Chr13 cM	Chr13:93792605-93810810(-)	betaine-homocysteine methyltransferase 2	Bhmt2	Chr2	betaine-homocysteine S-methyltransferase 2	0.109162	0.0618291	0.0774713	-0.0120204	0.230345	8	0.987251
24777	20493	20493_24777	Slc10a1	Chr12 cM	Chr12:80999959-81015479(-)	solute carrier family 10 (sodium/bile acid cotransporter family), member 1	Slc10a1	Chr6 q24	solute carrier family 10 member 1	-0.0890959	0.0505182	0.0777928	-0.18811	0.009918	8	0.987251
304667	234542	234542_304667	Rtbdn	Chr8 cM	Chr8:85673620-85683232(+)	retbindin	Rtbdn	Chr19 q11	retbindin	0.0697795	0.0395667	0.0778003	-0.0077697	0.147329	8	0.987251
296813	319653	319653_296813	Slc25a40	Chr5 cM	Chr5:8472850-8504797(+)	solute carrier family 25, member 40	Slc25a40	Chr4 q12	solute carrier family 25, member 40	-0.0387706	0.0219973	0.077982	-0.0818846	0.0043433	8	0.987251
291091	66222	66222_291091	Serpinb1a	Chr13 cM	Chr13:33026075-33035168(-)	serine (or cysteine) peptidase inhibitor, clade B, member 1a	Serpinb1a	Chr17 p12	serpin family B member 1A	0.080562	0.0457315	0.0781315	-0.00907002	0.170194	8	0.987251
314228	75627	75627_314228	Snapc1	Chr12 cM	Chr12:74011255-74035740(+)	small nuclear RNA activating complex, polypeptide 1	Snapc1	Chr6 q24	small nuclear RNA activating complex, polypeptide 1	-0.042525	0.024141	0.07815	-0.0898405	0.00479058	8	0.987251
315994	102626	102626_315994	Mapkapk3	Chr9 cM	Chr9:107132126-107167076(-)	mitogen-activated protein kinase-activated protein kinase 3	Mapkapk3	Chr8 q32	MAPK activated protein kinase 3	-0.0427565	0.0242779	0.0782166	-0.0903404	0.0048273	8	0.987251
305021	109232	109232_305021	Sccpdh	Chr1 cM	Chr1:179495796-179514754(+)	saccharopine dehydrogenase (putative)	Sccpdh	Chr13 q26	saccharopine dehydrogenase (putative)	0.0372395	0.0211501	0.0782848	-0.00421391	0.0786929	8	0.987251
292764	73833	73833_292764	Fam98c	Chr7 cM	Chr7:28851935-28855653(-)	family with sequence similarity 98, member C	Fam98c	Chr1 q21	family with sequence similarity 98, member C	-0.0584701	0.033213	0.0783301	-0.123566	0.00662618	8	0.987251
25412	12824	12824_25412	Col2a1	Chr15 cM	Chr15:97873483-97902525(-)	collagen, type II, alpha 1	Col2a1	Chr7 q36	collagen type II alpha 1 chain	0.0567826	0.0322604	0.078385	-0.00644658	0.120012	8	0.987251
366001	215705	215705_366001	Arrdc1	Chr2 cM	Chr2:24815364-24825264(-)	arrestin domain containing 1	Arrdc1	Chr3 p13	arrestin domain containing 1	-0.054611	0.0310293	0.0784108	-0.115427	0.00620529	8	0.987251
360514	79560	79560_360514	Ublcp1	Chr11 cM	Chr11:44345398-44361325(-)	ubiquitin-like domain containing CTD phosphatase 1	Ublcp1	Chr10 q21	ubiquitin-like domain containing CTD phosphatase 1	0.0436581	0.0248072	0.0784252	-0.00496308	0.0922793	8	0.987251
59315	104079	104079_59315	Nxph3	Chr11 cM	Chr11:95400671-95405380(-)	neurexophilin 3	Nxph3	Chr10 q26	neurexophilin 3	-0.123858	0.0703967	0.0785034	-0.261833	0.0141165	8	0.987251
29709	14406	14406_29709	Gabrg2	Chr11 cM	Chr11:41801030-41891684(-)	gamma-aminobutyric acid type A receptor, subunit gamma 2	Gabrg2	Chr10 q21	gamma-aminobutyric acid type A receptor subunit gamma 2	-0.0399305	0.0227146	0.0787612	-0.0844504	0.00458937	8	0.987251
294287	21652	21652_294287	Phf1	Chr17 cM	Chr17:27152101-27156882(+)	PHD finger protein 1	Phf1	Chr20 p12	PHD finger protein 1	-0.0591554	0.0336678	0.0789121	-0.125143	0.00683221	8	0.987251
114483	12571	12571_114483	Cdk6	Chr5 cM	Chr5:3391485-3581008(+)	cyclin dependent kinase 6	Cdk6	Chr4 q13	cyclin-dependent kinase 6	0.0810489	0.0461351	0.0789565	-0.00937424	0.171472	8	0.987251
362334	68487	68487_362334	Tmem140	Chr6 cM	Chr6:34840081-34851881(+)	transmembrane protein 140	Tmem140	Chr4 q22	transmembrane protein 140	-0.0677098	0.0385477	0.0789998	-0.143262	0.00784233	8	0.987251
304343	26893	26893_304343	Cops6	Chr5 cM	Chr5:138159364-138162246(+)	COP9 signalosome subunit 6	Cops6	Chr12 q11	COP9 signalosome subunit 6	-0.0265307	0.0151048	0.0790123	-0.0561355	0.00307409	8	0.987251
498226	212933	212933_498226	Pm20d1	Chr1 cM	Chr1:131725122-131749210(+)	peptidase M20 domain containing 1	Pm20d1	Chr13 q13	peptidase M20 domain containing 1	0.0712248	0.0405507	0.0790136	-0.0082531	0.150703	7	0.987251
293118	72461	72461_293118	Prcp	Chr7 cM	Chr7:92524461-92583789(+)	prolylcarboxypeptidase (angiotensinase C)	Prcp	Chr1 q32	prolylcarboxypeptidase	-0.0610362	0.0347725	0.0792078	-0.129189	0.00711664	8	0.987251
81523	17926	17926_81523	Myoc	Chr1 cM	Chr1:162466724-162477262(+)	myocilin	Myoc	Chr13 q22	myocilin	0.0894702	0.0509718	0.0792097	-0.0104326	0.189373	8	0.987251
362629	230828	230828_362629	Il22ra1	Chr4 cM	Chr4:135455483-135479451(+)	interleukin 22 receptor, alpha 1	Il22ra1	Chr5 q36	interleukin 22 receptor subunit alpha 1	0.0860163	0.0490088	0.079239	-0.0100392	0.182072	7	0.987251
289397	16565	16565_289397	Kif21b	Chr1 cM	Chr1:136059127-136105736(+)	kinesin family member 21B	Kif21b	Chr13 q13	kinesin family member 21B	-0.058353	0.0332539	0.079298	-0.123529	0.00682336	8	0.987251
303250	53422	53422_303250	Ybx2	Chr11 cM	Chr11:69826652-69832430(+)	Y box protein 2	Ybx2	Chr10 q24	Y box binding protein 2	-0.0671572	0.0382765	0.0793404	-0.142178	0.00786344	8	0.987251
308632	56016	56016_308632	Hebp2	Chr10 cM	Chr10:18415871-18421824(-)	heme binding protein 2	Hebp2	Chr1 p12	heme binding protein 2	0.0663736	0.0378386	0.0794091	-0.00778865	0.140536	8	0.987251
362237	67231	67231_362237	Tbc1d20	Chr2 cM	Chr2:152135748-152155916(+)	TBC1 domain family, member 20	Tbc1d20	Chr3 q41	TBC1 domain family, member 20	-0.0523245	0.0298533	0.0796503	-0.110836	0.00618697	8	0.987251
287722	217203	217203_287722	Tmem106a	Chr11 cM	Chr11:101473068-101482612(+)	transmembrane protein 106A	Tmem106a	Chr10 q31	transmembrane protein 106A	-0.081166	0.0463469	0.0798988	-0.172004	0.00967213	8	0.987251
314596	320484	320484_314596	Rasal3	Chr17 cM	Chr17:32609633-32622557(-)	RAS protein activator like 3	Rasal3	Chr7 q11	RAS protein activator like 3	0.0571176	0.0326156	0.0799054	-0.00680782	0.121043	8	0.987251
360389	67255	67255_360389	Zfp422	Chr6 cM	Chr6:116600977-116605960(-)	zinc finger protein 422	Zfp422	Chr4 q42	zinc finger protein 422	0.0312304	0.0178361	0.0799523	-0.00372777	0.0661886	8	0.987251
83585	14544	14544_83585	Gda	Chr19 cM	Chr19:21368671-21450025(-)	guanine deaminase	Gda	Chr1 q51	guanine deaminase	-0.0641924	0.0366613	0.0799528	-0.136047	0.00766235	8	0.987251
309911	76563	76563_309911	Qrsl1	Chr10 cM	Chr10:43750184-43777741(-)	glutaminyl-tRNA synthase (glutamine-hydrolyzing)-like 1	Qrsl1	Chr20 q13	glutaminyl-tRNA amidotransferase subunit QRSL1	-0.0739696	0.0422522	0.0800033	-0.156782	0.00884328	8	0.987251
295264	56772	56772_295264	Mllt11	Chr3 cM	Chr3:95126446-95139482(-)	myeloid/lymphoid or mixed-lineage leukemia; translocated to, 11	Mllt11	Chr2 q34	MLLT11, transcription factor 7 cofactor	-0.0286454	0.0163714	0.080167	-0.0607328	0.00344203	8	0.987251
362409	58911	58911_362409	Sumf1	Chr6 cM	Chr6:108083989-108162543(-)	sulfatase modifying factor 1	Sumf1	Chr4 q41	sulfatase modifying factor 1	0.0324479	0.0185477	0.0802172	-0.00390497	0.0688008	8	0.987251
309459	18011	18011_309459	Neurl1a	Chr19 cM	Chr19:47167259-47247880(+)	neuralized E3 ubiquitin protein ligase 1A	Neurl1	Chr1 q54	neuralized E3 ubiquitin protein ligase 1	-0.0364924	0.020865	0.0802942	-0.077387	0.00440214	8	0.987251
360866	240880	240880_360866	Scyl3	Chr1 cM	Chr1:163756669-163782695(+)	SCY1-like 3 (S. cerevisiae)	Scyl3	Chr13 q23	SCY1 like pseudokinase 3	-0.0400676	0.0229143	0.0803635	-0.0849788	0.00484371	8	0.987251
363151	72654	72654_363151	Ccdc12	Chr9 cM	Chr9:110485571-110540674(+)	coiled-coil domain containing 12	Ccdc12	Chr8 q32	coiled-coil domain containing 12	-0.0543603	0.0311002	0.0804797	-0.115316	0.00659494	8	0.987251
299638	50721	50721_299638	Sirt6	Chr10 cM	Chr10:81457621-81463631(-)	sirtuin 6	Sirt6	Chr7 q11	sirtuin 6	-0.0433582	0.0248181	0.080631	-0.0920008	0.00528446	8	0.987251
171293	13033	13033_171293	Ctsd	Chr7 cM	Chr7:141929647-141941564(-)	cathepsin D	Ctsd	Chr1 q41	cathepsin D	-0.0431046	0.0246789	0.0807036	-0.0914743	0.00526515	8	0.987251
315133	67040	67040_315133	Ddx17	Chr15 cM	Chr15:79411937-79430942(-)	DEAD box helicase 17	Ddx17	Chr7 q34	DEAD-box helicase 17	-0.0486429	0.0278584	0.0807979	-0.103244	0.00595861	8	0.987251
287423	84653	84653_287423	Hes7	Chr11 cM	Chr11:69011230-69014881(+)	hes family bHLH transcription factor 7	Hes7	Chr10 q24	hes family bHLH transcription factor 7	-0.0629887	0.0360778	0.0808266	-0.1337	0.00772261	8	0.987251
363064	66317	66317_363064	Skic8	Chr9 cM	Chr9:54624437-54641833(-)	SKI8 subunit of superkiller complex	Skic8	Chr8 q24	SKI8 subunit of superkiller complex	0.0312258	0.0178908	0.0809238	-0.00383961	0.0662912	8	0.987251
24767	20277	20277_24767	Scnn1b	Chr7 cM	Chr7:121464261-121517737(+)	sodium channel, nonvoltage-gated 1 beta	Scnn1b	Chr1 q36	sodium channel epithelial 1 subunit beta	-0.0654902	0.037535	0.0810237	-0.139058	0.00807705	7	0.987251
170917	12953	12953_170917	Cry2	Chr2 cM	Chr2:92233991-92264388(-)	cryptochrome circadian regulator 2	Cry2	Chr3 q24	cryptochrome circadian regulator 2	-0.0249449	0.0142989	0.0810651	-0.0529702	0.00308033	8	0.987251
366468	116748	116748_366468	Lsm10	Chr4 cM	Chr4:125990416-125992377(+)	U7 snRNP-specific Sm-like protein LSM10	Lsm10	Chr5 q36	LSM10, U7 small nuclear RNA associated	-0.0379654	0.0217738	0.0812244	-0.0806413	0.00471052	8	0.987251
114839	51813	51813_114839	Ccnc	Chr4 cM	Chr4:21727701-21759922(+)	cyclin C	Ccnc	Chr5 q21	cyclin C	0.0907643	0.0520595	0.0812514	-0.0112705	0.192799	8	0.987251
292640	66201	66201_292640	Vta1	Chr10 cM	Chr10:14531077-14581233(-)	vesicle (multivesicular body) trafficking 1	Vta1	Chr1 p13	vesicle trafficking 1	0.0233512	0.0133953	0.0812935	-0.00290323	0.0496055	8	0.987251
498798	20844	20844_498798	Stam	Chr2 cM	Chr2:14078910-14153296(+)	signal transducing adaptor molecule (SH3 domain and ITAM motif) 1	Stam	Chr17 q12.3	signal transducing adaptor molecule	0.0348523	0.0199975	0.0813627	-0.00434206	0.0740467	8	0.987251
290279	68043	68043_290279	Eef1akmt1	Chr14 cM	Chr14:57787052-57809039(-)	EEF1A alpha lysine methyltransferase 1	Eef1akmt1	Chr15 p12	EEF1A lysine methyltransferase 1	-0.0389196	0.0223399	0.0814813	-0.082705	0.00486584	8	0.987251
24450	15360	15360_24450	Hmgcs2	Chr3 cM	Chr3:98187751-98218054(+)	3-hydroxy-3-methylglutaryl-Coenzyme A synthase 2	Hmgcs2	Chr2 q34	3-hydroxy-3-methylglutaryl-CoA synthase 2	0.07432	0.0426698	0.0815524	-0.00931119	0.157951	8	0.987251
362300	213990	213990_362300	Agap3	Chr5 cM	Chr5:24657175-24707045(+)	ArfGAP with GTPase domain, ankyrin repeat and PH domain 3	Agap3	Chr4 q11	ArfGAP with GTPase domain, ankyrin repeat and PH domain 3	-0.0323063	0.0185485	0.0815583	-0.0686607	0.0040482	8	0.987251
79426	22695	22695_79426	Zfp36	Chr7 cM	Chr7:28076208-28078680(-)	zinc finger protein 36	Zfp36	Chr1 q21	zinc finger protein 36	-0.048417	0.0278002	0.0815777	-0.102904	0.00607045	8	0.987251
29310	17201	17201_29310	Mc3r	Chr2 cM	Chr2:172090412-172093034(+)	melanocortin 3 receptor	Mc3r	Chr3 q42	melanocortin 3 receptor	0.0974567	0.0559664	0.0816238	-0.0122355	0.207149	8	0.987251
294799	67832	67832_294799	Brix1	Chr15 cM	Chr15:10474865-10486023(-)	BRX1, biogenesis of ribosomes	Brix1	Chr2 q16	biogenesis of ribosomes BRX1	0.0384721	0.0221127	0.0818902	-0.00486792	0.0818121	8	0.987251
114520	94186	94186_114520	Strn3	Chr12 cM	Chr12:51656415-51738680(-)	striatin, calmodulin binding protein 3	Strn3	Chr6 q23	striatin 3	0.0294273	0.0169145	0.0818996	-0.00372449	0.0625791	8	0.987251
554172	69675	69675_554172	Pxdn	Chr12 cM	Chr12:29987607-30067657(+)	peroxidasin	Pxdn	Chr6 q16	peroxidasin	-0.0525407	0.0302137	0.0820407	-0.111759	0.00667716	8	0.987251
311329	69408	69408_311329	Dnajc17	Chr2 cM	Chr2:119002981-119039276(-)	DnaJ heat shock protein family (Hsp40) member C17	Dnajc17	Chr3 q35	DnaJ heat shock protein family (Hsp40) member C17	-0.0390775	0.0224744	0.0820782	-0.0831265	0.00497159	8	0.987251
58983	56187	56187_58983	Rabggta	Chr14 cM	Chr14:55953321-55959720(-)	Rab geranylgeranyl transferase, a subunit	Rabggta	Chr15 p13	Rab geranylgeranyltransferase subunit alpha	-0.0687864	0.0395629	0.0820946	-0.146328	0.00875544	8	0.987251
83624	228005	228005_83624	Ppig	Chr2 cM	Chr2:69553152-69584356(+)	peptidyl-prolyl isomerase G (cyclophilin G)	Ppig	Chr3 q21	peptidylprolyl isomerase G	0.0310145	0.0178388	0.082106	-0.00394895	0.0659779	8	0.987251
303918	74197	74197_303918	Gtf2e1	Chr16 cM	Chr16:37330158-37360151(-)	general transcription factor II E, polypeptide 1 (alpha subunit)	Gtf2e1	Chr11 q21	general transcription factor IIE subunit 1	0.0374043	0.0215143	0.0821083	-0.00476286	0.0795715	8	0.987251
313598	67785	67785_313598	Zmym4	Chr4 cM	Chr4:126755732-126861928(-)	zinc finger, MYM-type 4	Zmym4	Chr5 q36	zinc finger MYM-type containing 4	0.0239388	0.0137791	0.0823292	-0.00306772	0.0509453	8	0.987251
362178	228410	228410_362178	Cstf3	Chr2 cM	Chr2:104420868-104495774(+)	cleavage stimulation factor, 3' pre-RNA, subunit 3	Cstf3	Chr3 q32	cleavage stimulation factor subunit 3	0.0457317	0.0263248	0.0823508	-0.00586406	0.0973274	8	0.987251
691447	105651	105651_691447	Ppp1r3e	Chr14 cM	Chr14:55113054-55114995(-)	protein phosphatase 1, regulatory subunit 3E	Ppp1r3e	Chr15 p13	protein phosphatase 1, regulatory subunit 3E	0.0817223	0.0470537	0.0824245	-0.0105012	0.173946	8	0.987251
304293	54201	54201_304293	Zfp316	Chr5 cM	Chr5:143235452-143255777(-)	zinc finger protein 316	Zfp316	Chr12 p11	zinc finger protein 316	-0.0394351	0.0227067	0.082437	-0.0839393	0.00506918	8	0.987251
501002	244886	244886_501002	Tmem266	Chr9 cM	Chr9:55234197-55345629(+)	transmembrane protein 266	Tmem266	Chr8 q24	transmembrane protein 266	-0.0860338	0.0495388	0.0824406	-0.183128	0.0110603	8	0.987251
444985	13436	13436_444985	Dnmt3b	Chr2 cM	Chr2:153491370-153529650(+)	DNA methyltransferase 3B	Dnmt3b	Chr3 q41	DNA methyltransferase 3 beta	0.0738925	0.0425649	0.0825645	-0.00953316	0.157318	8	0.987251
301005	23918	23918_301005	Impdh2	Chr9 cM	Chr9:108437635-108442776(+)	inosine monophosphate dehydrogenase 2	Impdh2	Chr8 q32	inosine monophosphate dehydrogenase 2	-0.0299929	0.0172854	0.0827124	-0.0638716	0.00388581	8	0.987251
309643	72775	72775_309643	Fance	Chr17 cM	Chr17:28532504-28545548(+)	Fanconi anemia, complementation group E	Fance	Chr20 p12	FA complementation group E	-0.0466351	0.026883	0.0827857	-0.0993248	0.0060545	8	0.987251
192260	52858	52858_192260	Cdipt	Chr7 cM	Chr7:126575630-126579671(+)	CDP-diacylglycerol--inositol 3-phosphatidyltransferase	Cdipt	Chr1 q37	CDP-diacylglycerol--inositol 3-phosphatidyltransferase	-0.0264209	0.0152378	0.0829358	-0.0562865	0.00344472	8	0.987251
313782	30843	30843_313782	Fbxl12	Chr9 cM	Chr9:20549045-20556064(-)	F-box and leucine-rich repeat protein 12	Fbxl12	Chr8 q13	F-box and leucine-rich repeat protein 12	-0.034196	0.0197262	0.0830008	-0.0728587	0.0044666	8	0.987251
54241	67300	67300_54241	Cltc	Chr11 cM	Chr11:86585177-86648391(-)	clathrin heavy chain	Cltc	Chr10 q26	clathrin heavy chain	0.0296323	0.0170939	0.0830078	-0.00387126	0.0631358	8	0.987251
289307	15278	15278_289307	Tfb2m	Chr1 cM	Chr1:179355620-179373832(-)	transcription factor B2, mitochondrial	Tfb2m	Chr13 q26	transcription factor B2, mitochondrial	0.0396701	0.0228972	0.0831787	-0.00520753	0.0845477	8	0.987251
308441	27998	27998_308441	Exosc5	Chr7 cM	Chr7:25358578-25367457(+)	exosome component 5	Exosc5	Chr1 q21	exosome component 5	-0.0662015	0.0382139	0.0832037	-0.141099	0.00869641	8	0.987251
791259	23831	23831_791259	Car14	Chr3 cM	Chr3:95805080-95812003(-)	carbonic anhydrase 14	Car14	Chr2	carbonic anhydrase 14	0.050922	0.0293976	0.0832415	-0.0066963	0.10854	8	0.987251
364674	212937	212937_364674	Tifab	Chr13 cM	Chr13:56321517-56326698(-)	TRAF-interacting protein with forkhead-associated domain, family member B	Tifab	Chr17 p14	TIFA inhibitor	-0.055614	0.0321186	0.0833587	-0.118565	0.00733723	8	0.987251
363109	109785	109785_363109	Pgm3	Chr9 cM	Chr9:86436430-86453895(-)	phosphoglucomutase 3	Pgm3	Chr8 q31	phosphoglucomutase 3	0.0307497	0.0177639	0.0834478	-0.0040669	0.0655664	8	0.987251
25024	381853	381853_25024	Gipr	Chr7 cM	Chr7:18889986-18900052(-)	gastric inhibitory polypeptide receptor	Gipr	Chr1 q21	gastric inhibitory polypeptide receptor	0.0619194	0.0358118	0.083805	-0.00827042	0.132109	8	0.987251
293665	70605	70605_293665	Zdhhc24	Chr19 cM	Chr19:4928696-4935425(+)	zinc finger, DHHC domain containing 24	Zdhhc24	Chr1 q43	zinc finger, DHHC-type containing 24	-0.0494667	0.0286158	0.0838719	-0.105553	0.00661925	8	0.987251
171495	12337	12337_171495	Capn5	Chr7 cM	Chr7:97770766-97827481(-)	calpain 5	Capn5	Chr1 q32	calpain 5	-0.0578719	0.0334907	0.0839884	-0.123512	0.00776866	8	0.987251
304655	212168	212168_304655	Zswim4	Chr8 cM	Chr8:84937571-84963671(-)	zinc finger SWIM-type containing 4	Zswim4	Chr19 q11	zinc finger, SWIM-type containing 4	-0.0401351	0.0232283	0.0840147	-0.0856619	0.00539157	8	0.987251
29573	14385	14385_29573	Slc37a4	Chr9 cM	Chr9:44308243-44314263(+)	solute carrier family 37 (glucose-6-phosphate transporter), member 4	Slc37a4	Chr8 q22	solute carrier family 37 member 4	-0.0375338	0.0217334	0.0841667	-0.0801305	0.00506299	8	0.987251
292148	13669	13669_292148	Eif3a	Chr19 cM	Chr19:60749555-60779096(-)	eukaryotic translation initiation factor 3, subunit A	Eif3a	Chr1 q55	eukaryotic translation initiation factor 3, subunit A	0.0263393	0.0152526	0.0841915	-0.00355534	0.0562339	8	0.987251
303175	78303	78303_303175	H2bc27	Chr11 cM	Chr11:58839737-58840198(+)	H2B clustered histone 27	Hist3h2ba	Chr10 q22	histone cluster 3, H2ba	0.0398453	0.0230804	0.084281	-0.00539146	0.0850821	7	0.987251
266769	14748	14748_266769	Gpr3	Chr4 cM	Chr4:132936651-132939847(-)	G-protein coupled receptor 3	Gpr3	Chr5 q36	G protein-coupled receptor 3	0.0517562	0.0299844	0.0843283	-0.00701207	0.110525	8	0.987251
299209	76411	76411_299209	Ift43	Chr12 cM	Chr12:86129335-86209233(+)	intraflagellar transport 43	Ift43	Chr6 q31	intraflagellar transport 43	-0.0429806	0.0249023	0.0843533	-0.0917882	0.00582706	8	0.987251
308028	353169	353169_308028	Slc2a12	Chr10 cM	Chr10:22520910-22580184(+)	solute carrier family 2 (facilitated glucose transporter), member 12	Slc2a12	Chr1 p12	solute carrier family 2 member 12	0.0772521	0.0447799	0.0845001	-0.0105149	0.165019	8	0.987251
500705	78767	78767_500705	Efcab11	Chr12 cM	Chr12:99683790-99849701(-)	EF-hand calcium binding domain 11	Efcab11	Chr6 q32	EF-hand calcium binding domain 11	0.0756481	0.0438644	0.0846013	-0.0103245	0.161621	8	0.987251
83471	19072	19072_83471	Prep	Chr10 cM	Chr10:44943312-45038847(+)	prolyl endopeptidase	Prep	Chr20 q13	prolyl endopeptidase	0.0285448	0.0165529	0.0846252	-0.00389831	0.0609879	8	0.987251
500246	232201	232201_500246	Arhgap25	Chr6 cM	Chr6:87435527-87510241(-)	Rho GTPase activating protein 25	Arhgap25	Chr4 q34	Rho GTPase activating protein 25	0.0846055	0.0490842	0.084765	-0.0115976	0.180809	8	0.987251
291640	83885	83885_291640	Slc25a2	Chr18 cM	Chr18:37770431-37771776(-)	solute carrier family 25 (mitochondrial carrier, ornithine transporter) member 2	Slc25a2	Chr18 p11	solute carrier family 25 member 2	-0.0924861	0.0536607	0.0847919	-0.197659	0.012687	7	0.987251
24781	20536	20536_24781	Slc4a3	Chr1 cM	Chr1:75522688-75536075(+)	solute carrier family 4 (anion exchanger), member 3	Slc4a3	Chr9 q33	solute carrier family 4 member 3	-0.0668169	0.0387769	0.0848687	-0.142818	0.00918448	8	0.987251
116693	19159	19159_116693	Cyth3	Chr5 cM	Chr5:143608202-143696005(+)	cytohesin 3	Cyth3	Chr12 p11	cytohesin 3	-0.035126	0.0203909	0.0849556	-0.0750915	0.00483948	8	0.987251
304298	17425	17425_304298	Foxk1	Chr5 cM	Chr5:142387252-142447766(+)	forkhead box K1	Foxk1	Chr12 q11	forkhead box K1	-0.0442789	0.0257105	0.0850305	-0.0946705	0.00611262	8	0.987251
65162	13371	13371_65162	Dio2	Chr12 cM	Chr12:90691326-90705812(-)	deiodinase, iodothyronine, type II	Dio2	Chr6 q31	iodothyronine deiodinase 2	-0.0451242	0.0262145	0.0851876	-0.0965037	0.00625518	8	0.987251
314996	268807	268807_314996	Klhl38	Chr15 cM	Chr15:58177969-58187565(-)	kelch-like 38	Klhl38	Chr7 q33	kelch-like family member 38	0.0785265	0.0456339	0.0852884	-0.0109143	0.167967	8	0.987251
65040	224997	224997_65040	Dlgap1	Chr17 cM	Chr17:70276068-71128408(+)	DLG associated protein 1	Dlgap1	Chr9 q38	DLG associated protein 1	-0.0262141	0.01524	0.085416	-0.0560839	0.00365566	8	0.987251
246759	17329	17329_246759	Cxcl9	Chr5 cM	Chr5:92469206-92475938(-)	C-X-C motif chemokine ligand 9	Cxcl9	Chr14 p22	C-X-C motif chemokine ligand 9	-0.0924767	0.053793	0.0855924	-0.197909	0.0129557	7	0.987251
337868	17927	17927_337868	Myod1	Chr7 cM	Chr7:46025898-46028516(+)	myogenic differentiation 1	Myod1	Chr1 q22	myogenic differentiation 1	0.0856417	0.0498212	0.0856177	-0.012006	0.183289	8	0.987251
292781	233066	233066_292781	Syne4	Chr7 cM	Chr7:30014268-30018471(+)	spectrin repeat containing, nuclear envelope family member 4	Syne4	Chr1 q21	spectrin repeat containing nuclear envelope family member 4	-0.0457524	0.0266165	0.0856231	-0.0979198	0.00641489	8	0.987251
140668	76408	76408_140668	Abcc3	Chr11 cM	Chr11:94234121-94283823(-)	ATP-binding cassette, sub-family C member 3	Abcc3	Chr10 q26	ATP binding cassette subfamily C member 3	0.0749732	0.0436162	0.0856269	-0.0105129	0.160459	8	0.987251
170900	56275	56275_170900	Rbm14	Chr19 cM	Chr19:4850597-4861662(-)	RNA binding motif protein 14	Rbm14	Chr1	RNA binding motif protein 14	-0.0447341	0.0260473	0.0859022	-0.0957858	0.00631757	8	0.987251
680338	232413	232413_680338	Clec12a	Chr6 cM	Chr6:129327207-129342266(+)	C-type lectin domain family 12, member a	Clec12a	Chr4	C-type lectin domain family 12, member A	0.0864629	0.0503715	0.0860696	-0.0122634	0.185189	7	0.987251
315689	66867	66867_315689	Hmg20a	Chr9 cM	Chr9:56325893-56404220(+)	high mobility group 20A	Hmg20a	Chr8 q24	high mobility group 20A	0.0230033	0.0134017	0.0860791	-0.00326345	0.0492701	8	0.987251
498997	72780	72780_498997	Rspo3	Chr10 cM	Chr10:29329102-29411863(-)	R-spondin 3	Rspo3	Chr1 p11	R-spondin 3	-0.0880396	0.0512958	0.086105	-0.188577	0.0124983	8	0.987251
291659	24010	24010_291659	Ik	Chr18 cM	Chr18:36877731-36890688(+)	IK cytokine	Ik	Chr18 p11	IK cytokine	0.0284855	0.0165989	0.0861413	-0.00404764	0.0610187	8	0.987251
246047	67488	67488_246047	Calcoco1	Chr15 cM	Chr15:102615212-102630613(-)	calcium binding and coiled coil domain 1	Calcoco1	Chr7 q36	calcium binding and coiled coil domain 1	-0.0325709	0.0189854	0.0862391	-0.0697815	0.00463974	8	0.987251
315594	102644	102644_315594	Oaf	Chr9 cM	Chr9:43132575-43151113(-)	out at first homolog	Oaf	Chr8 q22	out at first homolog	-0.0696929	0.0406243	0.0862449	-0.149315	0.00992925	8	0.987251
691278	69076	69076_691278	Triap1	Chr5 cM	Chr5:115479290-115481612(+)	TP53 regulated inhibitor of apoptosis 1	Triap1	Chr12 q16	TP53 regulated inhibitor of apoptosis 1	0.0418323	0.0243849	0.0862539	-0.00596127	0.0896258	8	0.987251
501061	20776	20776_501061	Tmie	Chr9 cM	Chr9:110694755-110709141(-)	transmembrane inner ear	Tmie	Chr8 q32	transmembrane inner ear	0.0680387	0.0396623	0.0862623	-0.00969787	0.145775	8	0.987251
298700	53356	53356_298700	Eif3g	Chr9 cM	Chr9:20805645-20809886(-)	eukaryotic translation initiation factor 3, subunit G	Eif3g	Chr8 q13	eukaryotic translation initiation factor 3, subunit G	-0.0320247	0.0186731	0.0863417	-0.0686233	0.00457387	8	0.987251
361243	68916	68916_361243	Cdkal1	Chr13 cM	Chr13:29375729-30039657(-)	CDK5 regulatory subunit associated protein 1-like 1	Cdkal1	Chr17 p12	CDK5 regulatory subunit associated protein 1-like 1	-0.0405637	0.023652	0.0863417	-0.0869208	0.00579344	8	0.987251
502733	75196	75196_502733	Ankrd7	Chr6 cM	Chr6:18866317-18879585(+)	ankyrin repeat domain 7	Ankrd7	Chr4 q22	ankyrin repeat domain 7	-0.110544	0.0644849	0.0864811	-0.236932	0.0158442	8	0.987251
303580	71059	71059_303580	Hexim2	Chr11 cM	Chr11:103023255-103030702(+)	hexamethylene bis-acetamide inducible 2	Hexim2	Chr10 q32.1	HEXIM P-TEFb complex subunit 2	0.0417238	0.024344	0.0865421	-0.00598952	0.0894371	8	0.987251
619436	23989	23989_619436	Med24	Chr11 cM	Chr11:98595423-98620245(-)	mediator complex subunit 24	Med24	Chr10 q31	mediator complex subunit 24	-0.0326891	0.0190754	0.0865881	-0.0700763	0.00469803	8	0.987251
64469	22785	22785_64469	Slc30a4	Chr2 cM	Chr2:122523153-122544583(-)	solute carrier family 30 (zinc transporter), member 4	Slc30a4	Chr3 q35	solute carrier family 30 member 4	0.0383846	0.0224101	0.0867442	-0.00553835	0.0823076	8	0.987251
314417	18789	18789_314417	Papola	Chr12 cM	Chr12:105750953-105805203(+)	poly (A) polymerase alpha	Papola	Chr6 q32	poly (A) polymerase alpha	0.0373941	0.0218366	0.0868141	-0.00540491	0.0801931	8	0.987251
362549	230500	230500_362549	Efcab7	Chr4 cM	Chr4:99717440-99769985(+)	EF-hand calcium binding domain 7	Efcab7	Chr5 q33	EF-hand calcium binding domain 7	0.0531502	0.0310434	0.086874	-0.00769383	0.113994	8	0.987251
300666	71764	71764_300666	C2cd2l	Chr9 cM	Chr9:44220534-44231579(-)	C2 calcium-dependent domain containing 2-like	C2cd2l	Chr8 q22	C2CD2-like	-0.0452705	0.026442	0.0868843	-0.097096	0.0065549	8	0.987251
25324	15562	15562_25324	Htr4	Chr18 cM	Chr18:62457275-62629648(+)	5 hydroxytryptamine (serotonin) receptor 4	Htr4	Chr18 q12.1	5-hydroxytryptamine receptor 4	-0.113509	0.0663183	0.0869746	-0.24349	0.0164726	8	0.987251
500572	73162	73162_500572	Otud3	Chr4 cM	Chr4:138622690-138641256(-)	OTU domain containing 3	Otud3	Chr5 q36	OTU deubiquitinase 3	-0.0772586	0.04515	0.0870527	-0.165751	0.0112338	8	0.987251
29157	12452	12452_29157	Ccng2	Chr5 cM	Chr5:93415432-93424090(+)	cyclin G2	Ccng2	Chr14 p22	cyclin G2	0.0361046	0.0211111	0.0872251	-0.00527235	0.0774816	8	0.987251
311607	71389	71389_311607	Chd6	Chr2 cM	Chr2:160788898-160950995(-)	chromodomain helicase DNA binding protein 6	Chd6	Chr3 q42	chromodomain helicase DNA binding protein 6	0.0269124	0.0157424	0.08735	-0.00394221	0.057767	8	0.987251
292027	23837	23837_292027	Cfdp1	Chr8 cM	Chr8:112495123-112580923(-)	craniofacial development protein 1	Cfdp1	Chr19 q12	craniofacial development protein 1	0.0355681	0.0208066	0.0873646	-0.005212	0.0763482	8	0.987251
360540	56697	56697_360540	Akap10	Chr11 cM	Chr11:61762133-61821078(-)	A kinase anchor protein 10	Akap10	Chr10 q22	A-kinase anchoring protein 10	0.0306119	0.0179115	0.08744	-0.00449409	0.0657179	8	0.987251
54348	53416	53416_54348	Stk39	Chr2 cM	Chr2:68040789-68302381(-)	serine/threonine kinase 39	Stk39	Chr3 q21	serine threonine kinase 39	0.0710498	0.0415727	0.0874417	-0.0104312	0.152531	8	0.987251
54279	18488	18488_54279	Cntn3	Chr6 cM	Chr6:102140265-102541575(-)	contactin 3	Cntn3	Chr4 q34-q41	contactin 3	0.066541	0.0389364	0.0874569	-0.00977287	0.142855	8	0.987251
293621	15461	15461_293621	Hras	Chr7 cM	Chr7:140770839-140773938(-)	Harvey rat sarcoma virus oncogene	Hras	Chr1 q41	HRas proto-oncogene, GTPase	-0.046964	0.0274955	0.0876247	-0.100854	0.00692614	8	0.987251
291023	15904	15904_291023	Id4	Chr13 cM	Chr13:48414704-48419502(+)	inhibitor of DNA binding 4	Id4	Chr17 p14	inhibitor of DNA binding 4	0.0488207	0.0285835	0.087636	-0.00720196	0.104843	8	0.987251
309804	78334	78334_309804	Cdk19	Chr10 cM	Chr10:40225283-40359814(+)	cyclin dependent kinase 19	Cdk19	Chr20 q12	cyclin-dependent kinase 19	-0.03068	0.0179636	0.0876558	-0.065888	0.00452807	8	0.987251
363831	195333	195333_363831	Gsc2	Chr16 cM	Chr16:17730978-17732891(-)	goosecoid homebox 2	Gsc2	Chr11 q23	goosecoid homeobox 2	0.0554066	0.0324428	0.0876694	-0.00818021	0.118993	7	0.987251
291540	225659	225659_291540	Cep76	Chr18 cM	Chr18:67750870-67774406(-)	centrosomal protein 76	Cep76	Chr18 q12.1	centrosomal protein 76	-0.0526073	0.0308096	0.0877302	-0.112993	0.0077785	8	0.987251
170667	11984	11984_170667	Atp6v0c	Chr17 cM	Chr17:24382839-24388652(-)	ATPase, H+ transporting, lysosomal V0 subunit C	Atp6v0c	Chr10 q12	ATPase H+ transporting V0 subunit C	-0.0293827	0.0172155	0.087867	-0.0631244	0.00435907	7	0.987251
116720	18705	18705_116720	Pik3c2g	Chr6 cM	Chr6:139591070-139915010(+)	phosphatidylinositol-4-phosphate 3-kinase catalytic subunit type 2 gamma	Pik3c2g	Chr4 q44	phosphatidylinositol-4-phosphate 3-kinase, catalytic subunit type 2 gamma	0.086973	0.0509678	0.087928	-0.0129221	0.186868	8	0.987251
301004	69232	69232_301004	Qrich1	Chr9 cM	Chr9:108394010-108437366(+)	glutamine-rich 1	Qrich1	Chr8 q32	glutamine-rich 1	0.0281946	0.0165227	0.0879315	-0.00418937	0.0605785	8	0.987251
500561	230787	230787_500561	Themis2	Chr4 cM	Chr4:132509148-132523675(-)	thymocyte selection associated family member 2	Themis2	Chr5 q36	thymocyte selection associated family member 2	-0.0757139	0.0443864	0.0880471	-0.16271	0.0112819	8	0.987251
25507	18553	18553_25507	Pcsk6	Chr7 cM	Chr7:65511884-65700134(+)	proprotein convertase subtilisin/kexin type 6	Pcsk6	Chr1 q22	proprotein convertase subtilisin/kexin type 6	0.0456199	0.026756	0.0881872	-0.00682077	0.0980607	8	0.987251
29667	20384	20384_29667	Srsf5	Chr12 cM	Chr12:80992308-80997277(+)	serine and arginine-rich splicing factor 5	Srsf5	Chr6	serine and arginine rich splicing factor 5	-0.0303718	0.0178131	0.0881888	-0.0652849	0.00454116	8	0.987251
499280	69546	69546_499280	Mapk1ip1	Chr7 cM	Chr7:138437547-138447996(-)	mitogen-activated protein kinase 1 interacting protein 1	Mapk1ip1	Chr1 q41	mitogen-activated protein kinase 1 interacting protein 1	-0.0511396	0.0300059	0.0883215	-0.10995	0.00767085	8	0.987251
293620	27388	27388_293620	Ptdss2	Chr7 cM	Chr7:140711181-140736071(+)	phosphatidylserine synthase 2	Ptdss2	Chr1 q41	phosphatidylserine synthase 2	-0.0254357	0.0149271	0.0883815	-0.0546923	0.00382083	8	0.987251
290670	83984	83984_290670	Tssk6	Chr8 cM	Chr8:70354834-70356168(+)	testis-specific serine kinase 6	Tssk6	Chr16 p14	testis-specific serine kinase 6	0.0766784	0.0450154	0.0884971	-0.0115503	0.164907	8	0.987251
499630	329659	329659_499630	E130311K13Rik	Chr3 cM	Chr3:63822105-63836893(-)	RIKEN cDNA E130311K13 gene	C2h3orf33	Chr2 q31	similar to human chromosome 3 open reading frame 33	-0.0536668	0.0315081	0.0885173	-0.115421	0.00808788	8	0.987251
246216	28000	28000_246216	Prpf19	Chr19 cM	Chr19:10872595-10886923(+)	pre-mRNA processing factor 19	Prpf19	Chr1 q43	pre-mRNA processing factor 19	-0.0325828	0.019142	0.0887237	-0.0701004	0.0049347	8	0.987251
289745	67900	67900_289745	Mtfp1	Chr11 cM	Chr11:4041481-4045431(-)	mitochondrial fission process 1	Mtfp1	Chr14 q21	mitochondrial fission process 1	-0.0753816	0.0442989	0.0888191	-0.162206	0.0114426	8	0.987251
303536	56354	56354_303536	Dnajc7	Chr11 cM	Chr11:100473644-100511014(-)	DnaJ heat shock protein family (Hsp40) member C7	Dnajc7	Chr10 q31	DnaJ heat shock protein family (Hsp40) member C7	0.0250031	0.0146989	0.0889403	-0.00380629	0.0538125	8	0.987251
308857	69387	69387_308857	Dnajb13	Chr7 cM	Chr7:100150923-100164167(-)	DnaJ heat shock protein family (Hsp40) member B13	Dnajb13	Chr1 q32	DnaJ heat shock protein family (Hsp40) member B13	-0.0611448	0.0359516	0.0889893	-0.131609	0.00931904	8	0.987251
29461	381677	381677_29461	Vgf	Chr5 cM	Chr5:137055246-137062205(+)	VGF nerve growth factor inducible	Vgf	Chr12 q12	VGF nerve growth factor inducible	-0.0461321	0.0271334	0.0890947	-0.0993126	0.00704849	8	0.987251
25206	239134	239134_25206	Gucy1b2	Chr14 cM	Chr14:62630125-62693738(-)	guanylate cyclase 1, soluble, beta 2	Gucy1b2	Chr15 p12	guanylate cyclase 1 soluble subunit beta 2	0.0680429	0.0400265	0.089141	-0.0104076	0.146493	8	0.987251
310820	56195	56195_310820	Ptbp2	Chr3 cM	Chr3:119512391-119578115(-)	polypyrimidine tract binding protein 2	Ptbp2	Chr2 q42	polypyrimidine tract binding protein 2	-0.0359751	0.0211637	0.0891595	-0.0774552	0.00550502	8	0.987251
298848	100732	100732_298848	Mapre3	Chr5 cM	Chr5:30971985-31023450(+)	microtubule-associated protein, RP/EB family, member 3	Mapre3	Chr6 q14	microtubule-associated protein, RP/EB family, member 3	-0.0308876	0.0181714	0.0891692	-0.0665028	0.00472759	8	0.987251
364039	98558	98558_364039	Mael	Chr1 cM	Chr1:166028954-166066313(-)	maelstrom spermatogenic transposon silencer	Mael	Chr13 q23	maelstrom spermatogenic transposon silencer	0.10392	0.0611574	0.089278	-0.0159465	0.223786	7	0.987251
116996	16170	16170_116996	Il16	Chr7 cM	Chr7:83292033-83394934(-)	interleukin 16	Il16	Chr1 q31	interleukin 16	-0.044952	0.0264577	0.089316	-0.0968081	0.00690404	8	0.987251
360725	69150	69150_360725	Snx4	Chr16 cM	Chr16:33071826-33119932(+)	sorting nexin 4	Snx4	Chr11 q22	sorting nexin 4	-0.0322222	0.0189733	0.0894527	-0.0694091	0.00496478	8	0.987251
310775	321000	321000_310775	Lrif1	Chr3 cM	Chr3:106592303-106643893(+)	ligand dependent nuclear receptor interacting factor 1	Lrif1	Chr2	ligand dependent nuclear receptor interacting factor 1	0.0384235	0.0226253	0.0894598	-0.00592125	0.0827682	8	0.987251
64465	12540	12540_64465	Cdc42	Chr4 cM	Chr4:137047007-137085031(-)	cell division cycle 42	Cdc42	Chr5 q36	cell division cycle 42	0.0331585	0.0195293	0.0895301	-0.0051183	0.0714353	8	0.987251
300519	69524	69524_300519	Esam	Chr9 cM	Chr9:37439385-37449615(+)	endothelial cell-specific adhesion molecule	Esam	Chr8 q22	endothelial cell adhesion molecule	-0.0454921	0.0267963	0.0895644	-0.0980119	0.00702771	8	0.987251
292878	69683	69683_292878	Emc10	Chr7 cM	Chr7:44139361-44145953(-)	ER membrane protein complex subunit 10	Emc10	Chr1 q22	ER membrane protein complex subunit 10	-0.033652	0.0198228	0.0895763	-0.0725041	0.00520007	8	0.987251
363259	98733	98733_363259	Obsl1	Chr1 cM	Chr1:75462469-75483134(-)	obscurin-like 1	Obsl1	Chr9 q33	obscurin like cytoskeletal adaptor 1	-0.0439056	0.0258634	0.0895845	-0.0945969	0.00678579	7	0.987251
84020	16535	16535_84020	Kcnq1	Chr7 cM	Chr7:142660614-142980787(+)	potassium voltage-gated channel, subfamily Q, member 1	Kcnq1	Chr1 q42	potassium voltage-gated channel subfamily Q member 1	0.0686075	0.0404209	0.0896351	-0.0106161	0.147831	8	0.987251
25326	16453	16453_25326	Jak3	Chr8 cM	Chr8:72129027-72143221(+)	Janus kinase 3	Jak3	Chr16 p14	Janus kinase 3	-0.0464443	0.027367	0.0896794	-0.100083	0.00719403	8	0.987251
362828	73218	73218_362828	Sppl2b	Chr10 cM	Chr10:80691109-80704542(+)	signal peptide peptidase like 2B	Sppl2b	Chr7 q11	signal peptide peptidase-like 2B	-0.0815769	0.0480717	0.0896995	-0.175796	0.0126418	8	0.987251
685814	56530	56530_685814	Cnpy2	Chr10 cM	Chr10:128157972-128163056(+)	canopy FGF signaling regulator 2	Cnpy2	Chr7 q11	canopy FGF signaling regulator 2	-0.0267415	0.0157589	0.0897121	-0.0576283	0.0041453	8	0.987251
497976	114714	114714_497976	Rad51c	Chr11 cM	Chr11:87267471-87295780(-)	RAD51 paralog C	Rad51c	Chr10 q26	RAD51 paralog C	0.0578097	0.0340679	0.0897157	-0.00896206	0.124581	8	0.987251
25359	21917	21917_25359	Tmpo	Chr10 cM	Chr10:90983433-91017177(-)	thymopoietin	Tmpo	Chr7 q13	thymopoietin	0.0426368	0.0251317	0.0897849	-0.00662045	0.091894	8	0.987251
301126	224902	224902_301126	Safb2	Chr17 cM	Chr17:56867965-56891585(-)	scaffold attachment factor B2	Safb2	Chr9 q11	scaffold attachment factor B2	-0.0690116	0.040681	0.0898082	-0.148745	0.0107216	8	0.987251
498272	107652	107652_498272	Uap1	Chr1 cM	Chr1:169969507-170002526(-)	UDP-N-acetylglucosamine pyrophosphorylase 1	Uap1	Chr13 q24	UDP-N-acetylglucosamine pyrophosphorylase 1	-0.0382916	0.0225729	0.0898192	-0.0825337	0.00595049	8	0.987251
313765	320541	320541_313765	Slc35e2	Chr4 cM	Chr4:155685873-155707797(+)	solute carrier family 35, member E2	Slc35e2b	Chr5 q36	solute carrier family 35, member E2B	-0.0673659	0.0397328	0.0899854	-0.145241	0.0105089	8	0.987251
117026	225372	225372_117026	Apbb3	Chr18 cM	Chr18:36804207-36812419(-)	amyloid beta precursor protein binding family B member 3	Apbb3	Chr18 p11	amyloid beta precursor protein binding family B member 3	-0.0367478	0.0216781	0.0900452	-0.0792361	0.00574046	8	0.987251
362364	66873	66873_362364	Tril	Chr6 cM	Chr6:53792453-53797810(-)	TLR4 interactor with leucine-rich repeats	Tril	Chr4 q24	TLR4 interactor with leucine-rich repeats	-0.0420279	0.0248062	0.0902187	-0.0906472	0.00659149	8	0.987251
498188	76792	76792_498188	Spring1	Chr5 cM	Chr5:118383292-118401179(+)	SREBF pathway regulator in golgi 1	Spring1	Chr12 q16	SREBF pathway regulator in golgi 1	-0.0376441	0.0222228	0.0902759	-0.0812	0.00591169	8	0.987251
499732	74435	74435_499732	Lrriq3	Chr3 cM	Chr3:154799071-154899917(+)	leucine-rich repeats and IQ motif containing 3	Lrriq3	Chr2 q45	leucine-rich repeats and IQ motif containing 3	0.0765208	0.0451986	0.0904572	-0.0120668	0.165108	8	0.987251
305105	67948	67948_305105	Fbxo28	Chr1 cM	Chr1:182140667-182169171(-)	F-box protein 28	Fbxo28	Chr13 q26	F-box protein 28	-0.0348287	0.020574	0.0904833	-0.075153	0.00549552	8	0.987251
311551	140484	140484_311551	Pofut1	Chr2 cM	Chr2:153083453-153112167(+)	protein O-fucosyltransferase 1	Pofut1	Chr3 q41	protein O-fucosyltransferase 1	-0.0388151	0.0229348	0.090568	-0.0837664	0.00613632	8	0.987251
296178	66634	66634_296178	Mcm8	Chr2 cM	Chr2:132658061-132686117(+)	minichromosome maintenance 8 homologous recombination repair factor	Mcm8	Chr3 q36	minichromosome maintenance 8 homologous recombination repair factor	0.0647008	0.038247	0.0907112	-0.0102619	0.139663	8	0.987251
288557	68929	68929_288557	Mospd3	Chr5 cM	Chr5:137594907-137599320(-)	motile sperm domain containing 3	Mospd3	Chr12 q12	motile sperm domain containing 3	-0.0299241	0.0176913	0.0907491	-0.0645984	0.0047502	8	0.987251
305684	67630	67630_305684	Samd8	Chr14 cM	Chr14:21800599-21848794(+)	sterile alpha motif domain containing 8	Samd8	Chr15 p16	sterile alpha motif domain containing 8	0.0297279	0.0175797	0.0908302	-0.0047277	0.0641835	8	0.987251
84489	14184	14184_84489	Fgfr3	Chr5 cM	Chr5:33879068-33894412(+)	fibroblast growth factor receptor 3	Fgfr3	Chr14 q21	fibroblast growth factor receptor 3	-0.0462832	0.0273732	0.090871	-0.0999337	0.0073673	8	0.987251
25031	18798	18798_25031	Plcb4	Chr2 cM	Chr2:135500931-135856513(+)	phospholipase C, beta 4	Plcb4	Chr3 q36	phospholipase C, beta 4	0.101633	0.0601202	0.0909344	-0.0162009	0.219466	8	0.987251
170465	52538	52538_170465	Acaa2	Chr18 cM	Chr18:74912283-74939278(+)	acetyl-CoA acyltransferase 2	Acaa2	Chr18 q12.2	acetyl-CoA acyltransferase 2	-0.0676154	0.0400019	0.0909695	-0.146018	0.0107869	8	0.987251
24331	109901	109901_24331	Cela1	Chr15 cM	Chr15:100572303-100585801(-)	chymotrypsin-like elastase family, member 1	Cela1	Chr7 q36	chymotrypsin like elastase 1	0.0630233	0.0372856	0.090973	-0.010055	0.136102	8	0.987251
501097	17240	17240_501097	Mdfi	Chr17 cM	Chr17:48126253-48145616(-)	MyoD family inhibitor	Mdfi	Chr9 q12	MyoD family inhibitor	-0.0823407	0.0487177	0.0909973	-0.177826	0.0131442	8	0.987251
362981	170787	170787_362981	Hdac10	Chr15 cM	Chr15:89007510-89012903(-)	histone deacetylase 10	Hdac10	Chr7 q34	histone deacetylase 10	-0.0644192	0.0381301	0.0911318	-0.139153	0.0103144	8	0.987251
300045	109075	109075_300045	Exosc4	Chr15 cM	Chr15:76211597-76214870(+)	exosome component 4	Exosc4	Chr7 q34	exosome component 4	-0.0416999	0.0246937	0.0912796	-0.0900987	0.00669886	8	0.987251
29235	14429	14429_29235	Galr3	Chr15 cM	Chr15:78926085-78927758(+)	galanin receptor 3	Galr3	Chr7 q34	galanin receptor 3	0.0548032	0.0324599	0.091347	-0.00881706	0.118423	7	0.987251
364706	17300	17300_364706	Foxc1	Chr13 cM	Chr13:31990629-31994618(+)	forkhead box C1	Foxc1	Chr17 p12	forkhead box C1	-0.0536382	0.0317732	0.0913808	-0.115913	0.00863613	8	0.987251
60450	17179	17179_60450	Matk	Chr10 cM	Chr10:81088769-81098819(+)	megakaryocyte-associated tyrosine kinase	Matk	Chr7 q11	megakaryocyte-associated tyrosine kinase	-0.040362	0.0239099	0.0913941	-0.0872245	0.00650049	8	0.987251
362944	73062	73062_362944	Ppp1r16a	Chr15 cM	Chr15:76555843-76579119(+)	protein phosphatase 1, regulatory subunit 16A	Ppp1r16a	Chr7 q34	protein phosphatase 1, regulatory subunit 16A	-0.0588601	0.0348899	0.0915987	-0.127243	0.00952284	8	0.987251
312511	232196	232196_312511	C87436	Chr6 cM	Chr6:86415356-86450482(+)	expressed sequence C87436	C4h2orf42	Chr4 q34	similar to human chromosome 2 open reading frame 42	-0.0523354	0.0310333	0.0917137	-0.11316	0.00848878	8	0.987251
291414	67655	67655_291414	Ctdp1	Chr18 cM	Chr18:80451174-80512910(-)	CTD phosphatase subunit 1	Ctdp1	Chr18 q12.3	CTD phosphatase subunit 1	-0.0375183	0.0222545	0.0918201	-0.0811362	0.00609973	8	0.987251
311183	55935	55935_311183	Fnbp4	Chr2 cM	Chr2:90575793-90611365(+)	formin binding protein 4	Fnbp4	Chr3 q24	formin binding protein 4	0.043957	0.0260751	0.0918371	-0.00714922	0.0950631	8	0.987251
85333	11739	11739_85333	Slc25a4	Chr8 cM	Chr8:46660205-46664099(-)	solute carrier family 25 (mitochondrial carrier, adenine nucleotide translocator), member 4	Slc25a4	Chr16 q11	solute carrier family 25 member 4	0.0226371	0.0134332	0.0919586	-0.00369156	0.0489657	8	0.987251
300950	211949	211949_300950	Spsb4	Chr9 cM	Chr9:96825535-96900408(-)	splA/ryanodine receptor domain and SOCS box containing 4	Spsb4	Chr8 q31	splA/ryanodine receptor domain and SOCS box containing 4	0.0576601	0.0342249	0.092039	-0.00941956	0.12474	8	0.987251
64515	107995	107995_64515	Cdc20	Chr4 cM	Chr4:118290098-118294540(-)	cell division cycle 20	Cdc20	Chr5 q36	cell division cycle 20	0.066035	0.0391963	0.0920411	-0.0107882	0.142858	8	0.987251
317418	69499	69499_317418	Tsr2	ChrX cM	ChrX:149870090-149879539(-)	TSR2 20S rRNA accumulation	Tsr2	ChrX q12	TSR2, ribosome maturation factor	-0.0308596	0.0183248	0.0921757	-0.0667757	0.00505643	8	0.987251
313021	52174	52174_313021	Tmem222	Chr4 cM	Chr4:132993356-133005101(-)	transmembrane protein 222	Tmem222	Chr5 q36	transmembrane protein 222	-0.0263905	0.0156721	0.0921983	-0.0571072	0.00432628	7	0.987251
360518	14584	14584_360518	Gfpt2	Chr11 cM	Chr11:49685005-49729440(+)	glutamine fructose-6-phosphate transaminase 2	Gfpt2	Chr10 q21	glutamine-fructose-6-phosphate transaminase 2	-0.0470592	0.0279477	0.0922141	-0.101836	0.00771724	8	0.987251
366017	227715	227715_366017	Exosc2	Chr2 cM	Chr2:31560727-31571361(+)	exosome component 2	Exosc2	Chr3 p12	exosome component 2	-0.0368448	0.0218839	0.0922497	-0.0797365	0.00604687	8	0.987251
317370	73447	73447_317370	Wdr13	ChrX cM	ChrX:7989540-7999131(-)	WD repeat domain 13	Wdr13	ChrX q12	WD repeat domain 13	-0.0270287	0.0160559	0.0922951	-0.0584978	0.00444027	8	0.987251
362988	66871	66871_362988	Cpne8	Chr15 cM	Chr15:90371684-90563591(-)	copine VIII	Cpne8	Chr7 q35	copine 8	0.0858183	0.0509843	0.092331	-0.0141092	0.185746	8	0.987251
298676	76866	76866_298676	Morn1	Chr4 cM	Chr4:155171034-155229962(+)	MORN repeat containing 1	Morn1	Chr5 q36	MORN repeat containing 1	-0.0395447	0.0234954	0.0923589	-0.0855948	0.0065054	8	0.987251
317181	68792	68792_317181	Srpx2	ChrX cM	ChrX:132809175-132833195(+)	sushi-repeat-containing protein, X-linked 2	Srpx2	ChrX q32	sushi-repeat-containing protein, X-linked 2	-0.0444504	0.0264107	0.092366	-0.0962144	0.00731356	8	0.987251
305464	277854	277854_305464	Depdc5	Chr5 cM	Chr5:33021045-33151580(+)	DEP domain containing 5	Depdc5	Chr14 q21	DEP domain containing 5, GATOR1 subcomplex subunit	0.0340396	0.0202284	0.0924206	-0.00560729	0.0736865	8	0.987251
500505	620779	620779_500505	Gm12695	Chr4 cM	Chr4:96611884-96673423(-)	predicted gene 12695	C5h1orf87	Chr5 q33	similar to human chromosome 1 open reading frame 87	0.0954344	0.0567293	0.0925152	-0.015753	0.206622	7	0.987251
688452	75202	75202_688452	Spaca6	Chr17 cM	Chr17:18047420-18063271(+)	sperm acrosome associated 6	Spaca6	Chr1 q12	sperm acrosome associated 6	-0.0762491	0.0453252	0.0925173	-0.165085	0.0125867	8	0.987251
287477	66048	66048_287477	Emc6	Chr11 cM	Chr11:73066345-73067863(-)	ER membrane protein complex subunit 6	Emc6	Chr10 q24	ER membrane protein complex subunit 6	-0.0254571	0.0151362	0.0925946	-0.0551236	0.00420934	8	0.987251
499947	228942	228942_499947	Cbln4	Chr2 cM	Chr2:171878256-171885386(-)	cerebellin 4 precursor protein	Cbln4	Chr3 q42	cerebellin 4 precursor	-0.127139	0.0756354	0.0927727	-0.275382	0.0211034	8	0.987251
306257	104416	104416_306257	Bap1	Chr14 cM	Chr14:30973407-30981901(+)	Brca1 associated protein 1	Bap1	Chr16 p16	Brca1 associated protein 1	-0.0247759	0.0147433	0.0928615	-0.0536722	0.00412032	8	0.987251
116664	66144	66144_116664	Atp6v1f	Chr6 cM	Chr6:29467782-29470508(+)	ATPase, H+ transporting, lysosomal V1 subunit F	Atp6v1f	Chr4 q22	ATPase H+ transporting V1 subunit F	-0.0258706	0.0153996	0.0929666	-0.0560533	0.00431207	8	0.987251
315870	76365	76365_315870	Tbx18	Chr9 cM	Chr9:87584853-87613313(-)	T-box18	Tbx18	Chr8 q31	T-box transcription factor 18	-0.0692124	0.041205	0.0930141	-0.149973	0.0115479	8	0.987251
288025	27281	27281_288025	Plaat1	Chr16 cM	Chr16:29028447-29049283(+)	phospholipase A and acyltransferase 1	Plaat1	Chr11 q22	phospholipase A and acyltransferase 1	0.0609863	0.0363224	0.0931465	-0.0102042	0.132177	8	0.987251
361096	22772	22772_361096	Zic2	Chr14 cM	Chr14:122712847-122717264(+)	zinc finger protein of the cerebellum 2	Zic2	Chr15 q25	Zic family member 2	0.0625519	0.0372553	0.0931501	-0.010467	0.135571	8	0.987251
360692	67102	67102_360692	D16Ertd472e	Chr16 cM	Chr16:78337224-78373576(-)	DNA segment, Chr 16, ERATO Doi 472, expressed	C11h21orf91	Chr11 q11	similar to human chromosome 21 open reading frame 91	-0.0475947	0.0283532	0.0932225	-0.103166	0.00797647	8	0.987251
303313	380713	380713_303313	Scarf1	Chr11 cM	Chr11:75404366-75417408(+)	scavenger receptor class F, member 1	Scarf1	Chr10 q24	scavenger receptor class F, member 1	-0.0553806	0.032997	0.0932782	-0.120053	0.00929232	8	0.987251
291750	75964	75964_291750	Trappc8	Chr18 cM	Chr18:20950280-21029150(-)	trafficking protein particle complex 8	Trappc8	Chr18 p12	trafficking protein particle complex subunit 8	0.0321524	0.0191585	0.0933018	-0.00539755	0.0697023	8	0.987251
85425	100121	100121_85425	Tdrd7	Chr4 cM	Chr4:45965334-46034761(+)	tudor domain containing 7	Tdrd7	Chr5 q22	tudor domain containing 7	0.0262352	0.0156346	0.0933434	-0.0044081	0.0568785	8	0.987251
289217	66052	66052_289217	Sdhc	Chr1 cM	Chr1:170956726-170978209(-)	succinate dehydrogenase complex, subunit C, integral membrane protein	Sdhc	Chr13 q24	succinate dehydrogenase complex subunit C	-0.0717028	0.0427547	0.0935281	-0.155501	0.0120949	8	0.987251
171522	56448	56448_171522	Cyp2d22	Chr15 cM	Chr15:82254728-82264461(-)	cytochrome P450, family 2, subfamily d, polypeptide 22	Cyp2d4	Chr7 q34	cytochrome P450, family 2, subfamily d, polypeptide 4	-0.036049	0.0214971	0.0935577	-0.0781826	0.00608458	8	0.987251
363026	59035	59035_363026	Carm1	Chr9 cM	Chr9:21458163-21500763(+)	coactivator-associated arginine methyltransferase 1	Carm1	Chr8 q13	coactivator-associated arginine methyltransferase 1	-0.0315952	0.0188461	0.0936444	-0.0685329	0.00534259	8	0.987251
58845	18518	18518_58845	Igbp1	ChrX cM	ChrX:99537897-99559731(+)	immunoglobulin (CD79A) binding protein 1	Igbp1	ChrX q22	immunoglobulin binding protein 1	0.0295943	0.0176576	0.0937358	-0.0050139	0.0642025	8	0.987251
361217	20729	20729_361217	Spin1	Chr13 cM	Chr13:51254916-51306582(+)	spindlin 1	Spin1	Chr17	spindlin 1	-0.0286137	0.0170744	0.0937716	-0.0620789	0.00485142	8	0.987251
29163	12565	12565_29163	Cdh9	Chr15 cM	Chr15:16728842-16857180(+)	cadherin 9	Cdh9	Chr2 q21	cadherin 9	0.0585324	0.0349345	0.093838	-0.00993793	0.127003	8	0.987251
362834	17192	17192_362834	Mbd3	Chr10 cM	Chr10:80228373-80235365(-)	methyl-CpG binding domain protein 3	Mbd3	Chr7 q11	methyl-CpG binding domain protein 3	-0.0423963	0.025309	0.0939048	-0.092001	0.00720835	8	0.987251
296136	53885	53885_296136	Nphp1	Chr2 cM	Chr2:127582652-127630817(-)	nephronophthisis 1 (juvenile) homolog (human)	Nphp1	Chr3 q36	nephrocystin 1	-0.0384009	0.0229355	0.094071	-0.0833536	0.00655176	8	0.987251
306460	320981	320981_306460	Enpp6	Chr8 cM	Chr8:47439922-47549797(+)	ectonucleotide pyrophosphatase/phosphodiesterase 6	Enpp6	Chr16 q11	ectonucleotide pyrophosphatase/phosphodiesterase 6	0.0922132	0.0550806	0.0941007	-0.0157427	0.200169	8	0.987251
500988	13209	13209_500988	Ddx6	Chr9 cM	Chr9:44516189-44552028(+)	DEAD-box helicase 6	Ddx6	Chr8 q22	DEAD-box helicase 6	0.0271833	0.016243	0.0942205	-0.00465234	0.059019	8	0.987251
171071	17872	17872_171071	Ppp1r15a	Chr7 cM	Chr7:45172341-45175692(-)	protein phosphatase 1, regulatory subunit 15A	Ppp1r15a	Chr1 q22	protein phosphatase 1, regulatory subunit 15A	-0.0551217	0.032942	0.0942689	-0.119687	0.0094434	8	0.987251
116500	67474	67474_116500	Snap29	Chr16 cM	Chr16:17223864-17248690(+)	synaptosomal-associated protein 29	Snap29	Chr11 q23	synaptosome associated protein 29	0.0266869	0.0159532	0.0943622	-0.00458083	0.0579546	8	0.987251
303828	104156	104156_303828	Etv5	Chr16 cM	Chr16:22200063-22258320(-)	ets variant 5	Etv5	Chr11 q23	ETS variant transcription factor 5	0.0316848	0.0189471	0.0944698	-0.00545085	0.0688206	8	0.987251
24816	21390	21390_24816	Tbxa2r	Chr10 cM	Chr10:81164565-81171006(+)	thromboxane A2 receptor	Tbxa2r	Chr7 q11	thromboxane A2 receptor	-0.0490817	0.0293544	0.0945164	-0.106615	0.00845182	8	0.987251
498431	75087	75087_498431	4930505A04Rik	Chr11 cM	Chr11:30376006-30421827(-)	RIKEN cDNA 4930505A04 gene	C14h2orf73	Chr14 q22	similar to human chromosome 2 open reading frame 73	0.123333	0.073778	0.0945892	-0.0212697	0.267935	7	0.987251
294696	66128	66128_294696	Mrps36	Chr13 cM	Chr13:100872463-100881167(-)	mitochondrial ribosomal protein S36	Kgd4	Chr2 q12	alpha-ketoglutarate dehydrogenase subunit 4	0.0625024	0.0374143	0.0948113	-0.0108284	0.135833	7	0.987251
365528	195359	195359_365528	Trim40	Chr17 cM	Chr17:37192490-37201015(-)	tripartite motif-containing 40	Trim40	Chr20 p12	tripartite motif-containing 40	0.0879953	0.0527056	0.0950063	-0.0153059	0.191296	7	0.987251
363216	94220	94220_363216	Cnnm4	Chr1 cM	Chr1:36510701-36547845(+)	cyclin M4	Cnnm4	Chr9 q21	cyclin and CBS domain divalent metal cation transport mediator 4	-0.0381945	0.0228866	0.0951449	-0.0830514	0.00666235	8	0.987251
311403	67472	67472_311403	Mtfr1	Chr3 cM	Chr3:19241491-19274981(+)	mitochondrial fission regulator 1	Mtfr1	Chr2	mitochondrial fission regulator 1	0.0476219	0.0285373	0.0951652	-0.00831023	0.103554	8	0.987251
314713	70683	70683_314713	Utp20	Chr10 cM	Chr10:88582469-88662666(-)	UTP20 small subunit processome component	Utp20	Chr7 q13	UTP20 small subunit processome component	0.0531628	0.0318684	0.0952766	-0.00929816	0.115624	7	0.987251
361682	56844	56844_361682	Tssc4	Chr7 cM	Chr7:142622986-142624830(+)	tumor-suppressing subchromosomal transferable fragment 4	Tssc4	Chr1 q42	tumor suppressing subtransferable candidate 4	-0.0240231	0.014405	0.0953771	-0.0522565	0.00421021	8	0.987251
29355	320795	320795_29355	Pkn1	Chr8 cM	Chr8:84393165-84425808(-)	protein kinase N1	Pkn1	Chr19 q11	protein kinase N1	-0.0437263	0.0262346	0.0955661	-0.0951452	0.00769261	8	0.987251
362393	69538	69538_362393	Antxr1	Chr6 cM	Chr6:87110835-87312757(-)	anthrax toxin receptor 1	Antxr1	Chr4 q34	ANTXR cell adhesion molecule 1	0.0678926	0.0407361	0.0955851	-0.0119487	0.147734	8	0.987251
360646	67803	67803_360646	Limd2	Chr11 cM	Chr11:106047080-106051555(-)	LIM domain containing 2	Limd2	Chr10 q32.1	LIM domain containing 2	-0.0463631	0.0278345	0.0957798	-0.100918	0.00819163	8	0.987251
116686	14782	14782_116686	Gsr	Chr8 cM	Chr8:34143266-34188190(+)	glutathione reductase	Gsr	Chr16 q12.3	glutathione-disulfide reductase	-0.0411583	0.0247208	0.0959281	-0.0896103	0.00729366	8	0.987251
619558	66270	66270_619558	Retreg1	Chr15 cM	Chr15:25843266-25973773(+)	reticulophagy regulator 1	Retreg1	Chr2 q22	reticulophagy regulator 1	0.0543118	0.0326251	0.0959676	-0.0096322	0.118256	8	0.987251
290533	83997	83997_290533	Slmap	Chr14 cM	Chr14:26134323-26256086(-)	sarcolemma associated protein	Slmap	Chr16 p16	sarcolemma associated protein	0.0328431	0.0197295	0.0959789	-0.00582603	0.0715121	8	0.987251
310960	170822	170822_310960	Usp33	Chr3 cM	Chr3:152052115-152099254(+)	ubiquitin specific peptidase 33	Usp33	Chr2 q45	ubiquitin specific peptidase 33	0.0275213	0.0165436	0.0961995	-0.00490351	0.059946	8	0.987251
500847	80904	80904_500847	Dtx3	Chr10 cM	Chr10:127026247-127031597(-)	deltex 3, E3 ubiquitin ligase	Dtx3	Chr7 q22	deltex E3 ubiquitin ligase 3	-0.0452698	0.0272166	0.0962496	-0.0986134	0.00807382	8	0.987251
293515	244218	244218_293515	Ctf2	Chr7 cM	Chr7:127318132-127324788(-)	cardiotrophin 2	Ctf2	Chr1 q37	cardiotrophin 2	-0.0621104	0.0373428	0.0962622	-0.135301	0.0110801	7	0.987251
311412	17222	17222_311412	Anapc1	Chr2 cM	Chr2:128452024-128529311(-)	anaphase promoting complex subunit 1	Anapc1	Chr3 q36	anaphase promoting complex subunit 1	0.0265621	0.0159879	0.0966347	-0.00477353	0.0578978	8	0.987251
690777	70432	70432_690777	Rufy2	Chr10 cM	Chr10:62816002-62852989(+)	RUN and FYVE domain-containing 2	Rufy2	Chr20 q11	RUN and FYVE domain containing 2	-0.0447385	0.0269431	0.0968171	-0.0975459	0.0080689	8	0.987251
24950	78925	78925_24950	Srd5a1	Chr13 cM	Chr13:69721568-69759561(-)	steroid 5 alpha-reductase 1	Srd5a1	Chr1 p11	steroid 5 alpha-reductase 1	-0.0547781	0.0330315	0.097245	-0.119519	0.00996245	8	0.987251
29332	16765	16765_29332	Stmn1	Chr4 cM	Chr4:134195631-134201154(+)	stathmin 1	Stmn1	Chr5 q36	stathmin 1	0.0535875	0.032327	0.097384	-0.00977225	0.116947	7	0.987251
84348	12778	12778_84348	Ackr3	Chr1 cM	Chr1:90131702-90143446(+)	atypical chemokine receptor 3	Ackr3	Chr9 q36	atypical chemokine receptor 3	-0.0544034	0.0328213	0.097406	-0.118732	0.00992525	7	0.987251
313373	242546	242546_313373	Cyp2j12	Chr4 cM	Chr4:95987555-96029389(-)	cytochrome P450, family 2, subfamily j, polypeptide 12	Cyp2j10	Chr5 q33	cytochrome P450, family 2, subfamily j, polypeptide 10	0.0946638	0.0571256	0.097496	-0.0173004	0.206628	8	0.987251
296084	68142	68142_296084	Ino80	Chr2 cM	Chr2:119203523-119308168(-)	INO80 complex subunit	Ino80	Chr3 q35	INO80 complex ATPase subunit	0.0297103	0.0179322	0.0975581	-0.00543624	0.0648568	8	0.987251
299196	19300	19300_299196	Abcd4	Chr12 cM	Chr12:84648634-84664259(-)	ATP-binding cassette, sub-family D member 4	Abcd4	Chr6 q31	ATP binding cassette subfamily D member 4	-0.0487764	0.0294458	0.0976242	-0.106489	0.00893625	8	0.987251
361550	52857	52857_361550	Gramd1a	Chr7 cM	Chr7:30829552-30855321(-)	GRAM domain containing 1A	Gramd1a	Chr1 q21	GRAM domain containing 1A	-0.0313816	0.0189448	0.0976253	-0.0685127	0.0057495	8	0.987251
498225	16865	16865_498225	Eif2d	Chr1 cM	Chr1:131080918-131115395(+)	eukaryotic translation initiation factor 2D	Eif2d	Chr13 q13	eukaryotic translation initiation factor 2D	-0.0256756	0.0155002	0.0976269	-0.0560555	0.00470424	8	0.987251
499964	13799	13799_499964	En2	Chr5 cM	Chr5:28370692-28377164(+)	engrailed 2	En2	Chr4 q11	engrailed homeobox 2	0.0780451	0.0471196	0.0976569	-0.0143076	0.170398	8	0.987251
314245	109929	109929_314245	Zbtb25	Chr12 cM	Chr12:76394556-76416376(-)	zinc finger and BTB domain containing 25	Zbtb25	Chr6 q24	zinc finger and BTB domain containing 25	-0.0554724	0.0334955	0.0976987	-0.121122	0.0101776	8	0.987251
311658	18019	18019_311658	Nfatc2	Chr2 cM	Chr2:168318330-168443577(-)	nuclear factor of activated T cells, cytoplasmic, calcineurin dependent 2	Nfatc2	Chr3 q42	nuclear factor of activated T-cells 2	-0.0655012	0.0395551	0.0977325	-0.143028	0.0120254	8	0.987251
170909	13876	13876_170909	Erg	Chr16 cM	Chr16:95160028-95387452(-)	ETS transcription factor	Erg	Chr11 q11	ETS transcription factor ERG	-0.0562981	0.034003	0.0977862	-0.122943	0.0103465	8	0.987251
361381	19358	19358_361381	Rad23a	Chr8 cM	Chr8:85561540-85567361(-)	RAD23 homolog A, nucleotide excision repair protein	Rad23a	Chr19 q11	RAD23 homolog A, nucleotide excision repair protein	-0.0309986	0.0187235	0.0978028	-0.0676959	0.00569874	8	0.987251
313666	22642	22642_313666	Zbtb17	Chr4 cM	Chr4:141171984-141195248(+)	zinc finger and BTB domain containing 17	Zbtb17	Chr5 q36	zinc finger and BTB domain containing 17	-0.0308263	0.0186318	0.0980263	-0.067344	0.00569138	8	0.987251
290224	85308	85308_290224	Emc9	Chr14 cM	Chr14:55818973-55822759(-)	ER membrane protein complex subunit 9	Emc9	Chr15 p13	ER membrane protein complex subunit 9	-0.0443227	0.0267976	0.0981316	-0.0968452	0.00819966	8	0.987251
303566	217216	217216_303566	Hrob	Chr11 cM	Chr11:102139708-102156013(+)	homologous recombination factor with OB-fold	Hrob	Chr10 q32.1	homologous recombination factor with OB-fold	0.0772089	0.0466951	0.0982355	-0.0143118	0.16873	8	0.987251
25594	19046	19046_25594	Ppp1cb	Chr5 cM	Chr5:32616192-32651057(+)	protein phosphatase 1 catalytic subunit beta	Ppp1cb	Chr6 q14	protein phosphatase 1 catalytic subunit beta	0.0325267	0.019672	0.0982384	-0.00602964	0.071083	8	0.987251
497878	18197	18197_497878	Nsg2	Chr11 cM	Chr11:31950463-32009202(+)	neuron specific gene family member 2	Nsg2	Chr10 q12	neuronal vesicle trafficking associated 2	-0.0410171	0.0248252	0.0984862	-0.0896735	0.00763937	7	0.987251
288591	215210	215210_288591	Tmem120a	Chr5 cM	Chr5:135764344-135773026(-)	transmembrane protein 120A	Tmem120a	Chr12 q12	transmembrane protein 120A	-0.0358582	0.021703	0.0984896	-0.0783954	0.00667896	8	0.987251
50871	53602	53602_50871	Hpcal1	Chr12 cM	Chr12:17740857-17841934(+)	hippocalcin-like 1	Hpcal1	Chr6 q16	hippocalcin-like 1	-0.0854166	0.0516998	0.0985007	-0.186746	0.0159131	8	0.987251
29368	14171	14171_29368	Fgf17	Chr14 cM	Chr14:70873643-70879708(-)	fibroblast growth factor 17	Fgf17	Chr15 p11	fibroblast growth factor 17	0.0548109	0.0331852	0.0986026	-0.0102309	0.119853	8	0.987251
78974	20473	20473_78974	Six3	Chr17 cM	Chr17:85921036-85933619(+)	sine oculis-related homeobox 3	Six3	Chr6 q12	SIX homeobox 3	0.0784706	0.0475291	0.0987383	-0.0146847	0.171626	8	0.987251
310969	99899	99899_310969	Ifi44	Chr3 cM	Chr3:151436559-151455580(-)	interferon-induced protein 44	Ifi44	Chr2 q45	interferon-induced protein 44	0.0716004	0.0433851	0.098872	-0.0134327	0.156634	8	0.987251
363286	74019	74019_363286	Traf3ip1	Chr1 cM	Chr1:91422369-91457029(+)	TRAF3 interacting protein 1	Traf3ip1	Chr9 q36	TRAF3 interacting protein 1	-0.0315133	0.0190988	0.0989404	-0.0689462	0.0059197	8	0.987251
54248	217480	217480_54248	Dgkb	Chr12 cM	Chr12:37930169-38684238(+)	diacylglycerol kinase, beta	Dgkb	Chr6 q21	diacylglycerol kinase, beta	0.0482037	0.0292298	0.0991207	-0.00908556	0.105493	8	0.987251
81744	18583	18583_81744	Pde7a	Chr3 cM	Chr3:19277272-19365486(-)	phosphodiesterase 7A	Pde7a	Chr2 q24	phosphodiesterase 7A	0.0382793	0.0232148	0.0991639	-0.00722081	0.0837795	8	0.987251
25296	12159	12159_25296	Bmp4	Chr14 cM	Chr14:46620982-46628126(-)	bone morphogenetic protein 4	Bmp4	Chr15 p14	bone morphogenetic protein 4	0.0653047	0.0396276	0.0993607	-0.0123639	0.142973	8	0.987251
291963	66320	66320_291963	Tmem208	Chr8 cM	Chr8:106052986-106061851(+)	transmembrane protein 208	Tmem208	Chr19 q11	transmembrane protein 208	-0.0253462	0.0153847	0.099456	-0.0554997	0.00480721	8	0.987251
288652	80291	80291_288652	Rilpl2	Chr5 cM	Chr5:124601328-124616298(-)	Rab interacting lysosomal protein-like 2	Rilpl2	Chr12 q15	Rab interacting lysosomal protein-like 2	-0.0291219	0.0176788	0.0995	-0.0637716	0.00552782	8	0.987251
81756	68328	68328_81756	Rab13	Chr3 cM	Chr3:90121022-90133694(+)	RAB13, member RAS oncogene family	Rab13	Chr2 q34	RAB13, member RAS oncogene family	0.0442892	0.0268866	0.0995042	-0.00840749	0.096986	8	0.987251
308716	237313	237313_308716	Il20ra	Chr10 cM	Chr10:19588318-19635801(+)	interleukin 20 receptor, alpha	Il20ra	Chr1 p12	interleukin 20 receptor subunit alpha	0.0687268	0.0417293	0.099565	-0.0130612	0.150515	7	0.987251
85423	69714	69714_85423	Tfpt	Chr7 cM	Chr7:3623323-3632911(-)	TCF3 (E2A) fusion partner	Tfpt	Chr1 q12	TCF3 fusion partner	-0.0446796	0.0271439	0.0997578	-0.0978807	0.00852141	8	0.987251
300758	76183	76183_300758	Celf6	Chr9 cM	Chr9:59485200-59514575(+)	CUGBP, Elav-like family member 6	Celf6	Chr8 q24	CUGBP, Elav-like family member 6	-0.0393565	0.0239156	0.0998376	-0.0862302	0.00751722	8	0.987251
24596	18053	18053_24596	Ngfr	Chr11 cM	Chr11:95459644-95478524(-)	nerve growth factor receptor (TNFR superfamily, member 16)	Ngfr	Chr10 q26	nerve growth factor receptor	-0.0596294	0.0362584	0.100059	-0.130695	0.0114357	8	0.987251
367743	54637	54637_367743	Praf2	ChrX cM	ChrX:7594810-7597302(+)	PRA1 domain family 2	Praf2	ChrX q12	PRA1 domain family, member 2	-0.0566099	0.0344248	0.100083	-0.124081	0.0108616	8	0.987251
29245	19144	19144_29245	Klk6	Chr7 cM	Chr7:43473967-43481219(+)	kallikrein related-peptidase 6	Klk6	Chr1 q22	kallikrein related-peptidase 6	0.147163	0.0895234	0.100208	-0.0283001	0.322625	8	0.987251
362993	223881	223881_362993	Rnd1	Chr15 cM	Chr15:98567086-98575342(-)	Rho family GTPase 1	Rnd1	Chr7	Rho family GTPase 1	-0.0627764	0.0382033	0.100337	-0.137653	0.0121006	8	0.987251
81659	231580	231580_81659	Gak	Chr5 cM	Chr5:108717277-108777621(-)	cyclin G associated kinase	Gak	Chr14 p22	cyclin G associated kinase	-0.0205247	0.0124911	0.100351	-0.0450067	0.00395729	8	0.987251
29145	330695	330695_29145	Ctxn1	Chr8 cM	Chr8:4307660-4309274(-)	cortexin 1	Ctxn1	Chr12 p12	cortexin 1	-0.04956	0.0301637	0.100375	-0.10868	0.00955971	8	0.987251
60414	19746	19746_60414	Rhd	Chr4 cM	Chr4:134591847-134623483(+)	Rh blood group, D antigen	Rhd	Chr5 q36	Rh blood group, D antigen	0.0648257	0.0394641	0.100455	-0.0125225	0.142174	7	0.987251
313662	17150	17150_313662	Mfap2	Chr4 cM	Chr4:140737735-140743286(+)	microfibrillar-associated protein 2	Mfap2	Chr5 q36	microfibril associated protein 2	-0.0712805	0.0434291	0.100733	-0.1564	0.0138389	8	0.987251
24504	16322	16322_24504	Inha	Chr1 cM	Chr1:75483721-75487010(+)	inhibin alpha	Inha	Chr9 q33	inhibin subunit alpha	-0.0532709	0.0324597	0.100769	-0.116891	0.010349	8	0.987251
25467	16367	16367_25467	Irs1	Chr1 cM	Chr1:82210822-82269137(-)	insulin receptor substrate 1	Irs1	Chr9 q34	insulin receptor substrate 1	-0.0620371	0.0378338	0.101062	-0.13619	0.0121158	8	0.987251
360457	14205	14205_360457	Vegfd	ChrX cM	ChrX:163156374-163185646(+)	vascular endothelial growth factor D	Vegfd	ChrX q14	vascular endothelial growth factor D	-0.075515	0.0460541	0.101067	-0.165779	0.0147494	8	0.987251
299008	76826	76826_299008	Nubpl	Chr12 cM	Chr12:52144529-52357753(+)	nucleotide binding protein-like	Nubpl	Chr6 q23	NUBP iron-sulfur cluster assembly factor like	-0.0476947	0.0290971	0.101181	-0.104724	0.00933459	8	0.987251
362918	211401	211401_362918	Mtss1	Chr15 cM	Chr15:58813083-58953854(-)	MTSS I-BAR domain containing 1	Mtss1	Chr7 q33	MTSS I-BAR domain containing 1	0.0327006	0.019958	0.101324	-0.00641644	0.0718176	8	0.987251
29593	12716	12716_29593	Ckmt1	Chr2 cM	Chr2:121188257-121194218(+)	creatine kinase, mitochondrial 1, ubiquitous	Ckmt1	Chr3 q35	creatine kinase, mitochondrial 1	-0.0378262	0.023087	0.101335	-0.0830759	0.00742358	8	0.987251
361256	225115	225115_361256	Svil	Chr18 cM	Chr18:4920540-5119299(+)	supervillin	Svil	Chr17 q12.1	supervillin	-0.0496628	0.0303239	0.101476	-0.109097	0.00977104	8	0.987251
289733	237625	237625_289733	Pla2g3	Chr11 cM	Chr11:3438284-3449350(+)	phospholipase A2, group III	Pla2g3	Chr14 q21	phospholipase A2, group III	0.0539168	0.0329235	0.101497	-0.0106121	0.118446	8	0.987251
292918	18419	18419_292918	Otog	Chr7 cM	Chr7:45890411-45960858(+)	otogelin	Otog	Chr1 q22	otogelin	-0.0545123	0.0332989	0.101617	-0.119777	0.0107523	7	0.987251
500060	245884	245884_500060	Garin1a	Chr6 cM	Chr6:29279592-29290679(+)	golgi associated RAB2 interactor 1A	Garin1a	Chr4 q22	golgi associated RAB2 interactor 1A	0.0773035	0.0472282	0.10167	-0.0152621	0.169869	8	0.987251
25378	11705	11705_25378	Amh	Chr10 cM	Chr10:80641077-80643482(+)	anti-Mullerian hormone	Amh	Chr7 q11	anti-Mullerian hormone	-0.0427803	0.0261463	0.1018	-0.0940262	0.00846554	8	0.987251
363160	68292	68292_363160	Stt3b	Chr9 cM	Chr9:115071649-115139489(-)	STT3, subunit of the oligosaccharyltransferase complex, homolog B (S. cerevisiae)	Stt3b	Chr8 q32	STT3 oligosaccharyltransferase complex catalytic subunit B	0.0398678	0.0243702	0.101855	-0.00789686	0.0876325	8	0.987251
24513	56357	56357_24513	Ivd	Chr2 cM	Chr2:118692475-118713388(+)	isovaleryl coenzyme A dehydrogenase	Ivd	Chr3 q35	isovaleryl-CoA dehydrogenase	-0.0280047	0.01712	0.101883	-0.0615592	0.00554984	8	0.987251
83764	14252	14252_83764	Flot2	Chr11 cM	Chr11:77928757-77951260(+)	flotillin 2	Flot2	Chr10 q25	flotillin 2	-0.02829	0.0172973	0.101941	-0.062192	0.00561204	8	0.987251
24678	18768	18768_24678	Pkib	Chr10 cM	Chr10:57508077-57617208(+)	protein kinase inhibitor beta, cAMP dependent, testis specific	Pkib	Chr20 q12	cAMP-dependent protein kinase inhibitor beta	-0.0710077	0.0434262	0.102021	-0.156122	0.0141061	8	0.987251
500558	56809	56809_500558	Gmeb1	Chr4 cM	Chr4:131948336-131988913(-)	glucocorticoid modulatory element binding protein 1	Gmeb1	Chr5 q36	glucocorticoid modulatory element binding protein 1	-0.0551936	0.0337624	0.102099	-0.121367	0.0109796	8	0.987251
367315	64095	64095_367315	Gpr35	Chr1 cM	Chr1:92878587-92914113(+)	G protein-coupled receptor 35	Gpr35	Chr9 q36	G protein-coupled receptor 35	0.0691009	0.0422795	0.102178	-0.0137654	0.151967	8	0.987251
360635	18612	18612_360635	Etv4	Chr11 cM	Chr11:101660568-101676197(-)	ets variant 4	Etv4	Chr10 q32.1	ETS variant transcription factor 4	-0.0585172	0.0358142	0.102278	-0.128712	0.0116774	8	0.987251
690606	67729	67729_690606	Mansc1	Chr6 cM	Chr6:134586170-134609451(-)	MANSC domain containing 1	Mansc1	Chr4 q43	MANSC domain containing 1	0.0530255	0.0324705	0.102461	-0.0106155	0.116666	8	0.987251
310132	18414	18414_310132	Osmr	Chr15 cM	Chr15:6843049-6904434(-)	oncostatin M receptor	Osmr	Chr2 q16	oncostatin M receptor	0.110234	0.0675249	0.102575	-0.0221123	0.24258	8	0.987251
360739	19385	19385_360739	Ranbp1	Chr16 cM	Chr16:18057843-18066558(-)	RAN binding protein 1	Ranbp1	Chr11 q23	RAN binding protein 1	0.0253583	0.0155349	0.102607	-0.00508956	0.0558061	8	0.987251
306255	64652	64652_306255	Nisch	Chr14 cM	Chr14:30892885-30928783(-)	nischarin	Nisch	Chr16 p16	nischarin	-0.0270026	0.0165443	0.10265	-0.0594288	0.00542361	8	0.987251
290923	11593	11593_290923	Aga	Chr8 cM	Chr8:53964762-53976456(+)	aspartylglucosaminidase	Aga	Chr16 p11	aspartylglucosaminidase	0.0351111	0.0215152	0.102696	-0.00705788	0.0772802	8	0.987251
100190936	84585	84585_100190936	Rnf123	Chr9 cM	Chr9:107928869-107957183(-)	ring finger protein 123	Rnf123	Chr8	ring finger protein 123	-0.0304659	0.0186742	0.102796	-0.0670666	0.00613477	8	0.987251
171114	29811	29811_171114	Ndrg2	Chr14 cM	Chr14:52142728-52151461(-)	N-myc downstream regulated gene 2	Ndrg2	Chr15 p14	NDRG family member 2	-0.0513154	0.0314673	0.102943	-0.11299	0.0103594	8	0.987251
25699	13166	13166_25699	Dbh	Chr2 cM	Chr2:27055519-27073216(+)	dopamine beta hydroxylase	Dbh	Chr3 p12	dopamine beta-hydroxylase	-0.0700086	0.0429409	0.103029	-0.154171	0.0141541	8	0.987251
29417	17283	17283_29417	Men1	Chr19 cM	Chr19:6385009-6390921(+)	multiple endocrine neoplasia 1	Men1	Chr1 q43	menin 1	-0.0277305	0.0170165	0.103181	-0.0610823	0.00562122	8	0.987251
84476	20744	20744_84476	Strbp	Chr2 cM	Chr2:37459880-37593890(-)	spermatid perinuclear RNA binding protein	Strbp	Chr3 q11	spermatid perinuclear RNA binding protein	0.0657936	0.0403817	0.103251	-0.0133531	0.14494	8	0.987251
314612	216148	216148_314612	Shc2	Chr10 cM	Chr10:79453885-79473752(-)	SHC (Src homology 2 domain containing) transforming protein 2	Shc2	Chr7 q11	SHC adaptor protein 2	-0.0558288	0.0342783	0.103379	-0.123013	0.0113555	7	0.987251
305477	75219	75219_305477	Dusp18	Chr11 cM	Chr11:3845240-3851296(+)	dual specificity phosphatase 18	Dusp18	Chr14 q21	dual specificity phosphatase 18	-0.0450779	0.0276802	0.103414	-0.0993302	0.00917435	8	0.987251
314264	77974	77974_314264	Rdh12	Chr12 cM	Chr12:79255687-79269438(+)	retinol dehydrogenase 12	Rdh12	Chr6 q24	retinol dehydrogenase 12	0.0464486	0.0285355	0.103578	-0.00947986	0.102377	8	0.987251
313433	77644	77644_313433	Steep1	ChrX cM	ChrX:36087388-36127956(-)	STING1 ER exit protein 1	Steep1	ChrX q34	STING1 ER exit protein 1	0.0314879	0.019347	0.103623	-0.00643146	0.0694074	8	0.987251
301009	80987	80987_301009	Nckipsd	Chr9 cM	Chr9:108685567-108696043(+)	NCK interacting protein with SH3 domain	Nckipsd	Chr8 q32	NCK interacting protein with SH3 domain	-0.0453821	0.027884	0.103625	-0.100034	0.00926965	8	0.987251
303547	14055	14055_303547	Ezh1	Chr11 cM	Chr11:101081941-101117268(-)	enhancer of zeste 1 polycomb repressive complex 2 subunit	Ezh1	Chr10 q31	enhancer of zeste 1 polycomb repressive complex 2 subunit	-0.0567273	0.034856	0.103636	-0.125044	0.0115892	8	0.987251
114856	19252	19252_114856	Dusp1	Chr17 cM	Chr17:26724565-26727446(-)	dual specificity phosphatase 1	Dusp1	Chr10 q12	dual specificity phosphatase 1	-0.142148	0.0873559	0.103688	-0.313363	0.029066	8	0.987251
296161	140629	140629_296161	Ubox5	Chr2 cM	Chr2:130431922-130471958(-)	U box domain containing 5	Ubox5	Chr3 q36	U-box domain containing 5	-0.0336373	0.0206775	0.103788	-0.0741643	0.00688979	8	0.987251
362662	63954	63954_362662	Rbp7	Chr4 cM	Chr4:149534144-149539435(-)	retinol binding protein 7, cellular	Rbp7	Chr5 q36	retinol binding protein 7	0.0897931	0.0551994	0.1038	-0.0183957	0.197982	8	0.987251
316005	23807	23807_316005	Arih2	Chr9 cM	Chr9:108480141-108526585(-)	ariadne RBR E3 ubiquitin protein ligase 2	Arih2	Chr8 q32	ariadne RBR E3 ubiquitin protein ligase 2	-0.024128	0.0148341	0.103838	-0.0532022	0.00494626	8	0.987251
364430	27275	27275_364430	Nufip1	Chr14 cM	Chr14:76348331-76374819(+)	nuclear FMR1 interacting protein 1	Nufip1	Chr15 q11	nuclear FMR1 interacting protein 1	0.0406045	0.0249661	0.103868	-0.0083282	0.0895372	8	0.987251
306991	218035	218035_306991	Vps41	Chr13 cM	Chr13:18901462-19050981(+)	VPS41 HOPS complex subunit	Vps41	Chr17 q11	VPS41 subunit of HOPS complex	0.0468068	0.0287851	0.103933	-0.00961093	0.103224	8	0.987251
295333	329727	329727_295333	Dennd2c	Chr3 cM	Chr3:103009954-103077054(+)	DENN domain containing 2C	Dennd2c	Chr2 q34	DENN domain containing 2C	0.0469713	0.0288881	0.103956	-0.00964843	0.103591	8	0.987251
309187	109168	109168_309187	Atl3	Chr19 cM	Chr19:7471178-7515974(+)	atlastin GTPase 3	Atl3	Chr1 q43	atlastin GTPase 3	-0.0427278	0.0262858	0.104054	-0.0942469	0.00879144	8	0.987251
29411	19063	19063_29411	Ppt1	Chr4 cM	Chr4:122730035-122752968(+)	palmitoyl-protein thioesterase 1	Ppt1	Chr5 q36	palmitoyl-protein thioesterase 1	-0.0225384	0.0138661	0.104071	-0.0497155	0.00463866	8	0.987251
83632	54006	54006_83632	Deaf1	Chr7 cM	Chr7:140877093-140907603(-)	DEAF1, transcription factor	Deaf1	Chr1 q41	DEAF1 transcription factor	-0.0336635	0.0207178	0.104192	-0.0742696	0.0069426	8	0.987251
113910	26434	26434_113910	Prnd	Chr2 cM	Chr2:131792781-131798050(+)	prion like protein doppel	Prnd	Chr3 q36	prion like protein doppel	0.0703764	0.0433351	0.104375	-0.0145589	0.155312	7	0.987251
365872	226548	226548_365872	Aph1a	Chr3 cM	Chr3:95801281-95805600(+)	aph1 homolog A, gamma secretase subunit	Aph1a	Chr2 q34	aph-1 homolog A, gamma secretase subunit	-0.0317997	0.0195826	0.104402	-0.0701809	0.00658146	8	0.987251
300653	21683	21683_300653	Tecta	Chr9 cM	Chr9:42240915-42311225(-)	tectorin alpha	Tecta	Chr8 q22	tectorin alpha	-0.0638077	0.0393019	0.104477	-0.140838	0.0132227	8	0.987251
114638	192236	192236_114638	Hps1	Chr19 cM	Chr19:42743544-42768417(-)	HPS1, biogenesis of lysosomal organelles complex 3 subunit 1	Hps1	Chr1 q54	HPS1, biogenesis of lysosomal organelles complex 3 subunit 1	-0.0549238	0.0338381	0.10456	-0.121245	0.0113976	8	0.987251
295703	12258	12258_295703	Serping1	Chr2 cM	Chr2:84595731-84605788(-)	serine (or cysteine) peptidase inhibitor, clade G, member 1	Serping1	Chr3 q24	serpin family G member 1	0.0774291	0.0477064	0.104582	-0.0160738	0.170932	8	0.987251
305270	12617	12617_305270	Cenpc1	Chr5 cM	Chr5:86159883-86213442(-)	centromere protein C1	Cenpc	Chr14 p21	centromere protein C	0.0386103	0.023793	0.104641	-0.00802311	0.0852437	8	0.987251
293694	26412	26412_293694	Map4k2	Chr19 cM	Chr19:6391165-6405645(+)	mitogen-activated protein kinase kinase kinase kinase 2	Map4k2	Chr1 q43	mitogen activated protein kinase kinase kinase kinase 2	0.031188	0.0192203	0.104662	-0.00648307	0.0688591	8	0.987251
84683	84682	84682_84683	Cox4i2	Chr2 cM	Chr2:152596093-152606957(+)	cytochrome c oxidase subunit 4I2	Cox4i2	Chr3 q41	cytochrome c oxidase subunit 4i2	0.0564676	0.0347999	0.104667	-0.011739	0.124674	8	0.987251
309053	227446	227446_309053	Relch	Chr1 cM	Chr1:105591570-105682856(+)	RAB11 binding and LisH domain, coiled-coil and HEAT repeat containing	Relch	Chr13 p11	RAB11 binding and LisH domain, coiled-coil and HEAT repeat containing	0.042566	0.0262517	0.10492	-0.00888645	0.0940184	8	0.987251
499073	381979	381979_499073	Brsk1	Chr7 cM	Chr7:4693635-4718996(+)	BR serine/threonine kinase 1	Brsk1	Chr1 q12	BR serine/threonine kinase 1	-0.0354416	0.0218606	0.104962	-0.0782875	0.00740427	8	0.987251
366333	76132	76132_366333	Faxc	Chr4 cM	Chr4:21931329-21996839(+)	failed axon connections homolog	Faxc	Chr5 q21	failed axon connections homolog, metaxin like GST domain containing	-0.0309716	0.0191092	0.105067	-0.0684249	0.00648174	8	0.987251
192362	16782	16782_192362	Lamc2	Chr1 cM	Chr1:152998502-153062193(-)	laminin, gamma 2	Lamc2	Chr13 q21	laminin subunit gamma 2	0.0964501	0.0595529	0.105324	-0.0202714	0.213172	8	0.987251
29595	15558	15558_29595	Htr2a	Chr14 cM	Chr14:74878314-74944299(+)	5-hydroxytryptamine (serotonin) receptor 2A	Htr2a	Chr15 q11	5-hydroxytryptamine receptor 2A	-0.0738654	0.0456251	0.105455	-0.163289	0.0155582	8	0.987251
360503	66978	66978_360503	Luc7l	Chr17 cM	Chr17:26471870-26504478(+)	Luc7-like	Luc7l	Chr10 q12	LUC7-like	-0.0547067	0.0337954	0.105499	-0.120945	0.0115312	8	0.987251
288917	66590	66590_288917	Farsa	Chr8 cM	Chr8:85583618-85595886(+)	phenylalanyl-tRNA synthetase, alpha subunit	Farsa	Chr19 q11	phenylalanyl-tRNA synthetase subunit alpha	-0.0349268	0.0215815	0.105583	-0.0772258	0.00737213	7	0.987251
300649	54698	54698_300649	Crtam	Chr9 cM	Chr9:40880987-40915922(-)	cytotoxic and regulatory T cell molecule	Crtam	Chr8 q22	cytotoxic and regulatory T cell molecule	0.0711823	0.0439917	0.105645	-0.0150399	0.157405	8	0.987251
362106	320267	320267_362106	Fubp3	Chr2 cM	Chr2:31462663-31507538(+)	far upstream element (FUSE) binding protein 3	Fubp3	Chr3 p12	far upstream element binding protein 3	-0.0366069	0.0226244	0.105657	-0.0809499	0.00773614	8	0.987251
293493	68952	68952_293493	Tlcd3b	Chr7 cM	Chr7:126413213-126429391(+)	TLC domain containing 3B	Tlcd3b	Chr1 q36	TLC domain containing 3B	-0.0295653	0.0182765	0.105734	-0.0653866	0.00625598	8	0.987251
293668	107392	107392_293668	Brms1	Chr19 cM	Chr19:5091391-5099940(+)	breast cancer metastasis-suppressor 1	Brms1	Chr1 q43	BRMS1, transcriptional repressor and anoikis regulator	-0.0390116	0.0241265	0.105886	-0.0862987	0.00827544	8	0.987251
79222	14919	14919_79222	Gucy2e	Chr11 cM	Chr11:69108943-69127862(-)	guanylate cyclase 2e	Gucy2d	Chr10 q24	guanylate cyclase 2D, retinal	-0.0547089	0.0338466	0.106013	-0.121047	0.0116292	8	0.987251
64316	51795	51795_64316	Srpx	ChrX cM	ChrX:9904216-9983879(-)	sushi-repeat-containing protein	Srpx	ChrX q12	sushi-repeat-containing protein, X-linked	0.0599125	0.0370698	0.106049	-0.0127429	0.132568	8	0.987251
306771	74257	74257_306771	Tspan17	Chr13 cM	Chr13:54937190-54944589(+)	tetraspanin 17	Tspan17	Chr17 p14	tetraspanin 17	-0.0309691	0.0191629	0.106073	-0.0685276	0.00658944	8	0.987251
691093	110012	110012_691093	Tpgs1	Chr10 cM	Chr10:79505273-79511961(+)	tubulin polyglutamylase complex subunit 1	Tpgs1	Chr7 q11	tubulin polyglutamylase complex subunit 1	-0.0298293	0.0184588	0.106095	-0.0660078	0.00634918	8	0.987251
303903	547253	547253_303903	Parp14	Chr16 cM	Chr16:35653244-35691914(-)	poly (ADP-ribose) polymerase family, member 14	Parp14	Chr11 q22	poly (ADP-ribose) polymerase family, member 14	0.0499869	0.0309352	0.106125	-0.010645	0.110619	8	0.987251
65165	56334	56334_65165	Tmed2	Chr5 cM	Chr5:124678835-124688566(+)	transmembrane p24 trafficking protein 2	Tmed2	Chr12 q15	transmembrane p24 trafficking protein 2	0.0227526	0.014081	0.10613	-0.0048457	0.0503508	7	0.987251
64516	22365	22365_64516	Vps45	Chr3 cM	Chr3:95907144-95965778(-)	vacuolar protein sorting 45	Vps45	Chr2 q34	vacuolar protein sorting 45 homolog	-0.0461588	0.0285819	0.106318	-0.102178	0.0098607	8	0.987251
29154	12334	12334_29154	Capn2	Chr1 cM	Chr1:182294825-182345173(-)	calpain 2	Capn2	Chr13 q26	calpain 2	-0.025451	0.0157607	0.106346	-0.0563415	0.00543949	8	0.987251
25256	14261	14261_25256	Fmo1	Chr1 cM	Chr1:162657130-162694179(-)	flavin containing monooxygenase 1	Fmo1	Chr13 q22	flavin containing dimethylaniline monoxygenase 1	0.0673896	0.0417386	0.106406	-0.0144166	0.149196	8	0.987251
360994	68044	68044_360994	Chac2	Chr11 cM	Chr11:30926707-30936350(-)	ChaC, cation transport regulator 2	Chac2	Chr14 q22	ChaC glutathione specific gamma-glutamylcyclotransferase 2	0.0845854	0.0523953	0.106447	-0.0181074	0.187278	8	0.987251
362608	230770	230770_362608	Tmem39b	Chr4 cM	Chr4:129570148-129590631(-)	transmembrane protein 39b	Tmem39b	Chr5 q36	transmembrane protein 39b	-0.036049	0.0223305	0.106454	-0.0798161	0.00771804	7	0.987251
308430	101544	101544_308430	Zfp575	Chr7 cM	Chr7:24283942-24287049(-)	zinc finger protein 575	Zfp575	Chr1 q21	zinc finger protein 575	-0.0464173	0.0287547	0.106473	-0.102775	0.00994084	8	0.987251
361555	245886	245886_361555	Ankrd27	Chr7 cM	Chr7:35285669-35338651(+)	ankyrin repeat domain 27	Ankrd27	Chr1 q21	ankyrin repeat domain 27	-0.0418175	0.0259068	0.106495	-0.092594	0.00895892	8	0.987251
298514	54170	54170_298514	Rragc	Chr4 cM	Chr4:123811239-123830790(+)	Ras-related GTP binding C	Rragc	Chr5 q36	Ras-related GTP binding C	0.0246842	0.0152943	0.106539	-0.00529206	0.0546604	8	0.987251
360792	76571	76571_360792	Styxl1	Chr5 cM	Chr5:135776074-135807239(-)	serine/threonine/tyrosine interacting-like 1	Styxl1	Chr12 q12	serine/threonine/tyrosine interacting-like 1	0.0365424	0.0226507	0.10668	-0.00785228	0.080937	8	0.987251
299139	625098	625098_299139	Slc38a6	Chr12 cM	Chr12:73333553-73400823(+)	solute carrier family 38, member 6	Slc38a6	Chr6 q24	solute carrier family 38, member 6	-0.0415404	0.0257504	0.106703	-0.0920103	0.00892959	8	0.987251
315798	235469	235469_315798	Zfp280d	Chr9 cM	Chr9:72182142-72271059(+)	zinc finger protein 280D	Zfp280d	Chr8 q24	zinc finger protein 280D	0.0453112	0.0280901	0.106729	-0.00974425	0.100367	8	0.987251
500531	381544	381544_500531	Armh1	Chr4 cM	Chr4:117070531-117109322(-)	armadillo-like helical domain containing 1	Armh1	Chr5 q36	armadillo-like helical domain containing 1	-0.0663222	0.0411294	0.106848	-0.146934	0.01429	8	0.987251
302396	245555	245555_302396	Nexmif	ChrX cM	ChrX:103121040-103244791(-)	neurite extension and migration factor	Nexmif	ChrX q22	neurite extension and migration factor	0.0457354	0.028378	0.107038	-0.00988445	0.101355	8	0.987251
57301	12768	12768_57301	Ccr1	Chr9 cM	Chr9:123762163-123768729(-)	C-C motif chemokine receptor 1	Ccr1	Chr8 q32	C-C motif chemokine receptor 1	-0.0805382	0.0499945	0.107193	-0.178526	0.0174493	7	0.987251
25700	15925	15925_25700	Ide	Chr19 cM	Chr19:37246142-37340010(-)	insulin degrading enzyme	Ide	Chr1 q53	insulin degrading enzyme	0.0327288	0.0203192	0.107237	-0.00709603	0.0725536	8	0.987251
361273	57743	57743_361273	Sec61a2	Chr2 cM	Chr2:5875798-5900243(-)	SEC61 translocon subunit alpha 2	Sec61a2	Chr17 q12.3	SEC61 translocon subunit alpha 2	-0.0317809	0.0197401	0.107405	-0.0704708	0.006909	8	0.987251
361879	218460	218460_361879	Wdr41	Chr13 cM	Chr13:95112852-95159821(+)	WD repeat domain 41	Wdr41	Chr2 q12	WD repeat domain 41	-0.0267322	0.0166111	0.107552	-0.0592894	0.005825	8	0.987251
300129	223753	223753_300129	Cerk	Chr15 cM	Chr15:86023329-86070342(-)	ceramide kinase	Cerk	Chr7 q34	ceramide kinase	-0.0326041	0.0202617	0.107583	-0.0723163	0.00710805	8	0.987251
293148	277939	277939_293148	C2cd3	Chr7 cM	Chr7:100021440-100119359(+)	C2 calcium-dependent domain containing 3	C2cd3	Chr1 q32	C2 domain containing 3 centriole elongation regulator	0.044543	0.0277024	0.107854	-0.00975267	0.0988386	8	0.987251
311098	241431	241431_311098	Xirp2	Chr2 cM	Chr2:67276343-67356964(+)	xin actin-binding repeat containing 2	Xirp2	Chr3 q21	xin actin-binding repeat containing 2	0.0921113	0.0572868	0.107858	-0.0201687	0.204391	7	0.987251
301431	65102	65102_301431	Nif3l1	Chr1 cM	Chr1:58484310-58501435(+)	Ngg1 interacting factor 3-like 1 (S. pombe)	Nif3l1	Chr9 q31	NGG1 interacting factor 3 like 1	-0.0425346	0.0264543	0.107867	-0.0943841	0.00931485	8	0.987251
500442	68922	68922_500442	Dnai1	Chr4 cM	Chr4:41569775-41638158(+)	dynein axonemal intermediate chain 1	Dnai1	Chr5 q22	dynein, axonemal, intermediate chain 1	0.0906829	0.0564541	0.108205	-0.0199651	0.201331	8	0.987251
297995	76959	76959_297995	Chmp5	Chr4 cM	Chr4:40948553-40965302(+)	charged multivesicular body protein 5	Chmp5	Chr5 q22	charged multivesicular body protein 5	0.0262362	0.016334	0.108222	-0.00577774	0.0582502	8	0.987251
295217	20615	20615_295217	Snapin	Chr3 cM	Chr3:90395333-90398320(-)	SNAP-associated protein	Snapin	Chr2 q34	SNAP-associated protein	0.0213241	0.0132812	0.108365	-0.0047066	0.0473548	8	0.987251
502531	229317	229317_502531	Eif2a	Chr3 cM	Chr3:58433252-58464922(+)	eukaryotic translation initiation factor 2A	Eif2a	Chr2 q26	eukaryotic translation initiation factor 2A	0.0300342	0.0187095	0.10843	-0.00663575	0.0667041	8	0.987251
25288	14081	14081_25288	Acsl1	Chr8 cM	Chr8:46924074-46989088(+)	acyl-CoA synthetase long-chain family member 1	Acsl1	Chr16 q11	acyl-CoA synthetase long-chain family member 1	0.066596	0.0415016	0.108569	-0.0147457	0.147938	8	0.987251
304881	240832	240832_304881	Tor1aip2	Chr1 cM	Chr1:155911410-155944607(+)	torsin A interacting protein 2	Tor1aip2	Chr13 q22	torsin 1A interacting protein 2	0.031672	0.0197384	0.108585	-0.00701462	0.0703587	8	0.987251
60577	57738	57738_60577	Slc15a2	Chr16 cM	Chr16:36570539-36605324(-)	solute carrier family 15 (H+/peptide transporter), member 2	Slc15a2	Chr11 q21	solute carrier family 15 member 2	-0.0442353	0.027573	0.108649	-0.0982775	0.00980685	8	0.987251
361151	192169	192169_361151	Ufsp2	Chr8 cM	Chr8:46428565-46449995(+)	UFM1-specific peptidase 2	Ufsp2	Chr16 q11	UFM1-specific peptidase 2	0.0360953	0.022506	0.108755	-0.00801551	0.0802062	8	0.987251
315655	19684	19684_315655	Rdx	Chr9 cM	Chr9:51958450-52000038(+)	radixin	Rdx	Chr8 q24	radixin	0.0613492	0.0382568	0.108799	-0.0136328	0.136331	8	0.987251
362567	68273	68273_362567	Pomgnt1	Chr4 cM	Chr4:116007700-116017041(+)	protein O-linked mannose beta 1,2-N-acetylglucosaminyltransferase	Pomgnt1	Chr5 q35	protein O-linked mannose N-acetylglucosaminyltransferase 1 (beta 1,2-)	-0.0378084	0.0235848	0.108917	-0.0840337	0.008417	8	0.987251
308999	233902	233902_308999	Fbxl19	Chr7 cM	Chr7:127343715-127368655(+)	F-box and leucine-rich repeat protein 19	Fbxl19	Chr1 q37	F-box and leucine-rich repeat protein 19	-0.0669728	0.0417833	0.108966	-0.148867	0.014921	8	0.987251
291526	26447	26447_291526	Poli	Chr18 cM	Chr18:70641751-70663691(-)	polymerase (DNA directed), iota	Poli	Chr18 q12.1	DNA polymerase iota	-0.0504184	0.0314747	0.109184	-0.112108	0.0112708	8	0.987251
306761	58992	58992_306761	F12	Chr13 cM	Chr13:55565771-55574606(-)	coagulation factor XII (Hageman factor)	F12	Chr17 p14	coagulation factor XII	-0.0605665	0.0378186	0.109266	-0.13469	0.0135565	8	0.987251
24385	103988	103988_24385	Gck	Chr11 cM	Chr11:5850820-5900081(-)	glucokinase	Gck	Chr14 q21	glucokinase	0.050416	0.0314868	0.109338	-0.0112971	0.112129	8	0.987251
541462	212518	212518_541462	Sprn	Chr7 cM	Chr7:139730541-139734572(-)	shadow of prion protein	Sprn	Chr1 q41	shadow of prion protein	-0.0473817	0.0296094	0.109549	-0.105415	0.0106517	8	0.987251
311803	227618	227618_311803	Lrrc26	Chr2 cM	Chr2:25179927-25181192(+)	leucine rich repeat containing 26	Lrrc26	Chr3 p13	leucine rich repeat containing 26	0.0671546	0.0419989	0.10983	-0.0151619	0.149471	8	0.987251
287450	216867	216867_287450	Slc16a11	Chr11 cM	Chr11:70104717-70107239(+)	solute carrier family 16 (monocarboxylic acid transporters), member 11	Slc16a11	Chr10 q24	solute carrier family 16, member 11	-0.0702035	0.0439077	0.109845	-0.156261	0.015854	8	0.987251
170673	18483	18483_170673	Palm	Chr10 cM	Chr10:79629406-79656730(+)	paralemmin	Palm	Chr7 q11	paralemmin	-0.0594191	0.0371642	0.10986	-0.13226	0.0134215	8	0.987251
295661	66442	66442_295661	Spc25	Chr2 cM	Chr2:69024239-69036538(-)	SPC25, NDC80 kinetochore complex component, homolog (S. cerevisiae)	Spc25	Chr3 q21	SPC25 component of NDC80 kinetochore complex	0.0655551	0.0410043	0.109879	-0.0148118	0.145922	8	0.987251
365396	245857	245857_365396	Ssh3	Chr19 cM	Chr19:4311696-4319208(-)	slingshot protein phosphatase 3	Ssh3	Chr1 q43	slingshot protein phosphatase 3	-0.0709517	0.0444043	0.110075	-0.157982	0.0160791	8	0.987251
361459	215890	215890_361459	Clvs2	Chr10 cM	Chr10:33388282-33500680(-)	clavesin 2	Clvs2	Chr1 p12	clavesin 2	-0.0518973	0.0324801	0.110084	-0.115557	0.0117626	8	0.987251
25489	17999	17999_25489	Nedd4	Chr9 cM	Chr9:72569628-72657134(+)	neural precursor cell expressed, developmentally down-regulated 4	Nedd4	Chr8 q24	NEDD4 E3 ubiquitin protein ligase	0.0301867	0.0189069	0.110355	-0.00687006	0.0672435	8	0.987251
292067	76014	76014_292067	Zc3h18	Chr8 cM	Chr8:123103348-123144099(+)	zinc finger CCCH-type containing 18	Zc3h18	Chr19 q12	zinc finger CCCH-type containing 18	-0.0274427	0.0171898	0.110387	-0.0611341	0.00624865	8	0.987251
304573	18973	18973_304573	Pole	Chr5 cM	Chr5:110434185-110485319(+)	polymerase (DNA directed), epsilon	Pole	Chr12 q16	DNA polymerase epsilon, catalytic subunit	-0.0624904	0.0391526	0.110473	-0.139228	0.0142473	8	0.987251
300446	319601	319601_300446	Zfp653	Chr9 cM	Chr9:21966707-21982672(-)	zinc finger protein 653	Zfp653	Chr8 q13	zinc finger protein 653	-0.0356619	0.022345	0.110497	-0.0794574	0.00813359	8	0.987251
81761	215615	215615_81761	Rnpep	Chr1 cM	Chr1:135190450-135211822(-)	arginyl aminopeptidase (aminopeptidase B)	Rnpep	Chr13 q13	arginyl aminopeptidase	-0.0335799	0.0210424	0.110529	-0.0748222	0.00766251	8	0.987251
298851	74919	74919_298851	Slc35f6	Chr5 cM	Chr5:30805277-30817073(+)	solute carrier family 35, member F6	Slc35f6	Chr6 q14	solute carrier family 35, member F6	-0.0233239	0.014618	0.110586	-0.0519746	0.00532675	8	0.987251
363213	69668	69668_363213	Ccdc115	Chr1 cM	Chr1:34475751-34478753(-)	coiled-coil domain containing 115	Ccdc115	Chr9 q21	coiled-coil domain containing 115	-0.0380232	0.0238318	0.110604	-0.0847326	0.00868625	8	0.987251
500126	15404	15404_500126	Hoxa7	Chr6 cM	Chr6:52191471-52198757(-)	homeobox A7	Hoxa7	Chr4	homeobox A7	-0.071799	0.0450056	0.110638	-0.160008	0.0164105	7	0.987251
499885	73338	73338_499885	Itpripl1	Chr2 cM	Chr2:126980692-126985362(-)	inositol 1,4,5-triphosphate receptor interacting protein-like 1	Itpripl1	Chr3 q36	ITPRIP like 1	0.0644951	0.0404284	0.110647	-0.0147431	0.143733	8	0.987251
292788	66340	66340_292788	Psenen	Chr7 cM	Chr7:30261290-30263052(-)	presenilin enhancer gamma secretase subunit	Psenen	Chr1 q21	presenilin enhancer gamma secretase subunit	-0.0191584	0.0120096	0.110655	-0.0426969	0.00438	8	0.987251
288182	224250	224250_288182	Cldnd1	Chr16 cM	Chr16:58548269-58554610(+)	claudin domain containing 1	Cldnd1	Chr11 q12	claudin domain containing 1	-0.0378999	0.0237627	0.110727	-0.0844739	0.00867413	8	0.987251
192223	30044	30044_192223	Opn4	Chr14 cM	Chr14:34312575-34322099(-)	opsin 4 (melanopsin)	Opn4	Chr16 p15	opsin 4	0.0896576	0.0562236	0.110788	-0.0205385	0.199854	8	0.987251
363020	170748	170748_363020	Smco4	Chr9 cM	Chr9:15404728-15456556(+)	single-pass membrane protein with coiled-coil domains 4	Smco4	Chr8 q12	single-pass membrane protein with coiled-coil domains 4	-0.0403694	0.025329	0.11098	-0.0900133	0.00927445	8	0.987251
314360	14420	14420_314360	Galc	Chr12 cM	Chr12:98168553-98225718(-)	galactosylceramidase	Galc	Chr6 q32	galactosylceramidase	-0.0370239	0.023246	0.111228	-0.0825852	0.00853742	8	0.987251
305427	21906	21906_305427	Otop1	Chr5 cM	Chr5:38434748-38461560(+)	otopetrin 1	Otop1	Chr14 q21	otopetrin 1	0.0694787	0.0436243	0.111237	-0.0160234	0.154981	7	0.987251
293165	20679	20679_293165	Sox6	Chr7 cM	Chr7:115070107-115638031(-)	SRY (sex determining region Y)-box 6	Sox6	Chr1 q35	SRY-box transcription factor 6	0.051894	0.0326136	0.111571	-0.0120276	0.115816	8	0.987251
291212	97884	97884_291212	B3galnt2	Chr13 cM	Chr13:14129059-14173688(+)	UDP-GalNAc:betaGlcNAc beta 1,3-galactosaminyltransferase, polypeptide 2	B3galnt2	Chr17 q12.1	beta-1,3-N-acetylgalactosaminyltransferase 2	0.038514	0.0242104	0.111653	-0.00893746	0.0859654	8	0.987251
192254	56149	56149_192254	Tamalin	Chr15 cM	Chr15:101122088-101130637(+)	trafficking regulator and scaffold protein tamalin	Tamalin	Chr7 q36	trafficking regulator and scaffold protein tamalin	-0.0819616	0.0515483	0.111836	-0.182994	0.0190712	8	0.987251
685826	104582	104582_685826	Rprml	Chr11 cM	Chr11:103540396-103541405(+)	reprimo-like	Rprml	Chr10 q32.1	reprimo-like	-0.0340381	0.0214167	0.111988	-0.0760141	0.00793798	8	0.987251
690911	56381	56381_690911	Spen	Chr4 cM	Chr4:141195201-141265908(-)	spen family transcription repressor	Spen	Chr5 q36	spen family transcriptional repressor	-0.0382412	0.0240696	0.112111	-0.0854166	0.00893432	8	0.987251
64679	331046	331046_64679	Tgm4	Chr9 cM	Chr9:122863806-122896623(+)	transglutaminase 4 (prostate)	Tgm4	Chr8 q32	transglutaminase 4	0.0519406	0.0327064	0.112267	-0.0121628	0.116044	8	0.987251
293042	20352	20352_293042	Sema4b	Chr7 cM	Chr7:79836589-79876275(+)	sema domain, immunoglobulin domain (Ig), transmembrane domain (TM) and short cytoplasmic domain, (semaphorin) 4B	Sema4b	Chr1 q31	semaphorin 4B	-0.0539207	0.0339566	0.112302	-0.120474	0.012633	8	0.987251
499313	75291	75291_499313	Zbtb3	Chr19 cM	Chr19:8779919-8782210(+)	zinc finger and BTB domain containing 3	Zbtb3	Chr1 q43	zinc finger and BTB domain containing 3	-0.070634	0.0444872	0.112346	-0.157827	0.0165594	8	0.987251
25471	16509	16509_25471	Kcne1	Chr16 cM	Chr16:92142889-92156356(-)	potassium voltage-gated channel, Isk-related subfamily, member 1	Kcne1	Chr11 q11	potassium voltage-gated channel subfamily E regulatory subunit 1	0.0749519	0.0472101	0.112371	-0.0175782	0.167482	7	0.987251
685462	140703	140703_685462	Emid1	Chr11 cM	Chr11:5056265-5102257(-)	EMI domain containing 1	Emid1	Chr14 q21	EMI domain containing 1	0.0369879	0.0232986	0.112386	-0.00867656	0.0826523	8	0.987251
259270	329559	329559_259270	Zfp335	Chr2 cM	Chr2:164733802-164753677(-)	zinc finger protein 335	Zfp335	Chr3 q42	zinc finger protein 335	-0.046804	0.0294855	0.112432	-0.104595	0.0109866	8	0.987251
362990	67197	67197_362990	Zcrb1	Chr15 cM	Chr15:93283987-93296218(-)	zinc finger CCHC-type and RNA binding motif 1	Zcrb1	Chr7 q35	zinc finger CCHC-type and RNA binding motif containing 1	0.0719946	0.0453718	0.112564	-0.0169323	0.160922	8	0.987251
25525	19197	19197_25525	Pspn	Chr17 cM	Chr17:57306457-57307018(-)	persephin	Pspn	Chr9 q11	persephin	-0.0569285	0.0358872	0.112667	-0.127266	0.0134092	8	0.987251
102549710	231004	231004_102549710	Samd11	Chr4 cM	Chr4:156331423-156340717(-)	sterile alpha motif domain containing 11	Samd11	Chr5	sterile alpha motif domain containing 11	0.0596787	0.0376351	0.112803	-0.0140847	0.133442	8	0.987251
292569	72667	72667_292569	Zfp444	Chr7 cM	Chr7:6175429-6196103(+)	zinc finger protein 444	Zfp444	Chr1 q12	zinc finger protein 444	0.0384959	0.0242767	0.112804	-0.00908558	0.0860775	8	0.987251
64021	70771	70771_64021	Gpr173	ChrX cM	ChrX:151126594-151151700(-)	G-protein coupled receptor 173	Gpr173	ChrX q13	G-protein coupled receptor 173	-0.0509347	0.0321211	0.112806	-0.113891	0.0120215	8	0.987251
24711	19661	19661_24711	Rbp3	Chr14 cM	Chr14:33675960-33686173(+)	retinol binding protein 3, interstitial	Rbp3	Chr16 p16	retinol binding protein 3	-0.0516415	0.0325677	0.112815	-0.115473	0.01219	7	0.987251
246771	227731	227731_246771	Slc25a25	Chr2 cM	Chr2:32304499-32341457(-)	solute carrier family 25 (mitochondrial carrier, phosphate carrier), member 25	Slc25a25	Chr3 p11	solute carrier family 25 member 25	-0.0640887	0.0404244	0.112877	-0.143319	0.0151417	8	0.987251
290652	14232	14232_290652	Fkbp8	Chr8 cM	Chr8:70980374-70987978(+)	FK506 binding protein 8	Fkbp8	Chr16 p14	FKBP prolyl isomerase 8	-0.0489669	0.0308967	0.112998	-0.109523	0.0115895	8	0.987251
360579	20308	20308_360579	Ccl9	Chr11 cM	Chr11:83463745-83469462(-)	C-C motif chemokine ligand 9	Ccl9	Chr10 q26	C-C motif chemokine ligand 9	-0.0658033	0.0415208	0.113005	-0.147183	0.0155759	8	0.987251
117522	170745	170745_117522	Xpnpep2	ChrX cM	ChrX:47197602-47225858(+)	X-prolyl aminopeptidase (aminopeptidase P) 2, membrane-bound	Xpnpep2	ChrX q36	X-prolyl aminopeptidase 2	-0.0729611	0.0460427	0.113048	-0.163203	0.017281	8	0.987251
79557	11435	11435_79557	Chrna1	Chr2 cM	Chr2:73393625-73410682(-)	cholinergic receptor nicotinic alpha 1 subunit	Chrna1	Chr3 q23	cholinergic receptor nicotinic alpha 1 subunit	0.0666935	0.0421091	0.113233	-0.0158388	0.149226	8	0.987251
361677	54473	54473_361677	Tollip	Chr7 cM	Chr7:141435317-141456198(-)	toll interacting protein	Tollip	Chr1 q41	toll interacting protein	-0.0244573	0.0154423	0.113242	-0.0547237	0.00580906	8	0.987251
309586	22670	22670_309586	Trim26	Chr17 cM	Chr17:37148026-37170290(+)	tripartite motif-containing 26	Trim26	Chr20 p12	tripartite motif-containing 26	0.0430578	0.0271897	0.113284	-0.0102331	0.0963487	8	0.987251
361699	68423	68423_361699	Ankrd13d	Chr19 cM	Chr19:4320208-4333165(-)	ankyrin repeat domain 13 family, member D	Ankrd13d	Chr1 q43	ankyrin repeat domain 13D	-0.0645558	0.0407762	0.113382	-0.144476	0.0153642	8	0.987251
362983	69440	69440_362983	Dennd6b	Chr15 cM	Chr15:89066416-89080699(-)	DENN domain containing 6B	Dennd6b	Chr7 q34	DENN domain containing 6B	-0.0598673	0.0378156	0.11339	-0.133985	0.0142499	8	0.987251
498128	69189	69189_498128	Mcemp1	Chr8 cM	Chr8:3715754-3718916(+)	mast cell expressed membrane protein 1	Mcemp1	Chr12 p12	mast cell-expressed membrane protein 1	0.0739361	0.046705	0.113412	-0.0176041	0.165476	7	0.987251
313978	50496	50496_313978	E2f6	Chr12 cM	Chr12:16860932-16876753(+)	E2F transcription factor 6	E2f6	Chr6 q16	E2F transcription factor 6	0.0329953	0.0208452	0.113451	-0.00786057	0.0738513	8	0.987251
25636	18747	18747_25636	Prkaca	Chr8 cM	Chr8:84699622-84723072(+)	protein kinase, cAMP dependent, catalytic, alpha	Prkaca	Chr19 q11	protein kinase cAMP-activated catalytic subunit alpha	-0.0195894	0.0123789	0.113539	-0.0438515	0.00467276	8	0.987251
312495	232174	232174_312495	Cyp26b1	Chr6 cM	Chr6:84548396-84570890(-)	cytochrome P450, family 26, subfamily b, polypeptide 1	Cyp26b1	Chr4 q34	cytochrome P450, family 26, subfamily b, polypeptide 1	0.0775928	0.0490408	0.113602	-0.0185255	0.173711	8	0.987251
303173	22698	22698_303173	Zfp39	Chr11 cM	Chr11:58778979-58795051(-)	zinc finger protein 39	Zfp39	Chr10 q22	zinc finger protein 39	0.0458651	0.0289881	0.113603	-0.0109505	0.102681	8	0.987251
170843	170771	170771_170843	Khdrbs2	Chr1 cM	Chr1:32211795-32697649(+)	KH domain containing, RNA binding, signal transduction associated 2	Khdrbs2	Chr9 q21	KH RNA binding domain containing, signal transduction associated 2	-0.049746	0.0314483	0.113688	-0.111383	0.0118916	8	0.987251
494244	382064	382064_494244	Gm1110	Chr9 cM	Chr9:26790863-26834407(-)	predicted gene 1110	Bin2a	Chr8 q13	beta-galactosidase-like protein	0.0717689	0.0453883	0.113828	-0.0171906	0.160728	7	0.987251
363518	56292	56292_363518	Naa10	ChrX cM	ChrX:72960479-72965550(-)	N(alpha)-acetyltransferase 10, NatA catalytic subunit	Naa10	ChrX	N(alpha)-acetyltransferase 10, NatA catalytic subunit	-0.0271956	0.0172111	0.114079	-0.0609288	0.00653753	8	0.987251
292188	268291	268291_292188	Rnf217	Chr10 cM	Chr10:31377883-31485721(-)	ring finger protein 217	Rnf217	Chr1 p11	ring finger protein 217	0.0636775	0.0403198	0.114264	-0.0153477	0.142703	7	0.987251
81728	72900	72900_81728	Ndufv2	Chr17 cM	Chr17:66385790-66408554(-)	NADH:ubiquinone oxidoreductase core subunit V2	Ndufv2	Chr9 q37	NADH:ubiquinone oxidoreductase core subunit V2	0.0250402	0.0158605	0.114386	-0.00604573	0.0561262	8	0.987251
304484	330188	330188_304484	Ccdc63	Chr5 cM	Chr5:122246115-122276143(-)	coiled-coil domain containing 63	Ccdc63	Chr12 q16	coiled-coil domain containing 63	0.0687078	0.0435216	0.114404	-0.0165931	0.154009	7	0.987251
296313	98932	98932_296313	Myl9	Chr2 cM	Chr2:156617373-156623578(+)	myosin, light polypeptide 9, regulatory	Myl9	Chr3 q42	myosin light chain 9	-0.052773	0.0334312	0.114439	-0.118297	0.012751	8	0.987251
498630	52357	52357_498630	Wwc2	Chr8 cM	Chr8:48279117-48443579(-)	WW, C2 and coiled-coil domain containing 2	Wwc2	Chr16 q11	WW and C2 domain containing 2	0.0289972	0.0183696	0.11444	-0.00700648	0.0650008	8	0.987251
309900	22157	22157_309900	Tulp1	Chr17 cM	Chr17:28570489-28584190(-)	TUB like protein 1	Tulp1	Chr20 p12	TUB like protein 1	0.0731008	0.0463103	0.114451	-0.0176657	0.163867	7	0.987251
25717	21809	21809_25717	Tgfb3	Chr12 cM	Chr12:86103519-86125815(-)	transforming growth factor, beta 3	Tgfb3	Chr6 q31	transforming growth factor, beta 3	0.111657	0.0707403	0.114471	-0.0269911	0.250306	8	0.987251
29440	23985	23985_29440	Slc26a4	Chr12 cM	Chr12:31569826-31609968(-)	solute carrier family 26, member 4	Slc26a4	Chr6 q16	solute carrier family 26 member 4	0.0665981	0.0422048	0.114571	-0.0161218	0.149318	8	0.987251
290963	72061	72061_290963	Aopep	Chr13 cM	Chr13:63112707-63473910(+)	aminopeptidase O	Aopep	Chr17 p14	aminopeptidase O	-0.0300657	0.0190601	0.1147	-0.0674228	0.00729139	8	0.987251
83523	55980	55980_83523	Impa1	Chr3 cM	Chr3:10377016-10396499(-)	inositol (myo)-1(or 4)-monophosphatase 1	Impa1	Chr2 q23	inositol monophosphatase 1	0.0279951	0.0177553	0.114861	-0.00680469	0.0627948	8	0.987251
298077	74152	74152_298077	Stra6l	Chr4 cM	Chr4:45848664-45887008(+)	STRA6-like	Stra6l	Chr5 q22	STRA6-like	0.105248	0.0667665	0.114944	-0.0256124	0.236108	7	0.987251
307128	209630	209630_307128	Frmd4a	Chr2 cM	Chr2:4022528-4618854(+)	FERM domain containing 4A	Frmd4a	Chr17 q12.3	FERM domain containing 4A	-0.037282	0.0236532	0.114981	-0.0836415	0.0090774	8	0.987251
290946	69577	69577_290946	Fastkd3	Chr13 cM	Chr13:68730353-68740457(+)	FAST kinase domains 3	Fastkd3	Chr1	FAST kinase domains 3	-0.0268861	0.0170606	0.115045	-0.0603243	0.00655207	8	0.987251
367215	58218	58218_367215	Trem3	Chr17 cM	Chr17:48554805-48565869(+)	triggering receptor expressed on myeloid cells 3	Trem3	Chr9 q12	triggering receptor expressed on myeloid cells 3	-0.14233	0.0903482	0.115175	-0.319409	0.0347489	7	0.987251
25445	14283	14283_25445	Fosl1	Chr19 cM	Chr19:5497726-5505966(+)	fos-like antigen 1	Fosl1	Chr1 q43	FOS like 1, AP-1 transcription factor subunit	-0.0753132	0.0478186	0.115262	-0.169036	0.0184096	7	0.987251
116487	21810	21810_116487	Tgfbi	Chr13 cM	Chr13:56757399-56787172(+)	transforming growth factor, beta induced	Tgfbi	Chr17 p14	transforming growth factor, beta induced	0.0839357	0.053299	0.115301	-0.0205285	0.1884	8	0.987251
60586	12727	12727_60586	Clcn4	Chr7 cM	Chr7:7285308-7303837(-)	chloride channel, voltage-sensitive 4	Clcn4	ChrX q13	chloride voltage-gated channel 4	0.0207208	0.0131606	0.115381	-0.00507346	0.0465151	8	0.987251
25356	21367	21367_25356	Cntn2	Chr1 cM	Chr1:132437163-132470989(-)	contactin 2	Cntn2	Chr13 q13	contactin 2	0.104577	0.0664249	0.115405	-0.0256138	0.234767	8	0.987251
289928	218734	218734_289928	Cep15	Chr14 cM	Chr14:10166532-10185590(-)	centrosomal protein 15	Cep15	Chr15 p15	centrosomal protein 15	-0.0333886	0.0212141	0.115514	-0.0749675	0.00819028	8	0.987251
282840	107503	107503_282840	Atf5	Chr7 cM	Chr7:44461680-44466082(-)	activating transcription factor 5	Atf5	Chr1 q22	activating transcription factor 5	-0.0435605	0.0276791	0.115541	-0.0978105	0.0106896	8	0.987251
59076	26385	26385_59076	Grk6	Chr13 cM	Chr13:55592885-55608740(+)	G protein-coupled receptor kinase 6	Grk6	Chr17 p14	G protein-coupled receptor kinase 6	-0.0416573	0.0264956	0.115896	-0.0935877	0.0102731	8	0.987251
313365	67694	67694_313365	Ift74	Chr4 cM	Chr4:94502728-94581466(+)	intraflagellar transport 74	Ift74	Chr5 q33	intraflagellar transport 74	0.0314553	0.0200083	0.115924	-0.00776024	0.0706708	8	0.987251
303088	211007	211007_303088	Trim41	Chr11 cM	Chr11:48697231-48708180(-)	tripartite motif-containing 41	Trim41	Chr10 q21	tripartite motif-containing 41	-0.0265568	0.0168993	0.116073	-0.0596788	0.00656525	8	0.987251
305095	68875	68875_305095	Tmcc2	Chr1 cM	Chr1:132284053-132319019(-)	transmembrane and coiled-coil domains 2	Tmcc2	Chr13 q13	transmembrane and coiled-coil domain family 2	-0.0255238	0.0162452	0.116145	-0.0573638	0.00631617	8	0.987251
498278	75472	75472_498278	Cfap126	Chr1 cM	Chr1:170941487-170954536(+)	cilia and flagella associated protein 126	Cfap126	Chr13 q24	cilia and flagella associated protein 126	0.132105	0.0840812	0.116146	-0.0326913	0.296901	8	0.987251
287120	213773	213773_287120	Tbl3	Chr17 cM	Chr17:24919627-24926627(-)	transducin (beta)-like 3	Tbl3	Chr10 q12	transducin (beta)-like 3	-0.0284048	0.0180798	0.116164	-0.0638406	0.00703091	8	0.987251
29599	320707	320707_29599	Atp2b3	ChrX cM	ChrX:72546692-72614611(+)	ATPase, Ca++ transporting, plasma membrane 3	Atp2b3	ChrX	ATPase plasma membrane Ca2+ transporting 3	-0.0394949	0.0251438	0.116238	-0.0887757	0.00978601	8	0.987251
295417	213603	213603_295417	Slc44a3	Chr3 cM	Chr3:121253177-121325993(-)	solute carrier family 44, member 3	Slc44a3	Chr2 q42	solute carrier family 44, member 3	0.055335	0.0352447	0.11641	-0.0137434	0.124413	8	0.987251
85240	18796	18796_85240	Plcb2	Chr2 cM	Chr2:118537998-118558919(-)	phospholipase C, beta 2	Plcb2	Chr3 q35	phospholipase C, beta 2	0.0621164	0.0395666	0.116434	-0.0154328	0.139666	8	0.987251
294560	215999	215999_294560	Mcu	Chr10 cM	Chr10:59282806-59452514(-)	mitochondrial calcium uniporter	Mcu	Chr20 q11	mitochondrial calcium uniporter	-0.0541189	0.0344724	0.116434	-0.121684	0.0134458	8	0.987251
361425	18117	18117_361425	Emc8	Chr8 cM	Chr8:121380653-121394826(-)	ER membrane protein complex subunit 8	Emc8	Chr19 q12	ER membrane protein complex subunit 8	-0.0390809	0.0248983	0.116503	-0.0878807	0.0097188	8	0.987251
287462	216874	216874_287462	Camta2	Chr11 cM	Chr11:70560289-70578931(-)	calmodulin binding transcription activator 2	Camta2	Chr10 q24	calmodulin binding transcription activator 2	-0.0275135	0.0175288	0.116505	-0.0618694	0.00684237	7	0.987251
691478	12891	12891_691478	Cpne6	Chr14 cM	Chr14:55747902-55754888(+)	copine VI	Cpne6	Chr15 p13	copine 6	-0.045969	0.0292975	0.116639	-0.103391	0.0114531	7	0.987251
171145	108067	108067_171145	Eif2b3	Chr4 cM	Chr4:116876559-116944049(+)	eukaryotic translation initiation factor 2B, subunit 3	Eif2b3	Chr5 q36	eukaryotic translation initiation factor 2B subunit gamma	-0.0293162	0.0186902	0.116756	-0.0659483	0.00731587	8	0.987251
317235	108672	108672_317235	Zdhhc15	ChrX cM	ChrX:103580575-103714670(-)	zinc finger, DHHC domain containing 15	Zdhhc15	ChrX q22	zinc finger DHHC-type palmitoyltransferase 15	-0.0599933	0.0382515	0.11679	-0.134965	0.0149782	8	0.987251
305203	231474	231474_305203	Paqr3	Chr5 cM	Chr5:97230188-97259455(-)	progestin and adipoQ receptor family member III	Paqr3	Chr14 p22	progestin and adipoQ receptor family member 3	0.028974	0.0184744	0.116804	-0.0072352	0.0651831	8	0.987251
29680	13070	13070_29680	Cyp11a1	Chr9 cM	Chr9:57913694-57934306(+)	cytochrome P450, family 11, subfamily a, polypeptide 1	Cyp11a1	Chr8 q24	cytochrome P450, family 11, subfamily a, polypeptide 1	0.09835	0.0627126	0.116819	-0.0245644	0.221264	8	0.987251
498922	12404	12404_498922	Cbln1	Chr8 cM	Chr8:88195481-88199220(-)	cerebellin 1 precursor protein	Cbln1	Chr19 p11	cerebellin 1 precursor	-0.130587	0.0833197	0.117045	-0.29389	0.0327169	8	0.987251
311118	228012	228012_311118	Tlk1	Chr2 cM	Chr2:70542751-70656072(-)	tousled-like kinase 1	Tlk1	Chr3 q22	tousled-like kinase 1	0.06102	0.0389345	0.117057	-0.0152902	0.13733	8	0.987251
498265	381306	381306_498265	Firrm	Chr1 cM	Chr1:163773562-163822365(-)	FIGNL1 interacting regulator of recombination and mitosis	Firrm	Chr13 q23	FIGNL1 interacting regulator of recombination and mitosis	-0.0944486	0.0602759	0.117129	-0.212587	0.0236901	8	0.987251
498075	77647	77647_498075	Trat1	Chr16 cM	Chr16:48551137-48592384(-)	T cell receptor associated transmembrane adaptor 1	Trat1	Chr11 q21	T cell receptor associated transmembrane adaptor 1	0.052032	0.0332115	0.117189	-0.0130615	0.117125	7	0.987251
117279	12633	12633_117279	Cflar	Chr1 cM	Chr1:58750667-58798043(+)	CASP8 and FADD-like apoptosis regulator	Cflar	Chr9 q31	CASP8 and FADD-like apoptosis regulator	0.0408022	0.0260439	0.117192	-0.0102429	0.0918473	8	0.987251
290627	67023	67023_290627	Use1	Chr8 cM	Chr8:71819492-71822376(+)	unconventional SNARE in the ER 1 homolog (S. cerevisiae)	Use1	Chr16 p14	unconventional SNARE in the ER 1	-0.029805	0.0190248	0.117198	-0.0670928	0.00748285	8	0.987251
60331	110616	110616_60331	Atxn3	Chr12 cM	Chr12:101885160-101924505(-)	ataxin 3	Atxn3	Chr6 q32	ataxin 3	-0.0384365	0.024544	0.117343	-0.0865419	0.00966886	8	0.987251
292072	11821	11821_292072	Aprt	Chr8 cM	Chr8:123301376-123303646(-)	adenine phosphoribosyl transferase	Aprt	Chr19 q12	adenine phosphoribosyl transferase	-0.0267612	0.0170895	0.117361	-0.060256	0.00673356	8	0.987251
83476	16007	16007_83476	Ccn1	Chr3 cM	Chr3:145352731-145355736(-)	cellular communication network factor 1	Ccn1	Chr2 q44	cellular communication network factor 1	-0.0666839	0.0425869	0.117389	-0.150153	0.016785	8	0.987251
494342	57370	57370_494342	B4galt3	Chr1 cM	Chr1:171097898-171104468(+)	UDP-Gal:betaGlcNAc beta 1,4-galactosyltransferase, polypeptide 3	B4galt3	Chr13 q24	beta-1,4-galactosyltransferase 3	-0.0261789	0.0167258	0.117542	-0.0589609	0.00660317	8	0.987251
361594	68048	68048_361594	Aen	Chr7 cM	Chr7:78545675-78560957(+)	apoptosis enhancing nuclease	Aen	Chr1 q31	apoptosis enhancing nuclease	-0.0491771	0.0314302	0.117666	-0.110779	0.0124249	8	0.987251
80848	65969	65969_80848	Cubn	Chr2 cM	Chr2:13281149-13496624(-)	cubilin	Cubn	Chr17 q12.3	cubilin	0.054616	0.0349125	0.117731	-0.0138113	0.123043	8	0.987251
287953	15547	15547_287953	Trmt2a	Chr16 cM	Chr16:18066711-18072636(+)	TRM2 tRNA methyltransferase 2A	Trmt2a	Chr11 q23	tRNA methyltransferase 2 homolog A	-0.0311677	0.0199297	0.117844	-0.0702291	0.00789371	8	0.987251
84609	20359	20359_84609	Sema6b	Chr17 cM	Chr17:56430085-56447343(-)	sema domain, transmembrane domain (TM), and cytoplasmic domain, (semaphorin) 6B	Sema6b	Chr9 q11	semaphorin 6B	-0.0498347	0.0318667	0.117853	-0.112292	0.0126228	8	0.987251
84388	16068	16068_84388	Il18bp	Chr7 cM	Chr7:101664092-101667897(-)	interleukin 18 binding protein	Il18bp	Chr1 q32	interleukin 18 binding protein	0.0362477	0.0231795	0.117869	-0.00918332	0.0816786	8	0.987251
170573	69354	69354_170573	Slc38a4	Chr15 cM	Chr15:96892701-96953837(-)	solute carrier family 38, member 4	Slc38a4	Chr7 q35	solute carrier family 38, member 4	-0.114242	0.0730743	0.117965	-0.257465	0.0289806	8	0.987251
313689	20148	20148_313689	Dhrs3	Chr4 cM	Chr4:144619397-144654779(+)	dehydrogenase/reductase 3	Dhrs3	Chr5 q36	dehydrogenase/reductase 3	-0.0673961	0.0431141	0.118005	-0.151898	0.017106	8	0.987251
308420	57745	57745_308420	Zfp112	Chr7 cM	Chr7:23811739-23827377(+)	zinc finger protein 112	Zfp112	Chr1 q21	zinc finger protein 112	-0.0556286	0.0355949	0.118093	-0.125393	0.0141361	8	0.987251
171136	208650	208650_171136	Cblb	Chr16 cM	Chr16:51851593-52028410(+)	Casitas B-lineage lymphoma b	Cblb	Chr11 q21	Cbl proto-oncogene B	-0.039932	0.0255634	0.118269	-0.0900353	0.0101713	8	0.987251
303606	67163	67163_303606	Ccdc47	Chr11 cM	Chr11:106090086-106107349(-)	coiled-coil domain containing 47	Ccdc47	Chr10 q32.1	coiled-coil domain containing 47	0.027255	0.0174546	0.118412	-0.00695548	0.0614654	8	0.987251
296284	16569	16569_296284	Kif3b	Chr2 cM	Chr2:153133333-153175310(+)	kinesin family member 3B	Kif3b	Chr3 q41	kinesin family member 3B	0.0250445	0.0160393	0.118417	-0.00639185	0.0564809	8	0.987251
124451	16873	16873_124451	Lhx5	Chr5 cM	Chr5:120569764-120579288(+)	LIM homeobox protein 5	Lhx5	Chr12 q16	LIM homeobox 5	0.0697354	0.0447124	0.118844	-0.0178993	0.15737	8	0.987251
290741	320685	320685_290741	Dctd	Chr8 cM	Chr8:48552127-48594702(+)	dCMP deaminase	Dctd	Chr16 q11	dCMP deaminase	-0.0573276	0.0367701	0.118977	-0.129396	0.0147406	8	0.987251
361634	101565	101565_361634	Ccp110	Chr7 cM	Chr7:118311775-118336247(+)	centriolar coiled coil protein 110	Ccp110	Chr1 q35	centriolar coiled-coil protein 110	0.0416198	0.0267013	0.119063	-0.0107138	0.0939533	8	0.987251
312682	94044	94044_312682	Bcl2l13	Chr6 cM	Chr6:120813173-120869803(+)	BCL2 like 13	Bcl2l13	Chr4 q42	Bcl2-like 13	-0.06504	0.0417383	0.119167	-0.146846	0.0167657	8	0.987251
304138	224405	224405_304138	Cyyr1	Chr16 cM	Chr16:85247245-85347793(-)	cysteine and tyrosine-rich protein 1	Cyyr1	Chr11 q11	cysteine and tyrosine rich 1	-0.0520546	0.0334085	0.119203	-0.117534	0.0134248	8	0.987251
79558	11477	11477_79558	Acvr1	Chr2 cM	Chr2:58336450-58456840(-)	activin A receptor, type 1	Acvr1	Chr3 q21	activin A receptor type 1	0.0423617	0.0271883	0.119213	-0.0109264	0.0956498	8	0.987251
81681	16987	16987_81681	Lss	Chr10 cM	Chr10:76367422-76392972(+)	lanosterol synthase	Lss	Chr20 p12	lanosterol synthase	-0.0338257	0.0217151	0.119304	-0.0763866	0.00873522	8	0.987251
24424	14863	14863_24424	Gstm2	Chr3 cM	Chr3:107889018-107893736(-)	glutathione S-transferase, mu 2	Gstm2	Chr2 q34	glutathione S-transferase mu 2	0.0885164	0.0568362	0.119377	-0.0228805	0.199913	8	0.987251
361317	225432	225432_361317	Rbm27	Chr18 cM	Chr18:42408418-42474607(+)	RNA binding motif protein 27	Rbm27	Chr18 p11	RNA binding motif protein 27	0.0415261	0.0266675	0.119427	-0.0107412	0.0937933	8	0.987251
688407	79565	79565_688407	Mettl27	Chr5 cM	Chr5:134961222-134971491(+)	methyltransferase like 27	Mettl27	Chr12 q12	methyltransferase like 27	-0.0500431	0.0321382	0.119442	-0.113033	0.0129466	8	0.987251
79146	380785	380785_79146	Begain	Chr12 cM	Chr12:108998113-109034143(-)	brain-enriched guanylate kinase-associated	Begain	Chr6 q32	brain-enriched guanylate kinase-associated	-0.0429737	0.0276094	0.119592	-0.0970871	0.0111397	8	0.987251
366671	70897	70897_366671	Garin2	Chr12 cM	Chr12:78738309-78781290(+)	golgi associated RAB2 interactor 2	Garin2	Chr6 q24	golgi associated RAB2 interactor family member 2	0.0696082	0.0447236	0.119611	-0.0180484	0.157265	7	0.987251
312279	13835	13835_312279	Epha1	Chr6 cM	Chr6:42335421-42350202(-)	Eph receptor A1	Epha1	Chr4 q24	Eph receptor A1	-0.0594712	0.0382111	0.119616	-0.134364	0.0154212	8	0.987251
292098	209966	209966_292098	Pgbd5	Chr8 cM	Chr8:125095788-125161230(-)	piggyBac transposable element derived 5	Pgbd5	Chr19 q12	piggyBac transposable element derived 5	-0.0668051	0.0429331	0.119702	-0.150952	0.0173423	8	0.987251
315769	56404	56404_315769	Trip4	Chr9 cM	Chr9:65736212-65816076(-)	thyroid hormone receptor interactor 4	Trip4	Chr8 q24	thyroid hormone receptor interactor 4	-0.0351367	0.0225847	0.119762	-0.0794018	0.00912852	8	0.987251
500995	68721	68721_500995	Cfap68	Chr9 cM	Chr9:50672674-50679536(-)	cilia and flagella associated protein 68	Cfap68	Chr8 q23	cilia and flagella associated protein 68	-0.0431581	0.0277424	0.119786	-0.0975322	0.011216	8	0.987251
291685	66384	66384_291685	Srp19	Chr18 cM	Chr18:34464185-34469652(+)	signal recognition particle 19	Srp19	Chr18 p12	signal recognition particle 19	0.0298839	0.0192179	0.119945	-0.00778244	0.0675503	8	0.987251
56281	56280	56280_56281	Mrpl37	Chr4 cM	Chr4:106913071-106924063(-)	mitochondrial ribosomal protein L37	Mrpl37	Chr5 q34	mitochondrial ribosomal protein L37	-0.0252311	0.0162273	0.119982	-0.0570361	0.00657395	8	0.987251
64574	504186	504186_64574	Chrna10	Chr7 cM	Chr7:101760473-101766035(-)	cholinergic receptor, nicotinic, alpha polypeptide 10	Chrna10	Chr1 q32	cholinergic receptor nicotinic alpha 10 subunit	-0.141067	0.0907756	0.120181	-0.318983	0.0368504	7	0.987251
305586	216578	216578_305586	Papolg	Chr11 cM	Chr11:23812646-23845253(-)	poly(A) polymerase gamma	Papolg	Chr14 q22	poly(A) polymerase gamma	0.029155	0.0187712	0.120381	-0.00763587	0.0659458	8	0.987251
287126	79044	79044_287126	Mrps34	Chr17 cM	Chr17:25114094-25115263(+)	mitochondrial ribosomal protein S34	Mrps34	Chr10 q12	mitochondrial ribosomal protein S34	-0.0233296	0.015024	0.120466	-0.0527761	0.00611694	8	0.987251
50560	27399	27399_50560	Ip6k1	Chr9 cM	Chr9:107879847-107925981(+)	inositol hexaphosphate kinase 1	Ip6k1	Chr8 q32	inositol hexakisphosphate kinase 1	-0.0549902	0.0354201	0.120539	-0.124412	0.0144319	8	0.987251
300838	50875	50875_300838	Tmod3	Chr9 cM	Chr9:75405066-75466939(-)	tropomodulin 3	Tmod3	Chr8 q24	tropomodulin 3	-0.0645369	0.0415704	0.120549	-0.146013	0.0169396	8	0.987251
286994	107515	107515_286994	Lgr4	Chr2 cM	Chr2:109747992-109844602(+)	leucine-rich repeat-containing G protein-coupled receptor 4	Lgr4	Chr3 q34	leucine-rich repeat-containing G protein-coupled receptor 4	-0.0424464	0.0273473	0.120632	-0.0960461	0.0111533	8	0.987251
299202	238323	238323_299202	Rps6kl1	Chr12 cM	Chr12:85182023-85198038(-)	ribosomal protein S6 kinase-like 1	Rps6kl1	Chr6 q31	ribosomal protein S6 kinase-like 1	-0.0323819	0.0208645	0.12066	-0.0732756	0.00851172	8	0.987251
363686	23829	23829_363686	C1ql1	Chr11 cM	Chr11:102830090-102837514(-)	complement component 1, q subcomponent-like 1	C1ql1	Chr10 q32.1	complement C1q like 1	0.0533376	0.0343773	0.120774	-0.0140407	0.120716	8	0.987251
363153	74100	74100_363153	Arpp21	Chr9 cM	Chr9:111894159-112065006(-)	cyclic AMP-regulated phosphoprotein, 21	Arpp21	Chr8 q32	cAMP regulated phosphoprotein 21	0.0492727	0.0317674	0.120891	-0.0129904	0.111536	8	0.987251
29496	13867	13867_29496	Erbb3	Chr10 cM	Chr10:128403392-128425504(-)	erb-b2 receptor tyrosine kinase 3	Erbb3	Chr7 q11	erb-b2 receptor tyrosine kinase 3	0.0951099	0.0613217	0.120902	-0.0250784	0.215298	8	0.987251
60629	107448	107448_60629	Unc5a	Chr13 cM	Chr13:55097224-55153831(+)	unc-5 netrin receptor A	Unc5a	Chr17 p14	unc-5 netrin receptor A	-0.0411613	0.0265397	0.120917	-0.0931782	0.0108555	8	0.987251
314325	70373	70373_314325	Gpatch2l	Chr12 cM	Chr12:86288632-86338558(+)	G patch domain containing 2 like	Gpatch2l	Chr6 q31	G patch domain containing 2-like	-0.0617662	0.0398304	0.120967	-0.139832	0.0163001	8	0.987251
313838	260409	260409_313838	Cdc42ep3	Chr17 cM	Chr17:79641156-79662520(-)	CDC42 effector protein 3	Cdc42ep3	Chr6 q12	CDC42 effector protein 3	-0.0284139	0.0183245	0.120999	-0.0643293	0.00750149	8	0.987251
691488	382522	382522_691488	H2bc26	Chr11 cM	Chr11:58844874-58845254(-)	H2B clustered histone 26	H2bu1	Chr10 q22	H2B.U histone 1	0.0720989	0.0464994	0.121014	-0.0190384	0.163236	8	0.987251
689984	107173	107173_689984	Gpr137	Chr19 cM	Chr19:6915425-6919818(-)	G protein-coupled receptor 137	Gpr137	Chr1 q43	G protein-coupled receptor 137	-0.0292571	0.0188696	0.121025	-0.0662408	0.00772668	8	0.987251
680423	11993	11993_680423	Aup1	Chr6 cM	Chr6:83031483-83034663(+)	ancient ubiquitous protein 1	Aup1	Chr4 q34	AUP1, lipid droplet regulating VLDL assembly factor	-0.0261296	0.0168544	0.121067	-0.0591636	0.00690443	8	0.987251
117099	71911	71911_117099	Bdh1	Chr16 cM	Chr16:31241115-31277719(+)	3-hydroxybutyrate dehydrogenase, type 1	Bdh1	Chr11 q22	3-hydroxybutyrate dehydrogenase 1	-0.0274329	0.0176965	0.121097	-0.0621174	0.00725164	8	0.987251
301010	171429	171429_301010	Slc26a6	Chr9 cM	Chr9:108731239-108742117(+)	solute carrier family 26, member 6	Slc26a6	Chr8 q32	solute carrier family 26 member 6	-0.047547	0.0306801	0.121198	-0.107679	0.0125849	8	0.987251
79213	243616	243616_79213	Slc6a11	Chr6 cM	Chr6:114108202-114226847(+)	solute carrier family 6 (neurotransmitter transporter, GABA), member 11	Slc6a11	Chr4 q42	solute carrier family 6 member 11	-0.0510474	0.0329422	0.121237	-0.115613	0.0135182	8	0.987251
64201	67863	67863_64201	Slc25a11	Chr11 cM	Chr11:70535022-70538305(-)	solute carrier family 25 (mitochondrial carrier oxoglutarate carrier), member 11	Slc25a11	Chr10 q24	solute carrier family 25 member 11	-0.0262508	0.016941	0.121251	-0.0594545	0.00695294	8	0.987251
293484	56347	56347_293484	Eif3c	Chr7 cM	Chr7:126146083-126165538(-)	eukaryotic translation initiation factor 3, subunit C	Eif3c	Chr1 q36	eukaryotic translation initiation factor 3, subunit C	0.0365154	0.0235694	0.121317	-0.00967989	0.0827106	8	0.987251
619345	20931	20931_619345	Surf2	Chr2 cM	Chr2:26806380-26810184(+)	surfeit gene 2	Surf2	Chr3 p13	surfeit 2	-0.0247291	0.0159621	0.121325	-0.0560143	0.00655609	8	0.987251
367786	12169	12169_367786	Bmx	ChrX cM	ChrX:162975838-163041189(-)	BMX non-receptor tyrosine kinase	Bmx	ChrX q14	BMX non-receptor tyrosine kinase	0.0458198	0.0295759	0.121327	-0.0121479	0.103788	8	0.987251
500221	232146	232146_500221	Eva1a	Chr6 cM	Chr6:82018058-82070079(+)	eva-1 homolog A, regulator of programmed cell death	Eva1a	Chr4 q34	eva-1 homolog A, regulator of programmed cell death	-0.040495	0.0261442	0.121403	-0.0917367	0.0107467	8	0.987251
84407	12552	12552_84407	Cdh11	Chr8 cM	Chr8:103358727-103512125(-)	cadherin 11	Cdh11	Chr19 p14	cadherin 11	0.0292589	0.0188971	0.121544	-0.00777877	0.0662965	8	0.987251
117549	14763	14763_117549	Gpr37	Chr6 cM	Chr6:25668522-25689979(-)	G protein-coupled receptor 37	Gpr37	Chr4 q22	G protein-coupled receptor 37	0.131924	0.0852102	0.121569	-0.0350846	0.298933	7	0.987251
25501	18231	18231_25501	Nxph1	Chr6 cM	Chr6:8948431-9249032(+)	neurexophilin 1	Nxph1	Chr4 q21	neurexophilin 1	0.0404014	0.0261019	0.121662	-0.0107573	0.0915602	8	0.987251
287645	27681	27681_287645	Snf8	Chr11 cM	Chr11:95925711-95938256(+)	SNF8, ESCRT-II complex subunit, homolog (S. cerevisiae)	Snf8	Chr10 q26	SNF8 subunit of ESCRT-II	-0.02525	0.0163174	0.12176	-0.0572315	0.00673153	8	0.987251
301113	66972	66972_301113	Slc25a23	Chr17 cM	Chr17:57350711-57366863(-)	solute carrier family 25 (mitochondrial carrier; phosphate carrier), member 23	Slc25a23	Chr9 q11	solute carrier family 25 member 23	-0.0305979	0.0197758	0.121805	-0.0693577	0.00816192	8	0.987251
64665	14251	14251_64665	Flot1	Chr17 cM	Chr17:36134243-36143674(+)	flotillin 1	Flot1	Chr20 p12	flotillin 1	-0.034246	0.0221396	0.121907	-0.0776388	0.00914686	8	0.987251
364952	93960	93960_364952	Nkd1	Chr8 cM	Chr8:89247982-89321512(+)	naked cuticle 1	Nkd1	Chr19 p11	NKD inhibitor of WNT signaling pathway 1	0.0393663	0.0254509	0.121922	-0.0105165	0.089249	8	0.987251
83833	83796	83796_83833	Smarcd2	Chr11 cM	Chr11:106154005-106163798(-)	SWI/SNF related, matrix associated, actin dependent regulator of chromatin, subfamily d, member 2	Smarcd2	Chr10 q32.1	SWI/SNF related, matrix associated, actin dependent regulator of chromatin, subfamily d, member 2	-0.0390555	0.0252609	0.122084	-0.088566	0.0104549	8	0.987251
304286	231876	231876_304286	Lmtk2	Chr5 cM	Chr5:144037254-144125022(+)	lemur tyrosine kinase 2	Lmtk2	Chr12 p11	lemur tyrosine kinase 2	0.0336069	0.0217384	0.122112	-0.00899963	0.0762135	8	0.987251
315447	66917	66917_315447	Chordc1	Chr9 cM	Chr9:18203563-18225296(+)	cysteine and histidine rich domain containing 1	Chordc1	Chr8 q13	cysteine and histidine rich domain containing 1	0.0372954	0.0241272	0.122158	-0.00999315	0.0845839	8	0.987251
293649	16973	16973_293649	Lrp5	Chr19 cM	Chr19:3634828-3736564(-)	low density lipoprotein receptor-related protein 5	Lrp5	Chr1 q42-q43	LDL receptor related protein 5	-0.0357983	0.0231619	0.122209	-0.0811947	0.00959815	8	0.987251
312790	232431	232431_312790	Gprc5a	Chr6 cM	Chr6:135042660-135061707(+)	G protein-coupled receptor, family C, group 5, member A	Gprc5a	Chr4 q43	G protein-coupled receptor, class C, group 5, member A	-0.0672187	0.0434957	0.122247	-0.152469	0.0180312	7	0.987251
301555	26554	26554_301555	Cul3	Chr1 cM	Chr1:80242640-80318197(-)	cullin 3	Cul3	Chr9 q34	cullin 3	0.0407677	0.0263816	0.122272	-0.0109393	0.0924747	8	0.987251
291964	234686	234686_291964	Fhod1	Chr8 cM	Chr8:106055795-106074585(-)	formin homology 2 domain containing 1	Fhod1	Chr19 q11-q12	formin homology 2 domain containing 1	0.0650998	0.042131	0.122304	-0.0174755	0.147675	8	0.987251
307798	497652	497652_307798	Acd	Chr8 cM	Chr8:106424789-106427748(-)	adrenocortical dysplasia	Acd	Chr19 q12	ACD, shelterin complex subunit and telomerase recruitment factor	-0.0765425	0.0495498	0.122404	-0.173658	0.0205733	8	0.987251
500227	71837	71837_500227	1700003E16Rik	Chr6 cM	Chr6:83133386-83139927(+)	RIKEN cDNA 1700003E16 gene	C4h2orf81	Chr4 q34	similar to human chromosome 2 open reading frame 81	-0.0320992	0.0207848	0.122502	-0.0728367	0.00863836	8	0.987251
317468	170743	170743_317468	Tlr7	ChrX cM	ChrX:166087925-166113554(-)	toll-like receptor 7	Tlr7	ChrX q13	toll-like receptor 7	0.0816795	0.0529067	0.122627	-0.0220158	0.185375	8	0.987251
313020	230796	230796_313020	Wdtc1	Chr4 cM	Chr4:133019770-133080792(-)	WD and tetratricopeptide repeats 1	Wdtc1	Chr5 q36	WD and tetratricopeptide repeats 1	-0.050266	0.0325604	0.122642	-0.114083	0.0135511	8	0.987251
298533	76850	76850_298533	Ago4	Chr4 cM	Chr4:126383334-126427265(-)	argonaute RISC catalytic subunit 4	Ago4	Chr5 q36	argonaute RISC component 4	-0.0469081	0.0303937	0.122746	-0.106479	0.0126625	8	0.987251
317346	71458	71458_317346	Bcor	ChrX cM	ChrX:11902979-12026594(-)	BCL6 interacting corepressor	Bcor	ChrX q12	BCL6 co-repressor	0.0410428	0.0266009	0.122853	-0.011094	0.0931797	8	0.987251
29662	14569	14569_29662	Gdi2	Chr13 cM	Chr13:3588075-3616261(+)	GDP dissociation inhibitor 2	Gdi2	Chr17 q12.2	GDP dissociation inhibitor 2	0.0371922	0.0241092	0.122914	-0.0100609	0.0844454	8	0.987251
293634	380863	380863_293634	Tmem171	Chr13 cM	Chr13:98822743-98831342(-)	transmembrane protein 171	Tmem171	Chr2 q12	transmembrane protein 171	0.0358323	0.0232304	0.122959	-0.00969848	0.081363	8	0.987251
365592	71365	71365_365592	Pdss2	Chr10 cM	Chr10:43097482-43340878(+)	prenyl (solanesyl) diphosphate synthase, subunit 2	Pdss2	Chr20 q13	decaprenyl diphosphate synthase subunit 2	-0.045226	0.0293363	0.123162	-0.102724	0.0122721	8	0.987251
296060	228482	228482_296060	Arhgap11a	Chr2 cM	Chr2:113661837-113679006(-)	Rho GTPase activating protein 11A	Arhgap11a	Chr3 q35	Rho GTPase activating protein 11A	0.0532525	0.0345432	0.123166	-0.0144509	0.120956	8	0.987251
315509	83964	83964_315509	Jam3	Chr9 cM	Chr9:27008680-27066717(-)	junction adhesion molecule 3	Jam3	Chr8 q13	junctional adhesion molecule 3	0.0444456	0.0288417	0.123311	-0.012083	0.100974	8	0.987251
305827	218973	218973_305827	Wdhd1	Chr14 cM	Chr14:47478401-47514314(-)	WD repeat and HMG-box DNA binding protein 1	Wdhd1	Chr15 p14	WD repeat and HMG-box DNA binding protein 1	-0.0507917	0.032962	0.123337	-0.115396	0.0138127	8	0.987251
360594	64656	64656_360594	Mrps23	Chr11 cM	Chr11:88095214-88102333(+)	mitochondrial ribosomal protein S23	Mrps23	Chr10 q26	mitochondrial ribosomal protein S23	-0.025063	0.016267	0.123383	-0.0569457	0.00681975	8	0.987251
296959	232680	232680_296959	Cpa2	Chr6 cM	Chr6:30541641-30564475(+)	carboxypeptidase A2, pancreatic	Cpa2	Chr4 q22	carboxypeptidase A2	0.0344976	0.0223919	0.123408	-0.00938975	0.0783849	8	0.987251
64468	15587	15587_64468	Hyal2	Chr9 cM	Chr9:107445144-107449978(+)	hyaluronoglucosaminidase 2	Hyal2	Chr8 q32	hyaluronidase 2	-0.0292749	0.0190042	0.123453	-0.0665224	0.00797271	8	0.987251
304537	75665	75665_304537	Bicdl1	Chr5 cM	Chr5:115786234-115869680(-)	BICD family like cargo adaptor 1	Bicdl1	Chr12 q16	BICD family like cargo adaptor 1	-0.0299986	0.0194755	0.123482	-0.0681699	0.00817274	8	0.987251
303277	276846	276846_303277	Pigs	Chr11 cM	Chr11:78219272-78233602(+)	phosphatidylinositol glycan anchor biosynthesis, class S	Pigs	Chr10 q25	phosphatidylinositol glycan anchor biosynthesis, class S	-0.028654	0.0186047	0.123524	-0.0651185	0.00781049	8	0.987251
24667	19043	19043_24667	Ppm1b	Chr17 cM	Chr17:85264169-85331419(+)	protein phosphatase 1B, magnesium dependent, beta isoform	Ppm1b	Chr6 q12	protein phosphatase, Mg2+/Mn2+ dependent, 1B	0.0466101	0.0302824	0.12376	-0.0127423	0.105963	8	0.987251
297417	14583	14583_297417	Gfpt1	Chr6 cM	Chr6:87019828-87069179(+)	glutamine fructose-6-phosphate transaminase 1	Gfpt1	Chr4 q34	glutamine fructose-6-phosphate transaminase 1	0.0552731	0.0359135	0.123789	-0.015116	0.125662	8	0.987251
361568	20130	20130_361568	Rras	Chr7 cM	Chr7:44667385-44671071(+)	related RAS viral (r-ras) oncogene	Rras	Chr1 q22	RAS related	-0.0305685	0.0198687	0.123919	-0.0695104	0.00837336	8	0.987251
304951	66977	66977_304951	Nuf2	Chr1 cM	Chr1:169325503-169359033(-)	NUF2, NDC80 kinetochore complex component	Nuf2	Chr13 q24	NUF2 component of NDC80 kinetochore complex	0.0525757	0.0341769	0.123966	-0.0144099	0.119561	8	0.987251
60445	64930	64930_60445	Tsc1	Chr2 cM	Chr2:28531240-28581179(+)	TSC complex subunit 1	Tsc1	Chr3 p12	TSC complex subunit 1	-0.0619937	0.0403081	0.12405	-0.140996	0.0170088	8	0.987251
100362331	407790	407790_100362331	Ndufa4l2	Chr10 cM	Chr10:127350836-127353023(+)	Ndufa4, mitochondrial complex associated like 2	Ndufa4l2	Chr7	NDUFA4, mitochondrial complex associated like 2	-0.0659877	0.0429099	0.124093	-0.15009	0.0181142	7	0.987251
310855	67553	67553_310855	Gstcd	Chr3 cM	Chr3:132687513-132797794(-)	glutathione S-transferase, C-terminal domain containing	Gstcd	Chr2 q43	glutathione S-transferase, C-terminal domain containing	-0.0448742	0.0291815	0.124106	-0.102069	0.0123204	8	0.987251
306534	210801	210801_306534	Unc5d	Chr8 cM	Chr8:29136745-29709664(-)	unc-5 netrin receptor D	Unc5d	Chr16 q12.3	unc-5 netrin receptor D	-0.103073	0.0670355	0.124148	-0.234461	0.0283138	8	0.987251
266778	56544	56544_266778	Vmn2r1	Chr3 cM	Chr3:63988968-64016905(+)	vomeronasal 2, receptor 1	Vom2r44	Chr2 q31	vomeronasal 2 receptor 44	-0.0733958	0.0477381	0.124179	-0.166961	0.0201692	8	0.987251
315000	75841	75841_315000	Rnf139	Chr15 cM	Chr15:58760975-58774239(+)	ring finger protein 139	Rnf139	Chr7 q33	ring finger protein 139	0.0289282	0.0188353	0.124576	-0.00798837	0.0658448	8	0.987251
64353	56376	56376_64353	Pdlim5	Chr3 cM	Chr3:141945351-142101454(-)	PDZ and LIM domain 5	Pdlim5	Chr2 q44	PDZ and LIM domain 5	-0.0392318	0.0255555	0.124744	-0.0893195	0.010856	8	0.987251
289032	71884	71884_289032	Chit1	Chr1 cM	Chr1:134038980-134079278(+)	chitinase 1	Chit1	Chr13 q13	chitinase 1	-0.0523857	0.0341316	0.124829	-0.119282	0.0145109	7	0.987251
361388	14388	14388_361388	Gab1	Chr8 cM	Chr8:81491067-81607148(-)	growth factor receptor bound protein 2-associated protein 1	Gab1	Chr19 q11	GRB2-associated binding protein 1	0.0508785	0.0331628	0.124979	-0.0141194	0.115876	8	0.987251
363143	14685	14685_363143	Gnat1	Chr9 cM	Chr9:107551636-107556833(-)	G protein subunit alpha transducin 1	Gnat1	Chr8 q32	G protein subunit alpha transducin 1	0.0422415	0.0275497	0.125206	-0.0117549	0.0962378	7	0.987251
84408	12564	12564_84408	Cdh8	Chr8 cM	Chr8:99751103-100143103(-)	cadherin 8	Cdh8	Chr19 p13	cadherin 8	-0.0313838	0.0204721	0.125274	-0.0715084	0.00874072	8	0.987251
25565	21888	21888_25565	Tle4	Chr19 cM	Chr19:14425514-14575415(-)	transducin-like enhancer of split 4	Tle4	Chr1 q43	TLE family member 4, transcriptional corepressor	0.0450844	0.0294133	0.125328	-0.0125646	0.102733	8	0.987251
287607	170749	170749_287607	Mtmr4	Chr11 cM	Chr11:87482988-87507128(+)	myotubularin related protein 4	Mtmr4	Chr10 q26	myotubularin related protein 4	-0.0294192	0.0191936	0.125336	-0.0670379	0.00819963	8	0.987251
313418	71148	71148_313418	Mier1	Chr4 cM	Chr4:102971587-103022951(+)	MEIR1 treanscription regulator	Mier1	Chr5 q33	MIER1 transcriptional regulator	-0.0353605	0.023071	0.125354	-0.0805787	0.00985775	8	0.987251
690919	83961	83961_690919	Nrg4	Chr9 cM	Chr9:55127506-55190937(-)	neuregulin 4	Nrg4	Chr8 q24	neuregulin 4	0.0639249	0.0417108	0.125381	-0.0178268	0.145677	8	0.987251
94268	13636	13636_94268	Efna1	Chr3 cM	Chr3:89179037-89188258(-)	ephrin A1	Efna1	Chr2 q34	ephrin A1	0.0404373	0.0263882	0.125424	-0.0112827	0.0921573	8	0.987251
310807	72776	72776_310807	Sass6	Chr3 cM	Chr3:116388631-116424653(+)	SAS-6 centriolar assembly protein	Sass6	Chr2 q42	SAS-6 centriolar assembly protein	0.0509546	0.0332566	0.125482	-0.0142272	0.116136	8	0.987251
246758	94041	94041_246758	Allc	Chr12 cM	Chr12:28603754-28632522(-)	allantoicase	Allc	Chr6 q16	allantoicase	-0.075902	0.0495431	0.125513	-0.173005	0.0212007	8	0.987251
360703	13185	13185_360703	Vps26c	Chr16 cM	Chr16:94298583-94327488(-)	VPS26 endosomal protein sorting factor C	Vps26c	Chr11 q11	VPS26 endosomal protein sorting factor C	0.0251395	0.0164122	0.125582	-0.00702779	0.0573068	8	0.987251
315119	17305	17305_315119	Mfng	Chr15 cM	Chr15:78640082-78657675(-)	MFNG O-fucosylpeptide 3-beta-N-acetylglucosaminyltransferase	Mfng	Chr7 q34	MFNG O-fucosylpeptide 3-beta-N-acetylglucosaminyltransferase	-0.033588	0.0219306	0.125631	-0.0765713	0.00939519	8	0.987251
298534	269582	269582_298534	Clspn	Chr4 cM	Chr4:126450728-126487696(+)	claspin	Clspn	Chr5 q36	claspin	-0.0685786	0.0448006	0.125831	-0.156386	0.0192289	8	0.987251
303330	69071	69071_303330	Tmem97	Chr11 cM	Chr11:78432643-78441561(-)	transmembrane protein 97	Tmem97	Chr10 q25	transmembrane protein 97	-0.0421882	0.0275612	0.125841	-0.0962071	0.0118307	8	0.987251
246235	246049	246049_246235	Slc36a2	Chr11 cM	Chr11:55049296-55075903(-)	solute carrier family 36 (proton/amino acid symporter), member 2	Slc36a2	Chr10 q22	solute carrier family 36 member 2	0.0837552	0.054717	0.125844	-0.0234882	0.190999	8	0.987251
363931	107999	107999_363931	Gtpbp6	Chr5 cM	Chr5:110251841-110256063(-)	GTP binding protein 6 (putative)	Gtpbp6	Chr12 q16	GTP binding protein 6 (putative)	-0.0357562	0.0233613	0.125875	-0.0815436	0.0100312	8	0.987251
361528	73032	73032_361528	Ttc9b	Chr7 cM	Chr7:27353349-27355632(+)	tetratricopeptide repeat domain 9B	Ttc9b	Chr1 q21	tetratricopeptide repeat domain 9B	-0.0450676	0.0294484	0.12592	-0.102786	0.0126503	8	0.987251
299909	223601	223601_299909	Cyrib	Chr15 cM	Chr15:63800946-63932327(-)	CYFIP related Rac1 interactor B	Cyrib	Chr7 q33	CYFIP related Rac1 interactor B	0.0300231	0.019621	0.12598	-0.00843342	0.0684796	8	0.987251
288239	170765	170765_288239	Ripply3	Chr16 cM	Chr16:94129281-94137794(+)	ripply transcriptional repressor 3	Ripply3	Chr11 q11	ripply transcriptional repressor 3	-0.0565808	0.0369816	0.126023	-0.129063	0.0159017	8	0.987251
79011	235604	235604_79011	Camkv	Chr9 cM	Chr9:107813097-107826882(+)	CaM kinase-like vesicle-associated	Camkv	Chr8 q32	CaM kinase-like vesicle-associated	-0.0426744	0.0278938	0.126044	-0.0973453	0.0119964	8	0.987251
366960	17133	17133_366960	Maff	Chr15 cM	Chr15:79230821-79243276(+)	v-maf musculoaponeurotic fibrosarcoma oncogene family, protein F (avian)	Maff	Chr7 q34	MAF bZIP transcription factor F	-0.0721211	0.0471607	0.126199	-0.164554	0.0203121	8	0.987251
65033	100226	100226_65033	Stx12	Chr4 cM	Chr4:132581375-132611769(-)	syntaxin 12	Stx12	Chr5 q36	syntaxin 12	0.0213566	0.0139694	0.126311	-0.00602293	0.0487362	7	0.987251
307404	545260	545260_307404	Arsi	Chr18 cM	Chr18:61045063-61051633(+)	arylsulfatase i	Arsi	Chr18 q12.1	arylsulfatase family, member I	-0.0523355	0.0342331	0.126314	-0.119431	0.0147601	8	0.987251
291133	214579	214579_291133	Aldh5a1	Chr13 cM	Chr13:25091562-25121644(-)	aldhehyde dehydrogenase family 5, subfamily A1	Aldh5a1	Chr17 p11	aldehyde dehydrogenase 5 family, member A1	-0.0258896	0.0169373	0.126376	-0.0590861	0.00730698	8	0.987251
300983	76491	76491_300983	Abhd14b	Chr9 cM	Chr9:106324936-106330122(+)	abhydrolase domain containing 14b	Abhd14b	Chr8 q32	abhydrolase domain containing 14b	-0.0485489	0.0317633	0.126399	-0.110804	0.0137061	8	0.987251
24588	18040	18040_24588	Nefm	Chr14 cM	Chr14:68356994-68362453(-)	neurofilament, medium polypeptide	Nefm	Chr15 p12	neurofilament medium chain	0.104246	0.0682047	0.126408	-0.0294332	0.237924	8	0.987251
114216	20197	20197_114216	S100a3	Chr3 cM	Chr3:90491966-90510009(+)	S100 calcium binding protein A3	S100a3	Chr2 q34	S100 calcium binding protein A3	0.0470053	0.0307558	0.126428	-0.0132749	0.107286	8	0.987251
360272	20563	20563_360272	Slit2	Chr5 cM	Chr5:48140480-48465075(+)	slit guidance ligand 2	Slit2	Chr14 q11	slit guidance ligand 2	0.0538685	0.0352474	0.126439	-0.0152152	0.122952	8	0.987251
287156	214952	214952_287156	Rhot2	Chr17 cM	Chr17:26057431-26063499(-)	ras homolog family member T2	Rhot2	Chr10 q12	ras homolog family member T2	-0.0295193	0.0193155	0.126445	-0.0673769	0.00833829	8	0.987251
499360	226151	226151_499360	Slf2	Chr19 cM	Chr19:44919558-44972225(+)	SMC5-SMC6 complex localization factor 2	Slf2	Chr1 q54	SMC5-SMC6 complex localization factor 2	0.0282872	0.0185096	0.126452	-0.00799096	0.0645654	8	0.987251
364629	234129	234129_364629	Tpte	Chr8 cM	Chr8:22773457-22861432(+)	transmembrane phosphatase with tensin homology	Tpte2	Chr16 q12.5	transmembrane phosphoinositide 3-phosphatase and tensin homolog 2	0.0849858	0.0556155	0.126489	-0.0240185	0.19399	7	0.987251
192276	78885	78885_192276	Coro7	Chr16 cM	Chr16:4444748-4497584(-)	coronin 7	Coro7	Chr10 q12	coronin 7	-0.0443055	0.0290186	0.126811	-0.101181	0.0125698	7	0.987251
303559	80981	80981_303559	Arl4d	Chr11 cM	Chr11:101556367-101558658(+)	ADP-ribosylation factor-like 4D	Arl4d	Chr10 q32.1	ADP-ribosylation factor like GTPase 4D	-0.0755432	0.0494901	0.126903	-0.172542	0.0214557	8	0.987251
308912	233651	233651_308912	Dchs1	Chr7 cM	Chr7:105402197-105436861(-)	dachsous cadherin related 1	Dchs1	Chr1 q32	dachsous cadherin-related 1	-0.0276514	0.0181192	0.126991	-0.0631644	0.00786171	8	0.987251
286888	67701	67701_286888	Wfdc2	Chr2 cM	Chr2:164404635-164410430(+)	WAP four-disulfide core domain 2	Wfdc2	Chr3 q42	WAP four-disulfide core domain 2	0.0379985	0.0249181	0.127274	-0.01084	0.086837	8	0.987251
361663	76429	76429_361663	Lhpp	Chr7 cM	Chr7:132212367-132308149(+)	phospholysine phosphohistidine inorganic pyrophosphate phosphatase	Lhpp	Chr1 q41	phospholysine phosphohistidine inorganic pyrophosphate phosphatase	-0.052964	0.034741	0.127374	-0.121055	0.0151271	8	0.987251
25153	17171	17171_25153	Mas1	Chr17 cM	Chr17:13059966-13087030(-)	MAS1 oncogene	Mas1	Chr1 q11	MAS1 proto-oncogene, G protein-coupled receptor	-0.0541164	0.0355055	0.127466	-0.123706	0.0154731	8	0.987251
305910	66645	66645_305910	Pspc1	Chr14 cM	Chr14:56959898-57015775(-)	paraspeckle protein 1	Pspc1	Chr15 p12	paraspeckle component 1	-0.02829	0.018561	0.127468	-0.0646688	0.00808886	8	0.987251
25728	11816	11816_25728	Apoe	Chr7 cM	Chr7:19430034-19433113(-)	apolipoprotein E	Apoe	Chr1 q21	apolipoprotein E	-0.0233783	0.0153406	0.127523	-0.0534454	0.00668883	8	0.987251
117130	77998	77998_117130	Grifin	Chr5 cM	Chr5:140548874-140550826(-)	galectin-related inter-fiber protein	Grifin	Chr12 q11	galectin-related inter-fiber protein	-0.0677052	0.0444319	0.127559	-0.15479	0.0193797	7	0.987251
303575	70218	70218_303575	Kif18b	Chr11 cM	Chr11:102796355-102815950(-)	kinesin family member 18B	Kif18b	Chr10 q32.1	kinesin family member 18B	0.0796036	0.0522413	0.127567	-0.0227876	0.181995	8	0.987251
313478	319965	319965_313478	Cc2d1b	Chr4 cM	Chr4:108477137-108491320(+)	coiled-coil and C2 domain containing 1B	Cc2d1b	Chr5 q34	coiled-coil and C2 domain containing 1B	-0.0346288	0.0227272	0.127591	-0.0791732	0.00991567	8	0.987251
315211	223773	223773_315211	Zbed4	Chr15 cM	Chr15:88635863-88668719(+)	zinc finger, BED type containing 4	Zbed4	Chr7 q34	zinc finger, BED-type containing 4	-0.0442641	0.0290539	0.127629	-0.101209	0.0126804	8	0.987251
59264	16995	16995_59264	Ltb4r1	Chr14 cM	Chr14:56003419-56005951(+)	leukotriene B4 receptor 1	Ltb4r	Chr15 p13	leukotriene B4 receptor	-0.0816135	0.0535784	0.127695	-0.186625	0.0233983	7	0.987251
361466	72948	72948_361466	Tppp	Chr13 cM	Chr13:74157538-74183872(+)	tubulin polymerization promoting protein	Tppp	Chr1 p11	tubulin polymerization promoting protein	-0.0350522	0.0230178	0.127801	-0.0801662	0.0100619	8	0.987251
366698	72113	72113_366698	Adck1	Chr12 cM	Chr12:88327324-88428494(+)	aarF domain containing kinase 1	Adck1	Chr6 q31	aarF domain containing kinase 1	-0.0283363	0.0186106	0.12786	-0.0648124	0.00813971	8	0.987251
170911	18706	18706_170911	Pik3ca	Chr3 cM	Chr3:32451203-32520256(+)	phosphatidylinositol-4,5-bisphosphate 3-kinase catalytic subunit alpha	Pik3ca	Chr2 q24	phosphatidylinositol-4,5-bisphosphate 3-kinase, catalytic subunit alpha	0.0270511	0.017767	0.127873	-0.00777163	0.0618738	8	0.987251
29524	16886	16886_29524	Limk2	Chr11 cM	Chr11:3294256-3359189(-)	LIM domain kinase 2	Limk2	Chr14 q21	LIM domain kinase 2	-0.0454652	0.0298658	0.127929	-0.104001	0.0130706	8	0.987251
94267	71207	71207_94267	Nudt4	Chr10 cM	Chr10:95382869-95400008(-)	nudix hydrolase 4	Nudt4	Chr7 q13	nudix hydrolase 4	0.0259165	0.0170297	0.12805	-0.00746117	0.0592942	8	0.987251
246757	231003	231003_246757	Klhl17	Chr4 cM	Chr4:156313792-156319314(-)	kelch-like 17	Klhl17	Chr5 q36	kelch-like family member 17	-0.0671326	0.0441132	0.128052	-0.153593	0.0193276	8	0.987251
117287	57320	57320_117287	Park7	Chr4 cM	Chr4:150981590-150994378(-)	Parkinson disease (autosomal recessive, early onset) 7	Park7	Chr5 q36	Parkinsonism associated deglycase	-0.0498006	0.0327347	0.128175	-0.113959	0.0143582	8	0.987251
291553	83814	83814_291553	Nedd4l	Chr18 cM	Chr18:65020776-65350899(+)	neural precursor cell expressed, developmentally down-regulated gene 4-like	Nedd4l	Chr18 q12.1	NEDD4 like E3 ubiquitin protein ligase	-0.0284362	0.0186953	0.12825	-0.0650783	0.00820585	8	0.987251
361574	20637	20637_361574	Snrnp70	Chr7 cM	Chr7:45025877-45045166(-)	small nuclear ribonucleoprotein 70 (U1)	Snrnp70	Chr1 q22	small nuclear ribonucleoprotein U1 subunit 70	-0.0436863	0.0287287	0.128348	-0.0999935	0.012621	8	0.987251
27080	73389	73389_27080	Hbp1	Chr12 cM	Chr12:31976449-32000529(-)	high mobility group box transcription factor 1	Hbp1	Chr6 q16	HMG-box transcription factor 1	0.0400717	0.0263518	0.128349	-0.0115768	0.0917203	8	0.987251
64017	13809	13809_64017	Enpep	Chr3 cM	Chr3:129062824-129126369(-)	glutamyl aminopeptidase	Enpep	Chr2 q42	glutamyl aminopeptidase	-0.0470589	0.0309488	0.128375	-0.107717	0.0135996	8	0.987251
307982	18175	18175_307982	Nrap	Chr19 cM	Chr19:56308473-56378466(-)	nebulin-related anchoring protein	Nrap	Chr1 q55	nebulin-related anchoring protein	0.0404156	0.0265809	0.128391	-0.011682	0.0925132	8	0.987251
497896	214779	214779_497896	Zfp879	Chr11 cM	Chr11:50722858-50732379(-)	zinc finger protein 879	Zfp879	Chr10 q22	zinc finger protein 879	-0.0528767	0.0347956	0.128602	-0.121075	0.0153215	8	0.987251
290640	270058	270058_290640	Map1s	Chr8 cM	Chr8:71358618-71370173(+)	microtubule-associated protein 1S	Map1s	Chr16 p14	microtubule-associated protein 1S	-0.0295871	0.0194731	0.128667	-0.0677538	0.00857953	8	0.987251
289231	59287	59287_289231	Ncstn	Chr1 cM	Chr1:171893580-171910356(-)	nicastrin	Ncstn	Chr13 q24	nicastrin	-0.0212268	0.0139753	0.128794	-0.0486179	0.00616434	8	0.987251
406166	81701	81701_406166	Egfl8	Chr17 cM	Chr17:34832323-34834945(-)	EGF-like domain 8	Egfl8	Chr20 p12	EGF-like-domain, multiple 8	-0.0316962	0.0208736	0.128893	-0.0726077	0.00921535	8	0.987251
54233	12352	12352_54233	Car5a	Chr8 cM	Chr8:122642874-122671651(-)	carbonic anhydrase 5a, mitochondrial	Car5a	Chr19 q12	carbonic anhydrase 5A	-0.067389	0.0443796	0.128896	-0.154371	0.0195934	8	0.987251
300796	382083	382083_300796	Snx22	Chr9 cM	Chr9:65972458-65977001(-)	sorting nexin 22	Snx22	Chr8 q24	sorting nexin 22	0.0556242	0.0366337	0.128916	-0.0161764	0.127425	8	0.987251
499016	68842	68842_499016	Tulp4	Chr17 cM	Chr17:6156528-6290912(+)	TUB like protein 4	Tulp4	Chr1 q11	TUB like protein 4	0.0342165	0.022545	0.129091	-0.00997094	0.078404	8	0.987251
83583	14470	14470_83583	Rabac1	Chr7 cM	Chr7:24669175-24672153(-)	Rab acceptor 1 (prenylated)	Rabac1	Chr1 q21	Rab acceptor 1	-0.0264406	0.0174235	0.129133	-0.06059	0.00770873	8	0.987251
59107	268977	268977_59107	Ltbp1	Chr17 cM	Chr17:75312563-75699507(+)	latent transforming growth factor beta binding protein 1	Ltbp1	Chr6	latent transforming growth factor beta binding protein 1	0.0566038	0.0373033	0.129167	-0.0165093	0.129717	8	0.987251
365755	81004	81004_365755	Tbl1xr1	Chr3 cM	Chr3:22130816-22270758(+)	transducin (beta)-like 1X-linked receptor 1	Tbl1xr1	Chr2 q24	TBL1X/Y related 1	0.0282786	0.0186397	0.129236	-0.00825444	0.0648117	8	0.987251
304920	226541	226541_304920	Klhl20	Chr1 cM	Chr1:160915945-160959078(-)	kelch-like 20	Klhl20	Chr13 q22	kelch-like family member 20	0.0269199	0.0177454	0.129265	-0.00786045	0.0617003	8	0.987251
117023	16538	16538_117023	Kcns1	Chr2 cM	Chr2:164005539-164013033(-)	K+ voltage-gated channel, subfamily S, 1	Kcns1	Chr3 q42	potassium voltage-gated channel, modifier subfamily S, member 1	-0.0733896	0.0483829	0.129305	-0.168218	0.0214392	8	0.987251
83571	12576	12576_83571	Cdkn1b	Chr6 cM	Chr6:134897364-134902476(+)	cyclin dependent kinase inhibitor 1B	Cdkn1b	Chr4 q43	cyclin-dependent kinase inhibitor 1B	0.0307042	0.0202547	0.129543	-0.00899426	0.0704027	8	0.987251
287464	216877	216877_287464	Dhx33	Chr11 cM	Chr11:70874917-70895258(-)	DEAH-box helicase 33	Dhx33	Chr10 q24	DEAH-box helicase 33	-0.0596497	0.039351	0.12956	-0.136776	0.0174768	8	0.987251
80977	80976	80976_80977	Syt13	Chr2 cM	Chr2:92745446-92786403(+)	synaptotagmin XIII	Syt13	Chr3 q31	synaptotagmin 13	-0.0438419	0.028925	0.129593	-0.100534	0.0128501	8	0.987251
362133	71897	71897_362133	Lypd6b	Chr2 cM	Chr2:49677700-49838861(+)	LY6/PLAUR domain containing 6B	Lypd6b	Chr3 q12	Ly6/Plaur domain containing 6B	0.0432457	0.0285403	0.129708	-0.0126921	0.0991836	8	0.987251
300222	51812	51812_300222	Mcrs1	Chr15 cM	Chr15:99140698-99149838(-)	microspherule protein 1	Mcrs1	Chr7	microspherule protein 1	-0.0270587	0.0178614	0.129791	-0.0620665	0.00794904	8	0.987251
29635	21856	21856_29635	Timm44	Chr8 cM	Chr8:4309731-4325905(-)	translocase of inner mitochondrial membrane 44	Timm44	Chr12 p12	translocase of inner mitochondrial membrane 44	-0.0352334	0.0232581	0.129801	-0.0808184	0.0103517	8	0.987251
293528	67872	67872_293528	Nsmce4a	Chr7 cM	Chr7:130134256-130149111(-)	NSE4 homolog A, SMC5-SMC6 complex component	Nsmce4a	Chr1 q37	NSE4 homolog A, SMC5-SMC6 complex component	0.0278554	0.018392	0.12989	-0.00819232	0.0639031	8	0.987251
308624	380629	380629_308624	Heca	Chr10 cM	Chr10:17774788-17823785(-)	hdc homolog, cell cycle regulator	Heca	Chr1 p12	hdc homolog, cell cycle regulator	0.033678	0.0222382	0.129918	-0.00990795	0.077264	8	0.987251
293449	233813	233813_293449	Vwa3a	Chr7 cM	Chr7:120338541-120404965(+)	von Willebrand factor A domain containing 3A	Vwa3a	Chr1 q36	von Willebrand factor A domain containing 3A	0.0530799	0.0350497	0.12992	-0.0156162	0.121776	8	0.987251
498301	226757	226757_498301	Wdr26	Chr1 cM	Chr1:181000793-181039566(-)	WD repeat domain 26	Wdr26	Chr13 q26	WD repeat domain 26	0.0355732	0.023491	0.129941	-0.0104682	0.0816147	8	0.987251
25238	110355	110355_25238	Grk2	Chr19 cM	Chr19:4336029-4356250(-)	G protein-coupled receptor kinase 2	Grk2	Chr1 q43	G protein-coupled receptor kinase 2	-0.0405959	0.0268111	0.129989	-0.0931448	0.0119529	8	0.987251
296048	99010	99010_296048	Lpcat4	Chr2 cM	Chr2:112070186-112077456(+)	lysophosphatidylcholine acyltransferase 4	Lpcat4	Chr3 q35	lysophosphatidylcholine acyltransferase 4	-0.0389986	0.0257629	0.130089	-0.0894929	0.0114957	8	0.987251
25196	16324	16324_25196	Inhbb	Chr1 cM	Chr1:119343195-119349978(-)	inhibin beta-B	Inhbb	Chr13 q11	inhibin subunit beta B	0.0409366	0.0270436	0.130095	-0.0120678	0.0939411	8	0.987251
313108	212377	212377_313108	Mms22l	Chr4 cM	Chr4:24496451-24602950(+)	MMS22-like, DNA repair protein	Mms22l	Chr5 q21	MMS22-like, DNA repair protein	0.0497416	0.032862	0.130115	-0.0146668	0.11415	8	0.987251
296651	66998	66998_296651	Psmd5	Chr2 cM	Chr2:34742099-34760983(-)	proteasome (prosome, macropain) 26S subunit, non-ATPase, 5	Psmd5	Chr3 p11	proteasome 26S subunit, non-ATPase 5	0.0333754	0.0220513	0.130143	-0.00984428	0.0765951	8	0.987251
444982	319670	319670_444982	Eml5	Chr12 cM	Chr12:98753064-98867743(-)	echinoderm microtubule associated protein like 5	Eml5	Chr6 q32	EMAP like 5	-0.0529455	0.0349891	0.130229	-0.121523	0.015632	8	0.987251
296360	78928	78928_296360	Pigt	Chr2 cM	Chr2:164339461-164350221(+)	phosphatidylinositol glycan anchor biosynthesis, class T	Pigt	Chr3 q42	phosphatidylinositol glycan anchor biosynthesis, class T	-0.0205946	0.0136131	0.130317	-0.0472757	0.00608652	8	0.987251
316477	54380	54380_316477	Smarcal1	Chr1 cM	Chr1:72622410-72672293(+)	SWI/SNF related matrix associated, actin dependent regulator of chromatin, subfamily a-like 1	Smarcal1	Chr9 q33	Swi/SNF related matrix associated, actin dependent regulator of chromatin, subfamily a-like 1	0.0236372	0.015628	0.130409	-0.00699314	0.0542675	8	0.987251
361435	14087	14087_361435	Fanca	Chr8 cM	Chr8:123995039-124045315(-)	Fanconi anemia, complementation group A	Fanca	Chr19 q12	FA complementation group A	-0.0693315	0.0458423	0.130434	-0.159181	0.0205177	8	0.987251
315634	67010	67010_315634	Rbm7	Chr9 cM	Chr9:48400001-48406599(-)	RNA binding motif protein 7	Rbm7	Chr8 q23	RNA binding motif protein 7	0.0339178	0.0224285	0.130467	-0.0100413	0.0778769	8	0.987251
246781	320139	320139_246781	Ptpn7	Chr1 cM	Chr1:135060438-135073055(+)	protein tyrosine phosphatase, non-receptor type 7	Ptpn7	Chr13 q13	protein tyrosine phosphatase, non-receptor type 7	-0.0703277	0.0465202	0.130593	-0.161506	0.0208501	7	0.987251
287356	67212	67212_287356	Mrpl55	Chr11 cM	Chr11:59093312-59096960(+)	mitochondrial ribosomal protein L55	Mrpl55	Chr10 q22	mitochondrial ribosomal protein L55	-0.021823	0.0144474	0.130913	-0.0501395	0.00649344	8	0.987251
288369	69129	69129_288369	Pex11g	Chr8 cM	Chr8:3507105-3517648(-)	peroxisomal biogenesis factor 11 gamma	Pex11g	Chr12 p12	peroxisomal biogenesis factor 11 gamma	0.0406915	0.026944	0.130986	-0.0121178	0.0935008	8	0.987251
304645	71310	71310_304645	Tbc1d9	Chr8 cM	Chr8:83891981-83999563(+)	TBC1 domain family, member 9	Tbc1d9	Chr19 q11	TBC1 domain family member 9	0.0411255	0.0272351	0.13104	-0.0122544	0.0945054	8	0.987251
300756	23806	23806_300756	Arih1	Chr9 cM	Chr9:59295541-59393901(-)	ariadne RBR E3 ubiquitin protein ligase 1	Arih1	Chr8 q24	ariadne RBR E3 ubiquitin protein ligase 1	0.0519617	0.0344115	0.131041	-0.0154837	0.119407	8	0.987251
361631	244209	244209_361631	Cyp2r1	Chr7 cM	Chr7:114149358-114162283(-)	cytochrome P450, family 2, subfamily r, polypeptide 1	Cyp2r1	Chr1 q34	cytochrome P450, family 2, subfamily r, polypeptide 1	-0.066955	0.0443421	0.131052	-0.153864	0.0199539	8	0.987251
309377	54612	54612_309377	Sfrp5	Chr19 cM	Chr19:42186410-42190691(-)	secreted frizzled-related sequence protein 5	Sfrp5	Chr1 q54	secreted frizzled-related protein 5	0.0528822	0.0350298	0.131137	-0.0157749	0.121539	8	0.987251
114521	21665	21665_114521	Tdg	Chr10 cM	Chr10:82465662-82486633(+)	thymine DNA glycosylase	Tdg	Chr7 q13	thymine-DNA glycosylase	-0.0293048	0.0194211	0.131321	-0.0673694	0.00875986	8	0.987251
295934	76969	76969_295934	Chst1	Chr2 cM	Chr2:92430052-92445595(+)	carbohydrate sulfotransferase 1	Chst1	Chr3 q31	carbohydrate sulfotransferase 1	-0.0265491	0.0175955	0.131335	-0.0610355	0.00793742	8	0.987251
293344	76932	76932_293344	Arfip2	Chr7 cM	Chr7:105283410-105289623(-)	ADP-ribosylation factor interacting protein 2	Arfip2	Chr1 q32	ADP-ribosylation factor interacting protein 2	-0.0382315	0.0253522	0.131551	-0.087921	0.011458	8	0.987251
50872	170638	170638_50872	Hpcal4	Chr4 cM	Chr4:123077297-123088492(+)	hippocalcin-like 4	Hpcal4	Chr5 q36	hippocalcin-like 4	-0.0859482	0.0570028	0.131608	-0.197672	0.0257752	8	0.987251
50690	102857	102857_50690	Slc6a8	ChrX cM	ChrX:72716756-72726108(+)	solute carrier family 6 (neurotransmitter transporter, creatine), member 8	Slc6a8	ChrX	solute carrier family 6 member 8	0.0313114	0.0207815	0.131889	-0.00941967	0.0720424	8	0.987251
63885	23984	23984_63885	Pde10a	Chr17 cM	Chr17:8744204-9205480(+)	phosphodiesterase 10A	Pde10a	Chr1 q12	phosphodiesterase 10A	0.0425046	0.0282171	0.13198	-0.0128	0.0978092	8	0.987251
25635	17202	17202_25635	Mc4r	Chr18 cM	Chr18:66990776-66993558(-)	melanocortin 4 receptor	Mc4r	Chr18 q12.1	melanocortin 4 receptor	-0.0925905	0.06147	0.131997	-0.21307	0.0278885	8	0.987251
306616	17930	17930_306616	Myom2	Chr8 cM	Chr8:15107653-15183410(+)	myomesin 2	Myom2	Chr16 q12.5	myomesin 2	-0.0706417	0.0469199	0.132175	-0.162603	0.0213196	8	0.987251
304291	72881	72881_304291	Zdhhc4	Chr5 cM	Chr5:143302244-143315007(-)	zinc finger, DHHC domain containing 4	Zdhhc4	Chr12 p11	zinc finger DHHC-type palmitoyltransferase 4	-0.0317179	0.0210684	0.132201	-0.0730112	0.00957529	8	0.987251
315091	74281	74281_315091	Spatc1	Chr15 cM	Chr15:76152289-76176772(+)	spermatogenesis and centriole associated 1	Spatc1	Chr7 q34	spermatogenesis and centriole associated 1	0.0751923	0.0500037	0.13265	-0.0228132	0.173198	7	0.987251
500798	237397	237397_500798	C2cd4c	Chr10 cM	Chr10:79442688-79449859(-)	C2 calcium-dependent domain containing 4C	C2cd4c	Chr7 q11	C2 calcium-dependent domain containing 4C	0.0607478	0.0403993	0.132663	-0.0184335	0.139929	8	0.987251
498606	75620	75620_498606	Kxd1	Chr8 cM	Chr8:70966046-70975830(-)	KxDL motif containing 1	Kxd1	Chr16 p14	KxDL motif containing 1	-0.0343061	0.0228303	0.132928	-0.0790526	0.0104404	8	0.987251
689377	19332	19332_689377	Rab20	Chr8 cM	Chr8:11503518-11528710(-)	RAB20, member RAS oncogene family	Rab20	Chr16 q12.5	RAB20, member RAS oncogene family	0.0789378	0.0525883	0.133342	-0.0241333	0.182009	8	0.987251
679812	213783	213783_679812	Plekhg1	Chr10 cM	Chr10:3690364-3917303(+)	pleckstrin homology domain containing, family G (with RhoGef domain) member 1	Plekhg1	Chr1 p11	pleckstrin homology and RhoGEF domain containing G1	0.121094	0.0806817	0.133385	-0.0370392	0.279227	8	0.987251
503035	268567	268567_503035	Tmem229b	Chr12 cM	Chr12:79008569-79054333(-)	transmembrane protein 229B	Tmem229b	Chr6 q24	transmembrane protein 229B	-0.0248229	0.0165405	0.133425	-0.0572417	0.00759592	8	0.987251
361006	76670	76670_361006	Cfap70	Chr14 cM	Chr14:20444261-20502294(-)	cilia and flagella associated protein 70	Cfap70	Chr15 p16	cilia and flagella associated protein 70	-0.0568554	0.0378867	0.133442	-0.131112	0.0174013	8	0.987251
690303	66441	66441_690303	Magohb	Chr6 cM	Chr6:131261351-131270207(-)	mago homolog B, exon junction complex core component	Magohb	Chr4 q42	mago homolog B, exon junction complex subunit	0.0281789	0.018778	0.13345	-0.0086253	0.0649831	8	0.987251
312510	21841	21841_312510	Tia1	Chr6 cM	Chr6:86381201-86410387(+)	cytotoxic granule-associated RNA binding protein 1	Tia1	Chr4 q34	TIA1 cytotoxic granule-associated RNA binding protein	-0.0329363	0.0219542	0.133556	-0.0759657	0.0100931	8	0.987251
313536	53418	53418_313536	B4galt2	Chr4 cM	Chr4:117730197-117740759(-)	UDP-Gal:betaGlcNAc beta 1,4- galactosyltransferase, polypeptide 2	B4galt2	Chr5 q36	beta-1,4-galactosyltransferase 2	-0.0378539	0.0252396	0.13367	-0.0873226	0.0116147	8	0.987251
313231	56737	56737_313231	Alg2	Chr4 cM	Chr4:47469833-47474367(-)	ALG2 alpha-1,3/1,6-mannosyltransferase	Alg2	Chr5 q22	ALG2, alpha-1,3/1,6-mannosyltransferase	-0.0272994	0.0182099	0.133835	-0.0629901	0.00839143	8	0.987251
313138	50793	50793_313138	Orc3	Chr4 cM	Chr4:34570796-34614944(-)	origin recognition complex, subunit 3	Orc3	Chr5 q21	origin recognition complex, subunit 3	0.0306747	0.0204673	0.133947	-0.00944052	0.07079	8	0.987251
192270	67916	67916_192270	Plpp3	Chr4 cM	Chr4:105014544-105089961(+)	phospholipid phosphatase 3	Plpp3	Chr5 q34	phospholipid phosphatase 3	-0.0307331	0.0205097	0.134013	-0.0709314	0.00946523	8	0.987251
140544	13026	13026_140544	Pcyt1a	Chr16 cM	Chr16:32249739-32293883(+)	phosphate cytidylyltransferase 1, choline, alpha isoform	Pcyt1a	Chr11 q22	phosphate cytidylyltransferase 1A, choline	0.0404057	0.0269719	0.134116	-0.0124583	0.0932697	8	0.987251
291440	74322	74322_291440	Cxxc1	Chr18 cM	Chr18:74349283-74354564(+)	CXXC finger protein 1	Cxxc1	Chr18 q12.2	CXXC finger protein 1	-0.0331459	0.0221281	0.134157	-0.0765161	0.0102244	8	0.987251
365895	15257	15257_365895	Hipk1	Chr3 cM	Chr3:103647131-103698879(-)	homeodomain interacting protein kinase 1	Hipk1	Chr2 q34	homeodomain interacting protein kinase 1	0.0299476	0.0199942	0.134182	-0.00924039	0.0691355	8	0.987251
362746	109065	109065_362746	Dnaaf2	Chr12 cM	Chr12:69235861-69245203(-)	dynein, axonemal assembly factor 2	Dnaaf2	Chr6 q24	dynein, axonemal, assembly factor 2	0.0299541	0.0200015	0.134238	-0.00924802	0.0691563	8	0.987251
84595	18220	18220_84595	Nucb1	Chr7 cM	Chr7:45142300-45159813(-)	nucleobindin 1	Nucb1	Chr1 q22	nucleobindin 1	-0.0369482	0.0246732	0.134261	-0.0853067	0.0114103	8	0.987251
291852	74187	74187_291852	Katnb1	Chr8 cM	Chr8:95807804-95826502(+)	katanin p80 (WD40-containing) subunit B 1	Katnb1	Chr19 p13	katanin regulatory subunit B1	-0.0338518	0.022617	0.134461	-0.0781804	0.0104767	8	0.987251
25701	17859	17859_25701	Mxi1	Chr19 cM	Chr19:53298509-53361724(+)	MAX interactor 1, dimerization protein	Mxi1	Chr1 q55	MAX interactor 1, dimerization protein	-0.0416152	0.027822	0.134715	-0.0961454	0.012915	8	0.987251
25572	22163	22163_25572	Tnfrsf4	Chr4 cM	Chr4:156098300-156101069(+)	tumor necrosis factor receptor superfamily, member 4	Tnfrsf4	Chr5 q36	TNF receptor superfamily member 4	-0.0627415	0.041955	0.134798	-0.144972	0.0194889	8	0.987251
305947	328424	328424_305947	Kcnrg	Chr14 cM	Chr14:61844906-61850275(+)	potassium channel regulator	Kcnrg	Chr15 p12	potassium channel regulator	0.0471456	0.0315434	0.135012	-0.0146783	0.108969	8	0.987251
24884	22612	22612_24884	Yes1	Chr5 cM	Chr5:32768515-32844401(+)	YES proto-oncogene 1, Src family tyrosine kinase	Yes1	Chr9 q38	YES proto-oncogene 1, Src family tyrosine kinase	-0.0343717	0.0229998	0.135062	-0.0794505	0.0107071	8	0.987251
297994	12017	12017_297994	Bag1	Chr4 cM	Chr4:40936398-40948294(-)	BCL2-associated athanogene 1	Bag1	Chr5 q22	BAG cochaperone 1	-0.0282284	0.0188945	0.135176	-0.065261	0.00880424	8	0.987251
501738	217304	217304_501738	Cd300lb	Chr11 cM	Chr11:114813605-114825197(-)	CD300 molecule like family member B	Cd300lb	Chr10 q32.1	CD300 molecule-like family member b	-0.126902	0.0849793	0.135351	-0.293459	0.0396543	7	0.987251
302552	209815	209815_302552	Tbc1d25	ChrX cM	ChrX:8020711-8042420(-)	TBC1 domain family, member 25	Tbc1d25	ChrX q12	TBC1 domain family, member 25	-0.0352967	0.0236373	0.13537	-0.081625	0.0110317	8	0.987251
290907	319583	319583_290907	Lig4	Chr8 cM	Chr8:10020020-10027680(-)	ligase IV, DNA, ATP-dependent	Lig4	Chr16 q12.5	DNA ligase 4	0.0465779	0.0311922	0.13537	-0.0145577	0.107713	8	0.987251
246296	74488	74488_246296	Lrrc15	Chr16 cM	Chr16:30088120-30102072(-)	leucine rich repeat containing 15	Lrrc15	Chr11 q22	leucine rich repeat containing 15	0.073897	0.0494993	0.135466	-0.0231199	0.170914	8	0.987251
297748	57339	57339_297748	Jph1	Chr1 cM	Chr1:17034784-17168113(-)	junctophilin 1	Jph1	Chr5 q11	junctophilin 1	-0.0614034	0.0411434	0.135588	-0.142043	0.0192361	8	0.987251
25533	19352	19352_25533	Rabggtb	Chr3 cM	Chr3:153612926-153618603(-)	Rab geranylgeranyl transferase, b subunit	Rabggtb	Chr2 q45	Rab geranylgeranyltransferase subunit beta	0.0266952	0.0178939	0.135737	-0.00837632	0.0617666	8	0.987251
293485	12752	12752_293485	Cln3	Chr7 cM	Chr7:126170571-126184991(-)	CLN3 lysosomal/endosomal transmembrane protein, battenin	Cln3	Chr1 q36	CLN3 lysosomal/endosomal transmembrane protein, battenin	-0.039695	0.0266122	0.135802	-0.0918539	0.012464	8	0.987251
309112	213573	213573_309112	Cracr2b	Chr7 cM	Chr7:141041007-141046526(+)	calcium release activated channel regulator 2B	Cracr2b	Chr1 q41	calcium release activated channel regulator 2B	-0.0371752	0.0249248	0.135832	-0.0860269	0.0116765	8	0.987251
170824	68428	68428_170824	Steap3	Chr1 cM	Chr1:120154137-120198810(-)	STEAP family member 3	Steap3	Chr13 q11	STEAP3 metalloreductase	-0.0503422	0.0337686	0.136014	-0.116527	0.015843	8	0.987251
245986	14709	14709_245986	Gng8	Chr7 cM	Chr7:16625711-16629361(+)	guanine nucleotide binding protein (G protein), gamma 8	Gng8	Chr1 q21	G protein subunit gamma 8	0.0458738	0.030779	0.136113	-0.014452	0.106199	8	0.987251
308995	16408	16408_308995	Itgal	Chr7 cM	Chr7:126895432-126934310(+)	integrin alpha L	Itgal	Chr1 q37	integrin subunit alpha L	0.0772139	0.0518237	0.136241	-0.0243586	0.178786	8	0.987251
366909	216441	216441_366909	Slc26a10	Chr10 cM	Chr10:127007262-127016514(-)	solute carrier family 26, member 10	Slc26a10	Chr7 q22	solute carrier family 26, member 10	-0.0600052	0.0402737	0.136241	-0.13894	0.0189298	8	0.987251
311450	241656	241656_311450	Pak5	Chr2 cM	Chr2:135923024-136229887(-)	p21 (RAC1) activated kinase 5	Pak5	Chr3 q36	p21 (RAC1) activated kinase 5	0.0405391	0.0272105	0.136268	-0.0127925	0.0938707	8	0.987251
313352	242523	242523_313352	Dmrta1	Chr4 cM	Chr4:89576435-89583003(+)	doublesex and mab-3 related transcription factor like family A1	Dmrta1	Chr5 q32	DMRT-like family A1	0.0612089	0.0411079	0.136492	-0.019361	0.141779	8	0.987251
56823	107766	107766_56823	Haao	Chr17 cM	Chr17:84138585-84155392(-)	3-hydroxyanthranilate 3,4-dioxygenase	Haao	Chr6 q12	3-hydroxyanthranilate 3,4-dioxygenase	-0.0766104	0.0514789	0.136701	-0.177507	0.0242864	8	0.987251
681578	24017	24017_681578	Rnf13	Chr3 cM	Chr3:57643483-57742654(+)	ring finger protein 13	Rnf13	Chr2	ring finger protein 13	0.059875	0.0402522	0.136884	-0.0190179	0.138768	8	0.987251
307563	13507	13507_307563	Dsc3	Chr18 cM	Chr18:20093987-20135408(-)	desmocollin 3	Dsc3	Chr18 p12	desmocollin 3	-0.0635167	0.0427321	0.137176	-0.14727	0.0202368	8	0.987251
500832	71769	71769_500832	Bbs10	Chr10 cM	Chr10:111134540-111137588(+)	Bardet-Biedl syndrome 10	Bbs10	Chr7 q22	Bardet-Biedl syndrome 10	0.0474539	0.0319303	0.137234	-0.0151284	0.110036	8	0.987251
361626	233724	233724_361626	Tmem41b	Chr7 cM	Chr7:109571394-109586136(-)	transmembrane protein 41B	Tmem41b	Chr1 q33	transmembrane protein 41B	0.0292375	0.0196735	0.137243	-0.00932186	0.0677969	8	0.987251
300968	66663	66663_300968	Uba5	Chr9 cM	Chr9:103923798-103940333(-)	ubiquitin-like modifier activating enzyme 5	Uba5	Chr8 q32	ubiquitin-like modifier activating enzyme 5	0.0302219	0.020349	0.137496	-0.00966134	0.0701052	8	0.987251
282636	114663	114663_282636	Impa2	Chr18 cM	Chr18:67422246-67454375(+)	inositol monophosphatase 2	Impa2	Chr18 q12.1	inositol monophosphatase 2	-0.0537636	0.0362161	0.137671	-0.124746	0.0172187	8	0.987251
294270	14969	14969_294270	H2-Eb1	Chr17 cM	Chr17:34524841-34535648(+)	histocompatibility 2, class II antigen E beta	RT1-Db1	Chr20 p12	RT1 class II, locus Db1	0.0700831	0.0472163	0.137729	-0.0224591	0.162625	8	0.987251
301013	66940	66940_301013	Shisa5	Chr9 cM	Chr9:108867633-108886845(+)	shisa family member 5	Shisa5	Chr8 q32	shisa family member 5	-0.0478394	0.0322305	0.137732	-0.11101	0.0153313	8	0.987251
503000	67087	67087_503000	Ctnnbip1	Chr4 cM	Chr4:149602698-149650894(+)	catenin beta interacting protein 1	Ctnnbip1	Chr5 q36	catenin, beta-interacting protein 1	0.031416	0.0211679	0.137774	-0.0100724	0.0729043	8	0.987251
81641	16790	16790_81641	Anpep	Chr7 cM	Chr7:79471551-79497958(-)	alanyl aminopeptidase, membrane	Anpep	Chr1 q31	alanyl aminopeptidase, membrane	-0.0485029	0.032704	0.138051	-0.112602	0.0155957	8	0.987251
309887	77987	77987_309887	Ascc3	Chr10 cM	Chr10:50468756-50727300(+)	activating signal cointegrator 1 complex subunit 3	Ascc3	Chr20 q13	activating signal cointegrator 1 complex subunit 3	0.0316658	0.0213534	0.138091	-0.0101861	0.0735178	8	0.987251
100126191	76308	76308_100126191	Rab1b	Chr19 cM	Chr19:5149235-5157024(-)	RAB1B, member RAS oncogene family	Rab1b	Chr1 q43	RAB1B, member RAS oncogene family	-0.0315184	0.0212565	0.138137	-0.0731805	0.0101436	8	0.987251
304477	208628	208628_304477	Kntc1	Chr5 cM	Chr5:123887779-123959656(+)	kinetochore associated 1	Kntc1	Chr12 q15-q16	kinetochore associated 1	0.0405465	0.0273463	0.138154	-0.0130514	0.0941443	8	0.987251
499486	238725	238725_499486	Gpr150	Chr13 cM	Chr13:76202970-76205115(-)	G protein-coupled receptor 150	Gpr150	Chr2 q11	G protein-coupled receptor 150	-0.0669095	0.045128	0.138165	-0.155359	0.0215399	8	0.987251
309858	140740	140740_309858	Sec63	Chr10 cM	Chr10:42637492-42708510(+)	SEC63 homolog, protein translocation regulator	Sec63	Chr20 q13	SEC63 homolog, protein translocation regulator	0.0185736	0.0125305	0.138267	-0.00598567	0.0431328	8	0.987251
286975	78473	78473_286975	Skap1	Chr11 cM	Chr11:96355419-96649956(+)	src family associated phosphoprotein 1	Skap1	Chr10 q26-q31	src kinase associated phosphoprotein 1	0.071057	0.0479604	0.138453	-0.0229436	0.165058	8	0.987251
363158	56693	56693_363158	Crtap	Chr9 cM	Chr9:114204204-114219743(-)	cartilage associated protein	Crtap	Chr8 q32	cartilage associated protein	-0.0483587	0.032645	0.138514	-0.112342	0.0156244	8	0.987251
301261	224794	224794_301261	Enpp4	Chr17 cM	Chr17:44407199-44416700(-)	ectonucleotide pyrophosphatase/phosphodiesterase 4	Enpp4	Chr9 q13	ectonucleotide pyrophosphatase/phosphodiesterase 4	0.0645463	0.0435735	0.138522	-0.0208563	0.149949	8	0.987251
311876	18516	18516_311876	Pbx3	Chr2 cM	Chr2:34061469-34262375(-)	pre B cell leukemia homeobox 3	Pbx3	Chr3 p11	PBX homeobox 3	0.0800061	0.0540282	0.138655	-0.0258873	0.185899	8	0.987251
308537	19777	19777_308537	Uri1	Chr7 cM	Chr7:37659417-37722976(-)	URI1, prefoldin-like chaperone	Uri1	Chr1 q21	URI1, prefoldin-like chaperone	-0.0242712	0.0163958	0.138785	-0.0564064	0.00786396	8	0.987251
29647	12361	12361_29647	Cask	ChrX cM	ChrX:13383319-13713020(-)	calcium/calmodulin dependent serine protein kinase	Cask	ChrX q12	calcium/calmodulin dependent serine protein kinase	0.0431468	0.0291603	0.138969	-0.0140063	0.1003	8	0.987251
502872	67767	67767_502872	Jagn1	Chr6 cM	Chr6:113419530-113425190(+)	jagunal homolog 1	Jagn1	Chr4 q42	jagunal homolog 1	-0.0275316	0.0186087	0.139007	-0.0640041	0.00894081	8	0.987251
317435	110380	110380_317435	Shroom2	ChrX cM	ChrX:151392505-151552461(-)	shroom family member 2	Shroom2	ChrX q13	shroom family member 2	0.0240417	0.0162509	0.139032	-0.00780949	0.0558929	8	0.987251
59312	58234	58234_59312	Shank3	Chr15 cM	Chr15:89383826-89444464(+)	SH3 and multiple ankyrin repeat domains 3	Shank3	Chr7 q34	SH3 and multiple ankyrin repeat domains 3	-0.0511582	0.0345853	0.139089	-0.118944	0.0166276	8	0.987251
305918	21821	21821_305918	Ift88	Chr14 cM	Chr14:57661519-57755393(+)	intraflagellar transport 88	Ift88	Chr15 p12	intraflagellar transport 88	0.0319889	0.0216471	0.139476	-0.0104387	0.0744165	8	0.987251
89819	231889	231889_89819	Bud31	Chr5 cM	Chr5:145077186-145084888(+)	BUD31 homolog	Bud31	Chr12 p11	BUD31 homolog	0.0257627	0.0174343	0.139488	-0.00840791	0.0599332	8	0.987251
29252	16904	16904_29252	Gzmm	Chr10 cM	Chr10:79524854-79531095(+)	granzyme M (lymphocyte met-ase 1)	Gzmm	Chr7 q11	granzyme M	-0.0835205	0.0565659	0.139805	-0.194388	0.0273467	8	0.987251
25313	13645	13645_25313	Egf	Chr3 cM	Chr3:129471223-129548971(-)	epidermal growth factor	Egf	Chr2 q43	epidermal growth factor	0.0592007	0.0401066	0.139921	-0.0194067	0.137808	8	0.987251
362700	50850	50850_362700	Spast	Chr17 cM	Chr17:74645982-74698110(+)	spastin	Spast	Chr6 q13	spastin	0.025278	0.0171251	0.139922	-0.00828656	0.0588426	8	0.987251
363478	55988	55988_363478	Snx12	ChrX cM	ChrX:100141392-100266169(-)	sorting nexin 12	Snx12	ChrX q22	sorting nexin 12	-0.0394163	0.0267043	0.139937	-0.0917559	0.0129232	8	0.987251
311807	107771	107771_311807	Bmyc	Chr2 cM	Chr2:25596891-25597733(+)	brain expressed myelocytomatosis oncogene	Bmyc	Chr3	brain expressed myelocytomatosis oncogene	-0.0470404	0.0318708	0.139952	-0.109506	0.0154252	8	0.987251
366619	328092	328092_366619	Dtd2	Chr12 cM	Chr12:52035095-52053284(-)	D-tyrosyl-tRNA deacylase 2	Dtd2	Chr6 q23	D-aminoacyl-tRNA deacylase 2	-0.0492144	0.033348	0.140002	-0.114575	0.0161465	8	0.987251
116560	16524	16524_116560	Kcnj9	Chr1 cM	Chr1:172148075-172156889(-)	potassium inwardly-rectifying channel, subfamily J, member 9	Kcnj9	Chr13 q24	potassium inwardly-rectifying channel, subfamily J, member 9	-0.0368419	0.0249727	0.140135	-0.0857875	0.0121037	8	0.987251
287437	69583	69583_287437	Tnfsf13	Chr11 cM	Chr11:69573672-69576610(-)	tumor necrosis factor (ligand) superfamily, member 13	Tnfsf13	Chr10 q24	TNF superfamily member 13	-0.0389436	0.0264015	0.140198	-0.0906895	0.0128023	7	0.987251
100359982	70456	70456_100359982	Mpc2	Chr1 cM	Chr1:165288829-165308787(+)	mitochondrial pyruvate carrier 2	Mpc2	Chr13	mitochondrial pyruvate carrier 2	0.0218242	0.0147984	0.140274	-0.00718009	0.0508285	8	0.987251
64046	17535	17535_64046	Mre11a	Chr9 cM	Chr9:14695971-14748421(+)	MRE11A homolog A, double strand break repair nuclease	Mre11	Chr8 q12	MRE11 homolog, double strand break repair nuclease	-0.0450482	0.0305562	0.140409	-0.104937	0.0148409	8	0.987251
63995	63953	63953_63995	Dusp10	Chr1 cM	Chr1:183766575-183807833(+)	dual specificity phosphatase 10	Dusp10	Chr13 q26	dual specificity phosphatase 10	0.0788604	0.0535109	0.140556	-0.0260191	0.18374	8	0.987251
361238	66895	66895_361238	Pxdc1	Chr13 cM	Chr13:34811823-34836664(-)	PX domain containing 1	Pxdc1	Chr17 p12	PX domain containing 1	-0.0796086	0.0540563	0.140832	-0.185557	0.0263397	8	0.987251
310327	229214	229214_310327	Qrfpr	Chr3 cM	Chr3:36233575-36276462(-)	pyroglutamylated RFamide peptide receptor	Qrfpr	Chr2 q25	pyroglutamylated RFamide peptide receptor	-0.0676155	0.0459269	0.140955	-0.157631	0.0223995	8	0.987251
362093	140858	140858_362093	Wdr5	Chr2 cM	Chr2:27405169-27426547(+)	WD repeat domain 5	Wdr5	Chr3 p12	WD repeat domain 5	-0.0247851	0.0168367	0.140998	-0.0577844	0.00821431	8	0.987251
309434	319594	319594_309434	Hif1an	Chr19 cM	Chr19:44551293-44564713(+)	hypoxia-inducible factor 1, alpha subunit inhibitor	Hif1an	Chr1 q54	hypoxia inducible factor 1 subunit alpha inhibitor	-0.0334385	0.0227177	0.141044	-0.0779643	0.0110873	8	0.987251
313241	230125	230125_313241	Slc25a51	Chr4 cM	Chr4:45395923-45408766(-)	solute carrier family 25, member 51	Slc25a51	Chr5 q22	solute carrier family 25, member 51	0.0232086	0.0157678	0.141048	-0.00769568	0.0541128	8	0.987251
171333	16161	16161_171333	Il12rb1	Chr8 cM	Chr8:71261093-71274068(+)	interleukin 12 receptor, beta 1	Il12rb1	Chr16 p14	interleukin 12 receptor subunit beta 1	-0.0728329	0.0494829	0.141053	-0.169818	0.0241518	8	0.987251
29468	14827	14827_29468	Pdia3	Chr2 cM	Chr2:121244383-121269168(+)	protein disulfide isomerase associated 3	Pdia3	Chr3 q35	protein disulfide isomerase family A, member 3	0.0496188	0.0337188	0.141143	-0.0164688	0.115706	8	0.987251
679942	72713	72713_679942	Angptl1	Chr1 cM	Chr1:156666495-156688648(+)	angiopoietin-like 1	Angptl1	Chr13 q22	angiopoietin-like 1	-0.102785	0.06986	0.14121	-0.239708	0.034138	8	0.987251
58823	50884	50884_58823	Nckap1	Chr2 cM	Chr2:80330856-80411526(-)	NCK-associated protein 1	Nckap1	Chr3 q24	NCK-associated protein 1	0.0422264	0.0287026	0.141246	-0.0140298	0.0984825	8	0.987251
303206	29869	29869_303206	Ulk2	Chr11 cM	Chr11:61666475-61745899(-)	unc-51 like kinase 2	Ulk2	Chr10 q22	unc-51 like autophagy activating kinase 2	0.0419405	0.0285187	0.14139	-0.0139551	0.0978362	8	0.987251
291145	80838	80838_291145	H1f1	Chr13 cM	Chr13:23947649-23948389(+)	H1.1 linker histone, cluster member	H1f1	Chr17 p11	H1.1 linker histone, cluster member	0.0909162	0.0618716	0.141716	-0.03035	0.212182	7	0.987251
289809	66249	66249_289809	Pno1	Chr11 cM	Chr11:17153198-17161568(-)	partner of NOB1 homolog	Pno1	Chr14 q22	partner of NOB1 homolog	0.0307374	0.020924	0.141832	-0.0102729	0.0717477	8	0.987251
313236	74735	74735_313236	Trim14	Chr4 cM	Chr4:46505072-46536148(-)	tripartite motif-containing 14	Trim14	Chr5 q22	tripartite motif-containing 14	0.0585387	0.0398546	0.141885	-0.0195749	0.136652	8	0.987251
313323	101739	101739_313323	Psip1	Chr4 cM	Chr4:83373917-83404696(-)	PC4 and SFRS1 interacting protein 1	Psip1	Chr5 q31	PC4 and SRSF1 interacting protein 1	0.0231157	0.0157398	0.141938	-0.00773379	0.0539653	8	0.987251
360589	70422	70422_360589	Ints2	Chr11 cM	Chr11:86101507-86148401(-)	integrator complex subunit 2	Ints2	Chr10 q26	integrator complex subunit 2	-0.0407437	0.0277462	0.141985	-0.0951254	0.0136379	8	0.987251
302977	67504	67504_302977	Rnf151	Chr17 cM	Chr17:24934813-24937031(-)	ring finger protein 151	Rnf151	Chr10 q12	ring finger protein 151	-0.02799	0.0190628	0.142021	-0.0653524	0.00937235	7	0.987251
362634	12262	12262_362634	C1qc	Chr4 cM	Chr4:136617112-136620242(-)	complement component 1, q subcomponent, C chain	C1qc	Chr5 q36	complement C1q C chain	-0.0881369	0.0600272	0.142028	-0.205788	0.0295143	8	0.987251
54323	11838	11838_54323	Arc	Chr15 cM	Chr15:74540932-74544419(-)	activity regulated cytoskeletal-associated protein	Arc	Chr7 q34	activity-regulated cytoskeleton-associated protein	-0.0524922	0.0357563	0.14209	-0.122573	0.0175889	8	0.987251
362732	319660	319660_362732	Agmo	Chr12 cM	Chr12:37291640-37632201(+)	alkylglycerol monooxygenase	Agmo	Chr6 q21	alkylglycerol monooxygenase	0.0576683	0.0392886	0.142156	-0.019336	0.134673	7	0.987251
289491	94061	94061_289491	Mrpl1	Chr5 cM	Chr5:96357357-96414586(+)	mitochondrial ribosomal protein L1	Mrpl1	Chr14 p22	mitochondrial ribosomal protein L1	0.0282915	0.0192757	0.142179	-0.00948829	0.0660712	8	0.987251
361288	67391	67391_361288	Fundc2	ChrX cM	ChrX:74426005-74440065(+)	FUN14 domain containing 2	Fundc2	Chr18 p13	FUN14 domain containing 2	-0.0307029	0.020921	0.142222	-0.0717073	0.0103014	8	0.987251
64622	11538	11538_64622	Adnp	Chr2 cM	Chr2:168022906-168049032(-)	activity-dependent neuroprotective protein	Adnp	Chr3 q42	activity-dependent neuroprotector homeobox	0.0239158	0.0162969	0.142239	-0.00802559	0.0558572	7	0.987251
497194	497071	497071_497194	Rnase13	Chr14 cM	Chr14:52158819-52160230(-)	ribonuclease, RNase A family, 13 (non-active)	Rnase13	Chr15 p14	ribonuclease A family member 13	0.0638335	0.0435226	0.142465	-0.0214693	0.149136	8	0.987251
500795	69770	69770_500795	Fam174c	Chr10 cM	Chr10:80008778-80010953(+)	family with sequence similarity 174, member C	Fam174c	Chr7 q11	family with sequence similarity 174 member C	-0.0471313	0.0321373	0.142495	-0.110119	0.0158566	8	0.987251
308589	56632	56632_308589	Sphk2	Chr7 cM	Chr7:45358891-45367426(-)	sphingosine kinase 2	Sphk2	Chr1 q22	sphingosine kinase 2	-0.0308517	0.0210497	0.142741	-0.0721083	0.010405	8	0.987251
79225	15208	15208_79225	Hes5	Chr4 cM	Chr4:155045380-155046828(+)	hes family bHLH transcription factor 5	Hes5	Chr5 q36	hes family bHLH transcription factor 5	-0.053577	0.0365595	0.142791	-0.125232	0.0180783	8	0.987251
29609	18742	18742_29609	Pitx3	Chr19 cM	Chr19:46124124-46136765(-)	paired-like homeodomain transcription factor 3	Pitx3	Chr1 q54	paired-like homeodomain 3	0.0790779	0.0539808	0.142941	-0.0267226	0.184878	7	0.987251
305353	21899	21899_305353	Tlr6	Chr5 cM	Chr5:65109374-65117440(-)	toll-like receptor 6	Tlr6	Chr14 p11	toll-like receptor 6	0.0400889	0.0273684	0.142978	-0.0135521	0.0937299	8	0.987251
360912	191578	191578_360912	Helq	Chr5 cM	Chr5:100910011-100946464(-)	helicase, POLQ-like	Helq	Chr14 p22	helicase, POLQ-like	-0.0330773	0.0225857	0.143052	-0.0773446	0.0111899	8	0.987251
25432	13491	13491_25432	Drd4	Chr7 cM	Chr7:140871931-140874868(+)	dopamine receptor D4	Drd4	Chr1 q41	dopamine receptor D4	0.0696172	0.047552	0.143187	-0.0235829	0.162817	8	0.987251
29415	14739	14739_29415	S1pr2	Chr9 cM	Chr9:20877248-20888089(-)	sphingosine-1-phosphate receptor 2	S1pr2	Chr8 q13	sphingosine-1-phosphate receptor 2	-0.0343987	0.0234966	0.143197	-0.0804511	0.0116537	8	0.987251
171525	27015	27015_171525	Polk	Chr13 cM	Chr13:96617198-96679087(-)	polymerase (DNA directed), kappa	Polk	Chr2 q12	DNA polymerase kappa	-0.0524338	0.0358267	0.14332	-0.122653	0.0177852	8	0.987251
295426	59006	59006_295426	Myoz2	Chr3 cM	Chr3:122799855-122828649(-)	myozenin 2	Myoz2	Chr2 q42	myozenin 2	-0.10731	0.0733501	0.143471	-0.251074	0.0364534	7	0.987251
60383	24105	24105_60383	Rbck1	Chr2 cM	Chr2:152158254-152174573(-)	RanBP-type and C3HC4-type zinc finger containing 1	Rbck1	Chr3 q41	RANBP2-type and C3HC4-type zinc finger containing 1	-0.0206376	0.0141073	0.143496	-0.0482874	0.0070123	8	0.987251
312382	26357	26357_312382	Abcg2	Chr6 cM	Chr6:58561476-58669436(+)	ATP binding cassette subfamily G member 2 (Junior blood group)	Abcg2	Chr4 q24	ATP binding cassette subfamily G member 2	-0.0466124	0.0318706	0.143591	-0.109078	0.0158529	8	0.987251
445268	66155	66155_445268	Ufc1	Chr1 cM	Chr1:171116137-171122575(-)	ubiquitin-fold modifier conjugating enzyme 1	Ufc1	Chr13 q24	ubiquitin-fold modifier conjugating enzyme 1	-0.0262022	0.0179185	0.14366	-0.0613219	0.0089175	8	0.987251
65206	16534	16534_65206	Kcnn4	Chr7 cM	Chr7:24069750-24084635(+)	potassium intermediate/small conductance calcium-activated channel, subfamily N, member 4	Kcnn4	Chr1 q21	potassium calcium-activated channel subfamily N member 4	-0.0600601	0.0410741	0.143677	-0.140564	0.0204438	8	0.987251
501560	110651	110651_501560	Rps6ka3	ChrX cM	ChrX:158038652-158151240(+)	ribosomal protein S6 kinase polypeptide 3	Rps6ka3	ChrX q14	ribosomal protein S6 kinase A3	0.0374152	0.0255901	0.143715	-0.0127405	0.0875708	8	0.987251
365179	66056	66056_365179	Zfp524	Chr7 cM	Chr7:5018142-5021487(+)	zinc finger protein 524	Zfp524	Chr1 q12	zinc finger protein 524	-0.029159	0.0199454	0.143757	-0.0682513	0.00993327	8	0.987251
366227	71881	71881_366227	Apmap	Chr2 cM	Chr2:150425000-150450487(-)	adipocyte plasma membrane associated protein	Apmap	Chr3 q41	adipocyte plasma membrane associated protein	-0.0306799	0.0209905	0.143849	-0.0718205	0.0104607	8	0.987251
317576	320634	320634_317576	Ocrl	ChrX cM	ChrX:47001264-47054745(+)	OCRL, inositol polyphosphate-5-phosphatase	Ocrl	ChrX q35	OCRL, inositol polyphosphate-5-phosphatase	0.0231289	0.0158306	0.144009	-0.00789852	0.0541564	8	0.987251
500545	52276	52276_500545	Cdca8	Chr4 cM	Chr4:124812258-124830710(-)	cell division cycle associated 8	Cdca8	Chr5 q36	cell division cycle associated 8	-0.0573083	0.0392256	0.144017	-0.134189	0.0195724	8	0.987251
680794	223262	223262_680794	Timm8a2	Chr14 cM	Chr14:122272086-122275832(+)	translocase of inner mitochondrial membrane 8A2	Timm8a2	Chr15 q25	translocase of inner mitochondrial membrane 8A2	0.0571957	0.0391527	0.144061	-0.0195422	0.133934	7	0.987251
689296	217653	217653_689296	Mis18bp1	Chr12 cM	Chr12:65179508-65219363(-)	MIS18 binding protein 1	Mis18bp1	Chr6 q24	MIS18 binding protein 1	-0.0578777	0.0396387	0.144254	-0.135568	0.0198127	8	0.987251
252939	171469	171469_252939	Gpr37l1	Chr1 cM	Chr1:135087988-135095419(-)	G protein-coupled receptor 37-like 1	Gpr37l1	Chr13 q13	G protein-coupled receptor 37-like 1	-0.0346829	0.0237671	0.144487	-0.0812655	0.0118997	8	0.987251
314648	103425	103425_314648	Ncln	Chr10 cM	Chr10:81322083-81332226(-)	nicalin	Ncln	Chr7 q11	nicalin	-0.0333925	0.0228932	0.144669	-0.0782623	0.0114773	7	0.987251
303101	103806	103806_303101	Maml1	Chr11 cM	Chr11:50146461-50183138(-)	mastermind like transcriptional coactivator 1	Maml1	Chr10 q22	mastermind-like transcriptional coactivator 1	-0.0313889	0.0215306	0.144876	-0.0735881	0.0108104	8	0.987251
78967	84004	84004_78967	Mcam	Chr9 cM	Chr9:44045946-44054024(+)	melanoma cell adhesion molecule	Mcam	Chr8 q22	melanoma cell adhesion molecule	0.13747	0.0942994	0.144894	-0.0473532	0.322294	8	0.987251
170501	171212	171212_170501	Galnt10	Chr11 cM	Chr11:57536268-57678327(+)	polypeptide N-acetylgalactosaminyltransferase 10	Galnt10	Chr10 q22	polypeptide N-acetylgalactosaminyltransferase 10	-0.0755594	0.0518335	0.144914	-0.177151	0.0260324	8	0.987251
363563	237730	237730_363563	Fbll1	Chr11 cM	Chr11:35688209-35689711(-)	fibrillarin-like 1	Fbll1	Chr10 q12	fibrillarin-like 1	-0.0385487	0.0264524	0.145038	-0.0903945	0.0132972	8	0.987251
286925	12958	12958_286925	Cryba2	Chr1 cM	Chr1:74929093-74932302(-)	crystallin, beta A2	Cryba2	Chr9 q33	crystallin, beta A2	0.0447661	0.0307244	0.145111	-0.0154527	0.104985	8	0.987251
116546	64143	64143_116546	Ralb	Chr1 cM	Chr1:119398035-119432512(-)	v-ral simian leukemia viral oncogene B	Ralb	Chr13 q11	RAS like proto-oncogene B	-0.0383351	0.0263167	0.145204	-0.0899148	0.0132447	8	0.987251
24258	12652	12652_24258	Chga	Chr12 cM	Chr12:102521228-102531287(+)	chromogranin A	Chga	Chr6 q32	chromogranin A	0.0446698	0.0306736	0.145311	-0.0154493	0.104789	8	0.987251
25729	12447	12447_25729	Ccne1	Chr7 cM	Chr7:37797409-37806915(-)	cyclin E1	Ccne1	Chr1 q21	cyclin E1	-0.0270782	0.0185971	0.145381	-0.0635279	0.00937151	8	0.987251
171096	73720	73720_171096	Cst6	Chr19 cM	Chr19:5394733-5399602(-)	cystatin E/M	Cst6	Chr1 q43	cystatin E/M	-0.0381575	0.0262064	0.145383	-0.0895211	0.0132062	8	0.987251
170699	235574	235574_170699	Atp2c1	Chr9 cM	Chr9:105288561-105398456(-)	ATPase, Ca++-sequestering	Atp2c1	Chr8 q32	ATPase secretory pathway Ca2+ transporting 1	0.0417203	0.0286538	0.145388	-0.01444	0.0978807	8	0.987251
84008	53321	53321_84008	Cntnap1	Chr11 cM	Chr11:101065429-101081550(+)	contactin associated protein-like 1	Cntnap1	Chr10 q31	contactin associated protein 1	-0.036853	0.0253187	0.145513	-0.0864768	0.0127707	8	0.987251
364705	20708	20708_364705	Serpinb6b	Chr13 cM	Chr13:33149192-33163050(+)	serine (or cysteine) peptidase inhibitor, clade B, member 6b	Serpinb6b	Chr17 p12	serine (or cysteine) peptidase inhibitor, clade B, member 6b	-0.0670291	0.0460541	0.145547	-0.157294	0.0232353	8	0.987251
85260	12497	12497_85260	Entpd6	Chr2 cM	Chr2:150590962-150613595(+)	ectonucleoside triphosphate diphosphohydrolase 6	Entpd6	Chr3 q41	ectonucleoside triphosphate diphosphohydrolase 6	-0.0316774	0.0217652	0.145555	-0.0743365	0.0109817	8	0.987251
117104	71978	71978_117104	Ppp2r2a	Chr14 cM	Chr14:67251505-67309893(-)	protein phosphatase 2, regulatory subunit B, alpha	Ppp2r2a	Chr15 p12	protein phosphatase 2, regulatory subunit B, alpha	0.037932	0.026068	0.145637	-0.0131604	0.0890244	8	0.987251
89811	22340	22340_89811	Vegfb	Chr19 cM	Chr19:6959841-6965019(-)	vascular endothelial growth factor B	Vegfb	Chr1 q43	vascular endothelial growth factor B	-0.0487231	0.033489	0.145697	-0.11436	0.0169141	8	0.987251
114093	19143	19143_114093	St14	Chr9 cM	Chr9:31000698-31043149(-)	suppression of tumorigenicity 14 (colon carcinoma)	St14	Chr8 q13	ST14 transmembrane serine protease matriptase	0.0644932	0.0443357	0.145764	-0.0224032	0.151389	8	0.987251
170926	70086	70086_170926	Cysltr2	Chr14 cM	Chr14:73263043-73286554(-)	cysteinyl leukotriene receptor 2	Cysltr2	Chr15 p11	cysteinyl leukotriene receptor 2	-0.0580383	0.0399209	0.145993	-0.136282	0.0202052	8	0.987251
314190	271005	271005_314190	Klhdc1	Chr12 cM	Chr12:69287950-69331406(+)	kelch domain containing 1	Klhdc1	Chr6 q24	kelch domain containing 1	-0.0326821	0.022485	0.146084	-0.0767519	0.0113878	8	0.987251
289596	53419	53419_289596	Corin	Chr5 cM	Chr5:72457368-72661816(-)	corin, serine peptidase	Corin	Chr14 p11	corin, serine peptidase	0.0754367	0.0519033	0.14611	-0.0262919	0.177165	8	0.987251
363068	66199	66199_363068	Commd4	Chr9 cM	Chr9:57062319-57065615(-)	COMM domain containing 4	Commd4	Chr8 q24	COMM domain containing 4	-0.0391914	0.0269723	0.146217	-0.092056	0.0136733	8	0.987251
684980	78829	78829_684980	Tsc22d4	Chr5 cM	Chr5:137744274-137758011(+)	Tsc22 domain family, member 4	Tsc22d4	Chr12 q12	TSC22 domain family, member 4	-0.04699	0.0323449	0.146285	-0.110385	0.0164048	8	0.987251
367086	66402	66402_367086	Sln	Chr9 cM	Chr9:53757535-53761133(+)	sarcolipin	Sln	Chr8 q24	sarcolipin	0.0587567	0.0404453	0.146295	-0.0205146	0.138028	8	0.987251
361274	53893	53893_361274	Nudt5	Chr2 cM	Chr2:5849839-5875631(+)	nudix hydrolase 5	Nudt5	Chr17 q12.3	nudix hydrolase 5	-0.050422	0.0347097	0.146314	-0.118452	0.0176078	8	0.987251
499846	320554	320554_499846	Tcp11l1	Chr2 cM	Chr2:104497587-104542525(-)	t-complex 11 like 1	Tcp11l1	Chr3 q32	t-complex 11 like 1	-0.0502024	0.0345639	0.146376	-0.117946	0.0175416	8	0.987251
292126	226243	226243_292126	Habp2	Chr19 cM	Chr19:56275569-56309254(+)	hyaluronic acid binding protein 2	Habp2	Chr1 q55	hyaluronan binding protein 2	-0.0587665	0.0404616	0.146389	-0.13807	0.0205367	7	0.987251
296374	228880	228880_296374	Zmynd8	Chr2 cM	Chr2:165626072-165740896(-)	zinc finger, MYND-type containing 8	Zmynd8	Chr3 q42	zinc finger, MYND-type containing 8	-0.0294379	0.0202718	0.146457	-0.0691699	0.0102941	8	0.987251
315608	140630	140630_315608	Ube4a	Chr9 cM	Chr9:44834425-44876898(-)	ubiquitination factor E4A	Ube4a	Chr8 q22	ubiquitination factor E4A	0.0226589	0.015608	0.14657	-0.00793216	0.05325	8	0.987251
305256	231413	231413_305256	Grsf1	Chr5 cM	Chr5:88807307-88824030(-)	G-rich RNA sequence binding factor 1	Grsf1	Chr14 p22	G-rich RNA sequence binding factor 1	0.0207608	0.0143022	0.146618	-0.00727097	0.0487926	8	0.987251
85472	18975	18975_85472	Polg	Chr7 cM	Chr7:79095979-79116110(-)	polymerase (DNA directed), gamma	Polg	Chr1 q31	DNA polymerase gamma, catalytic subunit	-0.0259574	0.0178827	0.146631	-0.0610068	0.00909206	8	0.987251
294508	27355	27355_294508	Pald1	Chr10 cM	Chr10:61155435-61219309(-)	phosphatase domain containing, paladin 1	Pald1	Chr20 q11	phosphatase domain containing, paladin 1	-0.0477897	0.0329243	0.146641	-0.11232	0.0167408	7	0.987251
56816	50873	50873_56816	Prkn	Chr17 cM	Chr17:11059271-12282248(+)	parkin RBR E3 ubiquitin protein ligase	Prkn	Chr1 q11	parkin RBR E3 ubiquitin protein ligase	-0.0384809	0.0265146	0.146693	-0.0904485	0.0134867	8	0.987251
310348	214048	214048_310348	Larp1b	Chr3 cM	Chr3:40904263-40994669(+)	La ribonucleoprotein 1B	Larp1b	Chr2 q26	La ribonucleoprotein 1B	0.0635862	0.043814	0.146703	-0.0222876	0.14946	8	0.987251
25291	11745	11745_25291	Anxa3	Chr5 cM	Chr5:96941244-96993827(+)	annexin A3	Anxa3	Chr14 p22	annexin A3	0.0491406	0.0338671	0.146784	-0.0172377	0.115519	8	0.987251
24624	66904	66904_24624	Pccb	Chr9 cM	Chr9:100864085-100916951(-)	propionyl Coenzyme A carboxylase, beta polypeptide	Pccb	Chr8 q31	propionyl-CoA carboxylase subunit beta	-0.0271175	0.0186906	0.146817	-0.0637503	0.00951532	8	0.987251
316238	75564	75564_316238	Rsph9	Chr17 cM	Chr17:46432961-46455142(-)	radial spoke head 9 homolog (Chlamydomonas)	Rsph9	Chr9 q12	radial spoke head component 9	-0.0440648	0.0303757	0.146875	-0.1036	0.0154705	8	0.987251
59329	17691	17691_59329	Sik1	Chr17 cM	Chr17:32063224-32074778(-)	salt inducible kinase 1	Sik1	Chr20 p12	salt-inducible kinase 1	-0.0487199	0.0335919	0.146961	-0.114559	0.0171189	8	0.987251
310806	229776	229776_310806	Cdc14a	Chr3 cM	Chr3:116066202-116222390(-)	CDC14 cell division cycle 14A	Cdc14a	Chr2 q42	cell division cycle 14A	-0.0510533	0.0352179	0.147159	-0.120079	0.0179726	8	0.987251
54246	13107	13107_54246	Cyp2f2	Chr7 cM	Chr7:26819380-26833085(+)	cytochrome P450, family 2, subfamily f, polypeptide 2	Cyp2f4	Chr1 q21	cytochrome P450, family 2, subfamily f, polypeptide 4	-0.0698295	0.0481864	0.147294	-0.164273	0.0246141	7	0.987251
298490	106564	106564_298490	Ppcs	Chr4 cM	Chr4:119275727-119279617(-)	phosphopantothenoylcysteine synthetase	Ppcs	Chr5 q36	phosphopantothenoylcysteine synthetase	-0.0564463	0.0389547	0.147331	-0.132796	0.0199035	8	0.987251
691533	232801	232801_691533	Lilra5	Chr7 cM	Chr7:4240753-4246462(+)	leukocyte immunoglobulin-like receptor, subfamily A (with TM domain), member 5	Lilra5	Chr1 q21	leukocyte immunoglobulin like receptor A5	0.0648005	0.0447319	0.147438	-0.0228724	0.152473	8	0.987251
288993	74150	74150_288993	Slc35f5	Chr1 cM	Chr1:125488332-125523557(+)	solute carrier family 35, member F5	Slc35f5	Chr13 q12	solute carrier family 35, member F5	-0.0470623	0.0324905	0.14748	-0.110743	0.016618	8	0.987251
312849	108098	108098_312849	Med21	Chr6 cM	Chr6:146544077-146552098(+)	mediator complex subunit 21	Med21	Chr4 q44	mediator complex subunit 21	0.0363284	0.0250869	0.147588	-0.012841	0.0854978	8	0.987251
29430	15114	15114_29430	Hap1	Chr11 cM	Chr11:100238153-100246954(-)	huntingtin-associated protein 1	Hap1	Chr10 q31	huntingtin-associated protein 1	-0.0547291	0.0378029	0.147687	-0.128821	0.0193632	8	0.987251
94339	26561	26561_94339	Mmp23	Chr4 cM	Chr4:155735112-155737841(-)	matrix metallopeptidase 23	Mmp23	Chr5 q36	matrix metallopeptidase 23	-0.0426212	0.0294416	0.147715	-0.100326	0.0150833	8	0.987251
309157	240518	240518_309157	Peli3	Chr19 cM	Chr19:4979745-4993155(-)	pellino 3	Peli3	Chr1 q43	pellino E3 ubiquitin protein ligase family member 3	-0.0331496	0.0229047	0.147817	-0.0780419	0.0117427	8	0.987251
305449	68294	68294_305449	Mfsd10	Chr5 cM	Chr5:34790988-34794558(-)	major facilitator superfamily domain containing 10	Mfsd10	Chr14 q21	major facilitator superfamily domain containing 10	-0.0411956	0.0284647	0.147827	-0.0969854	0.0145943	8	0.987251
361363	234582	234582_361363	Ccdc102a	Chr8 cM	Chr8:95629497-95644726(-)	coiled-coil domain containing 102A	Ccdc102a	Chr19 p13	coiled-coil domain containing 102A	0.0361261	0.0249622	0.147832	-0.0127989	0.0850511	8	0.987251
360461	66086	66086_360461	Cep20	Chr16 cM	Chr16:14117108-14135269(-)	centrosomal protein 20	Cep20	Chr10 q11	centrosomal protein 20	0.0279535	0.0193214	0.147963	-0.00991576	0.0658227	8	0.987251
300748	69106	69106_300748	Stoml1	Chr9 cM	Chr9:58160447-58169803(+)	stomatin-like 1	Stoml1	Chr8 q24	stomatin like 1	-0.0358611	0.0247916	0.148037	-0.0844517	0.0127296	8	0.987251
65130	12739	12739_65130	Cldn3	Chr5 cM	Chr5:135015068-135016326(+)	claudin 3	Cldn3	Chr12	claudin 3	0.0591974	0.0409291	0.148081	-0.0210221	0.139417	8	0.987251
294753	17434	17434_294753	Mocs2	Chr13 cM	Chr13:114954707-114965956(+)	molybdenum cofactor synthesis 2	Mocs2	Chr2 q14	molybdenum cofactor synthesis 2	-0.0257563	0.0178105	0.14814	-0.0606642	0.00915157	8	0.987251
287670	22123	22123_287670	Psmd3	Chr11 cM	Chr11:98573380-98586804(+)	proteasome (prosome, macropain) 26S subunit, non-ATPase, 3	Psmd3	Chr10 q31	proteasome 26S subunit, non-ATPase 3	-0.0243057	0.0168087	0.14817	-0.0572501	0.00863864	7	0.987251
360895	67223	67223_360895	Rrp15	Chr1 cM	Chr1:186453283-186481555(-)	ribosomal RNA processing 15 homolog	Rrp15	Chr13 q26	ribosomal RNA processing 15 homolog	0.0279787	0.0193493	0.148183	-0.00994521	0.0659025	8	0.987251
500689	69480	69480_500689	Ttc9	Chr12 cM	Chr12:81678023-81714331(+)	tetratricopeptide repeat domain 9	Ttc9	Chr6 q24	tetratricopeptide repeat domain 9	0.0315701	0.0218386	0.148287	-0.0112328	0.074373	8	0.987251
298784	268973	268973_298784	Nlrc4	Chr17 cM	Chr17:74733254-74766140(-)	NLR family, CARD domain containing 4	Nlrc4	Chr6 q13	NLR family, CARD domain containing 4	-0.0746142	0.0516159	0.148299	-0.17578	0.0265511	8	0.987251
116694	73647	73647_116694	Capn9	Chr8 cM	Chr8:125302850-125345470(+)	calpain 9	Capn9	Chr19 q12	calpain 9	-0.0542705	0.0375435	0.148307	-0.127854	0.0193134	8	0.987251
24953	14527	14527_24953	Gcgr	Chr11 cM	Chr11:120421525-120429812(+)	glucagon receptor	Gcgr	Chr10 q32.3	glucagon receptor	-0.093506	0.0646911	0.14834	-0.220298	0.0332864	7	0.987251
100359753	436022	436022_100359753	Dnaaf3	Chr7 cM	Chr7:4525932-4535452(-)	dynein, axonemal assembly factor 3	Dnaaf3	Chr1	dynein, axonemal, assembly factor 3	-0.0908762	0.0628865	0.148435	-0.214131	0.0323791	8	0.987251
313551	230696	230696_313551	AU022252	Chr4 cM	Chr4:119078576-119089985(-)	expressed sequence AU022252	C5h1orf50	Chr5 q36	similar to human chromosome 1 open reading frame 50	-0.0385542	0.0266877	0.148557	-0.0908611	0.0137526	8	0.987251
171050	19070	19070_171050	Mob4	Chr1 cM	Chr1:55170404-55194058(+)	MOB family member 4, phocein	Mob4	Chr9 q31	MOB family member 4, phocein	0.0355064	0.0245834	0.148647	-0.0126761	0.083689	8	0.987251
56042	56041	56041_56042	Uso1	Chr5 cM	Chr5:92285797-92350657(+)	USO1 vesicle docking factor	Uso1	Chr14 p22	USO1 vesicle transport factor	0.0205168	0.0142069	0.148699	-0.00732821	0.0483618	8	0.987251
367298	22626	22626_367298	Slc23a3	Chr1 cM	Chr1:75102185-75110534(-)	solute carrier family 23 (nucleobase transporters), member 3	Slc23a3	Chr9 q33	solute carrier family 23, member 3	0.0756634	0.0524126	0.148849	-0.0270634	0.17839	8	0.987251
114122	13003	13003_114122	Vcan	Chr13 cM	Chr13:89803431-89890628(-)	versican	Vcan	Chr2 q12	versican	0.0434855	0.0301235	0.148859	-0.0155555	0.102526	8	0.987251
259248	20502	20502_259248	Slc16a2	ChrX cM	ChrX:102741020-102865589(-)	solute carrier family 16 (monocarboxylic acid transporters), member 2	Slc16a2	ChrX q22	solute carrier family 16 member 2	-0.050549	0.0350175	0.14887	-0.119182	0.0180841	8	0.987251
303835	224055	224055_303835	Rtp2	Chr16 cM	Chr16:23744298-23749544(-)	receptor transporter protein 2	Rtp2	Chr11 q23	receptor (chemosensory) transporter protein 2	-0.0809932	0.0561289	0.149024	-0.191004	0.0290174	7	0.987251
171352	13113	13113_171352	Cyp3a13	Chr5 cM	Chr5:137891194-137919881(-)	cytochrome P450, family 3, subfamily a, polypeptide 13	Cyp3a9	Chr12 q11	cytochrome P450, family 3, subfamily a, polypeptide 9	0.118187	0.0819074	0.149041	-0.0423491	0.278722	8	0.987251
499980	75172	75172_499980	Ccdc146	Chr5 cM	Chr5:21497959-21629675(-)	coiled-coil domain containing 146	Ccdc146	Chr4 q11	coiled-coil domain containing 146	-0.0580112	0.0402242	0.149247	-0.136849	0.0208268	8	0.987251
316369	17974	17974_316369	Nck2	Chr1 cM	Chr1:43484643-43609678(+)	non-catalytic region of tyrosine kinase adaptor protein 2	Nck2	Chr9 q22	NCK adaptor protein 2	0.0278082	0.019287	0.149357	-0.00999375	0.0656101	8	0.987251
58966	54409	54409_58966	Ramp2	Chr11 cM	Chr11:101137160-101139076(+)	receptor (calcitonin) activity modifying protein 2	Ramp2	Chr10 q31	receptor activity modifying protein 2	-0.0360615	0.0250138	0.149397	-0.0850877	0.0129646	8	0.987251
116690	269116	269116_116690	Nfasc	Chr1 cM	Chr1:132492428-132669535(-)	neurofascin	Nfasc	Chr13 q13	neurofascin	0.0389287	0.0270249	0.149733	-0.0140391	0.0918965	8	0.987251
315763	69606	69606_315763	Mtfmt	Chr9 cM	Chr9:65343064-65360336(+)	mitochondrial methionyl-tRNA formyltransferase	Mtfmt	Chr8 q24	mitochondrial methionyl-tRNA formyltransferase	-0.0393325	0.0273239	0.150011	-0.0928863	0.0142213	8	0.987251
84401	67959	67959_84401	Puf60	Chr15 cM	Chr15:75942031-75952773(-)	poly-U binding splicing factor 60	Puf60	Chr7 q34	poly-U binding splicing factor 60	-0.0308841	0.0214584	0.150079	-0.0729418	0.0111737	8	0.987251
116656	98828	98828_116656	Cdc123	Chr2 cM	Chr2:5799105-5849975(-)	cell division cycle 123	Cdc123	Chr17 q12.3	cell division cycle 123	0.0212069	0.0147387	0.15019	-0.00768039	0.0500943	8	0.987251
85430	64209	64209_85430	Herpud1	Chr8 cM	Chr8:95113066-95122005(+)	homocysteine-inducible, endoplasmic reticulum stress-inducible, ubiquitin-like domain member 1	Herpud1	Chr19 p13	homocysteine inducible ER protein with ubiquitin like domain 1	0.0346355	0.0240732	0.150218	-0.012547	0.081818	8	0.987251
295645	94229	94229_295645	Slc4a10	Chr2 cM	Chr2:61876806-62157074(+)	solute carrier family 4, sodium bicarbonate cotransporter-like, member 10	Slc4a10	Chr3 q21	solute carrier family 4 member 10	-0.0329593	0.0229103	0.150259	-0.0778627	0.0119442	8	0.987251
59117	239528	239528_59117	Ago2	Chr15 cM	Chr15:72967693-73056777(-)	argonaute RISC catalytic subunit 2	Ago2	Chr7 q34	argonaute RISC catalytic component 2	-0.0647664	0.0450237	0.150293	-0.153011	0.0234783	8	0.987251
307410	66810	66810_307410	Rbm22	Chr18 cM	Chr18:60693858-60705801(+)	RNA binding motif protein 22	Rbm22	Chr18 q12.1	RNA binding motif protein 22	-0.028498	0.0198112	0.150298	-0.0673272	0.0103313	8	0.987251
290350	94352	94352_290350	Loxl2	Chr14 cM	Chr14:69846517-69933283(+)	lysyl oxidase-like 2	Loxl2	Chr15 p11	lysyl oxidase-like 2	0.0636409	0.044242	0.1503	-0.0230719	0.150354	8	0.987251
500685	217682	217682_500685	Plekhd1	Chr12 cM	Chr12:80739375-80770990(+)	pleckstrin homology domain containing, family D (with coiled-coil domains) member 1	Plekhd1	Chr6 q24	pleckstrin homology and coiled-coil domain containing D1	-0.0320862	0.0223173	0.15051	-0.0758273	0.0116548	8	0.987251
54398	54397	54397_54398	Ppt2	Chr17 cM	Chr17:34835636-34847484(-)	palmitoyl-protein thioesterase 2	Ppt2	Chr20 p12	palmitoyl-protein thioesterase 2	-0.0766326	0.053308	0.150563	-0.181114	0.0278491	8	0.987251
297814	12319	12319_297814	Car8	Chr4 cM	Chr4:8143362-8239041(-)	carbonic anhydrase 8	Car8	Chr5 q13	carbonic anhydrase 8	0.0579686	0.0403277	0.150594	-0.0210723	0.13701	8	0.987251
361073	338337	338337_361073	Cog3	Chr14 cM	Chr14:75939790-75991998(-)	component of oligomeric golgi complex 3	Cog3	Chr15 q11	component of oligomeric golgi complex 3	-0.0282777	0.0196723	0.150594	-0.0668347	0.0102793	8	0.987251
360534	94091	94091_360534	Trim11	Chr11 cM	Chr11:58868919-58882284(+)	tripartite motif-containing 11	Trim11	Chr10 q22	tripartite motif-containing 11	-0.0253655	0.0176495	0.150668	-0.059958	0.00922696	8	0.987251
298138	242505	242505_298138	Rasef	Chr4 cM	Chr4:73632816-73709231(-)	RAS and EF hand domain containing	Rasef	Chr5 q31	RAS and EF hand domain containing	-0.0351811	0.0244858	0.150777	-0.0831724	0.0128103	7	0.987251
312787	14760	14760_312787	Gpr19	Chr6 cM	Chr6:134846055-134875157(-)	G protein-coupled receptor 19	Gpr19	Chr4 q43	G protein-coupled receptor 19	-0.0717625	0.0499507	0.150813	-0.169664	0.0261391	8	0.987251
309678	216131	216131_309678	Trappc10	Chr10 cM	Chr10:78022559-78080475(-)	trafficking protein particle complex 10	Trappc10	Chr20 p12	trafficking protein particle complex subunit 10	0.023067	0.0160598	0.150911	-0.00840959	0.0545435	8	0.987251
499022	19317	19317_499022	Qki	Chr17 cM	Chr17:10425480-10538706(-)	quaking, KH domain containing RNA binding	Qki	Chr1 q11	QKI, KH domain containing RNA binding	0.0346122	0.0241021	0.150984	-0.0126271	0.0818515	8	0.987251
291676	71242	71242_291676	Spata24	Chr18 cM	Chr18:35789742-35795239(-)	spermatogenesis associated 24	Spata24	Chr18 p11	spermatogenesis associated 24	-0.0554749	0.0386341	0.151029	-0.131196	0.0202465	8	0.987251
302967	76498	76498_302967	Paqr4	Chr17 cM	Chr17:23955160-23959841(-)	progestin and adipoQ receptor family member IV	Paqr4	Chr10 q12	progestin and adipoQ receptor family member 4	-0.0262653	0.0182923	0.151039	-0.0621175	0.00958684	8	0.987251
307715	64379	64379_307715	Irx6	Chr8 cM	Chr8:93400917-93407584(+)	Iroquois homeobox 6	Irx6	Chr19 p11	iroquois homeobox 6	-0.0508149	0.0354062	0.151231	-0.12021	0.01858	8	0.987251
117519	50868	50868_117519	Keap1	Chr9 cM	Chr9:21141026-21150628(-)	kelch-like ECH-associated protein 1	Keap1	Chr8 q13	Kelch-like ECH-associated protein 1	-0.0257223	0.0179233	0.151249	-0.0608514	0.00940668	8	0.987251
365466	93721	93721_365466	Cpn1	Chr19 cM	Chr19:43944746-43974990(-)	carboxypeptidase N, polypeptide 1	Cpn1	Chr1 q54	carboxypeptidase N subunit 1	0.0711533	0.0495841	0.151287	-0.0260298	0.168336	8	0.987251
291709	67453	67453_291709	Slc25a46	Chr18 cM	Chr18:31713217-31743585(-)	solute carrier family 25, member 46	Slc25a46	Chr18 p12	solute carrier family 25, member 46	0.0218674	0.0152411	0.151354	-0.00800464	0.0517395	8	0.987251
308346	330460	330460_308346	Tmem150b	Chr7 cM	Chr7:4709831-4728248(-)	transmembrane protein 150B	Tmem150b	Chr1 q12	transmembrane protein 150B	0.0385835	0.0268929	0.15137	-0.0141256	0.0912926	8	0.987251
294568	83767	83767_294568	Wasf1	Chr10 cM	Chr10:40759476-40814565(+)	WASP family, member 1	Wasf1	Chr20	WASP family member 1	-0.0311924	0.0217614	0.151748	-0.0738439	0.0114591	8	0.987251
300992	56808	56808_300992	Cacna2d2	Chr9 cM	Chr9:107276948-107406545(+)	calcium channel, voltage-dependent, alpha 2/delta subunit 2	Cacna2d2	Chr8 q32	calcium voltage-gated channel auxiliary subunit alpha2delta 2	0.0858503	0.0599138	0.151888	-0.0315787	0.203279	8	0.987251
293205	258356	258356_293205	Or51f23	Chr7 cM	Chr7:102452687-102453637(+)	olfactory receptor family 51 subfamily F member 23	Or51f23c	Chr1 q32	olfactory receptor family 51 subfamily F member 23C	-0.0820559	0.057267	0.151896	-0.194297	0.0301854	7	0.987251
29457	17760	17760_29457	Map6	Chr7 cM	Chr7:98916654-98986344(+)	microtubule-associated protein 6	Map6	Chr1 q32	microtubule-associated protein 6	0.0326672	0.0227996	0.151916	-0.0120192	0.0773536	8	0.987251
114506	11732	11732_114506	Ank	Chr15 cM	Chr15:27466763-27594995(+)	progressive ankylosis	Ankh	Chr2 q22	ANKH inorganic pyrophosphate transport regulator	-0.0264814	0.0184857	0.15199	-0.0627127	0.00974984	8	0.987251
305373	15354	15354_305373	Hmgb3	ChrX cM	ChrX:70599523-70604261(+)	high mobility group box 3	Hmgb3	ChrX	high mobility group box 3	0.0454839	0.031752	0.152009	-0.0167489	0.107717	8	0.987251
315820	208943	208943_315820	Myo5c	Chr9 cM	Chr9:75139302-75212733(+)	myosin VC	Myo5c	Chr8 q24	myosin VC	0.125753	0.0878205	0.152165	-0.0463724	0.297877	8	0.987251
113976	50790	50790_113976	Acsl4	ChrX cM	ChrX:141100989-141173531(-)	acyl-CoA synthetase long-chain family member 4	Acsl4	ChrX q33	acyl-CoA synthetase long-chain family member 4	0.0614854	0.0429458	0.15223	-0.0226867	0.145658	8	0.987251
302981	79043	79043_302981	Spsb3	Chr17 cM	Chr17:25105617-25111126(+)	splA/ryanodine receptor domain and SOCS box containing 3	Spsb3	Chr10 q12	splA/ryanodine receptor domain and SOCS box containing 3	-0.021726	0.0151763	0.152267	-0.0514711	0.00801906	8	0.987251
362170	11800	11800_362170	Api5	Chr2 cM	Chr2:94242073-94268490(-)	apoptosis inhibitor 5	Api5	Chr3 q31	apoptosis inhibitor 5	0.0218222	0.0152449	0.152305	-0.00805733	0.0517017	8	0.987251
303456	217109	217109_303456	Utp18	Chr11 cM	Chr11:93750069-93776592(-)	UTP18 small subunit processome component	Utp18	Chr10 q26	UTP18 small subunit processome component	0.0392616	0.0274328	0.152376	-0.0145058	0.093029	8	0.987251
54294	19737	19737_54294	Rgs5	Chr1 cM	Chr1:169483070-169523367(+)	regulator of G-protein signaling 5	Rgs5	Chr13 q24	regulator of G-protein signaling 5	-0.0441533	0.0308629	0.152537	-0.104644	0.0163369	8	0.987251
295952	68170	68170_295952	Iftap	Chr2 cM	Chr2:101391124-101459376(-)	intraflagellar transport associated protein	Iftap	Chr3 q31	intraflagellar transport associated protein	0.0355826	0.0248738	0.152567	-0.0131692	0.0843344	8	0.987251
300046	14731	14731_300046	Gpaa1	Chr15 cM	Chr15:76215494-76219099(+)	GPI anchor attachment protein 1	Gpaa1	Chr7 q34	glycosylphosphatidylinositol anchor attachment 1	-0.0304085	0.0212628	0.15268	-0.0720828	0.0112657	8	0.987251
170844	319944	319944_170844	Taf2	Chr15 cM	Chr15:54878527-54935548(-)	TATA-box binding protein associated factor 2	Taf2	Chr7 q32	TATA-box binding protein associated factor 2	0.0301408	0.0210812	0.152788	-0.0111775	0.0714592	8	0.987251
25146	13074	13074_25146	Cyp17a1	Chr19 cM	Chr19:46655604-46661439(-)	cytochrome P450, family 17, subfamily a, polypeptide 1	Cyp17a1	Chr1 q54	cytochrome P450, family 17, subfamily a, polypeptide 1	-0.0592011	0.0414088	0.15281	-0.140361	0.0219586	7	0.987251
291689	52563	52563_291689	Cdc23	Chr18 cM	Chr18:34764004-34784788(-)	CDC23 cell division cycle 23	Cdc23	Chr18 p12	cell division cycle 23	-0.0252238	0.0176436	0.152823	-0.0598047	0.00935702	7	0.987251
25229	12669	12669_25229	Chrm1	Chr19 cM	Chr19:8641369-8660970(+)	cholinergic receptor, muscarinic 1, CNS	Chrm1	Chr1 q43	cholinergic receptor, muscarinic 1	-0.0461779	0.0323027	0.15285	-0.10949	0.0171342	8	0.987251
317464	17692	17692_317464	Msl3	ChrX cM	ChrX:167437113-167456894(-)	MSL complex subunit 3	Msl3	ChrX q13	MSL complex subunit 3	0.0294172	0.0205829	0.152945	-0.0109245	0.0697589	8	0.987251
500906	72318	72318_500906	Cyth4	Chr15 cM	Chr15:78481247-78506219(+)	cytohesin 4	Cyth4	Chr7 q34	cytohesin 4	-0.0390081	0.0272943	0.152956	-0.0925039	0.0144877	8	0.987251
317676	56743	56743_317676	Lat2	Chr5 cM	Chr5:134628876-134643879(-)	linker for activation of T cells family, member 2	Lat2	Chr12 q12	linker for activation of T cells family, member 2	-0.0557685	0.0390261	0.153003	-0.132258	0.0207213	8	0.987251
305307	231293	231293_305307	Cwh43	Chr5 cM	Chr5:73563418-73610778(+)	cell wall biogenesis 43 C-terminal homolog	Cwh43	Chr14 p11	cell wall biogenesis 43 C-terminal homolog	0.0594609	0.0416264	0.153165	-0.0221254	0.141047	8	0.987251
300981	109652	109652_300981	Acy1	Chr9 cM	Chr9:106310180-106315518(-)	aminoacylase 1	Acy1	Chr8 q32	aminoacylase 1	-0.0368316	0.0257954	0.15334	-0.0873897	0.0137265	8	0.987251
363616	71520	71520_363616	Grap	Chr11 cM	Chr11:61544091-61563610(+)	GRB2-related adaptor protein	Grap	Chr10 q22	GRB2-related adaptor protein	0.0704749	0.0493829	0.153548	-0.0263139	0.167264	8	0.987251
314637	106947	106947_314637	Slc39a3	Chr10 cM	Chr10:80864374-80873169(-)	solute carrier family 39 (zinc transporter), member 3	Slc39a3	Chr7 q11	solute carrier family 39 member 3	-0.0232365	0.0162838	0.15359	-0.0551522	0.0086793	8	0.987251
84046	20666	20666_84046	Sox11	Chr12 cM	Chr12:27384263-27392573(-)	SRY (sex determining region Y)-box 11	Sox11	Chr6 q16	SRY-box transcription factor 11	0.0805169	0.0564341	0.153654	-0.0300919	0.191126	8	0.987251
367112	208982	208982_367112	Hmgcll1	Chr9 cM	Chr9:75922137-76043632(+)	3-hydroxymethyl-3-methylglutaryl-Coenzyme A lyase-like 1	Hmgcll1	Chr8 q24	3-hydroxy-3-methylglutaryl-CoA lyase like 1	-0.0400443	0.0280689	0.153684	-0.0950584	0.0149698	8	0.987251
500870	105837	105837_500870	Mtbp	Chr15 cM	Chr15:55420804-55489819(+)	Mdm2, transformed 3T3 cell double minute p53 binding protein	Mtbp	Chr7 q32	MDM2 binding protein	0.0403055	0.0282574	0.153762	-0.015078	0.0956891	8	0.987251
315936	245007	245007_315936	Zbtb38	Chr9 cM	Chr9:96564820-96613728(-)	zinc finger and BTB domain containing 38	Zbtb38	Chr8 q31	zinc finger and BTB domain containing 38	0.0272957	0.0191479	0.154007	-0.0102335	0.064825	8	0.987251
305367	212285	212285_305367	Arap2	Chr5 cM	Chr5:62759788-62923502(-)	ArfGAP with RhoGAP domain, ankyrin repeat and PH domain 2	Arap2	Chr14 q11	ArfGAP with RhoGAP domain, ankyrin repeat and PH domain 2	0.0584645	0.041017	0.154049	-0.0219273	0.138856	8	0.987251
305549	67245	67245_305549	Peli1	Chr11 cM	Chr11:21041291-21100323(+)	pellino 1	Peli1	Chr14 q22	pellino E3 ubiquitin protein ligase 1	-0.0382696	0.0268501	0.154069	-0.0908949	0.0143557	8	0.987251
360961	17122	17122_360961	Mxd4	Chr5 cM	Chr5:34331227-34345064(-)	Max dimerization protein 4	Mxd4	Chr14 q21	Max dimerization protein 4	-0.026918	0.0188916	0.154196	-0.063945	0.0101089	8	0.987251
360417	237523	237523_360417	Ptprq	Chr10 cM	Chr10:107352910-107555912(-)	protein tyrosine phosphatase receptor type Q	Ptprq	Chr7 q21	protein tyrosine phosphatase, receptor type, Q	0.0539285	0.0378501	0.154218	-0.0202564	0.128113	8	0.987251
679921	246154	246154_679921	Vasn	Chr16 cM	Chr16:4457805-4468666(+)	vasorin	Vasn	Chr10 q12	vasorin	-0.0341989	0.0240039	0.154236	-0.0812456	0.0128478	8	0.987251
317580	19337	19337_317580	Rab33a	ChrX cM	ChrX:47608162-47619109(+)	RAB33A, member RAS oncogene family	Rab33a	ChrX q36	RAB33A, member RAS oncogene family	0.0444734	0.0312185	0.154276	-0.0167136	0.105661	8	0.987251
407760	16679	16679_407760	Krt86	Chr15 cM	Chr15:101371359-101377864(+)	keratin 86	Krt86	Chr7 q36	keratin 86	0.0401359	0.0281784	0.154345	-0.0150928	0.0953647	7	0.987251
25493	18035	18035_25493	Nfkbia	Chr12 cM	Chr12:55536195-55539432(-)	nuclear factor of kappa light polypeptide gene enhancer in B cells inhibitor, alpha	Nfkbia	Chr6 q23	NFKB inhibitor alpha	-0.0623284	0.0437634	0.154385	-0.148103	0.0234464	8	0.987251
24890	13982	13982_24890	Esr1	Chr10 cM	Chr10:4561989-4955633(+)	estrogen receptor 1 (alpha)	Esr1	Chr1 q11	estrogen receptor 1	0.0818372	0.0574723	0.154463	-0.0308064	0.194481	7	0.987251
297594	14793	14793_297594	Cdca3	Chr6 cM	Chr6:124806533-124810664(+)	cell division cycle associated 3	Cdca3	Chr4 q42	cell division cycle associated 3	0.0790898	0.0555456	0.154484	-0.0297776	0.187957	8	0.987251
308518	110959	110959_308518	Nudt19	Chr7 cM	Chr7:35246610-35255729(-)	nudix hydrolase 19	Nudt19	Chr1 q21	nudix hydrolase 19	-0.0293176	0.020602	0.154722	-0.0696967	0.0110615	8	0.987251
89810	14539	14539_89810	Opn1mw	ChrX cM	ChrX:73171072-73194362(+)	opsin 1 (cone pigments), medium-wave-sensitive (color blindness, deutan)	Opn1mw	ChrX	opsin 1, medium wave sensitive	-0.0790376	0.0555445	0.154748	-0.187903	0.0298277	7	0.987251
294011	94279	94279_294011	Sfxn2	Chr19 cM	Chr19:46561798-46585340(+)	sideroflexin 2	Sfxn2	Chr1 q54	sideroflexin 2	-0.078878	0.0554457	0.154847	-0.18755	0.0297935	8	0.987251
29645	19271	19271_29645	Ptprj	Chr2 cM	Chr2:90260098-90410939(-)	protein tyrosine phosphatase receptor type J	Ptprj	Chr3 q24	protein tyrosine phosphatase, receptor type, J	0.0299189	0.021038	0.154987	-0.0113148	0.0711527	8	0.987251
311437	215653	215653_311437	Rassf2	Chr2 cM	Chr2:131834770-131872336(-)	Ras association (RalGDS/AF-6) domain family member 2	Rassf2	Chr3 q36	Ras association domain family member 2	0.0453735	0.0319212	0.155194	-0.0171909	0.107938	8	0.987251
81823	23991	23991_81823	Cib1	Chr7 cM	Chr7:79876904-79882553(-)	calcium and integrin binding 1	Cib1	Chr1 q31	calcium and integrin binding 1	-0.026556	0.0186836	0.155214	-0.0631753	0.0100632	8	0.987251
310917	55932	55932_310917	Gbp3	Chr3 cM	Chr3:142265787-142278970(+)	guanylate binding protein 3	Gbp4	Chr2 q44	guanylate binding protein 4	-0.0555576	0.0390895	0.155231	-0.132172	0.0210563	8	0.987251
300066	106039	106039_300066	Gga1	Chr15 cM	Chr15:78761390-78778785(+)	golgi associated, gamma adaptin ear containing, ARF binding protein 1	Gga1	Chr7 q34	golgi associated, gamma adaptin ear containing, ARF binding protein 1	-0.0207086	0.0145703	0.155235	-0.0492659	0.00784879	8	0.987251
499191	83485	83485_499191	Ngrn	Chr7 cM	Chr7:79910963-79915122(+)	neugrin, neurite outgrowth associated	Ngrn	Chr1 q31	neugrin, neurite outgrowth associated	0.0245486	0.0172731	0.155258	-0.00930612	0.0584034	8	0.987251
499893	69596	69596_499893	Ap5s1	Chr2 cM	Chr2:131052280-131055434(+)	adaptor-related protein 5 complex, sigma 1 subunit	Ap5s1	Chr3 q36	adaptor related protein complex 5 subunit sigma 1	-0.04073	0.0286642	0.155335	-0.0969108	0.0154508	8	0.987251
114504	17703	17703_114504	Msx3	Chr7 cM	Chr7:139626070-139629001(-)	msh homeobox 3	Msx3	Chr1 q41	msh homeobox 3	0.0748401	0.0526743	0.155372	-0.0283996	0.17808	7	0.987251
288092	67846	67846_288092	Tmem39a	Chr16 cM	Chr16:38379060-38412524(+)	transmembrane protein 39a	Tmem39a	Chr11 q21	transmembrane protein 39a	-0.0284578	0.0200355	0.155502	-0.0677267	0.0108112	8	0.987251
305895	28199	28199_305895	Dcaf11	Chr14 cM	Chr14:55797463-55807522(+)	DDB1 and CUL4 associated factor 11	Dcaf11	Chr15 p13	DDB1 and CUL4 associated factor 11	-0.0453222	0.0319181	0.155621	-0.10788	0.0172361	8	0.987251
303024	103583	103583_303024	Fbxw11	Chr11 cM	Chr11:32592724-32696816(+)	F-box and WD-40 domain protein 11	Fbxw11	Chr10 q12	F-box and WD repeat domain containing 11	-0.0328287	0.0231276	0.155766	-0.078158	0.0125007	8	0.987251
25094	17342	17342_25094	Mitf	Chr6 cM	Chr6:97784013-97998310(+)	melanogenesis associated transcription factor	Mitf	Chr4 q34	melanocyte inducing transcription factor	0.0387079	0.0272724	0.15581	-0.014745	0.0921607	8	0.987251
298532	24084	24084_298532	Tekt2	Chr4 cM	Chr4:126215914-126219481(-)	tektin 2	Tekt2	Chr5 q36	tektin 2	0.092915	0.0654741	0.155867	-0.0354119	0.221242	7	0.987251
689210	30051	30051_689210	Spdef	Chr17 cM	Chr17:27933326-27947929(-)	SAM pointed domain containing ets transcription factor	Spdef	Chr20 p12	SAM pointed domain containing ets transcription factor	0.0556616	0.0392277	0.155917	-0.0212232	0.132546	8	0.987251
287918	74319	74319_287918	Mettl23	Chr11 cM	Chr11:116734341-116740566(+)	methyltransferase like 23	Mettl23	Chr10 q32.2	methyltransferase 23, arginine	-0.041672	0.0293829	0.156122	-0.0992614	0.0159175	8	0.987251
25550	20510	20510_25550	Slc1a1	Chr19 cM	Chr19:28812535-28891360(+)	solute carrier family 1 (neuronal/epithelial high affinity glutamate transporter, system Xag), member 1	Slc1a1	Chr1 q52	solute carrier family 1 member 1	-0.0523752	0.0369359	0.15619	-0.124768	0.0200179	8	0.987251
689883	84505	84505_689883	Setdb1	Chr3 cM	Chr3:95230836-95264513(-)	SET domain, bifurcated 1	Setdb1	Chr2 q34	SET domain bifurcated histone lysine methyltransferase 1	-0.0309409	0.0218204	0.156196	-0.073708	0.0118262	8	0.987251
[truncated: 10,349 more rows]

## Sheet: Column Definitions
Column Name	Definition
Gene Annotation Columns:
[truncated: 18 more rows]
