# Supplementary material for: The Converging Effects of Different Categories of Antidepressants on the Brain: A Systematic Meta‐Analysis of Public Transcriptional Profiling Data From the Hippocampus and Cortex
Source: J Neurochem. 2026 Jul 3;170(7):e70502. doi: 10.1111/jnc.70502 (PMC13329748; doi:10.1111/jnc.70502)
Supplement: Supplementary file 8 — Table S10: Exploratory hippocampal results from a meta‐regression including antidepressant type (non‐traditional vs. traditional) and dissection (DG vs. whole hippocampus) as co‐variates (16,494 genes, 16,442 stable meta‐analysis estimates). [file JNC-170-e70502-s005.xlsx]

## Sheet: metaOutputFDR_orderedByPval
Rat_EntrezGene.ID	Mouse_EntrezGene.ID	MouseVsRat_EntrezGene.ID	Mouse_Symbol	Mouse_Genetic.Location	Mouse_Genome.Coordinates..mouse..GRCm39.human..GRCh38.	Mouse_Name	Rat_Symbol	Rat_Genetic.Location	Rat_Name	Log2FC_AD_vs_Ctrl	Log2FC_ADType_NonTradvsTrad	Log2FC_Dissection_DG_vs_HPC	SE_AD	SE_ADType	SE_Dissection	pval_AD	pval_ADType	pval_Dissection	CI_lb_AD	CI_lb_ADType	CI_lb_Dissection	CI_ub_AD	CI_ub_ADType	CI_ub_Dissection	AD_FDR	ADType_FDR	Dissection_FDR	Number_Of_Comparisons	Number_of_Coefficients	tau2_ResidualHeterogeneity	SE_tau2_ResidualHeterogeneity	QE_CochransQ_Teststat	QEp_CochransQ_pval	I2_PercentVar_TrueHeterogeneity	H2_Ratio_EffectHetero_overSamplVar	QM_ModeratorOmnibusTest	QMp_Pval_ModeratorOmnibusTest
24525	16653	16653_24525	Kras	Chr6 cM	Chr6:145162425-145195965(-)	Kirsten rat sarcoma viral oncogene homolog	Kras	Chr4 q44	KRAS proto-oncogene, GTPase	0.0968374	0.0519576	0.279787	0.0128345	0.0242372	0.0288144	4.51886451843907e-14	0.0320562	2.73427481905157e-22	0.0716824	0.00445346	0.223312	0.121992	0.0994616	0.336262	7.4534151367134e-10	0.436611	4.50991288654366e-18	22	3	0	0.000609003	17.7263	0.540783	0	1	102.534	5.43155713377423e-23
308757	140481	140481_308757	Man2a2	Chr7 cM	Chr7:79998845-80021123(-)	mannosidase 2, alpha 2	Man2a2	Chr1 q31	mannosidase, alpha, class 2A, member 2	-0.0772687	-0.0514708	-0.177931	0.0116147	0.0224378	0.0242852	2.87866265822442e-11	0.0217941	2.35879153322032e-13	-0.100033	-0.095448	-0.225529	-0.0545043	-0.00749362	-0.130332	2.37403309423768e-07	0.393253	7.78118150978718e-10	22	3	0	0.000671267	16.2728	0.639009	0	1	53.8512	2.02473270715246e-12
290558	70021	70021_290558	Nt5dc2	Chr14 cM	Chr14:30853046-30861081(+)	5'-nucleotidase domain containing 2	Nt5dc2	Chr16 p16	5'-nucleotidase domain containing 2	-0.243447	0.0461896	-0.430676	0.0383028	0.0715247	0.0810828	2.07278225690113e-10	0.518418	1.08687605734213e-07	-0.318519	-0.0939962	-0.589596	-0.168375	0.186375	-0.271757	1.13961568484424e-06	0.924967	2.9878222816335e-05	20	3	0.0076481	0.005999	38.3045	0.00223155	50.698	2.02831	39.8069	2.27006685402553e-09
309858	140740	140740_309858	Sec63	Chr10 cM	Chr10:42637492-42708510(+)	SEC63 homolog, protein translocation regulator	Sec63	Chr20 q13	SEC63 homolog, protein translocation regulator	0.0861564	0.0387661	0.181082	0.0139832	0.0250914	0.031407	7.20939848484092e-10	0.122347	8.13331819170878e-09	0.0587498	-0.0104121	0.119526	0.113563	0.0879443	0.242639	2.90998174191681e-06	0.667859	4.33517771527935e-06	22	3	1.98602938611557e-07	0.000544784	18.3246	0.500859	0.00758338	1.00008	34.7165	2.89340161855797e-08
298002	69961	69961_298002	Rpp25l	Chr4 cM	Chr4:41712033-41713517(-)	ribonuclease P/MRP 25 subunit-like	Rpp25l	Chr5 q22	ribonuclease P/MRP subunit p25 like	-0.0824018	-0.0339269	-0.107465	0.0134437	0.0262081	0.0284846	8.82133424856558e-10	0.195486	0.000161454	-0.108751	-0.0852939	-0.163294	-0.0560526	0.01744	-0.0516366	2.90998174191681e-06	0.758009	0.00657989	22	3	3.07606375644933e-07	0.000849111	22.6682	0.252273	0.00863985	1.00009	14.3844	0.000752427
305633	71914	71914_305633	Antxr2	Chr5 cM	Chr5:98032547-98178876(-)	anthrax toxin receptor 2	Antxr2	Chr14 p22	ANTXR cell adhesion molecule 2	-0.384194	-0.0639276	-0.772084	0.0639382	0.122067	0.110283	1.86861192275613e-09	0.60048	2.54217905618582e-12	-0.50951	-0.303174	-0.988234	-0.258877	0.175319	-0.555934	4.68332629573272e-06	0.946451	5.24133766909111e-09	12	3	0.00984916	0.0128117	14.667	0.100499	36.434	1.57317	55.088	1.09094199060086e-12
316406	73467	73467_316406	1700066M21Rik	Chr1 cM	Chr1:57416779-57424582(+)	RIKEN cDNA 1700066M21 gene	C9h2orf69	Chr9 q31	similar to human chromosome 2 open reading frame 69	0.0948264	0.0620288	0.221738	0.0158075	0.0331848	0.0355886	1.98758846066018e-09	0.0615961	4.64645701903354e-10	0.0638442	-0.00301224	0.151986	0.125809	0.12707	0.29149	4.68332629573272e-06	0.544362	4.25770344844107e-07	20	3	0	0.00110511	6.36058	0.990417	0	1	40.1264	1.93495107767177e-09
294696	66128	66128_294696	Mrps36	Chr13 cM	Chr13:100872463-100881167(-)	mitochondrial ribosomal protein S36	Kgd4	Chr2 q12	alpha-ketoglutarate dehydrogenase subunit 4	0.0765892	-0.0068933	0.0913776	0.0131481	0.0259789	0.0282149	5.70686754008132e-09	0.790746	0.00120104	0.0508195	-0.057811	0.0360775	0.102359	0.0440244	0.146678	1.17661341507627e-05	0.977985	0.0265986	18	3	0	0.000846533	16.1129	0.374585	0	1	13.1279	0.0014103
302998	68347	68347_302998	Mettl26	Chr17 cM	Chr17:26094474-26096137(+)	methyltransferase like 26	Mettl26	Chr10 q12	methyltransferase like 26	-0.121659	-0.00188146	-0.205012	0.021237	0.0462348	0.0470965	1.01234607486417e-08	0.96754	1.34278406162515e-05	-0.163283	-0.0925	-0.297319	-0.0800355	0.0887371	-0.112704	1.8552929065344e-05	0.998484	0.00118919	20	3	0.00309333	0.00258818	30.8484	0.0208369	43.7057	1.77638	24.0288	6.05647168017503e-06
312709	30853	30853_312709	Mlf2	Chr6 cM	Chr6:124908351-124913112(+)	myeloid leukemia factor 2	Mlf2	Chr4 q42	myeloid leukemia factor 2	0.07659	-0.0352975	0.105649	0.0134496	0.0296128	0.0321931	1.23666598332724e-08	0.233274	0.00103171	0.0502293	-0.0933375	0.0425518	0.102951	0.0227425	0.168746	1.89409088862245e-05	0.794635	0.0241094	22	3	0	0.000726781	26.8312	0.108646	0	1	23.6492	7.32216120959884e-06
291709	67453	67453_291709	Slc25a46	Chr18 cM	Chr18:31713217-31743585(-)	solute carrier family 25, member 46	Slc25a46	Chr18 p12	solute carrier family 25, member 46	0.0639839	0.0192578	0.109688	0.0112431	0.0253633	0.0262196	1.26318659966333e-08	0.447687	2.87126191540424e-05	0.0419479	-0.0304534	0.0582986	0.0860199	0.068969	0.161077	1.89409088862245e-05	0.897442	0.00196509	22	3	0	0.000685368	19.4816	0.426359	0	1	20.7012	3.19738209360372e-05
317630	18457	18457_317630	Bloc1s6	Chr2 cM	Chr2:122580423-122591395(+)	biogenesis of lysosomal organelles complex-1, subunit 6, pallidin	Bloc1s6	Chr3 q35	biogenesis of lysosomal organelles complex 1 subunit 6	0.0866098	-0.0150038	0.147056	0.0154512	0.0379028	0.038579	2.07810136157472e-08	0.692217	0.00013795	0.056326	-0.0892919	0.0714425	0.116894	0.0592843	0.222669	2.85635032148445e-05	0.965026	0.00594084	22	3	0.000536104	0.00131267	19.1012	0.450358	11.265	1.12695	27.6251	1.00294359491514e-06
315069	70363	70363_315069	Fam135b	Chr15 cM	Chr15:71310800-71600282(-)	family with sequence similarity 135, member B	Fam135b	Chr7 q34	family with sequence similarity 135, member B	0.182842	0.0549979	0.1533	0.0328528	0.074285	0.0762611	2.61432262854546e-08	0.459079	0.0444097	0.118451	-0.090598	0.00383127	0.247232	0.200594	0.302769	3.08190481466248e-05	0.904558	0.222575	12	3	0.00057059	0.00490865	7.41429	0.594069	4.83775	1.05084	4.45389	0.107857
296219	56488	56488_296219	Nxt1	Chr2 cM	Chr2:148514535-148517946(+)	NTF2-related export protein 1	Nxt1	Chr3 q41	nuclear transport factor 2-like export factor 1	-0.0653552	-0.00247169	-0.119332	0.0117432	0.0253963	0.0274698	2.61590077635957e-08	0.922469	1.39844751351783e-05	-0.0883714	-0.0522476	-0.173171	-0.042339	0.0473042	-0.0654919	3.08190481466248e-05	0.993089	0.0012097	22	3	0	0.000684785	15.3553	0.699762	0	1	27.2579	1.20507553073644e-06
365770	241950	241950_365770	Bbs12	Chr3 cM	Chr3:37366703-37375602(+)	Bardet-Biedl syndrome 12	Bbs12	Chr2 q25	Bardet-Biedl syndrome 12	-0.232371	0.00547762	-0.341204	0.0418762	0.0722628	0.0540707	2.87318199375032e-08	0.939577	2.7846074565496e-10	-0.314447	-0.136155	-0.44718	-0.150295	0.14711	-0.235227	3.15935092032785e-05	0.994671	3.06195435922194e-07	12	3	0	0.00164207	6.1488	0.724939	0	1	40.8195	1.3682349068147e-09
309053	227446	227446_309053	Relch	Chr1 cM	Chr1:105591570-105682856(+)	RAB11 binding and LisH domain, coiled-coil and HEAT repeat containing	Relch	Chr13 p11	RAB11 binding and LisH domain, coiled-coil and HEAT repeat containing	0.0671921	-0.00164726	0.0954818	0.0121548	0.0255683	0.0262459	3.23821484552302e-08	0.948631	0.000274797	0.0433692	-0.0517603	0.0440408	0.091015	0.0484658	0.146923	3.33819472887854e-05	0.997051	0.00964361	22	3	0	0.000867015	18.1671	0.511303	0	1	16.1542	0.000310575
NA	19186	19186_NA	Psme1	Chr14 cM	Chr14:55815951-55818984(+)	proteasome (prosome, macropain) activator subunit 1 (PA28 alpha)	NA	NA	NA	-0.15597	-0.1507	-0.283647	0.028439	0.0548111	0.0507325	4.14950848517487e-08	0.0059698	2.2573038309379e-08	-0.21171	-0.258127	-0.383081	-0.100231	-0.0432718	-0.184213	3.85557662186048e-05	0.243727	1.00606861747384e-05	12	3	0.00152018	0.0027115	12.6209	0.180521	25.9957	1.35127	31.4483	1.48278917205531e-07
305895	28199	28199_305895	Dcaf11	Chr14 cM	Chr14:55797463-55807522(+)	DDB1 and CUL4 associated factor 11	Dcaf11	Chr15 p13	DDB1 and CUL4 associated factor 11	-0.0619496	-0.0559981	-0.121759	0.0113007	0.024958	0.0239268	4.20761362880372e-08	0.0248518	3.60329181010388e-07	-0.0840987	-0.104915	-0.168655	-0.0398006	-0.00708143	-0.0748632	3.85557662186048e-05	0.406154	8.03144528592613e-05	22	3	0	0.000711997	13.2683	0.824555	0	1	25.9798	2.28324146905439e-06
303241	216848	216848_303241	Chd3	Chr11 cM	Chr11:69234099-69260232(-)	chromodomain helicase DNA binding protein 3	Chd3	Chr10 q24	chromodomain helicase DNA binding protein 3	-0.186121	-0.0177797	-0.439892	0.0340178	0.0638211	0.0618963	4.46764397427529e-08	0.780563	1.18659636949093e-12	-0.252795	-0.142867	-0.561206	-0.119448	0.107307	-0.318577	3.87838524798403e-05	0.977664	2.79596007405478e-09	12	3	0.00373807	0.00380759	16.9949	0.0487955	47.669	1.91091	59.1028	1.46549669592973e-13
300189	71919	71919_300189	Rpap3	Chr15 cM	Chr15:97572978-97603706(-)	RNA polymerase II associated protein 3	Rpap3	Chr7 q36	RNA polymerase II associated protein 3	0.0721942	0.00911145	0.155555	0.0133021	0.0304708	0.033505	5.72211850798341e-08	0.764923	3.43836676471802e-06	0.0461225	-0.0506103	0.089886	0.0982658	0.0688332	0.221223	4.71903113353392e-05	0.974689	0.000450099	22	3	6.20162861928303e-07	0.000813576	30.2384	0.0488419	0.0174146	1.00017	32.7142	7.87399379547474e-08
305095	68875	68875_305095	Tmcc2	Chr1 cM	Chr1:132284053-132319019(-)	transmembrane and coiled-coil domains 2	Tmcc2	Chr13 q13	transmembrane and coiled-coil domain family 2	-0.0724128	-0.0164844	-0.12449	0.0134897	0.0263888	0.0294608	7.96072686891632e-08	0.532186	2.38278494934997e-05	-0.0988521	-0.0682054	-0.182232	-0.0459735	0.0352367	-0.0667481	6.25258233218599e-05	0.929791	0.00170137	22	3	2.34015403936612e-07	0.00085426	18.9133	0.462413	0.00688105	1.00007	19.4448	5.99267308990688e-05
24398	14660	14660_24398	Gls	Chr1 cM	Chr1:52202607-52272391(-)	glutaminase	Gls	Chr9 q22	glutaminase	0.0819664	0.0106176	0.204851	0.0154103	0.0278252	0.0308611	1.04372048590176e-07	0.702772	3.1829270349974e-11	0.0517628	-0.0439189	0.144365	0.11217	0.0651541	0.265338	7.82505713384707e-05	0.966128	4.77265441047702e-08	19	3	0	0.00110425	8.98207	0.91415	0	1	44.7816	1.887082901029e-10
363220	16764	16764_363220	Aff3	Chr1 cM	Chr1:38216407-38704036(-)	AF4/FMR2 family, member 3	Aff3	Chr9 q21-q22	ALF transcription elongation factor 3	0.142477	0.00358996	0.153437	0.0270283	0.0433764	0.0482403	1.35384706657882e-07	0.93404	0.00146932	0.0895027	-0.0814263	0.0588875	0.195452	0.0886062	0.247986	9.56647955435963e-05	0.994167	0.0302937	12	3	0	0.00185194	6.58835	0.679891	0	1	11.0014	0.00408399
361233	107513	107513_361233	Ssr1	Chr13 cM	Chr13:38155377-38178184(-)	signal sequence receptor, alpha	Ssr1	Chr17 p12	signal sequence receptor subunit 1	0.0744379	0.0158229	0.150171	0.0141348	0.0299178	0.0303974	1.39199411485771e-07	0.596889	7.80204965976735e-07	0.0467343	-0.0428149	0.0905932	0.102141	0.0744608	0.209749	9.56647955435963e-05	0.945779	0.000151396	21	3	0.000590746	0.00112418	19.4323	0.365667	16.3128	1.19493	27.6842	9.73757196119603e-07
25545	20364	20364_25545	Selenow	Chr7 cM	Chr7:15651133-15656296(-)	selenoprotein W	Selenow	Chr1 q21	selenoprotein W	-0.105401	-0.0891936	-0.229712	0.0200807	0.0390245	0.0416561	1.53049011461065e-07	0.022279	3.49804590107132e-08	-0.144758	-0.16568	-0.311357	-0.0660432	-0.0127069	-0.148068	0.000100976	0.393253	1.28215042427267e-05	22	3	0.00072255	0.00187443	23.5995	0.211968	10.2253	1.1139	30.4147	2.48613270474764e-07
314306	238317	238317_314306	Mideas	Chr12 cM	Chr12:84195950-84265655(-)	mitotic deacetylase associated SANT domain protein	Mideas	Chr6 q31	mitotic deacetylase associated SANT domain protein	-0.101145	-0.0792895	-0.130692	0.0193652	0.0377429	0.0386129	1.76034138220209e-07	0.0356604	0.00071264	-0.1391	-0.153264	-0.206372	-0.0631897	-0.00531475	-0.055012	0.000111673	0.454546	0.018628	20	3	0	0.002108	15.9238	0.529245	0	1	13.445	0.0012035
25393	12032	12032_25393	Bcan	Chr3 cM	Chr3:87894838-87907537(-)	brevican	Bcan	Chr2 q34	brevican	-0.0773082	-0.00102214	-0.108443	0.0148967	0.0306454	0.0320366	2.10740860913604e-07	0.973393	0.000711833	-0.106505	-0.061086	-0.171234	-0.0481111	0.0590417	-0.0456526	0.000128739	0.999287	0.018628	22	3	0.000503871	0.00118382	20.9997	0.336818	11.7112	1.13265	13.7318	0.00104274
360860	26374	26374_360860	Cop1	Chr1 cM	Chr1:159059890-159175210(+)	COP1, E3 ubiquitin ligase	Cop1	Chr13 q22	COP1, E3 ubiquitin ligase	0.0836236	-0.0106361	0.145571	0.0162239	0.0279361	0.037931	2.5453019422577e-07	0.703405	0.000124145	0.0518253	-0.0653898	0.071228	0.115422	0.0441177	0.219915	0.000149936	0.966128	0.00557941	18	3	4.22608112077738e-07	0.000686671	17.6197	0.283187	0.015415	1.00015	23.6425	7.34674421774118e-06
311026	109241	109241_311026	Mbd5	Chr2 cM	Chr2:48839511-49209702(+)	methyl-CpG binding domain protein 5	Mbd5	Chr3 q12	methyl-CpG binding domain protein 5	-0.118152	-0.04102	-0.280911	0.0231795	0.0449205	0.0388144	3.44629564439416e-07	0.361154	4.57797413268831e-13	-0.163583	-0.129063	-0.356985	-0.0727206	0.0470226	-0.204836	0.000196011	0.861069	1.25848508907602e-09	14	3	0.000330599	0.00173286	8.51483	0.666578	7.30149	1.07877	56.8399	4.54338292175152e-13
81022	78808	78808_81022	Stxbp5	Chr10 cM	Chr10:9631291-9776823(-)	syntaxin binding protein 5 (tomosyn)	Stxbp5	Chr1 p13	syntaxin binding protein 5	0.0807835	-0.0850039	0.0730852	0.0161033	0.0316633	0.0316633	5.25957082404795e-07	0.00726133	0.0209881	0.0492217	-0.147063	0.0110263	0.112345	-0.0229449	0.135144	0.000280341	0.263234	0.14778	20	3	0.000725763	0.00138761	26.7047	0.0625426	16.1422	1.1925	15.8934	0.000353835
315912	245638	245638_315912	Tbc1d8b	ChrX cM	ChrX:138585745-138654154(+)	TBC1 domain family, member 8B	Tbc1d8b	ChrX	TBC1 domain family member 8B	-0.596225	-0.203892	-1.15893	0.118859	0.225488	0.209937	5.26892779198554e-07	0.365874	3.3826292613656e-08	-0.829184	-0.64584	-1.5704	-0.363266	0.238055	-0.747465	0.000280341	0.863163	1.28215042427267e-05	12	3	0.0823713	0.0456085	71.1793	8.93674549686597e-12	89.8293	9.83214	32.6089	8.29963179667267e-08
252962	18685	18685_252962	Phtf1	Chr3 cM	Chr3:103875426-103914806(+)	putative homeodomain transcription factor 1	Phtf1	Chr2 q34	putative homeodomain transcription factor 1	0.0637746	0.0185467	0.0718096	0.0127617	0.0258924	0.0269063	5.81222251162709e-07	0.473807	0.00761054	0.0387622	-0.0322014	0.0190742	0.088787	0.0692948	0.124545	0.000299584	0.912496	0.0819375	22	3	0.000128956	0.000802295	22.2284	0.273036	4.43398	1.0464	7.44518	0.0241713
29538	20297	20297_29538	Ccl20	Chr1 cM	Chr1:83094487-83096888(+)	C-C motif chemokine ligand 20	Ccl20	Chr9 q35	C-C motif chemokine ligand 20	-0.147081	-0.110703	0.0482088	0.0296107	0.0521502	0.0579954	6.7938411401039e-07	0.0337724	0.405831	-0.205117	-0.212916	-0.0654601	-0.0890454	-0.0084908	0.161878	0.000339569	0.442352	0.678969	15	3	0	0.00254965	6.9158	0.863127	0	1	6.30031	0.0428455
361968	70652	70652_361968	Tmem144	Chr3 cM	Chr3:79719871-79760080(-)	transmembrane protein 144	Tmem144	Chr2 q33	transmembrane protein 144	-0.125393	-0.0699512	-0.281981	0.0253537	0.0492901	0.0511002	7.58584877836313e-07	0.155848	3.42496244435688e-08	-0.175085	-0.166558	-0.382135	-0.0757004	0.0266556	-0.181826	0.000368003	0.713815	1.28215042427267e-05	21	3	0.00242737	0.00317415	20.5836	0.300936	24.4198	1.3231	30.9344	1.91727254057752e-07
304132	53858	53858_304132	Rwdd2b	Chr16 cM	Chr16:87230295-87237461(-)	RWD domain containing 2B	Rwdd2b	Chr11 q11	RWD domain containing 2B	-0.067411	-0.0592672	-0.131285	0.0136994	0.0289933	0.0299285	8.62260789391454e-07	0.0409367	1.15129306908195e-05	-0.0942613	-0.116093	-0.189943	-0.0405606	-0.00244143	-0.0726259	0.000406347	0.471038	0.00104914	22	3	0	0.00093448	14.5197	0.752594	0	1	19.2685	6.54477077173009e-05
364052	18611	18611_364052	Pea15a	Chr1 cM	Chr1:172024295-172034371(-)	proliferation and apoptosis adaptor protein 15A	Pea15	Chr13 q24	proliferation and apoptosis adaptor protein 15	-0.0886521	0.0338659	-0.1014	0.0181979	0.0358779	0.0357606	1.10724970172227e-06	0.345209	0.00457492	-0.124319	-0.0364534	-0.17149	-0.0529849	0.104185	-0.0313109	0.000497269	0.854422	0.0600786	22	3	0.00211328	0.00190959	35.3592	0.0126384	36.3159	1.57025	10.6676	0.00482559
291609	65113	65113_291609	Ndfip1	Chr18 cM	Chr18:38551960-38598250(+)	Nedd4 family interacting protein 1	Ndfip1	Chr18 p11	Nedd4 family interacting protein 1	0.0618187	-0.0451357	0.093219	0.0127114	0.0275121	0.0279835	1.15478326381117e-06	0.100885	0.000864698	0.0369048	-0.0990583	0.0383723	0.0867327	0.00878695	0.148066	0.000497269	0.634871	0.0211294	22	3	0	0.000928851	14.4619	0.756127	0	1	24.4541	4.89615448435746e-06
304017	28185	28185_304017	Tomm70a	Chr16 cM	Chr16:56942077-56974893(+)	translocase of outer mitochondrial membrane 70A	Tomm70	Chr11 q12	translocase of outer mitochondrial membrane 70	0.0735969	-0.000608717	0.162858	0.0151382	0.0316944	0.0333029	1.16396664848195e-06	0.984677	1.00732227334093e-06	0.0439266	-0.0627286	0.0975854	0.103267	0.0615111	0.22813	0.000497269	1	0.000184609	21	3	0	0.00121381	15.2188	0.646892	0	1	29.3098	4.31979957917585e-07
498014	69066	69066_498014	1810010H24Rik	Chr11 cM	Chr11:106916507-106921269(+)	RIKEN cDNA 1810010H24 gene	C10h17orf58	Chr10 q32.1	similar to human chromosome 17 open reading frame 58	-0.153735	0.121662	-0.29294	0.0316672	0.0652626	0.0691929	1.20566669296793e-06	0.0622953	2.29911480496526e-05	-0.215801	-0.00625059	-0.428555	-0.0916683	0.249574	-0.157324	0.000497269	0.546747	0.00167876	20	3	0.00537311	0.00514302	26.8498	0.0603081	37.7378	1.60611	33.5948	5.0697427844678e-08
303753	68837	68837_303753	Foxk2	Chr11 cM	Chr11:121150816-121200722(+)	forkhead box K2	Foxk2	Chr10 q32.3	forkhead box K2	0.127341	-0.0238734	0.234025	0.0262308	0.0489096	0.0565802	1.20593979673714e-06	0.62547	3.53168632219485e-05	0.07593	-0.119734	0.123129	0.178753	0.0719876	0.34492	0.000497269	0.950155	0.00223186	16	3	0.00365522	0.00255126	30.1427	0.0044917	64.9865	2.85604	26.3678	1.88059014734124e-06
366017	227715	227715_366017	Exosc2	Chr2 cM	Chr2:31560727-31571361(+)	exosome component 2	Exosc2	Chr3 p12	exosome component 2	-0.0738473	-0.0159822	-0.123681	0.0152573	0.0298114	0.0307419	1.2974715060427e-06	0.591883	5.74114575036903e-05	-0.103751	-0.0744114	-0.183934	-0.0439436	0.042447	-0.063428	0.000521963	0.945779	0.0032209	21	3	2.88467086486848e-06	0.00126961	19.7028	0.349796	0.0638908	1.00064	16.4671	0.000265594
298399	230101	230101_298399	Gba2	Chr4 cM	Chr4:43566928-43578873(-)	glucosidase beta 2	Gba2	Chr5 q22	glucosylceramidase beta 2	-0.0752216	0.0300233	-0.0798584	0.0156521	0.0308793	0.0333925	1.5410412677449e-06	0.330912	0.0167792	-0.105899	-0.030499	-0.145306	-0.044544	0.0905456	-0.0144104	0.000593823	0.846362	0.1303	21	3	2.7344928812614e-07	0.00120414	19.732	0.348109	0.00590805	1.00006	10.0874	0.00644969
362152	229279	229279_362152	Hnrnpa3	Chr2 cM	Chr2:75489605-75499751(+)	heterogeneous nuclear ribonucleoprotein A3	Hnrnpa3	Chr3 q23	heterogeneous nuclear ribonucleoprotein A3	-0.147	0.0131665	-0.257364	0.0305936	0.0595487	0.0583879	1.54810255012988e-06	0.82501	1.04416260276382e-05	-0.206962	-0.103547	-0.371802	-0.0870375	0.12988	-0.142925	0.000593823	0.983908	0.000984138	18	3	0.00625494	0.00369097	41.7254	0.000247687	65.8734	2.93027	25.9019	2.37399670949117e-06
261737	94282	94282_261737	Sfxn5	Chr6 cM	Chr6:85190031-85310404(-)	sideroflexin 5	Sfxn5	Chr4 q34	sideroflexin 5	-0.0785166	0.0165549	-0.0919434	0.0163991	0.0311449	0.0337944	1.68558272133052e-06	0.595041	0.00651489	-0.110658	-0.0444879	-0.158179	-0.046375	0.0775978	-0.0257077	0.000631864	0.945779	0.0749533	22	3	0	0.00136451	18.4096	0.495251	0	1	9.20753	0.0100141
100364162	29864	29864_100364162	Rnf11	Chr4 cM	Chr4:109310054-109333702(-)	ring finger protein 11	Rnf11	Chr5	ring finger protein 11	0.0730004	0.0125302	0.192415	0.0153177	0.0318579	0.0311737	1.88140587375208e-06	0.694088	6.72743693999046e-10	0.0429783	-0.0499102	0.131316	0.103022	0.0749705	0.253515	0.000689598	0.965026	5.28392118515251e-07	22	3	0.00104973	0.00137404	25.0242	0.159747	23.668	1.31007	41.5229	9.6255273085021e-10
291577	78923	78923_291577	Chsy3	Chr18 cM	Chr18:59308412-59544408(+)	chondroitin sulfate synthase 3	Chsy3	Chr18 q12.1	chondroitin sulfate synthase 3	0.551573	0.330773	1.17108	0.116102	0.216351	0.181808	2.02645689459882e-06	0.126296	1.18455084640868e-10	0.324018	-0.0932675	0.814742	0.779129	0.754813	1.52741	0.000726617	0.673726	1.50292166620498e-07	11	3	0.0517054	0.034941	33.2051	5.65618093040403e-05	79.5448	4.88873	41.888	8.01927141611682e-10
311580	56045	56045_311580	Samhd1	Chr2 cM	Chr2:156939454-156977016(-)	SAM domain and HD domain, 1	Samhd1	Chr3 q42	SAM and HD domain containing deoxynucleoside triphosphate triphosphohydrolase 1	-0.0809351	-0.0397905	-0.121094	0.0171094	0.0359993	0.0336675	2.24014054644872e-06	0.269024	0.000322187	-0.114469	-0.110348	-0.187081	-0.0474014	0.0307669	-0.0551073	0.000786146	0.811219	0.0108452	22	3	0.000410981	0.00135079	23.56	0.213576	7.92168	1.08603	13.2326	0.00133839
100910996	69784	69784_100910996	1500009L16Rik	Chr10 cM	Chr10:83558729-83598626(+)	RIKEN cDNA 1500009L16 gene	C7h12orf75	Chr7	similar to human chromosome 12 open reading frame 75	-0.21346	0.0149565	-0.344768	0.0452091	0.0880763	0.0968989	2.33967328624007e-06	0.865158	0.000373666	-0.302068	-0.15767	-0.534686	-0.124852	0.187583	-0.15485	0.00080397	0.988241	0.0118524	15	3	0.0134909	0.00824153	38.0358	0.000151507	73.5799	3.785	18.4089	0.000100589
171111	328778	328778_171111	Rab26	Chr17 cM	Chr17:24748038-24752696(-)	RAB26, member RAS oncogene family	Rab26	Chr10 q12	RAB26, member RAS oncogene family	-0.842364	-0.0135968	-1.50839	0.178833	0.290087	0.369191	2.47317381488487e-06	0.962616	4.39532138353434e-05	-1.19287	-0.582156	-2.23199	-0.491857	0.554963	-0.784785	0.000832501	0.998456	0.00259844	15	3	0.213815	0.0967	84.6885	5.22421114166259e-13	95.6708	23.0989	20.3213	3.86619106739388e-05
292762	73830	73830_292762	Eif3k	Chr7 cM	Chr7:28670797-28681289(-)	eukaryotic translation initiation factor 3, subunit K	Eif3k	Chr1 q21	eukaryotic translation initiation factor 3, subunit K	-0.0635005	-0.0358069	-0.126261	0.0134948	0.028547	0.029535	2.53168077633347e-06	0.209729	1.91153627765925e-05	-0.0899498	-0.091758	-0.184149	-0.0370512	0.0201443	-0.0683739	0.000835151	0.768566	0.00150856	22	3	0.00072858	0.00101336	20.7447	0.351078	21.738	1.27776	18.8042	8.25522373987471e-05
288108	72117	72117_288108	Naa50	Chr16 cM	Chr16:43960193-43983729(+)	N(alpha)-acetyltransferase 50, NatE catalytic subunit	Naa50	Chr11 q21	N(alpha)-acetyltransferase 50, NatE catalytic subunit	0.067235	0.0355954	0.0729262	0.0143125	0.0300089	0.02972	2.63169852718447e-06	0.235558	0.0141366	0.0391831	-0.0232209	0.014676	0.0952869	0.0944117	0.131176	0.000851122	0.795001	0.118721	21	3	5.75691310964295e-06	0.00111939	19.3958	0.36784	0.139391	1.0014	6.05731	0.0483805
289378	68972	68972_289378	Tatdn3	Chr1 cM	Chr1:190778023-190795129(-)	TatD DNase domain containing 3	Tatdn3	Chr13 q27	TatD DNase domain containing 3	-0.0880602	-0.0160104	-0.218625	0.0188343	0.0411866	0.0394157	2.93212590664111e-06	0.697477	2.91175146733247e-08	-0.124975	-0.0967346	-0.295879	-0.0511456	0.0647139	-0.141372	0.000930048	0.965026	1.20066071755454e-05	16	3	6.82922911301221e-06	0.0016881	14.484	0.340662	0.131988	1.00132	41.7683	8.51401672927288e-10
301431	65102	65102_301431	Nif3l1	Chr1 cM	Chr1:58484310-58501435(+)	Ngg1 interacting factor 3-like 1 (S. pombe)	Nif3l1	Chr9 q31	NGG1 interacting factor 3 like 1	-0.0680416	0.00194921	-0.0990149	0.0145668	0.030929	0.032565	2.99709732485075e-06	0.949749	0.00236163	-0.096592	-0.0586704	-0.162841	-0.0394913	0.0625688	-0.0351886	0.000932719	0.997273	0.0406607	22	3	0.000203214	0.00113264	26.9791	0.105141	4.86503	1.05114	12.3615	0.00206884
290627	67023	67023_290627	Use1	Chr8 cM	Chr8:71819492-71822376(+)	unconventional SNARE in the ER 1 homolog (S. cerevisiae)	Use1	Chr16 p14	unconventional SNARE in the ER 1	-0.0682958	-0.0495941	-0.170551	0.0147018	0.0283214	0.0317545	3.39429102544175e-06	0.0799252	7.83379274399582e-08	-0.0971109	-0.105103	-0.232789	-0.0394807	0.00591474	-0.108313	0.0010313	0.591087	2.39278847258272e-05	22	3	3.34293197293766e-08	0.000996293	24.5931	0.174376	0.000790739	1.00001	28.9363	5.20673437419318e-07
114210	263876	263876_114210	Spata2	Chr2 cM	Chr2:167323053-167334804(-)	spermatogenesis associated 2	Spata2	Chr3 q42	spermatogenesis associated 2	-0.0743645	-0.0391294	-0.171262	0.0160175	0.0331989	0.0335434	3.43890569457652e-06	0.238543	3.29587911693813e-07	-0.105758	-0.104198	-0.237006	-0.0429707	0.0259392	-0.105518	0.0010313	0.795069	7.55030974371911e-05	22	3	0.000686659	0.00130131	23.1341	0.231489	15.5045	1.1835	27.7201	9.56449185725035e-07
246216	28000	28000_246216	Prpf19	Chr19 cM	Chr19:10872595-10886923(+)	pre-mRNA processing factor 19	Prpf19	Chr1 q43	pre-mRNA processing factor 19	-0.0676779	-0.0857204	-0.167427	0.0145951	0.0304048	0.0325473	3.53451439529665e-06	0.00481285	2.68769593384011e-07	-0.0962838	-0.145313	-0.231219	-0.0390721	-0.026128	-0.103636	0.00104104	0.22552	6.61654578100878e-05	22	3	0	0.00115157	10.6064	0.93637	0	1	26.4777	1.78004783319067e-06
680891	66125	66125_680891	Sf3b5	Chr10 cM	Chr10:12884194-12884927(+)	splicing factor 3b, subunit 5	Sf3b5	Chr1 p13	splicing factor 3b, subunit 5	-0.0626911	-0.0141294	-0.139235	0.0135501	0.0306573	0.032539	3.71721317225635e-06	0.644884	1.87716136830334e-05	-0.0892489	-0.0742165	-0.20301	-0.0361333	0.0459577	-0.0754598	0.00107564	0.954271	0.00148855	22	3	0.000157751	0.000876821	19.8739	0.402201	4.419	1.04623	25.1889	3.39085580062788e-06
81757	56044	56044_81757	Rala	Chr13 cM	Chr13:18055160-18118802(-)	v-ral simian leukemia viral oncogene A (ras related)	Rala	Chr17 q11	RAS like proto-oncogene A	0.0916593	0.00682019	0.168467	0.0198582	0.0424404	0.0425484	3.91794034176674e-06	0.872329	7.51324127116566e-05	0.0527379	-0.0763615	0.0850735	0.130581	0.0900018	0.25186	0.00111418	0.988868	0.00394661	22	3	0.00314293	0.00237167	33.3688	0.0217885	48.0919	1.92648	18.5827	9.22173639868467e-05
300089	29858	29858_300089	Pmm1	Chr15 cM	Chr15:81835309-81845131(-)	phosphomannomutase 1	Pmm1	Chr7 q34	phosphomannomutase 1	-0.0720717	-0.0654479	-0.184183	0.0156475	0.0264213	0.0324665	4.10572625145013e-06	0.0132459	1.4031945321105e-08	-0.10274	-0.117233	-0.247816	-0.0414032	-0.0136631	-0.120549	0.00114779	0.335016	6.80714429783251e-06	21	3	0	0.000902399	20.0122	0.332135	0	1	32.6513	8.12577533047829e-08
308557	210094	210094_308557	Iglon5	Chr7 cM	Chr7:43122328-43139499(-)	IgLON family member 5	Iglon5	Chr1 q22	IgLON family member 5	0.306128	-0.125998	0.366362	0.0665738	0.11964	0.116921	4.25902013825769e-06	0.292274	0.00172787	0.175646	-0.360487	0.137201	0.43661	0.108491	0.595523	0.00116679	0.823099	0.0333121	11	3	0.0174502	0.0130717	22.8953	0.00350125	72.0644	3.57966	15.4189	0.000448579
293725	67160	67160_293725	Eef1g	Chr19 cM	Chr19:8944405-8955544(+)	eukaryotic translation elongation factor 1 gamma	Eef1g	Chr1 q43	eukaryotic translation elongation factor 1 gamma	-0.0602604	0.00337273	-0.110439	0.0131294	0.025571	0.0280818	4.43832828408832e-06	0.895066	8.39756048042959e-05	-0.0859937	-0.0467455	-0.165478	-0.0345272	0.053491	-0.0553997	0.00116679	0.992218	0.00422285	20	3	0.000178419	0.000829913	18.5126	0.357216	6.30663	1.06731	18.7416	8.517377606742e-05
293856	245469	245469_293856	Pdzd4	ChrX cM	ChrX:72836965-72868575(-)	PDZ domain containing 4	Pdzd4	ChrX	PDZ domain containing 4	-0.0699473	-0.0288363	-0.105774	0.0152568	0.028935	0.0312981	4.5468989228087e-06	0.318965	0.000726038	-0.09985	-0.0855479	-0.167117	-0.0400446	0.0278753	-0.0444304	0.00116679	0.838942	0.01877	19	3	0	0.00114526	13.9888	0.599547	0	1	11.4379	0.00328319
300025	23934	23934_300025	Ly6h	Chr15 cM	Chr15:75436594-75439114(-)	lymphocyte antigen 6 family member H	Ly6h	Chr7 q34	lymphocyte antigen 6 family member H	-0.117462	-0.108862	-0.165648	0.0256425	0.0508352	0.0511818	4.63314245469033e-06	0.032236	0.0012102	-0.167721	-0.208497	-0.265962	-0.0672036	-0.00922699	-0.0653335	0.00116679	0.437048	0.026686	22	3	0.00411623	0.0035974	34.047	0.0181446	40.9538	1.69359	11.9733	0.00251201
85269	79059	79059_85269	Nme3	Chr17 cM	Chr17:25115474-25116496(+)	NME/NM23 nucleoside diphosphate kinase 3	Nme3	Chr10 q12	NME/NM23 nucleoside diphosphate kinase 3	-0.0624199	-0.0369977	-0.110069	0.0136277	0.0268316	0.0294895	4.64192484322573e-06	0.16793	0.000189609	-0.0891297	-0.0895867	-0.167867	-0.03571	0.0155913	-0.0522704	0.00116679	0.728974	0.00741291	22	3	2.49693793131782e-06	0.000901456	18.7857	0.470657	0.0636421	1.00064	14.067	0.000881852
688272	217340	217340_688272	Rnf157	Chr11 cM	Chr11:116227179-116303858(-)	ring finger protein 157	Rnf157	Chr10	ring finger protein 157	0.106522	-0.0323825	0.203545	0.0232606	0.0380629	0.0458489	4.6605455903376e-06	0.3949	9.01748664966086e-06	0.0609323	-0.106984	0.113683	0.152112	0.0422193	0.293408	0.00116679	0.876045	0.000890625	12	3	0	0.00154572	8.28407	0.505792	0	1	27.8263	9.06997161498571e-07
304301	75104	75104_304301	Mmd2	Chr5 cM	Chr5:142549229-142594886(-)	monocyte to macrophage differentiation-associated 2	Mmd2	Chr12 p11	monocyte to macrophage differentiation-associated 2	-0.0672328	-0.0175686	-0.173236	0.0146824	0.0240421	0.0308495	4.66887629509026e-06	0.464936	1.95950002305758e-08	-0.0960098	-0.0646902	-0.2337	-0.0384558	0.029553	-0.112773	0.00116679	0.908179	9.23428382294621e-06	22	3	5.76938340245622e-07	0.000688311	34.3957	0.0164976	0.018078	1.00018	33.2222	6.10782621424531e-08
317376	209446	209446_317376	Tfe3	ChrX cM	ChrX:7628799-7641441(+)	transcription factor E3	Tfe3	ChrX q12	transcription factor binding to IGHM enhancer 3	0.0740435	-0.0635089	0.0988804	0.0163405	0.0349499	0.0337624	5.86229875345158e-06	0.0691957	0.0034037	0.0420168	-0.132009	0.0327073	0.10607	0.00499168	0.165054	0.00144318	0.563137	0.0503052	22	3	0.00164828	0.00163552	27.4704	0.0941636	32.7699	1.48743	18.11	0.000116805
287278	52626	52626_287278	Cdkn2aipnl	Chr11 cM	Chr11:51858488-51868161(+)	CDKN2A interacting protein N-terminal like	Cdkn2aipnl	Chr10 q22	CDKN2A interacting protein N-terminal like	-0.068326	-0.0654987	-0.167204	0.0150961	0.0315501	0.0325584	6.0094341094213e-06	0.0378918	2.81396795173151e-07	-0.0979139	-0.127336	-0.231017	-0.0387381	-0.00366168	-0.10339	0.00145764	0.460774	6.74551111604918e-05	22	3	0.00125819	0.00132587	27.8113	0.0871282	30.4786	1.43841	26.3771	1.87190211724025e-06
94172	26457	26457_94172	Slc27a1	Chr8 cM	Chr8:72021526-72039946(+)	solute carrier family 27 (fatty acid transporter), member 1	Slc27a1	Chr16 p14	solute carrier family 27 member 1	-0.0812119	-0.0832516	-0.140987	0.0180085	0.0384494	0.0365008	6.49349236397326e-06	0.0303704	0.000112196	-0.116508	-0.158611	-0.212528	-0.0459159	-0.0078922	-0.069447	0.00153527	0.427594	0.00518365	22	3	0.000256093	0.00171029	20.5135	0.364294	3.93385	1.04095	15.2949	0.000477263
362204	319996	319996_362204	Golm2	Chr2 cM	Chr2:121697451-121766701(+)	golgi membrane protein 2	Golm2	Chr3 q35	golgi membrane protein 2	0.0687394	0.0740673	0.175967	0.0152516	0.0318592	0.0354804	6.57442905523384e-06	0.020081	7.06551012309271e-07	0.0388467	0.0116244	0.106427	0.098632	0.13651	0.245507	0.00153527	0.381188	0.00014212	21	3	1.54437437603577e-06	0.000992138	17.4096	0.495131	0.038489	1.00039	24.6694	4.39650666418983e-06
81812	21833	21833_81812	Thra	Chr11 cM	Chr11:98631539-98659832(+)	thyroid hormone receptor alpha	Thra	Chr10 q31	thyroid hormone receptor alpha	-0.0759138	-0.0278944	-0.0969174	0.0168476	0.0331302	0.0335497	6.60872342042133e-06	0.399809	0.00386752	-0.108934	-0.0928283	-0.162674	-0.0428931	0.0370396	-0.0311612	0.00153527	0.877639	0.054566	21	3	0.00116002	0.00156023	29.5582	0.0419694	23.5629	1.30827	8.38747	0.0150899
301126	224902	224902_301126	Safb2	Chr17 cM	Chr17:56867965-56891585(-)	scaffold attachment factor B2	Safb2	Chr9 q11	scaffold attachment factor B2	-0.0709964	-0.0298141	-0.107341	0.0157673	0.0343295	0.0340978	6.70770097226154e-06	0.385139	0.00164371	-0.1019	-0.0970987	-0.174171	-0.040093	0.0374706	-0.0405106	0.00153662	0.871922	0.032309	20	3	0.00039953	0.00153822	17.4431	0.424755	8.10871	1.08824	10.0952	0.00642481
296956	22214	22214_296956	Ube2h	Chr6 cM	Chr6:30211288-30304538(-)	ubiquitin-conjugating enzyme E2H	Ube2h	Chr4 q22	ubiquitin-conjugating enzyme E2H	0.062805	0.0157826	0.133723	0.0140041	0.0273067	0.0307258	7.30033447006827e-06	0.56328	1.34823565696786e-05	0.0353573	-0.0377376	0.0735011	0.0902526	0.0693029	0.193944	0.00164948	0.937319	0.00118919	19	3	0	0.000850194	12.732	0.69224	0	1	21.594	2.04610518857206e-05
299196	19300	19300_299196	Abcd4	Chr12 cM	Chr12:84648634-84664259(-)	ATP-binding cassette, sub-family D member 4	Abcd4	Chr6 q31	ATP binding cassette subfamily D member 4	-0.0838213	-0.00414378	-0.111328	0.0187055	0.0397874	0.0385487	7.42584269152488e-06	0.917052	0.00387725	-0.120483	-0.0821257	-0.186882	-0.0471592	0.0738382	-0.0357738	0.00165516	0.993089	0.054566	22	3	0.00204096	0.00218358	24.2217	0.187784	29.8572	1.42566	9.28474	0.00963483
682445	66264	66264_682445	Ccdc28b	Chr4 cM	Chr4:129513067-129517740(-)	coiled coil domain containing 28B	Ccdc28b	Chr5	coiled coil domain containing 28B	-0.0875606	-0.00627998	-0.134562	0.0197276	0.032924	0.0420282	9.05998186967819e-06	0.848728	0.00136613	-0.126226	-0.0708099	-0.216936	-0.0488951	0.05825	-0.0521885	0.00199247	0.987911	0.0288515	18	3	0	0.00121709	14.444	0.492159	0	1	12.4331	0.00199612
79011	235604	235604_79011	Camkv	Chr9 cM	Chr9:107813097-107826882(+)	CaM kinase-like vesicle-associated	Camkv	Chr8 q32	CaM kinase-like vesicle-associated	-0.0972866	-0.0549908	-0.189095	0.0221532	0.0336941	0.0432857	1.12548891331644e-05	0.102667	1.25078115267632e-05	-0.140706	-0.12103	-0.273934	-0.0538672	0.0110484	-0.104257	0.00244261	0.636911	0.00112734	21	3	0.000543605	0.00151002	25.3266	0.116182	9.91633	1.11008	20.1016	4.3150253156339e-05
363520	16179	16179_363520	Irak1	ChrX cM	ChrX:73057520-73067524(-)	interleukin-1 receptor-associated kinase 1	Irak1	ChrX	interleukin-1 receptor-associated kinase 1	-0.0577737	-0.0172765	-0.107985	0.0132106	0.026881	0.0282115	1.22398205130455e-05	0.520416	0.000129352	-0.083666	-0.0699622	-0.163278	-0.0318813	0.0354092	-0.0526913	0.00262186	0.925193	0.00575078	22	3	0	0.00093879	15.0687	0.718224	0	1	15.8769	0.000356761
287150	214917	214917_287150	Antkmt	Chr17 cM	Chr17:26009474-26011761(-)	adenine nucleotide translocase lysine methyltransferase	Antkmt	Chr10 q12	adenine nucleotide translocase lysine methyltransferase	-0.0756408	-0.0834338	-0.193527	0.0173286	0.0356568	0.0374507	1.27076362237697e-05	0.0192882	2.37226623584826e-07	-0.109604	-0.15332	-0.266929	-0.0416773	-0.0135478	-0.120125	0.00268718	0.376942	5.94013991394304e-05	22	3	0.00121501	0.00153151	33.5862	0.0205527	24.6258	1.32671	26.7144	1.58143535459144e-06
685909	77605	77605_685909	H2az2	Chr11 cM	Chr11:6377229-6394443(-)	H2A.Z histone variant 2	H2az2	Chr14 q21	H2A.Z variant histone 2	-0.0720832	-0.00501602	-0.191784	0.0165349	0.0353484	0.035355	1.30386753088093e-05	0.887157	5.81066431161744e-08	-0.104491	-0.0742977	-0.261079	-0.0396754	0.0642656	-0.12249	0.00272228	0.991131	1.955940758282e-05	20	3	0.000921996	0.0016794	17.8901	0.395804	17.5478	1.21282	33.4133	5.55141125758977e-08
64352	14866	14866_64352	Gstm5	Chr3 cM	Chr3:107803240-107806002(+)	glutathione S-transferase, mu 5	Gstm5	Chr2	glutathione S-transferase, mu 5	-0.16194	-0.089065	-0.239821	0.0371874	0.0795213	0.0758021	1.3325629681672e-05	0.262708	0.00155737	-0.234826	-0.244924	-0.38839	-0.0890536	0.0667939	-0.0912514	0.0027294	0.808355	0.0313358	21	3	0.0161439	0.00798439	95.0792	1.74848623491189e-12	78.1579	4.57831	10.0202	0.0066702
304528	72151	72151_304528	Rfc5	Chr5 cM	Chr5:117517210-117527088(-)	replication factor C (activator 1) 5	Rfc5	Chr12 q16	replication factor C subunit 5	0.0590785	-0.087597	0.04432	0.0135836	0.026223	0.0279486	1.36601077303958e-05	0.000836388	0.112792	0.0324552	-0.138993	-0.0104583	0.0857019	-0.0362009	0.0990984	0.0027294	0.101437	0.365688	22	3	0	0.000899347	15.3844	0.697871	0	1	20.0638	4.39744761797005e-05
687575	108121	108121_687575	U2af1	Chr17 cM	Chr17:31866055-31877866(-)	U2 small nuclear ribonucleoprotein auxiliary factor (U2AF) 1	U2af1	Chr20	U2 small nuclear RNA auxiliary factor 1	-0.0913037	-0.0194624	-0.212675	0.0209964	0.0389255	0.0442718	1.37046986282547e-05	0.617082	1.55643887455694e-06	-0.132456	-0.095755	-0.299446	-0.0501515	0.0568302	-0.125904	0.0027294	0.949853	0.000249242	16	3	0.00110541	0.00162636	19.016	0.122609	25.8933	1.34941	27.7981	9.19844891680487e-07
366489	230863	230863_366489	Sh2d5	Chr4 cM	Chr4:137977722-137988279(+)	SH2 domain containing 5	Sh2d5	Chr5 q36	SH2 domain containing 5	0.477691	0.0689608	0.820171	0.109863	0.210833	0.197732	1.37347006059954e-05	0.743603	3.35553274499012e-05	0.262364	-0.344265	0.432623	0.693019	0.482187	1.20772	0.0027294	0.972691	0.00216196	12	3	0.0711487	0.0402495	68.3126	3.25882117876564e-11	89.4382	9.46805	19.6868	5.30953641399755e-05
309415	381217	381217_309415	Entrep1	Chr19 cM	Chr19:23950114-24008383(-)	endosomal transmembrane epsin interactor 1	Entrep1	Chr1 q51	endosomal transmembrane epsin interactor 1	0.14551	0.15024	0.1986	0.0335296	0.0647472	0.0503761	1.42645504759249e-05	0.020319	8.06896781828771e-05	0.0797933	0.0233375	0.0998646	0.211227	0.277142	0.297335	0.00280095	0.382253	0.00409506	11	3	0	0.00268462	6.5895	0.581499	0	1	16.6099	0.000247296
25538	20103	20103_25538	Rps5	Chr7 cM	Chr7:12656223-12660613(+)	ribosomal protein S5	Rps5	Chr1 q21	ribosomal protein S5	-0.08189	-0.0349548	-0.171074	0.0188887	0.0404536	0.0402628	1.45493436670271e-05	0.387548	2.14774922318791e-05	-0.118911	-0.114242	-0.249988	-0.0448689	0.0443328	-0.0921609	0.00282326	0.873458	0.00161758	22	3	0.00200264	0.00187287	25.6163	0.14124	35.7237	1.55578	19.9108	4.74717661174439e-05
291796	59025	59025_291796	Usp14	Chr18 cM	Chr18:9993615-10030149(-)	ubiquitin specific peptidase 14	Usp14	Chr18 p13	ubiquitin specific peptidase 14	0.067383	0.0232813	0.158754	0.0155566	0.0292926	0.0331533	1.48119824316191e-05	0.42674	1.68052110133576e-06	0.0368926	-0.0341312	0.0937746	0.0978734	0.0806937	0.223733	0.0028408	0.886854	0.000266524	22	3	7.33991076629804e-07	0.00102821	21.1201	0.330201	0.0154942	1.00015	24.3232	5.22749596361422e-06
100302373	381418	381418_100302373	Ctxn2	Chr2 cM	Chr2:124978553-124989761(+)	cortexin 2	Ctxn2	Chr3	cortexin 2	-0.217613	-0.00919648	-0.408415	0.0503948	0.102253	0.10579	1.57337635788558e-05	0.928336	0.000113106	-0.316384	-0.209609	-0.615761	-0.118841	0.191216	-0.20107	0.0029829	0.993516	0.0052111	20	3	0.0290852	0.0145243	61.404	6.15240931298175e-07	80.8886	5.23247	16.5394	0.000256165
304885	215015	215015_304885	Fam20b	Chr1 cM	Chr1:156506102-156546656(-)	FAM20B, glycosaminoglycan xylosylkinase	Fam20b	Chr13 q22	FAM20B, glycosaminoglycan xylosylkinase	-0.0578437	0.00586773	-0.0844455	0.0134267	0.0281904	0.0297044	1.64647641695568e-05	0.835115	0.00447105	-0.0841595	-0.0493844	-0.142665	-0.0315279	0.0611198	-0.026226	0.00306969	0.984728	0.0591383	22	3	2.5066087176466e-06	0.000959931	17.0752	0.584773	0.0684815	1.00069	10.9998	0.0040872
25366	11481	11481_25366	Acvr2b	Chr9 cM	Chr9:119231184-119264061(+)	activin receptor IIB	Acvr2b	Chr8 q32	activin A receptor type 2B	-0.114558	0.0272986	-0.132377	0.0266054	0.0581631	0.0566165	1.66358476050112e-05	0.638822	0.0193799	-0.166704	-0.0866989	-0.243344	-0.0624128	0.141296	-0.0214111	0.00306969	0.95256	0.14114	22	3	0.00659698	0.00446757	37.7018	0.00647501	50.7384	2.02998	7.98898	0.0184168
58857	30960	30960_58857	Vapa	Chr17 cM	Chr17:65885322-65920550(-)	vesicle-associated membrane protein, associated protein A	Vapa	Chr9 q37	VAMP associated protein A	0.0460159	0.0269286	0.109395	0.0106906	0.0225023	0.0229262	1.67498488788916e-05	0.231421	1.82764430043838e-06	0.0250627	-0.0171751	0.0644601	0.0669692	0.0710323	0.154329	0.00306969	0.792909	0.000284388	22	3	0.000132905	0.00060905	13.7343	0.798955	5.43766	1.0575	23.5316	7.76555519007865e-06
407765	50935	50935_407765	St6galnac6	Chr2 cM	Chr2:32489721-32510818(+)	ST6 (alpha-N-acetyl-neuraminyl-2,3-beta-galactosyl-1,3)-N-acetylgalactosaminide alpha-2,6-sialyltransferase 6	St6galnac6	Chr3	ST6 N-acetylgalactosaminide alpha-2,6-sialyltransferase 6	-0.0622192	-0.058352	-0.144865	0.0144653	0.0282939	0.0324119	1.69830405797434e-05	0.0391739	7.83973989698285e-06	-0.0905708	-0.113807	-0.208391	-0.0338676	-0.00289704	-0.0813392	0.00307822	0.464138	0.000808179	18	3	3.62443885273306e-06	0.000809128	15.1319	0.441962	0.127694	1.00128	20.2173	4.07253550941391e-05
680451	223649	223649_680451	Nrbp2	Chr15 cM	Chr15:75957367-75963476(-)	nuclear receptor binding protein 2	Nrbp2	Chr7 q34	nuclear receptor binding protein 2	-0.109363	-0.00564796	-0.200309	0.0254759	0.0494594	0.0510702	1.7644511790625e-05	0.909084	8.77360769682307e-05	-0.159295	-0.102587	-0.300405	-0.0594308	0.0912907	-0.100213	0.00316335	0.993089	0.00431976	21	3	0.00328637	0.00371161	26.0023	0.0997051	29.1953	1.41234	15.8986	0.000352912
307480	66839	66839_307480	Dele1	Chr18 cM	Chr18:38383302-38395682(+)	DAP3 binding cell death enhancer 1	Dele1	Chr18 p11	DAP3 binding cell death enhancer 1	-0.0492239	-0.022703	-0.134494	0.0114847	0.0239318	0.0273297	1.81875774528697e-05	0.342798	8.60303249281649e-07	-0.0717334	-0.0696085	-0.188059	-0.0267143	0.0242026	-0.0809289	0.00322565	0.854095	0.000164998	22	3	0	0.000656024	7.38444	0.991865	0	1	28.6541	5.99571508746765e-07
64360	19935	19935_64360	Mrpl23	Chr7 cM	Chr7:142086423-142094484(+)	mitochondrial ribosomal protein L23	Mrpl23	Chr1 q41	mitochondrial ribosomal protein L23	-0.101456	-0.0309588	-0.268467	0.0237331	0.046427	0.0497308	1.91251028071446e-05	0.504883	6.72357355553312e-08	-0.147972	-0.121954	-0.365938	-0.0549398	0.0600364	-0.170997	0.00331092	0.920298	2.21797244449927e-05	22	3	0.00365017	0.00275924	33.4641	0.0212384	47.5767	1.90755	32.3009	9.68178972663585e-08
171337	215449	215449_171337	Rap1b	Chr10 cM	Chr10:117650502-117681879(-)	RAS related protein 1b	Rap1b	Chr7 q22	RAP1B, member of RAS oncogene family	0.121045	0.0563106	0.23192	0.0283264	0.0581826	0.0582189	1.92665685021472e-05	0.333132	6.78838436517299e-05	0.0655263	-0.0577253	0.117813	0.176564	0.170346	0.346027	0.00331092	0.847683	0.00365907	22	3	0.00841327	0.00474547	46.1881	0.000466141	63.4465	2.73571	16.1416	0.000312527
300758	76183	76183_300758	Celf6	Chr9 cM	Chr9:59485200-59514575(+)	CUGBP, Elav-like family member 6	Celf6	Chr8 q24	CUGBP, Elav-like family member 6	-0.10946	0.00207935	-0.172407	0.0256278	0.0560287	0.0553788	1.94462635081273e-05	0.970396	0.00185058	-0.15969	-0.107735	-0.280947	-0.0592308	0.111894	-0.063866	0.00331092	0.998596	0.0347648	20	3	0.00540196	0.00415295	35.6262	0.0051431	46.4766	1.86834	11.6288	0.00298427
304555	192232	192232_304555	Hps4	Chr5 cM	Chr5:112490949-112526280(+)	HPS4, biogenesis of lysosomal organelles complex 3 subunit 2	Hps4	Chr12	HPS4, biogenesis of lysosomal organelles complex 3 subunit 2	-0.0885827	-0.0184333	-0.116395	0.0207411	0.0424662	0.040375	1.94712560069277e-05	0.664238	0.00394102	-0.129235	-0.101666	-0.195529	-0.0479308	0.0647989	-0.0372613	0.00331092	0.95892	0.0549656	22	3	0.00187527	0.00247421	23.0953	0.233172	23.7738	1.31189	8.42522	0.0148077
362612	57317	57317_362612	Srsf4	Chr4 cM	Chr4:131600928-131629017(+)	serine and arginine-rich splicing factor 4	Srsf4	Chr5 q36	serine and arginine rich splicing factor 4	-0.0457342	-0.00497989	-0.0928032	0.0107176	0.0256951	0.028191	1.97922741716771e-05	0.846327	0.00099495	-0.0667403	-0.0553413	-0.148057	-0.0247282	0.0453816	-0.03755	0.0033266	0.987911	0.023511	22	3	7.4897944841004e-07	0.000488821	18.3696	0.497889	0.0341873	1.00034	17.7434	0.000140301
29662	14569	14569_29662	Gdi2	Chr13 cM	Chr13:3588075-3616261(+)	GDP dissociation inhibitor 2	Gdi2	Chr17 q12.2	GDP dissociation inhibitor 2	0.0453335	0.0503011	0.0892739	0.0106285	0.0257748	0.0254023	1.99668749374968e-05	0.0509901	0.00044075	0.024502	-0.000216536	0.0394863	0.0661651	0.100819	0.139062	0.0033266	0.51151	0.0133881	22	3	6.04989023217136e-05	0.000653099	20.3507	0.373758	2.4032	1.02462	12.3697	0.00206046
315959	77853	77853_315959	Msl2	Chr9 cM	Chr9:100956154-100981999(+)	MSL complex subunit 2	Msl2	Chr8 q31	MSL complex subunit 2	-0.081871	0.0455417	-0.145779	0.0192512	0.0414702	0.0399965	2.11143972852825e-05	0.272127	0.000267605	-0.119603	-0.0357384	-0.224171	-0.0441393	0.126822	-0.0673874	0.00348261	0.814111	0.00947572	12	3	0	0.00166401	7.58912	0.576023	0	1	27.2939	1.18360843400686e-06
691083	74088	74088_691083	Them7	Chr2 cM	Chr2:105054665-105210141(+)	thioesterase superfamily member 7	Them7	Chr3 q33	thioesterase superfamily member 7	0.0898008	0.031314	-0.116942	0.0211297	0.0390823	0.0273653	2.13790475312584e-05	0.422997	1.92552848066104e-05	0.0483873	-0.045286	-0.170577	0.131214	0.107914	-0.0633066	0.00349135	0.884541	0.00151237	16	3	7.88302188075679e-05	0.000759357	21.7132	0.0599687	2.66881	1.02742	19.4497	5.97807922787779e-05
246244	52440	52440_246244	Tax1bp1	Chr6 cM	Chr6:52690714-52743765(+)	Tax1 (human T cell leukemia virus type I) binding protein 1	Tax1bp1	Chr4 q24	Tax1 binding protein 1	0.0605016	0.0759488	0.11549	0.014244	0.0290785	0.0313118	2.16162084484151e-05	0.00900521	0.000225679	0.0325838	0.018956	0.0541201	0.0884194	0.132942	0.17686	0.00349547	0.290473	0.00855714	22	3	0.000426261	0.000992768	31.23	0.0380864	12.1294	1.13804	14.5423	0.000695308
312706	14791	14791_312706	Emg1	Chr6 cM	Chr6:124681344-124689118(-)	EMG1 N1-specific pseudouridine methyltransferase	Emg1	Chr4 q42	EMG1 N1-specific pseudouridine methyltransferase	-0.0716436	-0.0289497	-0.146853	0.0169631	0.0349049	0.0345571	2.40548439705911e-05	0.406886	2.14165905647845e-05	-0.104891	-0.0973621	-0.214584	-0.0383965	0.0394627	-0.0791227	0.00385204	0.880039	0.00161758	22	3	0.0016644	0.00166596	30.5002	0.0457677	32.1232	1.47326	18.5235	9.49890149920977e-05
308453	76889	76889_308453	Coq8b	Chr7 cM	Chr7:26932448-26957375(+)	coenzyme Q8B	Coq8b	Chr1 q21	coenzyme Q8B	-0.0643952	-0.0579232	-0.123427	0.0152655	0.0318317	0.0340212	2.46093046930776e-05	0.0688092	0.000285687	-0.094315	-0.120312	-0.190107	-0.0344754	0.00446577	-0.0567467	0.00390294	0.563137	0.00983743	22	3	0	0.00116331	12.4715	0.864496	0	1	13.1739	0.00137826
301416	67876	67876_301416	Coq10b	Chr1 cM	Chr1:55091929-55111861(+)	coenzyme Q10B	Coq10b	Chr9 q31	coenzyme Q10B	0.121377	0.103995	0.280757	0.0288379	0.0577813	0.0582762	2.56588255418845e-05	0.0718911	1.45227547860647e-06	0.0648554	-0.00925406	0.166538	0.177898	0.217244	0.394976	0.00403063	0.569941	0.000241958	22	3	0.00831364	0.00503462	45.0238	0.000680148	56.4529	2.29637	23.4434	8.11598062683519e-06
641434	71679	71679_641434	Atp5pd	Chr11 cM	Chr11:115306517-115310775(-)	ATP synthase peripheral stalk subunit d	Atp5pd	Chr10	ATP synthase peripheral stalk subunit d	-0.0548488	0.0039802	-0.0935197	0.013051	0.0261785	0.0281165	2.63807914800715e-05	0.879155	0.000880558	-0.0804283	-0.0473288	-0.148627	-0.0292693	0.0552892	-0.0384123	0.00410495	0.990021	0.0213587	21	3	0.000352797	0.000772992	16.5415	0.554814	12.8973	1.14807	15.0284	0.000545275
309613	193736	193736_309613	Zbtb12	Chr17 cM	Chr17:35113514-35115820(+)	zinc finger and BTB domain containing 12	Zbtb12	Chr20 p12	zinc finger and BTB domain containing 12	-0.0854503	0.0278094	-0.158457	0.0203927	0.0434391	0.0444882	2.78669151847302e-05	0.522047	0.000368341	-0.125419	-0.0573297	-0.245653	-0.0454813	0.112948	-0.0712622	0.00429567	0.925802	0.0117513	19	3	0.000675253	0.00236903	16.0037	0.452705	9.10803	1.10021	18.5194	9.51852580768063e-05
170465	52538	52538_170465	Acaa2	Chr18 cM	Chr18:74912283-74939278(+)	acetyl-CoA acyltransferase 2	Acaa2	Chr18 q12.2	acetyl-CoA acyltransferase 2	-0.146598	-0.04921	-0.208736	0.0352192	0.0727464	0.0686829	3.14834308117317e-05	0.498749	0.00237267	-0.215627	-0.19179	-0.343352	-0.0775701	0.0933703	-0.0741198	0.00480634	0.918535	0.0407231	22	3	0.00888694	0.00657521	33.624	0.0203449	45.9128	1.84887	9.49781	0.00866119
619566	217946	217946_619566	Cdca7l	Chr12 cM	Chr12:117807209-117842441(+)	cell division cycle associated 7 like	Cdca7l	Chr6 q33	cell division cycle associated 7 like	0.0942205	0.00865816	0.0771708	0.0226467	0.0468372	0.0407236	3.17625111757805e-05	0.853342	0.058094	0.0498337	-0.083141	-0.00264605	0.138607	0.100457	0.156988	0.00480634	0.987911	0.259114	20	3	0	0.00227996	16.8358	0.465541	0	1	3.68039	0.158786
363331	57435	57435_363331	Plin4	Chr17 cM	Chr17:56407591-56416803(-)	perilipin 4	Plin4	Chr9	perilipin 4	0.32074	0.815881	0.0899904	0.0771327	0.154977	0.060523	3.20636417210237e-05	1.4053732333939e-07	0.137047	0.169563	0.512133	-0.0286325	0.471917	1.11963	0.208613	0.0048078	0.000331146	0.400677	13	3	0.000790989	0.00409951	18.996	0.0403129	6.40662	1.06845	27.8802	8.82843540533434e-07
29463	19243	19243_29463	Ptp4a1	Chr1 cM	Chr1:30979384-30988846(-)	protein tyrosine phosphatase 4a1	Ptp4a1	Chr9 q21	protein tyrosine phosphatase 4A1	0.107419	0.0252713	0.178116	0.0258486	0.0540554	0.0535318	3.24298584093125e-05	0.640137	0.000876924	0.0567565	-0.0806753	0.0731959	0.158081	0.131218	0.283037	0.0048189	0.952605	0.0213333	19	3	0.00645311	0.00422312	35.4077	0.00349391	56.2718	2.28686	11.4444	0.00327245
83427	14694	14694_83427	Rack1	Chr11 cM	Chr11:48691187-48697068(+)	receptor for activated C kinase 1	Rack1	Chr10 q21	receptor for activated C kinase 1	-0.0527354	-0.0198999	-0.0829942	0.0126971	0.0287309	0.0281838	3.27647006753469e-05	0.488542	0.00323217	-0.0776213	-0.0762115	-0.138233	-0.0278496	0.0364117	-0.027755	0.00482519	0.917827	0.0486418	22	3	0.000179218	0.000894504	21.6374	0.302673	5.3365	1.05637	9.59481	0.00825111
301122	224907	224907_301122	Dus3l	Chr17 cM	Chr17:57071757-57077093(+)	dihydrouridine synthase 3 like	Dus3l	Chr9 q11	dihydrouridine synthase 3-like	-0.0582447	-0.155238	-0.12683	0.0140524	0.0281439	0.027479	3.40073207726449e-05	3.47017716627677e-08	3.92091289486853e-06	-0.0857869	-0.210399	-0.180688	-0.0307025	-0.100077	-0.0729723	0.00496387	0.00014063	0.00050133	22	3	3.23005188016756e-06	0.00101089	19.1692	0.446031	0.0803786	1.0008	40.1404	1.9213773430096e-09
450229	16675	16675_450229	Krt27	Chr11 cM	Chr11:99236391-99241930(-)	keratin 27	Krt27	Chr10 q31	keratin 27	-0.0831799	-0.0375778	0.0366831	0.0201406	0.0407513	0.0367475	3.62820573159861e-05	0.356464	0.31816	-0.122655	-0.117449	-0.0353407	-0.0437051	0.0422933	0.108707	0.00524944	0.859359	0.602772	18	3	5.86609733623769e-07	0.0017686	16.618	0.342209	0.00985026	1.0001	2.28654	0.318775
307585	63955	63955_307585	Cables1	Chr18 cM	Chr18:11972600-12078681(+)	CDK5 and Abl enzyme substrate 1	Cables1	Chr18 p13	Cdk5 and Abl enzyme substrate 1	-0.0995098	0.0980824	0.0507443	0.0241617	0.0493997	0.0476322	3.81358364423038e-05	0.0470903	0.286725	-0.146866	0.00126082	-0.0426132	-0.0521538	0.194904	0.144102	0.00546967	0.497151	0.574386	20	3	0.00270097	0.00321963	24.2649	0.112413	28.6667	1.40187	4.21268	0.121682
25550	20510	20510_25550	Slc1a1	Chr19 cM	Chr19:28812535-28891360(+)	solute carrier family 1 (neuronal/epithelial high affinity glutamate transporter, system Xag), member 1	Slc1a1	Chr1 q52	solute carrier family 1 member 1	-0.0715556	-0.0687162	-0.212602	0.0173895	0.0368931	0.0374539	3.87382495875303e-05	0.0625217	1.37594101524526e-08	-0.105638	-0.141025	-0.28601	-0.0374728	0.00359286	-0.139194	0.00550818	0.547363	6.80714429783251e-06	22	3	0.00211377	0.00174198	32.5626	0.0269856	41.3626	1.7054	32.7243	7.83447757720886e-08
85273	230904	230904_85273	Fbxo2	Chr4 cM	Chr4:148245078-148250881(+)	F-box protein 2	Fbxo2	Chr5 q36	F-box protein 2	-0.0692034	-0.0638807	-0.112195	0.0168275	0.035718	0.0355501	3.91364078591679e-05	0.0736998	0.00159961	-0.102185	-0.133887	-0.181872	-0.0362221	0.00612532	-0.0425184	0.00551723	0.576223	0.0318313	22	3	0.0011937	0.00173812	30.4634	0.0461894	21.2044	1.26911	10.3719	0.00559451
299899	68135	68135_299899	Eif3h	Chr15 cM	Chr15:51649956-51728901(-)	eukaryotic translation initiation factor 3, subunit H	Eif3h	Chr7	eukaryotic translation initiation factor 3, subunit H	-0.0513275	0.0116475	-0.0892107	0.0125316	0.0248528	0.0278292	4.20612412024795e-05	0.639313	0.0013476	-0.0758889	-0.0370631	-0.143755	-0.0267661	0.0603581	-0.0346664	0.00587444	0.95256	0.0285429	22	3	0	0.000707865	13.5432	0.809638	0	1	15.3264	0.000469804
290212	13644	13644_290212	Efs	Chr14 cM	Chr14:55153992-55163583(-)	embryonal Fyn-associated substrate	Efs	Chr15 p13	embryonal Fyn-associated substrate	-0.0947162	-0.0396367	-0.208677	0.0231348	0.039	0.0491997	4.2382555966392e-05	0.309474	2.22099340872461e-05	-0.14006	-0.116075	-0.305107	-0.0493727	0.0368018	-0.112248	0.00587444	0.832974	0.0016576	17	3	0	0.00195889	12.345	0.578619	0	1	19.206	6.752480485297e-05
307839	234725	234725_307839	Zfp612	Chr8 cM	Chr8:110806378-110819373(+)	zinc finger protein 612	Zfp612	Chr19 q12	zinc finger protein 612	-0.0593821	0.100427	-0.0304861	0.0145115	0.0285769	0.0303198	4.27513528408028e-05	0.000440955	0.314662	-0.087824	0.0444174	-0.0899118	-0.0309402	0.156437	0.0289395	0.00587617	0.072011	0.599534	21	3	0	0.00114398	18.3775	0.431057	0	1	17.5799	0.000152252
286931	208898	208898_286931	Unc13c	Chr9 cM	Chr9:73386704-73876248(-)	unc-13 homolog C	Unc13c	Chr8 q24	unc-13 homolog C	-0.175388	0.155193	-0.113645	0.0429977	0.0881757	0.0834986	4.52304567074174e-05	0.078401	0.173503	-0.259662	-0.0176284	-0.277299	-0.0911136	0.328014	0.0500097	0.00616555	0.585572	0.45138	22	3	0.0152099	0.0104595	37.5138	0.00683919	50.3002	2.01208	6.98036	0.0304954
317418	69499	69499_317418	Tsr2	ChrX cM	ChrX:149870090-149879539(-)	TSR2 20S rRNA accumulation	Tsr2	ChrX q12	TSR2, ribosome maturation factor	-0.0935104	-0.00454855	-0.139258	0.0230034	0.0480939	0.0469874	4.80191407533895e-05	0.924651	0.00303937	-0.138596	-0.0988109	-0.231351	-0.0484245	0.0897138	-0.0471642	0.00649203	0.993089	0.0468517	21	3	0.00414885	0.00291309	34.3165	0.0115082	53.0316	2.12909	10.0283	0.00664334
362323	71238	71238_362323	Sdhaf3	Chr6 cM	Chr6:6956004-7039661(+)	succinate dehydrogenase complex assembly factor 3	Sdhaf3	Chr4 q21	succinate dehydrogenase complex assembly factor 3	0.0723502	0.00813859	0.0455902	0.0178148	0.0317646	0.0338104	4.88107695155176e-05	0.797784	0.177528	0.0374339	-0.0541189	-0.020677	0.107267	0.0703961	0.111857	0.00654541	0.980068	0.456146	21	3	0	0.00117988	18.5159	0.422183	0	1	1.84211	0.398099
363009	75089	75089_363009	Bltp3b	Chr10 cM	Chr10:89580853-89655733(+)	bridge-like lipid transfer protein family member 3B	Bltp3b	Chr7	bridge-like lipid transfer protein family member 3B	0.0893597	-0.0459892	0.133381	0.0220589	0.0455058	0.0446677	5.10075896511147e-05	0.312197	0.00282577	0.0461251	-0.135179	0.0458343	0.132594	0.0432005	0.220929	0.00676411	0.834891	0.0453388	22	3	0.00535766	0.00302205	45.3387	0.000614366	60.6791	2.54318	13.041	0.00147295
366952	94230	94230_366952	Cpsf1	Chr15 cM	Chr15:76480003-76491791(-)	cleavage and polyadenylation specific factor 1	Cpsf1	Chr7 q34	cleavage and polyadenylation specific factor 1	-0.055362	-0.0282431	-0.129955	0.0136703	0.0321325	0.033637	5.12619145502285e-05	0.379424	0.000111797	-0.0821553	-0.0912218	-0.195882	-0.0285687	0.0347355	-0.0640276	0.00676411	0.869535	0.00517974	21	3	0	0.000959433	13.7109	0.747736	0	1	18.1085	0.000116894
362441	101142	101142_362441	Itfg2	Chr6 cM	Chr6:128386407-128401873(-)	integrin alpha FG-GAP repeat containing 2	Itfg2	Chr4 q42	integrin alpha FG-GAP repeat containing 2	-0.0701706	0.0386303	-0.0988334	0.0173404	0.035748	0.0350112	5.19537070516854e-05	0.279862	0.00475904	-0.104157	-0.0314344	-0.167454	-0.0361841	0.108695	-0.0302127	0.00680099	0.816224	0.0614688	22	3	0.00170398	0.00182546	27.4499	0.0946022	29.8971	1.42647	12.0704	0.00239305
25728	11816	11816_25728	Apoe	Chr7 cM	Chr7:19430034-19433113(-)	apolipoprotein E	Apoe	Chr1 q21	apolipoprotein E	-0.0541961	-0.0540972	-0.129641	0.0134092	0.0264041	0.0298349	5.30642994147274e-05	0.0404798	1.39094256657782e-05	-0.0804777	-0.105848	-0.188117	-0.0279145	-0.00234615	-0.0711659	0.00689167	0.469933	0.0012097	20	3	0	0.0010136	15.4202	0.56524	0	1	18.8962	7.88403770932498e-05
362973	170736	170736_362973	Parvb	Chr15 cM	Chr15:84116244-84199889(+)	parvin, beta	Parvb	Chr7 q34	parvin, beta	-0.132083	0.0190414	-0.137208	0.0327847	0.0697724	0.0681313	5.6064041070531e-05	0.784925	0.0440224	-0.196339	-0.11771	-0.270743	-0.0678259	0.155793	-0.00367318	0.00722438	0.977984	0.221171	20	3	0.0116771	0.00674659	41.7685	0.000724258	61.7736	2.61599	5.12328	0.077178
NA	20411	20411_NA	Sorbs1	Chr19 cM	Chr19:40283197-40502223(-)	sorbin and SH3 domain containing 1	NA	NA	NA	-0.0949231	-0.0484616	-0.161351	0.0235975	0.0403884	0.0485027	5.75601364975008e-05	0.230182	0.000879012	-0.141173	-0.127621	-0.256414	-0.0486729	0.0306982	-0.0662872	0.00735967	0.791877	0.0213526	11	3	0.000130077	0.00198339	9.20546	0.325261	2.87587	1.02961	11.1728	0.00374851
84011	11981	11981_84011	Atp9a	Chr2 cM	Chr2:168476358-168584290(-)	ATPase, class II, type 9A	Atp9a	Chr3	ATPase phospholipid transporting 9A (putative)	-0.100693	-0.0352549	-0.197312	0.0250737	0.030996	0.0506962	5.92251954788937e-05	0.255371	9.93971603303934e-05	-0.149836	-0.0960059	-0.296675	-0.0515493	0.0254961	-0.0979498	0.00750224	0.806747	0.00475205	13	3	0	0.00137164	9.10943	0.521751	0	1	15.1645	0.000509424
316228	78309	78309_316228	Cul9	Chr17 cM	Chr17:46811535-46857314(-)	cullin 9	Cul9	Chr9 q12	cullin 9	-0.0580155	-0.019233	-0.0925241	0.0144517	0.0290063	0.030705	5.95849207191503e-05	0.507289	0.00258406	-0.0863403	-0.0760842	-0.152705	-0.0296908	0.0376182	-0.0323433	0.00750224	0.920576	0.0432706	20	3	0.00050339	0.0011063	25.8878	0.0765289	13.9575	1.16222	9.26218	0.00974412
299113	69554	69554_299113	Klhdc2	Chr12 cM	Chr12:69343455-69357461(+)	kelch domain containing 2	Klhdc2	Chr6 q24	kelch domain containing 2	0.0519248	0.0327215	0.148396	0.0129475	0.0252469	0.028899	6.06130672463621e-05	0.194954	2.82187623988962e-07	0.0265482	-0.0167614	0.0917546	0.0773015	0.0822045	0.205037	0.00755503	0.757496	6.74551111604918e-05	21	3	0	0.000700941	16.0146	0.591527	0	1	27.7897	9.23748388009249e-07
117108	76898	76898_117108	B3gat1	Chr9 cM	Chr9:26644813-26672646(+)	beta-1,3-glucuronyltransferase 1	B3gat1	Chr8 q13	beta-1,3-glucuronyltransferase 1	-0.0799682	-0.0319026	-0.135848	0.0199557	0.0409291	0.040033	6.14182896259725e-05	0.435709	0.000690348	-0.119081	-0.112122	-0.214311	-0.0408558	0.048317	-0.0573842	0.00755503	0.891303	0.0183655	22	3	0.00190026	0.00239761	24.3019	0.184826	24.7348	1.32863	11.5492	0.00310548
298377	69893	69893_298377	Coa7	Chr4 cM	Chr4:108185349-108197915(+)	cytochrome c oxidase assembly factor 7	Coa7	Chr5 q34	cytochrome c oxidase assembly factor 7	0.0772428	-0.0492969	0.0531114	0.0192827	0.036171	0.0377148	6.18041849100133e-05	0.172919	0.15906	0.0394495	-0.120191	-0.0208082	0.115036	0.0215969	0.127031	0.00755503	0.732041	0.430512	22	3	0.000453159	0.00165388	24.0117	0.195702	7.55274	1.0817	5.77836	0.0556218
291996	67619	67619_291996	Nob1	Chr8 cM	Chr8:108139121-108151670(-)	NIN1/RPN12 binding protein 1 homolog	Nob1	Chr19 q12	NIN1 (RPN12) binding protein 1 homolog	-0.0527744	0.00988949	-0.0746864	0.0131749	0.0275137	0.0282641	6.18363384465843e-05	0.719267	0.00823086	-0.0785967	-0.0440363	-0.130083	-0.0269522	0.0638153	-0.0192898	0.00755503	0.970806	0.0863062	22	3	0	0.000987194	15.264	0.705679	0	1	9.61116	0.00818394
303292	11736	11736_303292	Ankfy1	Chr11 cM	Chr11:72580832-72662972(+)	ankyrin repeat and FYVE domain containing 1	Ankfy1	Chr10 q24	ankyrin repeat and FYVE domain containing 1	-0.0562174	0.0281611	-0.080506	0.0140456	0.0267233	0.0271171	6.26827066310307e-05	0.291974	0.00298942	-0.0837464	-0.0242157	-0.133655	-0.0286884	0.0805379	-0.0273574	0.00760212	0.822801	0.0466485	22	3	7.52682856699474e-07	0.000889597	26.723	0.111272	0.021336	1.00021	13.1876	0.00136884
257644	52696	52696_257644	Zwint	Chr10 cM	Chr10:72490678-72510796(+)	ZW10 interactor	Zwint	Chr20	ZW10 interacting kinetochore protein	0.0963841	0.0697706	0.281809	0.0240988	0.0451788	0.0591493	6.34667579026298e-05	0.12251	1.89443101842064e-06	0.0491513	-0.0187782	0.165879	0.143617	0.158319	0.39774	0.00764103	0.667859	0.000289322	14	3	0	0.00154083	5.32559	0.914379	0	1	25.4447	2.98375448072658e-06
288985	72999	72999_288985	Insig2	Chr1 cM	Chr1:121232082-121260318(-)	insulin induced gene 2	Insig2	Chr13 q11	insulin induced gene 2	-0.0721834	0.0107401	-0.165801	0.0180892	0.0372354	0.0369624	6.59599883477953e-05	0.773012	7.26872346632277e-06	-0.107638	-0.0622399	-0.238246	-0.0367292	0.08372	-0.0933559	0.00788365	0.975969	0.000768528	22	3	0.00156478	0.00185976	23.6051	0.211738	26.9013	1.36801	24.6818	4.36941950327097e-06
171102	12530	12530_171102	Cdc25a	Chr9 cM	Chr9:109704647-109722963(+)	cell division cycle 25A	Cdc25a	Chr8 q32	cell division cycle 25A	-0.0587627	0.0819481	-0.0292881	0.0147612	0.0368969	0.0395294	6.86588186939779e-05	0.0263507	0.458742	-0.0876941	0.00963155	-0.106764	-0.0298312	0.154265	0.0481881	0.00809285	0.412227	0.716795	22	3	0.000144947	0.000927809	18.7021	0.476091	3.49538	1.03622	13.8622	0.000976932
296207	228715	228715_296207	Smim26	Chr2 cM	Chr2:144435985-144437286(+)	small integral membrane protein 26	Smim26	Chr3 q41	small integral membrane protein 26	-0.115487	-0.0403363	-0.249741	0.0290112	0.0592241	0.0600472	6.86915550002956e-05	0.495822	3.19523878330943e-05	-0.172348	-0.156413	-0.367432	-0.0586261	0.0757409	-0.132051	0.00809285	0.918535	0.00210809	22	3	0.00734987	0.00448294	50.0064	0.000130776	63.0521	2.70652	18.735	8.54555586487115e-05
64158	22142	22142_64158	Tuba1a	Chr15 cM	Chr15:98847728-98851382(-)	tubulin, alpha 1A	Tuba1a	Chr7	tubulin, alpha 1A	0.0702752	0.0294144	0.170473	0.0176903	0.0371688	0.0378531	7.11165709152017e-05	0.428727	6.68324299743177e-06	0.0356028	-0.0434352	0.096282	0.104948	0.102264	0.244663	0.00831913	0.888601	0.000734889	22	3	0.00193663	0.00170309	30.2845	0.0482871	38.7789	1.63342	22.3108	1.42979034432134e-05
362304	26429	26429_362304	Orc5	Chr5 cM	Chr5:22691478-22755358(-)	origin recognition complex, subunit 5	Orc5	Chr4 q11	origin recognition complex, subunit 5	-0.0662912	0.00828739	-0.0830293	0.0166948	0.034638	0.036537	7.16391571596161e-05	0.810906	0.0230579	-0.0990123	-0.0596019	-0.15464	-0.03357	0.0761766	-0.0114182	0.00832124	0.983029	0.155931	22	3	0.00131556	0.0015608	30.7147	0.0433782	26.9498	1.36892	7.03394	0.0296893
304055	207781	207781_304055	C2cd2	Chr16 cM	Chr16:97656409-97727248(-)	C2 calcium-dependent domain containing 2	C2cd2	Chr11 q12	C2 calcium-dependent domain containing 2	-0.0728646	-0.0315707	-0.0439558	0.0183748	0.0384476	0.0353127	7.32521562451598e-05	0.411568	0.21322	-0.108879	-0.106927	-0.113167	-0.0368507	0.0437851	0.0252558	0.0084491	0.880561	0.497152	21	3	0.000431576	0.00180917	32.941	0.0169668	6.99812	1.07525	1.80459	0.405637
311338	68925	68925_311338	Rpap1	Chr2 cM	Chr2:119594440-119618018(-)	RNA polymerase II associated protein 1	Rpap1	Chr3 q35	RNA polymerase II associated protein 1	-0.0884923	-0.0107154	-0.125714	0.0223377	0.0453499	0.0466601	7.44604963526139e-05	0.813214	0.00705448	-0.132273	-0.0995996	-0.217167	-0.0447112	0.0781688	-0.0342624	0.00849082	0.983244	0.0786725	21	3	0.00319401	0.00278697	28.5333	0.05439	39.0055	1.63949	8.00273	0.0182907
25739	110078	110078_25739	Pygb	Chr2 cM	Chr2:150628716-150673668(+)	brain glycogen phosphorylase	Pygb	Chr3 q41	glycogen phosphorylase B	-0.0767087	0.0247928	-0.145087	0.0193661	0.0386987	0.0394536	7.46434345635196e-05	0.521742	0.000235609	-0.114666	-0.0510553	-0.222415	-0.0387518	0.100641	-0.0677597	0.00849082	0.925533	0.00879095	22	3	0.00311075	0.00226983	35.4148	0.0124433	48.2312	1.93167	16.1692	0.000308255
65272	72258	72258_65272	Kcnk10	Chr12 cM	Chr12:98395691-98544472(-)	potassium channel, subfamily K, member 10	Kcnk10	Chr6 q32	potassium two pore domain channel subfamily K member 10	-0.139288	0.0112658	-0.137883	0.0352049	0.0743192	0.0714513	7.60605315198476e-05	0.879513	0.0536374	-0.208288	-0.134397	-0.277925	-0.0702874	0.156929	0.00215856	0.00859276	0.990122	0.248092	22	3	0.0153711	0.00790309	66.5938	3.35536790068525e-07	66.7133	3.0042	4.4134	0.110063
83583	14470	14470_83583	Rabac1	Chr7 cM	Chr7:24669175-24672153(-)	Rab acceptor 1 (prenylated)	Rabac1	Chr1 q21	Rab acceptor 1	-0.0544695	-0.104079	-0.165622	0.0137761	0.0308938	0.0309019	7.68843128108056e-05	0.000754606	8.34032805019738e-08	-0.0814701	-0.16463	-0.226189	-0.0274688	-0.0435284	-0.105056	0.00862673	0.0980898	2.45652447964206e-05	22	3	0.000265309	0.000946113	20.5998	0.359329	6.48918	1.06939	28.9278	5.22891734620065e-07
117183	66214	66214_117183	Rgcc	Chr14 cM	Chr14:79526190-79539075(-)	regulator of cell cycle	Rgcc	Chr15 q12	regulator of cell cycle	-0.0748758	0.00262942	-0.118075	0.0189547	0.0416173	0.0479886	7.80660457000739e-05	0.949622	0.0138754	-0.112026	-0.078939	-0.212131	-0.0377254	0.0841978	-0.0240187	0.00868138	0.997241	0.117787	18	3	0	0.00138538	9.99651	0.81996	0	1	10.8491	0.00440696
298676	76866	76866_298676	Morn1	Chr4 cM	Chr4:155171034-155229962(+)	MORN repeat containing 1	Morn1	Chr5 q36	MORN repeat containing 1	-0.0961296	-0.0299231	-0.159483	0.0243418	0.0588633	0.0601544	7.84239741271482e-05	0.611208	0.00802006	-0.143839	-0.145293	-0.277383	-0.0484207	0.0854469	-0.0415823	0.00868138	0.949666	0.0846881	20	3	0.0032198	0.00329909	22.9314	0.151499	35.3086	1.5458	8.71392	0.0128173
361940	70804	70804_361940	Pgrmc2	Chr3 cM	Chr3:41020772-41037443(-)	progesterone receptor membrane component 2	Pgrmc2	Chr2 q26	progesterone receptor membrane component 2	-0.0431497	-0.0288472	-0.101572	0.0109323	0.0228916	0.0242414	7.91353612591593e-05	0.207611	2.78938553488277e-05	-0.0645766	-0.0737139	-0.149084	-0.0217229	0.0160196	-0.0540595	0.00870172	0.768566	0.00192503	20	3	0	0.000600967	16.3613	0.498382	0	1	18.1432	0.000114885
361076	380921	380921_361076	Dgkh	Chr14 cM	Chr14:78796789-78970169(-)	diacylglycerol kinase, eta	Dgkh	Chr15 q11	diacylglycerol kinase, eta	-0.140627	-0.0505212	-0.32383	0.0357132	0.0593426	0.053455	8.22764878969443e-05	0.394577	1.37836131058067e-09	-0.210623	-0.166831	-0.428599	-0.0706302	0.0657883	-0.21906	0.00898721	0.876045	9.88464845944245e-07	14	3	0	0.00198278	3.64252	0.979233	0	1	36.8406	1.00040499775439e-08
681316	100503386	100503386_681316	Tpbgl	Chr7 cM	Chr7:99273289-99276310(-)	trophoblast glycoprotein-like	Tpbgl	Chr1 q32	trophoblast glycoprotein-like	-0.196001	-0.101223	-0.448027	0.0499204	0.0853848	0.0894828	8.62740494795536e-05	0.235823	5.53293237009937e-07	-0.293843	-0.268574	-0.62341	-0.0981586	0.0661281	-0.272644	0.00933138	0.795001	0.00011852	11	3	0	0.00685317	4.80619	0.778076	0	1	25.4265	3.01096730249029e-06
29307	11536	11536_29307	Gpr182	Chr10 cM	Chr10:127585471-127587667(-)	G protein-coupled receptor 182	Gpr182	Chr7 q22	G protein-coupled receptor 182	-0.123088	-0.0568862	-0.0295227	0.0313562	0.0666087	0.0629642	8.65587906627561e-05	0.393085	0.639155	-0.184545	-0.187437	-0.15293	-0.061631	0.0736643	0.0938849	0.00933138	0.876045	0.838014	22	3	0.00399422	0.00576367	21.4595	0.311978	21.4474	1.27303	0.777574	0.677879
298410	66588	66588_298410	Cmpk1	Chr4 cM	Chr4:114817810-114844425(-)	cytidine/uridine monophosphate kinase 1	Cmpk1	Chr5 q35	cytidine/uridine monophosphate kinase 1	0.0725135	0.0736886	0.17768	0.0185009	0.0380861	0.0375353	8.87437527532472e-05	0.0530161	2.20495481369155e-06	0.0362525	-0.00095879	0.104112	0.108775	0.148336	0.251247	0.0095048	0.515808	0.000324719	22	3	0.00255632	0.00202518	31.624	0.0344394	42.0169	1.72464	22.5448	1.2719318224871e-05
301575	64294	64294_301575	Itm2c	Chr1 cM	Chr1:85822231-85836419(+)	integral membrane protein 2C	Itm2c	Chr9 q35	integral membrane protein 2C	-0.0843294	-0.0270463	-0.102068	0.0215307	0.0401016	0.0420014	8.9765631418588e-05	0.500029	0.0150943	-0.126529	-0.105644	-0.184389	-0.04213	0.0515514	-0.0197467	0.00955222	0.918928	0.1233	18	3	0.00163347	0.0021888	23.3372	0.0772379	26.4324	1.35929	6.02994	0.0490473
64465	12540	12540_64465	Cdc42	Chr4 cM	Chr4:137047007-137085031(-)	cell division cycle 42	Cdc42	Chr5 q36	cell division cycle 42	0.0425712	0.0438058	0.081554	0.0108838	0.0254955	0.0262791	9.17555105434714e-05	0.0857638	0.00191322	0.0212393	-0.00616439	0.030048	0.0639031	0.093776	0.13306	0.00970138	0.607902	0.0356572	22	3	0	0.000642821	15.8526	0.667088	0	1	9.63269	0.00809632
298012	19359	19359_298012	Rad23b	Chr4 cM	Chr4:55350043-55392237(+)	RAD23 homolog B, nucleotide excision repair protein	Rad23b	Chr5 q24	RAD23 homolog B, nucleotide excision repair protein	0.0461721	-0.0111372	0.0609838	0.011812	0.0253379	0.0269165	9.27076031573568e-05	0.660266	0.0234719	0.0230211	-0.0607986	0.0082284	0.0693231	0.0385242	0.113739	0.00973961	0.958158	0.157697	22	3	7.49512900830305e-05	0.000691725	17.2246	0.574657	2.73308	1.0281	8.16489	0.0168662
303394	237898	237898_303394	Usp32	Chr11 cM	Chr11:84875268-85030987(-)	ubiquitin specific peptidase 32	Usp32	Chr10 q26	ubiquitin specific peptidase 32	0.0797793	0.0378769	0.159709	0.0204402	0.0427348	0.0417561	9.49848205487309e-05	0.375443	0.000130875	0.0397172	-0.0458818	0.0778686	0.119841	0.121636	0.24155	0.00991569	0.867062	0.00580281	22	3	0.0045344	0.00266768	47.4529	0.00030757	57.3594	2.34518	14.7662	0.000621673
294079	69104	69104_294079	Marchf5	Chr19 cM	Chr19:37184942-37199550(+)	membrane associated ring-CH-type finger 5	Marchf5	Chr1 q53	membrane associated ring-CH-type finger 5	0.0566529	-0.00397596	0.0970022	0.0145707	0.0302477	0.031992	0.000101019	0.895422	0.00242882	0.0280948	-0.0632603	0.0342989	0.085211	0.0553084	0.159705	0.0104792	0.992218	0.0413852	22	3	0.00083335	0.00111907	28.1288	0.0809817	23.2552	1.30302	12.1844	0.0022604
311661	22722	22722_311661	Zfp64	Chr2 cM	Chr2:168735251-168797507(-)	zinc finger protein 64	Zfp64	Chr3 q42	zinc finger protein 64	-0.0666115	-0.0188136	-0.121445	0.0171414	0.0364577	0.0430828	0.000101911	0.605828	0.00481924	-0.100208	-0.0902694	-0.205886	-0.0330149	0.0526423	-0.0370042	0.0105057	0.947269	0.0619834	18	3	0	0.00103596	12.3039	0.655894	0	1	10.7531	0.00462381
83581	20019	20019_83581	Polr1a	Chr6 cM	Chr6:71886037-71956419(+)	polymerase (RNA) I polypeptide A	Polr1a	Chr4 q32	RNA polymerase I subunit A	-0.0548428	-0.0223247	-0.0994071	0.014143	0.0355908	0.0340899	0.000105428	0.530488	0.00354515	-0.0825625	-0.0920814	-0.166222	-0.0271231	0.047432	-0.0325922	0.0108009	0.92956	0.0517009	22	3	0	0.00109815	9.26335	0.968845	0	1	10.8192	0.00447348
65037	17289	17289_65037	Mertk	Chr2 cM	Chr2:128540876-128644814(+)	MER proto-oncogene tyrosine kinase	Mertk	Chr3 q36	MER proto-oncogene, tyrosine kinase	-0.133239	0.0656608	-0.0590526	0.0343955	0.069999	0.0671424	0.000107172	0.348231	0.379123	-0.200653	-0.0715347	-0.190649	-0.0658256	0.202856	0.072544	0.0108922	0.85619	0.657753	21	3	0.0119608	0.00717317	40.5844	0.00173662	61.3413	2.58674	2.06426	0.356247
293960	22682	22682_293960	Zfand5	Chr19 cM	Chr19:21249642-21264204(+)	zinc finger, AN1-type domain 5	Zfand5	Chr1 q51	zinc finger AN1-type containing 5	0.0743047	-0.0439849	0.128147	0.0191868	0.0361844	0.0397196	0.000107641	0.224147	0.00125402	0.0366992	-0.114905	0.0502984	0.11191	0.0269353	0.205997	0.0108922	0.784775	0.027196	19	3	0.00105797	0.00182775	21.7696	0.150788	19.6025	1.24382	15.6837	0.000392948
681989	104799	104799_681989	Vipas39	Chr12 cM	Chr12:87285642-87313030(-)	VPS33B interacting protein, apical-basolateral polarity regulator, spe-39 homolog	Vipas39	Chr6	VPS33B interacting protein, apical-basolateral polarity regulator, spe-39 homolog	-0.0460348	-0.0506768	-0.133376	0.0119039	0.0246824	0.0280869	0.000110088	0.0400574	2.04715181763689e-06	-0.069366	-0.0990533	-0.188426	-0.0227036	-0.00230021	-0.0783272	0.0110719	0.468888	0.000309777	18	3	3.0449646061034e-06	0.000554557	22.382	0.0981725	0.156134	1.00156	23.5344	7.75486669152415e-06
361628	13690	13690_361628	Eif4g2	Chr7 cM	Chr7:110667192-110682237(-)	eukaryotic translation initiation factor 4, gamma 2	Eif4g2	Chr1 q33	eukaryotic translation initiation factor 4, gamma 2	0.0559118	0.0601748	0.108644	0.0144651	0.0322891	0.0320273	0.000110959	0.0623742	0.0006933	0.0275607	-0.00311065	0.0458712	0.0842629	0.12346	0.171416	0.0110919	0.546747	0.0184143	21	3	1.45774904545822e-06	0.00122061	18.4214	0.428232	0.0321204	1.00032	11.6075	0.00301622
683667	109552	109552_683667	Sri	Chr5 cM	Chr5:8096078-8119314(+)	sorcin	Sri	Chr4	sorcin	-0.0964878	-0.00608417	-0.164129	0.0250295	0.0516971	0.0543144	0.00011575	0.906314	0.00251247	-0.145545	-0.107409	-0.270584	-0.0474308	0.0952402	-0.0576749	0.0115011	0.993089	0.0424163	18	3	0.00318759	0.00271433	25.1942	0.0473956	45.4428	1.83294	12.6457	0.00179483
290959	70484	70484_290959	Slc35d2	Chr13 cM	Chr13:64244122-64277182(-)	solute carrier family 35, member D2	Slc35d2	Chr17 p14	solute carrier family 35 member D2	0.111965	-0.0693427	-0.0372239	0.0290803	0.071743	0.0717026	0.000118029	0.333773	0.603661	0.0549682	-0.209956	-0.177758	0.168961	0.0712711	0.103311	0.0116573	0.848037	0.813131	19	3	0.00179833	0.00504391	17.5298	0.352142	11.2755	1.12708	0.937681	0.625727
684536	14466	14466_684536	Gba1	Chr3 cM	Chr3:89110235-89116273(+)	glucosylceramidase beta 1	Gba1	Chr2	glucosylceramidase beta 1	0.130002	0.0388025	0.303311	0.0337972	0.0560992	0.0706476	0.000119801	0.48914	1.76041548765408e-05	0.0637607	-0.07115	0.164844	0.196243	0.148755	0.441778	0.0116938	0.918062	0.00140953	17	3	0.00550485	0.00374252	31.9091	0.0041269	63.3094	2.72549	20.3658	3.78114338766934e-05
100216475	238023	238023_100216475	Hexd	Chr11 cM	Chr11:121095259-121113481(+)	hexosaminidase D	Hexd	Chr10	hexosaminidase D	-0.0847851	-0.0453665	-0.0232436	0.022048	0.0446438	0.0431525	0.000120317	0.309539	0.590136	-0.127998	-0.132867	-0.107821	-0.0415719	0.0421336	0.0613338	0.0116938	0.833014	0.804408	20	3	0.00258245	0.00273005	22.4078	0.16954	32.6248	1.48423	1.12048	0.571073
652955	59044	59044_652955	Rnf130	Chr11 cM	Chr11:49916173-50016546(+)	ring finger protein 130	Rnf130	Chr10	ring finger protein 130	0.0662396	0.0143892	0.149038	0.0172272	0.0349063	0.039077	0.000120526	0.680175	0.000136756	0.0324749	-0.0540258	0.0724486	0.100004	0.0828042	0.225627	0.0116938	0.963404	0.00593499	15	3	0	0.00116766	8.30383	0.760959	0	1	19.1778	6.84839072768485e-05
360475	208211	208211_360475	Alg1	Chr16 cM	Chr16:5051485-5062776(+)	ALG1 chitobiosyldiphosphodolichol beta-mannosyltransferase	Alg1	Chr10 q12	ALG1, chitobiosyldiphosphodolichol beta-mannosyltransferase	-0.053267	-0.056731	-0.155103	0.0138953	0.0314631	0.0311945	0.000126357	0.0713732	6.62204702080756e-07	-0.0805013	-0.118398	-0.216244	-0.0260327	0.00493556	-0.0939632	0.0121781	0.567796	0.000134844	21	3	0	0.00109681	17.6915	0.476141	0	1	25.6098	2.74724845101882e-06
301555	26554	26554_301555	Cul3	Chr1 cM	Chr1:80242640-80318197(-)	cullin 3	Cul3	Chr9 q34	cullin 3	0.0458142	0.0460346	0.0975372	0.0119569	0.0247974	0.0257998	0.000127314	0.0633922	0.00015649	0.022379	-0.00256736	0.0469705	0.0692493	0.0946365	0.148104	0.0121781	0.549733	0.00646904	22	3	0	0.0007863	14.6375	0.745344	0	1	14.3886	0.000750861
498176	76809	76809_498176	Bri3bp	Chr5 cM	Chr5:125518632-125537434(+)	Bri3 binding protein	Bri3bp	Chr12 q14	Bri3 binding protein	-0.0582504	-0.0091074	-0.116408	0.0152058	0.031719	0.0319455	0.000127732	0.774014	0.000268473	-0.0880532	-0.0712754	-0.17902	-0.0284475	0.0530606	-0.0537962	0.0121781	0.975975	0.00947572	19	3	0.000109692	0.00129446	16.9073	0.391617	2.44873	1.0251	14.5912	0.000678528
291129	22360	22360_291129	Nrsn1	Chr13 cM	Chr13:25436022-25453979(-)	neurensin 1	Nrsn1	Chr17 p11	neurensin 1	-0.0829377	0.067294	0.0154394	0.0217384	0.0448199	0.0442031	0.000136037	0.133245	0.726877	-0.125544	-0.0205515	-0.0711971	-0.0403312	0.155139	0.102076	0.0128954	0.684022	0.886076	20	3	0.00321837	0.00288939	27.6403	0.0493204	38.7238	1.63195	2.25731	0.323467
303215	213980	213980_303215	Fbxw10	Chr11 cM	Chr11:62737895-62768291(+)	F-box and WD-40 domain protein 10	Fbxw10	Chr10 q23	F-box and WD repeat domain containing 10	-0.212215	-0.0301352	-0.129444	0.0556548	0.122936	0.0979492	0.000137254	0.806357	0.186319	-0.321297	-0.271086	-0.321421	-0.103134	0.210816	0.0625324	0.0129144	0.98198	0.466538	12	3	0.00555468	0.00927836	13.6379	0.1358	26.9419	1.36877	1.99782	0.368281
361425	18117	18117_361425	Emc8	Chr8 cM	Chr8:121380653-121394826(-)	ER membrane protein complex subunit 8	Emc8	Chr19 q12	ER membrane protein complex subunit 8	-0.0628525	-0.0598333	-0.116846	0.0164877	0.0322976	0.0337513	0.000137804	0.0639447	0.000536234	-0.0951679	-0.123135	-0.182998	-0.0305372	0.00346873	-0.0506948	0.0129144	0.55076	0.0152231	22	3	0.000889427	0.00119991	20.9629	0.338854	22.2385	1.28598	12.1044	0.00235265
313934	20403	20403_313934	Itsn2	Chr12 cM	Chr12:4642792-4763952(+)	intersectin 2	Itsn2	Chr6 q14	intersectin 2	-0.0790145	-0.00957022	-0.140732	0.0207377	0.044911	0.0427229	0.000138867	0.831254	0.000987456	-0.11966	-0.0975941	-0.224468	-0.0383692	0.0784537	-0.0569972	0.0129405	0.984386	0.0234347	14	3	0.00030376	0.0018235	12.1969	0.349026	6.27125	1.06691	14.5776	0.000683133
360560	74477	74477_360560	4933427D14Rik	Chr11 cM	Chr11:72044755-72098308(-)	RIKEN cDNA 4933427D14 gene	4933427D14Rikl	Chr10 q24	RIKEN cDNA 4933427D14 gene like	0.147054	0.0803686	0.368347	0.0386674	0.0739876	0.0638896	0.000142929	0.277371	8.14784219556565e-09	0.0712672	-0.0646444	0.243126	0.222841	0.225382	0.493569	0.0132442	0.816148	4.33517771527935e-06	14	3	0.00480649	0.00471837	19.1379	0.0586634	45.1064	1.8217	34.6364	3.01166877076241e-08
300782	69882	69882_300782	Ints14	Chr9 cM	Chr9:64868187-64894260(+)	integrator complex subunit 14	Ints14	Chr8 q24	integrator complex subunit 14	0.0468651	0.0262681	0.0157052	0.0123365	0.0270748	0.025707	0.000145337	0.331945	0.541247	0.022686	-0.0267976	-0.0346797	0.0710441	0.0793338	0.06609	0.0133358	0.846971	0.773372	22	3	0	0.000903021	17.6348	0.546942	0	1	1.00616	0.604666
313242	242418	242418_313242	Dcaf10	Chr4 cM	Chr4:45342101-45379759(+)	DDB1 and CUL4 associated factor 10	Dcaf10	Chr5 q22	DDB1 and CUL4 associated factor 10	0.0790473	0.00249426	0.0520554	0.0208171	0.0430941	0.0419189	0.000146323	0.953845	0.214306	0.0382465	-0.0819686	-0.0301042	0.119848	0.0869571	0.134215	0.0133358	0.997979	0.498557	22	3	0.0017301	0.00238178	22.9	0.241775	22.5173	1.29061	1.72773	0.421531
287822	217310	217310_287822	Hid1	Chr11 cM	Chr11:115238533-115258582(-)	HID1 domain containing	Hid1	Chr10 q32.1	HID1 domain containing	0.0858677	-0.00360169	0.0761264	0.0226135	0.0469969	0.0446473	0.000146343	0.938913	0.0881831	0.0415461	-0.095714	-0.0113808	0.130189	0.0885106	0.163634	0.0133358	0.994671	0.324012	22	3	0.00284517	0.00250103	33.3081	0.0221448	38.105	1.61564	3.73867	0.154226
360612	217140	217140_360612	Scrn2	Chr11 cM	Chr11:96920764-96924784(+)	secernin 2	Scrn2	Chr10 q31	secernin 2	-0.0922036	-0.0135306	-0.0923373	0.0242964	0.0522405	0.0494457	0.000147672	0.795631	0.061839	-0.139824	-0.11592	-0.189249	-0.0445836	0.0888589	0.00457451	0.013383	0.979829	0.268555	22	3	0.00421414	0.00359075	31.875	0.0322825	39.0848	1.64163	3.67853	0.158934
499280	69546	69546_499280	Mapk1ip1	Chr7 cM	Chr7:138437547-138447996(-)	mitogen-activated protein kinase 1 interacting protein 1	Mapk1ip1	Chr1 q41	mitogen-activated protein kinase 1 interacting protein 1	-0.0530324	-0.0299432	-0.099597	0.0139956	0.0311983	0.0315415	0.000151128	0.337171	0.0015905	-0.0804633	-0.0910907	-0.161417	-0.0256014	0.0312043	-0.0377767	0.0136213	0.85061	0.0317215	22	3	0.000326801	0.00117212	19.2718	0.439532	7.82552	1.0849	10.2831	0.00584875
362283	228960	228960_362283	Stx16	Chr2 cM	Chr2:173918101-173941564(+)	syntaxin 16	Stx16	Chr3 q43	syntaxin 16	-0.0491092	-0.0217844	-0.0595189	0.0129742	0.0271011	0.0267337	0.000153625	0.421501	0.0259896	-0.0745381	-0.0749015	-0.111916	-0.0236802	0.0313327	-0.00712192	0.0137712	0.88418	0.166734	21	3	0	0.000913305	10.1696	0.92623	0	1	4.97339	0.0831845
293570	109359	109359_293570	Abraxas2	Chr7 cM	Chr7:132460954-132486840(+)	BRISC complex subunit	Abraxas2	Chr1 q41	abraxas 2, BRISC complex subunit	0.0523584	0.0825024	0.137543	0.0138415	0.0283096	0.0282373	0.000155126	0.003565	1.11060036987588e-06	0.0252296	0.0270166	0.0821986	0.0794872	0.137988	0.192887	0.0138305	0.201703	0.000199111	22	3	0.000594448	0.00106318	20.5406	0.362728	17.047	1.2055	25.0707	3.59719221934043e-06
289185	433375	433375_289185	Creg1	Chr1 cM	Chr1:165591327-165602878(+)	cellular repressor of E1A-stimulated genes 1	Creg1	Chr13 q23	cellular repressor of E1A-stimulated genes 1	-0.1043	0.0234195	-0.113593	0.0275978	0.0593279	0.0606353	0.00015728	0.69303	0.0610155	-0.158391	-0.0928612	-0.232436	-0.0502093	0.1397	0.00524985	0.0139472	0.965026	0.266331	20	3	0.004883	0.00383661	29.708	0.0285298	46.0788	1.85456	6.02931	0.0490628
311796	58202	58202_311796	Nelfb	Chr2 cM	Chr2:25089724-25101501(-)	negative elongation factor complex member B	Nelfb	Chr3 p13	negative elongation factor complex member B	-0.0469662	-0.0248523	-0.114593	0.0124336	0.0251962	0.0271887	0.000158492	0.32396	2.50067917701697e-05	-0.0713356	-0.074236	-0.167882	-0.0225969	0.0245313	-0.0613043	0.0139795	0.842944	0.00176266	21	3	3.94821826030093e-06	0.000713156	23.5474	0.170421	0.143508	1.00144	18.3953	0.000101277
498703	212483	212483_498703	Fam193b	Chr13 cM	Chr13:55687129-55718920(-)	family with sequence similarity 193, member B	Fam193b	Chr17 p14	family with sequence similarity 193, member B	-0.0809109	-0.0293911	-0.112243	0.0214367	0.0435099	0.0452106	0.00016039	0.499355	0.0130399	-0.122926	-0.114669	-0.200854	-0.0388957	0.0558867	-0.0236322	0.0140717	0.918535	0.113499	22	3	0.00147756	0.00256792	25.462	0.145889	17.2238	1.20808	6.20687	0.0448947
287432	216853	216853_287432	Wrap53	Chr11 cM	Chr11:69452580-69471076(-)	WD repeat containing, antisense to Trp53	Wrap53	Chr10 q24	WD repeat containing, antisense to TP53	-0.0723361	-0.0193035	-0.142898	0.0192001	0.0434441	0.0423958	0.0001649	0.656805	0.000750157	-0.109968	-0.104452	-0.225992	-0.0347046	0.0658454	-0.0598034	0.0143908	0.956839	0.01909	22	3	0.00240037	0.00227266	29.0823	0.0647023	34.9696	1.53774	13.16	0.00138785
302290	11777	11777_302290	Ap3s1	Chr18 cM	Chr18:46874943-46923893(+)	adaptor-related protein complex 3, sigma 1 subunit	Ap3s1	Chr18 q11	adaptor related protein complex 3 subunit sigma 1	0.0937063	0.0497837	0.171758	0.0248846	0.0526667	0.0530292	0.000166124	0.344527	0.00119975	0.0449334	-0.0534413	0.067823	0.142479	0.153009	0.275694	0.0144213	0.854422	0.0265986	20	3	0.00588679	0.00374541	38.2037	0.00230413	58.1421	2.38903	10.6198	0.00494241
362834	17192	17192_362834	Mbd3	Chr10 cM	Chr10:80228373-80235365(-)	methyl-CpG binding domain protein 3	Mbd3	Chr7 q11	methyl-CpG binding domain protein 3	-0.07822	-0.049326	-0.196586	0.0208543	0.042664	0.0428312	0.000176286	0.247619	4.43683215121784e-06	-0.119094	-0.132946	-0.280534	-0.0373462	0.0342938	-0.112639	0.0151565	0.802081	0.000532905	22	3	0.00432066	0.00270679	42.43	0.00155009	54.6021	2.20275	21.1436	2.56290797872068e-05
24788	20322	20322_24788	Sord	Chr2 cM	Chr2:122065320-122095818(+)	sorbitol dehydrogenase	Sord	Chr3 q35	sorbitol dehydrogenase	-0.0878627	0.0265809	-0.126911	0.0234265	0.0462172	0.0472054	0.000176431	0.565204	0.00717786	-0.133778	-0.0640032	-0.219431	-0.0419477	0.117165	-0.0343898	0.0151565	0.938072	0.0793575	22	3	0.0038112	0.00307226	34.3129	0.0168759	42.9228	1.75201	9.25916	0.00975888
315463	69773	69773_315463	Timm29	Chr9 cM	Chr9:21504018-21507266(+)	translocase of inner mitochondrial membrane 29	Timm29	Chr8 q13	translocase of inner mitochondrial membrane 29	-0.0574885	-0.0478654	-0.145634	0.0153403	0.029329	0.0337533	0.000178577	0.102677	1.5984214944287e-05	-0.0875551	-0.105349	-0.211789	-0.027422	0.00961845	-0.079479	0.0152614	0.636911	0.00135202	22	3	0.000629303	0.00100466	26.0944	0.12758	18.5302	1.22745	18.7079	8.66239434192727e-05
310244	67306	67306_310244	Zc2hc1a	Chr3 cM	Chr3:7568543-7618896(+)	zinc finger, C2HC-type containing 1A	Zc2hc1a	Chr2 q23	zinc finger, C2HC-type containing 1A	0.0841942	0.00878765	0.203764	0.0225456	0.0485539	0.0477759	0.000188164	0.856377	1.99899219353212e-05	0.0400057	-0.0863762	0.110125	0.128383	0.103952	0.297403	0.0159978	0.988241	0.00153647	22	3	0.00517029	0.00317498	40.2559	0.00302834	56.1594	2.28099	21.2005	2.49095957350481e-05
NA	11899	11899_NA	Astn1	Chr1 cM	Chr1:158189843-158519351(+)	astrotactin 1	NA	NA	NA	-0.092674	-0.0276866	-0.180393	0.0249024	0.0531985	0.0494038	0.00019805	0.602757	0.000260814	-0.141482	-0.131954	-0.277223	-0.0438662	0.0765805	-0.0835635	0.0167099	0.946559	0.00939271	12	3	0.00106036	0.00260681	13.8133	0.129124	18.37	1.22504	16.1318	0.000314066
290641	76808	76808_290641	Rpl18a	Chr8 cM	Chr8:71347366-71350056(-)	ribosomal protein L18A	Rpl18a	Chr16 p14	ribosomal protein L18A	-0.0495742	-0.010337	-0.114719	0.0133234	0.0281701	0.0279842	0.000198566	0.713657	4.14209197703738e-05	-0.0756876	-0.0655493	-0.169567	-0.0234608	0.0448754	-0.0598706	0.0167099	0.96969	0.00249342	20	3	0.000543202	0.00102376	18.79	0.340719	16.5197	1.19789	18.4439	9.88475163932546e-05
288291	19146	19146_288291	Tmprss15	Chr16 cM	Chr16:78749896-78887985(-)	transmembrane protease, serine 15	Tmprss15	Chr11 q11	transmembrane serine protease 15	0.109513	-0.0457738	-0.161124	0.0294613	0.060428	0.0541173	0.000201464	0.448754	0.00290799	0.0517697	-0.16421	-0.267192	0.167256	0.0726628	-0.0550555	0.0168678	0.898306	0.046031	16	3	0.00336687	0.0031115	23.7782	0.0332323	50.3458	2.01393	8.87452	0.0118283
497798	109593	109593_497798	Lmo3	Chr6 cM	Chr6:138339916-138558966(-)	LIM domain only 3	Lmo3	Chr4 q44	LIM domain only 3	-0.200964	-0.0449126	-0.423274	0.0540882	0.0901711	0.0922238	0.000202817	0.618426	4.44008373266659e-06	-0.306975	-0.221645	-0.604029	-0.0949528	0.13182	-0.242519	0.0168953	0.949853	0.000532905	13	3	0.00719082	0.00736462	18.8516	0.0421884	47.8422	1.91726	21.8823	1.77139610995856e-05
246757	231003	231003_246757	Klhl17	Chr4 cM	Chr4:156313792-156319314(-)	kelch-like 17	Klhl17	Chr5 q36	kelch-like family member 17	-0.0578156	-0.048107	-0.0983324	0.0155876	0.0314803	0.0335848	0.000208024	0.126472	0.0034128	-0.0883668	-0.109807	-0.164157	-0.0272644	0.0135932	-0.0325073	0.0172419	0.673726	0.0503494	21	3	5.23213391328332e-05	0.00127046	19.1531	0.382455	1.09371	1.01106	8.73308	0.0126951
296285	99311	99311_296285	Commd7	Chr2 cM	Chr2:153458853-153474701(-)	COMM domain containing 7	Commd7	Chr3 q41	COMM domain containing 7	-0.066106	0.0129361	-0.0465159	0.0178578	0.0362141	0.0356025	0.000214084	0.720933	0.191371	-0.101107	-0.0580422	-0.116296	-0.0311053	0.0839144	0.0232637	0.0176555	0.970806	0.472596	20	3	0.00149617	0.00176932	21.8119	0.19206	28.2614	1.39395	2.26213	0.322689
81670	76282	76282_81670	Gpt	Chr15 cM	Chr15:76580926-76583875(+)	glutamic pyruvic transaminase, soluble	Gpt	Chr7 q34	glutamic--pyruvic transaminase	-0.0738083	-0.0752958	-0.0574047	0.0199856	0.043288	0.042199	0.000221567	0.0819621	0.173725	-0.112979	-0.160139	-0.140113	-0.0346371	0.00954721	0.0253039	0.0181817	0.596877	0.451532	22	3	0.00290901	0.00257463	30.9195	0.0412012	37.0444	1.58842	3.60018	0.165284
117024	12971	12971_117024	Crym	Chr7 cM	Chr7:119785603-119801212(-)	crystallin, mu	Crym	Chr1	crystallin, mu	-0.510953	-0.153137	-0.914087	0.138465	0.259788	0.278322	0.000224153	0.555548	0.00102246	-0.782339	-0.662312	-1.45959	-0.239566	0.356039	-0.368585	0.0182271	0.934878	0.0239552	18	3	0.183277	0.0761394	121.101	1.15677864643579e-18	94.804	19.2456	11.9744	0.00251065
360702	22129	22129_360702	Ttc3	Chr16 cM	Chr16:94171479-94270081(+)	tetratricopeptide repeat domain 3	Ttc3	Chr11 q11	tetratricopeptide repeat domain 3	0.0541153	0.0922047	0.129524	0.0146687	0.031455	0.0311537	0.000224984	0.00337528	3.21644880481629e-05	0.0253652	0.0305539	0.0684637	0.0828654	0.153855	0.190584	0.0182271	0.200423	0.00211363	22	3	0	0.00109771	12.0852	0.88195	0	1	18.3649	0.000102827
296865	76130	76130_296865	Las1l	ChrX cM	ChrX:94978941-95000568(-)	LAS1-like (S. cerevisiae)	Las1l	ChrX q22	LAS1-like, ribosome biogenesis factor	-0.0466525	0.0145508	-0.125577	0.0126475	0.0279905	0.030265	0.000225436	0.60317	3.33578745249989e-05	-0.0714413	-0.0403097	-0.184895	-0.0218638	0.0694112	-0.0662585	0.0182271	0.946559	0.00216196	22	3	0	0.00076948	13.0235	0.837365	0	1	29.5014	3.92516973967538e-07
81766	19899	19899_81766	Rpl18	Chr7 cM	Chr7:45364891-45370255(+)	ribosomal protein L18	Rpl18	Chr1 q22	ribosomal protein L18	-0.0631354	0.0291425	-0.08829	0.0171235	0.0382956	0.0390561	0.000226861	0.446665	0.0237842	-0.0966968	-0.0459156	-0.164838	-0.0295739	0.1042	-0.0117416	0.0182529	0.896489	0.158893	22	3	0.00189321	0.00161809	26.675	0.112454	40.9519	1.69354	10.4586	0.00535736
290753	67620	67620_290753	Lrp2bp	Chr8 cM	Chr8:46463639-46482515(+)	Lrp2 binding protein	Lrp2bp	Chr16 q11	Lrp2 binding protein	0.0823338	0.027249	-0.0901196	0.0223486	0.0432327	0.0378453	0.000229544	0.528507	0.0172534	0.0385313	-0.0574854	-0.164295	0.126136	0.111983	-0.0159442	0.0183791	0.928831	0.132918	19	3	3.00552252249223e-06	0.00122338	12.4457	0.712768	0.062759	1.00063	6.81951	0.0330492
171408	67880	67880_171408	Dcxr	Chr11 cM	Chr11:120616225-120618107(-)	dicarbonyl L-xylulose reductase	Dcxr	Chr10	dicarbonyl and L-xylulose reductase	-0.117675	-0.118266	-0.236762	0.0319906	0.0602873	0.0621784	0.000234692	0.0497975	0.000140218	-0.180375	-0.236426	-0.358629	-0.0549741	-0.000104645	-0.114894	0.0187005	0.509549	0.00598197	18	3	0.0033281	0.00389358	19.5221	0.19104	31.983	1.47022	14.5666	0.000686917
685029	69010	69010_685029	Anapc13	Chr9 cM	Chr9:102503495-102511443(+)	anaphase promoting complex subunit 13	Anapc13	Chr8 q32	anaphase promoting complex subunit 13	-0.0598694	0.0402753	-0.0610435	0.0162856	0.0428315	0.0436005	0.000236718	0.347054	0.161494	-0.0917885	-0.0436729	-0.146499	-0.0279502	0.124224	0.0244119	0.0187581	0.854935	0.434035	17	3	1.27367646556344e-07	0.00111113	15.1616	0.367201	0.00300733	1.00003	8.33091	0.0155226
316426	67198	67198_316426	Spats2l	Chr1 cM	Chr1:57813321-57987553(+)	spermatogenesis associated, serine-rich 2-like	Spats2l	Chr9 q31	spermatogenesis associated, serine-rich 2-like	0.056413	-0.00254354	0.0934908	0.0153498	0.0316734	0.0319625	0.00023769	0.935995	0.00344444	0.026328	-0.0646222	0.0308454	0.086498	0.0595351	0.156136	0.0187581	0.994258	0.0507255	22	3	0	0.00129762	14.2774	0.767289	0	1	10.5238	0.00518553
366624	12632	12632_366624	Cfl2	Chr12 cM	Chr12:54905594-54909662(-)	cofilin 2, muscle	Cfl2	Chr6 q23	cofilin 2	0.0706235	0.0382294	0.135702	0.0192279	0.0377708	0.0372152	0.00023975	0.311469	0.000265928	0.0329375	-0.0357999	0.0627615	0.10831	0.112259	0.208642	0.0187699	0.83438	0.00946591	22	3	0.00126571	0.00188386	19.6918	0.413336	20.3391	1.25532	13.3012	0.00129325
286894	231440	231440_286894	Parm1	Chr5 cM	Chr5:91665559-91771870(+)	prostate androgen-regulated mucin-like protein 1	Parm1	Chr14 p22	prostate androgen-regulated mucin-like protein 1	-0.198681	0.0764535	-0.226412	0.0540985	0.107	0.109719	0.000240114	0.474905	0.0390593	-0.304712	-0.133262	-0.441457	-0.09265	0.286169	-0.0113666	0.0187699	0.912725	0.208291	22	3	0.0332862	0.016071	59.6982	4.31901860595333e-06	79.5125	4.88102	6.51604	0.0384645
498834	17922	17922_498834	Myo7b	Chr18 cM	Chr18:32092287-32169984(-)	myosin VIIB	Myo7b	Chr18 p12	myosin VIIb	0.0928473	0.0515382	-0.043327	0.0253249	0.0535757	0.0541361	0.000246141	0.336065	0.423516	0.0432113	-0.0534682	-0.149432	0.142483	0.156545	0.0627777	0.0191502	0.850248	0.691469	19	3	0.00224555	0.00272513	28.2314	0.0296646	31.0067	1.44942	2.68977	0.26057
301128	193796	193796_301128	Kdm4b	Chr17 cM	Chr17:56633062-56709870(+)	lysine (K)-specific demethylase 4B	Kdm4b	Chr9 q11	lysine demethylase 4B	-0.0501139	-0.0864448	-0.14299	0.0137268	0.0332765	0.0323495	0.000261413	0.0093831	9.86297940014247e-06	-0.0770179	-0.151666	-0.206394	-0.0232099	-0.021224	-0.0795861	0.020243	0.293115	0.000951345	22	3	0	0.00115978	12.8349	0.846915	0	1	19.5856	5.58526440244735e-05
29739	14630	14630_29739	Gclm	Chr3 cM	Chr3:122039206-122060864(+)	glutamate-cysteine ligase, modifier subunit	Gclm	Chr2 q42	glutamate cysteine ligase, modifier subunit	0.0622614	0.0578989	0.0833645	0.0170803	0.037643	0.0353296	0.000267156	0.124023	0.0182936	0.0287847	-0.01588	0.0141197	0.0957381	0.131678	0.152609	0.0205416	0.668288	0.136706	21	3	0.000198903	0.00160136	16.5447	0.554591	3.52793	1.03657	5.95916	0.0508141
378467	233806	233806_378467	Ldaf1	Chr7 cM	Chr7:119701599-119720212(+)	lipid droplet assembly factor 1	Ldaf1	Chr1	lipid droplet assembly factor 1	-0.168865	-0.0205411	-0.269969	0.0463323	0.0902737	0.0976921	0.000267761	0.820002	0.005719	-0.259674	-0.197474	-0.461442	-0.0780551	0.156392	-0.0784964	0.0205416	0.983851	0.0692578	18	3	0.0157742	0.00878152	46.5734	4.30829326291608e-05	75.8276	4.13695	9.59754	0.00823986
100363253	76952	76952_100363253	Nt5c2	Chr19 cM	Chr19:46873829-47003613(-)	5'-nucleotidase, cytosolic II	Nt5c2	Chr1	5'-nucleotidase, cytosolic II	-0.0636179	-0.0208691	-0.109287	0.0174941	0.0323399	0.0323846	0.00027633	0.51873	0.000739038	-0.0979057	-0.0842542	-0.17276	-0.0293301	0.042516	-0.0458147	0.0211009	0.924967	0.0189316	14	3	0	0.0010258	11.0939	0.435434	0	1	12.0813	0.00238007
29152	17700	17700_29152	Mstn	Chr1 cM	Chr1:53100799-53107238(+)	myostatin	Mstn	Chr9 q22	myostatin	-0.16799	0.0474382	0.113783	0.0463461	0.0989853	0.109058	0.000289318	0.631765	0.296796	-0.258827	-0.14657	-0.0999665	-0.0771532	0.241446	0.327533	0.0219909	0.950679	0.583405	16	3	0.00745743	0.00828627	29.0221	0.00649878	41.9271	1.72197	1.09733	0.577721
58920	14733	14733_58920	Gpc1	Chr1 cM	Chr1:92759367-92787933(+)	glypican 1	Gpc1	Chr9	glypican 1	0.230053	-0.0663334	0.326011	0.0635285	0.111991	0.129959	0.000293173	0.553645	0.0121218	0.10554	-0.285833	0.0712971	0.354567	0.153166	0.580725	0.0221816	0.934145	0.108308	17	3	0.0288238	0.0145807	54.0662	1.25154333590034e-06	80.7797	5.20284	10.1064	0.00638892
58968	11595	11595_58968	Acan	Chr7 cM	Chr7:78703231-78764847(+)	aggrecan	Acan	Chr1 q31	aggrecan	0.151163	-0.0537344	0.0270869	0.0418204	0.0832697	0.0665019	0.000300826	0.518729	0.68378	0.069197	-0.21694	-0.103254	0.23313	0.109471	0.157428	0.0225827	0.924967	0.863904	12	3	0	0.00518669	7.38219	0.597393	0	1	0.934096	0.62685
84574	21804	21804_84574	Tgfb1i1	Chr7 cM	Chr7:127845963-127852884(+)	transforming growth factor beta 1 induced transcript 1	Tgfb1i1	Chr1 q37	transforming growth factor beta 1 induced transcript 1	0.0721898	-0.0662802	0.0985742	0.0199764	0.0360849	0.0376066	0.000301803	0.0662414	0.00876226	0.0330367	-0.137005	0.0248666	0.111343	0.00444485	0.172282	0.0225827	0.557727	0.0896555	21	3	2.07536194507649e-06	0.00162091	19.9616	0.334988	0.030621	1.00031	11.4638	0.00324095
171525	27015	27015_171525	Polk	Chr13 cM	Chr13:96617198-96679087(-)	polymerase (DNA directed), kappa	Polk	Chr2 q12	DNA polymerase kappa	-0.0634995	0.0036509	-0.115581	0.0175749	0.0352291	0.0316875	0.000302581	0.91746	0.000264763	-0.0979457	-0.0653969	-0.177688	-0.0290534	0.0726987	-0.053475	0.0225827	0.993089	0.00946591	22	3	0.000324124	0.00147127	24.701	0.170623	6.09412	1.0649	14.2709	0.00079638
499157	75744	75744_499157	Svip	Chr7 cM	Chr7:51646919-51655766(-)	small VCP/p97-interacting protein	Svip	Chr1 q22	small VCP interacting protein	-0.0486984	0.0603178	-0.0486161	0.0134868	0.0307664	0.0306585	0.000305221	0.0499361	0.112801	-0.075132	1.68300482290482e-05	-0.108706	-0.0222648	0.120619	0.0114734	0.0226771	0.509683	0.365688	20	3	0.000437533	0.00108346	16.1743	0.511514	12.4135	1.14173	12.5523	0.00188062
296099	27223	27223_296099	Trp53bp1	Chr2 cM	Chr2:121023762-121101888(-)	transformation related protein 53 binding protein 1	Tp53bp1	Chr3 q35	tumor protein p53 binding protein 1	-0.0475593	0.00624288	-0.0872594	0.0132004	0.0289439	0.0301528	0.000314734	0.82923	0.00380482	-0.0734316	-0.0504861	-0.146358	-0.0216869	0.0629719	-0.028161	0.023279	0.984386	0.0541473	22	3	6.20253677233162e-06	0.000812162	22.6011	0.255371	0.168313	1.00169	11.8817	0.00262975
360796	94254	94254_360796	Rcc1l	Chr5 cM	Chr5:134176893-134205613(-)	reculator of chromosome condensation 1 like	Rcc1l	Chr12 q12	RCC1 like	-0.0457949	-0.000604405	-0.0397877	0.0127436	0.0258768	0.0281679	0.000326189	0.981365	0.157797	-0.0707719	-0.0513219	-0.0949957	-0.0208179	0.0501131	0.0154203	0.0240186	1	0.429135	22	3	2.90409183537171e-06	0.000856586	13.3785	0.818646	0.0810254	1.00081	2.50636	0.285595
304071	20465	20465_304071	Sim2	Chr16 cM	Chr16:93885963-93927891(+)	single-minded family bHLH transcription factor 2	Sim2	Chr11 q11	SIM bHLH transcription factor 2	-0.0848833	-0.0567676	-0.0209331	0.0236362	0.0504084	0.0525729	0.000329113	0.260101	0.690503	-0.13121	-0.155566	-0.123974	-0.0385572	0.0420312	0.0821079	0.0241262	0.807168	0.867943	21	3	3.01848928267307e-07	0.00200376	24.4737	0.140112	0.00361494	1.00004	1.29529	0.523277
315594	102644	102644_315594	Oaf	Chr9 cM	Chr9:43132575-43151113(-)	out at first homolog	Oaf	Chr8 q22	out at first homolog	-0.0601415	-0.12107	-0.157467	0.0167533	0.0316913	0.0322935	0.000330899	0.000133295	1.08182787622074e-06	-0.0929775	-0.183184	-0.220761	-0.0273056	-0.0589562	-0.0941734	0.0241498	0.0422802	0.000196084	21	3	0	0.00132469	13.6933	0.748855	0	1	31.0394	1.81918587216484e-07
290350	94352	94352_290350	Loxl2	Chr14 cM	Chr14:69846517-69933283(+)	lysyl oxidase-like 2	Loxl2	Chr15 p11	lysyl oxidase-like 2	0.0707993	-0.0908258	-0.142505	0.0197386	0.0565218	0.0554627	0.000334708	0.108073	0.0101879	0.0321123	-0.201606	-0.25121	0.109486	0.019955	-0.0338002	0.0243201	0.648439	0.098065	21	3	2.13475039825804e-08	0.00217153	27.5805	0.0687328	0.000221212	1	6.7067	0.034967
303206	29869	29869_303206	Ulk2	Chr11 cM	Chr11:61666475-61745899(-)	unc-51 like kinase 2	Ulk2	Chr10 q22	unc-51 like autophagy activating kinase 2	0.0888787	-0.00234266	0.144429	0.0248132	0.0515983	0.0499583	0.000341083	0.963787	0.00384036	0.0402458	-0.103473	0.0465122	0.137512	0.0987881	0.242345	0.0245289	0.998456	0.0544154	22	3	0.00810285	0.00393615	60.6964	3.00132124526185e-06	72.1752	3.59392	9.19601	0.0100719
25357	21835	21835_25357	Thrsp	Chr7 cM	Chr7:97062140-97066757(-)	thyroid hormone responsive	Thrsp	Chr1 q32	thyroid hormone responsive	-0.216741	-0.060437	-0.406958	0.0605289	0.124873	0.119575	0.00034257	0.628395	0.000665592	-0.335375	-0.305184	-0.64132	-0.0981062	0.18431	-0.172595	0.0245289	0.950679	0.0179091	22	3	0.0581931	0.0224966	158.969	4.02263890077575e-24	88.6079	8.77799	11.8592	0.00265952
24582	17880	17880_24582	Myh11	Chr16 cM	Chr16:14012392-14109227(-)	myosin, heavy polypeptide 11, smooth muscle	Myh11	Chr10 q11	myosin heavy chain 11	-0.111348	-0.0214955	-0.0803542	0.0311007	0.0612892	0.0601427	0.000343301	0.725797	0.18153	-0.172304	-0.14162	-0.198232	-0.0503913	0.0986292	0.0375234	0.0245289	0.970806	0.461743	22	3	0.00397027	0.00513407	20.7752	0.349354	24.6231	1.32667	1.84088	0.398344
303592	24086	24086_303592	Tlk2	Chr11 cM	Chr11:105069633-105174785(+)	tousled-like kinase 2 (Arabidopsis)	Tlk2	Chr10 q32.1	tousled-like kinase 2	0.0448102	0.0356584	0.103927	0.0125166	0.0273726	0.02858	0.000343529	0.192676	0.000276517	0.020278	-0.0179909	0.0479115	0.0693423	0.0893077	0.159943	0.0245289	0.753617	0.00965885	22	3	0	0.000811533	14.1974	0.772067	0	1	13.6594	0.00108119
171015	266690	266690_171015	Cyb5r4	Chr9 cM	Chr9:86904082-86959827(+)	cytochrome b5 reductase 4	Cyb5r4	Chr8 q31	cytochrome b5 reductase 4	0.0495587	0.0189851	0.0887028	0.0138506	0.0266071	0.0279463	0.000346097	0.475516	0.00150332	0.0224121	-0.0331639	0.033929	0.0767053	0.071134	0.143477	0.0246057	0.912725	0.0306881	22	3	0	0.000947013	20.7612	0.350143	0	1	10.1994	0.00609857
NA	12581	12581_NA	Cdkn2d	Chr9 cM	Chr9:21199759-21202553(-)	cyclin dependent kinase inhibitor 2D	NA	NA	NA	0.0759303	0.0158404	0.0738225	0.0212308	0.0423453	0.0362392	0.000348323	0.708346	0.0416409	0.0343187	-0.0671547	0.00279504	0.117542	0.0988356	0.14485	0.0246577	0.967929	0.215677	12	3	0.000396106	0.00147478	9.52715	0.390101	11.3281	1.12775	4.44393	0.108396
117516	21943	21943_117516	Tnfsf11	Chr14 cM	Chr14:78514886-78545483(-)	tumor necrosis factor (ligand) superfamily, member 11	Tnfsf11	Chr15 q11	TNF superfamily member 11	0.118021	0.0729918	-0.135582	0.0330225	0.0674708	0.0586033	0.000351633	0.279329	0.0206922	0.0532979	-0.0592486	-0.250442	0.182744	0.205232	-0.0207215	0.0247856	0.816224	0.14648	16	3	0.00470443	0.00403978	27.0036	0.0124271	54.1458	2.18083	8.00077	0.0183086
25130	13852	13852_25130	Stx2	Chr5 cM	Chr5:129061621-129085638(-)	syntaxin 2	Stx2	Chr12 q13	syntaxin 2	-0.0751939	-0.0548902	-0.100168	0.0210495	0.0463915	0.0450437	0.000353936	0.236732	0.0261616	-0.11645	-0.145816	-0.188452	-0.0339377	0.0360355	-0.0118843	0.0248418	0.79505	0.167317	21	3	0.00331099	0.00277618	32.202	0.0208068	43.1443	1.75884	5.0321	0.0807781
305586	216578	216578_305586	Papolg	Chr11 cM	Chr11:23812646-23845253(-)	poly(A) polymerase gamma	Papolg	Chr14 q22	poly(A) polymerase gamma	0.047452	0.00381295	0.0459237	0.0132931	0.0259632	0.027074	0.000357434	0.883243	0.0898426	0.021398	-0.0470741	-0.00714038	0.073506	0.0547	0.0989879	0.024981	0.99097	0.326749	21	3	0	0.000929828	17.6915	0.476141	0	1	3.0152	0.221441
312511	232196	232196_312511	C87436	Chr6 cM	Chr6:86415356-86450482(+)	expressed sequence C87436	C4h2orf42	Chr4 q34	similar to human chromosome 2 open reading frame 42	-0.0595134	-0.0213748	-0.062256	0.0166992	0.035069	0.035489	0.000365469	0.542189	0.0793905	-0.0922433	-0.0901087	-0.131813	-0.0267835	0.0473592	0.00730117	0.0251623	0.931291	0.306595	22	3	0.000959033	0.00167566	20.3873	0.371618	17.4959	1.21206	3.0856	0.213782
305423	109323	109323_305423	C1qtnf7	Chr5 cM	Chr5:43672881-43776145(+)	C1q and tumor necrosis factor related protein 7	C1qtnf7	Chr14 q21	C1q and TNF related 7	-0.103787	0.104309	-0.0385532	0.0291256	0.0589991	0.0438852	0.000366027	0.0770642	0.379671	-0.160873	-0.0113269	-0.124567	-0.0467022	0.219945	0.0474601	0.0251623	0.582271	0.658217	19	3	1.00932199084397e-06	0.00222173	35.7484	0.00313541	0.00907802	1.00009	3.50244	0.173562
300756	23806	23806_300756	Arih1	Chr9 cM	Chr9:59295541-59393901(-)	ariadne RBR E3 ubiquitin protein ligase 1	Arih1	Chr8 q24	ariadne RBR E3 ubiquitin protein ligase 1	0.0595374	0.0642003	0.0783527	0.0167084	0.0341389	0.0336918	0.000366184	0.0600315	0.0200414	0.0267896	-0.00271068	0.012318	0.0922851	0.131111	0.144387	0.0251623	0.538423	0.14405	22	3	0.00218605	0.00172445	35.6408	0.0116799	43.0428	1.7557	7.06002	0.0293046
84509	19384	19384_84509	Ran	Chr5 cM	Chr5:129097220-129101386(+)	RAN, member RAS oncogene family	Ran	Chr12 q13	RAN, member RAS oncogene family	-0.0426635	0.0418442	-0.0573923	0.0119752	0.0244609	0.0274085	0.000367107	0.0871447	0.0362637	-0.0661344	-0.00609831	-0.111112	-0.0191926	0.0897867	-0.00367259	0.0251623	0.608949	0.200051	22	3	0	0.000598858	18.1592	0.511828	0	1	15.8216	0.000366757
29388	21952	21952_29388	Tnni1	Chr1 cM	Chr1:135709252-135738727(+)	troponin I, skeletal, slow 1	Tnni1	Chr13 q13	troponin I1, slow skeletal type	0.121942	-0.138308	0.0297098	0.0342444	0.0724258	0.0702308	0.000369533	0.0561785	0.672272	0.0548243	-0.28026	-0.10794	0.18906	0.00364413	0.16736	0.0251623	0.525884	0.858155	19	3	0.00884549	0.00676654	30.0697	0.0176439	48.5098	1.94212	4.86488	0.0878222
25277	17304	17304_25277	Mfge8	Chr7 cM	Chr7:78783516-78798808(-)	milk fat globule EGF and factor V/VIII domain containing	Mfge8	Chr1 q31	milk fat globule EGF and factor V/VIII domain containing	-0.178301	0.0195616	-0.201092	0.0500813	0.102813	0.0990022	0.000370546	0.849102	0.042236	-0.276458	-0.181948	-0.395133	-0.0801429	0.221071	-0.00705126	0.0251623	0.987911	0.216768	22	3	0.0356967	0.0155472	81.5704	9.95617666525916e-10	81.2264	5.32664	4.74863	0.0930782
293448	67003	67003_293448	Uqcrc2	Chr7 cM	Chr7:120234412-120258746(+)	ubiquinol cytochrome c reductase core protein 2	Uqcrc2	Chr1 q36	ubiquinol cytochrome c reductase core protein 2	-0.0363087	0.0292116	-0.0549324	0.0102027	0.0240805	0.0250469	0.000372637	0.225099	0.0282944	-0.0563056	-0.0179853	-0.104023	-0.0163118	0.0764085	-0.00584133	0.0251623	0.786606	0.174008	22	3	0	0.000534767	16.1606	0.646534	0	1	15.4016	0.000452458
303774	217351	217351_303774	Tnrc6c	Chr11 cM	Chr11:117545115-117654265(+)	trinucleotide repeat containing 6C	Tnrc6c	Chr10 q32.2	trinucleotide repeat containing adaptor 6C	-0.140868	-0.0191627	-0.242614	0.0395884	0.0771225	0.0635173	0.000373222	0.80377	0.000133638	-0.21846	-0.17032	-0.367106	-0.0632766	0.131995	-0.118123	0.0251623	0.98148	0.00586229	14	3	0.00593321	0.00471547	22.8875	0.0183318	56.6956	2.30924	16.2693	0.000293203
312651	81896	81896_312651	Ift122	Chr6 cM	Chr6:115830431-115903660(+)	intraflagellar transport 122	Ift122	Chr4 q42	intraflagellar transport 122	-0.0548208	-0.035907	-0.16437	0.015408	0.0319541	0.0330429	0.000373759	0.261137	6.54384069053943e-07	-0.0850199	-0.0985358	-0.229133	-0.0246217	0.0267218	-0.0996069	0.0251623	0.807168	0.000134844	22	3	0	0.00132947	17.3877	0.563622	0	1	25.8781	2.40244151506422e-06
113898	54683	54683_113898	Prdx5	Chr19 cM	Chr19:6884065-6887474(-)	peroxiredoxin 5	Prdx5	Chr1 q43	peroxiredoxin 5	-0.0431621	-0.0199183	-0.0798833	0.0121604	0.0247167	0.0259303	0.000386105	0.42032	0.00206521	-0.066996	-0.0683621	-0.130706	-0.0193282	0.0285255	-0.0290608	0.0258879	0.883937	0.0372279	22	3	0	0.000718357	15.796	0.670844	0	1	9.84102	0.00729542
84490	14156	14156_84490	Fen1	Chr19 cM	Chr19:10176496-10181533(-)	flap structure specific endonuclease 1	Fen1	Chr1 q43	flap structure-specific endonuclease 1	0.054698	-0.0662166	-0.00317708	0.0154308	0.03232	0.0320224	0.000393023	0.0404834	0.920968	0.0244541	-0.129563	-0.0659397	0.0849418	-0.00287062	0.0595856	0.026245	0.469933	0.972873	22	3	0.00074519	0.0014496	20.538	0.362881	15.5699	1.18441	4.6496	0.097803
25097	18806	18806_25097	Pld2	Chr11 cM	Chr11:70430890-70448936(+)	phospholipase D2	Pld2	Chr10 q24	phospholipase D2	-0.0552617	-0.0585592	-0.143615	0.0155977	0.0317946	0.0317212	0.000395708	0.0655046	5.97067725679722e-06	-0.0858328	-0.120875	-0.205788	-0.0246907	0.00375701	-0.0814428	0.0263177	0.555753	0.000674523	21	3	0	0.00142541	11.4713	0.873299	0	1	20.7818	3.07110169105761e-05
683512	56046	56046_683512	Uqcc1	Chr2 cM	Chr2:155688814-155772230(-)	ubiquinol-cytochrome c reductase complex assembly factor 1	Uqcc1	Chr3	ubiquinol-cytochrome c reductase complex assembly factor 1	-0.0604069	-0.0218244	-0.142978	0.0170589	0.0338665	0.0350532	0.000398501	0.519301	4.52509944313013e-05	-0.0938418	-0.0882015	-0.211681	-0.0269721	0.0445528	-0.0742752	0.0263971	0.924967	0.00266561	18	3	0.000642984	0.00121777	18.7901	0.223402	18.0661	1.2205	19.43	6.03717773898238e-05
300030	14787	14787_300030	Rhpn1	Chr15 cM	Chr15:75576097-75586268(+)	rhophilin, Rho GTPase binding protein 1	Rhpn1	Chr7 q34	rhophilin, Rho GTPase binding protein 1	-0.0725186	-0.0554349	-0.16159	0.0204879	0.0392605	0.0401306	0.000400776	0.157957	5.65917113126132e-05	-0.112674	-0.132384	-0.240244	-0.0323629	0.0215142	-0.082935	0.0264416	0.715717	0.00318575	21	3	0.000122909	0.00207558	16.8108	0.536144	1.62	1.01647	16.3486	0.000281807
310392	26570	26570_310392	Slc7a11	Chr3 cM	Chr3:50319385-50403947(-)	solute carrier family 7 (cationic amino acid transporter, y+ system), member 11	Slc7a11	Chr2 q26	solute carrier family 7 member 11	-0.0777467	0.0326006	-0.143052	0.021993	0.0468664	0.0470592	0.000407684	0.486675	0.00236713	-0.120852	-0.0592559	-0.235286	-0.0346411	0.124457	-0.0508175	0.0267902	0.916872	0.0406702	22	3	4.38834861249301e-06	0.00288696	23.6203	0.211121	0.0409782	1.00041	13.5581	0.00113735
299201	78920	78920_299201	Dlst	Chr12 cM	Chr12:85157597-85180865(+)	dihydrolipoamide S-succinyltransferase	Dlst	Chr6 q31	dihydrolipoamide S-succinyltransferase	-0.0401576	-0.00840791	-0.0814624	0.0113676	0.0233021	0.0244749	0.000411434	0.718232	0.000873453	-0.0624377	-0.0540792	-0.129432	-0.0178775	0.0372633	-0.0334924	0.0268372	0.970708	0.0212803	22	3	0	0.000680639	10.5615	0.937711	0	1	12.0857	0.00237473
360656	237988	237988_360656	Cdr2l	Chr11 cM	Chr11:115272742-115286958(+)	cerebellar degeneration-related protein 2-like	Cdr2l	Chr10 q32.1	cerebellar degeneration-related protein 2-like	-0.0958237	-0.0510735	-0.257863	0.0271278	0.0568559	0.0516984	0.000411957	0.369028	6.10616814154808e-07	-0.148993	-0.162509	-0.35919	-0.0426541	0.0603621	-0.156536	0.0268372	0.864551	0.000127488	12	3	0.000494298	0.00277456	10.9468	0.279374	7.91155	1.08591	28.3717	6.90483977292613e-07
NA	66290	66290_NA	Atp6v1g1	Chr4 cM	Chr4:63463002-63468938(+)	ATPase, H+ transporting, lysosomal V1 subunit G1	NA	NA	NA	0.0659755	0.0445853	0.173035	0.0186846	0.0394313	0.0419519	0.000413983	0.258178	3.7137259730487e-05	0.0293543	-0.0326987	0.0908107	0.102597	0.121869	0.255259	0.0268372	0.806747	0.00230279	12	3	0	0.00167627	7.33986	0.601781	0	1	19.4073	6.10598669894299e-05
314879	73192	73192_314879	Xpot	Chr10 cM	Chr10:121423285-121462237(-)	exportin, tRNA (nuclear export receptor for tRNAs)	Xpot	Chr7 q22	exportin for tRNA	-0.0616411	0.00249672	-0.0919928	0.01746	0.029343	0.0338271	0.000414908	0.932192	0.00653801	-0.0958621	-0.0550144	-0.158293	-0.0274201	0.0600079	-0.025693	0.0268372	0.993953	0.0750961	12	3	2.9487994032222e-06	0.000895366	10.6345	0.301595	0.128414	1.00129	8.99592	0.0111317
301674	225055	225055_301674	Fbxo11	Chr17 cM	Chr17:88298287-88372719(-)	F-box protein 11	Fbxo11	Chr6 q12	F-box protein 11	0.0565772	0.0767566	0.172096	0.0160349	0.0300477	0.0336266	0.000418106	0.0106343	3.09051732098877e-07	0.0251494	0.0178642	0.106189	0.088005	0.135649	0.238002	0.0269385	0.302938	7.17957643554772e-05	19	3	0	0.00117276	11.0628	0.805595	0	1	27.1627	1.26381628682514e-06
NA	12974	12974_NA	Cs	Chr10 cM	Chr10:128173603-128198348(+)	citrate synthase	NA	NA	NA	-0.0485512	0.00574914	-0.0730967	0.0137671	0.0255317	0.0277303	0.000420923	0.821842	0.0083893	-0.0755343	-0.0442921	-0.127447	-0.0215681	0.0557904	-0.0187463	0.0270144	0.983856	0.0873069	11	3	0	0.000631986	2.90386	0.940245	0	1	9.67354	0.00793262
60443	13855	13855_60443	Epn2	Chr11 cM	Chr11:61408075-61470513(-)	epsin 2	Epn2	Chr10 q22	epsin 2	-0.0578896	-0.0104272	-0.138626	0.0164349	0.0347552	0.0362883	0.000427738	0.764163	0.000133385	-0.0901015	-0.0785461	-0.209749	-0.0256777	0.0576918	-0.067502	0.0273454	0.974689	0.00586229	22	3	0.000952232	0.00153915	22.2253	0.273185	18.779	1.23121	17.1145	0.000192151
294864	12465	12465_294864	Cct5	Chr15 cM	Chr15:31590946-31601950(-)	chaperonin containing TCP1 subunit 5	Cct5	Chr2 q23	chaperonin containing TCP1 subunit 5	-0.067463	-0.0179057	-0.169707	0.0191632	0.0400289	0.0378208	0.000430807	0.654645	7.21912899457425e-06	-0.105022	-0.0963608	-0.243834	-0.0299039	0.0605495	-0.0955793	0.0274352	0.956311	0.000768208	22	3	0.00306797	0.00203685	41.6537	0.00197333	52.2111	2.09254	21.8402	1.80913666415373e-05
170520	114886	114886_170520	Cygb	Chr11 cM	Chr11:116536421-116544887(-)	cytoglobin	Cygb	Chr10 q32.2	cytoglobin	-0.207891	0.0602715	-0.434513	0.0591521	0.121309	0.118842	0.000440565	0.619299	0.00025597	-0.323827	-0.177489	-0.66744	-0.0919547	0.298032	-0.201586	0.0279488	0.949853	0.00932002	22	3	0.0583483	0.0221482	153.656	4.3095135637938e-23	90.2667	10.274	15.772	0.000375977
29455	23886	23886_29455	Gdf15	Chr8 cM	Chr8:71082043-71085106(-)	growth differentiation factor 15	Gdf15	Chr16 p14	growth differentiation factor 15	0.0881906	0.0829116	-0.0173788	0.0251019	0.0497903	0.0388665	0.000442562	0.0958695	0.654773	0.0389919	-0.0146755	-0.0935557	0.137389	0.180499	0.0587981	0.027953	0.624317	0.84831	19	3	0.000897306	0.0015883	21.9848	0.143681	17.3854	1.21044	3.3241	0.18975
288906	19724	19724_288906	Rfx1	Chr8 cM	Chr8:84793463-84823621(+)	regulatory factor X, 1 (influences HLA class II expression)	Rfx1	Chr19 q11	regulatory factor X1	-0.0727247	-0.00484687	-0.123078	0.0207049	0.0442111	0.0425489	0.000444022	0.912703	0.00382028	-0.113306	-0.091499	-0.206473	-0.0321438	0.0818053	-0.039684	0.027953	0.993089	0.0542656	22	3	0.00227497	0.0027549	30.2934	0.0481816	26.1236	1.35361	9.00841	0.0110624
289276	11566	11566_289276	Adss2	Chr1 cM	Chr1:177590742-177624275(-)	adenylosuccinate synthase 2	Adss2	Chr13 q25	adenylosuccinate synthase 2	0.0458022	0.001609	0.138656	0.0130485	0.0285083	0.0287661	0.000447841	0.954992	1.43483649997008e-06	0.0202277	-0.0542662	0.0822752	0.0713768	0.0574842	0.195036	0.0279816	0.998076	0.000241958	21	3	0.000117288	0.000979354	16.346	0.568416	3.24932	1.03358	28.7479	5.72097813981963e-07
124461	23970	23970_124461	Pacsin2	Chr15 cM	Chr15:83259812-83348800(-)	protein kinase C and casein kinase substrate in neurons 2	Pacsin2	Chr7 q34	protein kinase C and casein kinase substrate in neurons 2	-0.0649994	0.0207399	-0.150186	0.0185176	0.0304563	0.0381216	0.000447868	0.495889	8.16006889169181e-05	-0.101293	-0.0389534	-0.224903	-0.0287056	0.0804332	-0.0754688	0.0279816	0.918535	0.00412859	21	3	0.000209677	0.00126288	23.5786	0.169324	4.3098	1.04504	18.3327	0.000104497
689625	107375	107375_689625	Slc25a45	Chr19 cM	Chr19:5927828-5935796(+)	solute carrier family 25, member 45	Slc25a45	Chr1 q43	solute carrier family 25, member 45	0.0762822	-0.0675929	0.0773027	0.0217583	0.0453275	0.041634	0.000455089	0.135906	0.0633509	0.0336367	-0.156433	-0.00429844	0.118928	0.0212474	0.158904	0.0283254	0.68818	0.27155	22	3	0	0.00234754	8.95322	0.974248	0	1	8.79176	0.012328
287420	237823	237823_287420	Pfas	Chr11 cM	Chr11:68876527-68899286(-)	phosphoribosylformylglycinamidine synthase (FGAR amidotransferase)	Pfas	Chr10 q24	phosphoribosylformylglycinamidine synthase	-0.0884324	0.0110249	-0.215414	0.0252477	0.0488464	0.0519773	0.000460743	0.821431	3.40738062822447e-05	-0.137917	-0.0847124	-0.317287	-0.0389479	0.106762	-0.11354	0.0285547	0.983856	0.00217835	19	3	0.00435469	0.00351492	29.3518	0.0216693	46.0262	1.85275	19.0795	7.19364459375781e-05
60356	246277	246277_60356	Csad	Chr15 cM	Chr15:102085432-102112685(-)	cysteine sulfinic acid decarboxylase	Csad	Chr7 q36	cysteine sulfinic acid decarboxylase	-0.075797	0.00987154	-0.0483697	0.0216455	0.0447104	0.0430428	0.000462235	0.825257	0.261115	-0.118221	-0.0777593	-0.132732	-0.0333725	0.0975024	0.0359925	0.0285547	0.983908	0.54941	22	3	0.00419459	0.00285344	42.2948	0.00161694	50.9741	2.03974	1.58291	0.453186
364601	78506	78506_364601	Micu3	Chr8 cM	Chr8:40760499-40839349(+)	mitochondrial calcium uptake family, member 3	Micu3	Chr16 q12.1	mitochondrial calcium uptake family, member 3	0.0813881	0.0484316	0.124003	0.0232604	0.0506081	0.04941	0.000467006	0.338571	0.0120843	0.0357986	-0.0507585	0.0271612	0.126978	0.147622	0.220845	0.0287418	0.851068	0.108149	20	3	0.00347177	0.00297992	35.4112	0.00549147	44.2873	1.79492	6.35171	0.0417583
296947	56223	56223_296947	Fscn3	Chr6 cM	Chr6:28427888-28438621(+)	fascin actin-bundling protein 3	Fscn3	Chr4 q22	fascin actin-bundling protein 3	0.0743617	-0.0519787	-0.0940856	0.02131	0.0453284	0.0424531	0.000483888	0.2515	0.0266762	0.0325948	-0.140821	-0.177292	0.116128	0.0368633	-0.010879	0.0296701	0.80309	0.16884	18	3	0	0.00202917	10.1356	0.811127	0	1	5.05045	0.0800405
304431	231769	231769_304431	Sfswap	Chr5 cM	Chr5:129578286-129648448(+)	splicing factor SWAP	Sfswap	Chr12 q13	splicing factor SWAP	-0.0557154	0.0165113	-0.0663275	0.015993	0.0347672	0.0345393	0.000494471	0.634852	0.0548137	-0.0870612	-0.0516312	-0.134023	-0.0243697	0.0846537	0.00136825	0.0302067	0.95145	0.250952	21	3	0.00154084	0.00157303	24.7718	0.131333	32.1672	1.47421	5.55689	0.0621352
294011	94279	94279_294011	Sfxn2	Chr19 cM	Chr19:46561798-46585340(+)	sideroflexin 2	Sfxn2	Chr1 q54	sideroflexin 2	-0.120456	-0.0520252	-0.233971	0.0345981	0.0729694	0.0715691	0.000498487	0.475863	0.00107868	-0.188267	-0.195042	-0.374244	-0.0526446	0.0909921	-0.0936979	0.0303396	0.912725	0.0248835	20	3	0.0112143	0.00744888	36.5946	0.00381735	55.0966	2.227	10.8186	0.00447473
366991	114566	114566_366991	Krt82	Chr15 cM	Chr15:101449651-101459094(-)	keratin 82	Krt82	Chr7 q36	keratin 82	0.0932823	0.0292384	0.0138857	0.0268091	0.0545952	0.0408549	0.000502337	0.59227	0.733948	0.0407375	-0.0777662	-0.0661884	0.145827	0.136243	0.0939598	0.0304616	0.945779	0.889931	16	3	0	0.00210637	13.922	0.379363	0	1	0.349536	0.839652
682908	100088	100088_682908	Rcc1	Chr4 cM	Chr4:132059230-132073061(-)	regulator of chromosome condensation 1	Rcc1	Chr5	regulator of chromosome condensation 1	0.0761859	0.0203834	0.1199	0.0219235	0.0497044	0.0515782	0.000510719	0.681738	0.0200925	0.0332165	-0.0770355	0.0188081	0.119155	0.117802	0.220991	0.0308564	0.963904	0.144201	17	3	3.37336775562868e-07	0.00216025	16.3384	0.293147	0.00515874	1.00005	7.1967	0.0273689
306203	218699	218699_306203	Pxk	Chr14 cM	Chr14:14304656-14371562(-)	PX domain containing serine/threonine kinase	Pxk	Chr15 p14	PX domain containing serine/threonine kinase	0.0627882	0.0131601	0.142769	0.0180835	0.0357256	0.036746	0.000516366	0.712601	0.000102206	0.0273451	-0.0568609	0.0707482	0.0982313	0.083181	0.21479	0.0310264	0.969207	0.00485818	22	3	0.00243617	0.00194406	32.2827	0.0290381	42.3792	1.73548	15.5342	0.000423449
499313	75291	75291_499313	Zbtb3	Chr19 cM	Chr19:8779919-8782210(+)	zinc finger and BTB domain containing 3	Zbtb3	Chr1 q43	zinc finger and BTB domain containing 3	-0.0699032	-0.0597432	-0.134431	0.0201374	0.0404798	0.033245	0.000517923	0.139977	5.26267673500615e-05	-0.109372	-0.139082	-0.19959	-0.0304346	0.0195958	-0.0692719	0.0310264	0.693803	0.00300355	22	3	0	0.00159242	16.5342	0.621392	0	1	16.9055	0.00021331
297968	433693	433693_297968	Akirin2	Chr4 cM	Chr4:34550937-34566908(+)	akirin 2	Akirin2	Chr5 q21	akirin 2	0.0577689	-0.000733162	0.107374	0.0166553	0.0342286	0.0344582	0.000523389	0.982911	0.00183277	0.025125	-0.0678199	0.0398374	0.0904127	0.0663536	0.174911	0.0310264	1	0.0345089	20	3	0.00174316	0.00153307	29.7724	0.0280343	40.2153	1.67267	11.4116	0.00332653
NA	103836	103836_NA	Zfp692	Chr11 cM	Chr11:58197895-58205453(+)	zinc finger protein 692	NA	NA	NA	-0.108928	0.00109672	-0.143998	0.0314146	0.0589825	0.0479849	0.000525486	0.985165	0.00269184	-0.170499	-0.114507	-0.238047	-0.0473561	0.1167	-0.0499492	0.0310264	1	0.0443703	11	3	0	0.00234628	5.69133	0.681762	0	1	10.1023	0.00640182
361243	68916	68916_361243	Cdkal1	Chr13 cM	Chr13:29375729-30039657(-)	CDK5 regulatory subunit associated protein 1-like 1	Cdkal1	Chr17 p12	CDK5 regulatory subunit associated protein 1-like 1	-0.0565417	0.00960699	-0.0477795	0.0163066	0.0335009	0.0329013	0.000525503	0.77429	0.146443	-0.0885021	-0.0560535	-0.112265	-0.0245813	0.0752675	0.0167058	0.0310264	0.976013	0.414936	21	3	0.000258519	0.00137632	16.3878	0.565505	5.28875	1.05584	2.9866	0.22463
100363146	207921	207921_100363146	Fam228b	Chr12 cM	Chr12:4789888-4819259(-)	family with sequence similarity 228, member B	Fam228b	Chr6	family with sequence similarity 228, member B	-0.157922	-0.182281	-0.132524	0.0455486	0.0915874	0.057007	0.000526068	0.0465644	0.0200881	-0.247196	-0.361789	-0.244256	-0.0686488	-0.00277297	-0.0207924	0.0310264	0.496371	0.144201	11	3	0.000995487	0.00359861	7.51564	0.482152	11.7797	1.13353	7.13587	0.0282141
291439	17190	17190_291439	Mbd1	Chr18 cM	Chr18:74400676-74415803(+)	methyl-CpG binding domain protein 1	Mbd1	Chr18 q12.2	methyl-CpG binding domain protein 1	-0.0455162	-0.0622598	-0.100278	0.0131292	0.0271534	0.0283533	0.0005267	0.0218545	0.000405101	-0.071249	-0.11548	-0.15585	-0.0197835	-0.00903999	-0.0447067	0.0310264	0.393253	0.0126309	22	3	0	0.000962161	13.5131	0.811302	0	1	13.3793	0.0012437
288785	14533	14533_288785	Bloc1s1	Chr10 cM	Chr10:128755783-128759393(-)	biogenesis of lysosomal organelles complex-1, subunit 1	Bloc1s1	Chr7 q11	biogenesis of lysosomal organelles complex-1, subunit 1	-0.0944579	0.0200106	-0.177851	0.0272638	0.0575411	0.0576249	0.000531049	0.728019	0.00202631	-0.147894	-0.0927678	-0.290793	-0.0410217	0.132789	-0.0649078	0.0311713	0.970806	0.0368083	22	3	0.00787046	0.0045609	46.2786	0.000452559	62.9483	2.69893	12.4851	0.00194488
114515	14768	14768_114515	Lancl1	Chr1 cM	Chr1:67039676-67078031(-)	LanC (bacterial lantibiotic synthetase component C)-like 1	Lancl1	Chr9 q32	LanC like glutathione S-transferase 1	-0.0492954	-0.0407605	-0.0654399	0.0142472	0.0279418	0.0276934	0.000540167	0.14463	0.018127	-0.0772193	-0.0955254	-0.119718	-0.0213714	0.0140044	-0.0111618	0.0314194	0.699156	0.136418	22	3	0.000701086	0.00108309	21.0434	0.33441	19.2795	1.23884	6.52806	0.0382339
295922	56428	56428_295922	Mtch2	Chr2 cM	Chr2:90677499-90697154(+)	mitochondrial carrier 2	Mtch2	Chr3 q24	mitochondrial carrier 2	0.0643394	0.0486129	0.0882912	0.0185968	0.0390993	0.0397513	0.000540779	0.213751	0.0263451	0.0278903	-0.0280204	0.01038	0.100788	0.125246	0.166202	0.0314194	0.77299	0.167904	22	3	0.00255383	0.00213814	33.5535	0.0207344	39.8753	1.66321	5.11933	0.0773305
24650	18763	18763_24650	Pkd1	Chr17 cM	Chr17:24768808-24815482(+)	polycystin 1, transient receptor potential channel interacting	Pkd1	Chr10 q12	polycystin 1, transient receptor potential channel interacting	-0.20086	-0.0354445	-0.3433	0.0580589	0.1138	0.0959188	0.000540991	0.755448	0.000344817	-0.314654	-0.258488	-0.531297	-0.0870669	0.187599	-0.155303	0.0314194	0.974455	0.0112622	14	3	0.0172409	0.0107328	38.6719	6.02206786598788e-05	73.847	3.82365	14.2711	0.000796286
293678	71711	71711_293678	Mus81	Chr19 cM	Chr19:5532589-5538461(-)	MUS81 structure-specific endonuclease subunit	Mus81	Chr1 q43	MUS81 structure-specific endonuclease subunit	-0.0497946	-0.063355	-0.089759	0.0144037	0.0327151	0.0322125	0.000546076	0.052798	0.00532863	-0.0780254	-0.127475	-0.152894	-0.0215639	0.000765366	-0.0266237	0.0316035	0.515808	0.0663324	22	3	0	0.00124339	11.2099	0.916576	0	1	8.15171	0.0169777
114208	20482	20482_114208	Skil	Chr3 cM	Chr3:31149259-31176741(+)	SKI-like	Skil	Chr2 q24	SKI-like proto-oncogene	0.141771	0.088848	0.215884	0.0410333	0.0800407	0.0689585	0.000550241	0.266984	0.00174429	0.0613474	-0.0680289	0.0807277	0.222195	0.245725	0.35104	0.0316737	0.810728	0.0334538	14	3	0.0020702	0.00537691	11.5031	0.402125	15.4864	1.18324	9.82607	0.00735013
691543	72425	72425_691543	Katnbl1	Chr2 cM	Chr2:112209556-112244582(+)	katanin p80 subunit B like 1	Katnbl1	Chr3 q35	katanin regulatory subunit B1 like 1	0.0720701	0.0113935	0.0874191	0.0208677	0.0483039	0.0469073	0.000553007	0.813532	0.0623697	0.0311702	-0.0832803	-0.00451743	0.11297	0.106067	0.179356	0.0316737	0.983244	0.269512	22	3	0.00210892	0.00258079	21.7574	0.296493	25.4912	1.34212	4.17703	0.123871
29752	14109	14109_29752	Fau	Chr19 cM	Chr19:6107977-6109554(+)	FAU ubiquitin like and ribosomal protein S30 fusion	Fau	Chr1 q43	FAU ubiquitin like and ribosomal protein S30 fusion	-0.0432986	0.0154494	-0.05349	0.0125379	0.026479	0.0278337	0.000553513	0.559584	0.0546344	-0.0678723	-0.0364484	-0.108043	-0.0187248	0.0673472	0.00106301	0.0316737	0.936677	0.250595	22	3	1.86852050526437e-06	0.000767313	19.9167	0.399609	0.05822	1.00058	7.02154	0.0298739
29721	15273	15273_29721	Hivep2	Chr10 cM	Chr10:13841819-14027118(+)	human immunodeficiency virus type I enhancer binding protein 2	Hivep2	Chr1 p13	HIVEP zinc finger 2	0.0446177	-0.0147841	0.0512536	0.0129225	0.0244262	0.027052	0.000554971	0.545009	0.0581408	0.0192901	-0.0626585	-0.00176729	0.0699454	0.0330903	0.104275	0.0316737	0.933084	0.259137	20	3	0	0.000775563	15.6954	0.545518	0	1	5.08556	0.0786474
24250	12411	12411_24250	Cbs	Chr17 cM	Chr17:31831602-31856170(-)	cystathionine beta-synthase	Cbs	Chr20 p12	cystathionine beta synthase	-0.0664811	-0.0396818	-0.110287	0.0192964	0.0375212	0.03744	0.000570503	0.290246	0.00322229	-0.104301	-0.113222	-0.183668	-0.0286609	0.0338584	-0.0369058	0.0324479	0.822561	0.0485374	22	3	0.000197226	0.0016895	22.7253	0.249658	3.07037	1.03168	8.67749	0.0130529
60382	99889	99889_60382	Arfip1	Chr3 cM	Chr3:84403400-84489932(-)	ADP-ribosylation factor interacting protein 1	Arfip1	Chr2 q34	ADP-ribosylation factor interacting protein 1	0.0775206	0.0619672	0.151333	0.0225256	0.045044	0.0459625	0.000578625	0.168913	0.000992859	0.0333712	-0.0263174	0.0612486	0.12167	0.150252	0.241418	0.0326577	0.728995	0.023511	19	3	0.00347297	0.00293858	29.6298	0.0200193	43.3319	1.76466	11.0793	0.00392782
94271	11957	11957_94271	Atp5pf	Chr16 cM	Chr16:84624754-84632495(-)	ATP synthase peripheral stalk subunit F6	Atp5pf	Chr11 q11	ATP synthase peripheral stalk subunit F6	-0.0378462	0.021343	-0.0660755	0.0109972	0.0228741	0.025382	0.000578627	0.350787	0.00923467	-0.0594004	-0.0234894	-0.115823	-0.0162921	0.0661755	-0.0163277	0.0326577	0.857477	0.0927224	21	3	3.25598457357156e-05	0.000537645	22.265	0.220433	1.45797	1.0148	14.3549	0.000763622
317464	17692	17692_317464	Msl3	ChrX cM	ChrX:167437113-167456894(-)	MSL complex subunit 3	Msl3	ChrX q13	MSL complex subunit 3	0.0504127	0.00473034	0.0501509	0.0146521	0.0300152	0.0295491	0.000580317	0.874774	0.0896581	0.0216951	-0.0540984	-0.00776433	0.0791302	0.0635591	0.108066	0.0326577	0.988932	0.326523	21	3	0.000412142	0.00118883	17.2436	0.50642	10.5982	1.11855	3.09266	0.213028
314228	75627	75627_314228	Snapc1	Chr12 cM	Chr12:74011255-74035740(+)	small nuclear RNA activating complex, polypeptide 1	Snapc1	Chr6 q24	small nuclear RNA activating complex, polypeptide 1	-0.0691778	0.0380238	-0.0392048	0.0201109	0.0406826	0.0405604	0.000582112	0.349972	0.333755	-0.108594	-0.0417127	-0.118702	-0.0297611	0.11776	0.0402921	0.0326577	0.857098	0.617901	21	3	0.00198122	0.00225339	25.8694	0.102782	28.6551	1.40164	2.71918	0.256766
246136	73744	73744_246136	Man2c1	Chr9 cM	Chr9:57037953-57049497(+)	mannosidase, alpha, class 2C, member 1	Man2c1	Chr8 q24	mannosidase, alpha, class 2C, member 1	-0.0489435	-0.0321513	-0.106859	0.0142419	0.0302783	0.029903	0.000589094	0.2883	0.000352232	-0.0768571	-0.0914957	-0.165468	-0.0210299	0.0271931	-0.0482498	0.0329374	0.820432	0.011414	22	3	9.99551281852223e-07	0.00114372	19.4203	0.43019	0.021473	1.00021	12.9055	0.00157617
497878	18197	18197_497878	Nsg2	Chr11 cM	Chr11:31950463-32009202(+)	neuron specific gene family member 2	Nsg2	Chr10 q12	neuronal vesicle trafficking associated 2	-0.0643993	0.00990457	-0.0955236	0.0187554	0.035715	0.0343052	0.00059555	0.781532	0.0053607	-0.101159	-0.0600955	-0.162761	-0.0276393	0.0799046	-0.0282866	0.0331858	0.977721	0.0666161	20	3	0.00119171	0.00160004	20.3259	0.257902	24.4081	1.32289	8.05966	0.0177774
297784	59014	59014_297784	Rrs1	Chr1 cM	Chr1:9615633-9617680(+)	ribosome biogenesis regulator 1	Rrs1	Chr5 q11	ribosome biogenesis regulator 1 homolog	-0.0464725	0.00125968	-0.0648614	0.0135504	0.0271363	0.0292939	0.000604459	0.962975	0.0268176	-0.0730308	-0.0519265	-0.122276	-0.0199142	0.0544459	-0.00744648	0.0335688	0.998456	0.169215	21	3	2.60264918888954e-06	0.000906241	15.6981	0.613611	0.0765489	1.00077	6.27187	0.0434591
690253	225655	225655_690253	Prelid3a	Chr18 cM	Chr18:67597936-67612905(+)	PRELI domain containing 3A	Prelid3a	Chr18 q12.1	PRELI domain containing 3A	-0.072259	-0.10516	-0.114203	0.0211158	0.0457102	0.0447631	0.000621531	0.0214149	0.0107331	-0.113645	-0.194751	-0.201937	-0.0308728	-0.01557	-0.0264687	0.0344011	0.392232	0.100872	22	3	0.00435986	0.00282214	38.4312	0.00522814	52.6864	2.11356	8.40607	0.0149501
245981	66480	66480_245981	Rpl15	Chr14 cM	Chr14:4198710-4201873(+)	ribosomal protein L15	Rpl15	Chr15 p16	ribosomal protein L15	0.0556363	-0.0317574	0.0879215	0.0162647	0.0278539	0.0342593	0.000624632	0.254226	0.0102773	0.0237582	-0.08635	0.0207746	0.0875145	0.0228351	0.155068	0.0344571	0.805835	0.0983831	18	3	0.000218754	0.000894746	15.756	0.398453	7.10113	1.07644	12.1894	0.00225476
295663	73373	73373_295663	Phospho2	Chr2 cM	Chr2:69620081-69627567(+)	phosphatase, orphan 2	Phospho2	Chr3 q21	phosphatase, orphan 2	0.0784113	0.0276885	0.0289668	0.0229518	0.0487102	0.0466969	0.000634666	0.569741	0.535049	0.0334267	-0.0677817	-0.0625573	0.123396	0.123159	0.120491	0.0348451	0.939032	0.769738	22	3	0.00362057	0.0029552	30.5285	0.0454454	40.5102	1.68096	0.498666	0.77932
362905	66736	66736_362905	Emc2	Chr15 cM	Chr15:43340625-43391159(+)	ER membrane protein complex subunit 2	Emc2	Chr7 q31	ER membrane protein complex subunit 2	0.0493284	0.0342504	0.0993832	0.0144411	0.0256482	0.0304573	0.00063589	0.181748	0.00110224	0.0210243	-0.0160192	0.0396881	0.0776325	0.08452	0.159078	0.0348451	0.740571	0.0252959	22	3	9.96693336775583e-07	0.000800012	26.3167	0.121605	0.0298861	1.0003	10.65	0.0048683
305472	216505	216505_305472	Pik3ip1	Chr11 cM	Chr11:3280731-3292971(+)	phosphoinositide-3-kinase interacting protein 1	Pik3ip1	Chr14 q21	phosphoinositide-3-kinase interacting protein 1	-0.107983	0.0040602	-0.223572	0.0316837	0.0640382	0.0638188	0.000654034	0.949446	0.00045965	-0.170082	-0.121452	-0.348655	-0.0458841	0.129573	-0.0984895	0.03563	0.997241	0.0136357	22	3	0.0130443	0.00625328	82.6679	6.42233091060809e-10	73.7539	3.81009	13.2498	0.00132691
290562	218877	218877_290562	Sema3g	Chr14 cM	Chr14:30939830-30952309(+)	sema domain, immunoglobulin domain (Ig), short basic domain, secreted, (semaphorin) 3G	Sema3g	Chr16 p16	semaphorin 3G	-0.0768976	-0.0707965	-0.0153217	0.0225642	0.0592334	0.0603503	0.000654534	0.232005	0.799588	-0.121123	-0.186892	-0.133606	-0.0326726	0.045299	0.102963	0.03563	0.792955	0.919783	16	3	0	0.00254605	9.53287	0.731614	0	1	1.9936	0.369058
300836	235493	235493_300836	Atosa	Chr9 cM	Chr9:74860166-74939750(+)	atos homolog A	Atosa	Chr8 q24	atos homolog A	-0.0702678	-0.0412224	-0.160108	0.0206255	0.0411176	0.0377884	0.000657185	0.316078	2.26566318848893e-05	-0.110693	-0.121811	-0.234172	-0.0298426	0.0393666	-0.0860442	0.0356566	0.837359	0.00167578	17	3	0.00140636	0.00215792	20.0025	0.130062	24.0546	1.31673	19.2175	6.71387126926385e-05
362652	214063	214063_362652	Dnajc16	Chr4 cM	Chr4:141487500-141518242(-)	DnaJ heat shock protein family (Hsp40) member C16	Dnajc16	Chr5 q36	DnaJ heat shock protein family (Hsp40) member C16	-0.0438562	-0.0264165	-0.0658893	0.0128902	0.0304851	0.0300818	0.000668211	0.386194	0.0284999	-0.0691205	-0.0861662	-0.124849	-0.018592	0.0333331	-0.00693	0.036136	0.871925	0.174633	22	3	0	0.000989897	8.23038	0.984199	0	1	4.96708	0.0834473
29437	11459	11459_29437	Acta1	Chr8 cM	Chr8:124618508-124621490(-)	actin alpha 1, skeletal muscle	Acta1	Chr19 q12	actin, alpha 1, skeletal muscle	0.0797225	-0.0438471	0.203547	0.0234511	0.0473801	0.0451069	0.000675045	0.354741	6.4051914243771e-06	0.0337592	-0.13671	0.115139	0.125686	0.0490162	0.291955	0.0363863	0.858002	0.000716599	22	3	0.00243451	0.0031841	24.1182	0.191656	24.2748	1.32057	24.0153	6.09729782460528e-06
171082	67942	67942_171082	Atp5mc2	Chr15 cM	Chr15:102571303-102579482(-)	ATP synthase membrane subunit c locus 2	Atp5mc2	Chr7 q36	ATP synthase membrane subunit c locus 2	-0.0415977	-0.117967	-0.191041	0.0122462	0.0251391	0.0276531	0.000681814	2.69783734813975e-06	4.89773480612749e-12	-0.0655997	-0.167239	-0.24524	-0.0175956	-0.0686954	-0.136842	0.0366314	0.00362932	8.97591532136297e-09	22	3	0	0.000687122	16.6462	0.613826	0	1	49.7044	1.60996652309872e-11
690752	329650	329650_690752	Med12l	Chr3 cM	Chr3:58913246-59226103(+)	mediator complex subunit 12-like	Med12l	Chr2 q26	mediator complex subunit 12L	-0.0920526	-0.0374388	-0.215236	0.0271316	0.0475739	0.0494979	0.000691775	0.431305	1.37146749856832e-05	-0.14523	-0.130682	-0.31225	-0.0388756	0.0558043	-0.118222	0.0370459	0.889938	0.00120324	12	3	0	0.0022689	10.3923	0.31967	0	1	19.742	5.16501964574607e-05
313961	67241	67241_313961	Smc6	Chr12 cM	Chr12:11315887-11369786(+)	structural maintenance of chromosomes 6	Smc6	Chr6 q15	structural maintenance of chromosomes 6	0.0490225	0.0302485	0.0924086	0.0144535	0.0338676	0.0341131	0.000694493	0.371783	0.00675093	0.0206942	-0.0361308	0.0255481	0.0773508	0.0966278	0.159269	0.0370711	0.864784	0.0766778	22	3	0	0.00123618	15.4354	0.694554	0	1	7.85048	0.0197374
25100	15377	15377_25100	Foxa3	Chr7 cM	Chr7:18747209-18757463(-)	forkhead box A3	Foxa3	Chr1 q21	forkhead box A3	-0.0675876	0.00930582	0.0797844	0.0199447	0.0499342	0.0495637	0.000702108	0.852161	0.107456	-0.106678	-0.0885634	-0.0173588	-0.0284967	0.107175	0.176928	0.0373567	0.987911	0.357047	16	3	0	0.00259715	11.0794	0.604163	0	1	3.60688	0.164731
25019	14375	14375_25019	Xrcc6	Chr15 cM	Chr15:81872036-81924286(+)	X-ray repair complementing defective repair in Chinese hamster cells 6	Xrcc6	Chr7 q34	X-ray repair cross complementing 6	-0.0594031	0.0218576	-0.00928449	0.0175386	0.0372307	0.0354017	0.00070665	0.557147	0.79312	-0.0937783	-0.0511132	-0.0786706	-0.025028	0.0948283	0.0601016	0.0374774	0.935714	0.917232	22	3	0.00153188	0.00184952	27.9219	0.0849439	26.2762	1.35641	0.590529	0.744335
29749	19059	19059_29749	Ppp3r2	Chr4 cM	Chr4:49678747-49681983(-)	protein phosphatase 3, regulatory subunit B, alpha isoform (calcineurin B, type II)	Ppp3r2	Chr5 q22	protein phosphatase 3, regulatory subunit B, beta	0.090171	0.129421	0.0245262	0.0266675	0.0501848	0.0471218	0.000721435	0.00991211	0.602726	0.0379036	0.0310602	-0.0678309	0.142438	0.227781	0.116883	0.0381389	0.296418	0.812693	18	3	0.00160429	0.00214313	20.7283	0.145737	27.5008	1.37933	6.69233	0.0352192
689991	329178	329178_689991	Unc80	Chr1 cM	Chr1:66507526-66738307(+)	unc-80, NALCN activator	Unc80	Chr9 q32	unc-80 homolog, NALCN channel complex subunit	-0.0796653	0.0254417	-0.137449	0.0235688	0.0458567	0.0305563	0.000724534	0.579026	6.85237738284427e-06	-0.125859	-0.0644358	-0.197338	-0.0334714	0.115319	-0.0775597	0.0381804	0.9422	0.000745623	14	3	0	0.00109116	6.80867	0.814359	0	1	24.0222	6.07624357157576e-06
680537	107823	107823_680537	Nsd2	Chr5 cM	Chr5:33978069-34055319(+)	nuclear receptor binding SET domain protein 2	Nsd2	Chr14 q21	nuclear receptor binding SET domain protein 2	0.0519423	0.0154033	0.0972583	0.0153741	0.0288356	0.0300454	0.000728669	0.593219	0.00120775	0.0218096	-0.0411135	0.0383704	0.082075	0.0719202	0.156146	0.0382065	0.945779	0.026686	20	3	1.61341709147243e-06	0.00110224	18.3563	0.366703	0.0422502	1.00042	10.6183	0.00494606
171143	68667	68667_171143	Trpm4	Chr7 cM	Chr7:44952579-44983495(-)	transient receptor potential cation channel, subfamily M, member 4	Trpm4	Chr1 q22	transient receptor potential cation channel, subfamily M, member 4	0.0726969	0.00460923	0.0994184	0.0215195	0.0450966	0.0439062	0.000729663	0.918592	0.0235534	0.0305194	-0.0837785	0.0133638	0.114874	0.092997	0.185473	0.0382065	0.993089	0.157923	22	3	0.00291414	0.00293784	28.3983	0.0760574	31.602	1.46203	5.47121	0.0648547
301622	21915	21915_301622	Dtymk	Chr1 cM	Chr1:93720298-93729656(-)	deoxythymidylate kinase	Dtymk	Chr9 q36	deoxythymidylate kinase	-0.0449402	0.0700499	-0.0635017	0.0133154	0.0276771	0.0291421	0.000738014	0.0113748	0.0293287	-0.0710379	0.0158037	-0.120619	-0.0188425	0.124296	-0.00638432	0.0385215	0.312174	0.177101	22	3	0	0.000943494	9.22223	0.969603	0	1	20.4644	3.59931133574385e-05
311826	227656	227656_311826	Rexo4	Chr2 cM	Chr2:26843575-26854398(-)	REX4, 3'-5' exonuclease	Rexo4	Chr3 p13-p12	REX4 homolog, 3'-5' exonuclease	-0.0456855	0.0249934	-0.0664769	0.0135485	0.0261473	0.0315663	0.000746276	0.339137	0.0352093	-0.0722402	-0.0262543	-0.128346	-0.0191309	0.0762411	-0.00460803	0.0387201	0.85132	0.197231	20	3	5.00828903077789e-06	0.000648723	19.8371	0.282647	0.173845	1.00174	10.2477	0.00595302
685374	433667	433667_685374	Ankrd13c	Chr3 cM	Chr3:157652876-157713671(+)	ankyrin repeat domain 13c	Ankrd13c	Chr2 q45	ankyrin repeat domain 13C	0.0592969	0.00218501	0.0715731	0.0175856	0.0354247	0.035099	0.000746512	0.950817	0.0414322	0.0248298	-0.0672462	0.00278037	0.093764	0.0716162	0.140366	0.0387201	0.997512	0.215238	22	3	0.000825429	0.00167071	23.0202	0.236453	14.7842	1.17349	4.623	0.0991125
365984	26938	26938_365984	St6galnac5	Chr3 cM	Chr3:152525522-152687847(-)	ST6 (alpha-N-acetyl-neuraminyl-2,3-beta-galactosyl-1,3)-N-acetylgalactosaminide alpha-2,6-sialyltransferase 5	St6galnac5	Chr2	ST6 N-acetylgalactosaminide alpha-2,6-sialyltransferase 5	-0.301688	-0.0784079	-0.663306	0.0895364	0.1718	0.180138	0.000753187	0.64811	0.000231224	-0.477176	-0.415131	-1.01637	-0.1262	0.258315	-0.310242	0.0389438	0.954288	0.00870731	18	3	0.0791835	0.0329263	187.376	7.69844716494565e-32	91.5578	11.8452	15.8391	0.000363561
117269	20112	20112_117269	Rps6ka2	Chr17 cM	Chr17:7437514-7570714(+)	ribosomal protein S6 kinase, polypeptide 2	Rps6ka2	Chr1 q12	ribosomal protein S6 kinase A2	-0.125376	-0.0269849	-0.192886	0.0372209	0.0772582	0.0744441	0.000755994	0.726878	0.00956939	-0.198327	-0.178408	-0.338793	-0.0524242	0.124438	-0.0469779	0.0389668	0.970806	0.0949113	13	3	0.00702858	0.00634123	19.1192	0.0387749	51.3634	2.05606	6.88975	0.0319087
64355	54135	54135_64355	Lsr	Chr7 cM	Chr7:30657195-30672889(-)	lipolysis stimulated lipoprotein receptor	Lsr	Chr1 q21	lipolysis stimulated lipoprotein receptor	0.0664057	-0.156749	-0.111845	0.0197354	0.0423554	0.0412148	0.000765995	0.000214922	0.00665331	0.027725	-0.239764	-0.192625	0.105086	-0.0737338	-0.0310658	0.0393593	0.0531818	0.0760497	21	3	3.28244720579718e-06	0.00230245	23.7274	0.164162	0.0372414	1.00037	15.6627	0.000397086
24667	19043	19043_24667	Ppm1b	Chr17 cM	Chr17:85264169-85331419(+)	protein phosphatase 1B, magnesium dependent, beta isoform	Ppm1b	Chr6 q12	protein phosphatase, Mg2+/Mn2+ dependent, 1B	0.0480497	0.0529324	0.119886	0.0142939	0.0276442	0.0306983	0.000775073	0.0555214	9.41092381016849e-05	0.0200341	-0.00124925	0.0597185	0.0760652	0.107114	0.180054	0.0396612	0.523827	0.00452547	22	3	0	0.000943124	12.7581	0.85072	0	1	15.4675	0.000437797
116667	26401	26401_116667	Map3k1	Chr13 cM	Chr13:111882962-111945527(-)	mitogen-activated protein kinase kinase kinase 1	Map3k1	Chr2 q14	mitogen-activated protein kinase kinase kinase 1	-0.0628524	0.0589954	-0.0540857	0.0187031	0.0373508	0.0334379	0.000777922	0.114222	0.105771	-0.0995098	-0.0142108	-0.119623	-0.026195	0.132202	0.0114513	0.0396612	0.655755	0.35423	22	3	5.5309569751456e-05	0.00164092	13.8419	0.79283	0.841133	1.00848	5.87057	0.0531156
315554	67049	67049_315554	Pus3	Chr9 cM	Chr9:35469891-35478697(+)	pseudouridine synthase 3	Pus3	Chr8 q21	pseudouridine synthase 3	-0.0461686	0.00873684	-0.127224	0.0137402	0.0278217	0.0306512	0.000779085	0.753499	3.31473260017225e-05	-0.0730989	-0.0457928	-0.187299	-0.0192384	0.0632665	-0.0671484	0.0396612	0.974368	0.002161	22	3	0	0.000860366	15.7597	0.673246	0	1	24.4721	4.85234160667937e-06
685729	72562	72562_685729	Pcbd2	Chr13 cM	Chr13:55875181-55924643(+)	pterin 4 alpha carbinolamine dehydratase/dimerization cofactor of hepatocyte nuclear factor 1 alpha (TCF1) 2	Pcbd2	Chr17 p14	pterin-4 alpha-carbinolamine dehydratase 2	-0.152935	-0.0768828	-0.392706	0.0455369	0.0873073	0.0748123	0.000783694	0.378535	1.52754782694705e-07	-0.242186	-0.248002	-0.539335	-0.0636845	0.0942365	-0.246076	0.0397731	0.869215	3.9992656916928e-05	14	3	0.00695251	0.00626321	22.035	0.0241033	53.8786	2.16819	28.9606	5.14379572065566e-07
313484	56296	56296_313484	Dmrtb1	Chr4 cM	Chr4:107533487-107541427(-)	DMRT-like family B with proline-rich C-terminal, 1	Dmrtb1	Chr5 q34	DMRT-like family B with proline-rich C-terminal, 1	0.147647	0.014826	-0.0512799	0.0439784	0.0891014	0.0798626	0.000787179	0.867846	0.520807	0.061451	-0.159809	-0.207808	0.233843	0.189462	0.105248	0.0398274	0.988241	0.761682	19	3	0.00891349	0.00820936	24.8121	0.0732066	39.3566	1.64898	0.489273	0.782989
362700	50850	50850_362700	Spast	Chr17 cM	Chr17:74645982-74698110(+)	spastin	Spast	Chr6 q13	spastin	0.0555976	0.0773337	0.138515	0.0165735	0.0358895	0.0368493	0.00079478	0.0311797	0.000170618	0.0231141	0.00699154	0.066292	0.0880811	0.147676	0.210739	0.040089	0.431503	0.00684713	22	3	0.0013002	0.001536	25.6284	0.140881	26.9134	1.36824	14.2367	0.0008101
316019	54199	54199_316019	Ccrl2	Chr9 cM	Chr9:110883902-110886586(-)	C-C motif chemokine receptor-like 2	Ccrl2	Chr8 q32	C-C motif chemokine receptor like 2	0.0691784	-0.0632803	-0.0466406	0.0206451	0.0413995	0.0358463	0.000805664	0.126381	0.193215	0.0287148	-0.144422	-0.116898	0.109642	0.0178612	0.0236169	0.0404446	0.673726	0.474398	21	3	4.25564201583814e-05	0.00187689	12.2867	0.832088	0.564666	1.00568	4.04436	0.132367
NA	66116	66116_NA	Nat8f1	Chr6 cM	Chr6:85887136-85892669(-)	N-acetyltransferase 8 (GCN5-related) family member 1	NA	NA	NA	-0.0993387	-0.0676223	-0.232828	0.0296492	0.051622	0.042445	0.000806734	0.190212	4.12543842915452e-08	-0.15745	-0.168799	-0.316018	-0.0412274	0.0335549	-0.149637	0.0404446	0.751093	1.44776556277606e-05	12	3	0	0.00139479	7.99382	0.534769	0	1	30.1048	2.90279290475738e-07
317646	22121	22121_317646	Rpl13a	Chr7 cM	Chr7:44774987-44778169(-)	ribosomal protein L13A	Rpl13a	Chr1 q22	ribosomal protein L13A	-0.0575053	0.0257949	-0.0948278	0.0171936	0.0367781	0.0356833	0.000824097	0.483074	0.00787266	-0.0912041	-0.0462888	-0.164766	-0.0238064	0.0978786	-0.0248898	0.0410271	0.915049	0.0835596	22	3	0.0018989	0.00177003	31.9929	0.0313119	35.4412	1.54897	10.5286	0.00517289
100360914	50754	50754_100360914	Fbxw7	Chr3 cM	Chr3:84722575-84886505(+)	F-box and WD-40 domain protein 7	Fbxw7	Chr2	F-box and WD repeat domain containing 7	0.0864074	0.0655496	0.229278	0.0258388	0.0496334	0.044689	0.00082551	0.186609	2.88938811992947e-07	0.0357643	-0.03173	0.141689	0.137051	0.162829	0.316867	0.0410271	0.745082	6.80822395001666e-05	14	3	0.00140301	0.00220246	15.7158	0.152013	26.3196	1.35721	26.9933	1.37556428692468e-06
500991	244853	244853_500991	Nxpe4	Chr9 cM	Chr9:48073321-48311325(+)	neurexophilin and PC-esterase domain family, member 4	Nxpe4	Chr8 q23	neurexophilin and PC-esterase domain family member 4	0.0887005	0.0234341	0.230256	0.0265305	0.0419745	0.0535731	0.000827745	0.576645	1.72360621106195e-05	0.0367018	-0.0588345	0.125255	0.140699	0.105703	0.335258	0.0410271	0.941981	0.00140953	17	3	0.000595256	0.00203691	16.5176	0.282796	9.37359	1.10343	20.1298	4.25468221430202e-05
684785	83436	83436_684785	Plekha2	Chr8 cM	Chr8:25529160-25592392(-)	pleckstrin homology domain-containing, family A (phosphoinositide binding specific) member 2	Plekha2	Chr16	pleckstrin homology domain containing A2	0.260031	-0.117886	0.246872	0.0777799	0.148483	0.124236	0.000828303	0.427234	0.0469094	0.107585	-0.408908	0.00337347	0.412476	0.173136	0.49037	0.0410271	0.887106	0.229048	13	3	0.0233811	0.0170149	32.9709	0.000275474	73.6451	3.79436	6.5661	0.0375136
689613	194126	194126_689613	Mtmr11	Chr3 cM	Chr3:96069321-96079034(+)	myotubularin related protein 11	Mtmr11	Chr2 q34	myotubularin related protein 11	0.141332	0.012363	0.215327	0.0422932	0.0832822	0.0841872	0.000832613	0.88199	0.0105361	0.0584389	-0.150867	0.0503233	0.224225	0.175593	0.380331	0.0410842	0.99091	0.0998752	18	3	0.0106904	0.00719597	38.1178	0.000866817	61.1554	2.57436	8.14656	0.0170215
NA	52120	52120_NA	Hgsnat	Chr8 cM	Chr8:26434481-26466781(-)	heparan-alpha-glucosaminide N-acetyltransferase	NA	NA	NA	0.0601098	-0.0645953	0.0458123	0.0179909	0.0348419	0.0305265	0.000834438	0.0637454	0.133424	0.0248481	-0.132884	-0.0140186	0.0953714	0.00369351	0.105643	0.0410842	0.55048	0.396206	12	3	3.94786526867622e-07	0.000970599	6.63951	0.674594	0.016563	1.00017	9.42467	0.00898378
304298	17425	17425_304298	Foxk1	Chr5 cM	Chr5:142387252-142447766(+)	forkhead box K1	Foxk1	Chr12 q11	forkhead box K1	-0.0674799	-0.0543671	-0.123043	0.0202158	0.0467866	0.0470145	0.000843915	0.245226	0.008867	-0.107102	-0.146067	-0.21519	-0.0278576	0.0373329	-0.0308968	0.0414272	0.800511	0.0903908	22	3	0.00288289	0.00251566	27.5441	0.0926032	38.3747	1.62271	6.92073	0.0314183
297176	56150	56150_297176	Mad2l1	Chr6 cM	Chr6:66512205-66518091(+)	MAD2 mitotic arrest deficient-like 1	Mad2l1	Chr4 q31	mitotic arrest deficient 2 like 1	0.0539176	-0.0843469	0.0304227	0.0161703	0.0380347	0.0370592	0.000854968	0.0265801	0.41169	0.0222244	-0.158894	-0.0422119	0.0856109	-0.00980025	0.103057	0.0418452	0.415162	0.683346	22	3	0	0.00133314	14.4739	0.755401	0	1	11.7844	0.00276093
338475	27528	27528_338475	Nrep	Chr18 cM	Chr18:33570072-33597082(-)	neuronal regeneration related protein	Nrep	Chr18 p12	neuronal regeneration related protein	0.241494	0.128483	0.537875	0.0725139	0.135646	0.114633	0.000867506	0.343542	2.70339719420561e-06	0.0993689	-0.137379	0.313199	0.383618	0.394344	0.762551	0.0423333	0.854399	0.00038111	13	3	0.0211922	0.0144404	33.4007	0.000233201	76.8058	4.31143	22.4761	1.31639736204694e-05
246264	233060	233060_246264	Zfp382	Chr7 cM	Chr7:29821367-29834375(+)	zinc finger protein 382	Zfp382	Chr1 q21	zinc finger protein 382	-0.0582559	-0.0171868	-0.128159	0.0175063	0.0346732	0.0323943	0.000875603	0.620121	7.61430578415636e-05	-0.0925676	-0.0851451	-0.191651	-0.0239443	0.0507715	-0.0646676	0.0426024	0.949861	0.00397438	21	3	0.000182781	0.00150712	16.665	0.546243	3.41144	1.03532	15.7553	0.000379114
100360287	240067	240067_100360287	Zfp952	Chr17 cM	Chr17:33212103-33224431(+)	zinc finger protein 952	Zfp952	Chr7	zinc finger protein 952	-0.0837062	-0.0717029	-0.109472	0.0251927	0.0480042	0.0378999	0.00089171	0.135259	0.0038714	-0.133083	-0.165789	-0.183754	-0.0343294	0.0223835	-0.0351897	0.0432584	0.687597	0.054566	13	3	0	0.00155102	6.85947	0.738642	0	1	8.6698	0.0131032
246282	109910	109910_246282	Zfp91	Chr19 cM	Chr19:12744384-12773490(-)	zinc finger protein 91	Zfp91	Chr1 q43	zinc finger protein 91	0.0402501	0.0481673	0.07763	0.0121177	0.02316	0.0266952	0.000895064	0.0375468	0.00363735	0.0164998	0.00277467	0.0253083	0.0640004	0.09356	0.129952	0.0432938	0.459277	0.0527335	18	3	0	0.000595927	12.7087	0.624788	0	1	9.15251	0.0102934
304378	57330	57330_304378	Gigyf1	Chr5 cM	Chr5:137516810-137526197(+)	GRB10 interacting GYF protein 1	Gigyf1	Chr12 q12	GRB10 interacting GYF protein 1	-0.0480622	-0.0919158	-0.121181	0.0144842	0.0367745	0.0364515	0.000905812	0.0124388	0.000885992	-0.0764506	-0.163993	-0.192624	-0.0196737	-0.0198392	-0.0497369	0.0436161	0.324629	0.0214275	22	3	3.96708299502412e-07	0.0012582	18.5639	0.485116	0.00800961	1.00008	11.3912	0.00336071
291105	13557	13557_291105	E2f3	Chr13 cM	Chr13:30090558-30170046(-)	E2F transcription factor 3	E2f3	Chr17 p12	E2F transcription factor 3	0.0825947	-0.0374619	0.0843727	0.0248938	0.0518882	0.0500813	0.000907016	0.470311	0.0920435	0.0338038	-0.139161	-0.0137848	0.131386	0.0642371	0.18253	0.0436161	0.911109	0.330409	21	3	0.00366979	0.00352969	27.3536	0.0725986	35.0919	1.54064	4.76547	0.0922977
140942	74747	74747_140942	Ddit4	Chr10 cM	Chr10:59785497-59787592(-)	DNA-damage-inducible transcript 4	Ddit4	Chr20 q11	DNA-damage-inducible transcript 4	-0.130275	-0.0493522	-0.30782	0.0392895	0.0813536	0.0797833	0.000913894	0.544092	0.000114226	-0.207281	-0.208802	-0.464192	-0.0532691	0.110098	-0.151447	0.043788	0.932378	0.00523346	22	3	0.0214969	0.00986636	64.6352	6.99780205290544e-07	75.5511	4.09017	15.2819	0.000480383
84469	94275	94275_84469	Maged1	ChrX cM	ChrX:93579080-93585631(-)	MAGE family member D1	Maged1	ChrX q22	MAGE family member D1	-0.04761	0.0278577	-0.105598	0.0143613	0.0304362	0.0299607	0.000915901	0.360044	0.000424215	-0.0757576	-0.0317962	-0.164319	-0.0194624	0.0875116	-0.0468758	0.043788	0.860426	0.0130056	22	3	0.00116164	0.00126567	25.3468	0.149439	29.3487	1.4154	18.4504	9.85247523431587e-05
24258	12652	12652_24258	Chga	Chr12 cM	Chr12:102521228-102531287(+)	chromogranin A	Chga	Chr6 q32	chromogranin A	0.0697021	-0.0186514	0.0941172	0.0210321	0.0359421	0.0424991	0.000919458	0.603811	0.0267896	0.0284799	-0.0890966	0.0108205	0.110924	0.0517939	0.177414	0.0438269	0.946559	0.169169	22	3	0.00156201	0.00183818	32.393	0.0282133	26.574	1.36192	5.97433	0.0504301
259170	192160	192160_259170	Casc3	Chr11 cM	Chr11:98700634-98724633(+)	exon junction complex subunit	Casc3	Chr10 q31	CASC3 exon junction complex subunit	-0.0377528	0.031924	-0.1051	0.0113943	0.0261897	0.0249619	0.000922028	0.222862	2.5489672508763e-05	-0.0600853	-0.0194068	-0.154025	-0.0154203	0.0832548	-0.0561757	0.0438269	0.783488	0.00178905	22	3	0	0.000709728	11.9789	0.886523	0	1	33.6291	4.98353391044311e-08
81869	68312	68312_81869	Gstm7	Chr3 cM	Chr3:107833650-107839133(-)	glutathione S-transferase, mu 7	Gstm7	Chr2 q34	glutathione S-transferase, mu 7	-0.133093	-0.00637032	-0.288232	0.0401882	0.0816442	0.0808169	0.000927151	0.937808	0.000361801	-0.21186	-0.16639	-0.446631	-0.0543257	0.153649	-0.129834	0.0439437	0.994481	0.0115875	20	3	0.0201849	0.00995336	55.8559	4.98950357827096e-06	72.8208	3.67928	13.2588	0.00132098
298943	12033	12033_298943	Bcap29	Chr12 cM	Chr12:31645353-31684657(-)	B cell receptor associated protein 29	Bcap29	Chr6 q16	B-cell receptor-associated protein 29	0.0820624	0.0914384	0.0797321	0.0248003	0.0509327	0.0489739	0.000936522	0.0726094	0.103514	0.0334548	-0.00838791	-0.0162549	0.13067	0.191265	0.175719	0.0442607	0.573024	0.34972	22	3	0.00372118	0.00320415	37.0274	0.00787268	38.8414	1.63509	4.25176	0.119328
287734	217218	217218_287734	Atxn7l3	Chr11 cM	Chr11:102180126-102187457(-)	ataxin 7-like 3	Atxn7l3	Chr10 q32.1	ataxin 7-like 3	0.0791664	0.0335821	0.197554	0.0239439	0.0402737	0.0477814	0.000945274	0.404367	3.55654803254798e-05	0.0322372	-0.0453529	0.103905	0.126096	0.112517	0.291204	0.044405	0.878714	0.002239	11	3	4.22328893928119e-06	0.00168268	13.0005	0.111833	0.102959	1.00103	18.0717	0.000119066
684259	100213	100213_684259	Rusc2	Chr4 cM	Chr4:43381979-43427088(+)	RUN and SH3 domain containing 2	Rusc2	Chr5	RUN and SH3 domain containing 2	0.0751689	-0.0250973	0.137506	0.0227353	0.0457421	0.0397245	0.000945508	0.583232	0.000537181	0.0306085	-0.11475	0.0596476	0.119729	0.0645555	0.215365	0.044405	0.943582	0.0152238	14	3	0.00108328	0.00178585	23.7301	0.0139205	24.705	1.32811	17.3289	0.000172613
246756	71609	71609_246756	Tradd	Chr8 cM	Chr8:105985207-105991226(-)	TNFRSF1A-associated via death domain	Tradd	Chr19 q11	TNFRSF1A-associated via death domain	-0.0771638	0.0892907	-0.0457285	0.0233538	0.0518284	0.0504633	0.000952746	0.0849222	0.364844	-0.122936	-0.0122911	-0.144635	-0.0313912	0.190872	0.0531778	0.044405	0.60592	0.644781	20	3	0.0024659	0.00299203	22.725	0.158418	27.449	1.37834	6.89184	0.0318754
304883	11352	11352_304883	Abl2	Chr1 cM	Chr1:156386356-156477138(+)	ABL proto-oncogene 2, non-receptor tyrosine kinase	Abl2	Chr13 q22	ABL proto-oncogene 2, non-receptor tyrosine kinase	-0.0474411	0.00352996	-0.0444511	0.0143599	0.0294915	0.0280443	0.000954094	0.904725	0.112959	-0.075586	-0.0542723	-0.0994169	-0.0192962	0.0613322	0.0105147	0.044405	0.993089	0.365746	20	3	0	0.00111824	13.6523	0.691541	0	1	2.88192	0.2367
81761	215615	215615_81761	Rnpep	Chr1 cM	Chr1:135190450-135211822(-)	arginyl aminopeptidase (aminopeptidase B)	Rnpep	Chr13 q13	arginyl aminopeptidase	-0.0656234	-0.0227207	-0.0770135	0.0198638	0.0394826	0.0400896	0.000954312	0.56498	0.0547273	-0.104556	-0.100105	-0.155588	-0.026691	0.0546638	0.00156066	0.044405	0.938072	0.250812	22	3	0.0024918	0.00212803	29.672	0.0561237	38.5687	1.62783	3.71096	0.156378
170910	67154	67154_170910	Mtdh	Chr15 cM	Chr15:34082613-34143683(+)	metadherin	Mtdh	Chr7 q22	metadherin	0.0719505	0.0127563	0.131407	0.0217817	0.0456095	0.0444857	0.000955728	0.779719	0.00313762	0.029259	-0.0766366	0.044217	0.114642	0.102149	0.218598	0.044405	0.977662	0.0477857	22	3	0.00408291	0.00294012	37.0161	0.00789831	47.2368	1.89526	9.3386	0.00937882
298521	14807	14807_298521	Grik3	Chr4 cM	Chr4:125384493-125607966(+)	glutamate receptor, ionotropic, kainate 3	Grik3	Chr5 q36	glutamate ionotropic receptor kainate type subunit 3	-0.157302	0.107156	-0.151587	0.0476576	0.0957426	0.0975009	0.000964556	0.263052	0.120011	-0.250709	-0.0804964	-0.342686	-0.0638946	0.294808	0.0395109	0.0446893	0.80857	0.376538	19	3	0.0195435	0.0135204	33.6123	0.006125	53.857	2.16718	4.90488	0.0860834
83536	27418	27418_83536	Mkln1	Chr6 cM	Chr6:31375670-31493746(+)	muskelin 1, intracellular mediator containing kelch motifs	Mkln1	Chr4 q22	muskelin 1	0.0408065	0.0620802	0.109404	0.0123692	0.0274917	0.0297547	0.000970133	0.023937	0.00023611	0.0165634	0.00819736	0.0510861	0.0650497	0.115963	0.167722	0.0447769	0.402322	0.00879095	22	3	1.11751633599383e-06	0.000702475	18.4953	0.489616	0.0381815	1.00038	13.5474	0.00114346
500956	319278	319278_500956	Shfl	Chr9 cM	Chr9:20779938-20785603(+)	shiftless antiviral inhibitor of ribosomal frameshifting	Shfl	Chr8 q13	shiftless antiviral inhibitor of ribosomal frameshifting	-0.0421734	-0.0903582	-0.0811852	0.0127855	0.0256484	0.0257317	0.000971877	0.000426766	0.00160464	-0.0672325	-0.140628	-0.131619	-0.0171144	-0.0400882	-0.030752	0.0447769	0.0711019	0.0318879	22	3	0	0.000900146	16.5477	0.620483	0	1	17.5004	0.000158427
292082	66855	66855_292082	Tcf25	Chr8 cM	Chr8:124100492-124130574(+)	transcription factor 25 (basic helix-loop-helix)	Tcf25	Chr19 q12	transcription factor 25	0.0526254	0.0133219	0.119231	0.0159592	0.0317482	0.0333987	0.000975515	0.67477	0.000357069	0.0213459	-0.0489035	0.0537709	0.0839049	0.0755472	0.184691	0.0448194	0.963211	0.0114805	14	3	0.00025598	0.00103248	9.62651	0.564262	8.98533	1.09872	15.5898	0.000411837
29748	19058	19058_29748	Ppp3r1	Chr11 cM	Chr11:17109298-17150380(+)	protein phosphatase 3, regulatory subunit B, alpha isoform (calcineurin B, type I)	Ppp3r1	Chr14 q22	protein phosphatase 3, regulatory subunit B, alpha	0.106705	-0.026303	0.124054	0.0324817	0.0635779	0.0679237	0.00101956	0.679085	0.0677944	0.0430419	-0.150913	-0.00907413	0.170368	0.0983073	0.257182	0.0467127	0.963404	0.281592	18	3	0.00555758	0.00438422	29.5656	0.0135881	48.8909	1.9566	5.81704	0.0545563
301476	22779	22779_301476	Ikzf2	Chr1 cM	Chr1:69570373-69726404(-)	IKAROS family zinc finger 2	Ikzf2	Chr9 q33	IKAROS family zinc finger 2	-0.110024	-0.0510343	-0.101397	0.0335052	0.0691951	0.0617958	0.00102425	0.460793	0.100829	-0.175693	-0.186654	-0.222515	-0.0443547	0.0845856	0.01972	0.0467978	0.905554	0.345466	21	3	0.00739891	0.00569292	31.4922	0.0252315	49.7873	1.99153	2.826	0.243412
304917	11905	11905_304917	Serpinc1	Chr1 cM	Chr1:160806153-160830113(+)	serine (or cysteine) peptidase inhibitor, clade C (antithrombin), member 1	Serpinc1	Chr13 q22	serpin family C member 1	-0.0920778	0.0394552	0.21674	0.0280505	0.0501667	0.0485232	0.00102863	0.431585	7.94271030892823e-06	-0.147056	-0.0588697	0.121636	-0.0370999	0.13778	0.311843	0.0468678	0.889938	0.000808686	17	3	0.00061433	0.00243212	12.9154	0.533199	8.01683	1.08716	20.7117	3.18063364008064e-05
687633	117146	117146_687633	Ube3b	Chr5 cM	Chr5:114518668-114559230(+)	ubiquitin protein ligase E3B	Ube3b	Chr12	ubiquitin protein ligase E3B	0.0600721	-0.0101891	0.0961496	0.0183082	0.0357885	0.0381356	0.00103381	0.775872	0.0116936	0.0241887	-0.0803333	0.0214053	0.0959555	0.0599551	0.170894	0.0469745	0.97617	0.106325	18	3	0.000691901	0.00131904	15.8426	0.392589	17.4494	1.21138	9.70318	0.00781592
287470	20316	20316_287470	Sdf2	Chr11 cM	Chr11:78136817-78146310(+)	stromal cell derived factor 2	Sdf2	Chr10 q25	stromal cell derived factor 2	-0.043995	-0.040563	-0.108086	0.0134124	0.0276278	0.0296647	0.00103741	0.142051	0.000268864	-0.0702827	-0.0947124	-0.166228	-0.0177072	0.0135864	-0.0499443	0.0470085	0.696715	0.00947572	22	3	0.000420311	0.00087264	24.3829	0.181874	13.5963	1.15736	13.4187	0.00121946
684192	214742	214742_684192	Rcor3	Chr1 cM	Chr1:191782846-191822359(-)	REST corepressor 3	Rcor3	Chr13	REST corepressor 3	-0.121883	-0.0532588	-0.211517	0.0371798	0.0747221	0.0819141	0.00104466	0.475995	0.00981779	-0.194754	-0.199712	-0.372066	-0.0490122	0.0931939	-0.0509684	0.0471718	0.912725	0.0961036	16	3	0.00888665	0.00565898	40.9622	9.66414160068044e-05	67.851	3.11052	7.40151	0.0247049
360763	22217	22217_360763	Usp12	Chr5 cM	Chr5:146671619-146731816(-)	ubiquitin specific peptidase 12	Usp12	Chr12 p11	ubiquitin specific peptidase 12	0.0514057	-0.0742397	0.0481423	0.0156865	0.0329903	0.0337864	0.00104888	0.0244268	0.154185	0.0206608	-0.138899	-0.0180777	0.0821506	-0.00957987	0.114362	0.0471718	0.405359	0.424896	22	3	0.000721236	0.00139382	23.0118	0.236823	15.363	1.18152	12.1377	0.00231385
500065	232670	232670_500065	Tspan33	Chr6 cM	Chr6:29694221-29718558(+)	tetraspanin 33	Tspan33	Chr4 q22	tetraspanin 33	-0.17508	0.0582858	-0.422414	0.0534352	0.109548	0.106682	0.00105103	0.594687	7.50864209445531e-05	-0.279811	-0.156424	-0.631506	-0.0703493	0.272996	-0.213321	0.0471718	0.945779	0.00394661	22	3	0.045122	0.0179587	163.554	5.1580060683292e-25	86.2995	7.29902	18.7739	8.38096163799224e-05
303885	100502698	100502698_303885	Rubcn	Chr16 cM	Chr16:32642072-32698121(-)	RUN domain and cysteine-rich domain containing, Beclin 1-interacting protein	Rubcn	Chr11 q22	rubicon autophagy regulator	0.0760964	0.0662754	0.126486	0.0232276	0.0452351	0.0425567	0.00105246	0.142885	0.00295705	0.0305711	-0.0223838	0.0430761	0.121622	0.154935	0.209895	0.0471718	0.697477	0.0464069	14	3	0.000107032	0.00191419	9.50566	0.575322	2.09879	1.02144	8.86301	0.0118966
362556	72354	72354_362556	Ttc4	Chr4 cM	Chr4:106519453-106536141(-)	tetratricopeptide repeat domain 4	Ttc4	Chr5 q34	tetratricopeptide repeat domain 4	-0.0603677	-0.00815288	-0.140282	0.0184387	0.0356199	0.0361678	0.0010605	0.818958	0.000105043	-0.0965069	-0.0779666	-0.211169	-0.0242285	0.0616609	-0.0693942	0.0474033	0.983624	0.00496443	18	3	0.000740871	0.0013541	23.4199	0.0756232	18.9041	1.23311	18.3513	0.000103528
500367	232539	232539_500367	Klhl42	Chr6 cM	Chr6:146992877-147014276(+)	kelch-like 42	Klhl42	Chr4 q44	kelch-like family, member 42	-0.0463201	-0.00112867	-0.0147998	0.0141601	0.0308769	0.0307282	0.00107099	0.970841	0.630065	-0.0740733	-0.0616463	-0.0750259	-0.0185669	0.059389	0.0454263	0.0477432	0.998596	0.832959	21	3	0	0.0011991	16.0065	0.592095	0	1	0.269423	0.873968
365844	77595	77595_365844	Nup210l	Chr3 cM	Chr3:90011439-90119355(+)	nucleoporin 210-like	Nup210l	Chr2 q34	nucleoporin 210-like	0.0826049	0.08514	0.030733	0.0252705	0.0506624	0.0414776	0.00107994	0.092853	0.458721	0.0330757	-0.0141565	-0.0505615	0.132134	0.184437	0.112027	0.0480122	0.618249	0.716795	20	3	8.32151439411666e-06	0.00225635	14.6561	0.620238	0.082734	1.00083	3.58492	0.16655
316098	66446	66446_316098	Exosc7	Chr9 cM	Chr9:122942310-122965194(+)	exosome component 7	Exosc7	Chr8 q32	exosome component 7	-0.0551159	-0.0344934	-0.144297	0.016919	0.034613	0.0335921	0.00112349	0.318985	1.74244651192394e-05	-0.0882766	-0.102334	-0.210137	-0.0219552	0.0333467	-0.078458	0.049814	0.838942	0.00140953	22	3	0.000698643	0.00142361	15.8223	0.6691	14.1346	1.16461	19.1142	7.06991816330475e-05
497867	66911	66911_497867	Nudt16l1	Chr16 cM	Chr16:4756975-4758892(+)	nudix hydrolase 16 like 1	Nudt16l1	Chr10 q12	nudix hydrolase 16 like 1	-0.0652288	-0.0383977	-0.13844	0.0200298	0.042417	0.0420511	0.00112759	0.365336	0.000994147	-0.104486	-0.121534	-0.220859	-0.0259711	0.044738	-0.0560211	0.049862	0.863163	0.023511	22	3	0.00334992	0.00237165	38.3152	0.00540999	49.0188	1.96151	11.0527	0.00398057
502733	75196	75196_502733	Ankrd7	Chr6 cM	Chr6:18866317-18879585(+)	ankyrin repeat domain 7	Ankrd7	Chr4 q22	ankyrin repeat domain 7	-0.105938	-0.0532706	-0.0548527	0.0325431	0.0662575	0.065093	0.00113261	0.4214	0.399406	-0.169722	-0.183133	-0.182433	-0.0421552	0.0765916	0.0727273	0.0499498	0.88418	0.67505	20	3	0.00571305	0.00542808	29.0602	0.0339751	36.3959	1.57222	1.07416	0.584453
295631	18779	18779_295631	Pla2r1	Chr2 cM	Chr2:60247887-60383652(-)	phospholipase A2 receptor 1	Pla2r1	Chr3 q21	phospholipase A2 receptor 1	0.0755097	-0.0518479	-0.206781	0.0232227	0.0469537	0.0348414	0.00114778	0.269491	2.93968542802282e-09	0.0299941	-0.143875	-0.275069	0.121025	0.0401796	-0.138493	0.050484	0.811219	1.93502446910594e-06	19	3	0	0.00125927	17.0715	0.380984	0	1	36.3976	1.24841668729764e-08
298086	319885	319885_298086	Zcchc7	Chr4 cM	Chr4:44756556-44932215(+)	zinc finger, CCHC domain containing 7	Zcchc7	Chr5 q22	zinc finger CCHC-type containing 7	-0.0859074	0.10182	-0.0811662	0.0264468	0.0499573	0.051869	0.00116094	0.0415364	0.117623	-0.137742	0.00390522	-0.182828	-0.0340726	0.199734	0.0204952	0.0508065	0.473916	0.373794	21	3	0.00343127	0.00356993	25.5571	0.110325	33.8796	1.51239	8.36526	0.0152583
29544	22110	22110_29544	Tspyl1	Chr10 cM	Chr10:34158186-34160881(+)	testis-specific protein, Y-encoded-like 1	Tspyl1	Chr20 q12	TSPY-like 1	0.0380326	-0.0831594	-0.00881605	0.0117087	0.0266515	0.0285373	0.00116127	0.00180697	0.757375	0.0150839	-0.135395	-0.0647482	0.0609812	-0.0309234	0.0471161	0.0508065	0.150526	0.90104	22	3	4.53388206433819e-09	0.000657975	28.7443	0.0701158	0.000153653	1	13.5607	0.00113589
78961	66629	66629_78961	Golph3	Chr15 cM	Chr15:12321536-12351677(+)	golgi phosphoprotein 3	Golph3	Chr2 q16	golgi phosphoprotein 3	0.040631	0.043662	0.129168	0.0125135	0.0273089	0.0288379	0.00116636	0.109861	7.49536472869378e-06	0.0161051	-0.00986252	0.0726469	0.0651569	0.0971865	0.185689	0.0508939	0.649713	0.000782459	21	3	4.13703907974516e-05	0.000752971	20.2446	0.31922	1.38694	1.01406	20.5837	3.39079103802724e-05
24225	12064	12064_24225	Bdnf	Chr2 cM	Chr2:109505045-109557352(+)	brain derived neurotrophic factor	Bdnf	Chr3 q34	brain-derived neurotrophic factor	0.199945	-0.114407	0.287068	0.0616563	0.125427	0.123111	0.00118323	0.361695	0.0197118	0.0791006	-0.36024	0.0457757	0.320789	0.131425	0.52836	0.0514628	0.861685	0.142537	22	3	0.059289	0.0236082	93.7968	6.99842778410478e-12	87.3119	7.88138	7.95928	0.0186923
313757	20481	20481_313757	Ski	Chr4 cM	Chr4:155238532-155306992(-)	ski sarcoma viral oncogene homolog (avian)	Ski	Chr5 q36	Ski proto-oncogene	0.131555	-0.0065541	0.190519	0.0405744	0.051651	0.0777214	0.00118563	0.899026	0.0142339	0.0520306	-0.107788	0.0381877	0.211079	0.0946801	0.34285	0.0514628	0.992218	0.119175	11	3	0.00220807	0.00285557	13.5199	0.0951695	39.833	1.66204	6.65497	0.0358833
682902	66464	66464_682902	Taf12	Chr4 cM	Chr4:132001667-132020640(+)	TATA-box binding protein associated factor 12	Taf12	Chr5	TATA-box binding protein associated factor 12	0.0517144	-0.00724593	0.0445344	0.0159574	0.0391942	0.0428931	0.00119201	0.853329	0.299147	0.0204385	-0.0840652	-0.0395346	0.0829903	0.0695734	0.128603	0.0515185	0.987911	0.585831	18	3	0	0.00104714	8.42032	0.905829	0	1	2.717	0.257046
29734	110920	110920_29734	Hspa13	Chr16 cM	Chr16:75552078-75564575(-)	heat shock protein 70 family, member 13	Hspa13	Chr11 p11	heat shock protein family A (Hsp70) member 13	0.0452111	0.0145602	0.0377093	0.0139518	0.0289134	0.0316431	0.00119317	0.614556	0.233377	0.017866	-0.042109	-0.0243101	0.0725562	0.0712294	0.0997287	0.0515185	0.949795	0.520664	21	3	0	0.000900306	13.3318	0.771495	0	1	1.43085	0.488984
307893	209239	209239_307893	Gan	Chr8 cM	Chr8:117884720-117932573(+)	giant axonal neuropathy	Gan	Chr19 q12	gigaxonin	-0.0547916	0.0557366	-0.0437693	0.0169408	0.0386554	0.0388353	0.00121938	0.149336	0.259722	-0.0879949	-0.0200267	-0.119885	-0.0215884	0.1315	0.0323465	0.0525128	0.705165	0.548088	22	3	0	0.00171558	11.8214	0.893115	0	1	6.48834	0.039001
292267	73419	73419_292267	Armt1	Chr10 cM	Chr10:4382572-4405140(+)	acidic residue methyltransferase 1	Armt1	Chr1 q11	acidic residue methyltransferase 1	-0.0489266	-0.00971448	-0.117241	0.0151326	0.0314208	0.0343981	0.00122418	0.75719	0.000653533	-0.0785861	-0.0712982	-0.18466	-0.0192672	0.0518692	-0.0498223	0.0525418	0.974668	0.0177292	22	3	0.000152805	0.00113417	21.5926	0.304999	3.48299	1.03609	14.4415	0.000731263
297392	21766	21766_297392	Tex261	Chr6 cM	Chr6:83745867-83752795(-)	testis expressed gene 261	Tex261	Chr4 q34	testis expressed 261	-0.0428285	-0.0537415	-0.125172	0.0132503	0.0270185	0.0284556	0.00122813	0.0466945	1.08825573307449e-05	-0.0687986	-0.106697	-0.180944	-0.0168584	-0.000786143	-0.0694	0.0525418	0.496371	0.00101411	22	3	0.000305674	0.000920805	16.3747	0.632152	9.46645	1.10456	19.3556	6.26607631159213e-05
289786	192950	192950_289786	Nacad	Chr11 cM	Chr11:6547823-6556053(-)	NAC alpha domain containing	Nacad	Chr14 q21	NAC alpha domain containing	0.0683845	-0.0220482	0.107406	0.0211591	0.0471243	0.0458421	0.00122961	0.639875	0.0191313	0.0269134	-0.11441	0.0175575	0.109856	0.0703138	0.197255	0.0525418	0.952605	0.139934	22	3	0.00411751	0.00285176	37.0733	0.00776915	49.9677	1.99871	8.2985	0.0157763
108352059	76917	76917_108352059	Flywch2	Chr17 cM	Chr17:23995890-24005055(-)	FLYWCH family member 2	Flywch2	Chr10	FLYWCH family member 2	0.293323	-0.00770617	0.280721	0.090792	0.174204	0.152358	0.00123482	0.964716	0.0654003	0.115374	-0.349139	-0.0178947	0.471272	0.333727	0.579337	0.0526281	0.998456	0.276219	13	3	0.0420294	0.0255058	48.7935	4.44392248112053e-07	85.3683	6.83447	4.07261	0.13051
360817	76199	76199_360817	Med13l	Chr5 cM	Chr5:118698744-118903503(+)	mediator complex subunit 13-like	Med13l	Chr12 q16	mediator complex subunit 13L	-0.0973162	-0.037904	-0.221115	0.030132	0.0580354	0.0482019	0.00123936	0.51368	4.4909559491845e-06	-0.156374	-0.151651	-0.315589	-0.0382586	0.0758433	-0.126641	0.0526311	0.923587	0.000532905	14	3	0.00268863	0.00267819	18.5048	0.070582	44.3943	1.79838	22.2839	1.44914591814527e-05
308667	93790	93790_308667	Nipa2	Chr7 cM	Chr7:55581035-55612224(-)	non imprinted in Prader-Willi/Angelman syndrome 2 homolog (human)	Nipa2	Chr1 q22	NIPA magnesium transporter 2	0.0534577	0.0222926	0.113478	0.0165543	0.0327903	0.0338167	0.00124127	0.496597	0.000791724	0.0210118	-0.0419752	0.0471982	0.0859036	0.0865605	0.179757	0.0526311	0.918535	0.0198572	21	3	0	0.00143986	14.6352	0.686847	0	1	11.5463	0.00310998
363266	15463	15463_363266	Agfg1	Chr1 cM	Chr1:82817204-82878903(+)	ArfGAP with FG repeats 1	Agfg1	Chr9 q34	ArfGAP with FG repeats 1	0.0503759	0.0497292	0.112722	0.0156127	0.0309584	0.0323985	0.00125272	0.108203	0.000502851	0.0197755	-0.0109481	0.049222	0.0809762	0.110407	0.176222	0.0529806	0.64853	0.0146021	21	3	0.00145319	0.00141411	30.3614	0.0340778	35.0884	1.54056	12.5041	0.00192646
296995	14548	14548_296995	Mrps33	Chr6 cM	Chr6:39778738-39787870(-)	mitochondrial ribosomal protein S33	Mrps33	Chr4 q23	mitochondrial ribosomal protein S33	-0.0544557	-0.0499266	-0.15621	0.0168872	0.0342152	0.0342675	0.00126113	0.144511	5.15103250517368e-06	-0.0875539	-0.116987	-0.223373	-0.0213575	0.0171339	-0.0890468	0.0531568	0.699156	0.000598318	22	3	0.000358249	0.00134116	14.4679	0.755765	7.42143	1.08016	21.2291	2.45555369455089e-05
312159	27999	27999_312159	Fam3c	Chr6 cM	Chr6:22306519-22356080(-)	FAM3 metabolism regulating signaling molecule C	Fam3c	Chr4 q22	FAM3 metabolism regulating signaling molecule C	0.0487926	0.0446838	0.0906783	0.0151357	0.0327949	0.0334922	0.00126555	0.173032	0.00678035	0.0191272	-0.019593	0.0250348	0.078458	0.108961	0.156322	0.0531568	0.732041	0.0767603	22	3	0.000105053	0.00123568	24.3465	0.183196	2.36832	1.02426	7.33043	0.0255987
300320	214669	214669_300320	L3mbtl2	Chr15 cM	Chr15:81548090-81572516(+)	L3MBTL2 polycomb repressive complex 1 subunit	L3mbtl2	Chr7 q34	L3MBTL histone methyl-lysine binding protein 2	-0.0481001	-0.0182151	-0.0628127	0.0149219	0.030297	0.0290446	0.00126656	0.547694	0.0305696	-0.0773466	-0.0775962	-0.119739	-0.0188537	0.0411659	-0.00588637	0.0531568	0.933552	0.181307	22	3	0	0.00114277	18.6813	0.477447	0	1	4.7025	0.09525
282584	210376	210376_282584	Mtmr9	Chr14 cM	Chr14:63757100-63781402(-)	myotubularin related protein 9	Mtmr9	Chr15 p12	myotubularin related protein 9	0.0503654	-0.055304	0.0931845	0.0156424	0.0322056	0.0338535	0.00128276	0.0859398	0.00591275	0.019707	-0.118426	0.0268329	0.0810239	0.00781787	0.159536	0.0537001	0.608108	0.0706702	22	3	0.00065307	0.0013532	22.1182	0.278415	13.9869	1.16261	17.071	0.000196373
305645	71228	71228_305645	Dlg5	Chr14 cM	Chr14:24184021-24295988(-)	discs large MAGUK scaffold protein 5	Dlg5	Chr15 p16	discs large MAGUK scaffold protein 5	-0.118099	0.0604874	-0.174391	0.0367657	0.0769283	0.0756717	0.00131716	0.431702	0.0211902	-0.190159	-0.0902893	-0.322705	-0.0460399	0.211264	-0.0260775	0.0550005	0.889938	0.148602	20	3	0.0174254	0.0086319	75.6538	2.24385927357062e-09	73.3203	3.74816	7.82476	0.0199928
81730	235180	235180_81730	Fez1	Chr9 cM	Chr9:36733160-36790220(+)	fasciculation and elongation protein zeta 1	Fez1	Chr8 q22	fasciculation and elongation protein zeta 1	-0.0405869	-0.0197564	-0.0759474	0.0126475	0.0265615	0.0263145	0.00133155	0.456998	0.0038999	-0.0653755	-0.0718159	-0.127523	-0.0157983	0.0323032	-0.024372	0.055461	0.902879	0.0546517	22	3	0	0.000917792	8.45349	0.981497	0	1	8.54635	0.0139374
293847	75590	75590_293847	Dusp9	ChrX cM	ChrX:72683025-72687120(+)	dual specificity phosphatase 9	Dusp9	ChrX	dual specificity phosphatase 9	0.0658067	-0.0259771	0.0520735	0.0205244	0.0464857	0.0441014	0.00134466	0.576286	0.237696	0.0255797	-0.117087	-0.0343638	0.106034	0.0651333	0.138511	0.0558661	0.94184	0.5253	21	3	0	0.00200739	13.6297	0.752891	0	1	2.98399	0.224924
60663	23920	23920_60663	Insrr	Chr3 cM	Chr3:87704258-87723408(+)	insulin receptor-related receptor	Insrr	Chr2 q34	insulin receptor-related receptor	0.0882212	0.0583258	0.0229018	0.0275273	0.0431837	0.0538014	0.00135125	0.17681	0.670345	0.0342688	-0.0263128	-0.0825469	0.142174	0.142964	0.128351	0.0559988	0.735535	0.857093	17	3	0.000179871	0.00217896	17.7448	0.218652	2.36735	1.02425	1.93544	0.379948
299052	79459	79459_299052	Aldoart2	Chr12 cM	Chr12:55612024-55613681(+)	aldolase 1 A, retrogene 2	Aldoart2	Chr6 q23	aldolase 1 A retrogene 2	0.119509	0.0287541	-0.0519417	0.0373065	0.0719936	0.0595277	0.00135802	0.6896	0.382901	0.0463893	-0.112351	-0.168614	0.192628	0.169859	0.0647305	0.0561381	0.964954	0.660625	14	3	0.00280835	0.00424687	16.6789	0.11774	26.7589	1.36535	0.816926	0.664671
681370	319259	319259_681370	Bricd5	Chr17 cM	Chr17:24692858-24694443(+)	BRICHOS domain containing 5	Bricd5	Chr10 q12	BRICHOS domain containing 5	-0.0858115	0.0117576	-0.187089	0.0268078	0.0781844	0.0695513	0.00136955	0.880462	0.00714632	-0.138354	-0.141481	-0.323408	-0.0332692	0.164996	-0.0507714	0.0564248	0.990407	0.0793212	15	3	0	0.00233299	10.7584	0.549733	0	1	16.707	0.000235569
29232	12724	12724_29232	Clcn2	Chr16 cM	Chr16:20521714-20536496(-)	chloride channel, voltage-sensitive 2	Clcn2	Chr11 q23	chloride voltage-gated channel 2	-0.0681715	0.00332126	0.0105155	0.0213001	0.039659	0.0405373	0.00137179	0.933259	0.795324	-0.109919	-0.074409	-0.0689361	-0.026424	0.0810515	0.0899671	0.0564248	0.994167	0.917864	21	3	0.000979078	0.00205955	17.4719	0.490919	14.0526	1.1635	0.0685332	0.966314
361718	70999	70999_361718	Naa40	Chr19 cM	Chr19:7203033-7218548(-)	N(alpha)-acetyltransferase 40, NatD catalytic subunit	Naa40	Chr1 q43	N(alpha)-acetyltransferase 40, NatD catalytic subunit	-0.0428429	-0.0208013	-0.0835604	0.0133907	0.0270076	0.028794	0.00137693	0.441179	0.00370776	-0.0690882	-0.0737352	-0.139996	-0.0165975	0.0321326	-0.0271253	0.0564951	0.894202	0.0532199	19	3	0	0.000893163	15.075	0.519155	0	1	8.52307	0.0141006
362938	105782	105782_362938	Scrib	Chr15 cM	Chr15:75919011-75941633(-)	scribbled planar cell polarity	Scrib	Chr7 q34	scribble planar cell polarity protein	-0.0460063	-0.00044435	-0.0715951	0.0143843	0.0313422	0.0325272	0.00138207	0.988688	0.02773	-0.074199	-0.061874	-0.135347	-0.0178136	0.0609853	-0.00784299	0.0565652	1	0.172012	21	3	0.000297643	0.00109138	23.4336	0.174473	7.56442	1.08183	6.16526	0.0458385
498911	17752	17752_498911	Mt4	Chr8 cM	Chr8:94863832-94865659(+)	metallothionein 4	Mt4	Chr19 p12	metallothionein 4	0.073807	0.0907975	0.136671	0.023088	0.0495042	0.042868	0.00138978	0.0666334	0.00143169	0.0285553	-0.00622889	0.0526514	0.119059	0.187824	0.220691	0.0567403	0.558745	0.0298161	16	3	4.60235796752284e-06	0.0021748	21.6878	0.0603926	0.0655373	1.00066	10.6312	0.00491439
300666	71764	71764_300666	C2cd2l	Chr9 cM	Chr9:44220534-44231579(-)	C2 calcium-dependent domain containing 2-like	C2cd2l	Chr8 q22	C2CD2-like	-0.103205	-0.0256638	-0.192605	0.0322923	0.0657085	0.0644266	0.00139364	0.696115	0.00279404	-0.166497	-0.15445	-0.318879	-0.0399134	0.103123	-0.0663316	0.0567572	0.965026	0.0451293	20	3	0.0127714	0.00640796	54.7073	7.6346164175124e-06	75.3141	4.05089	9.03551	0.0109135
361838	432467	432467_361838	Hnrnph3	Chr10 cM	Chr10:62850443-62859764(-)	heterogeneous nuclear ribonucleoprotein H3	Hnrnph3	Chr20 q11	heterogeneous nuclear ribonucleoprotein H3	-0.0477856	0.0480978	-0.121566	0.0149568	0.0322944	0.0313355	0.00139875	0.136394	0.000104673	-0.0771004	-0.015198	-0.182983	-0.0184708	0.111394	-0.0601496	0.0568249	0.688504	0.00496114	22	3	0.000391077	0.00130101	19.8916	0.401126	8.55592	1.09356	26.569	1.70062355682277e-06
297498	58799	58799_297498	Crbn	Chr6 cM	Chr6:106757162-106777038(-)	cereblon	Crbn	Chr4 q41	cereblon	0.0391676	0.0379942	0.0839817	0.0122628	0.0239843	0.026291	0.00140311	0.113164	0.00140162	0.0151329	-0.00901409	0.0324524	0.0632022	0.0850025	0.135511	0.056862	0.654594	0.0293379	22	3	0	0.000726383	13.0212	0.837486	0	1	10.2993	0.00580134
311325	51944	51944_311325	Knstrn	Chr2 cM	Chr2:118644470-118667691(+)	kinetochore-localized astrin/SPAG5 binding	Knstrn	Chr3 q35	kinetochore-localized astrin/SPAG5 binding protein	0.0750433	-0.000624521	-0.0361687	0.0235072	0.0481142	0.045848	0.0014112	0.989644	0.430181	0.02897	-0.0949266	-0.126029	0.121117	0.0936776	0.0536918	0.05705	1	0.696721	21	3	2.7581281706344e-06	0.00173781	36.2592	0.00653553	0.036146	1.00036	0.704168	0.703221
365985	229949	229949_365985	Ak5	Chr3 cM	Chr3:152168461-152373992(-)	adenylate kinase 5	Ak5	Chr2	adenylate kinase 5	-0.148963	-0.0419268	-0.316866	0.0466882	0.0905151	0.0934516	0.00141981	0.64322	0.000697163	-0.24047	-0.219333	-0.500028	-0.0574559	0.13548	-0.133704	0.0571444	0.954071	0.0184575	18	3	0.0180089	0.00884291	61.9933	1.14204547366688e-07	79.9812	4.99531	13.3229	0.00127926
79212	232333	232333_79212	Slc6a1	Chr6 cM	Chr6:114259735-114294491(+)	solute carrier family 6 (neurotransmitter transporter, GABA), member 1	Slc6a1	Chr4 q42	solute carrier family 6 member 1	-0.104011	0.0391038	-0.114614	0.0326007	0.0669252	0.0652484	0.00142047	0.559025	0.0789904	-0.167907	-0.0920673	-0.242498	-0.040115	0.170275	0.0132709	0.0571444	0.936579	0.30611	22	3	0.0142065	0.00661384	65.8551	4.4309078153106e-07	74.281	3.88818	4.40193	0.110696
64520	116870	116870_64520	Mta1	Chr12 cM	Chr12:113061898-113100826(+)	metastasis associated 1	Mta1	Chr6 q32	metastasis associated 1	-0.054384	-0.0381585	-0.0430432	0.0170535	0.0358407	0.0353875	0.00142751	0.287025	0.223856	-0.0878082	-0.108405	-0.112401	-0.0209598	0.032088	0.0263151	0.0572881	0.8196	0.509702	22	3	0.0014931	0.00184282	24.2855	0.185426	25.5851	1.34382	1.97955	0.37166
364835	67158	67158_364835	Sft2d3	Chr18 cM	Chr18:32042151-32044877(-)	SFT2 domain containing 3	Sft2d3	Chr18 p12	SFT2 domain containing 3	-0.0726557	-0.0307275	-0.203671	0.0227993	0.0468135	0.046493	0.0014388	0.511579	1.18312865515517e-05	-0.117342	-0.12248	-0.294795	-0.0279699	0.0610253	-0.112546	0.0576011	0.923293	0.00107223	20	3	0.00216512	0.00307527	22.1744	0.178103	23.3682	1.30494	19.6963	5.28452385875842e-05
288661	70650	70650_288661	Zcchc8	Chr5 cM	Chr5:123836365-123859107(-)	zinc finger, CCHC domain containing 8	Zcchc8	Chr12 q16	zinc finger CCHC-type containing 8	-0.048612	0.0036906	-0.0998477	0.0152894	0.0346527	0.0366223	0.00147551	0.915184	0.00640251	-0.0785787	-0.0642274	-0.171626	-0.0186453	0.0716086	-0.0280694	0.0589273	0.993089	0.073994	22	3	2.81306699225249e-06	0.00112352	19.9237	0.39918	0.0611976	1.00061	11.1374	0.00381543
361663	76429	76429_361663	Lhpp	Chr7 cM	Chr7:132212367-132308149(+)	phospholysine phosphohistidine inorganic pyrophosphate phosphatase	Lhpp	Chr1 q41	phospholysine phosphohistidine inorganic pyrophosphate phosphatase	-0.0937353	0.00289925	-0.07105	0.0294896	0.0585431	0.0610991	0.00147996	0.960502	0.244884	-0.151534	-0.111843	-0.190802	-0.0359367	0.117642	0.048702	0.0589625	0.998456	0.531813	20	3	0.00792206	0.00485266	41.3414	0.000834167	63.3867	2.73125	1.56059	0.45827
29745	20355	20355_29745	Sema4f	Chr6 cM	Chr6:82888865-82916724(-)	sema domain, immunoglobulin domain (Ig), TM domain, and short cytoplasmic domain	Sema4f	Chr4 q34	ssemaphorin 4F	-0.128754	-0.020646	-0.253931	0.0405384	0.082682	0.081454	0.00149273	0.802816	0.00182406	-0.208207	-0.1827	-0.413578	-0.0492999	0.141408	-0.0942842	0.0592128	0.981402	0.0344628	21	3	0.0225931	0.0100695	72.3645	1.79147257317948e-08	80.8843	5.23132	10.1674	0.00619707
81662	14672	14672_81662	Gna11	Chr10 cM	Chr10:81364558-81380996(-)	guanine nucleotide binding protein, alpha 11	Gna11	Chr7 q11	G protein subunit alpha 11	-0.0461429	-0.0666143	-0.131913	0.0145297	0.0293308	0.0286517	0.00149443	0.0231385	4.14375923893823e-06	-0.0746206	-0.124101	-0.18807	-0.0176652	-0.00912704	-0.0757572	0.0592128	0.398393	0.000521734	21	3	0	0.000988416	17.0655	0.518604	0	1	21.5107	2.13306859245213e-05
362227	66044	66044_362227	Dtd1	Chr2 cM	Chr2:144441873-144610667(+)	D-tyrosyl-tRNA deacylase 1	Dtd1	Chr3 q41	D-aminoacyl-tRNA deacylase 1	-0.0675329	-0.0373047	-0.169214	0.0212685	0.0430524	0.0431157	0.00149701	0.386218	8.68527095483055e-05	-0.109218	-0.121686	-0.25372	-0.0258475	0.0470764	-0.0847092	0.0592128	0.871925	0.00431491	22	3	0.00445263	0.00276663	43.3968	0.00114371	55.3773	2.24101	15.5006	0.000430616
288701	108014	108014_288701	Srsf9	Chr5 cM	Chr5:115465236-115471139(+)	serine and arginine-rich splicing factor 9	Srsf9	Chr12 q16	serine and arginine rich splicing factor 9	-0.0457198	-0.0216807	-0.0782201	0.0144023	0.0331912	0.0350178	0.00150106	0.513623	0.0255014	-0.0739478	-0.0867344	-0.146854	-0.0174918	0.0433729	-0.00958642	0.0592309	0.923587	0.165242	21	3	1.71747186147899e-06	0.00101704	17.9987	0.455737	0.042649	1.00043	5.5533	0.0622467
361089	76273	76273_361089	Ndfip2	Chr14 cM	Chr14:105496008-105546732(+)	Nedd4 family interacting protein 2	Ndfip2	Chr15 q22	Nedd4 family interacting protein 2	0.104501	-0.00057334	0.152848	0.0329729	0.0661541	0.0661169	0.00152804	0.993085	0.0207898	0.0398755	-0.130233	0.023261	0.169127	0.129086	0.282434	0.0601517	1	0.146855	21	3	0.0141247	0.00665913	55.5938	1.03285244586615e-05	79.0778	4.77962	5.63924	0.0596286
288280	17968	17968_288280	Ncam2	Chr16 cM	Chr16:80997585-81423716(+)	neural cell adhesion molecule 2	Ncam2	Chr11 q11	neural cell adhesion molecule 2	0.0697078	0.100551	0.204848	0.022017	0.0454507	0.0454584	0.001545	0.0269447	6.59715848080103e-06	0.0265554	0.0114697	0.115752	0.11286	0.189633	0.293945	0.0606744	0.418874	0.000730292	22	3	0.00205007	0.00295898	25.0402	0.159223	21.6092	1.27566	20.8509	2.96678198193166e-05
310538	329679	329679_310538	Fnip2	Chr3 cM	Chr3:79363281-79475103(-)	folliculin interacting protein 2	Fnip2	Chr2 q33	folliculin interacting protein 2	-0.126225	0.117584	-0.192437	0.0399384	0.0814707	0.0809119	0.00157506	0.148947	0.0173904	-0.204503	-0.0420961	-0.351021	-0.047947	0.277263	-0.0338522	0.0614839	0.704704	0.133165	20	3	0.0222648	0.00994841	71.7994	1.05442870054918e-08	82.2307	5.6277	10.0732	0.00649577
309082	212070	212070_309082	Clrn3	Chr7 cM	Chr7:135113195-135130383(-)	clarin 3	Clrn3	Chr1 q41	clarin 3	0.120229	-0.114506	-0.162656	0.038043	0.0772845	0.0728371	0.0015758	0.138441	0.0255397	0.0456663	-0.265981	-0.305414	0.194792	0.0369684	-0.0198974	0.0614839	0.692194	0.165391	16	3	0.00804116	0.00601491	37.2506	0.000378433	64.1255	2.7875	5.81742	0.0545459
309570	76306	76306_309570	Slc18b1	Chr10 cM	Chr10:23672884-23703866(+)	solute carrier family 18, subfamily B, member 1	Slc18b1	Chr1 p12	solute carrier family 18 member B1	-0.0909162	-0.0314562	-0.211001	0.0287694	0.0536314	0.0507284	0.0015768	0.557522	3.19037419325571e-05	-0.147303	-0.136572	-0.310427	-0.0345291	0.0736593	-0.111576	0.0614839	0.935816	0.00210809	11	3	0	0.00254893	3.73719	0.880023	0	1	18.6013	9.1364751402816e-05
360754	140482	140482_360754	Zfp358	Chr8 cM	Chr8:3543138-3547208(+)	zinc finger protein 358	Zfp358	Chr12 p12	zinc finger protein 358	0.0694769	-0.114232	0.0509954	0.0219911	0.0457605	0.0444169	0.00158139	0.0125498	0.250924	0.0263751	-0.203921	-0.0360602	0.112579	-0.0245428	0.138051	0.0615175	0.32598	0.537708	19	3	0.00331084	0.00274125	29.8233	0.0189404	45.2575	1.82674	10.6402	0.00489225
689226	67615	67615_689226	Ube2r2	Chr4 cM	Chr4:41136021-41193370(+)	ubiquitin-conjugating enzyme E2R 2	Ube2r2	Chr5 q22	ubiquitin-conjugating enzyme E2R 2	0.0415488	-0.0360898	0.026146	0.0131693	0.0266416	0.0302422	0.00160509	0.175532	0.387285	0.0157375	-0.0883064	-0.0331277	0.0673601	0.0161268	0.0854196	0.0621596	0.734642	0.66478	20	3	0.000134869	0.000730659	16.7129	0.473978	5.10332	1.05378	5.03117	0.0808155
361500	269854	269854_361500	Nat14	Chr7 cM	Chr7:4925027-4928005(+)	N-acetyltransferase 14	Nat14	Chr1 q12	N-acetyltransferase 14	-0.0496701	0.0141779	-0.0768003	0.0157437	0.0342347	0.034533	0.00160543	0.678773	0.0261506	-0.0805271	-0.0529209	-0.144484	-0.018813	0.0812768	-0.00911684	0.0621596	0.963404	0.167311	22	3	0.00119238	0.00148861	30.4976	0.0457979	24.9716	1.33283	7.42182	0.0244552
293704	107328	107328_293704	Trpt1	Chr19 cM	Chr19:6973499-6976414(+)	tRNA phosphotransferase 1	Trpt1	Chr1 q43	tRNA phosphotransferase 1	-0.0717925	-0.0240496	-0.127998	0.0227666	0.0476309	0.045442	0.00161371	0.613618	0.00485139	-0.116414	-0.117405	-0.217063	-0.0271708	0.0693053	-0.0389336	0.062334	0.949766	0.062223	22	3	0.00290871	0.00306838	29.7091	0.0556191	30.574	1.44038	8.11781	0.0172679
365385	18362	18362_365385	Or13a28	Chr7 cM	Chr7:140217616-140218551(+)	olfactory receptor family 13 subfamily A member 28	Or13a26c	Chr1 q41	olfactory receptor family 13 subfamily A member 26C	-0.173077	0.0102981	-0.0782022	0.0549164	0.134011	0.109839	0.0016235	0.938747	0.476482	-0.280711	-0.252359	-0.293482	-0.0654431	0.272955	0.137078	0.0625656	0.994648	0.730024	11	3	0.00601582	0.00896385	11.4098	0.179545	32.6458	1.48469	0.886042	0.642094
315145	213956	213956_315145	Fam83f	Chr15 cM	Chr15:80556048-80584626(+)	family with sequence similarity 83, member F	Fam83f	Chr7 q34	family with sequence similarity 83, member F	0.0633182	-0.0703901	0.0279984	0.0200965	0.0487142	0.047445	0.00162872	0.148469	0.555108	0.0239299	-0.165868	-0.064992	0.102707	0.0250879	0.120989	0.0626203	0.704096	0.78152	20	3	2.89087083999887e-07	0.00218739	19.7338	0.288068	0.0033231	1.00003	5.00011	0.0820804
301343	214895	214895_301343	Lman2l	Chr1 cM	Chr1:36458952-36484352(-)	lectin, mannose-binding 2-like	Lman2l	Chr9 q21	lectin, mannose-binding 2-like	-0.0783296	-0.014369	-0.0732904	0.0248686	0.0531634	0.0515515	0.00163416	0.786945	0.155115	-0.127071	-0.118567	-0.174329	-0.029588	0.0898293	0.0277487	0.0626834	0.977985	0.426054	21	3	0.00625716	0.00383612	42.9008	0.000826457	57.2835	2.34101	2.093	0.351165
294119	59012	59012_294119	Moxd1	Chr10 cM	Chr10:24099415-24178681(+)	monooxygenase, DBH-like 1	Moxd1	Chr1 p12	monooxygenase, DBH-like 1	-0.416355	-0.00357981	-0.645262	0.132276	0.255499	0.21804	0.0016461	0.988821	0.00308259	-0.675611	-0.504349	-1.07261	-0.157098	0.497189	-0.217912	0.0628827	1	0.0472727	14	3	0.116812	0.0553232	128.42	3.63431234508486e-22	92.5502	13.4232	10.2396	0.00597736
360946	78796	78796_360946	Zcchc4	Chr5 cM	Chr5:52932751-52982007(+)	zinc finger, CCHC domain containing 4	Zcchc4	Chr14 q11	zinc finger CCHC-type containing 4	-0.0548079	-0.0277782	-0.0555759	0.0174134	0.0419801	0.0409074	0.00164698	0.508163	0.174281	-0.0889375	-0.110058	-0.135753	-0.0206783	0.0545012	0.0246012	0.0628827	0.921033	0.452121	21	3	0	0.00172096	5.97222	0.996308	0	1	1.86709	0.393157
361626	233724	233724_361626	Tmem41b	Chr7 cM	Chr7:109571394-109586136(-)	transmembrane protein 41B	Tmem41b	Chr1 q33	transmembrane protein 41B	0.0383411	0.0546752	0.0835006	0.0121965	0.0276967	0.027871	0.00166875	0.048374	0.00273573	0.0144364	0.000390639	0.0288745	0.0622458	0.10896	0.138127	0.0635666	0.503077	0.0447895	22	3	5.67593536410956e-08	0.000887763	20.8139	0.347176	0.0017622	1.00002	9.26096	0.00975007
361802	14979	14979_361802	Hsd17b8	Chr17 cM	Chr17:34245007-34247029(-)	hydroxysteroid 17-beta dehydrogenase 8	Hsd17b8	Chr20 p12	hydroxysteroid (17-beta) dehydrogenase 8	-0.096493	-0.0142305	-0.204183	0.030709	0.06396	0.0638696	0.00167699	0.823931	0.00138926	-0.156682	-0.13959	-0.329365	-0.0363045	0.111129	-0.0790009	0.0637335	0.983908	0.0291905	22	3	0.0105569	0.00557399	68.5664	1.5895605554256e-07	69.5928	3.28869	11.5124	0.00316308
304302	231861	231861_304302	Tnrc18	Chr5 cM	Chr5:142710416-142803417(-)	trinucleotide repeat containing 18	Tnrc18	Chr12 p11	trinucleotide repeat containing 18	-0.0711482	0.0158431	-0.0764144	0.022657	0.0483821	0.0478346	0.00168817	0.743321	0.110161	-0.115555	-0.0789839	-0.170168	-0.0267412	0.11067	0.0173397	0.0638504	0.972691	0.361697	21	3	0.00395684	0.00317758	32.2468	0.0205529	43.0587	1.75619	3.62313	0.163399
85489	22160	22160_85489	Twist1	Chr12 cM	Chr12:34007670-34009828(+)	twist basic helix-loop-helix transcription factor 1	Twist1	Chr6 q16	twist family bHLH transcription factor 1	-0.182739	0.0410173	-0.113948	0.0581963	0.121063	0.115221	0.00168917	0.734753	0.322684	-0.296802	-0.196261	-0.339777	-0.0686768	0.278296	0.11188	0.0638504	0.97162	0.607144	22	3	0.0454129	0.0210829	71.1033	6.02394127937649e-08	82.9846	5.87703	1.39463	0.49792
298655	100198	100198_298655	H6pd	Chr4 cM	Chr4:150063932-150093480(-)	hexose-6-phosphate dehydrogenase (glucose 1-dehydrogenase)	H6pd	Chr5 q36	hexose-6-phosphate dehydrogenase (glucose 1-dehydrogenase)	-0.0524637	-0.106255	-0.128945	0.0167112	0.0324139	0.0335656	0.00169277	0.00104516	0.000122248	-0.0852171	-0.169785	-0.194732	-0.0197103	-0.0427252	-0.0631575	0.0638504	0.115697	0.00550917	22	3	0.00056379	0.00149099	18.5252	0.487651	10.9303	1.12272	20.0792	4.36370507428886e-05
306526	67920	67920_306526	Mak16	Chr8 cM	Chr8:31649496-31658752(-)	MAK16 homolog	Mak16	Chr16 q12.3	MAK16 homolog	0.0426655	0.0298232	0.0160835	0.0135923	0.0273828	0.0283604	0.00169555	0.2761	0.570637	0.0160251	-0.0238461	-0.0395018	0.0693059	0.0834926	0.0716688	0.0638504	0.815242	0.791997	22	3	5.1191515772671e-06	0.000873257	18.0067	0.521991	0.149425	1.0015	1.19391	0.550484
303746	56282	56282_303746	Mrpl12	Chr11 cM	Chr11:120375463-120379580(+)	mitochondrial ribosomal protein L12	Mrpl12	Chr10 q32.3	mitochondrial ribosomal protein L12	-0.0410968	-0.0351789	-0.107431	0.0130992	0.0240713	0.0295947	0.00170487	0.143894	0.000283327	-0.0667708	-0.0823579	-0.165436	-0.0154227	0.0120001	-0.0494268	0.064055	0.69915	0.00977657	21	3	3.64236767577665e-06	0.000566006	23.818	0.16108	0.140684	1.00141	13.2539	0.00132417
282546	239985	239985_282546	Arid1b	Chr17 cM	Chr17:5044607-5397931(+)	AT-rich interaction domain 1B	Arid1b	Chr1 q11	AT-rich interaction domain 1B	-0.0780365	-0.0641275	-0.218393	0.0248888	0.049703	0.0462965	0.0017162	0.196976	2.39029980515965e-06	-0.126818	-0.161544	-0.309132	-0.0292553	0.0332886	-0.127654	0.0643339	0.758918	0.000345839	12	3	0.0005947	0.00216294	9.19568	0.419411	11.9906	1.13624	23.2831	8.79316092504997e-06
296637	227723	227723_296637	Prrc2b	Chr2 cM	Chr2:32041094-32124549(+)	proline-rich coiled-coil 2B	Prrc2b	Chr3 p12	proline-rich coiled-coil 2B	-0.0437435	-0.0580288	-0.134515	0.0139662	0.0270457	0.0292427	0.00173566	0.0319063	4.22547452491359e-06	-0.0711169	-0.111037	-0.19183	-0.0163702	-0.0050202	-0.0772009	0.0648499	0.435647	0.000524022	21	3	0.000232336	0.000998346	22.1005	0.227554	6.60333	1.0707	21.594	2.0460976480101e-05
688717	380773	380773_688717	Slirp	Chr12 cM	Chr12:87490666-87496694(+)	SRA stem-loop interacting RNA binding protein	Slirp	Chr6 q31	SRA stem-loop interacting RNA binding protein	-0.0904876	-0.0312574	-0.1619	0.0288938	0.0599091	0.0510629	0.00173782	0.601846	0.0015212	-0.147118	-0.148677	-0.261982	-0.0338567	0.0861622	-0.061819	0.0648499	0.946451	0.030938	22	3	0.00460738	0.00382008	30.3785	0.047175	44.0747	1.7881	10.1549	0.00623595
171113	53619	53619_171113	Blcap	Chr2 cM	Chr2:157398282-157408281(-)	bladder cancer associated protein	Blcap	Chr3 q42	BLCAP, apoptosis inducing factor	-0.0882217	-0.0453773	-0.123448	0.0282019	0.0587741	0.0570225	0.00175867	0.440077	0.0303951	-0.143496	-0.160572	-0.23521	-0.0329471	0.0698177	-0.0116861	0.0654797	0.893828	0.180662	22	3	0.0104887	0.00490098	68.2017	1.82591956130442e-07	75.2666	4.04311	4.68907	0.0958919
310132	18414	18414_310132	Osmr	Chr15 cM	Chr15:6843049-6904434(-)	oncostatin M receptor	Osmr	Chr2 q16	oncostatin M receptor	0.120888	0.00742991	0.130395	0.0386583	0.0805863	0.078479	0.00176552	0.926541	0.096607	0.0451187	-0.150516	-0.0234208	0.196657	0.165376	0.284211	0.0655689	0.993089	0.338813	21	3	0.0148286	0.00924334	47.0929	0.000205117	57.6189	2.35954	2.91277	0.233078
301073	74770	74770_301073	Hhatl	Chr9 cM	Chr9:121613082-121621573(-)	hedgehog acyltransferase-like	Hhatl	Chr8 q32	hedgehog acyltransferase-like	0.0814858	-0.10178	0.0532845	0.0260629	0.0517898	0.0506861	0.00176902	0.0493848	0.293137	0.0304033	-0.203286	-0.0460584	0.132568	-0.000273973	0.152627	0.0655689	0.50751	0.580353	22	3	0.00354397	0.00387101	31.4826	0.0357104	30.981	1.44888	5.62473	0.0600629
56827	239556	239556_56827	Cacna1i	Chr15 cM	Chr15:80171439-80282480(+)	calcium channel, voltage-dependent, alpha 1I subunit	Cacna1i	Chr7 q34	calcium voltage-gated channel subunit alpha1 I	0.112396	-0.168982	0.0496179	0.035966	0.0862751	0.0883567	0.0017776	0.0501551	0.574414	0.0419044	-0.338078	-0.123558	0.182889	0.000114323	0.222794	0.065616	0.510023	0.795164	15	3	0.00314347	0.00500059	17.6165	0.127841	24.3937	1.32264	8.3977	0.0150128
364275	258387	258387_364275	Or2t6	Chr14 cM	Chr14:8293683-8294633(+)	olfactory receptor family 2 subfamily T member 6	Or2t6	Chr15 p16	olfactory receptor family 2 subfamily T member 6	0.0606314	-0.0500681	-0.171665	0.0194076	0.0601176	0.0697556	0.00178345	0.404937	0.013857	0.0225932	-0.167896	-0.308383	0.0986696	0.0677602	-0.0349465	0.065616	0.878853	0.117729	11	3	3.48161396816041e-06	0.00185063	8.60864	0.376377	0.0627462	1.00063	10.8031	0.00450953
100362495	71909	71909_100362495	Haus5	Chr7 cM	Chr7:30353136-30364419(-)	HAUS augmin-like complex, subunit 5	Haus5	Chr1	HAUS augmin-like complex, subunit 5	-0.121652	0.000820634	-0.228183	0.0389455	0.0892573	0.0714693	0.00178621	0.992664	0.00140927	-0.197984	-0.17412	-0.368261	-0.0453204	0.175762	-0.088106	0.065616	1	0.0294235	12	3	0	0.00488062	5.49939	0.788786	0	1	14.644	0.000660852
300849	71538	71538_300849	Fbxo9	Chr9 cM	Chr9:77988781-78016347(-)	f-box protein 9	Fbxo9	Chr8 q31	f-box protein 9	0.0672155	0.0457109	0.0956676	0.0215185	0.0437569	0.0383618	0.00178641	0.296182	0.0126374	0.0250401	-0.0400511	0.0204799	0.109391	0.131473	0.170855	0.065616	0.826665	0.111461	18	3	0.00298228	0.00225551	28.547	0.0183853	50.0525	2.0021	6.50432	0.0386906
304928	69962	69962_304928	Mettl18	Chr1 cM	Chr1:163822458-163824812(+)	methyltransferase like 18	Mettl18	Chr13 q23	methyltransferase 18, RPL3 N3(tau)-histidine	-0.0743697	-0.0178782	-0.21571	0.0238142	0.0503139	0.0500343	0.0017907	0.72234	1.62337755781453e-05	-0.121045	-0.116492	-0.313776	-0.0276947	0.0807353	-0.117645	0.065616	0.970806	0.00136612	22	3	0.00369679	0.00334097	26.7679	0.110178	37.8054	1.60786	20.8466	2.97316293835271e-05
NA	81877	81877_NA	Tnxb	Chr17 cM	Chr17:34879431-34938789(+)	tenascin XB	NA	NA	NA	-0.41306	-0.109012	-0.716133	0.132325	0.279839	0.242326	0.00179898	0.696869	0.00312425	-0.672412	-0.657487	-1.19108	-0.153707	0.439463	-0.241182	0.065616	0.965026	0.0476662	12	3	0.116511	0.0614846	146.354	5.01420141467446e-27	91.1289	11.2726	10.2484	0.00595089
84508	22644	22644_84508	Rnf103	Chr6 cM	Chr6:71470878-71487865(+)	ring finger protein 103	Rnf103	Chr4 q32	ring finger protein 103	0.0398167	0.0264838	0.0630614	0.0127584	0.0254819	0.0270713	0.00180353	0.298657	0.019835	0.0148106	-0.0234598	0.0100026	0.0648228	0.0764274	0.11612	0.065616	0.828379	0.143051	22	3	3.81711759303445e-06	0.000855134	19	0.456837	0.121429	1.00122	5.44262	0.0657885
315907	27206	27206_315907	Nrk	ChrX cM	ChrX:137815179-137911281(+)	Nik related kinase	Nrk	ChrX q32	Nik related kinase	-0.0720293	-0.0972698	0.0377718	0.0230822	0.047288	0.0333764	0.00180507	0.0396893	0.257765	-0.117269	-0.189953	-0.0276448	-0.0267891	-0.00458711	0.103188	0.065616	0.467669	0.545606	18	3	0	0.000746524	10.5978	0.780552	0	1	8.25415	0.01613
300768	235431	235431_300768	Coro2b	Chr9 cM	Chr9:62326774-62444326(-)	coronin, actin binding protein, 2B	Coro2b	Chr8 q24	coronin 2B	-0.131905	-0.128417	-0.252751	0.0422719	0.0773253	0.0719848	0.00180609	0.0967661	0.000446141	-0.214756	-0.279972	-0.393838	-0.0490536	0.0231377	-0.111663	0.065616	0.626481	0.0134528	14	3	0.00592127	0.00546698	19.026	0.0606281	49.2714	1.97127	12.5076	0.00192315
24654	18795	18795_24654	Plcb1	Chr2 cM	Chr2:134628084-135317178(+)	phospholipase C, beta 1	Plcb1	Chr3 q36	phospholipase C beta 1	0.0583629	0.0249532	0.123087	0.0187096	0.0387365	0.036894	0.00181212	0.51946	0.000849228	0.0216928	-0.0509689	0.050776	0.095033	0.100875	0.195398	0.0656266	0.924967	0.0209062	21	3	4.4974707301597e-06	0.00203026	19.3376	0.371316	0.0630601	1.00063	11.177	0.00374072
288150	53375	53375_288150	Mtx2	Chr2 cM	Chr2:74656156-74707092(+)	metaxin 2	Mtx2	Chr3 q23	metaxin 2	0.0469135	-0.0280149	0.0773517	0.0150426	0.0284627	0.0308169	0.00181649	0.324984	0.0120718	0.0174305	-0.0838008	0.0169516	0.0763965	0.027771	0.137752	0.0656266	0.842944	0.108149	18	3	0	0.00101256	11.6496	0.705337	0	1	10.3831	0.00556337
362662	63954	63954_362662	Rbp7	Chr4 cM	Chr4:149534144-149539435(-)	retinol binding protein 7, cellular	Rbp7	Chr5 q36	retinol binding protein 7	0.0752085	0.0111245	-0.0797487	0.0241225	0.0484629	0.0323101	0.00182225	0.818444	0.0135784	0.0279292	-0.083861	-0.143075	0.122488	0.10611	-0.0164221	0.0656266	0.983401	0.116404	19	3	2.74404372616372e-06	0.00135579	19.6894	0.234535	0.0468418	1.00047	6.16956	0.04574
288080	207227	207227_288080	Stxbp5l	Chr16 cM	Chr16:36935304-37205324(-)	syntaxin binding protein 5-like	Stxbp5l	Chr11 q21	syntaxin binding protein 5L	0.07064	-0.0400182	0.136879	0.0226573	0.0472594	0.0445636	0.0018223	0.397118	0.0021296	0.0262325	-0.132645	0.0495357	0.115047	0.0526084	0.224222	0.0656266	0.877555	0.0379334	22	3	0.00320676	0.00298324	29.8259	0.054056	35.1665	1.54241	12.9661	0.00152917
287006	74441	74441_287006	Slco6c1	Chr1 cM	Chr1:96986763-97056026(-)	solute carrier organic anion transporter family, member 6c1	Slco6c1	Chr9 q36	solute carrier organic anion transporter family, member 6c1	0.0677349	-0.0201308	-0.116203	0.0217555	0.0479267	0.0479185	0.00184905	0.674461	0.0153075	0.0250949	-0.114065	-0.210122	0.110375	0.0738037	-0.0222848	0.0664339	0.963211	0.123903	15	3	4.75071967631934e-08	0.00188696	14.4704	0.271682	0.000914319	1.00001	6.55364	0.0377481
366065	241447	241447_366065	Cers6	Chr2 cM	Chr2:68691785-68944626(+)	ceramide synthase 6	Cers6	Chr3 q21	ceramide synthase 6	-0.0900341	-0.0633915	-0.0715575	0.0289232	0.0587177	0.0458002	0.00185277	0.280321	0.118197	-0.146722	-0.178476	-0.161324	-0.0333457	0.0516931	0.0182092	0.0664339	0.816688	0.374159	13	3	0.00159774	0.0023349	13.5427	0.19489	29.8442	1.4254	2.67431	0.262591
24675	19056	19056_24675	Ppp3cb	Chr14 cM	Chr14:20549432-20596641(-)	protein phosphatase 3, catalytic subunit, beta isoform	Ppp3cb	Chr15 p16	protein phosphatase 3 catalytic subunit beta	0.0498029	0.0499454	0.114726	0.0160134	0.0340761	0.0295893	0.00187039	0.14273	0.000105637	0.0184172	-0.0168426	0.0567316	0.0811885	0.116733	0.17272	0.0669203	0.697477	0.00497823	22	3	0.000201239	0.00121182	14.7336	0.739375	4.59008	1.04811	15.0454	0.000540677
360575	268445	268445_360575	Ankrd13b	Chr11 cM	Chr11:77361311-77380504(-)	ankyrin repeat domain 13b	Ankrd13b	Chr10 q24	ankyrin repeat domain 13B	0.116886	-0.0194606	0.18601	0.037605	0.069622	0.0626025	0.00188192	0.779848	0.00296556	0.0431817	-0.155917	0.0633113	0.190591	0.116996	0.308709	0.0670441	0.977662	0.046452	14	3	0.00350947	0.00433888	18.2104	0.0768254	35.6951	1.55509	10.8845	0.00432978
364629	234129	234129_364629	Tpte	Chr8 cM	Chr8:22773457-22861432(+)	transmembrane phosphatase with tensin homology	Tpte2	Chr16 q12.5	transmembrane phosphoinositide 3-phosphatase and tensin homolog 2	0.0854383	0.116031	-0.00630306	0.0274934	0.0554625	0.0421021	0.00188618	0.0364331	0.880994	0.0315522	0.0073264	-0.0888217	0.139324	0.224735	0.0762156	0.0670441	0.458318	0.955932	19	3	0.000375939	0.00193448	23.7436	0.0952559	4.94258	1.052	4.66003	0.0972944
362809	56351	56351_362809	Ptges3	Chr10 cM	Chr10:127894851-127913123(+)	prostaglandin E synthase 3	Ptges3	Chr7 q11	prostaglandin E synthase 3	0.0550382	0.106538	0.0582012	0.0177118	0.0361402	0.0298101	0.00188722	0.00319944	0.0508905	0.0203237	0.0357041	-0.000225422	0.0897528	0.177371	0.116628	0.0670441	0.196909	0.240306	18	3	0.000581702	0.00127944	16.6566	0.339805	15.1104	1.178	10.4231	0.0054533
361814	20383	20383_361814	Srsf3	Chr17 cM	Chr17:29251634-29262346(+)	serine and arginine-rich splicing factor 3	Srsf3	Chr20 p12	serine and arginine rich splicing factor 3	-0.0446164	0.0455101	-0.0900849	0.0143601	0.0284165	0.0328189	0.00189011	0.109257	0.00605273	-0.0727615	-0.0101851	-0.154409	-0.0164712	0.101205	-0.0257611	0.0670441	0.64853	0.0718746	22	3	1.71495144773986e-06	0.000842395	37.0337	0.00785825	0.0489678	1.00049	20.2639	3.97873877375867e-05
25388	216869	216869_25388	Arrb2	Chr11 cM	Chr11:70323461-70331654(+)	arrestin, beta 2	Arrb2	Chr10 q24	arrestin, beta 2	-0.0520223	-0.0716125	-0.163553	0.0167584	0.0339895	0.0351867	0.00190759	0.0351259	3.34923955603419e-06	-0.0848682	-0.138231	-0.232518	-0.0191765	-0.00499439	-0.0945884	0.0675189	0.451771	0.000441939	22	3	0.000594281	0.00153536	23.6908	0.208282	11.2124	1.12628	21.7376	1.90429688390763e-05
363796	69707	69707_363796	Iqcg	Chr16 cM	Chr16:32834640-32876617(-)	IQ motif containing G	Iqcg	Chr11 q22	IQ motif containing G	0.0852156	-0.0835082	-0.0417448	0.0274779	0.0521939	0.0441505	0.00192714	0.109607	0.344398	0.0313599	-0.185806	-0.128278	0.139071	0.0187899	0.0447886	0.0679641	0.649371	0.625513	20	3	6.23067080383413e-06	0.00212024	28.1107	0.0436615	0.0589807	1.00059	3.13926	0.208122
301271	627626	627626_301271	Ptchd4	Chr17 cM	Chr17:42626838-42815968(+)	patched domain containing 4	Ptchd4	Chr9 q13	patched domain containing 4	-0.208378	-0.119637	-0.422335	0.0671962	0.132104	0.11628	0.00192841	0.365134	0.000281173	-0.34008	-0.378557	-0.65024	-0.0766761	0.139283	-0.194431	0.0679641	0.863163	0.00972259	12	3	0.0131981	0.0141631	16.4572	0.0579269	47.8161	1.9163	13.6599	0.00108094
312382	26357	26357_312382	Abcg2	Chr6 cM	Chr6:58561476-58669436(+)	ATP binding cassette subfamily G member 2 (Junior blood group)	Abcg2	Chr4 q24	ATP binding cassette subfamily G member 2	-0.0799621	-0.00826809	-0.0833632	0.0258187	0.0573114	0.055044	0.00195447	0.88529	0.129904	-0.130566	-0.120596	-0.191247	-0.0293584	0.10406	0.0245211	0.0686192	0.99097	0.391665	20	3	0.00340093	0.00372375	26.6739	0.0630265	30.9929	1.44913	2.68162	0.261634
295238	65111	65111_295238	Dap3	Chr3 cM	Chr3:88828110-88858488(-)	death associated protein 3	Dap3	Chr2 q34	death associated protein 3	-0.0436925	-0.0251039	-0.0996625	0.0141112	0.0294819	0.0308348	0.00195957	0.394491	0.00122865	-0.07135	-0.0828875	-0.160098	-0.016035	0.0326796	-0.0392274	0.0686192	0.876045	0.0269129	22	3	0.00115649	0.00111663	28.1171	0.0812014	34.1032	1.51752	10.8591	0.00438505
114207	20190	20190_114207	Ryr1	Chr7 cM	Chr7:28702765-28824599(-)	ryanodine receptor 1, skeletal muscle	Ryr1	Chr1 q21	ryanodine receptor 1	-0.379646	-0.0756089	-0.595895	0.122622	0.239549	0.205689	0.00196098	0.752284	0.00376666	-0.61998	-0.545117	-0.999038	-0.139312	0.393899	-0.192752	0.0686192	0.974047	0.0537727	14	3	0.0895658	0.0487192	64.2543	1.48799854324205e-09	85.8638	7.07403	9.24816	0.00981267
NA	18597	18597_NA	Pdha1	ChrX cM	ChrX:158905205-158921409(-)	pyruvate dehydrogenase E1 alpha 1	NA	NA	NA	0.0929455	-0.0292337	0.17436	0.0300265	0.0634777	0.0598945	0.00196513	0.645133	0.00360134	0.0340947	-0.153648	0.0569691	0.151796	0.0951804	0.291751	0.0686192	0.954271	0.0523352	12	3	0.00300212	0.0035305	15.8796	0.0694395	41.2201	1.70126	13.9934	0.00091491
308441	27998	27998_308441	Exosc5	Chr7 cM	Chr7:25358578-25367457(+)	exosome component 5	Exosc5	Chr1 q21	exosome component 5	-0.0540426	-0.102541	-0.121623	0.0174625	0.0414062	0.0412387	0.00196953	0.0132688	0.00318543	-0.0882684	-0.183696	-0.20245	-0.0198168	-0.0213866	-0.040797	0.0686192	0.335016	0.0482908	22	3	0.000479096	0.00188306	18.4215	0.494468	7.31964	1.07898	9.74585	0.00765097
266601	67952	67952_266601	Tomm20	Chr8 cM	Chr8:127657417-127672594(-)	translocase of outer mitochondrial membrane 20	Tomm20	Chr19 q12	translocase of outer mitochondrial membrane 20	0.0384009	0.0525332	0.109913	0.0124097	0.0287691	0.0291323	0.00197196	0.0678461	0.000161364	0.0140783	-0.00385323	0.0528149	0.0627235	0.10892	0.167011	0.0686192	0.561773	0.00657989	21	3	0.000122088	0.000826768	17.2286	0.507446	4.08628	1.0426	14.4127	0.000741859
680259	269233	269233_680259	Fam171a1	Chr2 cM	Chr2:3115261-3228843(+)	family with sequence similarity 171, member A1	Fam171a1	Chr17 q12.3	family with sequence similarity 171, member A1	0.131828	-0.0152173	0.204309	0.0426411	0.0811486	0.071903	0.00199106	0.85125	0.00449085	0.0482526	-0.174266	0.0633817	0.215402	0.143831	0.345236	0.0688219	0.987911	0.0592916	14	3	0.00735867	0.00566805	27.1456	0.00436803	60.1124	2.50704	9.99239	0.00676364
84420	11513	11513_84420	Adcy7	Chr8 cM	Chr8:88999031-89056590(+)	adenylate cyclase 7	Adcy7	Chr19 p11	adenylate cyclase 7	0.0691815	-0.00522289	-0.0356653	0.0223804	0.0491101	0.0437796	0.00199371	0.915304	0.415269	0.0253168	-0.101477	-0.121472	0.113046	0.0910312	0.0501412	0.0688219	0.993089	0.686053	21	3	0	0.00227571	12.9132	0.796702	0	1	0.73358	0.692955
29660	93843	93843_29660	Pnck	ChrX cM	ChrX:72699600-72703723(-)	pregnancy upregulated non-ubiquitously expressed CaM kinase	Pnck	ChrX	pregnancy up-regulated nonubiquitous CaM kinase	-0.196501	-0.0205786	-0.352623	0.0635693	0.124358	0.127693	0.00199392	0.868567	0.00575402	-0.321095	-0.264315	-0.602897	-0.0719079	0.223158	-0.102348	0.0688219	0.988419	0.0695288	21	3	0.0579118	0.0239191	77.23	2.60404962593354e-09	90.0883	10.0891	7.85603	0.0196827
100910508	22701	22701_100910508	Zfp41	Chr15 cM	Chr15:75488528-75501676(+)	zinc finger protein 41	Zfp41	Chr7	zinc finger protein 41	0.116346	-0.0121363	0.0885543	0.0376398	0.0725437	0.0597653	0.00199447	0.867137	0.13842	0.0425739	-0.154319	-0.0285834	0.190119	0.130047	0.205692	0.0688219	0.988241	0.402591	13	3	0.00371048	0.00398492	16.6935	0.0814271	42.8939	1.75113	2.77478	0.249727
499943	75642	75642_499943	Spata25	Chr2 cM	Chr2:164669302-164670454(-)	spermatogenesis associated 25	Spata25	Chr3 q42	spermatogenesis associated 25	-0.0900232	-0.123575	-0.00914615	0.0291381	0.0583538	0.0494562	0.00200468	0.0342021	0.85328	-0.147133	-0.237946	-0.106078	-0.0329136	-0.0092034	0.0877862	0.0690296	0.4437	0.943931	18	3	0.00155151	0.00324625	32.9974	0.00469772	14.5367	1.17009	4.48536	0.106174
690254	69870	69870_690254	Polr3gl	Chr3 cM	Chr3:96485188-96501497(-)	polymerase (RNA) III (DNA directed) polypeptide G like	Polr3gl	Chr2 q34	RNA polymerase III subunit GL	-0.0609461	0.00670887	-0.0942664	0.0197367	0.0390096	0.0462969	0.00201535	0.863453	0.0417374	-0.0996292	-0.0697486	-0.185007	-0.0222629	0.0831664	-0.0035262	0.0692299	0.988241	0.215805	19	3	1.6447265276099e-06	0.00111637	18.8278	0.277695	0.0345284	1.00035	6.24714	0.0439997
681665	236790	236790_681665	Ints6l	ChrX cM	ChrX:55500217-55553203(+)	integrator complex subunit 6 like	Ints6l	ChrX	integrator complex subunit 6 like	-0.155584	-0.0294267	-0.226225	0.0503961	0.0966377	0.0845832	0.00202041	0.760743	0.00748211	-0.254358	-0.218833	-0.392005	-0.0568091	0.15998	-0.0604452	0.0692299	0.974668	0.0812402	13	3	0.0102986	0.00782754	28.2155	0.00166719	66.6456	2.99811	7.78352	0.0204094
361151	192169	192169_361151	Ufsp2	Chr8 cM	Chr8:46428565-46449995(+)	UFM1-specific peptidase 2	Ufsp2	Chr16 q11	UFM1-specific peptidase 2	0.0510752	0.0035908	0.0457323	0.0165462	0.0329371	0.0343502	0.00202309	0.913187	0.183072	0.0186452	-0.0609648	-0.0215928	0.0835052	0.0681464	0.113057	0.0692299	0.993089	0.463106	21	3	0.0017517	0.00157505	29.6585	0.040902	38.9135	1.63702	1.86628	0.393316
25458	14854	14854_25458	Gss	Chr2 cM	Chr2:155405101-155434730(-)	glutathione synthetase	Gss	Chr3 q42	glutathione synthetase	-0.123635	0.087956	-0.221201	0.0400634	0.0826676	0.0787868	0.00202872	0.287341	0.00499147	-0.202158	-0.0740694	-0.37562	-0.0451126	0.249981	-0.0667813	0.0692788	0.8196	0.0636238	22	3	0.0227158	0.00993031	76.0537	8.8160787837e-09	79.7945	4.94914	11.431	0.00329458
317370	73447	73447_317370	Wdr13	ChrX cM	ChrX:7989540-7999131(-)	WD repeat domain 13	Wdr13	ChrX q12	WD repeat domain 13	-0.049832	0.00795783	-0.0385844	0.0161586	0.033551	0.0331637	0.0020428	0.812512	0.244645	-0.0815022	-0.0578009	-0.103584	-0.0181618	0.0737166	0.0264152	0.0694985	0.983244	0.531704	22	3	0.00135759	0.00148081	22.4352	0.263134	29.6837	1.42215	1.85833	0.394883
690374	217333	217333_690374	Trim47	Chr11 cM	Chr11:115996576-116001061(-)	tripartite motif-containing 47	Trim47	Chr10 q32.1	tripartite motif-containing 47	0.0754091	-0.0602583	0.150607	0.0244531	0.0509099	0.0511164	0.00204358	0.236561	0.00321542	0.0274819	-0.16004	0.0504208	0.123336	0.0395233	0.250793	0.0694985	0.795001	0.0485374	22	3	0.00293308	0.00343923	23.4558	0.217861	26.9009	1.36801	14.5556	0.000690691
361879	218460	218460_361879	Wdr41	Chr13 cM	Chr13:95112852-95159821(+)	WD repeat domain 41	Wdr41	Chr2 q12	WD repeat domain 41	-0.0398286	0.0221547	-0.0156669	0.0129182	0.0274023	0.0280451	0.00204829	0.418805	0.576413	-0.0651478	-0.0315529	-0.0706343	-0.0145094	0.0758623	0.0393005	0.0695155	0.882963	0.795956	22	3	0.000308256	0.000995079	21.0842	0.332168	8.99366	1.09882	1.63308	0.441958
25747	19013	19013_25747	Ppara	Chr15 cM	Chr15:85619184-85687020(+)	peroxisome proliferator activated receptor alpha	Ppara	Chr7 q34	peroxisome proliferator activated receptor alpha	-0.0649919	0.00709218	-0.0628177	0.021097	0.0447511	0.0422593	0.00206564	0.874078	0.137151	-0.106341	-0.0806184	-0.145644	-0.0236426	0.0948027	0.0200089	0.0699605	0.988868	0.400739	21	3	0.00203931	0.00252977	21.3346	0.262868	26.2097	1.35519	2.78007	0.249066
497874	214489	214489_497874	Uqcc4	Chr17 cM	Chr17:25403535-25406636(+)	ubiquinol-cytochrome c reductase complex assembly factor 4	Uqcc4	Chr10 q12	ubiquinol-cytochrome c reductase complex assembly factor 4	-0.0427691	-0.0318522	-0.126812	0.0138882	0.0260256	0.029725	0.00207332	0.220999	1.98870119363915e-05	-0.0699895	-0.0828615	-0.185072	-0.0155487	0.0191572	-0.0685516	0.0700766	0.781551	0.00153647	19	3	2.07423846763908e-07	0.000836542	15.9243	0.458254	0.00700609	1.00007	18.4714	9.7496290585677e-05
60466	53331	53331_60466	Stx7	Chr10 cM	Chr10:24025182-24064859(+)	syntaxin 7	Stx7	Chr1 p12	syntaxin 7	0.0831358	0.0526091	0.129048	0.0270311	0.0556933	0.0546805	0.00210109	0.344852	0.0182728	0.0301558	-0.0565477	0.0218766	0.136116	0.161766	0.23622	0.0708699	0.854422	0.136706	21	3	0.00942539	0.00457209	66.9674	1.46245868186393e-07	73.0073	3.70471	5.63885	0.0596402
24167	11517	11517_24167	Adcyap1r1	Chr6 cM	Chr6:55428963-55478436(+)	adenylate cyclase activating polypeptide 1 receptor 1	Adcyap1r1	Chr4 q24	ADCYAP receptor type I	-0.120082	-0.0237737	-0.267565	0.0390657	0.0805239	0.0791065	0.00211311	0.767812	0.000718716	-0.19665	-0.181598	-0.422611	-0.043515	0.13405	-0.112519	0.0711298	0.974896	0.0186392	22	3	0.023346	0.00986225	102.47	1.90779032988714e-13	81.7387	5.47607	11.9665	0.00252061
58923	54483	54483_58923	Mefv	Chr16 cM	Chr16:3525082-3535961(-)	Mediterranean fever	Mefv	Chr10 q12	MEFV innate immunity regulator, pyrin	0.0939393	-0.0420539	-0.121588	0.0305924	0.0619683	0.0557376	0.00213574	0.497369	0.0291507	0.0339794	-0.16351	-0.230832	0.153899	0.0794018	-0.0123447	0.0717451	0.918535	0.176889	18	3	0.0026357	0.00314955	21.3701	0.125414	33.1361	1.49558	4.7713	0.0920293
100362005	14790	14790_100362005	Grcc10	Chr6 cM	Chr6:124716146-124718032(-)	gene rich cluster, C10 gene	Grcc10	Chr4	gene rich cluster, C10 gene	-0.0548146	-0.0363355	-0.128537	0.0178723	0.0335349	0.0409991	0.00216202	0.27858	0.00171785	-0.0898436	-0.102063	-0.208894	-0.0197856	0.0293916	-0.0481802	0.0724804	0.816224	0.0332172	20	3	0.000458315	0.00102993	18.1063	0.382163	12.4718	1.14249	10.1275	0.00632174
58953	29859	29859_58953	Sult4a1	Chr15 cM	Chr15:83960298-83989955(-)	sulfotransferase family 4A, member 1	Sult4a1	Chr7	sulfotransferase family 4A, member 1	0.121984	-0.0621671	0.25041	0.0397889	0.0733255	0.0771722	0.00217095	0.396536	0.00117523	0.0439996	-0.205882	0.0991555	0.199969	0.0815481	0.401665	0.0726322	0.877007	0.0263732	18	3	0.0108243	0.00609147	60.5234	2.04967392618236e-07	72.0912	3.5831	16.9948	0.000203994
290989	76856	76856_290989	Catsper3	Chr13 cM	Chr13:55932381-55956811(+)	cation channel, sperm associated 3	Catsper3	Chr17 p14	cation channel, sperm associated 3	-0.0813489	-0.0317927	0.104919	0.0265506	0.0463209	0.0480513	0.00218456	0.492488	0.0290004	-0.133387	-0.12258	0.0107403	-0.0293107	0.0589946	0.199098	0.0729	0.918535	0.176441	19	3	0.00019809	0.00167434	20.8078	0.186017	3.10738	1.03207	5.76439	0.0560117
619581	66257	66257_619581	Nicn1	Chr9 cM	Chr9:108167642-108173697(+)	nicolin 1	Nicn1	Chr8	nicolin 1, tubulin polyglutamylase complex subunit	0.0595813	-0.0528185	0.100058	0.0194489	0.0322423	0.0425555	0.0021878	0.101386	0.0187116	0.0214622	-0.116012	0.0166504	0.0977005	0.0103753	0.183465	0.0729	0.635115	0.138274	17	3	0.00013708	0.0010804	15.3762	0.35293	3.85331	1.04008	15.6949	0.000390752
361840	94214	94214_361840	Spock2	Chr10 cM	Chr10:59942079-59971020(+)	sparc/osteonectin, cwcv and kazal-like domains proteoglycan 2	Spock2	Chr20 q11	SPARC/osteonectin, cwcv and kazal like domains proteoglycan 2	-0.0539572	-0.014091	-0.108707	0.0176197	0.0388647	0.0412935	0.00219625	0.716929	0.00847486	-0.0884911	-0.0902645	-0.189641	-0.0194232	0.0620824	-0.0277731	0.0730342	0.970606	0.0878042	21	3	0	0.00155579	18.725	0.408939	0	1	8.33181	0.0155157
641521	192198	192198_641521	Lrrc4	Chr6 cM	Chr6:28828125-28831746(-)	leucine rich repeat containing 4	Lrrc4	Chr4 q22	leucine rich repeat containing 4	0.0416052	-0.00415246	0.0774997	0.0135954	0.0284084	0.0283416	0.00221165	0.883787	0.00624772	0.0149586	-0.059832	0.0219512	0.0682517	0.051527	0.133048	0.0731672	0.99097	0.0728783	22	3	0	0.00101495	11.962	0.887241	0	1	9.56512	0.00837452
102551085	74335	74335_102551085	Xrcc3	Chr12 cM	Chr12:111769626-111780307(-)	X-ray repair complementing defective repair in Chinese hamster cells 3	Xrcc3	Chr6	X-ray repair cross complementing 3	-0.14365	-0.218152	-0.159722	0.0469437	0.0921756	0.0676127	0.00221296	0.0179475	0.0181614	-0.235658	-0.398813	-0.292241	-0.0516424	-0.0374911	-0.0272038	0.0731672	0.364905	0.136471	13	3	0.00396064	0.00515495	18.1031	0.0532487	34.5764	1.5285	8.33711	0.0154746
102556092	269704	269704_102556092	Zfp664	Chr5 cM	Chr5:124939758-124965694(+)	zinc finger protein 664	Zfp664	Chr12	zinc finger protein 664	-0.0690517	0.0244012	-0.0971255	0.0225661	0.0374554	0.0432259	0.00221356	0.514741	0.0246447	-0.113281	-0.04901	-0.181847	-0.024823	0.0978124	-0.0124042	0.0731672	0.923742	0.161884	12	3	4.37772629662339e-05	0.00144834	11.3393	0.253167	1.17581	1.0119	7.70974	0.0211764
360921	52822	52822_360921	Rufy3	Chr5 cM	Chr5:88712899-88799251(+)	RUN and FYVE domain containing 3	Rufy3	Chr14 p22	RUN and FYVE domain containing 3	0.0324278	0.0289192	0.0786818	0.0106025	0.022099	0.0235636	0.00222446	0.190665	0.00084043	0.0116473	-0.0143942	0.032498	0.0532084	0.0722325	0.124866	0.0733805	0.751141	0.0207206	22	3	0	0.000580344	9.02324	0.973091	0	1	11.2308	0.00364141
499846	320554	320554_499846	Tcp11l1	Chr2 cM	Chr2:104497587-104542525(-)	t-complex 11 like 1	Tcp11l1	Chr3 q32	t-complex 11 like 1	-0.0619704	0.00167759	-0.118745	0.020272	0.0467254	0.0476435	0.00223607	0.97136	0.0126894	-0.101703	-0.0899025	-0.212125	-0.022238	0.0932577	-0.0253656	0.0734778	0.998819	0.111704	16	3	0	0.00218165	5.35155	0.966617	0	1	8.91195	0.011609
309158	381199	381199_309158	Tmem151a	Chr19 cM	Chr19:5120859-5135519(-)	transmembrane protein 151A	Tmem151a	Chr1 q43	transmembrane protein 151A	0.10423	-0.0775095	0.130024	0.0341016	0.0695946	0.0682664	0.0022398	0.265395	0.0568258	0.0373917	-0.213912	-0.00377621	0.171067	0.0588933	0.263823	0.0734778	0.809585	0.25567	22	3	0.0148283	0.00720545	60.7085	2.98810714327923e-06	72.6179	3.65202	6.69269	0.0352128
24552	17436	17436_24552	Me1	Chr9 cM	Chr9:86463416-86577967(-)	malic enzyme 1, NADP(+)-dependent, cytosolic	Me1	Chr8 q31	malic enzyme 1	0.103935	-0.00418831	0.155283	0.0340066	0.0672649	0.0683728	0.00224078	0.950351	0.0231395	0.0372831	-0.136025	0.0212748	0.170587	0.127648	0.289291	0.0734778	0.997512	0.156355	21	3	0.0136843	0.00692601	58.2216	3.95282061323923e-06	71.8335	3.55031	5.56174	0.0619847
298859	217378	217378_298859	Dnajc27	Chr12 cM	Chr12:4132583-4160606(+)	DnaJ heat shock protein family (Hsp40) member C27	Dnajc27	Chr6 q14	DnaJ heat shock protein family (Hsp40) member C27	-0.0602525	0.064661	-0.00957267	0.0197251	0.0384747	0.0399043	0.00225354	0.0928384	0.810415	-0.098913	-0.010748	-0.0877837	-0.021592	0.14007	0.0686384	0.0736269	0.618249	0.924739	22	3	0.00218577	0.00206049	26.7174	0.11141	35.2837	1.54521	3.56937	0.16785
294318	224671	224671_294318	Btbd9	Chr17 cM	Chr17:30434498-30795462(-)	BTB domain containing 9	Btbd9	Chr20 p12	BTB domain containing 9	-0.0609272	-0.0369115	-0.192254	0.0199466	0.0400269	0.0393018	0.00225425	0.356441	9.99470088209867e-07	-0.100022	-0.115363	-0.269284	-0.0218326	0.0415398	-0.115224	0.0736269	0.859359	0.000184609	22	3	0.00273571	0.00233914	31.4409	0.0360937	38.3599	1.62232	24.0557	5.97536313011192e-06
85333	11739	11739_85333	Slc25a4	Chr8 cM	Chr8:46660205-46664099(-)	solute carrier family 25 (mitochondrial carrier, adenine nucleotide translocator), member 4	Slc25a4	Chr16 q11	solute carrier family 25 member 4	0.028671	0.021908	0.0489393	0.00939486	0.0229147	0.0230033	0.00227497	0.339039	0.0333797	0.0102574	-0.023004	0.00385358	0.0470846	0.0668199	0.094025	0.0741567	0.85132	0.191434	21	3	1.96494399461657e-06	0.000470213	22.3414	0.217181	0.0956398	1.00096	4.67747	0.0964495
303321	69109	69109_303321	Ccnq	Chr11 cM	Chr11:78641332-78642555(-)	cyclin Q	Ccnq	Chr10 q25	cyclin Q	-0.0829355	-0.00348691	-0.0498859	0.0271862	0.0520995	0.0566291	0.00228353	0.946639	0.37836	-0.136219	-0.1056	-0.160877	-0.0296514	0.0986262	0.0611052	0.0742889	0.996799	0.657002	16	3	2.54776524772674e-08	0.00341324	11.9916	0.528336	0.000254168	1	0.810965	0.666655
65033	100226	100226_65033	Stx12	Chr4 cM	Chr4:132581375-132611769(-)	syntaxin 12	Stx12	Chr5 q36	syntaxin 12	0.053581	0.0320736	0.0793879	0.0175689	0.0367708	0.0375235	0.00229019	0.383068	0.0343717	0.0191466	-0.0399958	0.00584315	0.0880153	0.104143	0.152933	0.0743589	0.870987	0.195021	19	3	0.00235687	0.00174036	31.0847	0.0131251	51.1791	2.0483	4.47612	0.106665
100270678	216892	216892_100270678	Spns2	Chr11 cM	Chr11:72342464-72380730(-)	SPNS lysolipid transporter 2, sphingosine-1-phosphate	Spns2	Chr10	SPNS lysolipid transporter 2, sphingosine-1-phosphate	-0.144925	-0.000777752	-0.273663	0.0475336	0.0975026	0.0977041	0.00229688	0.993636	0.00509549	-0.238089	-0.191879	-0.465159	-0.0517605	0.190324	-0.0821662	0.0744299	1	0.0644087	20	3	0.0332841	0.0139888	86.7729	2.34708036842231e-11	86.4439	7.37677	8.58229	0.0136893
681112	58181	58181_681112	Il20	Chr1 cM	Chr1:130834722-130839033(-)	interleukin 20	Il20	Chr13 q13	interleukin 20	0.108902	0.0314705	0.0131257	0.0357266	0.0762644	0.0718245	0.00230214	0.679863	0.854996	0.0388791	-0.118005	-0.127648	0.178925	0.180946	0.153899	0.0744539	0.963404	0.944417	16	3	0.0107001	0.00664287	43.1046	4.31446495195456e-05	75.6369	4.10457	0.172503	0.917363
29421	22275	22275_29421	Urod	Chr4 cM	Chr4:116847162-116851610(-)	uroporphyrinogen decarboxylase	Urod	Chr5 q36	uroporphyrinogen decarboxylase	-0.063966	-0.0169938	-0.155636	0.0209938	0.0424701	0.0454375	0.00231215	0.689057	0.000614161	-0.105113	-0.100234	-0.244692	-0.0228189	0.066246	-0.0665803	0.0746313	0.964796	0.0169413	22	3	0.00262886	0.00216077	30.6051	0.0445852	41.5971	1.71224	13.6835	0.00106823
289657	67249	67249_289657	Tbc1d19	Chr5 cM	Chr5:53966948-54061307(+)	TBC1 domain family, member 19	Tbc1d19	Chr14 q11	TBC1 domain family, member 19	0.046425	0.0433257	0.089939	0.0152755	0.0323558	0.0317941	0.00237228	0.180557	0.0046723	0.0164855	-0.0200905	0.0276238	0.0763644	0.106742	0.152254	0.0764226	0.739736	0.0609928	22	3	0.00112542	0.00147129	24.4661	0.178875	23.7029	1.31067	8.17818	0.0167544
29148	17928	17928_29148	Myog	Chr1 cM	Chr1:134217742-134220286(+)	myogenin	Myog	Chr13 q13	myogenin	0.0649949	-0.0108502	-0.0820151	0.0213941	0.0424139	0.0368316	0.00238171	0.798093	0.0259634	0.0230632	-0.09398	-0.154204	0.106927	0.0722796	-0.00982647	0.0765767	0.980068	0.166631	19	3	2.85895073640431e-08	0.00191556	18.1622	0.314484	0.000412506	1	5.16284	0.0756664
303222	216831	216831_303222	Arhgap44	Chr11 cM	Chr11:64892865-65053779(-)	Rho GTPase activating protein 44	Arhgap44	Chr10 q24	Rho GTPase activating protein 44	0.086401	0.0225269	0.0616451	0.0284489	0.054282	0.0487034	0.00238897	0.678144	0.205612	0.0306422	-0.0838639	-0.0338118	0.14216	0.128918	0.157102	0.0766607	0.963404	0.487895	13	3	0.00245236	0.00260341	17.7752	0.058877	42.818	1.7488	1.61025	0.447032
113976	50790	50790_113976	Acsl4	ChrX cM	ChrX:141100989-141173531(-)	acyl-CoA synthetase long-chain family member 4	Acsl4	ChrX q33	acyl-CoA synthetase long-chain family member 4	0.050439	0.0951453	0.118263	0.0166179	0.0362147	0.0361549	0.00240359	0.00860766	0.00107161	0.0178685	0.0241658	0.047401	0.0830094	0.166125	0.189126	0.0768126	0.285426	0.0248114	22	3	0.00039493	0.00168015	24.3724	0.182254	6.68257	1.07161	12.5529	0.00188003
685284	72938	72938_685284	Ift25	Chr4 cM	Chr4:107110889-107137135(+)	intraflagellar transport 25	Ift25	Chr5 q34	intraflagellar transport 25	-0.0573684	-0.0688663	-0.198879	0.0189026	0.0387375	0.0395349	0.00240573	0.0754419	4.89287064796103e-07	-0.0944168	-0.14479	-0.276366	-0.0203201	0.00705779	-0.121392	0.0768126	0.580107	0.000106188	20	3	0.00130055	0.00176452	22.1532	0.178898	23.8578	1.31333	25.4726	2.9423398874679e-06
292569	72667	72667_292569	Zfp444	Chr7 cM	Chr7:6175429-6196103(+)	zinc finger protein 444	Zfp444	Chr1 q12	zinc finger protein 444	0.0818239	-0.0778738	0.00586156	0.0269627	0.0543931	0.0534887	0.00240767	0.152234	0.912738	0.028978	-0.184482	-0.0989744	0.13467	0.0287348	0.110697	0.0768126	0.709709	0.969055	20	3	0.00727875	0.00440798	39.8372	0.00136442	60.2203	2.51384	2.2404	0.326215
295625	227937	227937_295625	Pkp4	Chr2 cM	Chr2:58991194-59185552(+)	plakophilin 4	Pkp4	Chr3 q21	plakophilin 4	-0.099485	-0.00774246	-0.247197	0.0328136	0.0657009	0.0574716	0.00243084	0.906191	1.69873807146127e-05	-0.163798	-0.136514	-0.359839	-0.0351715	0.121029	-0.134555	0.0774022	0.993089	0.00140095	12	3	0.00408488	0.00351248	20.3117	0.0160834	57.4395	2.3496	22.3749	1.38471339858172e-05
498798	20844	20844_498798	Stam	Chr2 cM	Chr2:14078910-14153296(+)	signal transducing adaptor molecule (SH3 domain and ITAM motif) 1	Stam	Chr17 q12.3	signal transducing adaptor molecule	0.0397074	0.00913257	0.0258917	0.0131049	0.0257612	0.0255806	0.00244589	0.722958	0.31146	0.0140222	-0.0413585	-0.0242453	0.0653926	0.0596236	0.0760288	0.0776608	0.970806	0.597153	22	3	0	0.000967532	6.30136	0.997108	0	1	1.0538	0.590433
25121	18549	18549_25121	Pcsk2	Chr2 cM	Chr2:143388076-143658205(+)	proprotein convertase subtilisin/kexin type 2	Pcsk2	Chr3 q41	proprotein convertase subtilisin/kexin type 2	0.0896705	-0.0422122	0.132854	0.0296025	0.059184	0.0590315	0.00245244	0.475699	0.0244131	0.0316506	-0.158211	0.0171546	0.14769	0.0737862	0.248554	0.0776608	0.912725	0.161132	22	3	0.00980662	0.00528154	49.9481	0.000133385	68.0584	3.13071	6.87114	0.0322071
360838	72585	72585_360838	Lypd1	Chr1 cM	Chr1:125795359-125840838(-)	Ly6/Plaur domain containing 1	Lypd1	Chr13 q12	Ly6/Plaur domain containing 1	-0.242736	0.023975	-0.442823	0.0801373	0.161324	0.16296	0.00245367	0.881858	0.00658042	-0.399802	-0.292214	-0.76222	-0.0856694	0.340164	-0.123426	0.0776608	0.99091	0.0754256	22	3	0.0871111	0.0361241	76.5418	7.28059979598985e-09	91.4784	11.7349	8.91525	0.0115898
362631	67025	67025_362631	Rpl11	Chr4 cM	Chr4:135776665-135780704(-)	ribosomal protein L11	Rpl11	Chr5 q36	ribosomal protein L11	-0.0434215	-0.0159428	-0.0824891	0.0143377	0.0272896	0.0309847	0.0024578	0.559079	0.00776201	-0.0715229	-0.0694293	-0.143218	-0.0153202	0.0375437	-0.0217601	0.0776608	0.936579	0.0828115	19	3	1.25571508914256e-06	0.000785107	20.8148	0.18574	0.0420777	1.00042	7.81511	0.0200896
298247	320713	320713_298247	Mysm1	Chr4 cM	Chr4:94830277-94867337(-)	myb-like, SWIRM and MPN domains 1	Mysm1	Chr5 q33	myb-like, SWIRM and MPN domains 1	0.0977306	0.132445	0.319027	0.0322846	0.0650634	0.0570333	0.00246867	0.0417879	2.2227751049325e-08	0.0344539	0.00492286	0.207244	0.161007	0.259967	0.430811	0.0778362	0.475244	1.00606861747384e-05	14	3	0.00290036	0.00371629	16.0713	0.138504	33.4477	1.50258	31.5589	1.40303616204019e-07
300982	68644	68644_300982	Abhd14a	Chr9 cM	Chr9:106317253-106324877(-)	abhydrolase domain containing 14A	Abhd14a	Chr8 q32	abhydrolase domain containing 14A	-0.0455721	-0.0253333	-0.0370667	0.015061	0.0291282	0.0329079	0.00247941	0.384455	0.260007	-0.0750911	-0.0824235	-0.101565	-0.0160532	0.031757	0.0274317	0.0778362	0.871922	0.548317	22	3	0	0.000971504	15.918	0.66274	0	1	1.4101	0.494085
303547	14055	14055_303547	Ezh1	Chr11 cM	Chr11:101081941-101117268(-)	enhancer of zeste 1 polycomb repressive complex 2 subunit	Ezh1	Chr10 q31	enhancer of zeste 1 polycomb repressive complex 2 subunit	-0.0448091	-0.0530643	-0.136549	0.0148088	0.0272485	0.029895	0.0024795	0.0514845	4.93299817954183e-06	-0.0738339	-0.10647	-0.195142	-0.0157843	0.000341817	-0.0779557	0.0778362	0.514034	0.000577056	22	3	1.8421683310789e-06	0.00106858	23.0305	0.236	0.0433637	1.00043	22.0487	1.62996775311007e-05
25650	11931	11931_25650	Atp1b1	Chr1 cM	Chr1:164264678-164285924(-)	ATPase, Na+/K+ transporting, beta 1 polypeptide	Atp1b1	Chr13 q23	ATPase Na+/K+ transporting subunit beta 1	0.0521987	0.0227288	0.071501	0.0172529	0.0382021	0.0360955	0.00248223	0.551868	0.0476043	0.0183836	-0.052146	0.000755102	0.0860139	0.0976036	0.142247	0.0778362	0.933649	0.231073	11	3	0	0.00116284	6.87257	0.550442	0	1	4.34604	0.113833
83466	107934	107934_83466	Celsr3	Chr9 cM	Chr9:108703519-108730168(+)	cadherin, EGF LAG seven-pass G-type receptor 3	Celsr3	Chr8 q32	cadherin, EGF LAG seven-pass G-type receptor 3	-0.0780201	-0.013923	-0.0122527	0.0258265	0.0544839	0.0514809	0.00251995	0.798303	0.811878	-0.128639	-0.120709	-0.113153	-0.0274012	0.0928635	0.0886481	0.0788025	0.980068	0.925449	21	3	0.00367701	0.00385318	24.6713	0.134241	31.5339	1.46058	0.0929768	0.954576
311881	30050	30050_311881	Fbxw2	Chr2 cM	Chr2:34694526-34716323(-)	F-box and WD-40 domain protein 2	Fbxw2	Chr3 p11	F-box and WD repeat domain containing 2	0.0375246	-0.0223334	0.0308834	0.0124228	0.0276029	0.0289965	0.0025226	0.418459	0.286843	0.0131763	-0.0764341	-0.0259487	0.0618729	0.0317673	0.0877155	0.0788025	0.882963	0.574386	22	3	0	0.000792823	9.3373	0.967448	0	1	3.6581	0.160566
303029	66011	66011_303029	Ranbp17	Chr11 cM	Chr11:33161795-33463746(-)	RAN binding protein 17	Ranbp17	Chr10 q12	RAN binding protein 17	-0.0776237	0.0584269	-0.0974834	0.0257142	0.0581955	0.0564512	0.00253859	0.31539	0.0841926	-0.128023	-0.0556342	-0.208126	-0.0272247	0.172488	0.0131589	0.0789028	0.837015	0.316314	21	3	0.0044954	0.00412768	30.2097	0.0354567	36.9701	1.58655	7.10088	0.028712
291135	66834	66834_291135	Acot13	Chr13 cM	Chr13:25001938-25015472(-)	acyl-CoA thioesterase 13	Acot13	Chr17 p11	acyl-CoA thioesterase 13	-0.0527566	-0.0177956	-0.13648	0.0174808	0.0262868	0.0365721	0.0025447	0.498418	0.000190109	-0.0870183	-0.0693168	-0.20816	-0.0184949	0.0337255	-0.0648001	0.0789028	0.918535	0.00741291	21	3	4.47989366188584e-06	0.000855611	24.1612	0.149817	0.119816	1.0012	14.1956	0.000826934
361068	213484	213484_361068	Nudt18	Chr14 cM	Chr14:70815264-70820128(+)	nudix hydrolase 18	Nudt18	Chr15 p11	nudix hydrolase 18	0.0610151	-0.0590173	0.0802255	0.0202174	0.0378769	0.042409	0.00254488	0.119201	0.0585298	0.0213898	-0.133255	-0.00289464	0.10064	0.01522	0.163346	0.0789028	0.662943	0.260353	22	3	0.00190676	0.00187598	29.2029	0.0628593	33.4663	1.503	9.58797	0.0082794
113990	94353	94353_113990	Hmgn3	Chr9 cM	Chr9:82992001-83028738(-)	high mobility group nucleosomal binding domain 3	Hmgn3	Chr8 q31	high mobility group nucleosomal binding domain 3	0.0450179	-0.00125833	0.0708178	0.0149167	0.0323662	0.0319139	0.00254494	0.968988	0.0264851	0.0157816	-0.0646949	0.00826761	0.0742542	0.0621783	0.133368	0.0789028	0.998484	0.168341	22	3	0.000825104	0.00128079	22.9184	0.240954	19.6719	1.24489	6.27883	0.0433081
100364240	100503185	100503185_100364240	Btbd8	Chr5 cM	Chr5:107585863-107659073(+)	BTB domain containing 8	Btbd8	Chr14	BTB domain containing 8	0.160609	0.205749	0.488132	0.0532334	0.101554	0.0742621	0.00255227	0.0427652	4.92783960929744e-11	0.0562736	0.0067058	0.342581	0.264945	0.404792	0.633683	0.0789816	0.480548	6.77331554297933e-08	12	3	0.00348426	0.00613294	13.4372	0.143799	26.3195	1.35721	43.2107	4.13915867685447e-10
83523	55980	55980_83523	Impa1	Chr3 cM	Chr3:10377016-10396499(-)	inositol (myo)-1(or 4)-monophosphatase 1	Impa1	Chr2 q23	inositol monophosphatase 1	0.0476924	0.0320671	0.0808022	0.0158219	0.0335493	0.0342723	0.00257545	0.339163	0.0183909	0.0166821	-0.0336883	0.0136297	0.0787027	0.0978226	0.147975	0.0795496	0.85132	0.136706	22	3	0.00103244	0.00143842	26.1703	0.125512	22.4693	1.28981	5.57118	0.0616928
291015	18295	18295_291015	Ogn	Chr13 cM	Chr13:49761522-49777977(+)	osteoglycin	Ogn	Chr17 p14	osteoglycin	-0.587794	0.530899	-1.0147	0.195097	0.403353	0.393851	0.00258819	0.188102	0.00998483	-0.970177	-0.259658	-1.78663	-0.205412	1.32146	-0.242766	0.0795573	0.746734	0.0969334	22	3	0.649825	0.232915	453.247	3.45750057761714e-84	94.8849	19.55	11.8769	0.00263615
24786	20655	20655_24786	Sod1	Chr16 cM	Chr16:90017650-90023221(+)	superoxide dismutase 1, soluble	Sod1	Chr11 q11	superoxide dismutase 1	-0.040773	0.0417783	-0.0465029	0.0135336	0.0298016	0.0300403	0.00258918	0.160951	0.121617	-0.0672983	-0.0166318	-0.105381	-0.0142476	0.100188	0.0123749	0.0795573	0.721275	0.378545	22	3	0.00105256	0.00107206	28.2204	0.079277	32.5603	1.48281	8.32512	0.0155677
314304	171281	171281_314304	Acot3	Chr12 cM	Chr12:84098918-84107174(+)	acyl-CoA thioesterase 3	Acot3	Chr6 q31	acyl-CoA thioesterase 3	-0.136744	-0.0864152	-0.296278	0.0454003	0.0851152	0.0930108	0.00259556	0.309976	0.00144549	-0.225727	-0.253238	-0.478575	-0.0477615	0.0804076	-0.11398	0.0795573	0.833689	0.0299208	18	3	0.0132695	0.00806836	38.8403	0.000677018	65.3441	2.88551	10.505	0.0052344
29318	13202	13202_29318	Ddt	Chr10 cM	Chr10:75607067-75609208(-)	D-dopachrome tautomerase	Ddt	Chr20 p12	D-dopachrome tautomerase	-0.072662	-0.0954645	-0.190288	0.0241309	0.0490962	0.0509857	0.0026025	0.0518427	0.000189835	-0.119958	-0.191691	-0.290218	-0.0253663	0.000762268	-0.0903574	0.0795573	0.514187	0.00741291	22	3	0.00459505	0.00332759	37.3648	0.00714139	51.2607	2.05173	14.3234	0.000775732
114612	53817	53817_114612	Ddx39b	Chr17 cM	Chr17:35460722-35472683(+)	DEAD box helicase 39b	Ddx39b	Chr20 p12	DExD-box helicase 39B	-0.0406485	-0.0416854	-0.0683178	0.013501	0.0296733	0.0291095	0.00260572	0.160077	0.0189291	-0.0671099	-0.0998439	-0.125371	-0.0141871	0.0164732	-0.0112642	0.0795573	0.719608	0.139196	22	3	0	0.000990206	16.7121	0.609367	0	1	5.59691	0.060904
304825	170788	170788_304825	Crb1	Chr1 cM	Chr1:139124794-139304838(-)	crumbs family member 1, photoreceptor morphogenesis associated	Crb1	Chr13 q13	crumbs cell polarity complex component 1	-0.0843669	-0.0802761	0.0395375	0.028022	0.0575196	0.0525902	0.00260613	0.162825	0.452169	-0.139289	-0.193012	-0.0635373	-0.0294448	0.0324601	0.142612	0.0795573	0.723771	0.71226	21	3	0.00322826	0.00385078	24.239	0.147351	26.6044	1.36248	3.17652	0.204281
29647	12361	12361_29647	Cask	ChrX cM	ChrX:13383319-13713020(-)	calcium/calmodulin dependent serine protein kinase	Cask	ChrX q12	calcium/calmodulin dependent serine protein kinase	0.0521355	0.0374326	0.109428	0.0173188	0.0394721	0.0394462	0.00260947	0.34296	0.00553541	0.0181914	-0.0399312	0.0321147	0.0860796	0.114797	0.186741	0.0795573	0.85416	0.0678314	22	3	0.00119069	0.00185787	25.6305	0.140817	19.554	1.24307	7.94522	0.0188243
313548	195522	195522_313548	Zfp691	Chr4 cM	Chr4:119026710-119031392(-)	zinc finger protein 691	Zfp691	Chr5 q36	zinc finger protein 691	0.087021	-0.0928144	-0.0267448	0.0289222	0.0612475	0.0559957	0.00262285	0.129671	0.632919	0.0303345	-0.212857	-0.136494	0.143707	0.0272285	0.0830048	0.0797375	0.6788	0.834835	22	3	0.0057474	0.00474864	31.7157	0.0336368	40.1474	1.67077	2.29648	0.317194
685203	67080	67080_685203	1700019D03Rik	Chr1 cM	Chr1:52961483-53031816(-)	RIKEN cDNA 1700019D03 gene	C9h2orf88	Chr9 q22	similar to human chromosome 2 open reading frame 88	0.1466	0.0943848	0.311221	0.0487278	0.097689	0.0794374	0.00262504	0.333956	8.93570133787131e-05	0.0510949	-0.0970821	0.155526	0.242104	0.285852	0.466915	0.0797375	0.848037	0.00436315	14	3	0.00618829	0.00735915	18.8073	0.0646415	36.1926	1.56722	15.8387	0.000363645
170914	54561	54561_170914	Nap1l3	ChrX cM	ChrX:121304257-121307082(-)	nucleosome assembly protein 1-like 3	Nap1l3	ChrX q31	nucleosome assembly protein 1-like 3	0.0713554	0.0315014	0.159401	0.0237463	0.0484805	0.047287	0.00265663	0.515838	0.000749135	0.0248135	-0.0635186	0.0667206	0.117897	0.126521	0.252082	0.0805486	0.924214	0.01909	22	3	0.00511511	0.00324384	38.3967	0.0052816	55.689	2.25678	11.596	0.00303358
59318	320840	320840_59318	Negr1	Chr3 cM	Chr3:156267431-157022082(+)	neuronal growth regulator 1	Negr1	Chr2 q45	neuronal growth regulator 1	-0.104967	0.0620643	-0.157232	0.0349581	0.0730452	0.0719597	0.00267647	0.395509	0.0288887	-0.173483	-0.0811017	-0.298271	-0.0364501	0.20523	-0.0161936	0.0809183	0.876098	0.176348	22	3	0.0168547	0.00794179	63.5196	1.06025994891935e-06	74.5702	3.93239	7.39276	0.0248132
24255	12638	12638_24255	Cftr	Chr6 cM	Chr6:18170686-18322767(+)	cystic fibrosis transmembrane conductance regulator	Cftr	Chr4 q22	CF transmembrane conductance regulator	-0.0869083	-0.0102258	0.0815466	0.0289491	0.0552869	0.0538025	0.0026812	0.853261	0.129604	-0.143648	-0.118586	-0.0239043	-0.0301691	0.0981346	0.186998	0.0809183	0.987911	0.391422	21	3	0.00315363	0.00304097	32.1774	0.0209474	33.7652	1.50978	2.54227	0.280514
316328	226976	226976_316328	Kansl3	Chr1 cM	Chr1:36374811-36408262(-)	KAT8 regulatory NSL complex subunit 3	Kansl3	Chr9 q21	KAT8 regulatory NSL complex subunit 3	-0.0729455	0.0469149	-0.0716121	0.0243021	0.0509242	0.0494818	0.00268556	0.35691	0.147829	-0.120577	-0.0528947	-0.168595	-0.0253142	0.146725	0.0253703	0.0809183	0.859425	0.416479	22	3	0.00778604	0.00379493	63.4572	1.08509248106632e-06	71.1794	3.46974	4.21612	0.121474
303577	67131	67131_303577	Acbd4	Chr11 cM	Chr11:102992524-103003026(+)	acyl-Coenzyme A binding domain containing 4	Acbd4	Chr10 q32.1	acyl-CoA binding domain containing 4	-0.0615441	-0.115136	-0.110139	0.0205059	0.0442284	0.0425808	0.00268845	0.00923547	0.00969343	-0.101735	-0.201822	-0.193595	-0.0213532	-0.0284498	-0.0266817	0.0809183	0.292225	0.0957172	22	3	0.00189641	0.00246295	24.9478	0.162268	24.0655	1.31692	9.51452	0.00858909
289733	237625	237625_289733	Pla2g3	Chr11 cM	Chr11:3438284-3449350(+)	phospholipase A2, group III	Pla2g3	Chr14 q21	phospholipase A2, group III	0.0781028	-0.107442	-0.071851	0.0260371	0.05647	0.0555544	0.00270267	0.0570878	0.195891	0.0270711	-0.218121	-0.180736	0.129135	0.00323719	0.0370335	0.0811984	0.528695	0.476683	20	3	0.00540666	0.00417837	30.0433	0.0260347	46.9352	1.88449	4.01889	0.134063
294236	14885	14885_294236	Gtf2h4	Chr17 cM	Chr17:35978624-35984607(-)	general transcription factor II H, polypeptide 4	Gtf2h4	Chr20 p12	general transcription factor 2H subunit 4	-0.0534323	-0.0623103	-0.0636746	0.0178262	0.0375191	0.0371123	0.00272296	0.0967615	0.0862117	-0.0883712	-0.135846	-0.136413	-0.0184935	0.0112258	0.00906413	0.081659	0.626481	0.32054	22	3	0	0.00161264	16.3026	0.637001	0	1	3.85786	0.145304
360521	216724	216724_360521	Rufy1	Chr11 cM	Chr11:50280113-50321952(-)	RUN and FYVE domain containing 1	Rufy1	Chr10 q22	RUN and FYVE domain containing 1	-0.0569292	0.0166159	-0.107705	0.0190047	0.0364465	0.0371766	0.0027396	0.648462	0.00376613	-0.0941776	-0.0548179	-0.18057	-0.0196807	0.0880497	-0.03484	0.0817212	0.954376	0.0537727	22	3	0.00140174	0.00173741	23.533	0.214682	25.2738	1.33822	10.7556	0.00461797
399489	13555	13555_399489	E2f1	Chr2 cM	Chr2:154401327-154411812(-)	E2F transcription factor 1	E2f1	Chr3 q41	E2F transcription factor 1	0.0935885	-0.016256	0.1424	0.03125	0.0651493	0.0646913	0.00274592	0.80296	0.0277203	0.0323397	-0.143946	0.0156073	0.154837	0.111434	0.269193	0.0817212	0.981402	0.172012	21	3	0.00961407	0.00595599	38.5468	0.00327671	57.9182	2.37632	6.0581	0.0483617
305353	21899	21899_305353	Tlr6	Chr5 cM	Chr5:65109374-65117440(-)	toll-like receptor 6	Tlr6	Chr14 p11	toll-like receptor 6	0.0566977	-0.0118928	0.0149315	0.0189346	0.0488127	0.0480244	0.00274989	0.807509	0.755865	0.0195866	-0.107564	-0.0791946	0.0938089	0.0837783	0.109058	0.0817212	0.98198	0.900747	21	3	2.9368910677941e-06	0.00237552	15.7047	0.613147	0.0310292	1.00031	0.403493	0.817302
296211	241694	241694_296211	Ralgapa2	Chr2 cM	Chr2:146081799-146354264(-)	Ral GTPase activating protein, alpha subunit 2 (catalytic)	Ralgapa2	Chr3 q41	Ral GTPase activating protein catalytic subunit alpha 2	-0.420741	-0.116819	-0.82908	0.140525	0.270878	0.227022	0.00275283	0.666278	0.000260221	-0.696164	-0.64773	-1.27403	-0.145317	0.414092	-0.384126	0.0817212	0.960248	0.00939186	11	3	0.0960975	0.0559022	70.5223	3.86778919784921e-12	94.6217	18.5933	14.3472	0.000766547
361035	56335	56335_361035	Mettl3	Chr14 cM	Chr14:52532298-52542585(-)	methyltransferase 3, N6-adenosine-methyltransferase complex catalytic subunit	Mettl3	Chr15 p14	methyltransferase 3, N6-adenosine-methyltransferase complex catalytic subunit	-0.0454593	0.0269772	-0.0803578	0.0151864	0.0310794	0.0304851	0.00275873	0.38539	0.00838981	-0.0752241	-0.0339373	-0.140108	-0.0156944	0.0878916	-0.020608	0.0817212	0.871922	0.0873069	22	3	0.000704627	0.00128751	22.3266	0.268305	16.6059	1.19913	10.5756	0.00505298
316573	227325	227325_316573	Dner	Chr1 cM	Chr1:84347560-84673942(-)	delta/notch-like EGF repeat containing	Dner	Chr9 q35	delta/notch-like EGF repeat containing	0.0981703	0.0559718	0.157409	0.0327962	0.0556677	0.0591678	0.00275942	0.314674	0.00780504	0.0338908	-0.0531348	0.0414426	0.16245	0.165078	0.273376	0.0817212	0.836324	0.0831093	13	3	0.00236007	0.00305069	13.4755	0.198289	34.9796	1.53798	7.08454	0.0289476
24513	56357	56357_24513	Ivd	Chr2 cM	Chr2:118692475-118713388(+)	isovaleryl coenzyme A dehydrogenase	Ivd	Chr3 q35	isovaleryl-CoA dehydrogenase	-0.103813	-0.0568774	-0.270618	0.0346816	0.0712449	0.0709546	0.00275971	0.424675	0.00013676	-0.171787	-0.196515	-0.409686	-0.035838	0.0827601	-0.131549	0.0817212	0.885849	0.00593499	22	3	0.0174329	0.00749776	139.352	2.4276169893374e-20	82.2345	5.62888	14.8084	0.000608696
293301	259050	259050_293301	Or52h7	Chr7 cM	Chr7:104213359-104214419(+)	olfactory receptor family 52 subfamily H member 7	Or52h7	Chr1 q32	olfactory receptor family 52 subfamily H member 7	-0.0979442	-0.0718647	0.120581	0.0327333	0.0564137	0.0841871	0.0027699	0.202703	0.15206	-0.1621	-0.182434	-0.0444232	-0.033788	0.0387041	0.285584	0.0817564	0.764378	0.421534	11	3	0.000140621	0.00135361	10.1685	0.253399	3.27324	1.03384	9.88657	0.00713114
688606	67044	67044_688606	Higd2a	Chr13 cM	Chr13:54738044-54738960(+)	HIG1 domain family, member 2A	Higd2al1	Chr12 p12	HIG1 hypoxia inducible domain family, member 2A-like 1	-0.105295	-0.0857851	-0.135591	0.0351911	0.0737891	0.0641455	0.00277081	0.245003	0.0345325	-0.174268	-0.230409	-0.261314	-0.0363214	0.0588388	-0.00986778	0.0817564	0.800395	0.195479	12	3	0.00593525	0.004336	27.8605	0.00100643	67.2754	3.0558	4.49171	0.105837
362431	73149	73149_362431	Clec4a3	Chr6 cM	Chr6:122929474-122946834(+)	C-type lectin domain family 4, member a3	Clec4a3	Chr4 q42	C-type lectin domain family 4, member A3	0.109785	0.0390917	0.108106	0.0367009	0.0774653	0.072183	0.00277764	0.613815	0.134219	0.0378521	-0.112738	-0.0333698	0.181717	0.190921	0.249582	0.0818115	0.949766	0.39731	22	3	0.0121827	0.00792962	40.3556	0.00293805	53.4885	2.15001	2.25031	0.324603
301085	17281	17281_301085	Fyco1	Chr9 cM	Chr9:123618565-123680964(-)	FYVE and coiled-coil domain containing 1	Fyco1	Chr8 q32	FYVE and coiled-coil domain autophagy adaptor 1	-0.0929648	0.117044	-0.0817966	0.0310933	0.0627759	0.0610107	0.00279099	0.0622558	0.180021	-0.153907	-0.00599477	-0.201375	-0.0320231	0.240082	0.0377823	0.0820582	0.546747	0.459709	22	3	0.00826617	0.00576952	38.5752	0.0050104	50.8281	2.03368	6.85828	0.0324149
50689	26417	26417_50689	Mapk3	Chr7 cM	Chr7:126358798-126364988(+)	mitogen-activated protein kinase 3	Mapk3	Chr1 q36	mitogen activated protein kinase 3	-0.128333	0.025414	-0.223318	0.0429327	0.0869613	0.0855877	0.00279732	0.770099	0.00907461	-0.21248	-0.145027	-0.391067	-0.0441868	0.195855	-0.0555692	0.0820978	0.975353	0.0917339	22	3	0.0281287	0.0116266	95.181	3.95542602356768e-12	85.4582	6.87672	7.67772	0.0215181
60660	72930	72930_60660	Ppp2r2b	Chr18 cM	Chr18:42777811-43192827(-)	protein phosphatase 2, regulatory subunit B, beta	Ppp2r2b	Chr18 p11	protein phosphatase 2, regulatory subunit B, beta	0.104582	0.0374259	0.251349	0.0349988	0.0699752	0.0700701	0.00280674	0.592756	0.000334363	0.0359852	-0.0997229	0.114014	0.173178	0.174575	0.388684	0.0822281	0.945779	0.0110554	22	3	0.0149291	0.00730147	55.5105	1.94081870750401e-05	72.1017	3.58444	13.1175	0.00141763
29242	12351	12351_29242	Car4	Chr11 cM	Chr11:84848612-84856870(+)	carbonic anhydrase 4	Car4	Chr10 q26	carbonic anhydrase 4	-0.166255	0.0800535	-0.206804	0.0556652	0.113388	0.112002	0.00282006	0.48018	0.064828	-0.275357	-0.142183	-0.426323	-0.0571534	0.30229	0.0127146	0.0823415	0.913684	0.274595	22	3	0.0476344	0.0192799	85.9962	1.68511507828382e-10	85.1899	6.75215	5.05444	0.0798809
499322	107373	107373_499322	Fam111a	Chr19 cM	Chr19:12550874-12567133(+)	family with sequence similarity 111, member A	Fam111a	Chr1 q43	FAM111 trypsin like peptidase A	0.110745	0.0336845	0.168813	0.0370801	0.0828748	0.0798223	0.0028206	0.684412	0.034442	0.0380693	-0.128747	0.012364	0.183421	0.196116	0.325262	0.0823415	0.964186	0.195286	21	3	0.0138982	0.00859691	39.6177	0.00235229	57.9861	2.38016	4.73185	0.0938625
362914	76773	76773_362914	Ntaq1	Chr15 cM	Chr15:58004773-58022061(+)	N-terminal glutamine amidase 1	Ntaq1	Chr7 q33	N-terminal glutamine amidase 1	-0.0713865	-0.00207815	-0.0860589	0.0239075	0.0489206	0.050901	0.00282703	0.966116	0.0908923	-0.118244	-0.0979608	-0.185823	-0.0245287	0.0938045	0.0137053	0.0823836	0.998456	0.328335	20	3	0.00358432	0.00321064	30.7447	0.0214482	38.4347	1.62429	3.29796	0.192246
297388	78653	78653_297388	Bola3	Chr6 cM	Chr6:83326129-83337118(+)	bolA family member 3	Bola3	Chr4 q34	bolA family member 3	-0.0374184	0.0429832	-0.0122615	0.0125353	0.0343947	0.0361538	0.00283549	0.211408	0.734498	-0.0619872	-0.0244292	-0.0831217	-0.0128496	0.110396	0.0585987	0.0824842	0.77072	0.890286	22	3	3.58391009786547e-06	0.000740891	17.8661	0.531401	0.101359	1.00101	4.7663	0.0922594
116464	56406	56406_116464	Ncoa6	Chr2 cM	Chr2:155232585-155315741(-)	nuclear receptor coactivator 6	Ncoa6	Chr3 q41-q42	nuclear receptor coactivator 6	0.0462046	-0.0252993	0.0516731	0.0154878	0.0336919	0.0345674	0.00285166	0.452712	0.134953	0.0158491	-0.0913343	-0.0160777	0.0765601	0.0407357	0.119424	0.0828085	0.900544	0.398054	22	3	0.000431887	0.00126807	22.1625	0.276244	9.84608	1.10921	5.47769	0.064645
291939	109136	109136_291939	Mmaa	Chr8 cM	Chr8:79990227-80021566(-)	methylmalonic aciduria (cobalamin deficiency) type A	Mmaa	Chr19 q11	metabolism of cobalamin associated A	-0.0796465	-0.0219431	-0.135192	0.0267045	0.0571969	0.0557293	0.00285891	0.701244	0.0152721	-0.131986	-0.134047	-0.244419	-0.0273067	0.0901608	-0.0259642	0.0828733	0.966106	0.123823	21	3	0.00665957	0.00433383	38.7034	0.00312271	55.1577	2.23004	6.28389	0.0431988
360692	67102	67102_360692	D16Ertd472e	Chr16 cM	Chr16:78337224-78373576(-)	DNA segment, Chr 16, ERATO Doi 472, expressed	C11h21orf91	Chr11 q11	similar to human chromosome 21 open reading frame 91	-0.19164	0.1848	-0.287004	0.0643077	0.13251	0.128546	0.00288204	0.163133	0.0255687	-0.317681	-0.0749151	-0.538949	-0.0655992	0.444516	-0.0350591	0.0833973	0.724018	0.165449	22	3	0.0722736	0.0263371	256.439	1.53283284075348e-43	91.9873	12.4801	9.39464	0.0091197
24588	18040	18040_24588	Nefm	Chr14 cM	Chr14:68356994-68362453(-)	neurofilament, medium polypeptide	Nefm	Chr15 p12	neurofilament medium chain	0.120784	0.00760756	0.183175	0.040567	0.0818555	0.0805967	0.00290709	0.925952	0.0230422	0.0412742	-0.152826	0.0252082	0.200294	0.168041	0.341142	0.0839504	0.993089	0.155891	22	3	0.021508	0.0102502	62.9743	1.29788375604638e-06	74.7746	3.96426	5.33853	0.0693032
296577	71103	71103_296577	Glt6d1	Chr2 cM	Chr2:25683871-25705860(-)	glycosyltransferase 6 domain containing 1	Glt6d1	Chr3 p13	glycosyltransferase 6 domain containing 1	-0.0944789	-0.131292	-0.0220738	0.0317434	0.0628801	0.053538	0.00291722	0.0367996	0.680118	-0.156695	-0.254535	-0.127006	-0.0322629	-0.00804966	0.0828588	0.0839504	0.459022	0.862199	15	3	0.00276691	0.00361809	16.7874	0.157772	30.9599	1.44843	4.38484	0.111646
365410	76303	76303_365410	Osbp	Chr19 cM	Chr19:11943305-11971476(+)	oxysterol binding protein	Osbp	Chr1 q43	oxysterol binding protein	0.0425668	0.0311144	0.0907644	0.014302	0.0276637	0.0287055	0.00291759	0.260701	0.00156738	0.0145355	-0.0231055	0.0345025	0.0705981	0.0853343	0.147026	0.0839504	0.807168	0.0314415	20	3	0.000651655	0.00101996	19.438	0.303981	20.5278	1.2583	10.0092	0.00670698
58945	56455	56455_58945	Dynll1	Chr5 cM	Chr5:115435129-115438995(-)	dynein light chain LC8-type 1	Dynll1	Chr12 q16	dynein light chain LC8-type 1	-0.0502248	0.0153243	-0.103578	0.0168773	0.0353084	0.0350846	0.00292152	0.664279	0.00315481	-0.0833038	-0.0538789	-0.172343	-0.0171459	0.0845275	-0.0348135	0.0839504	0.95892	0.0480032	20	3	0.00170809	0.00173094	26.1866	0.0711267	33.761	1.50969	11.0133	0.00405962
363545	74763	74763_363545	Naa60	Chr16 cM	Chr16:3690365-3722645(+)	N(alpha)-acetyltransferase 60, NatF catalytic subunit	Naa60	Chr10 q12	N(alpha)-acetyltransferase 60, NatF catalytic subunit	-0.0412995	-0.0256666	-0.0378463	0.0138813	0.028354	0.029298	0.00292806	0.365349	0.196437	-0.0685063	-0.0812394	-0.0952693	-0.0140927	0.0299062	0.0195768	0.0839919	0.863163	0.477008	21	3	0	0.00102749	18.8711	0.3998	0	1	1.85019	0.396494
359728	224624	224624_359728	Rab40c	Chr17 cM	Chr17:26101088-26138688(-)	Rab40C, member RAS oncogene family	Rab40c	Chr10 q12	Rab40c, member RAS oncogene family	-0.0868365	-0.164711	-0.163391	0.0291961	0.0604295	0.0583403	0.00293705	0.00641693	0.0050999	-0.14406	-0.283151	-0.277736	-0.0296132	-0.0462718	-0.0490462	0.0841035	0.251068	0.0644087	22	3	0.0107544	0.00524799	63.4838	1.07443575189493e-06	71.4333	3.50058	11.5983	0.00303013
362676	66469	66469_362676	Prxl2b	Chr4 cM	Chr4:154980884-154983522(-)	peroxiredoxin like 2B	Prxl2b	Chr5 q36	peroxiredoxin like 2B	-0.0632261	-0.0142539	-0.110693	0.0212673	0.0410194	0.0428595	0.00294974	0.728222	0.00980296	-0.104909	-0.0946504	-0.194697	-0.021543	0.0661426	-0.0266903	0.0843206	0.970806	0.0960155	21	3	0.00186728	0.00233373	22.8174	0.197705	25.9695	1.35079	6.88686	0.031955
64515	107995	107995_64515	Cdc20	Chr4 cM	Chr4:118290098-118294540(-)	cell division cycle 20	Cdc20	Chr5 q36	cell division cycle 20	0.0775968	0.0657829	0.105387	0.0261181	0.0601042	0.0578152	0.00296838	0.273744	0.0683288	0.0264062	-0.0520192	-0.00792831	0.128787	0.183585	0.218703	0.0847068	0.814142	0.282383	22	3	0.0053044	0.00416272	33.9362	0.0186985	44.1347	1.79002	3.39216	0.183401
25537	19878	19878_25537	Rock2	Chr12 cM	Chr12:16944896-17037824(+)	Rho-associated coiled-coil containing protein kinase 2	Rock2	Chr6 q16	Rho-associated coiled-coil containing protein kinase 2	0.0948425	0.0614589	0.217703	0.0319337	0.0668214	0.0642013	0.00297818	0.357704	0.000696542	0.0322536	-0.0695087	0.0918703	0.157431	0.192426	0.343535	0.0848396	0.859602	0.0184575	22	3	0.0145588	0.00646432	90.4718	2.73608837927984e-11	77.1616	4.3786	11.5187	0.00315313
302937	72615	72615_302937	Anks3	Chr16 cM	Chr16:4759300-4782069(-)	ankyrin repeat and sterile alpha motif domain containing 3	Anks3	Chr10 q12	ankyrin repeat and sterile alpha motif domain containing 3	-0.0667899	0.0160986	-0.0990197	0.0224932	0.0472119	0.0469412	0.00298441	0.733114	0.0349065	-0.110876	-0.076435	-0.191023	-0.0227041	0.108632	-0.00701663	0.0848704	0.97162	0.196635	22	3	0.00420875	0.00304617	34.5671	0.0157398	49.0072	1.96106	5.95004	0.0510464
361385	66916	66916_361385	Ndufb7	Chr8 cM	Chr8:84293387-84298252(+)	NADH:ubiquinone oxidoreductase subunit B7	Ndufb7	Chr19 q11	NADH:ubiquinone oxidoreductase subunit B7	-0.0400333	-0.0118372	-0.0960452	0.0134885	0.0293745	0.0347527	0.00299783	0.686967	0.00571537	-0.0664702	-0.0694102	-0.164159	-0.0135963	0.0457359	-0.0279312	0.0851052	0.96459	0.0692578	21	3	0	0.000588845	18.1386	0.446556	0	1	10.9674	0.00415401
282834	66700	66700_282834	Chmp3	Chr6 cM	Chr6:71520820-71559593(+)	charged multivesicular body protein 3	Chmp3	Chr4 q32	charged multivesicular body protein 3	0.0375162	0.0326609	0.064344	0.0126597	0.0260393	0.027952	0.00304217	0.209735	0.0213381	0.0127037	-0.0183751	0.00955912	0.0623287	0.0836969	0.119129	0.0859684	0.768566	0.148736	22	3	4.15772044234577e-06	0.000768995	20.2987	0.376807	0.13655	1.00137	5.30965	0.0703112
306766	97820	97820_306766	4833439L19Rik	Chr13 cM	Chr13:54699031-54713195(-)	RIKEN cDNA 4833439L19 gene	Kiaa1191	Chr17 p14	KIAA1191 homolog	-0.0525475	0.046821	-0.0289315	0.017733	0.0247288	0.0358052	0.00304404	0.0583076	0.419076	-0.0873037	-0.00164658	-0.0991083	-0.0177914	0.0952885	0.0412453	0.0859684	0.534589	0.687524	16	3	0	0.000638288	5.50794	0.962246	0	1	4.92234	0.0853349
29430	15114	15114_29430	Hap1	Chr11 cM	Chr11:100238153-100246954(-)	huntingtin-associated protein 1	Hap1	Chr10 q31	huntingtin-associated protein 1	-0.182488	-0.0251036	-0.309873	0.0615887	0.127367	0.122979	0.0030464	0.843752	0.0117448	-0.3032	-0.274738	-0.550908	-0.0617767	0.22453	-0.0688384	0.0859684	0.987887	0.106596	22	3	0.0569326	0.0238679	95.0369	4.19790080811806e-12	84.6005	6.49374	6.64389	0.0360825
307035	75739	75739_307035	Mpp7	Chr18 cM	Chr18:7347959-7626866(-)	membrane protein, palmitoylated 7 (MAGUK p55 subfamily member 7)	Mpp7	Chr17 q12.1	MAGUK p55 scaffold protein 7	0.111023	-0.047486	0.141166	0.0374728	0.0751532	0.0761522	0.00304908	0.527481	0.0637765	0.0375771	-0.194783	-0.00808924	0.184468	0.0998115	0.290422	0.0859684	0.928307	0.272168	20	3	0.00992781	0.00825479	29.2651	0.0321582	43.09	1.75716	4.85229	0.0883769
362619	100340	100340_362619	Smpdl3b	Chr4 cM	Chr4:132460277-132484558(-)	sphingomyelin phosphodiesterase, acid-like 3B	Smpdl3b	Chr5 q36	sphingomyelin phosphodiesterase, acid-like 3B	-0.152984	0.0892611	-0.296833	0.0516495	0.106639	0.103661	0.00305686	0.402572	0.00418977	-0.254215	-0.119748	-0.500004	-0.0517526	0.29827	-0.0936621	0.0860407	0.877858	0.0571124	22	3	0.0392135	0.0169544	93.0261	9.60852505750319e-12	83.3046	5.98968	11.1911	0.00371443
500943	71544	71544_500943	Arhgap42	Chr9 cM	Chr9:8994330-9239106(-)	Rho GTPase activating protein 42	Arhgap42	Chr8 q11	Rho GTPase activating protein 42	0.200174	0.13327	0.343305	0.0676245	0.130361	0.11583	0.00307565	0.306632	0.00303796	0.0676319	-0.122233	0.116283	0.332715	0.388774	0.570328	0.0862816	0.832716	0.0468517	12	3	0.0219167	0.014294	33.7378	9.9283735576272e-05	79.6888	4.9234	8.81778	0.0121687
297725	67623	67623_297725	Tm7sf3	Chr6 cM	Chr6:146503774-146536103(-)	transmembrane 7 superfamily member 3	Tm7sf3	Chr4 q44	transmembrane 7 superfamily member 3	-0.0550559	-0.0355974	-0.0890176	0.0185996	0.0398883	0.040768	0.00307588	0.372164	0.0289976	-0.0915105	-0.113777	-0.168921	-0.0186013	0.0425822	-0.0091139	0.0862816	0.864984	0.176441	20	3	0.00229055	0.00199375	26.8626	0.0601146	41.4459	1.70782	4.77975	0.0916413
500316	54137	54137_500316	Acrbp	Chr6 cM	Chr6:125026890-125040228(+)	proacrosin binding protein	Acrbp	Chr4 q42	acrosin binding protein	-0.0698855	0.00855852	-0.0517758	0.0236243	0.0525192	0.0511298	0.00309432	0.87055	0.311234	-0.116188	-0.0943773	-0.151988	-0.0235828	0.111494	0.0484367	0.0866514	0.988633	0.597063	22	3	0.00281526	0.00351557	18.7846	0.470732	24.7612	1.3291	1.43565	0.487812
24666	19042	19042_24666	Ppm1a	Chr12 cM	Chr12:72804231-72846593(+)	protein phosphatase 1A, magnesium dependent, alpha isoform	Ppm1a	Chr6 q24	protein phosphatase, Mg2+/Mn2+ dependent, 1A	0.0677353	-0.0215691	0.0945006	0.0229102	0.0481691	0.0471949	0.00311092	0.654313	0.0452472	0.0228322	-0.115979	0.00200034	0.112638	0.0728405	0.187001	0.0868638	0.956311	0.224456	22	3	0.00708224	0.00339532	73.9701	1.98812782313798e-08	72.5336	3.64081	5.41534	0.0666919
310155	268783	268783_310155	Mtmr12	Chr15 cM	Chr15:12205056-12272326(+)	myotubularin related protein 12	Mtmr12	Chr2 q16	myotubularin related protein 12	-0.0627106	-0.0749468	-0.0890887	0.0212117	0.0437328	0.0414819	0.00311243	0.086576	0.0317412	-0.104285	-0.160662	-0.170392	-0.0211363	0.010768	-0.00778578	0.0868638	0.60863	0.185323	22	3	0.00303918	0.00259157	31.7782	0.0330992	38.4208	1.62393	5.87569	0.0529797
293052	57444	57444_293052	Isg20	Chr7 cM	Chr7:78563172-78570144(+)	interferon-stimulated protein	Isg20	Chr1 q31	interferon stimulated exonuclease gene 20	0.0662673	-0.073263	0.0425786	0.0224305	0.0550552	0.0557019	0.00313332	0.183282	0.444628	0.0223045	-0.181169	-0.0665952	0.11023	0.0346433	0.151752	0.0872989	0.742508	0.707064	21	3	0.00121563	0.00290874	21.0994	0.274429	11.7662	1.13335	5.49145	0.0642017
305120	231571	231571_305120	Rpap2	Chr5 cM	Chr5:107745239-107809704(+)	RNA polymerase II associated protein 2	Rpap2	Chr14 p22	RNA polymerase II associated protein 2	0.0467521	-0.0325166	0.0391616	0.0158345	0.0355641	0.0364637	0.00315168	0.360554	0.282828	0.015717	-0.102221	-0.0323059	0.0777871	0.0371877	0.110629	0.0875365	0.860576	0.570716	22	3	0.000742262	0.00146057	26.6811	0.112304	15.1823	1.179	4.02255	0.133818
363227	109019	109019_363227	Nabp1	Chr1 cM	Chr1:51505021-51517584(-)	nucleic acid binding protein 1	Nabp1	Chr9 q22	nucleic acid binding protein 1	-0.0718028	0.00321708	-0.0434563	0.0243196	0.0539366	0.0507372	0.00315246	0.952438	0.391723	-0.119468	-0.102497	-0.142899	-0.0241373	0.108931	0.0559868	0.0875365	0.997636	0.668987	21	3	0.000990705	0.00305343	22.0583	0.229407	9.49661	1.10493	1.02643	0.598569
25296	12159	12159_25296	Bmp4	Chr14 cM	Chr14:46620982-46628126(-)	bone morphogenetic protein 4	Bmp4	Chr15 p14	bone morphogenetic protein 4	0.0736474	-0.00352018	0.00694916	0.0249535	0.0520034	0.049631	0.00316354	0.946031	0.888647	0.0247394	-0.105445	-0.0903259	0.122555	0.0984047	0.104224	0.0876966	0.996559	0.958592	22	3	6.55892352600396e-05	0.00344326	17.6113	0.548527	0.495963	1.00498	0.033621	0.98333
292735	192192	192192_292735	Shkbp1	Chr7 cM	Chr7:27041558-27055444(-)	Sh3kbp1 binding protein 1	Shkbp1	Chr1 q21	Sh3kbp1 binding protein 1	-0.0679399	-0.0188312	0.00348723	0.0230346	0.048292	0.04483	0.00318315	0.696577	0.937997	-0.113087	-0.113482	-0.084378	-0.022793	0.0758194	0.0913525	0.087794	0.965026	0.978578	22	3	0.00441897	0.00314806	35.9338	0.0107549	50.6685	2.0271	0.184898	0.911696
64533	103711	103711_64533	Pnpo	Chr11 cM	Chr11:96828651-96834812(-)	pyridoxine 5'-phosphate oxidase	Pnpo	Chr10	pyridoxamine 5'-phosphate oxidase	0.0538284	-0.0715043	0.0613533	0.0182507	0.0348277	0.0391017	0.00318401	0.0400643	0.116632	0.0180577	-0.139765	-0.0152846	0.0895992	-0.00324319	0.137991	0.087794	0.468888	0.372526	18	3	0	0.00129747	6.71811	0.965005	0	1	13.6738	0.00107342
362873	54712	54712_362873	Plxnc1	Chr10 cM	Chr10:94626728-94780697(-)	plexin C1	Plxnc1	Chr7 q13	plexin C1	-0.124708	-0.104938	-0.209629	0.042285	0.0840441	0.0626136	0.00318566	0.211809	0.000814009	-0.207585	-0.269661	-0.33235	-0.0418312	0.0597855	-0.0869091	0.087794	0.771211	0.0202508	14	3	0.00407486	0.00474231	16.3319	0.129251	36.9203	1.5853	11.21	0.00367936
25390	11933	11933_25390	Atp1b3	Chr9 cM	Chr9:96214708-96246368(-)	ATPase, Na+/K+ transporting, beta 3 polypeptide	Atp1b3	Chr8 q31	ATPase Na+/K+ transporting subunit beta 3	0.103615	0.0632635	0.2004	0.035136	0.0703966	0.0707081	0.00318835	0.368827	0.00459418	0.0347498	-0.0747113	0.0618149	0.17248	0.201238	0.338985	0.087794	0.864551	0.0602357	22	3	0.0155409	0.00701423	64.8926	6.35591622661634e-07	78.3722	4.62368	8.03633	0.0179859
304073	56173	56173_304073	Cldn14	Chr16 cM	Chr16:93715919-93809696(-)	claudin 14	Cldn14	Chr11 q11	claudin 14	0.0772991	0.0359086	-0.0718345	0.0262287	0.0531246	0.0433411	0.00320751	0.499084	0.0974341	0.0258918	-0.0682136	-0.156782	0.128706	0.140031	0.0131125	0.0881127	0.918535	0.339763	19	3	0.00192592	0.00240818	19.1771	0.259586	28.5727	1.40002	3.72098	0.155596
498153	80290	80290_498153	Gpr146	Chr5 cM	Chr5:139363452-139382170(+)	G protein-coupled receptor 146	Gpr146	Chr12 q11	G protein-coupled receptor 146	-0.0477426	-0.0161043	-0.0864697	0.0162038	0.0338275	0.0327478	0.00321507	0.634023	0.00827913	-0.0795015	-0.082405	-0.150654	-0.0159838	0.0501963	-0.0222851	0.0881127	0.951202	0.0865922	22	3	0	0.00146387	15.8014	0.670485	0	1	7.29432	0.026065
286937	58869	58869_286937	Pex5l	Chr3 cM	Chr3:33003557-33197396(-)	peroxisomal biogenesis factor 5-like	Pex5l	Chr2 q24	peroxisomal biogenesis factor 5-like	0.0832987	-0.114001	0.0536495	0.0282722	0.0588919	0.0599557	0.00321595	0.0528961	0.370884	0.0278861	-0.229427	-0.0638615	0.138711	0.00142493	0.17116	0.0881127	0.515808	0.650022	22	3	0.00706894	0.00477803	37.9309	0.00605596	51.2835	2.05269	7.01523	0.0299683
140928	241489	241489_140928	Pde11a	Chr2 cM	Chr2:75819485-76169118(-)	phosphodiesterase 11A	Pde11a	Chr3 q23-q24	phosphodiesterase 11A	-0.20486	0.197058	-0.256067	0.0695878	0.146224	0.150919	0.00324096	0.177774	0.08975	-0.34125	-0.0895363	-0.551863	-0.0684705	0.483652	0.0397288	0.0886508	0.735909	0.326617	15	3	0.0309279	0.0228042	27.5872	0.00635437	62.2782	2.65099	7.85188	0.0197236
81512	16840	16840_81512	Cnmd	Chr14 cM	Chr14:79875130-79899610(-)	chondromodulin	Cnmd	Chr15 q12	chondromodulin	0.107541	0.0297765	-0.0774565	0.0365496	0.0837905	0.0806728	0.00325747	0.722314	0.336989	0.0359052	-0.13445	-0.235572	0.179177	0.194003	0.0806594	0.0889549	0.970806	0.62018	19	3	0	0.00462041	11.3214	0.789227	0	1	1.95116	0.376975
311842	227693	227693_311842	Zer1	Chr2 cM	Chr2:29987295-30014597(-)	zyg-11 related, cell cycle regulator	Zer1	Chr3 p12	zyg-11 related, cell cycle regulator	-0.045549	-0.0771646	-0.151417	0.0154996	0.0387913	0.0410308	0.00329574	0.0466764	0.000223975	-0.0759277	-0.153194	-0.231835	-0.0151703	-0.00113507	-0.0709977	0.0898512	0.496371	0.00855148	17	3	3.16239927621143e-06	0.000867594	16.0181	0.31227	0.0882106	1.00088	13.9489	0.00093549
81514	16981	16981_81514	Lrrn3	Chr12 cM	Chr12:41501667-41536056(-)	leucine rich repeat protein 3, neuronal	Lrrn3	Chr6 q21	leucine rich repeat neuronal 3	-0.0976685	0.0644972	-0.218735	0.0332432	0.0672262	0.0677088	0.00330339	0.337354	0.00123561	-0.162824	-0.0672637	-0.351442	-0.032513	0.196258	-0.0860286	0.0899112	0.850944	0.026991	21	3	0.014746	0.00678965	62.7483	7.30417814339843e-07	78.5242	4.65641	14.1976	0.000826115
360526	18452	18452_360526	P4ha2	Chr11 cM	Chr11:53991750-54022494(+)	procollagen-proline, 2-oxoglutarate 4-dioxygenase (proline 4-hydroxylase), alpha II polypeptide	P4ha2	Chr10 q22	prolyl 4-hydroxylase subunit alpha 2	-0.0957828	0.0220994	-0.185443	0.03261	0.0676631	0.0658616	0.00331168	0.743963	0.00486785	-0.159697	-0.110518	-0.31453	-0.0318683	0.154717	-0.0563569	0.0899882	0.972691	0.0623372	22	3	0.0141802	0.00682166	77.3346	5.33185619564385e-09	74.7946	3.9674	9.32525	0.00944165
292999	269941	269941_292999	Chsy1	Chr7 cM	Chr7:65759263-65823546(+)	chondroitin sulfate synthase 1	Chsy1	Chr1 q22	chondroitin sulfate synthase 1	-0.0487813	0.0454817	-0.0417922	0.0166151	0.0333846	0.0321257	0.00332515	0.173086	0.193295	-0.0813463	-0.0199509	-0.104757	-0.0162163	0.110914	0.0211731	0.0902056	0.732041	0.474506	22	3	0.00127029	0.00159376	22.0206	0.283234	25.1262	1.33558	4.5825	0.10114
303673	68572	68572_303673	Mrpl58	Chr11 cM	Chr11:115294578-115303500(+)	mitochondrial ribosomal protein L58	Mrpl58	Chr10 q32.1	mitochondrial ribosomal protein L58	-0.0397612	0.00129138	-0.0493473	0.0135513	0.0281044	0.0287501	0.00334498	0.963351	0.0860845	-0.0663214	-0.0537923	-0.105696	-0.0132011	0.056375	0.0070018	0.0905947	0.998456	0.320434	21	3	2.41368802746639e-05	0.00108178	19.9747	0.334248	0.651474	1.00656	3.46922	0.176469
29565	13629	13629_29565	Eef2	Chr10 cM	Chr10:81012465-81018332(+)	eukaryotic translation elongation factor 2	Eef2	Chr7 q11	eukaryotic translation elongation factor 2	-0.0481936	-0.0154064	-0.0390144	0.0164297	0.0339008	0.0264211	0.0033536	0.6495	0.139772	-0.0803952	-0.0818507	-0.0907988	-0.0159919	0.0510378	0.0127699	0.0906793	0.95488	0.404314	21	3	1.10841385134456e-06	0.000914673	19.3964	0.367803	0.0291665	1.00029	2.18488	0.335397
690358	100042784	100042784_690358	Prdm11	Chr2 cM	Chr2:92802363-92876512(-)	PR domain containing 11	Prdm11	Chr3 q31	PR/SET domain 11	-0.113529	-0.0470077	-0.116444	0.0387287	0.0796089	0.0732216	0.00337445	0.554867	0.111769	-0.189436	-0.203038	-0.259955	-0.0376222	0.109023	0.0270681	0.090981	0.93454	0.363758	18	3	0.0148256	0.00826179	52.1979	5.23830938005975e-06	70.6407	3.40607	2.61495	0.270502
407758	320864	320864_407758	Krt26	Chr11 cM	Chr11:99219376-99228792(-)	keratin 26	Krt26	Chr10 q31	keratin 26	-0.0951914	0.0470463	0.0803173	0.0324779	0.0678114	0.0644974	0.00337915	0.487819	0.213029	-0.158847	-0.0858617	-0.0460953	-0.0315359	0.179954	0.20673	0.090981	0.917351	0.496878	20	3	0.00344953	0.00437675	18.3181	0.369046	25.9359	1.35018	1.63093	0.442433
500981	80902	80902_500981	Zfp202	Chr9 cM	Chr9:40103612-40124900(+)	zinc finger protein 202	Zfp202	Chr8 q22	zinc finger protein 202	-0.0512585	-0.0458067	-0.117315	0.0174898	0.0371924	0.0376306	0.00338131	0.218093	0.00182364	-0.0855379	-0.118702	-0.19107	-0.0169791	0.027089	-0.0435605	0.090981	0.777898	0.0344628	22	3	0.00123943	0.00181558	23.3137	0.223805	21.0243	1.26621	9.72302	0.00773879
NA	69082	69082_NA	Zc3h15	Chr2 cM	Chr2:83474922-83494961(+)	zinc finger CCCH-type containing 15	NA	NA	NA	0.0631384	-0.0791322	-0.0138872	0.0215701	0.0482597	0.0449711	0.00342108	0.101064	0.757471	0.0208618	-0.173719	-0.102029	0.105415	0.015455	0.0742545	0.0919012	0.635029	0.90104	12	3	0.000743482	0.00194095	10.0998	0.342463	17.209	1.20786	3.28399	0.193593
313021	52174	52174_313021	Tmem222	Chr4 cM	Chr4:132993356-133005101(-)	transmembrane protein 222	Tmem222	Chr5 q36	transmembrane protein 222	-0.0405623	-0.0524626	-0.0701852	0.0138667	0.0296161	0.0295887	0.00344282	0.07649	0.017691	-0.0677405	-0.110509	-0.128178	-0.013384	0.00558376	-0.0121923	0.0922148	0.581923	0.13422	19	3	0.000997626	0.00109576	22.5162	0.127293	31.9977	1.47054	6.35217	0.0417487
292778	69920	69920_292778	Polr2i	Chr7 cM	Chr7:29931499-29932812(+)	polymerase (RNA) II (DNA directed) polypeptide I	Polr2i	Chr1 q21	RNA polymerase II subunit I	-0.0397745	-0.0274459	-0.0973673	0.0135979	0.0267863	0.0298465	0.00344394	0.30554	0.00110524	-0.0664259	-0.0799461	-0.155865	-0.0131232	0.0250543	-0.0388692	0.0922148	0.832025	0.0252959	22	3	7.62352863978891e-07	0.000825396	11.073	0.921358	0.0204065	1.0002	10.9185	0.00425676
315422	77116	77116_315422	Mtmr2	Chr9 cM	Chr9:13659706-13717777(+)	myotubularin related protein 2	Mtmr2	Chr8 q12	myotubularin related protein 2	0.045362	0.0038228	0.0711217	0.0155302	0.0322791	0.031472	0.00349037	0.905728	0.023831	0.0149233	-0.0594432	0.00943777	0.0758007	0.0670888	0.132806	0.0931844	0.993089	0.159137	22	3	0.0013379	0.00148243	37.8837	0.00614022	28.6485	1.40151	5.49723	0.0640166
288475	53324	53324_288475	Nptx2	Chr5 cM	Chr5:144482712-144494288(+)	neuronal pentraxin 2	Nptx2	Chr12 p11	neuronal pentraxin 2	0.26368	-0.153528	0.397918	0.0902963	0.180325	0.181065	0.00349852	0.394549	0.0279744	0.0867021	-0.506959	0.0430358	0.440657	0.199902	0.752799	0.0931844	0.876045	0.173007	22	3	0.125645	0.0492671	118.772	1.88132278786711e-16	91.4454	11.6897	6.96822	0.030681
360814	19415	19415_360814	Rasal1	Chr5 cM	Chr5:120786877-120817662(+)	RAS protein activator like 1 (GAP1 like)	Rasal1	Chr12 q16	RAS protein activator like 1	-0.0967981	-0.0565387	-0.140631	0.0331561	0.0671836	0.0675846	0.0035063	0.400037	0.0374513	-0.161783	-0.188216	-0.273094	-0.0318134	0.0751388	-0.00816734	0.0931844	0.877639	0.203667	22	3	0.0129184	0.00693273	53.8742	3.45145851725944e-05	64.863	2.846	4.4165	0.109893
305451	231130	231130_305451	Tnip2	Chr5 cM	Chr5:34653440-34671323(-)	TNFAIP3 interacting protein 2	Tnip2	Chr14 q21	TNFAIP3 interacting protein 2	-0.178013	-0.0584736	-0.294874	0.0609768	0.119248	0.0999684	0.00350747	0.623884	0.00318109	-0.297526	-0.292195	-0.490808	-0.0585011	0.175248	-0.0989397	0.0931844	0.949995	0.0482695	14	3	0.0167878	0.0116258	32.4224	0.000652316	66.829	3.01468	9.22347	0.00993458
362521	52076	52076_362521	Tmem38b	Chr4 cM	Chr4:53826045-53862019(+)	transmembrane protein 38B	Tmem38b	Chr5 q24	transmembrane protein 38B	-0.0502989	-0.0191106	-0.107746	0.0172299	0.0359391	0.0372512	0.0035084	0.5949	0.003823	-0.0840689	-0.08955	-0.180757	-0.0165289	0.0513288	-0.0347347	0.0931844	0.945779	0.0542656	22	3	0	0.00165341	10.466	0.9405	0	1	9.09326	0.0106029
100362121	107986	107986_100362121	Ddb2	Chr2 cM	Chr2:91041917-91067327(-)	damage specific DNA binding protein 2	Ddb2	Chr3	damage specific DNA binding protein 2	-0.0528601	0.00639656	-0.104254	0.0181145	0.0388302	0.0380861	0.00352164	0.869155	0.00619422	-0.0883639	-0.0697093	-0.178901	-0.0173563	0.0825024	-0.0296064	0.0933067	0.988583	0.0726654	21	3	0.00077605	0.00203101	19.853	0.341157	11.8589	1.13455	9.29404	0.00959015
683891	434778	434778_683891	Ccdc160	ChrX cM	ChrX:51880077-51888345(+)	coiled-coil domain containing 160	Ccdc160	ChrX	coiled-coil domain containing 160	-0.140557	0.0367278	-0.0637519	0.048171	0.0996258	0.0683657	0.00352431	0.712383	0.351072	-0.23497	-0.158535	-0.197746	-0.0461433	0.231991	0.0702425	0.0933067	0.969207	0.631408	14	3	0.00252243	0.0054225	14.5464	0.204219	18.594	1.22841	1.50288	0.471687
361877	66970	66970_361877	Ssbp2	Chr13 cM	Chr13:91608402-91851548(+)	single-stranded DNA binding protein 2	Ssbp2	Chr2 q12	single-stranded DNA binding protein 2	-0.189975	0.0226815	-0.210833	0.0651253	0.126433	0.107009	0.00353343	0.857627	0.0488113	-0.317618	-0.225123	-0.420567	-0.0623314	0.270486	-0.00109926	0.0933113	0.988241	0.234175	14	3	0.025652	0.0133831	63.707	1.88488905791225e-09	84.8872	6.61689	4.92509	0.085218
290946	69577	69577_290946	Fastkd3	Chr13 cM	Chr13:68730353-68740457(+)	FAST kinase domains 3	Fastkd3	Chr1	FAST kinase domains 3	-0.0604067	0.0624059	-0.0336216	0.0207095	0.0444924	0.0433202	0.00353581	0.160731	0.437679	-0.100997	-0.0247977	-0.118528	-0.0198167	0.149609	0.0512844	0.0933113	0.721184	0.702134	22	3	0.00440598	0.00272714	41.2872	0.00220962	55.4751	2.24593	3.97211	0.137236
171500	29819	29819_171500	Stau2	Chr1 cM	Chr1:16298898-16590336(-)	staufen double-stranded RNA binding protein 2	Stau2	Chr5 q11	staufen double-stranded RNA binding protein 2	0.0420595	0.0452229	0.141491	0.0144244	0.0354214	0.0366133	0.00354712	0.201704	0.000111335	0.0137882	-0.0242018	0.06973	0.0703308	0.114648	0.213252	0.0934603	0.763282	0.00517974	18	3	0	0.000943223	15.1605	0.439916	0	1	18.3209	0.000105114
84423	18188	18188_84423	Nrtn	Chr17 cM	Chr17:57058325-57064530(-)	neurturin	Nrtn	Chr9 q11	neurturin	0.0775593	0.0183622	0.160958	0.0266193	0.0569062	0.0537429	0.00357233	0.746941	0.00274485	0.0253864	-0.0931718	0.0556235	0.129732	0.129896	0.266292	0.0939745	0.973106	0.0447895	21	3	0.00292484	0.00378013	19.8306	0.342436	24.3999	1.32275	9.78722	0.00749432
171046	21423	21423_171046	Tcf3	Chr10 cM	Chr10:80245348-80269481(-)	transcription factor 3	Tcf3	Chr7 q11	transcription factor 3	-0.0416086	-0.00053959	-0.043075	0.014286	0.0322181	0.0342017	0.00358489	0.986638	0.207871	-0.0696085	-0.0636859	-0.110109	-0.0136086	0.0626067	0.023959	0.0940584	1	0.490785	20	3	2.00419788999689e-05	0.00094067	13.2173	0.721523	0.542736	1.00546	2.24037	0.326219
498726	328234	328234_498726	Rnf182	Chr13 cM	Chr13:43769186-43824421(+)	ring finger protein 182	Rnf182	Chr17 p14	ring finger protein 182	-0.06358	-0.123936	-0.166084	0.0218311	0.0497069	0.0485676	0.00358705	0.0126552	0.000627037	-0.106368	-0.221359	-0.261275	-0.0207919	-0.0265119	-0.0708931	0.0940584	0.326629	0.0172372	21	3	0	0.0027658	11.6196	0.866242	0	1	12.6308	0.00180821
266681	80893	80893_266681	Tmprss5	Chr9 cM	Chr9:49013994-49028891(+)	transmembrane protease, serine 5 (spinesin)	Tmprss5	Chr8 q23	transmembrane serine protease 5	0.0545186	0.0505317	-0.0835199	0.0187228	0.0428586	0.0416313	0.00359263	0.238385	0.0448367	0.0178225	-0.0334696	-0.165116	0.0912148	0.134533	-0.00192416	0.0940584	0.795069	0.223641	21	3	1.77608284400585e-06	0.00187386	19.0209	0.390535	0.0232065	1.00023	10.1567	0.00623008
293625	57913	57913_293625	Pidd1	Chr7 cM	Chr7:141018026-141023938(-)	p53 induced death domain protein 1	Pidd1	Chr1 q41	p53-induced death domain protein 1	0.0745168	-0.0251734	-0.0699867	0.025623	0.0547301	0.0534602	0.0036351	0.645548	0.190488	0.0242967	-0.132442	-0.174767	0.124737	0.0820956	0.0347934	0.0950115	0.954271	0.471475	20	3	0.0034583	0.00398341	26.8605	0.0601453	29.0501	1.40945	1.71384	0.424468
298317	22209	22209_298317	Ube2a	ChrX cM	ChrX:36137948-36147875(+)	ubiquitin-conjugating enzyme E2A	Ube2a	ChrX q34	ubiquitin-conjugating enzyme E2A	0.0413279	0.0135406	0.0457317	0.0142139	0.0270656	0.0290599	0.00364236	0.616871	0.115556	0.0134693	-0.0395069	-0.0112247	0.0691866	0.0665882	0.102688	0.0950115	0.949853	0.370669	22	3	0	0.000933786	15.1651	0.712045	0	1	2.48505	0.288655
367302	57814	57814_367302	Kcne4	Chr1 cM	Chr1:78794628-78797749(+)	potassium voltage-gated channel, Isk-related subfamily, gene 4	Kcne4	Chr9 q34	potassium voltage-gated channel subfamily E regulatory subunit 4	0.0900058	-0.126275	-0.282945	0.0309592	0.0589837	0.0527226	0.00364631	0.0322859	8.02008166113948e-08	0.029327	-0.241881	-0.386279	0.150685	-0.0106695	-0.179611	0.0950115	0.437048	2.40514958034245e-05	20	3	1.67954132814795e-06	0.00109314	18.6739	0.347568	0.0247627	1.00025	28.8483	5.44098437671369e-07
305478	71673	71673_305478	Rnf215	Chr11 cM	Chr11:4085202-4091172(+)	ring finger protein 215	Rnf215	Chr14 q21	ring finger protein 215	-0.0522182	-0.00783084	-0.0350266	0.0179696	0.0392152	0.0388321	0.0036618	0.841724	0.367056	-0.087438	-0.0846913	-0.111136	-0.0169984	0.0690296	0.041083	0.0952646	0.986811	0.646681	22	3	0.00193398	0.00196757	25.3012	0.150864	32.4194	1.47971	0.866247	0.64848
NA	56846	56846_NA	Necab3	Chr2 cM	Chr2:154386319-154400810(-)	N-terminal EF-hand calcium binding protein 3	NA	NA	NA	0.659098	0.248499	1.05114	0.226883	0.468709	0.412804	0.00367242	0.595989	0.0108858	0.214415	-0.670154	0.24206	1.10378	1.16715	1.86022	0.0953293	0.945779	0.101786	12	3	0.358563	0.179804	129.988	1.1928029994837e-23	97.2579	36.4682	7.08496	0.0289415
84493	14262	14262_84493	Fmo3	Chr1 cM	Chr1:162781369-162812097(-)	flavin containing monooxygenase 3	Fmo3	Chr13 q22	flavin containing dimethylaniline monoxygenase 3	0.0905352	0.0315369	-0.117964	0.0311683	0.0624659	0.0547857	0.00367585	0.613653	0.0313041	0.0294464	-0.0908939	-0.225342	0.151624	0.153968	-0.0105858	0.0953293	0.949766	0.183747	18	3	0.00504925	0.0039286	36.7917	0.00135725	53.581	2.15429	5.2003	0.0742623
361207	67511	67511_361207	Tmed9	Chr13 cM	Chr13:55740948-55745510(+)	transmembrane p24 trafficking protein 9	Tmed9	Chr17 p14	transmembrane p24 trafficking protein 9	-0.0346171	-0.0271714	-0.14323	0.0119211	0.0303186	0.0302446	0.00368607	0.370148	2.18286343876667e-06	-0.0579821	-0.0865949	-0.202508	-0.0112522	0.032252	-0.0839514	0.0954067	0.864784	0.000324362	22	3	2.71534453099733e-08	0.000787837	16.0096	0.656636	0.000863208	1.00001	30.3047	2.62671758942536e-07
299810	64050	64050_299810	Yeats4	Chr10 cM	Chr10:117051126-117060412(-)	YEATS domain containing 4	Yeats4	Chr7 q22	YEATS domain containing 4	0.0416949	0.0306904	0.0857535	0.0143603	0.0297817	0.0303545	0.0036904	0.30277	0.00472706	0.0135492	-0.0276808	0.0262598	0.0698407	0.0890616	0.145247	0.0954067	0.829198	0.0611995	21	3	3.57733818911371e-06	0.00115856	18.8047	0.403941	0.0888269	1.00089	7.99201	0.018389
680609	50498	50498_680609	Ebi3	Chr17 cM	Chr17:56259640-56264022(+)	Epstein-Barr virus induced gene 3	Ebi3	Chr9	Epstein-Barr virus induced 3	0.0561861	-0.166421	-0.0460354	0.0193613	0.0386033	0.0322539	0.00370813	1.62485181026891e-05	0.153498	0.0182386	-0.242082	-0.109252	0.0941335	-0.0907595	0.017181	0.0956201	0.0127621	0.424088	22	3	0	0.00136604	12.9815	0.839519	0	1	18.6669	8.84178581505012e-05
29367	12651	12651_29367	Chkb	Chr15 cM	Chr15:89310563-89314111(-)	choline kinase beta	Chkb	Chr7 q34	choline kinase beta	-0.0711375	-0.0646814	-0.143336	0.0245149	0.0484424	0.0490302	0.00371025	0.181803	0.00346212	-0.119186	-0.159627	-0.239433	-0.0230891	0.0302639	-0.0472383	0.0956201	0.740593	0.0509405	14	3	0	0.00149507	2.29963	0.997136	0	1	8.64074	0.0132949
102556967	210105	210105_102556967	Zfp719	Chr7 cM	Chr7:43229034-43242659(+)	zinc finger protein 719	Zfp719	Chr1	zinc finger protein 719	0.131547	0.080894	0.26163	0.0453627	0.0519833	0.0855555	0.0037328	0.119671	0.00222813	0.0426381	-0.0209913	0.0939438	0.220457	0.182779	0.429315	0.09582	0.663163	0.0391383	11	3	4.13967651903738e-07	0.00264462	6.45702	0.596178	0.0064592	1.00006	10.2732	0.00587754
308509	233103	233103_308509	Garre1	Chr7 cM	Chr7:33936132-34012976(-)	granule associated Rac and RHOG effector 1	Garre1	Chr1 q21	granule associated Rac and RHOG effector 1	-0.0429511	-0.017507	0.0329026	0.0148186	0.0317304	0.0308584	0.0037501	0.581124	0.286313	-0.0719951	-0.0796975	-0.0275788	-0.0139071	0.0446834	0.0933841	0.09582	0.942577	0.573878	22	3	0.000636491	0.00142332	17.378	0.564274	13.6608	1.15822	2.07626	0.354116
360823	68420	68420_360823	Ankrd13a	Chr5 cM	Chr5:114913009-114943882(+)	ankyrin repeat domain 13a	Ankrd13a	Chr12 q16	ankyrin repeat domain 13a	-0.0422572	0.0682745	-0.0145204	0.0145822	0.0290386	0.0295358	0.00375708	0.0187149	0.622987	-0.0708377	0.0113598	-0.0724095	-0.0136767	0.125189	0.0433686	0.09582	0.37014	0.828074	22	3	0	0.00128236	19.4573	0.427873	0	1	6.63704	0.0362063
361418	72552	72552_361418	Hsdl1	Chr8 cM	Chr8:120288728-120301922(-)	hydroxysteroid dehydrogenase like 1	Hsdl1	Chr19 q12	hydroxysteroid dehydrogenase like 1	-0.0440761	-0.0044507	-0.0991364	0.0152113	0.0293348	0.0284145	0.00376047	0.879407	0.000484944	-0.0738897	-0.0619458	-0.154828	-0.0142625	0.0530444	-0.043445	0.09582	0.990122	0.014182	22	3	2.17231027279111e-06	0.00105331	14.2256	0.770387	0.0527847	1.00053	12.8464	0.00162348
287429	78304	78304_287429	Naa38	Chr11 cM	Chr11:69286617-69287497(+)	N(alpha)-acetyltransferase 38, NatC auxiliary subunit	Naa38	Chr10 q24	N(alpha)-acetyltransferase 38, NatC auxiliary subunit	-0.0522145	-0.00769701	-0.140433	0.0180251	0.0359085	0.0390378	0.00377032	0.830274	0.000321452	-0.087543	-0.0780763	-0.216946	-0.0168859	0.0626823	-0.0639206	0.09582	0.984386	0.0108426	19	3	0.00128798	0.0015748	24.5762	0.0776533	28.7089	1.4027	14.7336	0.000631873
304488	320717	320717_304488	Pptc7	Chr5 cM	Chr5:122422461-122462344(+)	PTC7 protein phosphatase homolog	Pptc7	Chr12 q16	protein phosphatase targeting COQ7	-0.0488998	0.0457077	-0.0494919	0.0168819	0.0330407	0.034967	0.00377246	0.166549	0.156954	-0.0819877	-0.0190508	-0.118026	-0.015812	0.110466	0.0190421	0.09582	0.726723	0.428164	22	3	0.00180511	0.00155232	30.0182	0.0515675	39.4556	1.65168	5.856	0.0535039
25135	17975	17975_25135	Ncl	Chr1 cM	Chr1:86272441-86287122(-)	nucleolin	Ncl	Chr9 q35	nucleolin	0.036127	0.054891	0.0440485	0.0124732	0.0265571	0.0282538	0.00377511	0.0387431	0.11899	0.01168	0.00284004	-0.011328	0.0605741	0.106942	0.0994249	0.09582	0.462483	0.374953	22	3	0	0.000800013	16.6763	0.611788	0	1	4.61167	0.0996753
364386	268749	268749_364386	Rnf31	Chr14 cM	Chr14:55829199-55841131(+)	ring finger protein 31	Rnf31	Chr15 p13	ring finger protein 31	-0.0582261	-0.0639192	-0.171615	0.0201052	0.0412121	0.0405185	0.00377871	0.120906	2.28073748901713e-05	-0.0976316	-0.144693	-0.25103	-0.0188206	0.016855	-0.0922001	0.09582	0.664366	0.00167876	21	3	0.00325772	0.0025428	30.5528	0.032406	43.6149	1.77352	18.174	0.000113127
24962	107869	107869_24962	Cth	Chr3 cM	Chr3:157599885-157630714(-)	cystathionine gamma lyase	Cth	Chr2 q45	cystathionine gamma-lyase	-0.110593	0.147572	-0.103575	0.0381897	0.0810882	0.0790496	0.00378108	0.0687743	0.190109	-0.185443	-0.0113576	-0.25851	-0.035742	0.306502	0.0513592	0.09582	0.563137	0.471032	21	3	0.0175818	0.00942649	57.6095	4.95065405671213e-06	69.4239	3.27053	7.4254	0.0244116
83503	69833	69833_83503	Polr2f	Chr15 cM	Chr15:79025525-79035974(+)	polymerase (RNA) II (DNA directed) polypeptide F	Polr2f	Chr7 q34	RNA polymerase II, I and III subunit F	0.0401974	-0.0374114	-0.00209014	0.0138832	0.0283995	0.0314701	0.00378673	0.18773	0.947046	0.0129869	-0.0930735	-0.0637703	0.067408	0.0182506	0.0595901	0.09582	0.746304	0.981994	21	3	1.44590510157489e-06	0.000857152	25.5949	0.109389	0.0425907	1.00043	2.14717	0.341782
288774	20847	20847_288774	Stat2	Chr10 cM	Chr10:128106428-128128718(+)	signal transducer and activator of transcription 2	Stat2	Chr7 q11	signal transducer and activator of transcription 2	-0.0492946	0.00635011	-0.0390341	0.0170256	0.0345154	0.0364966	0.00378758	0.85403	0.284832	-0.0826641	-0.0612987	-0.110566	-0.0159252	0.073999	0.0324979	0.09582	0.987911	0.57269	22	3	0.000551042	0.00146128	17.1536	0.579462	10.382	1.11585	1.66319	0.435354
294508	27355	27355_294508	Pald1	Chr10 cM	Chr10:61155435-61219309(-)	phosphatase domain containing, paladin 1	Pald1	Chr20 q11	phosphatase domain containing, paladin 1	-0.143815	0.0856504	-0.207932	0.0496799	0.103126	0.0974886	0.00379348	0.406232	0.0329345	-0.241186	-0.116473	-0.399006	-0.0464447	0.287773	-0.0168575	0.09582	0.879688	0.189606	21	3	0.0363934	0.0152318	97.177	7.26385903570794e-13	86.1061	7.19743	6.47343	0.0392927
503049	217698	217698_503049	Acot5	Chr12 cM	Chr12:84116099-84122794(+)	acyl-CoA thioesterase 5	Acot5	Chr6 q31	acyl-CoA thioesterase 5	-0.151535	0.0784144	-0.183723	0.0523466	0.106946	0.106006	0.00379353	0.463429	0.0830719	-0.254132	-0.131197	-0.391492	-0.0489375	0.288026	0.0240455	0.09582	0.907168	0.313975	21	3	0.0331823	0.017337	57.9445	4.37718878520312e-06	70.7606	3.42004	4.42233	0.109573
689499	381310	381310_689499	Stum	Chr1 cM	Chr1:180259952-180311069(-)	mechanosensory transduction mediator	Stum	Chr13 q26	stum, mechanosensory transduction mediator homolog	-0.208209	-0.163081	-0.489354	0.0719809	0.134404	0.126416	0.00382118	0.22499	0.0001084	-0.349289	-0.426508	-0.737125	-0.067129	0.100345	-0.241583	0.09614	0.786606	0.00509386	12	3	0.0261637	0.0163037	37.7708	1.91610078860405e-05	82.9311	5.85859	15.0937	0.000527777
296131	68126	68126_296131	Fahd2a	Chr2 cM	Chr2:127278135-127286485(-)	fumarylacetoacetate hydrolase domain containing 2A	Fahd2a	Chr3 q36	fumarylacetoacetate hydrolase domain containing 2A	-0.0569637	-0.1032	-0.0510837	0.0196937	0.0413928	0.0394018	0.00382219	0.0126598	0.19481	-0.0955627	-0.184329	-0.12831	-0.0183646	-0.0220721	0.0261424	0.09614	0.326629	0.475465	22	3	0.00182472	0.00217353	25.3142	0.150459	26.5668	1.36178	6.35968	0.0415924
307616	73381	73381_307616	Cmtm2a	Chr8 cM	Chr8:105007674-105019813(-)	CKLF-like MARVEL transmembrane domain containing 2A	Cmtm2a	Chr19 p14	CKLF-like MARVEL transmembrane domain containing 2A	-0.0729702	-0.0560109	0.0593516	0.0252287	0.0458542	0.0421363	0.00382368	0.221897	0.158965	-0.122418	-0.145883	-0.0232341	-0.0235229	0.0338617	0.141937	0.09614	0.782037	0.430498	17	3	4.77924324756579e-05	0.00139525	13.2729	0.505154	0.964104	1.00973	3.97862	0.13679
100910054	77286	77286_100910054	Nkrf	ChrX cM	ChrX:36151193-36167166(-)	NF-kappaB repressing factor	Nkrf	ChrX	NFKB repressing factor	0.11902	0.171758	0.313555	0.0411803	0.0869785	0.076161	0.00384988	0.0483004	3.838184264819e-05	0.0383077	0.00128307	0.164283	0.199732	0.342233	0.462828	0.0966512	0.502947	0.00235342	14	3	0.00671883	0.00614827	20.6811	0.0368293	47.3434	1.8991	16.9564	0.00020795
311193	228359	228359_311193	Arhgap1	Chr2 cM	Chr2:91480463-91502670(+)	Rho GTPase activating protein 1	Arhgap1	Chr3 q24	Rho GTPase activating protein 1	0.0523172	-0.0624693	0.106786	0.0181116	0.0378412	0.0384352	0.0038696	0.0987732	0.00546353	0.0168191	-0.136637	0.0314549	0.0878153	0.011698	0.182118	0.0969988	0.630726	0.0672145	22	3	0.00224934	0.0019759	28.906	0.0674778	38.0418	1.61399	16.614	0.000246778
363158	56693	56693_363158	Crtap	Chr9 cM	Chr9:114204204-114219743(-)	cartilage associated protein	Crtap	Chr8 q32	cartilage associated protein	-0.0984305	-0.0911049	-0.119971	0.0340932	0.0738128	0.0717212	0.00388808	0.217102	0.0943771	-0.165252	-0.235775	-0.260542	-0.0316091	0.0535655	0.0205995	0.0973141	0.777375	0.334333	20	3	0.0110914	0.0068867	40.881	0.000970666	58.9646	2.43692	3.14233	0.207803
29213	22153	22153_29213	Tubb4a	Chr17 cM	Chr17:57387061-57394600(-)	tubulin, beta 4A class IVA	Tubb4a	Chr9	tubulin, beta 4A class IVa	0.130923	-0.0967627	0.230005	0.0453579	0.0890248	0.0902979	0.00389613	0.277073	0.0108596	0.0420235	-0.271248	0.0530246	0.219823	0.0777226	0.406986	0.0973677	0.816148	0.101624	18	3	0.0117381	0.00826463	35.8941	0.00183107	56.7914	2.31435	13.6198	0.00110283
120095326	19241	19241_120095326	Tmsb4x	ChrX cM	ChrX:165990089-165992311(-)	thymosin, beta 4, X chromosome	LOC120095326	Chr10	thymosin beta-4-like	-0.115719	-0.0965	-0.245291	0.0401138	0.0803899	0.0666335	0.00391714	0.229984	0.000232143	-0.19434	-0.254061	-0.37589	-0.037097	0.0610614	-0.114692	0.0976175	0.791678	0.00872203	11	3	0.00512948	0.00478366	17.9276	0.0217759	60.098	2.50614	13.6864	0.0010667
299827	56480	56480_299827	Tbk1	Chr10 cM	Chr10:121382360-121422692(-)	TANK-binding kinase 1	Tbk1	Chr7 q22	TANK-binding kinase 1	0.0822687	0.067303	0.1731	0.028519	0.0577886	0.0550795	0.00391796	0.244164	0.00167377	0.0263724	-0.0459606	0.0651465	0.138165	0.180567	0.281054	0.0976175	0.799944	0.0325941	22	3	0.00927165	0.00485832	59.9	4.01336132747647e-06	68.0666	3.13151	10.0744	0.00649192
25273	319757	319757_25273	Smo	Chr6 cM	Chr6:29735502-29761364(+)	smoothened, frizzled class receptor	Smo	Chr4 q22	smoothened, frizzled class receptor	-0.255798	0.113612	-0.490778	0.0887308	0.183677	0.178633	0.00394082	0.536216	0.00600684	-0.429707	-0.246388	-0.840893	-0.0818893	0.473612	-0.140664	0.0978979	0.930886	0.0714878	22	3	0.143792	0.0504255	431.092	1.46362730851423e-79	95.3159	21.3488	9.81944	0.00737457
24171	11519	11519_24171	Add2	Chr6 cM	Chr6:86005663-86101391(+)	adducin 2	Add2	Chr4 q34	adducin 2	-0.056409	-0.0830873	-0.149556	0.0195672	0.0408177	0.0392327	0.00394108	0.0417936	0.000137832	-0.0947599	-0.163089	-0.226451	-0.018058	-0.00308603	-0.0726615	0.0978979	0.475244	0.00594084	21	3	0.0030209	0.00234822	29.641	0.0410868	43.2456	1.76198	15.5118	0.000428201
29740	13177	13177_29740	Eci1	Chr17 cM	Chr17:24645657-24658290(+)	enoyl-Coenzyme A delta isomerase 1	Eci1	Chr10 q12	enoyl-CoA delta isomerase 1	-0.0988946	0.02237	-0.162121	0.0343131	0.0707535	0.0694906	0.0039501	0.751875	0.0196489	-0.166147	-0.116304	-0.29832	-0.031642	0.161044	-0.0259215	0.0979744	0.974047	0.142269	22	3	0.0145855	0.00713155	70.9804	6.31536762704539e-08	73.7399	3.80806	6.80942	0.0332164
317189	54004	54004_317189	Diaph2	ChrX cM	ChrX:128650491-129366583(+)	diaphanous related formin 2	Diaph2	ChrX q31	diaphanous-related formin 2	-0.08117	0.0472339	-0.249184	0.028173	0.0583574	0.045022	0.00396254	0.418291	3.11714162627204e-08	-0.136388	-0.0671445	-0.337426	-0.025952	0.161612	-0.160943	0.0981307	0.882963	1.22414604723169e-05	11	3	0	0.00218424	6.24061	0.6203	0	1	43.0927	4.3908120486162e-10
312246	330286	330286_312246	D630045J12Rik	Chr6 cM	Chr6:38100109-38230944(-)	RIKEN cDNA D630045J12 gene	Kiaa1549	Chr4 q23	KIAA1549 homolog	0.104466	0.0182463	0.0927569	0.0362645	0.0688556	0.0590153	0.0039683	0.791014	0.11601	0.0333889	-0.116708	-0.0229109	0.175543	0.153201	0.208425	0.0981307	0.977985	0.371403	11	3	0.00241151	0.00361292	9.94963	0.268579	33.322	1.49975	2.57988	0.275287
363239	77300	77300_363239	Raph1	Chr1 cM	Chr1:60521451-60606263(-)	Ras association (RalGDS/AF-6) and pleckstrin homology domains 1	Raph1	Chr9 q32	Ras association (RalGDS/AF-6) and pleckstrin homology domains 1	0.0766292	-0.00211844	0.201087	0.0266288	0.05473	0.0529727	0.00400615	0.969124	0.000147015	0.0244376	-0.109387	0.0972628	0.128821	0.10515	0.304912	0.0988895	0.998484	0.0061859	20	3	0.00534889	0.00418369	30.3301	0.0240601	47.2835	1.89694	15.6418	0.000401252
366532	106794	106794_366532	Dhx57	Chr17 cM	Chr17:80545733-80597620(-)	DExH-box helicase 57	Dhx57	Chr6 q12	DExH-box helicase 57	0.0322293	-0.00211709	0.0593779	0.0112012	0.0255277	0.0267856	0.00401098	0.933905	0.026638	0.0102753	-0.0521504	0.00687901	0.0541833	0.0479162	0.111877	0.0988895	0.994167	0.16884	22	3	0	0.000671	12.0298	0.88435	0	1	7.41911	0.0244884
684112	70661	70661_684112	Sik3	Chr9 cM	Chr9:45924118-46135492(+)	SIK family kinase 3	Sik3	Chr8	SIK family kinase 3	-0.0465899	0.0383947	-0.0864953	0.0162182	0.0286385	0.0358732	0.00406986	0.180028	0.0159026	-0.078377	-0.0177357	-0.156805	-0.0148029	0.0945252	-0.0161852	0.100132	0.738653	0.126608	18	3	9.96096706643061e-07	0.000841997	11.5255	0.714531	0.0337721	1.00034	14.8429	0.000598277
57021	11497	11497_57021	Adam3	Chr8 cM	Chr8:25167241-25215868(-)	ADAM metallopeptidase domain 3	Adam3a	Chr16 q12.4	ADAM metallopeptidase domain 3A	0.0584109	0.0263119	-0.0905035	0.0203351	0.0394292	0.0247352	0.00407352	0.504568	0.000253304	0.0185547	-0.0509679	-0.138984	0.098267	0.103592	-0.0420234	0.100132	0.920298	0.00925725	17	3	4.22680049492168e-06	0.000669236	10.7887	0.702548	0.14369	1.00144	14.9733	0.000560521
304410	80909	80909_304410	Castor2	Chr5 cM	Chr5:134128587-134170621(+)	cytosolic arginine sensor for mTORC1 subunit 2	Castor2	Chr12 q12	cytosolic arginine sensor for mTORC1 subunit 2	-0.0666923	3.31063096744022e-05	-0.0750108	0.023223	0.0482416	0.0481328	0.00408114	0.999452	0.119136	-0.112209	-0.0945187	-0.169349	-0.0211761	0.094585	0.0193279	0.10017	1	0.374964	21	3	0.00440941	0.00341809	31.829	0.0230347	44.1426	1.79027	2.69703	0.259625
304850	19821	19821_304850	Rnf2	Chr1 cM	Chr1:151345149-151376747(-)	ring finger protein 2	Rnf2	Chr13 q21	ring finger protein 2	0.0509386	-0.00724023	0.0775548	0.0177481	0.0365203	0.0357826	0.00410359	0.842848	0.0302053	0.0161529	-0.0788188	0.00742218	0.0857242	0.0643383	0.147687	0.100394	0.987597	0.180158	20	3	0.00115466	0.00175432	26.782	0.0613427	21.4682	1.27337	5.65681	0.0591071
117022	16178	16178_117022	Il1r2	Chr1 cM	Chr1:40123872-40164390(+)	interleukin 1 receptor, type II	Il1r2	Chr9 q22	interleukin 1 receptor type 2	0.109124	-0.0117817	-0.0603013	0.0380226	0.0777341	0.0760148	0.00410515	0.87953	0.427613	0.0346007	-0.164138	-0.209288	0.183647	0.140574	0.0886851	0.100394	0.990122	0.694808	20	3	0.00825574	0.00615795	37.0892	0.00327274	56.5668	2.30239	0.64284	0.725118
338457	81897	81897_338457	Tlr9	Chr9 cM	Chr9:106099797-106104075(+)	toll-like receptor 9	Tlr9	Chr8	toll-like receptor 9	0.0690775	-0.0879325	-0.00483379	0.0240726	0.0497286	0.0393543	0.0041106	0.0770195	0.902244	0.0218961	-0.185399	-0.0819667	0.116259	0.00953379	0.0722991	0.100394	0.582271	0.964883	16	3	4.47220382268921e-06	0.00174816	13.9942	0.374251	0.0653475	1.00065	3.64294	0.161787
305837	219022	219022_305837	Ttc5	Chr14 cM	Chr14:51002872-51022976(-)	tetratricopeptide repeat domain 5	Ttc5	Chr15 p14	tetratricopeptide repeat domain 5	-0.0403961	-0.0110445	-0.0856568	0.0140811	0.0282693	0.0299332	0.00412005	0.696027	0.00421512	-0.0679945	-0.0664514	-0.144325	-0.0127977	0.0443624	-0.0269888	0.100394	0.965026	0.0573033	22	3	0.000206386	0.00097618	20.4016	0.370787	5.8484	1.06212	9.2115	0.0099942
304579	100756	100756_304579	Usp30	Chr5 cM	Chr5:114238395-114261571(+)	ubiquitin specific peptidase 30	Usp30	Chr12 q16	ubiquitin specific peptidase 30	-0.0509848	-0.00906469	-0.10364	0.0177725	0.0379243	0.0373688	0.00412091	0.811089	0.00554664	-0.0858182	-0.0833949	-0.176882	-0.0161514	0.0652655	-0.0303988	0.100394	0.983033	0.0679186	22	3	0.00238296	0.00190218	33.2404	0.0225491	42.0402	1.72534	8.70103	0.0129002
293166	233752	233752_293166	Insc	Chr7 cM	Chr7:114342931-114449615(+)	INSC spindle orientation adaptor protein	Insc	Chr1 q34	INSC, spindle orientation adaptor protein	0.0609318	0.0297936	0.0627709	0.0212431	0.0431822	0.0405093	0.00412678	0.490225	0.121251	0.019296	-0.054842	-0.0166258	0.102568	0.114429	0.142168	0.100394	0.918535	0.378545	21	3	0.00124856	0.00233023	20.7099	0.294299	15.8278	1.18804	2.49718	0.286909
NA	64009	64009_NA	Syne1	Chr10 cM	Chr10:4970917-5501482(-)	spectrin repeat containing, nuclear envelope 1	NA	NA	NA	0.123035	0.0184226	0.099354	0.0429042	0.0876039	0.0735016	0.00413508	0.833438	0.176463	0.0389443	-0.153278	-0.0447064	0.207126	0.190123	0.243414	0.100448	0.984526	0.454857	12	3	0.00752082	0.00592269	22.4756	0.00748785	62.2797	2.65109	2.01601	0.364946
501515	214290	214290_501515	Tut7	Chr13 cM	Chr13:59919690-59971060(-)	terminal uridylyl transferase 7	Tut7	Chr17 p14	terminal uridylyl transferase 7	0.0750326	0.000599697	0.0673697	0.0261799	0.0519532	0.0433983	0.00415647	0.99079	0.120577	0.0237209	-0.101227	-0.0176894	0.126344	0.102426	0.152429	0.100819	1	0.377319	14	3	0.00222232	0.00216413	19.3953	0.0543562	44.8852	1.8144	2.87442	0.23759
364208	380686	380686_364208	Cnrip1	Chr11 cM	Chr11:17001859-17029372(+)	cannabinoid receptor interacting protein 1	Cnrip1	Chr14 q22	cannabinoid receptor interacting protein 1	0.0681742	-0.0713979	0.096416	0.0237966	0.0464248	0.0475134	0.00417181	0.124067	0.042434	0.0215337	-0.162389	0.00329145	0.114815	0.0195931	0.189541	0.100947	0.668309	0.217498	19	3	0.00419693	0.00321948	28.9513	0.0242663	48.7501	1.95122	7.95369	0.0187447
288111	212514	212514_288111	Spice1	Chr16 cM	Chr16:44167761-44208857(+)	spindle and centriole associated protein 1	Spice1	Chr11 q21	spindle and centriole associated protein 1	-0.0477042	0.0577417	-0.116302	0.0166524	0.0364215	0.0368925	0.00417398	0.112882	0.00161906	-0.0803424	-0.0136432	-0.18861	-0.0150661	0.129127	-0.0439938	0.100947	0.654594	0.0320201	20	3	0	0.0014677	12.4017	0.775227	0	1	23.6235	7.41707306525274e-06
685707	215690	215690_685707	Nav1	Chr1 cM	Chr1:135362318-135615843(-)	neuron navigator 1	Nav1	Chr13 q13	neuron navigator 1	-0.0729516	-0.0539729	-0.100342	0.0254873	0.0502121	0.0421491	0.00420618	0.282421	0.0172829	-0.122906	-0.152387	-0.182953	-0.0229974	0.0444411	-0.0177309	0.101291	0.81812	0.132959	14	3	0	0.00224052	7.2391	0.779404	0	1	5.68433	0.0582992
100361376	235041	235041_100361376	Kank2	Chr9 cM	Chr9:21678069-21709842(-)	KN motif and ankyrin repeat domains 2	Kank2	Chr8	KN motif and ankyrin repeat domains 2	-0.0543542	-0.119747	-0.0672011	0.0189924	0.0398128	0.0384185	0.00421113	0.00263195	0.0802587	-0.0915786	-0.197778	-0.1425	-0.0171299	-0.0417151	0.00809774	0.101291	0.181616	0.308995	22	3	0.000138695	0.00221821	19.2203	0.442788	1.89426	1.01931	9.67607	0.00792263
140670	71770	71770_140670	Ap2b1	Chr11 cM	Chr11:83189850-83295861(+)	adaptor-related protein complex 2, beta 1 subunit	Ap2b1	Chr10 q26	adaptor related protein complex 2 subunit beta 1	0.0519932	-0.0587822	0.0476462	0.0181682	0.037608	0.0384479	0.00421282	0.118047	0.215256	0.0163842	-0.132493	-0.0277102	0.0876023	0.0149282	0.123003	0.101291	0.66092	0.499568	22	3	0.00225563	0.00201166	29.6956	0.0558029	36.8889	1.58451	5.87935	0.0528828
246314	208263	208263_246314	Tor1aip1	Chr1 cM	Chr1:155880345-155912226(-)	torsin A interacting protein 1	Tor1aip1	Chr13 q22	torsin 1A interacting protein 1	-0.0403871	0.0251956	-0.058501	0.014114	0.031089	0.0320368	0.00421657	0.417691	0.0678421	-0.06805	-0.0357378	-0.121292	-0.0127241	0.0861289	0.00429004	0.101291	0.882963	0.281648	22	3	7.23850116489996e-07	0.00115607	22.8594	0.243592	0.017564	1.00018	7.20657	0.0272341
140668	76408	76408_140668	Abcc3	Chr11 cM	Chr11:94234121-94283823(-)	ATP-binding cassette, sub-family C member 3	Abcc3	Chr10 q26	ATP binding cassette subfamily C member 3	0.089449	-0.0401922	-0.0928883	0.0312622	0.0633081	0.0552041	0.00421972	0.525515	0.092446	0.0281762	-0.164274	-0.201086	0.150722	0.0838894	0.0153098	0.101291	0.927043	0.330832	22	3	0.00632047	0.00469328	32.376	0.0283385	47.9453	1.92106	2.9822	0.225125
299982	68839	68839_299982	Ankrd46	Chr15 cM	Chr15:36477814-36496937(-)	ankyrin repeat domain 46	Ankrd46	Chr7 q22	ankyrin repeat domain 46	-0.092082	-0.0101669	-0.200448	0.0321869	0.0663004	0.0649053	0.00422505	0.878126	0.00201296	-0.155167	-0.140113	-0.32766	-0.0289968	0.11978	-0.0732359	0.101291	0.989466	0.0366724	22	3	0.0150995	0.00638171	104.623	7.72753108794023e-14	82.6046	5.74866	10.3395	0.00568588
298690	117592	117592_298690	B3galt6	Chr4 cM	Chr4:156073923-156077106(-)	UDP-Gal:betaGal beta 1,3-galactosyltransferase, polypeptide 6	B3galt6	Chr5 q36	Beta-1,3-galactosyltransferase 6	-0.0510594	-0.0510898	-0.0922063	0.0178661	0.0411309	0.0400477	0.00426476	0.21419	0.0213118	-0.0860764	-0.131705	-0.170698	-0.0160424	0.0295253	-0.0137143	0.101953	0.773391	0.148736	22	3	0.000200301	0.00176529	16.9526	0.593079	3.09021	1.03189	5.30115	0.0706106
292301	20997	20997_292301	T	Chr17 cM	Chr17:8653255-8661328(+)	brachyury, T-box transcription factor T	Tbxt	Chr1 q12	T-box transcription factor T	-0.0778255	0.0344373	0.104745	0.0272328	0.0521242	0.0449345	0.00426607	0.508819	0.0197501	-0.131201	-0.0677242	0.0166751	-0.0244502	0.136599	0.192815	0.101953	0.921033	0.142751	20	3	0.00214355	0.00227417	34.1387	0.00805661	34.7815	1.53331	5.66012	0.0590094
306404	72902	72902_306404	Spock3	Chr8 cM	Chr8:63404043-63810137(+)	sparc/osteonectin, cwcv and kazal-like domains proteoglycan 3	Spock3	Chr16 p13	SPARC/osteonectin, cwcv and kazal like domains proteoglycan 3	0.168541	0.0708468	0.22804	0.0589838	0.121904	0.118947	0.00427123	0.561125	0.0552173	0.0529344	-0.16808	-0.00509111	0.284147	0.309774	0.461171	0.101953	0.936942	0.251381	22	3	0.0537459	0.0222732	78.5305	3.32754038210899e-09	83.2182	5.95884	3.67767	0.159003
360757	70717	70717_360757	Medag	Chr5 cM	Chr5:149335214-149355188(+)	mesenteric estrogen dependent adipogenesis	Medag	Chr12 p11	mesenteric estrogen-dependent adipogenesis	0.279654	0.105777	0.360771	0.0978948	0.182157	0.159213	0.004281	0.561448	0.0234538	0.0877836	-0.251244	0.0487186	0.471524	0.462798	0.672823	0.102039	0.936942	0.15764	13	3	0.0398491	0.0273935	33.5624	0.00021901	76.0385	4.17337	5.18395	0.0748721
363485	67683	67683_363485	Pbdc1	ChrX cM	ChrX:104123362-104160696(+)	polysaccharide biosynthesis domain containing 1	Pbdc1	ChrX q22	polysaccharide biosynthesis domain containing 1	0.0581725	0.0582901	0.139185	0.0203728	0.0373216	0.0414794	0.00429832	0.118327	0.000792167	0.0182425	-0.0148589	0.0578867	0.0981025	0.131439	0.220483	0.10226	0.661506	0.0198572	21	3	0.00108989	0.00186378	28.3159	0.0574071	17.9533	1.21882	11.5387	0.00312174
311693	381409	381409_311693	Cdh26	Chr2 cM	Chr2:178072324-178129159(+)	cadherin-like 26	Cdh26	Chr3 q43	cadherin 26	0.0866083	0.028795	-0.0478495	0.0303349	0.0604664	0.0483435	0.00430268	0.633921	0.322281	0.0271531	-0.0897169	-0.142601	0.146064	0.147307	0.046902	0.10226	0.951202	0.606647	19	3	0	0.00312218	13.5447	0.632594	0	1	1.2293	0.540831
252889	66676	66676_252889	Tmed7	Chr18 cM	Chr18:46718995-46730602(-)	transmembrane p24 trafficking protein 7	Tmed7	Chr18 q11	transmembrane p24 trafficking protein 7	0.0734552	0.0368062	0.13153	0.0257574	0.0531844	0.0567386	0.00434717	0.488907	0.0204396	0.0229716	-0.0674334	0.0203246	0.123939	0.141046	0.242736	0.103169	0.917827	0.145692	16	3	0.00258677	0.00273409	21.1546	0.0699258	38.3007	1.62076	5.9211	0.0517904
63845	230157	230157_63845	Tmeff1	Chr4 cM	Chr4:48585174-48663131(+)	transmembrane protein with EGF-like and two follistatin-like domains 1	Tmeff1	Chr5 q22	transmembrane protein with EGF-like and two follistatin-like domains 1	0.0569538	0.0497606	0.160683	0.0199815	0.0420213	0.0407016	0.00436746	0.236344	7.88644353662256e-05	0.0177908	-0.0325996	0.080909	0.0961169	0.132121	0.240456	0.103501	0.795001	0.0040607	21	3	0.00232497	0.00222968	27.7146	0.0665331	35.1359	1.54168	15.757	0.000378809
315191	14114	14114_315191	Fbln1	Chr15 cM	Chr15:85090150-85170495(+)	fibulin 1	Fbln1	Chr7 q34	fibulin 1	-0.130145	0.0402859	-0.221356	0.0456708	0.09743	0.0929707	0.0043771	0.679251	0.0172696	-0.219658	-0.150673	-0.403575	-0.0406315	0.231245	-0.0391362	0.103581	0.963404	0.132919	22	3	0.0307792	0.0134532	81.8605	8.86789181568877e-10	79.4346	4.86253	7.26617	0.0264345
690369	16169	16169_690369	Il15ra	Chr2 cM	Chr2:11709992-11738796(+)	interleukin 15 receptor, alpha chain	Il15ra	Chr17 q12.2	interleukin 15 receptor subunit alpha	0.21753	0.0119446	0.260303	0.0763622	0.158497	0.132824	0.00439031	0.939927	0.0500242	0.0678631	-0.298703	-2.74506e-05	0.367197	0.322592	0.520634	0.103745	0.994751	0.238124	14	3	0.0315138	0.0196155	56.2813	4.51133425699832e-08	74.7476	3.96002	4.71493	0.0946598
293653	71670	71670_293653	Acy3	Chr19 cM	Chr19:4036570-4040007(+)	aminoacylase 3	Acy3	Chr1 q43	aminoacylase 3	-0.0637885	-0.00142285	-0.0325923	0.0224022	0.0489683	0.0470021	0.00440748	0.976819	0.488044	-0.107696	-0.0973989	-0.124715	-0.019881	0.0945532	0.05953	0.103892	0.999545	0.737702	22	3	0.00247966	0.00314108	22.7124	0.250247	24.8835	1.33127	0.550928	0.75922
65030	13850	13850_65030	Ephx2	Chr14 cM	Chr14:66321823-66361949(-)	epoxide hydrolase 2, cytoplasmic	Ephx2	Chr15 p12	epoxide hydrolase 2	0.0643874	-0.0582663	0.0534203	0.0226135	0.0466336	0.0454112	0.00440913	0.211501	0.239448	0.0200658	-0.149666	-0.0355841	0.108709	0.0331338	0.142425	0.103892	0.770768	0.527157	22	3	0.000902332	0.00275973	22.9963	0.237504	9.16331	1.10088	4.66465	0.0970699
498297	226744	226744_498297	Cnst	Chr1 cM	Chr1:179374009-179455043(+)	consortin, connexin sorting protein	Cnst	Chr13 q26	consortin, connexin sorting protein	-0.0972366	0.0468944	-0.268602	0.0341632	0.0646319	0.0558175	0.00442388	0.468107	1.49322849269118e-06	-0.164195	-0.0797817	-0.378002	-0.030278	0.173571	-0.159201	0.103984	0.910706	0.000244713	13	3	0.00368154	0.00344385	19.4141	0.0353073	48.932	1.95817	30.2214	2.73850449992155e-07
100360487	78408	78408_100360487	Fam131a	Chr16 cM	Chr16:20511991-20521798(+)	family with sequence similarity 131, member A	Fam131a	Chr11	family with sequence similarity 131, member A	-0.163845	-0.189266	-0.370329	0.0575778	0.108728	0.096943	0.00443242	0.0817319	0.000133413	-0.276695	-0.402369	-0.560334	-0.0509945	0.0238375	-0.180324	0.103984	0.596877	0.00586229	13	3	0.0122169	0.0100823	23.7285	0.00835462	59.004	2.43926	14.6968	0.000643606
498226	212933	212933_498226	Pm20d1	Chr1 cM	Chr1:131725122-131749210(+)	peptidase M20 domain containing 1	Pm20d1	Chr13 q13	peptidase M20 domain containing 1	0.081849	-0.089334	-0.0948214	0.0287713	0.0612329	0.0567374	0.00444374	0.144586	0.0946756	0.0254583	-0.209348	-0.206025	0.13824	0.0306802	0.0163818	0.103984	0.699156	0.334744	19	3	0.00425868	0.00484047	23.311	0.105671	30.3775	1.43632	4.105	0.128414
310909	229877	229877_310909	Rap1gds1	Chr3 cM	Chr3:138631663-138780962(-)	RAP1, GTP-GDP dissociation stimulator 1	Rap1gds1	Chr2 q44	Rap1 GTPase-GDP dissociation stimulator 1	0.0652627	0.0074719	0.122517	0.0229417	0.0451366	0.0452187	0.00444507	0.868519	0.00673983	0.0202978	-0.0809942	0.03389	0.110228	0.095938	0.211144	0.103984	0.988419	0.0766667	22	3	0.00398924	0.00273608	35.9404	0.0107348	51.7464	2.07239	8.01474	0.0181812
302378	78134	78134_302378	Lpar4	ChrX cM	ChrX:105964231-105977505(+)	lysophosphatidic acid receptor 4	Lpar4	ChrX q22	lysophosphatidic acid receptor 4	-0.230561	0.212708	-0.334877	0.0810546	0.166236	0.15985	0.0044479	0.200702	0.0361764	-0.389425	-0.113108	-0.648178	-0.071697	0.538524	-0.0215758	0.103984	0.762457	0.199764	22	3	0.0977933	0.0397717	219.284	4.7980161021641e-36	88.7534	8.89155	8.41472	0.0148856
316221	72726	72726_316221	Tbcc	Chr17 cM	Chr17:47201610-47202773(+)	tubulin-specific chaperone C	Tbcc	Chr9 q12	tubulin folding cofactor C	0.0487518	-0.0732725	0.0358257	0.0171424	0.0332611	0.0363974	0.00445612	0.0275984	0.324972	0.0151533	-0.138463	-0.0355119	0.0823503	-0.0080819	0.107163	0.103984	0.4209	0.609239	22	3	1.93735639275333e-06	0.00143641	17.6898	0.54324	0.0367809	1.00037	8.74173	0.0126403
50658	26420	26420_50658	Mapk9	Chr11 cM	Chr11:49737578-49777248(+)	mitogen-activated protein kinase 9	Mapk9	Chr10 q21	mitogen-activated protein kinase 9	0.0595735	-0.0244374	0.125492	0.0209482	0.0439893	0.0433016	0.00445716	0.578531	0.00375436	0.0185159	-0.110655	0.0406226	0.100631	0.0617801	0.210362	0.103984	0.9422	0.0537072	22	3	0.00458225	0.00281475	41.0776	0.00235663	56.128	2.27936	11.0366	0.00401273
691318	26931	26931_691318	Ppp2r5c	Chr12 cM	Chr12:110413554-110549496(+)	protein phosphatase 2, regulatory subunit B', gamma	Ppp2r5c	Chr6 q32	protein phosphatase 2, regulatory subunit B', gamma	0.0937268	-0.0279851	0.203959	0.0329789	0.0665055	0.0665277	0.00448281	0.673905	0.00217108	0.0290894	-0.158334	0.0735669	0.158364	0.102363	0.334351	0.104295	0.963211	0.0384225	22	3	0.0146907	0.00664738	59.2771	5.03256379725803e-06	79.7358	4.93481	11.2963	0.00352407
29384	26914	26914_29384	Macroh2a1	Chr13 cM	Chr13:56221435-56283439(-)	macroH2A.1 histone	Macroh2a1	Chr17 p14	macroH2A.1 histone	-0.0357811	-0.00411283	-0.081044	0.0125901	0.0248057	0.0283158	0.00448315	0.868313	0.00420785	-0.0604572	-0.0527311	-0.136542	-0.0111049	0.0445055	-0.025546	0.104295	0.988365	0.0573033	22	3	0	0.000657311	14.0342	0.781693	0	1	9.91082	0.00704519
361999	66471	66471_361999	Anp32e	Chr3 cM	Chr3:95836557-95854699(+)	acidic nuclear phosphoprotein 32 family member E	Anp32e	Chr2 q34	acidic nuclear phosphoprotein 32 family member E	0.0708234	-0.0192187	0.100547	0.0249459	0.0478249	0.0498687	0.00452439	0.68779	0.0437751	0.0219303	-0.112954	0.00280629	0.119716	0.0745164	0.198288	0.104999	0.96459	0.22063	22	3	0.00348948	0.00294936	29.3414	0.0608018	40.448	1.6792	5.77529	0.0557072
290631	68251	68251_290631	Babam1	Chr8 cM	Chr8:71849505-71857263(+)	BRISC and BRCA1 A complex member 1	Babam1	Chr16 p14	BRISC and BRCA1 A complex member 1	-0.0515236	-0.07334	-0.0839848	0.0181508	0.034056	0.0366488	0.00453055	0.0312786	0.021928	-0.0870985	-0.140089	-0.155815	-0.0159487	-0.00659142	-0.0121545	0.104999	0.431503	0.151204	21	3	0.00146925	0.00164172	23.3124	0.178867	29.8997	1.42653	7.64326	0.0218921
NA	19240	19240_NA	Tmsb10	Chr6 cM	Chr6:72934330-72935731(-)	thymosin beta 10	NA	NA	NA	0.613488	0.174464	1.22358	0.216131	0.446801	0.396966	0.00453249	0.696187	0.00205379	0.18988	-0.70125	0.445546	1.0371	1.05018	2.00162	0.104999	0.965026	0.0370626	12	3	0.324719	0.165142	94.6001	1.93579070667151e-16	97.3167	37.2673	11.0447	0.00399637
366069	329421	329421_366069	Myo3b	Chr2 cM	Chr2:69869470-70259542(+)	myosin IIIB	Myo3b	Chr3 q22	myosin IIIB	0.0729998	0.0305762	0.0577041	0.0257438	0.0507934	0.0451222	0.0045735	0.547193	0.200954	0.022543	-0.068977	-0.0307338	0.123457	0.130129	0.146142	0.105724	0.933552	0.481623	15	3	0.000750947	0.00213218	12.3292	0.419618	11.6471	1.13182	1.63897	0.440658
295274	319190	319190_295274	H2bc21	Chr3 cM	Chr3:96128435-96131054(+)	H2B clustered histone 21	Hist2h2be	Chr2 q34	histone cluster 2 H2B family member E	-0.163336	0.0162033	-0.296822	0.0576056	0.111819	0.0951687	0.00457662	0.884784	0.00181529	-0.276241	-0.202958	-0.483349	-0.0504309	0.235364	-0.110294	0.105724	0.99097	0.0343759	14	3	0.015407	0.0103988	37.5862	9.18634470082385e-05	69.7405	3.30475	11.9054	0.00259887
363448	67117	67117_363448	Dynlt3	ChrX cM	ChrX:9520509-9529222(-)	dynein light chain Tctex-type 3	Dynlt3	ChrX q12	dynein light chain Tctex-type 3	0.0775694	0.111053	0.149171	0.0273713	0.0571043	0.0557697	0.0045974	0.0518053	0.00747818	0.0239226	-0.000868889	0.0398642	0.131216	0.222976	0.258477	0.105876	0.514187	0.0812402	22	3	0.00921597	0.00462964	58.7613	6.06609374207459e-06	72.7793	3.67367	8.3535	0.0153483
367391	17167	17167_367391	Marco	Chr1 cM	Chr1:120402267-120432753(-)	macrophage receptor with collagenous structure	Marco	Chr13	macrophage receptor with collagenous structure	0.109793	0.108234	0.0281549	0.038742	0.0769144	0.0714822	0.00459758	0.15937	0.693675	0.0338601	-0.0425159	-0.111948	0.185726	0.258983	0.168258	0.105876	0.718208	0.86874	15	3	0.00609084	0.00585475	19.3894	0.0795537	44.0902	1.78859	1.99374	0.369034
296706	16870	16870_296706	Lhx2	Chr2 cM	Chr2:38229293-38259745(+)	LIM homeobox protein 2	Lhx2	Chr3 q12	LIM homeobox 2	-0.0752095	0.0818337	-0.050365	0.0265419	0.0556258	0.0549669	0.00460247	0.141252	0.35952	-0.127231	-0.0271909	-0.158098	-0.0231883	0.190858	0.0573681	0.105876	0.695243	0.639483	22	3	0.00797795	0.00442484	46.6131	0.000405606	61.7747	2.61607	4.52485	0.104098
360822	74585	74585_360822	Sppl3	Chr5 cM	Chr5:115149204-115236849(+)	signal peptide peptidase 3	Sppl3	Chr12 q16	signal peptide peptidase like 3	0.0546453	-0.0125951	0.0817539	0.0192953	0.0373081	0.0355771	0.00462495	0.735667	0.0215652	0.0168273	-0.0857175	0.0120242	0.0924633	0.0605274	0.151484	0.106245	0.97162	0.149893	14	3	0.000594841	0.00133352	12.6596	0.316151	17.9722	1.2191	7.53755	0.0230804
312563	243548	243548_312563	Prickle2	Chr6 cM	Chr6:92347889-92683136(-)	prickle planar cell polarity protein 2	Prickle2	Chr4 q34	prickle planar cell polarity protein 2	-0.0426008	-0.00336164	-0.0621102	0.0150522	0.0277438	0.0309979	0.00465186	0.903558	0.0451031	-0.0721026	-0.0577385	-0.122865	-0.013099	0.0510152	-0.00135546	0.106297	0.993089	0.224157	21	3	6.12811349207398e-07	0.00103547	17.9317	0.460158	0.015312	1.00015	4.47727	0.106604
64196	224903	224903_64196	Safb	Chr17 cM	Chr17:56891982-56913294(+)	scaffold attachment factor B	Safb	Chr9 q11	scaffold attachment factor B	-0.041687	0.02648	-0.069603	0.0147301	0.0289601	0.0290522	0.00465393	0.360527	0.0165845	-0.0705575	-0.0302807	-0.126544	-0.0128166	0.0832407	-0.0126618	0.106297	0.860576	0.129587	19	3	0	0.00107068	11.8024	0.757467	0	1	8.92918	0.0115094
84431	11886	11886_84431	Asah1	Chr8 cM	Chr8:41793234-41827810(-)	N-acylsphingosine amidohydrolase 1	Asah1	Chr16 q12.1	N-acylsphingosine amidohydrolase 1	0.040997	0.0314385	0.0756349	0.0144881	0.0290822	0.0294418	0.0046592	0.279687	0.0102003	0.0126008	-0.0255616	0.0179301	0.0693932	0.0884386	0.13334	0.106297	0.816224	0.0980672	22	3	2.81982679136514e-05	0.00116305	19.1098	0.449811	0.688571	1.00693	6.64862	0.0359974
307548	13527	13527_307548	Dtna	Chr18 cM	Chr18:23548192-23792772(+)	dystrobrevin alpha	Dtna	Chr18 p12	dystrobrevin, alpha	-0.063463	0.0233288	-0.111972	0.0224299	0.0313404	0.0465202	0.00466371	0.456654	0.0160861	-0.107425	-0.0380972	-0.20315	-0.0195011	0.0847547	-0.0207941	0.106297	0.902799	0.127634	13	3	0	0.00107184	4.20511	0.93762	0	1	9.12023	0.0104608
291327	17533	17533_291327	Mrc1	Chr2 cM	Chr2:14234225-14336834(+)	mannose receptor, C type 1	Mrc1	Chr17 q12.3	mannose receptor, C type 1	-0.116188	-0.100984	-0.0316203	0.0410663	0.0665352	0.0778194	0.00466518	0.129078	0.6845	-0.196677	-0.23139	-0.184144	-0.0356999	0.029423	0.120903	0.106297	0.677814	0.864267	17	3	2.45676135648507e-06	0.00462751	19.3939	0.150436	0.0131258	1.00013	2.41455	0.29901
308404	272359	272359_308404	Irf2bp1	Chr7 cM	Chr7:18737983-18740688(+)	interferon regulatory factor 2 binding protein 1	Irf2bp1	Chr1 q21	interferon regulatory factor 2 binding protein 1	-0.0442395	-0.0684236	-0.138986	0.0156366	0.0298894	0.0365134	0.00466589	0.0220661	0.000140978	-0.0748866	-0.127006	-0.210551	-0.0135925	-0.00984151	-0.0674214	0.106297	0.393253	0.00599302	22	3	4.16222370118047e-06	0.000760644	35.5965	0.011826	0.11713	1.00117	14.6125	0.00067133
298845	100952	100952_298845	Emilin1	Chr5 cM	Chr5:31070746-31078621(+)	elastin microfibril interfacer 1	Emilin1	Chr6 q14	elastin microfibril interfacer 1	0.0735761	-0.0430323	-0.0420878	0.0260111	0.0587488	0.0571873	0.00467464	0.463876	0.461752	0.0225952	-0.158178	-0.154173	0.124557	0.0721132	0.0699972	0.10635	0.907314	0.71933	21	3	0.00605298	0.00417846	41.5097	0.00129417	54.7713	2.21098	0.738697	0.691185
313782	30843	30843_313782	Fbxl12	Chr9 cM	Chr9:20549045-20556064(-)	F-box and leucine-rich repeat protein 12	Fbxl12	Chr8 q13	F-box and leucine-rich repeat protein 12	-0.0465269	0.0188104	-0.00309596	0.0164689	0.0351523	0.0370169	0.00472596	0.592573	0.933346	-0.0788053	-0.0500869	-0.0756477	-0.0142485	0.0877077	0.0694558	0.107321	0.945779	0.977267	21	3	0.000634863	0.00139097	21.4548	0.257092	13.2365	1.15256	0.424736	0.808667
307997	73442	73442_307997	Hspa12a	Chr19 cM	Chr19:58784182-58932086(-)	heat shock protein 12A	Hspa12a	Chr1 q55	heat shock protein family A (Hsp70) member 12A	-0.0518936	0.00521681	-0.0760936	0.0183704	0.0348287	0.038664	0.00473035	0.880934	0.0490594	-0.087899	-0.0630462	-0.151874	-0.0158882	0.0734798	-0.000313603	0.107321	0.990533	0.234751	22	3	1.668875257198e-06	0.00155735	16.9079	0.596108	0.0261517	1.00026	4.72976	0.0939604
498301	226757	226757_498301	Wdr26	Chr1 cM	Chr1:181000793-181039566(-)	WD repeat domain 26	Wdr26	Chr13 q26	WD repeat domain 26	0.0637246	0.0548277	0.0722182	0.0225682	0.0469101	0.0445318	0.00474813	0.242492	0.104863	0.0194917	-0.0371145	-0.0150624	0.107958	0.14677	0.159499	0.10756	0.797114	0.352764	21	3	0.00511552	0.00306906	40.6662	0.00169227	59.3078	2.45747	3.1828	0.20364
293666	66419	66419_293666	Mrpl11	Chr19 cM	Chr19:5012180-5017023(+)	mitochondrial ribosomal protein L11	mrpl11	Chr1 q43	mitochondrial ribosomal protein L11	-0.0741179	-0.103209	-0.163703	0.0262527	0.0559897	0.0542368	0.00475391	0.0652775	0.00254203	-0.125572	-0.212947	-0.270005	-0.0226636	0.00652902	-0.0574004	0.10756	0.555638	0.0427839	22	3	0.00496115	0.00352707	43.4519	0.00112394	50.4247	2.01713	9.30956	0.009516
60391	18189	18189_60391	Nrxn1	Chr17 cM	Chr17:90341059-91400499(-)	neurexin I	Nrxn1	Chr6 q11-q12	neurexin 1	-0.0341565	0.0480327	0.000314932	0.0121029	0.0282318	0.0281987	0.00476993	0.0888733	0.991089	-0.0578778	-0.00730053	-0.0549536	-0.0104353	0.103366	0.0555834	0.107774	0.612503	0.999635	22	3	0.000139345	0.00086987	17.7889	0.536579	4.08872	1.04263	3.9411	0.13938
287156	214952	214952_287156	Rhot2	Chr17 cM	Chr17:26057431-26063499(-)	ras homolog family member T2	Rhot2	Chr10 q12	ras homolog family member T2	-0.0656694	-0.0276626	-0.10473	0.0232735	0.0493253	0.0471621	0.0047779	0.57492	0.026376	-0.111285	-0.124338	-0.197166	-0.0200542	0.0690132	-0.0122936	0.107807	0.941615	0.167912	22	3	0.00563847	0.00341551	44.5183	0.000800186	57.0753	2.32966	4.96473	0.0835453
301323	19076	19076_301323	Prim2	Chr1 cM	Chr1:33492891-33708876(-)	DNA primase, p58 subunit	Prim2	Chr9 q21	DNA primase subunit 2	0.0571141	0.0507413	0.0516275	0.0202454	0.0442499	0.0446426	0.004786	0.251506	0.247493	0.0174339	-0.035987	-0.0358705	0.0967943	0.13747	0.139125	0.107842	0.80309	0.534662	22	3	0	0.0023959	13.8847	0.790373	0	1	1.77409	0.411871
307540	108013	108013_307540	Celf4	Chr18 cM	Chr18:25610689-25887214(-)	CUGBP, Elav-like family member 4	Celf4	Chr18 p12	CUGBP, Elav-like family member 4	-0.0377325	0.0160738	-0.0565665	0.0133796	0.0266901	0.027104	0.00480019	0.547016	0.0368863	-0.0639561	-0.0362378	-0.109689	-0.0115089	0.0683854	-0.00344373	0.108014	0.933552	0.201725	22	3	0	0.00104704	11.441	0.90811	0	1	5.68657	0.0582341
500110	68910	68910_500110	Zfp467	Chr6 cM	Chr6:48404631-48422759(-)	zinc finger protein 467	Zfp467	Chr4 q24	zinc finger protein 467	-0.0857094	-0.00362999	-0.115985	0.0304013	0.0621816	0.0606574	0.00481337	0.953448	0.055859	-0.145295	-0.125504	-0.234872	-0.0261239	0.118244	0.00290122	0.108038	0.997972	0.253045	22	3	0.010129	0.00575503	47.035	0.000353071	60.9643	2.56176	3.88613	0.143264
309446	20170	20170_309446	Hps6	Chr19 cM	Chr19:45991947-45994612(+)	HPS6, biogenesis of lysosomal organelles complex 2 subunit 3	Hps6	Chr1 q54	HPS6, biogenesis of lysosomal organelles complex 2 subunit 3	-0.048759	-0.0864098	-0.091987	0.0173001	0.0381234	0.0389603	0.00482605	0.023416	0.0182237	-0.0826666	-0.16113	-0.168348	-0.0148514	-0.0116892	-0.0156261	0.108038	0.399139	0.136628	22	3	4.49960452999667e-06	0.00172648	25.0397	0.159241	0.0721056	1.00072	7.19613	0.0273767
24678	18768	18768_24678	Pkib	Chr10 cM	Chr10:57508077-57617208(+)	protein kinase inhibitor beta, cAMP dependent, testis specific	Pkib	Chr20 q12	cAMP-dependent protein kinase inhibitor beta	-0.13817	0.0660434	-0.0885481	0.0490281	0.101791	0.0979994	0.0048298	0.516458	0.36623	-0.234263	-0.133463	-0.280623	-0.0420763	0.26555	0.103527	0.108038	0.924613	0.64557	22	3	0.0302991	0.0149268	55.2542	2.12489516022329e-05	71.9117	3.56021	1.74592	0.417713
24949	20964	20964_24949	Syn1	ChrX cM	ChrX:20726750-20787157(-)	synapsin I	Syn1	ChrX q11	synapsin I	0.0798063	-0.0864044	0.133213	0.0283201	0.0560458	0.0533002	0.00483228	0.123153	0.0124439	0.0242999	-0.196252	0.0287466	0.135313	0.0234435	0.237679	0.108038	0.667859	0.110231	20	3	0.00616769	0.00435738	33.7287	0.0090995	51.2208	2.05005	9.91896	0.00701656
113886	16562	16562_113886	Kif1c	Chr11 cM	Chr11:70591374-70622790(+)	kinesin family member 1C	Kif1c	Chr10 q24	kinesin family member 1C	-0.0463195	-0.0487676	-0.0945423	0.0164376	0.0358516	0.03373	0.004834	0.173746	0.00506426	-0.0785367	-0.119035	-0.160652	-0.0141023	0.0215002	-0.0284328	0.108038	0.732747	0.0642179	22	3	6.35878978681764e-08	0.00146276	22.3102	0.269092	0.00116167	1.00001	7.89515	0.0193014
296380	99371	99371_296380	Arfgef2	Chr2 cM	Chr2:166647508-166739972(+)	ADP ribosylation factor guanine nucleotide exchange factor 2	Arfgef2	Chr3 q42	ADP ribosylation factor guanine nucleotide exchange factor 2	0.0448123	-0.0325125	0.0380962	0.0159069	0.0321017	0.0326095	0.0048449	0.311158	0.242704	0.0136355	-0.0954307	-0.0258172	0.0759892	0.0304058	0.10201	0.108135	0.834218	0.529567	20	3	0.00148804	0.00150616	29.0515	0.0340539	33.7944	1.51045	3.27158	0.194798
100125364	67912	67912_100125364	1600012H06Rik	Chr17 cM	Chr17:15163446-15166201(+)	RIKEN cDNA 1600012H06 gene	C1h6orf120	Chr1	similar to human chromosome 6 open reading frame 120	0.0611325	0.00132099	0.111262	0.0217109	0.0456424	0.0436282	0.00486639	0.976911	0.0107654	0.0185799	-0.0881364	0.0257519	0.103685	0.0907784	0.196771	0.108468	0.999576	0.101095	22	3	0.00476514	0.00290458	43.0372	0.00128119	55.1371	2.22901	7.26347	0.0264702
58856	30959	30959_58856	Ddx25	Chr9 cM	Chr9:35453144-35469766(-)	DEAD box helicase 25	Ddx25	Chr8 q21	DEAD-box helicase 25	0.0432208	0.048071	0.11568	0.0153555	0.0321725	0.0341635	0.00488276	0.135132	0.000709039	0.0131244	-0.0149858	0.0487204	0.0733171	0.111128	0.182639	0.108686	0.687597	0.018628	21	3	0.000362964	0.00120994	23.3912	0.176	8.59551	1.09404	11.4914	0.00319647
100192313	382423	382423_100192313	Atxn7l3b	Chr10 cM	Chr10:112761335-112764906(-)	ataxin 7-like 3B	Atxn7l3b	Chr7	ataxin 7-like 3B	-0.036038	0.0191409	-0.0568976	0.0128141	0.0264483	0.0289156	0.00491768	0.469243	0.0491013	-0.0611531	-0.0326968	-0.113571	-0.0109229	0.0709786	-0.000224	0.109182	0.911109	0.234815	20	3	6.72222614310874e-05	0.000725693	17.823	0.400088	2.47925	1.02542	8.16201	0.0168904
502642	72657	72657_502642	Selenoh	Chr2 cM	Chr2:84499559-84501052(-)	selenoprotein H	Selenoh	Chr3 q24	selenoprotein H	0.0509777	-0.0104306	0.0784212	0.0181349	0.0375232	0.0372629	0.00493825	0.781029	0.0353317	0.015434	-0.0839747	0.0053872	0.0865214	0.0631135	0.151455	0.109182	0.977664	0.197417	22	3	0.00218601	0.00203666	31.0648	0.0397166	35.6892	1.55495	5.35215	0.0688329
295498	69117	69117_295498	Adh6a	Chr3 cM	Chr3:138019047-138036895(+)	alcohol dehydrogenase 6A (class V)	Adh6a	Chr2 q44	alcohol dehydrogenase 6A (class V)	0.0694673	0.0159338	-0.095726	0.0247146	0.0523265	0.0402992	0.0049422	0.760742	0.0175307	0.0210275	-0.0866244	-0.174711	0.117907	0.118492	-0.0167411	0.109182	0.974668	0.133557	15	3	0.000293759	0.00155056	8.50395	0.744614	5.51745	1.0584	7.22783	0.0269461
316088	72330	72330_316088	Klhl40	Chr9 cM	Chr9:121606673-121612884(+)	kelch-like 40	Klhl40	Chr8 q32	kelch-like family member 40	0.145518	-0.235124	0.1121	0.0517752	0.106794	0.106577	0.00494534	0.02769	0.292881	0.0440404	-0.444437	-0.0967868	0.246995	-0.0258108	0.320987	0.109182	0.4209	0.580162	20	3	0.030727	0.0166133	62.5289	3.99614051529278e-07	75.1033	4.0166	8.06001	0.0177743
64826	15220	15220_64826	Foxq1	Chr13 cM	Chr13:31742153-31744959(+)	forkhead box Q1	Foxq1	Chr17 p12	forkhead box Q1	-0.183885	0.0856825	-0.175955	0.0654379	0.136345	0.130517	0.00495306	0.529725	0.177615	-0.312141	-0.181548	-0.431764	-0.0556292	0.352913	0.0798544	0.109182	0.92956	0.45618	22	3	0.06908	0.0274445	133.647	2.9667876610791e-19	87.301	7.87463	2.91544	0.232766
305310	75991	75991_305310	Slain2	Chr5 cM	Chr5:73071705-73136184(+)	SLAIN motif family, member 2	Slain2	Chr14 p11	SLAIN motif family, member 2	0.0403537	-0.0101529	0.0469398	0.0143627	0.0286663	0.0301171	0.0049602	0.723207	0.119096	0.0122032	-0.0663378	-0.0120886	0.0685041	0.046032	0.105968	0.109182	0.970806	0.374953	22	3	0	0.00113765	12.0318	0.884263	0	1	3.30178	0.191879
294292	56409	56409_294292	Nudt3	Chr17 cM	Chr17:27798356-27842426(-)	nudix hydrolase 3	Nudt3	Chr20 p12	nudix hydrolase 3	-0.0527253	-0.0175426	-0.0805596	0.0187698	0.0402247	0.0394198	0.00496883	0.662753	0.0409896	-0.0895135	-0.0963816	-0.157821	-0.0159372	0.0612964	-0.0032983	0.109182	0.95892	0.213599	21	3	0.00361498	0.00210144	45.5532	0.000344596	61.4717	2.5955	4.39035	0.111339
360734	67838	67838_360734	Dnajb11	Chr16 cM	Chr16:22676595-22698384(+)	DnaJ heat shock protein family (Hsp40) member B11	Dnajb11	Chr11 q23	DnaJ heat shock protein family (Hsp40) member B11	0.0536611	0.0403132	0.0216301	0.019103	0.0380378	0.0392387	0.00496896	0.289227	0.581467	0.0162199	-0.0342395	-0.0552764	0.0911023	0.114866	0.0985366	0.109182	0.821353	0.799165	20	3	0.00152606	0.00194423	22.12	0.180148	26.5381	1.36125	1.15437	0.561476
303792	224023	224023_303792	Klhl22	Chr16 cM	Chr16:17577485-17611246(+)	kelch-like 22	Klhl22	Chr11 q23	kelch-like family member 22	-0.052078	-0.046814	-0.0960801	0.01854	0.0378437	0.0382908	0.00497034	0.216074	0.0120998	-0.0884158	-0.120986	-0.171129	-0.0157402	0.0273584	-0.0210315	0.109182	0.775851	0.108206	22	3	0.00293373	0.00199315	36.8005	0.00840336	51.0712	2.04379	6.40294	0.0407024
500442	68922	68922_500442	Dnai1	Chr4 cM	Chr4:41569775-41638158(+)	dynein axonemal intermediate chain 1	Dnai1	Chr5 q22	dynein, axonemal, intermediate chain 1	0.079041	0.098228	0.094861	0.0281396	0.0589818	0.0556541	0.00497126	0.0958341	0.0882924	0.0238884	-0.0173742	-0.014219	0.134193	0.21383	0.203941	0.109182	0.624317	0.324053	22	3	0.00723961	0.0048129	48.1711	0.000242322	55.4906	2.24672	4.45575	0.107757
85432	78394	78394_85432	Ddx52	Chr11 cM	Chr11:83832888-83853914(+)	DExD box helicase 52	Ddx52	Chr10 q26	DExD-box helicase 52	-0.0406459	0.00588212	-0.0999892	0.0144844	0.0313879	0.0297166	0.00501324	0.851346	0.000766119	-0.0690349	-0.0556371	-0.158233	-0.012257	0.0674013	-0.0417456	0.109958	0.987911	0.0193513	22	3	9.51050001525808e-05	0.00112595	15.2906	0.703954	2.28229	1.02336	14.7262	0.000634234
686590	232227	232227_686590	Iqsec1	Chr6 cM	Chr6:90636578-90965766(-)	IQ motif and Sec7 domain 1	Iqsec1	Chr4	IQ motif and Sec7 domain ArfGEF 1	0.108765	0.0459361	0.179555	0.0387816	0.0707306	0.0668791	0.00503881	0.516046	0.00725787	0.0327541	-0.0926933	0.0484747	0.184775	0.184566	0.310636	0.110372	0.924409	0.0797544	12	3	0.00449193	0.00454493	17.1166	0.0469211	48.4121	1.93844	7.33549	0.025534
286934	171283	171283_286934	Havcr1	Chr11 cM	Chr11:46630644-46670405(+)	hepatitis A virus cellular receptor 1	Havcr1	Chr10 q21	hepatitis A virus cellular receptor 1	0.097892	-0.0289364	-0.174745	0.0349363	0.0743477	0.0684196	0.0050785	0.697125	0.0106487	0.029418	-0.174655	-0.308845	0.166366	0.116782	-0.040645	0.111038	0.965026	0.100481	15	3	0.00591533	0.00575282	20.1517	0.0642697	44.06	1.78763	6.76742	0.0339214
29695	14409	14409_29695	Gabrr2	Chr4 cM	Chr4:33062999-33095865(+)	gamma-aminobutyric acid type A receptor subunit rho 2	Gabrr2	Chr5 q21	gamma-aminobutyric acid type A receptor subunit rho 2	0.0910278	-0.0521484	0.0193675	0.0324897	0.0699444	0.0643686	0.00508268	0.455928	0.763503	0.0273492	-0.189237	-0.106793	0.154706	0.0849402	0.145528	0.111038	0.902229	0.903711	21	3	0.00570986	0.00546798	27.9712	0.0624944	35.4176	1.54841	0.943591	0.623881
309326	240614	240614_309326	Ranbp6	Chr19 cM	Chr19:29785800-29790374(-)	RAN binding protein 6	Ranbp6	Chr1 q52	RAN binding protein 6	0.0525632	-0.000342462	0.0733769	0.0187747	0.0380477	0.0378506	0.00511538	0.992818	0.052551	0.0157654	-0.0749146	-0.000808923	0.0893611	0.0742297	0.147563	0.111546	1	0.244507	22	3	0.00081136	0.00201293	22.9791	0.238265	11.9174	1.1353	4.16476	0.124633
295234	83409	83409_295234	Lamtor2	Chr3 cM	Chr3:88457126-88460258(-)	late endosomal/lysosomal adaptor, MAPK and MTOR activator 2	Lamtor2	Chr2 q34	late endosomal/lysosomal adaptor, MAPK and MTOR activator 2	-0.0605101	-0.0196315	-0.144724	0.0216152	0.044651	0.0450588	0.00511946	0.660179	0.00131867	-0.102875	-0.107146	-0.233037	-0.018145	0.0678828	-0.05641	0.111546	0.958158	0.0281192	22	3	0.00413644	0.00267535	43.1818	0.0012241	54.7627	2.21056	11.1115	0.00386522
NA	56405	56405_NA	Dusp14	Chr11 cM	Chr11:83938859-83960016(-)	dual specificity phosphatase 14	NA	NA	NA	0.369573	0.148653	0.725906	0.13213	0.268339	0.241186	0.00515742	0.579596	0.00261469	0.110602	-0.377281	0.253191	0.628544	0.674587	1.19862	0.112225	0.9422	0.0436505	12	3	0.113541	0.0609615	187.766	1.2073325635343e-35	92.3359	13.0478	9.97975	0.0068065
303488	15410	15410_303488	Hoxb3	Chr11 cM	Chr11:96214152-96238756(+)	homeobox B3	Hoxb3	Chr10 q26	homeo box B3	0.0532246	-0.0591944	-0.0124853	0.0190365	0.0444616	0.0426957	0.00517516	0.18307	0.769962	0.0159137	-0.146338	-0.0961672	0.0905354	0.0279487	0.0711967	0.112462	0.742508	0.907166	15	3	0.000821041	0.00222628	11.8844	0.455007	13.5965	1.15736	1.9561	0.376043
29525	18738	18738_29525	Pitpna	Chr11 cM	Chr11:75478923-75519630(+)	phosphatidylinositol transfer protein, alpha	Pitpna	Chr10 q24	phosphatidylinositol transfer protein, alpha	0.0412825	0.0320553	0.120289	0.0147703	0.0295902	0.0313874	0.00519063	0.278673	0.000126904	0.0123332	-0.0259405	0.0587706	0.0702318	0.090051	0.181807	0.112615	0.816224	0.00565718	22	3	0.00094065	0.00112079	28.0682	0.0821256	26.3069	1.35698	15.1163	0.000521843
291772	106931	106931_291772	Kctd1	Chr18 cM	Chr18:15101742-15284503(-)	potassium channel tetramerisation domain containing 1	Kctd1	Chr18 p13	potassium channel tetramerization domain containing 1	0.0814822	-0.0240922	0.0736324	0.0291576	0.0582407	0.059199	0.0051973	0.679119	0.213569	0.0243343	-0.138242	-0.0423956	0.13863	0.0900574	0.18966	0.112615	0.963404	0.497614	19	3	0.00785656	0.00498801	38.2595	0.00138957	59.0985	2.4449	2.09882	0.350145
300947	211586	211586_300947	Tfdp2	Chr9 cM	Chr9:96078348-96205699(+)	transcription factor Dp 2	Tfdp2	Chr8 q31	transcription factor Dp-2	0.070562	-0.0144794	0.062113	0.0252529	0.0515251	0.0508576	0.00520268	0.778698	0.221968	0.0210671	-0.115467	-0.0375661	0.120057	0.086508	0.161792	0.112615	0.977257	0.507716	22	3	0.0064055	0.00380544	42.8242	0.00136999	58.4011	2.40391	2.0094	0.366154
60427	17311	17311_60427	Kitl	Chr10 cM	Chr10:99851492-99936278(+)	kit ligand	Kitlg	Chr7 q21	KIT ligand	-0.143206	0.228068	-0.0253044	0.051267	0.107808	0.104767	0.00521662	0.0343869	0.809144	-0.243688	0.0167685	-0.230644	-0.0427249	0.439367	0.180035	0.112681	0.445195	0.924558	20	3	0.03757	0.0167901	98.2944	1.8400648395536e-13	84.7497	6.55726	5.26716	0.0718207
652957	12982	12982_652957	Csf2ra	Chr19 cM	Chr19:61212395-61216867(-)	colony stimulating factor 2 receptor, alpha, low-affinity (granulocyte-macrophage)	Csf2ra	Chr14	colony stimulating factor 2 receptor subunit alpha	-0.103577	-0.0306803	-0.159658	0.0370821	0.0771433	0.076834	0.00521936	0.690847	0.0377128	-0.176256	-0.181878	-0.31025	-0.0308972	0.120518	-0.00906627	0.112681	0.965026	0.204523	17	3	0.00732057	0.0058409	25.74	0.0279271	53.4739	2.14933	5.03751	0.08056
117098	18598	18598_117098	Pdha2	Chr3 cM	Chr3:140915765-140918116(-)	pyruvate dehydrogenase E1 alpha 2	Pdha2	Chr2 q44	pyruvate dehydrogenase E1 subunit alpha 2	-0.0736778	0.00333178	0.114824	0.02639	0.052301	0.0375683	0.00524013	0.949206	0.00224002	-0.125401	-0.0991762	0.0411918	-0.0219545	0.10584	0.188457	0.112877	0.997241	0.0393051	16	3	1.3562704685134e-06	0.00093763	13.5407	0.406967	0.0333662	1.00033	9.9173	0.00702241
305431	64293	64293_305431	Stk32b	Chr5 cM	Chr5:37604169-37874503(-)	serine/threonine kinase 32B	Stk32b	Chr14 q21	serine/threonine kinase 32B	-0.138953	-0.0843073	-0.239742	0.049778	0.102127	0.0984869	0.00524722	0.40908	0.0149225	-0.236516	-0.284472	-0.432773	-0.0413898	0.115858	-0.0467114	0.112877	0.880354	0.122698	22	3	0.0286049	0.0151985	51.002	9.31914273886104e-05	66.7827	3.01048	5.9451	0.0511727
407764	20448	20448_407764	St6galnac4	Chr2 cM	Chr2:32477107-32489710(+)	ST6 (alpha-N-acetyl-neuraminyl-2,3-beta-galactosyl-1,3)-N-acetylgalactosaminide alpha-2,6-sialyltransferase 4	St6galnac4	Chr3	ST6 N-acetylgalactosaminide alpha-2,6-sialyltransferase 4	0.0974084	0.0294846	0.221269	0.0349016	0.0703677	0.0616914	0.00525545	0.675211	0.000334878	0.0290025	-0.108434	0.100356	0.165814	0.167403	0.342182	0.112877	0.963211	0.0110554	14	3	0.00501871	0.00431054	22.0227	0.0241978	51.6065	2.06639	14.623	0.000667824
287662	22658	22658_287662	Pcgf2	Chr11 cM	Chr11:97579649-97591323(-)	polycomb group ring finger 2	Pcgf2	Chr10 q31	polycomb group ring finger 2	-0.0553363	0.0174389	0.0320007	0.0198273	0.0434544	0.0417415	0.00525583	0.688188	0.443297	-0.094197	-0.0677302	-0.0498113	-0.0164756	0.102608	0.113813	0.112877	0.96459	0.706448	22	3	0.000626476	0.00219738	21.333	0.318699	7.96864	1.08659	0.592058	0.743766
500793	208198	208198_500793	Btbd2	Chr10 cM	Chr10:80478457-80492328(-)	BTB domain containing 2	Btbd2	Chr7 q11	BTB domain containing 2	-0.0537048	-0.0573338	-0.161484	0.0192541	0.0432485	0.0337475	0.00528274	0.184945	1.709313585239e-06	-0.0914422	-0.142099	-0.227628	-0.0159675	0.0274317	-0.0953401	0.113199	0.74397	0.000268509	12	3	7.37766689651421e-07	0.00136603	10.8403	0.286816	0.0204448	1.0002	24.8021	4.11425824041912e-06
311430	228607	228607_311430	Mavs	Chr2 cM	Chr2:131075983-131089945(+)	mitochondrial antiviral signaling protein	Mavs	Chr3 q36	mitochondrial antiviral signaling protein	-0.0535893	-0.017297	-0.0838912	0.0192182	0.0413125	0.0403341	0.00529581	0.675445	0.0375341	-0.0912563	-0.0982681	-0.162945	-0.0159223	0.063674	-0.00483776	0.113199	0.963211	0.203847	22	3	0.00263862	0.00233255	30.7299	0.0432136	37.3878	1.59713	4.49209	0.105817
684274	76366	76366_684274	Mtif3	Chr5 cM	Chr5:146888383-146900610(-)	mitochondrial translational initiation factor 3	Mtif3	Chr12	mitochondrial translational initiation factor 3	0.0482769	-0.0287244	0.0662799	0.0173143	0.0315881	0.0326811	0.00529913	0.363168	0.0425523	0.0143415	-0.0906359	0.00222604	0.0822124	0.033187	0.130334	0.113199	0.86293	0.217714	18	3	0	0.00103471	11.9226	0.684875	0	1	7.87633	0.0194839
84587	227120	227120_84587	Plcl1	Chr1 cM	Chr1:55445080-55793444(+)	phospholipase C-like 1	Plcl1	Chr9 q31	phospholipase C-like 1	0.0515539	0.041188	0.091333	0.0184908	0.0394291	0.0388905	0.0053021	0.296204	0.0188509	0.0153126	-0.0360916	0.015109	0.0877952	0.118468	0.167557	0.113199	0.826665	0.138856	20	3	0.0013992	0.00214485	18.5654	0.354042	21.4771	1.27351	5.57427	0.0615975
362293	23950	23950_362293	Dnajb6	Chr5 cM	Chr5:29940896-29991476(+)	DnaJ heat shock protein family (Hsp40) member B6	Dnajb6	Chr4 q11	DnaJ heat shock protein family (Hsp40) member B6	0.037537	0.0155103	0.0917444	0.0134643	0.0305398	0.0309794	0.00530515	0.611543	0.00306175	0.0111475	-0.0443466	0.031026	0.0639264	0.0753671	0.152463	0.113199	0.949766	0.047021	22	3	8.93961390567967e-05	0.00107315	16.5118	0.622904	2.16753	1.02216	10.3831	0.00556337
295088	229363	229363_295088	Gmps	Chr3 cM	Chr3:63883527-63930000(+)	guanine monophosphate synthetase	Gmps	Chr2 q31	guanine monophosphate synthase	0.0541597	0.00405552	0.0270127	0.0194308	0.0387283	0.0407188	0.00531462	0.9166	0.507076	0.0160761	-0.0718505	-0.0527946	0.0922433	0.0799616	0.10682	0.113204	0.993089	0.75193	20	3	0.00210612	0.0020355	29.1578	0.0330986	37.0422	1.58836	0.454072	0.796892
245980	13864	13864_245980	Nr2f6	Chr8 cM	Chr8:71826762-71834593(-)	nuclear receptor subfamily 2, group F, member 6	Nr2f6	Chr16 p14	nuclear receptor subfamily 2, group F, member 6	-0.0605212	-0.0725336	-0.0957802	0.0217152	0.0456361	0.0459736	0.00531907	0.111972	0.0372172	-0.103082	-0.161979	-0.185887	-0.0179603	0.0169116	-0.00567358	0.113204	0.653992	0.202795	22	3	0.00371302	0.00284931	37.4867	0.00689324	44.3356	1.79648	5.05272	0.0799494
313650	625638	625638_313650	Fam43b	Chr4 cM	Chr4:138121403-138123769(-)	family with sequence similarity 43, member B	Fam43b	Chr5 q36	family with sequence similarity 43, member B	0.253731	0.0245142	0.412818	0.091102	0.16262	0.1508	0.00535067	0.880177	0.00619051	0.075174	-0.294216	0.117255	0.432287	0.343245	0.708381	0.113644	0.990346	0.0726654	11	3	0.0326397	0.0219872	28.5252	0.000384028	86.8781	7.62083	8.10937	0.0173409
303067	66628	66628_303067	Thg1l	Chr11 cM	Chr11:45837670-45846321(-)	tRNA-histidine guanylyltransferase 1-like (S. cerevisiae)	Thg1l	Chr10 q21	tRNA-histidine guanylyltransferase 1-like	-0.0596627	0.00749719	-0.121267	0.0214232	0.047025	0.0469993	0.00535356	0.87333	0.00987498	-0.101651	-0.0846701	-0.213383	-0.0176739	0.0996645	-0.0291496	0.113644	0.988868	0.0963205	22	3	0.00311621	0.00279719	28.4822	0.0745786	37.0769	1.58924	9.02889	0.0109497
85428	104215	104215_85428	Rhoq	Chr17 cM	Chr17:87270539-87307497(+)	ras homolog family member Q	Rhoq	Chr6 q12	ras homolog family member Q	0.0973626	0.0718453	0.12951	0.0349673	0.0717232	0.0697851	0.00536292	0.316487	0.0634769	0.0288279	-0.0687296	-0.00726657	0.165897	0.21242	0.266286	0.113697	0.837385	0.271659	20	3	0.0147365	0.00732289	73.1671	6.10261215481328e-09	75.6507	4.10689	3.68762	0.158214
306722	69635	69635_306722	Dapk1	Chr13 cM	Chr13:60749761-60911005(+)	death associated protein kinase 1	Dapk1	Chr17 p14	death associated protein kinase 1	-0.0998775	0.0196836	-0.276686	0.0358761	0.0748455	0.0730504	0.00536999	0.792559	0.000152106	-0.170193	-0.127011	-0.419863	-0.0295617	0.166378	-0.13351	0.113701	0.978652	0.00631949	22	3	0.0196356	0.00837468	92.7533	1.074761496986e-11	82.1884	5.61432	16.4067	0.000273737
407760	16679	16679_407760	Krt86	Chr15 cM	Chr15:101371359-101377864(+)	keratin 86	Krt86	Chr7 q36	keratin 86	0.0528178	-0.0601532	-0.0526565	0.0189891	0.0444777	0.0437435	0.00541122	0.176236	0.228684	0.0155998	-0.147328	-0.138392	0.0900358	0.0270215	0.0330792	0.114427	0.735326	0.515173	16	3	0.00014091	0.00192658	12.7248	0.469289	2.3812	1.02439	2.14142	0.342764
293594	244234	244234_293594	Scart2	Chr7 cM	Chr7:139827197-139880649(+)	scavenger receptor family member expressed on T cells 2	Or12j2	Chr1 q41	olfactory receptor family 12 subfamily J member 2	0.0918259	-0.0961771	-0.0456004	0.0330231	0.0693354	0.0644802	0.00542496	0.165403	0.479443	0.0271017	-0.232072	-0.171979	0.15655	0.0397178	0.0807785	0.114506	0.725915	0.732283	18	3	0.00437567	0.00522897	24.2325	0.0612483	29.6948	1.42237	2.01291	0.365513
94340	433256	433256_94340	Acsl5	Chr19 cM	Chr19:55240298-55285060(+)	acyl-CoA synthetase long-chain family member 5	Acsl5	Chr1 q55	acyl-CoA synthetase long-chain family member 5	0.108492	-0.0565836	0.237695	0.0390201	0.080926	0.0782547	0.00542888	0.484426	0.00238585	0.0320142	-0.215196	0.0843188	0.18497	0.102028	0.391072	0.114506	0.915921	0.0408217	22	3	0.0248912	0.00962541	191.293	1.82119613643127e-30	88.4386	8.64949	12.0775	0.00238457
64456	233744	233744_64456	Spon1	Chr7 cM	Chr7:113365235-113642605(+)	spondin 1, (f-spondin) extracellular matrix protein	Spon1	Chr1 q33	spondin 1	-0.194048	0.101512	-0.359808	0.0698037	0.142701	0.140093	0.00543743	0.476861	0.0102183	-0.330861	-0.178177	-0.634385	-0.0572352	0.381201	-0.0852311	0.11454	0.913088	0.0981052	22	3	0.0836758	0.0309648	140.096	1.74960785381428e-20	93.5527	15.5103	8.71197	0.0128298
360534	94091	94091_360534	Trim11	Chr11 cM	Chr11:58868919-58882284(+)	tripartite motif-containing 11	Trim11	Chr10 q22	tripartite motif-containing 11	-0.0702751	-0.0247249	-0.123973	0.0252861	0.0535628	0.0526877	0.0054494	0.644364	0.0186234	-0.119835	-0.129706	-0.227239	-0.0207152	0.0802562	-0.0207073	0.114646	0.954271	0.137763	22	3	0.0073117	0.00382643	52.8286	4.96781301401337e-05	67.7778	3.10345	5.82309	0.0543917
NA	66495	66495_NA	Ndufb3	Chr1 cM	Chr1:58625556-58635123(+)	NADH:ubiquinone oxidoreductase subunit B3	NA	NA	NA	-0.0583018	-0.0886349	-0.168557	0.0209823	0.0456884	0.035515	0.00545899	0.0523813	2.07394461839696e-06	-0.0994262	-0.178183	-0.238165	-0.0171773	0.000912745	-0.0989489	0.114701	0.515808	0.000310979	12	3	0.000188504	0.00127384	6.74603	0.663542	6.01266	1.06397	22.7172	1.16689474384375e-05
25587	15902	15902_25587	Id2	Chr12 cM	Chr12:25143798-25146091(-)	inhibitor of DNA binding 2	Id2	Chr6 q16	inhibitor of DNA binding 2	0.0610632	-0.0424676	0.134458	0.0219799	0.0441897	0.0448911	0.00546711	0.336538	0.00274265	0.0179834	-0.129078	0.0464729	0.104143	0.0441427	0.222443	0.114726	0.850491	0.0447895	22	3	0.00285373	0.00296991	29.9764	0.0520991	31.3817	1.45734	12.3586	0.00207192
362245	66734	66734_362245	Map1lc3a	Chr2 cM	Chr2:155118284-155119993(+)	microtubule-associated protein 1 light chain 3 alpha	Map1lc3a	Chr3 q41	microtubule-associated protein 1 light chain 3 alpha	0.070832	-0.0527312	0.166343	0.0255078	0.0520367	0.0531061	0.0054885	0.310895	0.00173455	0.0208375	-0.154721	0.0622571	0.120826	0.0492589	0.270429	0.115028	0.834218	0.0333446	22	3	0.00587583	0.00377248	38.5661	0.005024	55.3681	2.24055	15.2975	0.000476629
298185	329872	329872_298185	Frem1	Chr4 cM	Chr4:82816164-82970576(-)	Fras1 related extracellular matrix protein 1	Frem1	Chr5 q31	Fras1 related extracellular matrix 1	-0.138564	0.0314788	-0.271366	0.0499119	0.0940452	0.0647021	0.00550021	0.737836	2.73965285553318e-05	-0.23639	-0.152846	-0.39818	-0.0407388	0.215804	-0.144553	0.115127	0.972014	0.00189865	15	3	0	0.00386913	11.1764	0.513864	0	1	19.6575	5.38787217553846e-05
361005	66121	66121_361005	Chchd1	Chr14 cM	Chr14:20753095-20754493(+)	coiled-coil-helix-coiled-coil-helix domain containing 1	Chchd1	Chr15 p16	coiled-coil-helix-coiled-coil-helix domain containing 1	-0.0446347	0.00152279	-0.108508	0.0160827	0.0376851	0.03537	0.00551461	0.967768	0.00215647	-0.0761562	-0.0723387	-0.177832	-0.0131132	0.0753842	-0.0391839	0.115129	0.998484	0.0382872	22	3	0	0.00117364	15.1358	0.713926	0	1	15.0679	0.000534609
680594	105638	105638_680594	Dph3	Chr14 cM	Chr14:31802523-31807686(-)	diphthamine biosynthesis 3	Dph3	Chr16 p16	diphthamide biosynthesis 3	0.0476223	0.0336393	0.139799	0.0171648	0.0321139	0.0354227	0.00553025	0.294869	7.92740158898083e-05	0.0139798	-0.0293028	0.0703714	0.0812648	0.0965815	0.209226	0.115129	0.825836	0.0040607	22	3	0.000695311	0.0014217	23.536	0.214559	14.0749	1.1638	15.6403	0.000401566
303348	237877	237877_303348	Atad5	Chr11 cM	Chr11:79980226-80026620(+)	ATPase family, AAA domain containing 5	Atad5	Chr10 q25	ATPase family, AAA domain containing 5	-0.110534	-0.114946	-0.279543	0.0398464	0.0770648	0.0622976	0.00553728	0.135816	7.21606829603372e-06	-0.188631	-0.265991	-0.401644	-0.0324361	0.0360978	-0.157442	0.115129	0.68818	0.000768208	14	3	0.00356349	0.00448014	14.9122	0.18655	34.2007	1.51977	20.1544	4.20267648968818e-05
171144	108115	108115_171144	Slco4a1	Chr2 cM	Chr2:180098038-180116660(+)	solute carrier organic anion transporter family, member 4a1	Slco4a1	Chr3 q43	solute carrier organic anion transporter family, member 4a1	-0.0655193	-0.0384701	-0.0310804	0.02362	0.0490323	0.0471862	0.00553895	0.432696	0.510103	-0.111814	-0.134572	-0.123564	-0.019225	0.0576315	0.0614027	0.115129	0.890379	0.75376	21	3	0.00145355	0.00318146	19.2023	0.379468	13.4853	1.15587	0.838674	0.657483
304985	18313	18313_304985	Or10j5	Chr1 cM	Chr1:172784335-172785384(+)	olfactory receptor family 10 subfamily J member 5	Or10j5	Chr13 q24	olfactory receptor family 10 subfamily J member 5	0.0443497	-0.0828039	-0.00437576	0.0159921	0.0355703	0.0398165	0.00555024	0.0199175	0.91249	0.0130058	-0.15252	-0.0824147	0.0756936	-0.0130875	0.0736632	0.115129	0.381109	0.969055	15	3	0	0.00222325	11.168	0.514577	0	1	7.99699	0.0183433
499751	227619	227619_499751	Man1b1	Chr2 cM	Chr2:25222742-25242225(+)	mannosidase, alpha, class 1B, member 1	Man1b1	Chr3 p13	mannosidase, alpha, class 1B, member 1	-0.0491094	-0.0332726	-0.134794	0.0177088	0.0341576	0.036596	0.00555149	0.330012	0.000230248	-0.083818	-0.10022	-0.206521	-0.0144007	0.0336751	-0.0630667	0.115129	0.845589	0.00869042	22	3	0.0019768	0.00163041	28.7852	0.0694394	42.6703	1.7443	13.6533	0.0010845
304577	22256	22256_304577	Ung	Chr5 cM	Chr5:114268447-114277384(+)	uracil DNA glycosylase	Ung	Chr12 q16	uracil-DNA glycosylase	-0.101738	0.0625314	-0.0995649	0.0366868	0.0802392	0.0785483	0.0055519	0.435795	0.204954	-0.173642	-0.0947344	-0.253517	-0.0298327	0.219797	0.0543869	0.115129	0.89137	0.487316	21	3	0.0131293	0.00867113	41.7134	0.00121248	53.696	2.15964	3.52935	0.171242
407761	64818	64818_407761	Krt81	Chr15 cM	Chr15:101356942-101361632(-)	keratin 81	Krt81	Chr7 q36	keratin 81	0.0674807	-0.202465	-0.134139	0.024337	0.0543649	0.0552356	0.00555822	0.000195953	0.0151617	0.0197811	-0.309018	-0.242399	0.11518	-0.0959113	-0.0258795	0.115129	0.0513024	0.123434	14	3	0.000607073	0.0030797	12.3182	0.340209	7.54233	1.08158	14.2615	0.000800135
498404	104479	104479_498404	Ccdc117	Chr11 cM	Chr11:5478887-5492187(-)	coiled-coil domain containing 117	Ccdc117	Chr14 q21	coiled-coil domain containing 117	-0.067722	0.0388462	-0.0268415	0.0244265	0.0503504	0.0494092	0.0055631	0.4404	0.586959	-0.115597	-0.0598388	-0.123682	-0.0198469	0.137531	0.0699987	0.115129	0.893828	0.802295	22	3	0.00425195	0.00363367	30.0286	0.051435	38.3189	1.62124	1.2972	0.522777
25271	20181	20181_25271	Rxra	Chr2 cM	Chr2:27566452-27652969(+)	retinoid X receptor alpha	Rxra	Chr3 p12	retinoid X receptor alpha	-0.055874	-0.0382705	-0.116869	0.0201601	0.0426064	0.0383213	0.00557957	0.369062	0.00229067	-0.0953871	-0.121778	-0.191977	-0.016361	0.0452366	-0.0417603	0.115133	0.864551	0.0398128	22	3	0	0.0019735	16.824	0.601788	0	1	9.37552	0.00920729
83842	74114	74114_83842	Crot	Chr5 cM	Chr5:9016033-9047324(-)	carnitine O-octanoyltransferase	Crot	Chr4 q12	carnitine O-octanoyltransferase	-0.043115	0.0695149	-0.00934136	0.0155577	0.0379806	0.0402015	0.00558327	0.0672092	0.816256	-0.0736075	-0.00492576	-0.0881348	-0.0126225	0.143956	0.0694521	0.115133	0.559936	0.926779	21	3	6.76643099320356e-08	0.00118235	20.0331	0.330962	0.0014673	1.00001	6.84847	0.0325742
499755	51875	51875_499755	Tmem141	Chr2 cM	Chr2:25510079-25512017(-)	transmembrane protein 141	Tmem141	Chr3 p13	transmembrane protein 141	0.0526284	-0.0934948	0.0648983	0.0189909	0.0390678	0.0393665	0.00558425	0.0167047	0.0992362	0.0154069	-0.170066	-0.0122586	0.0898499	-0.0169234	0.142055	0.115133	0.354546	0.343145	22	3	0.00222291	0.00212852	30.6539	0.0440444	34.8844	1.53573	12.5494	0.00188338
309584	76797	76797_309584	2410137M14Rik	Chr17 cM	Chr17:37288593-37292129(-)	RIKEN cDNA 2410137M14 gene	RT1-M4	Chr20 p12	RT1 class Ib, locus M4	-0.087345	-0.100698	-0.0627774	0.0315255	0.062162	0.0507836	0.00559507	0.105248	0.216394	-0.149134	-0.222533	-0.162311	-0.0255561	0.0211375	0.0367567	0.115212	0.641256	0.500858	19	3	0.00231446	0.00345646	20.2579	0.208829	21.8004	1.27878	3.94021	0.139442
192260	52858	52858_192260	Cdipt	Chr7 cM	Chr7:126575630-126579671(+)	CDP-diacylglycerol--inositol 3-phosphatidyltransferase	Cdipt	Chr1 q37	CDP-diacylglycerol--inositol 3-phosphatidyltransferase	-0.0303462	-0.0441499	-0.0548547	0.010957	0.0244714	0.0250615	0.00561308	0.0712092	0.028611	-0.0518216	-0.0921129	-0.103974	-0.00887085	0.00381321	-0.00573509	0.115299	0.567796	0.175041	22	3	2.12355890046795e-06	0.000642155	23.6793	0.208744	0.0875429	1.00088	5.33656	0.0693715
362537	77634	77634_362537	Snapc3	Chr4 cM	Chr4:83335961-83385913(+)	small nuclear RNA activating complex, polypeptide 3	Snapc3	Chr5 q31	small nuclear RNA activating complex, polypeptide 3	0.0829038	0.0719959	0.12009	0.029936	0.0626312	0.0592961	0.00561646	0.250341	0.0428412	0.0242304	-0.050759	0.00387147	0.141577	0.194751	0.236308	0.115299	0.80309	0.218503	22	3	0.0099249	0.00527373	53.7218	3.640288380632e-05	66.8807	3.01938	4.35165	0.113515
84401	67959	67959_84401	Puf60	Chr15 cM	Chr15:75942031-75952773(-)	poly-U binding splicing factor 60	Puf60	Chr7 q34	poly-U binding splicing factor 60	-0.0448184	-0.0315765	-0.0738115	0.0161849	0.0325473	0.032597	0.00562025	0.33196	0.0235516	-0.0765402	-0.0953679	-0.1377	-0.0130966	0.032215	-0.0099226	0.115299	0.846971	0.157923	21	3	0.00130646	0.00137782	23.1652	0.184323	31.5956	1.46189	5.15739	0.0758728
114901	234214	234214_114901	Sorbs2	Chr8 cM	Chr8:45960825-46280943(+)	sorbin and SH3 domain containing 2	Sorbs2	Chr16 q11	sorbin and SH3 domain containing 2	0.0529756	0.0710427	0.165027	0.019145	0.0368619	0.0389988	0.00565619	0.0539462	2.32057963634852e-05	0.0154521	-0.00120523	0.0885903	0.090499	0.143291	0.241463	0.115788	0.519272	0.00167876	22	3	0.00175905	0.00197006	25.2152	0.15358	28.4382	1.39739	18.3529	0.000103447
295496	108943	108943_295496	Trmt10a	Chr3 cM	Chr3:137849214-137865582(+)	tRNA methyltransferase 10A	Trmt10a	Chr2 q43	tRNA methyltransferase 10A	0.065147	-0.00254116	0.151713	0.0235446	0.0483782	0.0431761	0.0056581	0.958109	0.000441705	0.0190005	-0.0973608	0.0670897	0.111294	0.0922785	0.236337	0.115788	0.998456	0.0133924	22	3	0.00280687	0.00285968	31.0075	0.0402964	31.8093	1.46647	13.5209	0.00115873
116698	21849	21849_116698	Trim28	Chr7 cM	Chr7:12758079-12764959(+)	tripartite motif-containing 28	Trim28	Chr1 q21	tripartite motif-containing 28	-0.035732	-0.0300759	-0.0788722	0.01292	0.0292894	0.0286299	0.00568124	0.30449	0.0058712	-0.0610547	-0.0874822	-0.134986	-0.0104092	0.0273303	-0.0227586	0.116117	0.83054	0.070432	22	3	0	0.000960068	14.3961	0.760131	0	1	7.81116	0.0201293
289144	12301	12301_289144	Cacybp	Chr1 cM	Chr1:160029937-160040445(-)	calcyclin binding protein	Cacybp	Chr13 q22	calcyclin binding protein	0.0478608	0.0538715	0.0949221	0.017314	0.0306001	0.0330444	0.0057048	0.0783232	0.00407153	0.013926	-0.00610364	0.0301563	0.0817957	0.113847	0.159688	0.116454	0.585572	0.0561974	21	3	0	0.00108157	10.9273	0.897414	0	1	8.94929	0.0113943
316022	320429	320429_316022	Trank1	Chr9 cM	Chr9:111140807-111224843(+)	tetratricopeptide repeat and ankyrin repeat containing 1	Trank1	Chr8 q32	tetratricopeptide repeat and ankyrin repeat containing 1	0.0695875	-0.0164334	0.192367	0.0251863	0.0414688	0.0541984	0.00572888	0.691895	0.000386233	0.0202232	-0.0977108	0.0861403	0.118952	0.0648439	0.298594	0.116801	0.965026	0.0122041	16	3	0	0.00183598	13.9914	0.374452	0	1	18.1079	0.000116925
365493	78832	78832_365493	Cacul1	Chr19 cM	Chr19:60513143-60569420(-)	CDK2 associated, cullin domain 1	Cacul1	Chr1 q55	CDK2-associated, cullin domain 1	0.0506535	0.0658005	0.100342	0.0183389	0.0385986	0.0395739	0.00574337	0.0882431	0.0112264	0.01471	-0.00985133	0.022779	0.0865971	0.141452	0.177906	0.116952	0.611009	0.103839	20	3	0.00244451	0.0020124	29.6175	0.0292396	43.3156	1.76415	6.99492	0.0302741
316033	12091	12091_316033	Glb1	Chr9 cM	Chr9:114230146-114303447(+)	galactosidase, beta 1	Glb1	Chr8 q32	galactosidase, beta 1	0.0458875	-0.039416	0.081295	0.0166162	0.0364609	0.039611	0.00575171	0.279676	0.0401372	0.0133203	-0.110878	0.00365886	0.0784546	0.0320461	0.158931	0.116978	0.816224	0.211307	21	3	2.27327674505367e-06	0.00136822	19.9684	0.334603	0.0406922	1.00041	11.4002	0.00334562
301245	28064	28064_301245	Yipf3	Chr17 cM	Chr17:46559019-46563474(+)	Yip1 domain family, member 3	Yipf3	Chr9 q12	Yip1 domain family, member 3	-0.0410967	-0.077493	-0.0457866	0.014887	0.0327901	0.0324639	0.00577006	0.0181127	0.158427	-0.0702748	-0.14176	-0.109415	-0.0119187	-0.0132257	0.0178416	0.117054	0.365667	0.429714	22	3	0.000667902	0.00131973	26.4355	0.118504	15.2355	1.17974	5.71798	0.0573266
25044	231691	231691_25044	Sds	Chr5 cM	Chr5:120614612-120621997(+)	serine dehydratase	Sds	Chr12 q16	serine dehydratase	-0.0487519	-0.0933899	-0.00322726	0.0176605	0.036311	0.0312251	0.00577111	0.0101129	0.917682	-0.0833658	-0.164558	-0.0644273	-0.014138	-0.0222216	0.0579728	0.117054	0.300005	0.971489	22	3	0	0.000786533	18.6844	0.477243	0	1	7.80595	0.0201818
365661	59079	59079_365661	Erbin	Chr13 cM	Chr13:103955295-104057022(-)	Erbb2 interacting protein	Erbin	Chr2 q13	erbb2 interacting protein	0.157532	0.121999	0.379899	0.0570737	0.102362	0.0861772	0.00577766	0.233322	1.04160441651053e-05	0.045669	-0.0786261	0.210995	0.269394	0.322625	0.548804	0.117054	0.794635	0.000984138	11	3	0.00694445	0.00706452	16.2315	0.0391837	54.7589	2.21038	19.4343	6.02412386912939e-05
498299	13590	13590_498299	Lefty1	Chr1 cM	Chr1:180762587-180765965(+)	left right determination factor 1	Lefty1	Chr13 q26	left right determination factor 1	0.102087	-0.0288182	-0.0141812	0.0369907	0.0738963	0.054394	0.00578384	0.69655	0.794314	0.0295862	-0.173652	-0.120792	0.174587	0.116016	0.0924291	0.117054	0.965026	0.917466	15	3	0	0.00389408	10.8669	0.540355	0	1	0.223472	0.89428
501147	73463	73463_501147	C2cd6	Chr1 cM	Chr1:59036275-59134059(-)	C2 calcium dependent domain containing 6	C2cd6	Chr9 q31	C2 calcium dependent domain containing 6	-0.0901106	-0.119983	-0.0512041	0.0326627	0.061928	0.059166	0.00580098	0.052689	0.386802	-0.154128	-0.24136	-0.167167	-0.0260929	0.00139356	0.0647591	0.117257	0.515808	0.664474	18	3	0.00103379	0.00276818	16.7765	0.332398	11.089	1.12472	3.93619	0.139723
311093	77771	77771_311093	Csrnp3	Chr2 cM	Chr2:65676111-65861890(+)	cysteine-serine-rich nuclear protein 3	Csrnp3	Chr3 q21	cysteine and serine rich nuclear protein 3	-0.0532564	0.0576913	-0.0661414	0.0193147	0.0419233	0.0415302	0.00582805	0.168786	0.111248	-0.0911125	-0.0244768	-0.147539	-0.0154003	0.139859	0.0152564	0.11766	0.728995	0.363236	22	3	0.00246631	0.00242794	25.1812	0.154664	32.4044	1.47939	7.19746	0.0273584
298533	76850	76850_298533	Ago4	Chr4 cM	Chr4:126383334-126427265(-)	argonaute RISC catalytic subunit 4	Ago4	Chr5 q36	argonaute RISC component 4	-0.104914	0.0661364	-0.135633	0.0380668	0.078058	0.0740288	0.00585054	0.396843	0.066926	-0.179523	-0.0868544	-0.280727	-0.0303042	0.219127	0.0094604	0.117969	0.877369	0.279746	22	3	0.01992	0.00899565	113.957	1.47947118088437e-15	78.6325	4.68	5.09537	0.0782627
362627	53902	53902_362627	Rcan3	Chr4 cM	Chr4:135139619-135161154(-)	regulator of calcineurin 3	Rcan3	Chr5 q36	RCAN family member 3	-0.0557139	0.033437	-0.0512579	0.0202184	0.0417165	0.0401472	0.00585849	0.422826	0.201691	-0.0953412	-0.0483259	-0.129945	-0.0160865	0.1152	0.0274292	0.117985	0.884476	0.482478	22	3	0.00165342	0.00248088	22.9919	0.237701	20.3329	1.25522	2.97779	0.225622
291750	75964	75964_291750	Trappc8	Chr18 cM	Chr18:20950280-21029150(-)	trafficking protein particle complex 8	Trappc8	Chr18 p12	trafficking protein particle complex subunit 8	0.0367182	0.0308814	0.0328295	0.0133281	0.0251283	0.0259781	0.00587008	0.219092	0.206324	0.0105957	-0.0183692	-0.0180866	0.0628407	0.080132	0.0837456	0.118075	0.778195	0.48846	22	3	0	0.00082327	15.128	0.714426	0	1	2.39226	0.302362
29149	268980	268980_29149	Strn	Chr17 cM	Chr17:78957327-79043990(-)	striatin, calmodulin binding protein	Strn	Chr6 q12	striatin	-0.0472988	0.0355967	-0.00774053	0.0171733	0.0352252	0.0340017	0.00588346	0.312234	0.819918	-0.0809578	-0.0334435	-0.0743827	-0.0136398	0.104637	0.0589017	0.1182	0.834891	0.928596	20	3	0.000524321	0.00163943	17.2314	0.438798	10.2324	1.11399	1.33232	0.513678
116500	67474	67474_116500	Snap29	Chr16 cM	Chr16:17223864-17248690(+)	synaptosomal-associated protein 29	Snap29	Chr11 q23	synaptosome associated protein 29	0.0378687	-0.0463581	-0.0217339	0.0137519	0.0291553	0.0318492	0.00589257	0.111826	0.494987	0.0109154	-0.103501	-0.0841571	0.0648219	0.0107852	0.0406894	0.118208	0.653992	0.743477	21	3	1.67234237492071e-06	0.000971138	22.2754	0.219986	0.0436208	1.00044	2.54905	0.279564
315166	69029	69029_315166	Smdt1	Chr15 cM	Chr15:82229901-82233266(+)	single-pass membrane protein with aspartate rich tail 1	Smdt1	Chr7 q34	single-pass membrane protein with aspartate-rich tail 1	-0.051965	-0.0362713	-0.150962	0.0188731	0.0383184	0.0319346	0.00589822	0.343854	2.27623795449987e-06	-0.0889556	-0.111374	-0.213553	-0.0149744	0.0388313	-0.0883711	0.118208	0.854403	0.00033225	14	3	0.00017403	0.00115735	8.92584	0.628737	5.45139	1.05766	23.858	6.59624488385045e-06
29268	17229	17229_29268	Tpsb2	Chr17 cM	Chr17:25585282-25587070(+)	tryptase beta 2	Tpsb2	Chr10 q12	tryptase beta 2	-0.0759081	-0.0252286	0.0413327	0.0275733	0.053286	0.0502325	0.00590599	0.635887	0.410606	-0.129951	-0.129667	-0.0571213	-0.0218654	0.0792099	0.139787	0.118212	0.951556	0.682372	16	3	0.00208183	0.00319693	19.3043	0.113965	24.3227	1.3214	0.976375	0.613738
316620	171531	171531_316620	Mlph	Chr1 cM	Chr1:90842807-90878864(+)	melanophilin	Mlph	Chr9 q36	melanophilin	0.0412917	-0.0125539	0.0299857	0.0150011	0.0330154	0.0326194	0.00591277	0.703764	0.35796	0.0118901	-0.0772629	-0.0339472	0.0706932	0.0521551	0.0939186	0.118212	0.966128	0.637995	21	3	3.81231854278474e-07	0.00120214	21.7034	0.24542	0.00801316	1.00008	1.57302	0.45543
363555	215001	215001_363555	Wfikkn1	Chr17 cM	Chr17:26096602-26099832(-)	WAP, FS, Ig, KU, and NTR-containing protein 1	Wfikkn1	Chr10 q12	WAP, follistatin/kazal, immunoglobulin, kunitz and netrin domain containing 1	-0.0691359	0.00623576	0.0305622	0.0251261	0.0527679	0.0492235	0.00593137	0.90593	0.534675	-0.118382	-0.0971874	-0.0659141	-0.0198895	0.109659	0.127038	0.118441	0.993089	0.769738	20	3	0.00297844	0.00348275	24.8895	0.0972113	27.8587	1.38617	0.386099	0.824441
362902	223499	223499_362902	Dcaf13	Chr15 cM	Chr15:38976300-39010251(+)	DDB1 and CUL4 associated factor 13	Dcaf13	Chr7 q31	DDB1 and CUL4 associated factor 13	0.0362489	-0.000966852	0.0432054	0.0131809	0.0263904	0.0279111	0.00595748	0.970775	0.121631	0.0104149	-0.0526911	-0.0114994	0.062083	0.0507574	0.0979101	0.118818	0.998596	0.378545	22	3	0	0.000890121	16.2129	0.64303	0	1	2.92856	0.231245
291463	19038	19038_291463	Ppic	Chr18 cM	Chr18:53539413-53551079(-)	peptidylprolyl isomerase C	Ppic	Chr18 q11	peptidylprolyl isomerase C	-0.153691	0.0779036	-0.3364	0.0559138	0.118747	0.113819	0.00598309	0.511794	0.00312086	-0.26328	-0.154837	-0.55948	-0.0441016	0.310644	-0.113319	0.11911	0.923481	0.0476625	22	3	0.0500958	0.0204495	123.832	2.12232659990888e-17	85.8717	7.07801	11.4838	0.00320864
315789	76886	76886_315789	Fam81a	Chr9 cM	Chr9:69996586-70049840(-)	family with sequence similarity 81, member A	Fam81a	Chr8 q24	family with sequence similarity 81, member A	-0.0540645	0.091885	-0.00730192	0.0196704	0.0381953	0.0403578	0.00598653	0.0161432	0.856423	-0.0926178	0.0170236	-0.0864018	-0.0155112	0.166746	0.071798	0.11911	0.353815	0.945277	19	3	0.00072349	0.0021148	27.281	0.0384638	11.0632	1.12439	6.39467	0.040871
500625	320817	320817_500625	Atad2b	Chr12 cM	Chr12:4967353-5097394(+)	ATPase family, AAA domain containing 2B	Atad2b	Chr6 q14	ATPase family, AAA domain containing 2B	-0.106277	0.013157	-0.123937	0.0386841	0.076024	0.068714	0.00600862	0.862602	0.0712839	-0.182096	-0.135847	-0.258614	-0.0304578	0.162161	0.0107399	0.119115	0.988241	0.288034	12	3	0.00498063	0.00481246	22.4985	0.00742634	52.4319	2.10225	4.36906	0.112531
24240	69719	69719_24240	Cad	Chr5 cM	Chr5:31212124-31235823(+)	carbamoyl-phosphate synthetase 2, aspartate transcarbamylase, and dihydroorotase	Cad	Chr6 q14	carbamoyl-phosphate synthetase 2, aspartate transcarbamylase, and dihydroorotase	-0.0436709	-0.044058	-0.125035	0.015896	0.0370199	0.0369346	0.00600916	0.234	0.000710961	-0.0748266	-0.116616	-0.197426	-0.0125152	0.0284997	-0.0526448	0.119115	0.795001	0.018628	22	3	0.000117442	0.00148413	20.4465	0.368174	2.07369	1.02118	12.0387	0.00243125
309165	19697	19697_309165	Rela	Chr19 cM	Chr19:5687511-5698158(+)	v-rel reticuloendotheliosis viral oncogene homolog A (avian)	Rela	Chr1 q43	RELA proto-oncogene, NF-kB subunit	0.0408729	-0.00714885	0.0789867	0.0148808	0.030515	0.0307092	0.00602017	0.814773	0.0101089	0.011707	-0.0669572	0.0187977	0.0700388	0.0526595	0.139176	0.119115	0.983244	0.0977876	22	3	4.22151539384076e-06	0.00114956	18.6881	0.477002	0.0955149	1.00096	8.72524	0.0127449
362979	406218	406218_362979	Panx2	Chr15 cM	Chr15:88943937-88957770(+)	pannexin 2	Panx2	Chr7 q34	pannexin 2	-0.126844	0.109212	-0.128057	0.0461916	0.0949968	0.0934294	0.00603172	0.250291	0.170491	-0.217378	-0.076978	-0.311175	-0.0363106	0.295403	0.0550613	0.119115	0.80309	0.447	19	3	0.0293835	0.0130273	96.913	1.30837466682205e-13	85.2143	6.76331	4.32578	0.114992
311502	228730	228730_311502	Kiz	Chr2 cM	Chr2:146697784-146812017(+)	kizuna centrosomal protein	Kiz	Chr3 q41	kizuna centrosomal protein	-0.0916729	-0.0463643	-0.19931	0.0333863	0.0629232	0.0564091	0.00603585	0.46122	0.000410422	-0.157109	-0.169691	-0.309869	-0.026237	0.0769629	-0.0887499	0.119115	0.906077	0.0127486	14	3	0.00184394	0.003506	14.1405	0.225316	21.4162	1.27253	12.9019	0.00157901
302526	70495	70495_302526	Atp6ap2	ChrX cM	ChrX:12454040-12483288(+)	ATPase, H+ transporting, lysosomal accessory protein 2	Atp6ap2	ChrX q12	ATPase H+ transporting accessory protein 2	0.055854	0.0349125	0.171443	0.0203423	0.0405283	0.040441	0.00603798	0.389	2.24179935872559e-05	0.0159839	-0.0445216	0.0921802	0.0957241	0.114347	0.250706	0.119115	0.873779	0.0016656	21	3	0.0021142	0.00213492	25.4029	0.114215	32.8053	1.48821	18.3087	0.00010576
29181	320873	320873_29181	Cdh10	Chr15 cM	Chr15:18819033-19014322(+)	cadherin 10	Cdh10	Chr2 q21	cadherin 10	0.106263	-0.026264	0.255042	0.0387136	0.0776691	0.0798219	0.00605376	0.735249	0.00139762	0.030386	-0.178493	0.0985942	0.18214	0.125965	0.41149	0.119115	0.97162	0.0292914	20	3	0.0179245	0.00876157	69.7376	2.39306109359728e-08	79.0901	4.78242	12.317	0.00211538
361004	268721	268721_361004	Zswim8	Chr14 cM	Chr14:20757620-20773687(+)	zinc finger SWIM-type containing 8	Zswim8	Chr15 p16	zinc finger, SWIM-type containing 8	-0.0493023	-0.0500503	-0.155825	0.0179633	0.039446	0.0382206	0.00605822	0.204502	4.56229609976178e-05	-0.0845098	-0.127363	-0.230736	-0.0140949	0.0272625	-0.0809138	0.119115	0.765558	0.00267795	22	3	0.0023221	0.00202335	31.3542	0.0369017	37.7022	1.60519	16.7617	0.000229211
64631	67128	67128_64631	Ube2g1	Chr11 cM	Chr11:72498109-72577307(+)	ubiquitin-conjugating enzyme E2G 1	Ube2g1	Chr10 q24	ubiquitin-conjugating enzyme E2G 1	0.0571338	0.0742307	0.163283	0.0208167	0.043009	0.0412332	0.00605834	0.0843594	7.49549271701155e-05	0.0163337	-0.0100654	0.0824672	0.0979339	0.158527	0.244098	0.119115	0.604454	0.00394661	22	3	0.0031416	0.00250419	31.1209	0.0391563	42.1521	1.72867	15.8824	0.000355784
311651	77031	77031_311651	Slc9a8	Chr2 cM	Chr2:167263632-167318920(+)	solute carrier family 9 (sodium/hydrogen exchanger), member 8	Slc9a8	Chr3 q42	solute carrier family 9 member A8	-0.0418637	-0.0178253	0.0151614	0.0152561	0.0290331	0.028636	0.0060685	0.539239	0.596492	-0.0717652	-0.0747291	-0.0409641	-0.0119622	0.0390786	0.0712868	0.119115	0.931291	0.808559	22	3	1.22507615159717e-06	0.00102973	18.2296	0.507157	0.0293597	1.00029	0.90748	0.635248
301570	109032	109032_301570	Sp110	Chr1 cM	Chr1:85504620-85526538(-)	Sp110 nuclear body protein	Sp110	Chr9 q35	SP110 nuclear body protein	0.0504944	0.0345619	0.0043452	0.0184023	0.0424859	0.0410389	0.00607099	0.415936	0.915677	0.0144266	-0.0487088	-0.0760896	0.0865622	0.117833	0.08478	0.119115	0.882713	0.970754	20	3	1.4799346083552e-06	0.00171469	11.3774	0.836289	0.0212029	1.00021	0.774127	0.679048
498332	71883	71883_498332	Coq2	Chr5 cM	Chr5:100802589-100822154(-)	coenzyme Q2 4-hydroxybenzoate polyprenyltransferase	Coq2	Chr14 p22	coenzyme Q2, polyprenyltransferase	-0.0621821	-0.0110145	-0.0794963	0.0226629	0.0471528	0.0463714	0.00607348	0.815303	0.0864667	-0.106601	-0.103432	-0.170383	-0.0177637	0.0814034	0.01139	0.119115	0.983244	0.321141	22	3	0.00595986	0.00306169	58.2896	7.19195833775323e-06	68.6134	3.18607	3.11613	0.210543
NA	107686	107686_NA	Snrpd2	Chr7 cM	Chr7:18883370-18886659(+)	small nuclear ribonucleoprotein D2	NA	NA	NA	-0.0557542	-0.0291895	-0.109215	0.0203311	0.0431353	0.0352393	0.00610091	0.498599	0.00194024	-0.0956024	-0.113733	-0.178283	-0.0159059	0.0553542	-0.040147	0.119511	0.918535	0.0359424	12	3	0	0.00132374	8.08594	0.525509	0	1	10.4345	0.00542229
293173	67420	67420_293173	Far1	Chr7 cM	Chr7:113113041-113170718(+)	fatty acyl CoA reductase 1	Far1	Chr1 q33	fatty acyl CoA reductase 1	0.0547489	0.0638527	0.128095	0.0199699	0.0414172	0.040428	0.00611455	0.123148	0.00153247	0.0156087	-0.0173235	0.0488573	0.0938891	0.145029	0.207332	0.119636	0.667859	0.0310508	22	3	0.00314695	0.00257285	30.2554	0.0486364	40.1703	1.67141	10.4584	0.00535776
498075	77647	77647_498075	Trat1	Chr16 cM	Chr16:48551137-48592384(-)	T cell receptor associated transmembrane adaptor 1	Trat1	Chr11 q21	T cell receptor associated transmembrane adaptor 1	0.0530463	-0.0159928	-0.0361744	0.0193656	0.0415799	0.0377064	0.00615896	0.700513	0.337372	0.0150903	-0.0974879	-0.110078	0.0910023	0.0655024	0.0377288	0.120362	0.965797	0.62018	18	3	0.000141976	0.00167668	13.6586	0.551564	2.5829	1.02651	0.924161	0.629972
301005	23918	23918_301005	Impdh2	Chr9 cM	Chr9:108437635-108442776(+)	inosine monophosphate dehydrogenase 2	Impdh2	Chr8 q32	inosine monophosphate dehydrogenase 2	-0.035821	-0.0521588	-0.0674698	0.0130846	0.0257807	0.0277752	0.00618791	0.0430553	0.0151347	-0.0614663	-0.102688	-0.121908	-0.0101757	-0.00162957	-0.0130314	0.120785	0.481461	0.123383	22	3	0	0.000816067	12.1709	0.878192	0	1	7.14808	0.0280423
292734	108075	108075_292734	Ltbp4	Chr7 cM	Chr7:27004561-27037117(-)	latent transforming growth factor beta binding protein 4	Ltbp4	Chr1 q21	latent transforming growth factor beta binding protein 4	-0.056437	-0.0303247	-0.0114369	0.0206267	0.0397448	0.0406333	0.00621699	0.445472	0.778352	-0.0968646	-0.108223	-0.0910767	-0.0160094	0.0475736	0.0682029	0.121098	0.89605	0.910378	22	3	0.0014619	0.00216237	25.2388	0.152831	20.6211	1.25978	0.587632	0.745414
680080	68512	68512_680080	Tomm5	Chr4 cM	Chr4:45105209-45108113(-)	translocase of outer mitochondrial membrane 5	Tomm5	Chr5 q22	translocase of outer mitochondrial membrane 5	-0.0685878	-0.0824238	-0.140854	0.0250684	0.0530461	0.0428743	0.00621865	0.120229	0.00101883	-0.117721	-0.186392	-0.224886	-0.0194546	0.0215448	-0.0568218	0.121098	0.663739	0.0239383	12	3	0.00114503	0.00190517	14.7632	0.0976496	27.4278	1.37794	10.7931	0.00453211
307579	225207	225207_307579	Zfp521	Chr18 cM	Chr18:13820070-14105812(-)	zinc finger protein 521	Zfp521	Chr18 p13	zinc finger protein 521	0.0928707	0.0413981	0.107785	0.0339487	0.0699429	0.0686221	0.00622632	0.553928	0.11625	0.0263324	-0.0956875	-0.0267114	0.159409	0.178484	0.242282	0.121105	0.934393	0.3718	21	3	0.013761	0.00734977	49.6813	8.43266029214754e-05	64.2257	2.79531	2.4941	0.287351
304546	26431	26431_304546	Git2	Chr5 cM	Chr5:114865469-114912647(-)	GIT ArfGAP 2	Git2	Chr12 q16	GIT ArfGAP 2	-0.0357775	0.0359513	-0.062994	0.0130852	0.0266869	0.0288419	0.0062533	0.177932	0.0289538	-0.061424	-0.0163542	-0.119523	-0.010131	0.0882567	-0.00646493	0.121486	0.736096	0.176441	22	3	1.42338559147939e-07	0.000842592	22.2018	0.274328	0.00415961	1.00004	11.7551	0.00280162
407759	100126226	100126226_407759	Krt83	Chr15 cM	Chr15:101383011-101389393(-)	keratin 83	Krt83	Chr7 q36	keratin 83	0.0619364	-0.046525	0.0534382	0.0226627	0.06549	0.0655221	0.00627668	0.477448	0.414743	0.0175183	-0.174883	-0.0749827	0.106354	0.081833	0.181859	0.121797	0.913191	0.685723	14	3	2.02043042741382e-07	0.00290888	10.551	0.481608	0.00238056	1.00002	4.20009	0.122451
84391	16563	16563_84391	Kif2a	Chr13 cM	Chr13:107095504-107158634(-)	kinesin family member 2A	Kif2a	Chr2 q13	kinesin family member 2A	0.042477	-0.000602298	0.105358	0.0155451	0.0320148	0.0311471	0.00628557	0.98499	0.000718051	0.0120091	-0.0633501	0.0443108	0.0729448	0.0621456	0.166405	0.121826	1	0.0186392	22	3	0.00057138	0.00136429	19.4695	0.427112	12.3272	1.14061	12.9805	0.00151816
691149	12340	12340_691149	Capza1	Chr3 cM	Chr3:104730097-104771821(-)	capping actin protein of muscle Z-line subunit alpha 1	Capza1	Chr2 q34	capping actin protein of muscle Z-line subunit alpha 1	0.0370448	0.102114	0.0893242	0.0135651	0.027395	0.0287901	0.00631622	0.000193407	0.00191828	0.0104577	0.048421	0.0328966	0.0636318	0.155807	0.145752	0.122188	0.0513024	0.0356709	22	3	0	0.000999265	8.21258	0.984401	0	1	17.1682	0.000187053
246209	75050	75050_246209	Kif27	Chr13 cM	Chr13:58435316-58506936(-)	kinesin family member 27	Kif27	Chr17 p14	kinesin family member 27	0.0529201	0.0430304	0.0113137	0.0193839	0.0438787	0.0432997	0.00633127	0.326757	0.79387	0.0149285	-0.0429703	-0.0735521	0.0909118	0.129031	0.0961795	0.122188	0.842944	0.917322	22	3	0.000117044	0.00237798	23.3645	0.221666	1.41076	1.01431	1.00874	0.603887
288369	69129	69129_288369	Pex11g	Chr8 cM	Chr8:3507105-3517648(-)	peroxisomal biogenesis factor 11 gamma	Pex11g	Chr12 p12	peroxisomal biogenesis factor 11 gamma	0.0455469	-0.00470677	0.0229125	0.0166851	0.0381782	0.0380082	0.00633748	0.901882	0.546622	0.0128446	-0.0795346	-0.0515822	0.0782491	0.070121	0.0974072	0.122188	0.992544	0.776316	21	3	0	0.00142193	10.0652	0.929757	0	1	0.60772	0.737964
298541	67422	67422_298541	Dhdds	Chr4 cM	Chr4:133696339-133728229(-)	dehydrodolichyl diphosphate synthase	Dhdds	Chr5 q36	dehydrodolichyl diphosphate synthase subunit	-0.032115	-0.00655379	-0.0189216	0.0117652	0.023063	0.0253991	0.00633993	0.776281	0.45629	-0.0551743	-0.0517565	-0.0687029	-0.00905564	0.0386489	0.0308598	0.122188	0.97617	0.71554	22	3	0	0.00064405	12.2094	0.876481	0	1	0.555271	0.757573
362095	70239	70239_362095	Gtf3c5	Chr2 cM	Chr2:28456257-28473291(-)	general transcription factor IIIC, polypeptide 5	Gtf3c5	Chr3 p12	general transcription factor IIIC subunit 5	-0.0626428	0.0331754	-0.0668267	0.0229495	0.0474644	0.0470028	0.00634129	0.484581	0.155096	-0.107623	-0.0598531	-0.15895	-0.0176626	0.126204	0.0252971	0.122188	0.915921	0.426054	22	3	0.00650282	0.00340721	50.9843	9.3757004246197e-05	64.7176	2.83428	3.45124	0.178063
171131	108043	108043_171131	Chrnb3	Chr8 cM	Chr8:27858739-27889758(+)	cholinergic receptor, nicotinic, beta polypeptide 3	Chrnb3	Chr16 q12.3	cholinergic receptor nicotinic beta 3 subunit	0.0723251	0.134194	0.03346	0.0265081	0.0575316	0.0486464	0.00636399	0.0196733	0.491567	0.0203701	0.0214339	-0.0618853	0.12428	0.246954	0.128805	0.122483	0.379355	0.740777	19	3	0.00333552	0.00310745	35.0825	0.00387231	42.6459	1.74355	5.44144	0.0658275
362558	16975	16975_362558	Lrp8	Chr4 cM	Chr4:107659337-107734037(+)	low density lipoprotein receptor-related protein 8, apolipoprotein e receptor	Lrp8	Chr5 q34	LDL receptor related protein 8	0.108498	0.0398947	0.100431	0.0397732	0.0736872	0.068139	0.0063735	0.588228	0.140505	0.0305441	-0.10453	-0.0331191	0.186452	0.184319	0.233981	0.122523	0.944518	0.405769	13	3	0.00582635	0.0048342	21.5792	0.0173978	57.6612	2.3619	2.1725	0.33748
25695	12609	12609_25695	Cebpd	Chr16 cM	Chr16:15705150-15707409(+)	CCAAT/enhancer binding protein delta	Cebpd	Chr11	CCAAT/enhancer binding protein delta	-0.36318	-0.299648	-1.02991	0.133181	0.256144	0.281844	0.00639196	0.242065	0.000258005	-0.624211	-0.801682	-1.58231	-0.10215	0.202386	-0.477504	0.122735	0.796986	0.00937343	16	3	0.157814	0.0694844	111.901	7.91940456754218e-18	94.0641	16.8467	14.0286	0.000898933
316348	68833	68833_316348	Pdcl3	Chr1 cM	Chr1:39026895-39036317(+)	phosducin-like 3	Pdcl3	Chr9 q22	phosducin-like 3	0.0411034	0.0371444	0.0229658	0.0150757	0.0300667	0.0298978	0.00640168	0.216682	0.442402	0.0115555	-0.0217852	-0.0356328	0.0706513	0.096074	0.0815643	0.122778	0.776648	0.705743	21	3	3.50667365083751e-09	0.00113978	22.0711	0.228845	8.30868673491532e-05	1	1.66458	0.435052
116691	19157	19157_116691	Cyth1	Chr11 cM	Chr11:118054996-118139452(-)	cytohesin 1	Cyth1	Chr10 q32.2-q32.3	cytohesin 1	-0.120245	-0.0895606	-0.293136	0.0441181	0.0836067	0.0888183	0.00641996	0.284073	0.000965457	-0.206715	-0.253427	-0.467217	-0.0337751	0.0743055	-0.119056	0.122986	0.818757	0.0230119	18	3	0.014034	0.00794924	47.762	2.77778816240333e-05	67.6722	3.09331	11.2231	0.00365534
298557	66193	66193_298557	Pithd1	Chr4 cM	Chr4:135702913-135714555(-)	PITH (C-terminal proteasome-interacting domain of thioredoxin-like) domain containing 1	Pithd1	Chr5 q36	PITH domain containing 1	-0.100966	-0.0862426	-0.114288	0.0370502	0.0740643	0.0611534	0.00642819	0.24425	0.0616411	-0.173583	-0.231406	-0.234146	-0.0283485	0.0589207	0.00557078	0.123001	0.799971	0.268331	14	3	0.00646808	0.00439535	31.5032	0.000915959	66.4005	2.97624	3.67968	0.158843
103691034	18616	18616_103691034	Peg3	Chr7 cM	Chr7:6706891-6733430(-)	paternally expressed 3	Peg3	Chr1	paternally expressed 3	-0.0483381	0.0801433	-0.0537864	0.0177606	0.0384394	0.0373432	0.00649568	0.0370762	0.149774	-0.0831482	0.0048034	-0.126978	-0.013528	0.155483	0.0194048	0.124111	0.459022	0.418441	21	3	0	0.00192575	15.2369	0.645641	0	1	10.2479	0.00595255
498728	54326	54326_498728	Elovl2	Chr13 cM	Chr13:41335858-41373879(-)	ELOVL fatty acid elongase 2	Elovl2	Chr17 p12	ELOVL fatty acid elongase 2	-0.0600618	0.0985663	0.0516077	0.0220744	0.0454764	0.0445342	0.00651081	0.0302031	0.246524	-0.103327	0.0094342	-0.0356777	-0.0167968	0.187698	0.138893	0.124111	0.427062	0.533337	22	3	0.00453239	0.00310026	36.9847	0.0079699	50.4171	2.01683	5.065	0.0794601
94199	13479	13479_94199	Dpep1	Chr8 cM	Chr8:123913069-123928551(+)	dipeptidase 1	Dpep1	Chr19 q12	dipeptidase 1	0.0770427	0.00655204	-0.0461316	0.0283177	0.0584363	0.0566512	0.0065152	0.910726	0.415468	0.0215411	-0.107981	-0.157166	0.132544	0.121085	0.0649027	0.124111	0.993089	0.686165	20	3	0.00180848	0.0030082	15.3902	0.567398	18.1393	1.22159	0.854605	0.652266
24860	22227	22227_24860	Ucp1	Chr8 cM	Chr8:84016981-84025081(+)	uncoupling protein 1 (mitochondrial, proton carrier)	Ucp1	Chr19 q11	uncoupling protein 1	0.093687	-0.0460849	-0.110888	0.0344361	0.0605621	0.0619552	0.0065163	0.446685	0.0734842	0.0261934	-0.164784	-0.232318	0.161181	0.0726145	0.0105418	0.124111	0.896489	0.293119	15	3	0.00262434	0.0031315	23.4077	0.0244574	38.037	1.61387	3.5005	0.17373
303132	93736	93736_303132	Aff4	Chr11 cM	Chr11:53241660-53312657(+)	AF4/FMR2 family, member 4	Aff4	Chr10 q22	ALF transcription elongation factor 4	0.0320988	0.0669645	0.0515501	0.011805	0.0248866	0.0253912	0.00654607	0.00712831	0.0423325	0.00896152	0.0181877	0.0017843	0.0552361	0.115741	0.101316	0.124342	0.26165	0.217045	21	3	0	0.000777739	12.7287	0.807429	0	1	8.17623	0.0167708
305449	68294	68294_305449	Mfsd10	Chr5 cM	Chr5:34790988-34794558(-)	major facilitator superfamily domain containing 10	Mfsd10	Chr14 q21	major facilitator superfamily domain containing 10	-0.0631574	-0.104704	-0.179607	0.0232281	0.0488603	0.0483901	0.00654784	0.0321184	0.000205921	-0.108684	-0.200469	-0.274449	-0.0176311	-0.00893998	-0.0847637	0.124342	0.436736	0.00799166	21	3	0.00198673	0.00302135	21.1107	0.273867	20.6876	1.26084	14.2188	0.00081738
686179	72747	72747_686179	Ttc39c	Chr18 cM	Chr18:12732953-12871920(+)	tetratricopeptide repeat domain 39C	Ttc39c	Chr18	tetratricopeptide repeat domain 39C	-0.135846	-0.129212	-0.333415	0.0499645	0.0998314	0.10135	0.00655107	0.195562	0.0010028	-0.233774	-0.324878	-0.532058	-0.037917	0.0664543	-0.134773	0.124342	0.758009	0.0236289	18	3	0.0224923	0.0105636	109.457	2.04949001162498e-16	82.5777	5.73977	11.009	0.00406847
308870	101706	101706_308870	Numa1	Chr7 cM	Chr7:101583318-101664171(+)	nuclear mitotic apparatus protein 1	Numa1	Chr1 q32	nuclear mitotic apparatus protein 1	-0.0447451	-0.00768223	-0.123809	0.0164657	0.0340541	0.0345515	0.00657825	0.821521	0.000339265	-0.0770173	-0.0744271	-0.191528	-0.0124729	0.0590626	-0.0560891	0.124641	0.983856	0.0111693	22	3	0.00162388	0.00160118	25.5275	0.143903	33.5004	1.50377	14.297	0.000786038
689926	66528	66528_689926	Smim5	Chr11 cM	Chr11:115790792-115797095(+)	small integral membrane protein 5	Smim5	Chr10 q32.1	small integral membrane protein 5	0.0975934	-0.210663	-0.231716	0.0359157	0.0768081	0.0707242	0.00658195	0.00609326	0.00105164	0.0271998	-0.361204	-0.370333	0.167987	-0.060122	-0.0930992	0.124641	0.246329	0.0244652	20	3	0.00817315	0.00657343	29.7919	0.0278858	46.7618	1.87835	13.7654	0.00102535
298309	77809	77809_298309	Lrrc42	Chr4 cM	Chr4:107090711-107110729(-)	leucine rich repeat containing 42	Lrrc42	Chr5 q34	leucine rich repeat containing 42	-0.0956615	0.011891	-0.160334	0.0352215	0.075031	0.0726299	0.00660773	0.874078	0.0272756	-0.164694	-0.135167	-0.302686	-0.0266285	0.158949	-0.0179822	0.124896	0.988868	0.170669	21	3	0.0190456	0.0078763	97.443	6.49664327693858e-13	83.4933	6.05816	5.87144	0.0530925
29211	20743	20743_29211	Sptbn2	Chr19 cM	Chr19:4761195-4802388(+)	spectrin beta, non-erythrocytic 2	Sptbn2	Chr1 q43	spectrin, beta, non-erythrocytic 2	-0.0447553	-0.0528212	-0.123326	0.0164793	0.0292751	0.034386	0.00661054	0.0711837	0.000335135	-0.0770542	-0.110199	-0.190721	-0.0124565	0.00455697	-0.0559303	0.124896	0.567796	0.0110554	21	3	0.000570469	0.00115664	23.529	0.171071	14.5786	1.17067	13.3411	0.00126771
498415	53604	53604_498415	Zpbp	Chr11 cM	Chr11:11229626-11412408(-)	zona pellucida binding protein	Zpbp	Chr14 q21	zona pellucida binding protein	0.0561166	0.00826124	0.00440329	0.0206725	0.0415396	0.0380994	0.00663651	0.842359	0.90799	0.0155993	-0.0731548	-0.0702701	0.096634	0.0896773	0.0790767	0.125243	0.987202	0.967701	21	3	1.97859546570138e-06	0.00207948	18.6723	0.412256	0.0252009	1.00025	0.0472022	0.976675
689978	228777	228777_689978	Nrsn2	Chr2 cM	Chr2:152210675-152218558(-)	neurensin 2	Nrsn2	Chr3 q41	neurensin 2	-0.196302	0.0468326	-0.30069	0.0723462	0.149004	0.145493	0.00666011	0.75329	0.038763	-0.338098	-0.24521	-0.585851	-0.0545066	0.338875	-0.0155285	0.125346	0.974368	0.207381	22	3	0.0871062	0.0329216	152.217	8.18104321762866e-23	90.8618	10.943	5.18274	0.0749173
681418	68342	68342_681418	Ndufb10	Chr17 cM	Chr17:24941034-24943397(-)	NADH:ubiquinone oxidoreductase subunit B10	Ndufb10	Chr10 q12	NADH:ubiquinone oxidoreductase subunit B10	-0.0387897	-0.01511	-0.0976475	0.0142964	0.0247583	0.0306552	0.00666271	0.541664	0.00144579	-0.0668101	-0.0636353	-0.157731	-0.0107693	0.0334154	-0.0375644	0.125346	0.931291	0.0299208	21	3	5.56024995977603e-07	0.000697681	18.1562	0.445409	0.0191779	1.00019	10.8563	0.00439117
680723	320587	320587_680723	Tmem88b	Chr4 cM	Chr4:155866048-155870331(-)	transmembrane protein 88B	Tmem88b	Chr5 q36	transmembrane protein 88B	0.0955814	0.0369751	0.0365439	0.035229	0.0745372	0.0715308	0.00666476	0.61985	0.609433	0.0265339	-0.109115	-0.103654	0.164629	0.183065	0.176742	0.125346	0.949853	0.817844	22	3	0.0116407	0.00757724	43.1547	0.00123463	57.1574	2.33412	0.378029	0.827775
363001	75284	75284_363001	Bcdin3d	Chr15 cM	Chr15:99367965-99372611(-)	BCDIN3 domain containing	Bcdin3d	Chr7	BCDIN3 domain containing RNA methyltransferase	-0.0802141	0.00406145	-0.0987142	0.0295748	0.0627489	0.061207	0.00668298	0.948393	0.106789	-0.13818	-0.118924	-0.218678	-0.0222485	0.127047	0.0212492	0.125535	0.996991	0.355907	22	3	0.0107515	0.00575755	59.4361	4.75048615147684e-06	64.5172	2.81827	2.99043	0.2242
29432	224105	224105_29432	Pak2	Chr16 cM	Chr16:31835108-31898160(-)	p21 (RAC1) activated kinase 2	Pak2	Chr11 q22	p21 (RAC1) activated kinase 2	0.0419925	0.0627709	0.0577011	0.0154877	0.0324082	0.0323052	0.0067012	0.0527596	0.0740794	0.0116371	-0.000748002	-0.00561599	0.0723479	0.12629	0.121018	0.125535	0.515808	0.294719	18	3	3.90661652279657e-07	0.00135297	16.6758	0.338611	0.00881777	1.00009	5.18296	0.0749092
501146	227154	227154_501146	Stradb	Chr1 cM	Chr1:59012681-59034281(+)	STE20-related kinase adaptor beta	Stradb	Chr9 q31	STE20 related adaptor beta	0.073861	-0.0269041	0.149091	0.0272476	0.0561141	0.0543259	0.00671358	0.631616	0.00606248	0.0204565	-0.136886	0.0426143	0.127265	0.0830774	0.255568	0.125535	0.950679	0.0719121	22	3	0.0104047	0.00472301	71.1755	5.85905587529878e-08	75.942	4.15662	9.15891	0.0102605
691193	66126	66126_691193	Elof1	Chr9 cM	Chr9:22024285-22028468(-)	ELF1 homolog, elongation factor 1	Elof1	Chr8 q13	elongation factor 1	0.0407393	-0.0264469	0.0793245	0.0150297	0.0318052	0.0326367	0.00671638	0.405675	0.0150766	0.0112817	-0.088784	0.0153578	0.0701969	0.0358901	0.143291	0.125535	0.879265	0.1233	22	3	0.000851786	0.00128244	25.153	0.155567	20.2036	1.25319	10.4021	0.0055109
360520	76795	76795_360520	Tbc1d9b	Chr11 cM	Chr11:50022223-50063612(+)	TBC1 domain family, member 9B	Tbc1d9b	Chr10 q22	TBC1 domain family member 9B	-0.044632	-0.000444885	-0.0553353	0.0164682	0.0324948	0.0323942	0.00672438	0.989077	0.0876021	-0.0769091	-0.0641335	-0.118827	-0.0123549	0.0632437	0.00815618	0.125535	1	0.32318	22	3	0.00106055	0.00147298	25.5744	0.142492	22.3641	1.28806	3.16894	0.205056
691379	93697	93697_691379	Ice2	Chr9 cM	Chr9:69305185-69340360(+)	interactor of little elongation complex ELL subunit 2	Ice2	Chr8 q24	interactor of little elongation complex ELL subunit 2	-0.0646481	0.0542144	-0.0914502	0.0238545	0.0485466	0.0499111	0.00672631	0.264102	0.0669126	-0.111402	-0.0409353	-0.189274	-0.0178941	0.149364	0.00637382	0.125535	0.809164	0.279746	22	3	0.0045905	0.00318869	37.9653	0.00599524	52.2894	2.09597	7.37343	0.0250541
689688	329015	329015_689688	Atg2a	Chr19 cM	Chr19:6291698-6312365(+)	autophagy related 2A	Atg2a	Chr1 q43	autophagy related 2A	0.0459315	-0.0509291	0.0695298	0.0169488	0.0373099	0.0424506	0.00672809	0.172244	0.101442	0.0127124	-0.124055	-0.0136718	0.0791505	0.022197	0.152731	0.125535	0.731838	0.346417	18	3	0.000446143	0.00107891	19.4686	0.19328	12.7415	1.14602	12.7449	0.00170798
25611	18416	18416_25611	Otc	ChrX cM	ChrX:10118584-10187275(+)	ornithine transcarbamylase	Otc	ChrX q12	ornithine transcarbamylase	0.0841521	0.00165646	-0.097385	0.0310661	0.0612601	0.0497806	0.00675252	0.978428	0.050432	0.0232637	-0.118411	-0.194953	0.145041	0.121724	0.00018332	0.125814	0.999741	0.239099	20	3	0	0.00163996	18.2946	0.370486	0	1	4.12529	0.127117
308106	26407	26407_308106	Map3k4	Chr17 cM	Chr17:12446508-12537683(-)	mitogen-activated protein kinase kinase kinase 4	Map3k4	Chr1 q11	mitogen activated protein kinase kinase kinase 4	-0.106473	-0.00742368	-0.239784	0.0393133	0.0828295	0.0815283	0.00676257	0.928584	0.00327042	-0.183525	-0.169767	-0.399576	-0.0294202	0.154919	-0.0799909	0.125814	0.993516	0.0489051	21	3	0.0237127	0.00993393	103.423	5.20427689634702e-14	84.6985	6.53531	9.6334	0.00809345
494345	56426	56426_494345	Pdcd10	Chr3 cM	Chr3:75423797-75464159(-)	programmed cell death 10	Pdcd10	Chr2 q32	programmed cell death 10	0.0622002	0.0427175	0.0607804	0.0229721	0.0470291	0.0472505	0.00677639	0.363709	0.198322	0.0171757	-0.0494578	-0.0318288	0.107225	0.134893	0.15339	0.125814	0.863163	0.479382	22	3	0.0041836	0.00295062	39.1917	0.00417176	49.5549	1.98235	1.85923	0.394706
363054	319742	319742_363054	Mpzl3	Chr9 cM	Chr9:44966484-44988734(+)	myelin protein zero-like 3	Mpzl3	Chr8 q22	myelin protein zero-like 3	-0.0585153	-0.061034	0.0412481	0.021613	0.0415008	0.0411006	0.00678092	0.14138	0.315578	-0.100876	-0.142374	-0.0393077	-0.0161547	0.020306	0.121804	0.125814	0.695243	0.600709	19	3	2.43839738639562e-06	0.0011413	12.3078	0.722534	0.0431406	1.00043	5.03747	0.0805615
304201	213027	213027_304201	Evi5l	Chr8 cM	Chr8:4216523-4258089(+)	ecotropic viral integration site 5 like	Evi5l	Chr12 p12	ecotropic viral integration site 5-like	0.094586	-0.0390175	0.161113	0.0349375	0.0609565	0.0644536	0.00678346	0.522115	0.0124306	0.0261098	-0.15849	0.0347866	0.163062	0.080455	0.28744	0.125814	0.925802	0.110172	13	3	0.00314248	0.00387022	15.0465	0.130374	37.0042	1.58741	9.20532	0.0100251
497933	71998	71998_497933	Slc25a35	Chr11 cM	Chr11:68858954-68863342(+)	solute carrier family 25, member 35	Slc25a35	Chr10 q24	solute carrier family 25, member 35	-0.0535124	-0.0715042	-0.0844963	0.0197692	0.0476719	0.0501321	0.00679234	0.133634	0.0918976	-0.0922593	-0.164939	-0.182753	-0.0147655	0.0219309	0.0137609	0.125814	0.684981	0.330231	21	3	0.00107996	0.0019563	20.5454	0.302964	16.2319	1.19377	3.1749	0.204447
29271	12631	12631_29271	Cfl1	Chr19 cM	Chr19:5540483-5544059(+)	cofilin 1, non-muscle	Cfl1	Chr1 q43	cofilin 1	0.0638536	-0.0797818	0.104947	0.0235924	0.0448631	0.0441698	0.00679894	0.0753484	0.0175023	0.0176134	-0.167712	0.0183754	0.110094	0.00814834	0.191518	0.125814	0.580027	0.133403	18	3	0.00246939	0.00258609	19.8579	0.177451	35.2813	1.54515	10.4108	0.00548693
295549	67035	67035_295549	Dnajb4	Chr3 cM	Chr3:151887217-151915720(-)	DnaJ heat shock protein family (Hsp40) member B4	Dnajb4	Chr2 q45	DnaJ heat shock protein family (Hsp40) member B4	0.037536	0.0393087	0.107203	0.0138709	0.0306851	0.032776	0.0068077	0.200181	0.00107254	0.0103497	-0.020833	0.042963	0.0647224	0.0994504	0.171443	0.125814	0.762291	0.0248114	22	3	4.03510746832306e-06	0.000974587	24.851	0.165504	0.100562	1.00101	11.0214	0.00404337
102555298	106618	106618_102555298	Wdr90	Chr17 cM	Chr17:26063745-26080475(-)	WD repeat domain 90	Wdr90	Chr10	WD repeat domain 90	-0.0754239	-0.0188726	-0.0375827	0.0278793	0.0532837	0.0507885	0.00682285	0.723196	0.459309	-0.130066	-0.123307	-0.137126	-0.0207814	0.0855616	0.0619608	0.125814	0.970806	0.717205	11	3	0	0.00267912	7.60966	0.472497	0	1	0.549383	0.759806
313866	213556	213556_313866	Plekhh2	Chr17 cM	Chr17:84819323-84929566(+)	pleckstrin homology domain containing, family H (with MyTH4 domain) member 2	Plekhh2	Chr6 q12	pleckstrin homology, MyTH4 and FERM domain containing H2	-0.0839948	0.0023681	0.0104031	0.0310484	0.0669952	0.0652238	0.00682458	0.971803	0.873276	-0.144849	-0.12894	-0.117433	-0.023141	0.133676	0.138239	0.125814	0.998879	0.95215	21	3	0.0112437	0.00612365	57.3613	5.42251546411986e-06	64.8995	2.84896	0.0262489	0.986961
498962	257633	257633_498962	Acsf3	Chr8 cM	Chr8:123502225-123544619(+)	acyl-CoA synthetase family member 3	Acsf3	Chr19 q12	acyl-CoA synthetase family member 3	-0.0694639	-0.0362326	-0.054008	0.025681	0.0503661	0.0412336	0.00683302	0.471904	0.190262	-0.119798	-0.134948	-0.134824	-0.0191301	0.0624831	0.0268084	0.125814	0.911897	0.47134	13	3	0	0.00191642	3.8474	0.953969	0	1	1.76994	0.412726
303565	68401	68401_303565	G6pc3	Chr11 cM	Chr11:102080525-102084907(+)	glucose 6 phosphatase, catalytic, 3	G6pc3	Chr10 q32.1	glucose 6 phosphatase catalytic subunit 3	-0.0748141	-0.0921899	-0.0822059	0.0276602	0.0561245	0.0545123	0.00683547	0.100466	0.131548	-0.129027	-0.202192	-0.189048	-0.0206011	0.017812	0.0246363	0.125814	0.63457	0.393962	22	3	0.00616214	0.00414659	39.3738	0.00395064	53.7189	2.16071	3.67563	0.159165
84031	69993	69993_84031	Chn2	Chr6 cM	Chr6:54016917-54278797(+)	chimerin 2	Chn2	Chr4 q24	chimerin 2	0.121858	0.062121	0.245975	0.0450586	0.092737	0.0906108	0.00684219	0.502946	0.00663484	0.0335445	-0.11964	0.0683815	0.210171	0.243882	0.423569	0.125814	0.920298	0.0759338	22	3	0.0284359	0.013035	66.2839	3.77103206634978e-07	76.187	4.19939	7.37671	0.0250131
29445	12857	12857_29445	Cox4i1	Chr8 cM	Chr8:121394964-121400948(+)	cytochrome c oxidase subunit 4I1	Cox4i1	Chr19 q12	cytochrome c oxidase subunit 4i1	-0.0285872	-0.0329246	-0.0659268	0.010573	0.0242747	0.0253222	0.00685554	0.174993	0.00922732	-0.04931	-0.0805022	-0.115557	-0.00786442	0.014653	-0.0162961	0.125919	0.734624	0.0927224	21	3	9.98385647567486e-08	0.000628197	18.2839	0.437104	0.00365998	1.00004	6.87461	0.0321512
305373	15354	15354_305373	Hmgb3	ChrX cM	ChrX:70599523-70604261(+)	high mobility group box 3	Hmgb3	ChrX	high mobility group box 3	0.0900312	0.0303749	0.172928	0.0333092	0.063237	0.0665672	0.00687393	0.63099	0.00938232	0.0247463	-0.0935673	0.0424589	0.155316	0.154317	0.303397	0.126116	0.950679	0.0934493	14	3	0	0.00261898	8.63704	0.655355	0	1	6.96709	0.0306985
290640	270058	270058_290640	Map1s	Chr8 cM	Chr8:71358618-71370173(+)	microtubule-associated protein 1S	Map1s	Chr16 p14	microtubule-associated protein 1S	-0.0369455	-0.0740141	-0.0892563	0.013677	0.0288055	0.0290752	0.0069073	0.0101863	0.0021417	-0.0637521	-0.130472	-0.146243	-0.010139	-0.0175563	-0.03227	0.126494	0.300716	0.038107	22	3	5.59077442025183e-05	0.000980608	25.207	0.153841	1.51997	1.01543	11.1145	0.00385942
688905	382793	382793_688905	Mtx3	Chr13 cM	Chr13:92981268-92994738(+)	metaxin 3	Mtx3	Chr2 q12	metaxin 3	-0.0668426	-0.00700944	-0.0632329	0.0247459	0.0432522	0.0493226	0.00690983	0.871259	0.199834	-0.115344	-0.0917822	-0.159903	-0.0183415	0.0777633	0.0334377	0.126494	0.988797	0.48095	12	3	0	0.00213433	3.90718	0.917415	0	1	1.83597	0.399323
309458	18572	18572_309458	Pdcd11	Chr19 cM	Chr19:47079183-47119585(+)	programmed cell death 11	Pdcd11	Chr1 q54	programmed cell death 11	-0.0356805	-0.038579	-0.116023	0.0132123	0.0254446	0.0280196	0.00692244	0.129469	3.46135280061085e-05	-0.0615761	-0.0884495	-0.17094	-0.00978487	0.0112914	-0.0611055	0.126584	0.6788	0.00219701	22	3	2.51948772390711e-06	0.000878142	21.8028	0.29418	0.0707097	1.00071	17.1525	0.000188528
117255	19248	19248_117255	Ptpn12	Chr5 cM	Chr5:21191643-21260909(-)	protein tyrosine phosphatase, non-receptor type 12	Ptpn12	Chr4 q11	protein tyrosine phosphatase, non-receptor type 12	0.0580788	0.0240511	0.141866	0.021515	0.0442626	0.0418866	0.0069452	0.586873	0.000706869	0.0159103	-0.0627019	0.0597695	0.100247	0.110804	0.223962	0.126859	0.944492	0.0186247	22	3	0.00385681	0.00272307	37.6757	0.00652446	47.7488	1.91383	11.6142	0.00300618
313244	666060	666060_313244	Frmpd1	Chr4 cM	Chr4:45184875-45285936(+)	FERM and PDZ domain containing 1	Frmpd1	Chr5 q22	FERM and PDZ domain containing 1	-0.0599676	-0.0382919	-0.183084	0.0222337	0.0451851	0.0465868	0.00699364	0.396747	8.49652157805929e-05	-0.103545	-0.126853	-0.274392	-0.0163903	0.0502693	-0.0917752	0.127603	0.877322	0.00425962	19	3	0.00373946	0.00282592	30.4225	0.0159308	50.1763	2.00708	15.7976	0.000371185
364637	66822	66822_364637	Fbxo25	Chr8 cM	Chr8:13957803-13990522(+)	F-box protein 25	Fbxo25	Chr16 q12.5	F-box protein 25	0.0834521	-0.0543503	0.121988	0.0309553	0.0567428	0.0614209	0.00702011	0.338145	0.0470217	0.0227808	-0.165564	0.00160556	0.144123	0.0568635	0.242371	0.127805	0.850986	0.229201	17	3	0.00594589	0.00360331	42.3642	0.000108208	68.1944	3.1441	8.28956	0.015847
100361733	433904	433904_100361733	Ociad2	Chr5 cM	Chr5:73479541-73496290(-)	OCIA domain containing 2	Ociad2	Chr14	OCIA domain containing 2	0.0999359	-0.0478317	0.075823	0.0370764	0.0744368	0.0743655	0.00703039	0.520496	0.307919	0.0272674	-0.193725	-0.0699308	0.172604	0.0980617	0.221577	0.127805	0.925213	0.594672	21	3	0.0139011	0.00792983	48.6467	0.00012059	65.6045	2.90736	2.10249	0.349503
363070	78323	78323_363070	Fam219b	Chr9 cM	Chr9:57444811-57450467(+)	family with sequence similarity 219, member B	Fam219b	Chr8 q24	family with sequence similarity 219, member B	-0.0412783	-0.0285976	-0.0716979	0.0153152	0.0331934	0.0341654	0.00703356	0.388938	0.0358563	-0.0712956	-0.0936554	-0.138661	-0.0112611	0.0364602	-0.00473494	0.127805	0.873779	0.198795	22	3	0	0.00122109	13.9179	0.788458	0	1	4.49326	0.105755
24603	18160	18160_24603	Npr1	Chr3 cM	Chr3:90357898-90373173(-)	natriuretic peptide receptor 1	Npr1	Chr2 q34	natriuretic peptide receptor 1	0.0648568	0.0307311	-0.0649698	0.0240658	0.0538831	0.0526559	0.00703927	0.568454	0.217256	0.0176887	-0.0748778	-0.168173	0.112025	0.13634	0.0382338	0.127805	0.938595	0.502091	21	3	0.0025686	0.00317038	21.367	0.261305	26.3944	1.35859	3.12589	0.209518
311088	319876	319876_311088	Cobll1	Chr2 cM	Chr2:64918683-65069742(-)	Cobl-like 1	Cobll1	Chr3 q21	cordon-bleu WH2 repeat protein-like 1	-0.189158	0.0162291	-0.289859	0.0702021	0.138088	0.1119	0.00705	0.906442	0.00958808	-0.326751	-0.254418	-0.509178	-0.0515641	0.286876	-0.0705391	0.127805	0.993089	0.0950396	14	3	0.0232652	0.0148638	38.5406	6.33865695683405e-05	70.5213	3.39228	8.16329	0.0168797
296269	11602	11602_296269	Angpt4	Chr2 cM	Chr2:151753130-151787257(+)	angiopoietin 4	Angpt4	Chr3 q41	angiopoietin 4	0.0518446	0.0502968	-0.030311	0.0192415	0.0380007	0.0272637	0.00705118	0.185644	0.266237	0.014132	-0.0241833	-0.083747	0.0895572	0.124777	0.0231249	0.127805	0.744847	0.55366	20	3	9.2072426296147e-07	0.000545782	19.1565	0.319621	0.0293126	1.00029	4.18719	0.123243
83505	20454	20454_83505	St3gal5	Chr6 cM	Chr6:72074576-72131555(+)	ST3 beta-galactoside alpha-2,3-sialyltransferase 5	St3gal5	Chr4 q32	ST3 beta-galactoside alpha-2,3-sialyltransferase 5	0.0563705	-0.0408837	0.054992	0.0209409	0.0422123	0.042608	0.00710481	0.332782	0.196825	0.0153272	-0.123618	-0.0285182	0.0974138	0.041851	0.138502	0.128565	0.847185	0.477488	22	3	0.00447481	0.00270471	45.7915	0.000530443	57.8372	2.37176	3.46028	0.177259
684352	23999	23999_684352	Twf2	Chr9 cM	Chr9:106080307-106092586(+)	twinfilin actin binding protein 2	Twf2	Chr8	twinfilin actin-binding protein 2	0.139988	0.00736143	0.166987	0.0520072	0.104144	0.10391	0.0071087	0.943648	0.108045	0.038056	-0.196757	-0.0366719	0.241921	0.21148	0.370647	0.128565	0.996275	0.357952	18	3	0.0239893	0.0112782	79.6446	8.11137059464512e-11	83.9313	6.22326	3.29915	0.192132
84020	16535	16535_84020	Kcnq1	Chr7 cM	Chr7:142660614-142980787(+)	potassium voltage-gated channel, subfamily Q, member 1	Kcnq1	Chr1 q42	potassium voltage-gated channel subfamily Q member 1	0.0962578	-0.0571614	0.00972689	0.0357731	0.0778745	0.0753493	0.00712832	0.462937	0.897286	0.0261439	-0.209793	-0.137955	0.166372	0.0954699	0.157409	0.128711	0.907163	0.962678	20	3	0.0122094	0.00755872	50.2508	3.86150960772908e-05	60.3164	2.51994	0.726388	0.695452
81920	66105	66105_81920	Ube2d3	Chr3 cM	Chr3:135143993-135173975(+)	ubiquitin-conjugating enzyme E2D 3	Ube2d3	Chr2 q43	ubiquitin-conjugating enzyme E2D 3	0.0352014	-0.0222484	0.0546466	0.0130841	0.0289561	0.0305986	0.00713679	0.442279	0.0741129	0.009557	-0.0790013	-0.00532564	0.0608457	0.0345044	0.114619	0.128711	0.89436	0.294719	22	3	0	0.000920643	12.3033	0.872257	0	1	7.3049	0.0259275
299314	18636	18636_299314	Cfp	ChrX cM	ChrX:20791693-20797794(-)	complement factor properdin	Cfp	ChrX q11	complement factor properdin	-0.0793171	0.0252501	-0.0355228	0.0294834	0.0633667	0.0613777	0.00714023	0.69028	0.562753	-0.137103	-0.0989463	-0.155821	-0.0215308	0.149446	0.0847752	0.128711	0.965003	0.786552	22	3	0.00746253	0.00555555	34.2899	0.0169822	44.6281	1.80597	0.760528	0.683681
308099	68655	68655_308099	Fndc1	Chr17 cM	Chr17:7957401-8046134(-)	fibronectin type III domain containing 1	Fndc1	Chr1 q11	fibronectin type III domain containing 1	-0.144779	0.112622	-0.157763	0.0538481	0.112291	0.110378	0.00717414	0.315885	0.15292	-0.250319	-0.107464	-0.3741	-0.0392384	0.332708	0.0585747	0.129182	0.837249	0.423342	20	3	0.037683	0.0183291	77.8776	9.1122934409797e-10	78.5601	4.66419	4.31515	0.115605
84583	19735	19735_84583	Rgs2	Chr1 cM	Chr1:143875076-143879887(-)	regulator of G-protein signaling 2	Rgs2	Chr13 q21	regulator of G-protein signaling 2	0.0494752	0.0783964	0.128636	0.0184073	0.0351036	0.0387775	0.0071924	0.0255302	0.000908945	0.0133975	0.00959453	0.0526337	0.0855529	0.147198	0.204639	0.129297	0.409729	0.0219183	22	3	5.42875386631197e-07	0.00159963	39.5435	0.00375466	0.00836889	1.00008	12.5778	0.00185679
64572	24113	24113_64572	Vax2	Chr6 cM	Chr6:83688246-83715295(+)	ventral anterior homeobox 2	Vax2	Chr4 q34	ventral anterior homeobox 2	0.0693646	0.00481683	0.0908891	0.0258089	0.0531761	0.0469741	0.00719624	0.927824	0.0530056	0.0187801	-0.0994063	-0.00117852	0.119949	0.10904	0.182957	0.129297	0.993516	0.245938	17	3	0.002607	0.00308207	26.1585	0.0247113	31.968	1.4699	3.91646	0.141108
498819	381157	381157_498819	Greb1l	Chr18 cM	Chr18:10325177-10562940(+)	growth regulation by estrogen in breast cancer-like	Greb1l	Chr18 p13	GREB1 like retinoic acid receptor coactivator	-0.284853	-0.177906	-0.548495	0.106017	0.211825	0.19047	0.0072127	0.400979	0.00398062	-0.492642	-0.593076	-0.92181	-0.0770633	0.237263	-0.175181	0.129452	0.877639	0.0552783	12	3	0.0612371	0.0379768	49.5703	1.29734018878826e-07	85.3084	6.8066	8.548	0.013926
314969	110109	110109_314969	Nop2	Chr6 cM	Chr6:125108872-125121716(+)	NOP2 nucleolar protein	Nop2	Chr4	NOP2 nucleolar protein	-0.0313136	-0.0479125	-0.0961333	0.0116581	0.0249052	0.0252942	0.00723127	0.0543798	0.000144345	-0.0541631	-0.0967257	-0.145709	-0.00846421	0.000900706	-0.0465575	0.129644	0.520435	0.00610468	22	3	1.38124137498281e-08	0.000745068	13.3723	0.818976	0.000485444	1	14.4866	0.000714939
291450	110695	110695_291450	Aldh7a1	Chr18 cM	Chr18:56657794-56706112(-)	aldehyde dehydrogenase family 7, member A1	Aldh7a1	Chr18 q12.1	aldehyde dehydrogenase 7 family, member A1	-0.0389477	0.0582628	-0.0383673	0.0145056	0.0304041	0.034292	0.00725284	0.0553288	0.263207	-0.0673782	-0.00132802	-0.105578	-0.0105172	0.117854	0.0288437	0.12989	0.523827	0.550931	22	3	2.76415774854618e-07	0.000974627	21.9786	0.285324	0.00636804	1.00006	10.4058	0.00550066
294972	72039	72039_294972	Mccc1	Chr3 cM	Chr3:36013461-36054827(-)	methylcrotonoyl-Coenzyme A carboxylase 1 (alpha)	Mccc1	Chr2 q25	methylcrotonyl-CoA carboxylase subunit 1	-0.0483755	0.0278918	-0.0706923	0.0180222	0.0382948	0.0384625	0.00727008	0.466403	0.0660695	-0.0836984	-0.0471647	-0.146077	-0.0130526	0.102948	0.00469289	0.130057	0.909158	0.277673	22	3	0.00240011	0.00199179	33.5213	0.0209148	42.4892	1.7388	5.74216	0.0566377
291540	225659	225659_291540	Cep76	Chr18 cM	Chr18:67750870-67774406(-)	centrosomal protein 76	Cep76	Chr18 q12.1	centrosomal protein 76	-0.0453202	-0.00771252	-0.00666988	0.0168954	0.0378009	0.0396122	0.00730971	0.83833	0.866285	-0.0784346	-0.0818008	-0.0843085	-0.0122058	0.0663758	0.0709687	0.130624	0.985329	0.94997	20	3	0.000151182	0.0015544	13.453	0.705374	2.6962	1.02771	0.0462231	0.977153
289324	98417	98417_289324	Cnih4	Chr1 cM	Chr1:180977437-180996559(+)	cornichon family AMPA receptor auxiliary protein 4	Cnih4	Chr13 q26	cornichon family member 4	-0.0476753	0.0435935	-0.0863969	0.0177802	0.0376994	0.0372372	0.00733199	0.24754	0.0203314	-0.0825238	-0.0302959	-0.159381	-0.0128268	0.117483	-0.0134132	0.13087	0.802081	0.145172	22	3	0.0023439	0.00183954	32.6865	0.0261197	42.6011	1.74219	10.9583	0.00417296
287148	106707	106707_287148	Rpusd1	Chr17 cM	Chr17:25946644-25950438(+)	RNA pseudouridylate synthase domain containing 1	Rpusd1	Chr10 q12	RNA pseudouridine synthase domain containing 1	-0.0597875	-0.0993255	-0.145489	0.022303	0.0414882	0.044682	0.00734691	0.0166629	0.00112954	-0.103501	-0.180641	-0.233064	-0.0160745	-0.01801	-0.0579139	0.13087	0.354546	0.0256621	21	3	0.00212923	0.00263535	31.1972	0.0273108	26.39	1.35851	13.6069	0.00110995
315608	140630	140630_315608	Ube4a	Chr9 cM	Chr9:44834425-44876898(-)	ubiquitination factor E4A	Ube4a	Chr8 q22	ubiquitination factor E4A	0.0328727	0.00731407	0.0400737	0.0122628	0.0254476	0.0263385	0.00734725	0.773793	0.128138	0.00883802	-0.0425622	-0.0115488	0.0569074	0.0571904	0.0916963	0.13087	0.975975	0.3896	21	3	0.00016752	0.000875114	20.9101	0.283972	5.64307	1.05981	2.40698	0.300146
306307	57811	57811_306307	Rgr	Chr14 cM	Chr14:36756866-36770921(-)	retinal G protein coupled receptor	Rgr	Chr16 p14	retinal G protein coupled receptor	0.0622793	0.0545054	-0.00527102	0.0232377	0.0488554	0.0461236	0.00736	0.264573	0.909016	0.0167343	-0.0412494	-0.0956716	0.107824	0.15026	0.0851295	0.130956	0.809164	0.967921	17	3	0.00195837	0.00278811	19.5497	0.144989	25.5905	1.34391	1.4748	0.478357
305123	114642	114642_305123	Brdt	Chr5 cM	Chr5:107479025-107534924(+)	bromodomain, testis-specific	Brdt	Chr14 p22	bromodomain testis associated	0.0380416	-0.0243459	0.0616563	0.0142006	0.0334441	0.0320186	0.00738693	0.466638	0.0541492	0.010209	-0.0898951	-0.00109897	0.0658742	0.0412032	0.124412	0.131293	0.909158	0.249829	20	3	0.000248146	0.00111926	18.204	0.376082	6.5892	1.07054	7.78915	0.020352
304663	17095	17095_304663	Lyl1	Chr8 cM	Chr8:85428078-85431569(+)	lymphoblastomic leukemia 1	Lyl1	Chr19 q11	LYL1, basic helix-loop-helix family member	0.0513468	-0.102428	-0.0138708	0.0191717	0.0402625	0.0376978	0.00740066	0.0109591	0.712912	0.0137709	-0.181341	-0.0877571	0.0889228	-0.0235147	0.0600155	0.131396	0.306893	0.879324	22	3	3.76502381735526e-07	0.00201543	15.2591	0.705993	0.00468018	1.00005	6.71651	0.0347959
64190	108017	108017_64190	Fxyd4	Chr6 cM	Chr6:117910520-117914653(-)	FXYD domain-containing ion transport regulator 4	Fxyd4	Chr4 q42	FXYD domain-containing ion transport regulator 4	0.0958405	0.00998445	-0.149368	0.0357915	0.0711896	0.0473684	0.00741193	0.888461	0.00161424	0.0256905	-0.129545	-0.242208	0.165991	0.149514	-0.0565275	0.131454	0.991175	0.031984	18	3	0.000710928	0.00169372	18.4997	0.237306	11.6394	1.13173	10.5602	0.00509181
114101	110911	110911_114101	Cds2	Chr2 cM	Chr2:132105068-132153970(+)	CDP-diacylglycerol synthase 2	Cds2	Chr3 q36	CDP-diacylglycerol synthase 2	-0.0396533	-0.041631	-0.0909567	0.0148132	0.0306406	0.0304098	0.00743099	0.174246	0.00278036	-0.0686868	-0.101685	-0.150559	-0.0106199	0.0184234	-0.0313546	0.131596	0.733539	0.0451293	22	3	0.000666099	0.00135531	18.2737	0.504232	14.1717	1.16512	9.23729	0.00986613
310756	17454	17454_310756	Mov10	Chr3 cM	Chr3:104702152-104725879(-)	Mov10 RISC complex RNA helicase	Mov10	Chr2 q34	Mov10 RNA helicase	-0.047793	-0.0439448	-0.137511	0.0178554	0.0439654	0.042619	0.00743587	0.317537	0.00125311	-0.082789	-0.130115	-0.221042	-0.012797	0.0422257	-0.0539789	0.131596	0.838601	0.027196	22	3	0	0.00185188	13.3038	0.822663	0	1	11.5451	0.00311177
315523	235134	235134_315523	Nfrkb	Chr9 cM	Chr9:31297488-31332629(+)	nuclear factor related to kappa B binding protein	Nfrkb	Chr8 q13	nuclear factor related to kappa B binding protein	-0.0423509	-0.0304107	-0.04456	0.0158276	0.0341614	0.0342866	0.00745609	0.373356	0.193727	-0.0733724	-0.0973659	-0.111761	-0.0113293	0.0365445	0.0226405	0.131812	0.865919	0.47456	22	3	0.000524925	0.00149153	18.0119	0.521643	10.2623	1.11436	1.81175	0.404188
361167	67384	67384_361167	Bag4	Chr8 cM	Chr8:26254566-26275237(-)	BCL2-associated athanogene 4	Bag4	Chr16 q12.4	BAG cochaperone 4	0.042423	-0.087265	0.0432912	0.0158658	0.029945	0.0342245	0.00749832	0.00356634	0.2059	0.0113266	-0.145956	-0.0237875	0.0735194	-0.0285738	0.11037	0.132417	0.201703	0.488193	21	3	0	0.00115644	17.0963	0.516492	0	1	15.8168	0.00036765
116472	56069	56069_116472	Il17b	Chr18 cM	Chr18:61821006-61825609(+)	interleukin 17B	Il17b	Chr18 q12.1	interleukin 17B	0.0718152	-0.060666	0.0140785	0.0268805	0.0619179	0.0597981	0.00754798	0.327194	0.813871	0.0191304	-0.182023	-0.103123	0.1245	0.0606909	0.131281	0.133151	0.843109	0.926063	21	3	0.00514171	0.00417959	26.8785	0.0813023	43.1983	1.76051	1.6128	0.446463
686081	26878	26878_686081	B3galt2	Chr1 cM	Chr1:143516435-143525675(+)	UDP-Gal:betaGlcNAc beta 1,3-galactosyltransferase, polypeptide 2	B3galt2	Chr13 q21	Beta-1,3-galactosyltransferase 2	-0.093334	0.129216	-0.113341	0.0349453	0.0736736	0.07127	0.00756569	0.0794468	0.111768	-0.161826	-0.0151811	-0.253027	-0.0248425	0.273614	0.0263461	0.133321	0.589471	0.363758	21	3	0.0137779	0.00786961	47.2397	0.000195138	60.9336	2.55974	8.10107	0.017413
29524	16886	16886_29524	Limk2	Chr11 cM	Chr11:3294256-3359189(-)	LIM domain kinase 2	Limk2	Chr14 q21	LIM domain kinase 2	-0.0427266	-0.0309967	-0.0212455	0.0160029	0.0329032	0.0323941	0.00758673	0.346163	0.511925	-0.0740918	-0.0954857	-0.0847368	-0.0113615	0.0334923	0.0422459	0.133549	0.854732	0.755655	22	3	0.00104745	0.001569	28.5639	0.073162	20.5967	1.25939	1.04493	0.593057
360945	231238	231238_360945	Sel1l3	Chr5 cM	Chr5:53264425-53370794(-)	sel-1 suppressor of lin-12-like 3 (C. elegans)	Sel1l3	Chr14 q11	SEL1L family member 3	0.20308	0.0379283	0.413311	0.0760872	0.150478	0.124704	0.00760675	0.801001	0.000918629	0.0539519	-0.257003	0.168895	0.352208	0.33286	0.657727	0.13372	0.981311	0.0221195	14	3	0.0335776	0.0183551	69.1452	1.77545471427069e-10	80.7435	5.19304	12.3638	0.00206648
360955	17160	17160_360955	Man2b2	Chr5 cM	Chr5:36964265-36987997(-)	mannosidase 2, alpha B2	Man2b2	Chr14 q21	mannosidase, alpha, class 2B, member 2	-0.0555668	-0.0195816	-0.0219927	0.020821	0.0583057	0.0574201	0.00761263	0.736989	0.70171	-0.0963753	-0.133859	-0.134534	-0.0147584	0.0946954	0.0905487	0.13372	0.971918	0.873774	18	3	0	0.00203231	10.5018	0.787044	0	1	0.152693	0.926495
499839	620695	620695_499839	Gm13889	Chr2 cM	Chr2:93786155-93787445(-)	predicted gene 13889	C3h11orf96	Chr3 q31	similar to human chromosome 11 open reading frame 96	-0.0881132	-0.0305063	-0.192433	0.0330354	0.0627531	0.0666284	0.0076479	0.626873	0.00387505	-0.152861	-0.1535	-0.323023	-0.0233649	0.0924875	-0.0618441	0.133933	0.95017	0.054566	18	3	0.00823744	0.00573146	35.7905	0.00189506	60.8164	2.55209	8.34307	0.0154286
299159	73834	73834_299159	Atp6v1d	Chr12 cM	Chr12:78889756-78908810(-)	ATPase, H+ transporting, lysosomal V1 subunit D	Atp6v1d	Chr6 q24	ATPase H+ transporting V1 subunit D	0.0504796	0.049118	0.105661	0.0189262	0.0381881	0.0390254	0.00764889	0.198369	0.00677935	0.013385	-0.0257293	0.0291726	0.0875742	0.123965	0.182149	0.133933	0.761034	0.0767603	21	3	0.0028244	0.00204408	35.6241	0.00788058	49.1782	1.96766	7.47436	0.0238211
309595	240087	240087_309595	Mdc1	Chr17 cM	Chr17:36152407-36170562(+)	mediator of DNA damage checkpoint 1	Mdc1	Chr20 p12	mediator of DNA damage checkpoint 1	-0.0438003	0.00249419	-0.0715766	0.016424	0.0304039	0.0353049	0.00765654	0.934619	0.0426234	-0.0759907	-0.0570963	-0.140773	-0.0116099	0.0620847	-0.00238019	0.133933	0.994258	0.217724	20	3	0.000211904	0.0011275	17.8336	0.399414	5.07711	1.05349	4.95632	0.0838973
681091	216516	216516_681091	Ccdc157	Chr11 cM	Chr11:4091123-4110293(-)	coiled-coil domain containing 157	Ccdc157	Chr14 q21	coiled-coil domain containing 157	0.137672	-0.0148061	0.189533	0.0516242	0.106978	0.0899612	0.00765726	0.889922	0.0351327	0.0364909	-0.224479	0.0132119	0.238854	0.194867	0.365853	0.133933	0.991175	0.197231	13	3	0.0138402	0.00886659	46.0842	1.38475263691727e-06	77.9947	4.54437	6.0039	0.0496902
NA	66511	66511_NA	Chtop	Chr3 cM	Chr3:90406263-90416805(-)	chromatin target of PRMT1	NA	NA	NA	0.0420908	0.00430074	0.0952258	0.0157884	0.0359581	0.0343657	0.00767754	0.904797	0.00558925	0.0111461	-0.0661759	0.0278702	0.0730356	0.0747774	0.162581	0.134145	0.993089	0.0681872	12	3	0	0.00116859	4.72714	0.857416	0	1	11.3492	0.003432
498130	243362	243362_498130	Stard13	Chr5 cM	Chr5:150960975-151157301(-)	StAR related lipid transfer domain containing 13	Stard13	Chr12 p12	StAR-related lipid transfer domain containing 13	-0.194025	0.0985219	-0.346976	0.0727914	0.150645	0.146454	0.00768758	0.51311	0.0178271	-0.336694	-0.196736	-0.63402	-0.0513564	0.39378	-0.0599326	0.134179	0.923587	0.134757	22	3	0.0963668	0.0338782	227.384	1.13421262336425e-37	94.772	19.1278	7.57944	0.0226019
654482	234912	234912_654482	Cfap300	Chr9 cM	Chr9:8021673-8042824(-)	cilia and flagella associated protein 300	Cfap300	Chr8 q11	cilia and flagella associated protein 300	0.103692	0.110997	0.243889	0.0389073	0.0808958	0.0750172	0.00769655	0.170033	0.00114957	0.027435	-0.0475559	0.0968577	0.179949	0.26955	0.39092	0.134193	0.729395	0.025974	21	3	0.00791374	0.00689989	30.1531	0.0359841	42.2759	1.73238	10.5703	0.00506627
298594	108911	108911_298594	Rcc2	Chr4 cM	Chr4:140427852-140450531(+)	regulator of chromosome condensation 2	Rcc2	Chr5 q36	regulator of chromosome condensation 2	0.0803789	0.0198755	0.0241071	0.0301676	0.0598083	0.0528254	0.00771245	0.739647	0.648136	0.0212513	-0.0973466	-0.0794288	0.139506	0.137098	0.127643	0.134329	0.972014	0.84403	13	3	0.00319073	0.0030405	19.2345	0.0373838	48.8618	1.95548	0.230774	0.891021
305963	72400	72400_305963	Pinx1	Chr14 cM	Chr14:64097813-64157308(+)	PIN2/TERF1 interacting, telomerase inhibitor 1	Pinx1	Chr15 p12	PIN2/TERF1 interacting, telomerase inhibitor 1	0.0670593	0.0299613	0.0764632	0.0251732	0.0529974	0.0484201	0.00772371	0.571846	0.114299	0.0177207	-0.0739117	-0.0184384	0.116398	0.133834	0.171365	0.134383	0.939769	0.368179	21	3	0.00229965	0.00352565	21.3157	0.263786	21.0153	1.26607	2.50391	0.285945
64088	74718	74718_64088	Snx16	Chr3 cM	Chr3:10482877-10505162(-)	sorting nexin 16	Snx16	Chr2 q23	sorting nexin 16	0.0399168	0.0883833	0.125863	0.0149866	0.0317183	0.0314037	0.00773319	0.00532787	6.12607527013559e-05	0.0105436	0.0262167	0.0643129	0.0692899	0.15055	0.187413	0.134406	0.234444	0.00336812	22	3	0.000285407	0.00120496	19.685	0.413753	6.46567	1.06913	17.2945	0.000175607
25515	18817	18817_25515	Plk1	Chr7 cM	Chr7:121758662-121769096(+)	polo like kinase 1	Plk1	Chr1 q36	polo-like kinase 1	-0.0587412	0.0611145	0.0236081	0.0220613	0.0530477	0.0518551	0.00775319	0.249293	0.648915	-0.101981	-0.0428571	-0.0780261	-0.0155018	0.165086	0.125242	0.134553	0.80309	0.844634	22	3	0.00244349	0.00298626	25.5164	0.144236	25.6623	1.34521	1.36392	0.505626
100362606	320722	320722_100362606	Akain1	Chr17 cM	Chr17:69746321-69796228(+)	A kinase anchor inhibitor 1	Akain1	Chr9	A-kinase anchor inhibitor 1	-0.520647	-0.156949	-0.735358	0.195593	0.383735	0.353912	0.00777024	0.682536	0.0377279	-0.904002	-0.909056	-1.42901	-0.137292	0.595157	-0.0417032	0.134553	0.964186	0.204523	12	3	0.250568	0.130093	310.742	1.37183933526094e-61	96.8581	31.8278	4.63344	0.0985962
315323	16682	16682_315323	Krt4	Chr15 cM	Chr15:101826970-101833170(-)	keratin 4	Krt4	Chr7 q36	keratin 4	0.0617836	0.0277995	0.021574	0.0232105	0.0510647	0.0497588	0.0077705	0.586168	0.6646	0.0162919	-0.0722855	-0.0759515	0.107275	0.127885	0.119099	0.134553	0.944492	0.853865	15	3	0.00162279	0.00285244	13.3341	0.345235	22.436	1.28926	0.347675	0.840434
362765	68737	68737_362765	Angel1	Chr12 cM	Chr12:86747276-86773234(-)	angel homolog 1	Angel1	Chr6 q31	angel homolog 1	0.0383972	-0.0844415	0.0371374	0.0144257	0.0327704	0.0366742	0.00777428	0.00997298	0.311237	0.0101233	-0.14867	-0.0347427	0.0666711	-0.0202128	0.109018	0.134553	0.296921	0.597063	22	3	0	0.000779567	19.1865	0.444929	0	1	17.7325	0.000141071
313594	236511	236511_313594	Ago1	Chr4 cM	Chr4:126328805-126362376(-)	argonaute RISC catalytic subunit 1	Ago1	Chr5 q36	argonaute RISC component 1	-0.036566	-0.0307745	-0.0976752	0.013748	0.0296691	0.0296433	0.00782048	0.299617	0.000984174	-0.0635116	-0.0889249	-0.155775	-0.00962032	0.027376	-0.0395753	0.135211	0.828695	0.0233905	20	3	7.44337409682635e-06	0.00112692	16.8563	0.464145	0.199142	1.002	11.0106	0.00406509
25440	16204	16204_25440	Fabp6	Chr11 cM	Chr11:43486876-43492367(-)	fatty acid binding protein 6	Fabp6	Chr10 q21	fatty acid binding protein 6	-0.0589222	-0.0863156	0.00627512	0.0221606	0.0446948	0.0298664	0.00784042	0.0534555	0.833585	-0.102356	-0.173916	-0.052262	-0.0154881	0.00128459	0.0648123	0.135413	0.516518	0.936182	17	3	0.000244618	0.00103736	13.4827	0.48892	6.3817	1.06817	4.11834	0.12756
25578	22631	22631_25578	Ywhaz	Chr15 cM	Chr15:36771014-36797173(-)	tyrosine 3-monooxygenase/tryptophan 5-monooxygenase activation protein, zeta polypeptide	Ywhaz	Chr7 q22	tyrosine 3-monooxygenase/tryptophan 5-monooxygenase activation protein, zeta	0.0380881	0.0218817	0.017756	0.0143306	0.030151	0.0297124	0.00786471	0.468	0.55011	0.0100007	-0.0372131	-0.0404792	0.0661755	0.0809765	0.0759912	0.135624	0.910604	0.778798	19	3	0.000512174	0.00120659	15.5506	0.484742	13.7988	1.16008	0.664262	0.717393
[truncated: 15,538 more rows]

## Sheet: ColumnDefinitions
Column Name	Definition
[truncated: 30 more rows]
