# Supplementary material for: The Converging Effects of Different Categories of Antidepressants on the Brain: A Systematic Meta‐Analysis of Public Transcriptional Profiling Data From the Hippocampus and Cortex
Source: J Neurochem. 2026 Jul 3;170(7):e70502. doi: 10.1111/jnc.70502 (PMC13329748; doi:10.1111/jnc.70502)
Supplement: Supplementary file 9 — Table S11: Exploratory hippocampal results from a meta‐regression including antidepressant type (nontraditional vs. traditional), dissection (DG vs. whole hippocampus), and transcriptional profiling platform (microarray vs. RNA‐seq) as co‐variates (16,494 genes, 15,082 stable meta‐analysis estimates). [file JNC-170-e70502-s001.xlsx]

## Sheet: metaOutputFDR_orderedByPval
Rat_EntrezGene.ID	Mouse_EntrezGene.ID	MouseVsRat_EntrezGene.ID	Mouse_Symbol	Mouse_Genetic.Location	Mouse_Genome.Coordinates..mouse..GRCm39.human..GRCh38.	Mouse_Name	Rat_Symbol	Rat_Genetic.Location	Rat_Name	Log2FC_AD_vs_Ctrl	Log2FC_ADType_NonTradvsTrad	Log2FC_Dissection_DG_vs_HPC	Log2FC_Platform_Microarray_vs_RNASeq	SE_AD	SE_ADType	SE_Dissection	SE_Platform	pval_AD	pval_ADType	pval_Dissection	pval_Platform	CI_lb_AD	CI_lb_ADType	CI_lb_Dissection	CI_lb_Platform	CI_ub_AD	CI_ub_ADType	CI_ub_Dissection	CI_ub_Platform	AD_FDR	ADType_FDR	Dissection_FDR	Platform_FDR	Number_Of_Comparisons	Number_of_Coefficients	tau2_ResidualHeterogeneity	SE_tau2_ResidualHeterogeneity	QE_CochransQ_Teststat	QEp_CochransQ_pval	I2_PercentVar_TrueHeterogeneity	H2_Ratio_EffectHetero_overSamplVar	QM_ModeratorOmnibusTest	QMp_Pval_ModeratorOmnibusTest
305633	71914	71914_305633	Antxr2	Chr5 cM	Chr5:98032547-98178876(-)	anthrax toxin receptor 2	Antxr2	Chr14 p22	ANTXR cell adhesion molecule 2	-0.47987	-0.0405613	-0.850809	0.299056	0.0605607	0.0965154	0.0880238	0.102595	2.30386141619693e-15	0.674297	4.2186661490643e-22	0.00355799	-0.598566	-0.229728	-1.02333	0.0979723	-0.361173	0.148605	-0.678285	0.500139	3.79998901987521e-11	1	6.95826794626665e-18	0.930349	12	4	0	0.00795173	6.17033	0.628159	0	1	101.435	7.63527805523863e-22
290558	70021	70021_290558	Nt5dc2	Chr14 cM	Chr14:30853046-30861081(+)	5'-nucleotidase domain containing 2	Nt5dc2	Chr16 p16	5'-nucleotidase domain containing 2	-0.31927	0.0472704	-0.458261	0.178006	0.0563141	0.0698794	0.0806048	0.0992274	1.43255021770272e-08	0.49875	1.30597812529914e-08	0.0728268	-0.429643	-0.0896907	-0.616243	-0.0164767	-0.208896	0.184232	-0.300278	0.372488	0.000118142	1	7.59650225397509e-06	1	20	4	0.00705883	0.00594362	34.4888	0.00466595	48.6213	1.94633	44.8282	1.00641482629451e-09
24525	16653	16653_24525	Kras	Chr6 cM	Chr6:145162425-145195965(-)	Kirsten rat sarcoma viral oncogene homolog	Kras	Chr4 q44	KRAS proto-oncogene, GTPase	0.0929201	0.0523542	0.277871	0.0100504	0.0171113	0.0242643	0.0293411	0.0290347	5.62480548476971e-08	0.0309539	2.7885697280448e-21	0.72923	0.0593825	0.00479706	0.220363	-0.0468566	0.126458	0.0999114	0.335378	0.0669574	0.000309252	0.489506	2.29973345471855e-17	1	22	4	0	0.000695768	17.6065	0.481844	0	1	102.654	4.17546500704577e-22
309858	140740	140740_309858	Sec63	Chr10 cM	Chr10:42637492-42708510(+)	SEC63 homolog, protein translocation regulator	Sec63	Chr20 q13	SEC63 homolog, protein translocation regulator	0.0880376	0.0386927	0.182285	-0.0050101	0.0170451	0.0251005	0.0320203	0.0259589	2.40475377821885e-07	0.123193	1.24971425558033e-08	0.846958	0.0546298	-0.0105034	0.119527	-0.0558886	0.121445	0.0878888	0.245044	0.0458684	0.0009916	0.749519	7.59650225397509e-06	1	22	4	9.55951783908614e-07	0.000721939	18.2871	0.436895	0.0314479	1.00031	34.7465	1.37815446714247e-07
315069	70363	70363_315069	Fam135b	Chr15 cM	Chr15:71310800-71600282(-)	family with sequence similarity 135, member B	Fam135b	Chr7 q34	family with sequence similarity 135, member B	0.166277	0.11378	0.13859	0.110857	0.032985	0.0848168	0.0749487	0.0802681	4.63107812231369e-07	0.179764	0.0644378	0.167254	0.101628	-0.0524576	-0.00830623	-0.0464657	0.230927	0.280018	0.285487	0.268179	0.0015277	0.824539	0.317345	1	12	4	0	0.00547988	5.5069	0.702276	0	1	6.89848	0.075205
300836	235493	235493_300836	Atosa	Chr9 cM	Chr9:74860166-74939750(+)	atos homolog A	Atosa	Chr8 q24	atos homolog A	-0.116103	-0.00193217	-0.199766	0.146292	0.0237352	0.0377946	0.0343907	0.0510423	1.00008318719721e-06	0.959228	6.29565542729113e-09	0.00415569	-0.162623	-0.0760081	-0.26717	0.046251	-0.0695834	0.0721438	-0.132361	0.246333	0.00274923	1	4.1536216247096e-06	0.930349	17	4	0	0.0014514	11.788	0.5451	0	1	37.3033	3.96930237505553e-08
363220	16764	16764_363220	Aff3	Chr1 cM	Chr1:38216407-38704036(-)	AF4/FMR2 family, member 3	Aff3	Chr9 q21-q22	ALF transcription elongation factor 3	0.136085	0.0300062	0.147199	0.0454372	0.0280623	0.0534273	0.0487993	0.0536522	1.23833905126251e-06	0.57437	0.00255776	0.39706	0.0810843	-0.0747094	0.0515545	-0.0597192	0.191087	0.134722	0.242844	0.150594	0.00279822	1	0.0520836	1	12	4	0	0.00194411	5.87114	0.661664	0	1	11.7186	0.00841209
311026	109241	109241_311026	Mbd5	Chr2 cM	Chr2:48839511-49209702(+)	methyl-CpG binding domain protein 5	Mbd5	Chr3 q12	methyl-CpG binding domain protein 5	-0.121368	-0.0268457	-0.286258	0.0273141	0.0251217	0.0526603	0.0412781	0.0514105	1.3572039618555e-06	0.610199	4.06661163873626e-12	0.595214	-0.170605	-0.130058	-0.367161	-0.0734485	-0.0721301	0.0763666	-0.205354	0.128077	0.00279822	1	1.34149384738632e-08	1	14	4	0.000498433	0.00193853	8.17394	0.611851	10.4471	1.11666	54.21	1.01208739887307e-11
688272	217340	217340_688272	Rnf157	Chr11 cM	Chr11:116227179-116303858(-)	ring finger protein 157	Rnf157	Chr10	ring finger protein 157	0.119985	-0.0588463	0.213076	-0.06292	0.0251181	0.0423795	0.0463375	0.0443052	1.78086481658766e-06	0.164968	4.25831954453007e-06	0.155564	0.0707542	-0.141909	0.122257	-0.149757	0.169215	0.0242161	0.303896	0.0239166	0.00326373	0.812055	0.000709462	1	12	4	0	0.00189614	6.26724	0.617324	0	1	29.8431	1.48902948328505e-06
361968	70652	70652_361968	Tmem144	Chr3 cM	Chr3:79719871-79760080(-)	transmembrane protein 144	Tmem144	Chr2 q33	transmembrane protein 144	-0.163079	-0.066378	-0.299885	0.0994088	0.0353089	0.0475635	0.0508082	0.0649242	3.86258314067059e-06	0.162846	3.58500194665049e-09	0.125732	-0.232284	-0.159601	-0.399467	-0.0278403	-0.0938751	0.0268448	-0.200302	0.226658	0.00637094	0.811064	2.68777373218423e-06	1	21	4	0.00184616	0.00307885	17.3683	0.429698	19.2169	1.23788	35.3899	1.00772558758435e-07
305895	28199	28199_305895	Dcaf11	Chr14 cM	Chr14:55797463-55807522(+)	DDB1 and CUL4 associated factor 11	Dcaf11	Chr15 p13	DDB1 and CUL4 associated factor 11	-0.0664434	-0.0522947	-0.12453	0.0147942	0.0147903	0.0261675	0.0246396	0.031413	7.04333730156149e-06	0.0456665	4.32524698998866e-07	0.637672	-0.0954318	-0.103582	-0.172822	-0.0467742	-0.037455	-0.00100742	-0.0762371	0.0763626	0.0104316	0.555474	0.000118901	1	22	4	0	0.000798284	13.0465	0.7888	0	1	26.2016	8.6538395005164e-06
681989	104799	104799_681989	Vipas39	Chr12 cM	Chr12:87285642-87313030(-)	VPS33B interacting protein, apical-basolateral polarity regulator, spe-39 homolog	Vipas39	Chr6	VPS33B interacting protein, apical-basolateral polarity regulator, spe-39 homolog	-0.0710674	-0.043083	-0.14232	0.0665887	0.0158758	0.0248663	0.028313	0.027992	7.58937946865885e-06	0.0831697	4.99027939244222e-07	0.0173667	-0.102184	-0.0918201	-0.197813	0.0117254	-0.0399514	0.00565411	-0.086828	0.121452	0.0104316	0.668519	0.000131516	1	18	4	7.18855560922119e-07	0.000647114	16.7222	0.271286	0.0340329	1.00034	29.2439	1.9900950925002e-06
291327	17533	17533_291327	Mrc1	Chr2 cM	Chr2:14234225-14336834(+)	mannose receptor, C type 1	Mrc1	Chr17 q12.3	mannose receptor, C type 1	-0.391278	-0.0942505	-0.143308	0.664918	0.0879502	0.0665518	0.0839752	0.187992	8.63294525705269e-06	0.156718	0.0879045	0.000404788	-0.563657	-0.22469	-0.307897	0.29646	-0.218898	0.0361886	0.0212799	1.03338	0.0109532	0.801519	0.371102	0.401384	17	4	0	0.00463784	6.88399	0.908031	0	1	14.9249	0.00188197
303241	216848	216848_303241	Chd3	Chr11 cM	Chr11:69234099-69260232(-)	chromodomain helicase DNA binding protein 3	Chd3	Chr10 q24	chromodomain helicase DNA binding protein 3	-0.178971	-0.0233964	-0.430656	-0.0247017	0.0404047	0.0714965	0.0683512	0.0728063	9.44745705205546e-06	0.743488	2.96426025787717e-10	0.734399	-0.258162	-0.163527	-0.564622	-0.167399	-0.0997788	0.116734	-0.29669	0.117996	0.0111305	1	3.76096220718662e-07	1	12	4	0.00475289	0.00474277	16.6835	0.0335783	51.8209	2.07559	51.7865	3.32590836483381e-11
316406	73467	73467_316406	1700066M21Rik	Chr1 cM	Chr1:57416779-57424582(+)	RIKEN cDNA 1700066M21 gene	C9h2orf69	Chr9 q31	similar to human chromosome 2 open reading frame 69	0.0944799	0.0620429	0.221525	0.000912005	0.0215805	0.0331902	0.0367148	0.0386681	1.19765066109344e-05	0.0615792	1.60264125794273e-09	0.981183	0.0521828	-0.00300871	0.149566	-0.0748761	0.136777	0.127095	0.293485	0.0767001	0.0131694	0.600882	1.46855360602818e-06	1	20	4	0	0.00143971	6.36003	0.983719	0	1	40.1269	1.00150216945927e-08
315959	77853	77853_315959	Msl2	Chr9 cM	Chr9:100956154-100981999(+)	MSL complex subunit 2	Msl2	Chr8 q31	MSL complex subunit 2	-0.0861531	0.0660208	-0.160427	0.0436908	0.019811	0.0471158	0.0430763	0.0477105	1.36913569927364e-05	0.16114	0.0001959	0.359799	-0.124982	-0.0263244	-0.244855	-0.04982	-0.0473243	0.158366	-0.0759987	0.137202	0.0141141	0.809612	0.00964532	1	12	4	0	0.00176293	6.75053	0.563773	0	1	28.1325	3.40675818691803e-06
24398	14660	14660_24398	Gls	Chr1 cM	Chr1:52202607-52272391(-)	glutaminase	Gls	Chr9 q22	glutaminase	0.0848621	0.00942577	0.207055	-0.00846962	0.019628	0.0282715	0.0322179	0.035557	1.53554422972121e-05	0.738831	1.30399073114902e-10	0.811727	0.046392	-0.0459854	0.143909	-0.0781602	0.123332	0.0648369	0.270201	0.0612209	0.0148984	1	2.1508023119572e-07	1	19	4	0	0.00122396	8.92533	0.881389	0	1	44.8384	1.00141977489995e-09
291577	78923	78923_291577	Chsy3	Chr18 cM	Chr18:59308412-59544408(+)	chondroitin sulfate synthase 3	Chsy3	Chr18 q12.1	chondroitin sulfate synthase 3	0.572775	0.313707	1.19784	-0.090253	0.133339	0.232248	0.206196	0.212877	1.74188813331903e-05	0.176779	6.27698086632789e-09	0.671589	0.311436	-0.141491	0.793699	-0.507484	0.834114	0.768904	1.60197	0.326978	0.0153627	0.820959	4.1536216247096e-06	1	11	4	0.0601796	0.0421582	30.8817	6.53769748629347e-05	82.1715	5.609	37.3957	3.7945965704564e-08
289076	64214	64214_289076	Rgs18	Chr1 cM	Chr1:144628430-144651165(-)	regulator of G-protein signaling 18	Rgs18	Chr13 q21	regulator of G-protein signaling 18	-0.864662	-0.0997515	-0.0284564	1.62936	0.201453	0.0788507	0.0592335	0.39949	1.76968475406817e-05	0.205847	0.630935	4.53087596118741e-05	-1.2595	-0.254296	-0.144552	0.846371	-0.469822	0.054793	0.0876391	2.41234	0.0153627	0.8598	0.915221	0.278876	16	4	7.89415006850148e-07	0.000705222	13.0771	0.363463	0.0227201	1.00023	18.0041	0.000438986
NA	19186	19186_NA	Psme1	Chr14 cM	Chr14:55815951-55818984(+)	proteasome (prosome, macropain) activator subunit 1 (PA28 alpha)	NA	NA	NA	-0.160147	-0.128439	-0.278734	0.028801	0.0374854	0.0840274	0.0560937	0.0976458	1.93510099271692e-05	0.126379	6.72731898378161e-07	0.768029	-0.233617	-0.29313	-0.388676	-0.162581	-0.0866769	0.0362517	-0.168792	0.220183	0.0154652	0.756899	0.000168833	1	12	4	0.00260186	0.00362653	12.5219	0.129393	36.9168	1.58521	24.821	1.68303106616545e-05
298399	230101	230101_298399	Gba2	Chr4 cM	Chr4:43566928-43578873(-)	glucosidase beta 2	Gba2	Chr5 q22	glucosylceramidase beta 2	-0.082984	0.0353733	-0.0859182	0.0249762	0.0194416	0.0319064	0.0345938	0.0370335	1.96901696026003e-05	0.267577	0.013005	0.500043	-0.121089	-0.0271621	-0.153721	-0.0476081	-0.0448792	0.0979086	-0.0181157	0.0975605	0.0154652	0.909085	0.136791	1	21	4	4.06649900805814e-06	0.00151807	19.2758	0.312934	0.0789282	1.00079	10.5286	0.014568
365770	241950	241950_365770	Bbs12	Chr3 cM	Chr3:37366703-37375602(+)	Bardet-Biedl syndrome 12	Bbs12	Chr2 q25	Bardet-Biedl syndrome 12	-0.235697	0.00829549	-0.341445	0.00971119	0.0553866	0.078519	0.0541349	0.105848	2.08594581453143e-05	0.91586	2.83930862058377e-10	0.926899	-0.344252	-0.145599	-0.447548	-0.197746	-0.127141	0.16219	-0.235343	0.217169	0.0156389	1	3.76096220718662e-07	1	12	4	0	0.00164669	6.14038	0.631511	0	1	40.8279	7.11250863418514e-09
306540	76615	76615_306540	Got1l1	Chr8 cM	Chr8:27687487-27713856(-)	glutamic-oxaloacetic transaminase 1-like 1	Got1l1	Chr16 q12.3	glutamic-oxaloacetic transaminase 1-like 1	0.557275	-0.0106776	-0.0216284	-1.0657	0.131822	0.0446642	0.0490815	0.268577	2.36328700306111e-05	0.811056	0.659457	7.24926859729001e-05	0.298908	-0.0982179	-0.117826	-1.5921	0.815642	0.0768627	0.0745696	-0.539299	0.0169479	1	0.930222	0.278876	20	4	1.03299246920154e-06	0.00104725	31.2876	0.0123622	0.0191098	1.00019	16.8704	0.000751477
366489	230863	230863_366489	Sh2d5	Chr4 cM	Chr4:137977722-137988279(+)	SH2 domain containing 5	Sh2d5	Chr5 q36	SH2 domain containing 5	0.553827	0.0538345	0.893638	-0.239551	0.13176	0.214046	0.211649	0.222482	2.63032948074232e-05	0.80142	2.41869952270138e-05	0.281607	0.295583	-0.365687	0.478813	-0.675608	0.812071	0.473356	1.30846	0.196507	0.0180769	1	0.00227955	1	12	4	0.0733406	0.0437319	67.7276	1.39058203304402e-11	88.4985	8.69453	20.3525	0.000143454
291709	67453	67453_291709	Slc25a46	Chr18 cM	Chr18:31713217-31743585(-)	solute carrier family 25, member 46	Slc25a46	Chr18 p12	solute carrier family 25, member 46	0.066729	0.0187451	0.111294	-0.0074718	0.0159177	0.0254505	0.0270353	0.0306698	2.76346887551803e-05	0.461406	3.84487058760231e-05	0.807524	0.0355309	-0.0311369	0.0583055	-0.0675835	0.0979271	0.0686271	0.164282	0.0526399	0.0182323	0.998292	0.00302654	1	22	4	0	0.000863221	19.4222	0.366269	0	1	20.7605	0.000118045
NA	12581	12581_NA	Cdkn2d	Chr9 cM	Chr9:21199759-21202553(-)	cyclin dependent kinase inhibitor 2D	NA	NA	NA	0.0898242	-0.053216	0.0688625	-0.10123	0.0216715	0.0621631	0.0328813	0.0682766	3.40107695083747e-05	0.391959	0.0362353	0.138168	0.0473488	-0.175053	0.00441639	-0.23505	0.1323	0.0686215	0.133309	0.0325895	0.0215759	0.96839	0.237074	1	12	4	5.53167422016455e-05	0.00132178	7.28592	0.506122	1.71358	1.01743	6.77534	0.0794137
246216	28000	28000_246216	Prpf19	Chr19 cM	Chr19:10872595-10886923(+)	pre-mRNA processing factor 19	Prpf19	Chr1 q43	pre-mRNA processing factor 19	-0.0638264	-0.0963515	-0.160551	-0.0238487	0.0156421	0.0341417	0.0340623	0.03484	4.49541902546111e-05	0.00477097	2.43547788182438e-06	0.493646	-0.0944844	-0.163268	-0.227312	-0.0921338	-0.0331684	-0.0294349	-0.0937903	0.0444364	0.0265345	0.250743	0.000441437	1	22	4	0	0.00138609	10.1378	0.927315	0	1	26.9463	6.0419278980616e-06
315912	245638	245638_315912	Tbc1d8b	ChrX cM	ChrX:138585745-138654154(+)	TBC1 domain family, member 8B	Tbc1d8b	ChrX	TBC1 domain family member 8B	-0.60329	-0.204627	-1.16612	0.0241977	0.147989	0.238752	0.23827	0.241679	4.57042821790854e-05	0.391406	9.87506292401281e-07	0.920246	-0.893344	-0.672573	-1.63312	-0.449484	-0.313236	0.263318	-0.699119	0.497879	0.0265345	0.96839	0.000220107	1	12	4	0.0938185	0.0542525	69.8565	5.24863088159558e-12	90.9416	11.0395	29.1055	2.12796654166532e-06
290627	67023	67023_290627	Use1	Chr8 cM	Chr8:71819492-71822376(+)	unconventional SNARE in the ER 1 homolog (S. cerevisiae)	Use1	Chr16 p14	unconventional SNARE in the ER 1	-0.104585	-0.0415013	-0.179561	0.0851107	0.0257167	0.0304284	0.0335325	0.047709	4.76633905974191e-05	0.172599	8.56314263455457e-08	0.0744308	-0.154989	-0.10114	-0.245284	-0.00839716	-0.0541809	0.0181373	-0.113839	0.178618	0.0265345	0.81759	3.28466220033356e-05	1	22	4	0.000301047	0.00132965	21.484	0.255703	6.29096	1.06713	29.578	1.69298072360527e-06
288108	72117	72117_288108	Naa50	Chr16 cM	Chr16:43960193-43983729(+)	N(alpha)-acetyltransferase 50, NatE catalytic subunit	Naa50	Chr11 q21	N(alpha)-acetyltransferase 50, NatE catalytic subunit	0.0715814	0.030821	0.0766617	-0.0158273	0.017614	0.0320631	0.0310064	0.0377245	4.82621766583424e-05	0.336421	0.0134193	0.674815	0.0370585	-0.0320215	0.0158902	-0.0897658	0.106104	0.0936635	0.137433	0.0581113	0.0265345	0.945124	0.139082	1	21	4	1.05428280592962e-08	0.00128666	19.2198	0.316063	0.00023722	1	6.24355	0.100344
308757	140481	140481_308757	Man2a2	Chr7 cM	Chr7:79998845-80021123(-)	mannosidase 2, alpha 2	Man2a2	Chr1 q31	mannosidase, alpha, class 2A, member 2	-0.0665449	-0.0569523	-0.172976	-0.0291699	0.0164256	0.0241658	0.0254271	0.0316998	5.09356267096892e-05	0.0184368	1.0259759492312e-11	0.357473	-0.0987385	-0.104316	-0.222812	-0.0913004	-0.0343513	-0.00958809	-0.12314	0.0329606	0.027101	0.402778	2.41749247237419e-08	1	22	4	0.00011029	0.000830768	15.4623	0.630015	3.79128	1.03941	51.7723	3.34913949272871e-11
312855	67533	67533_312855	Ppfibp1	Chr6 cM	Chr6:146789985-146933523(+)	PTPRF interacting protein, binding protein 1 (liprin beta 1)	Ppfibp1	Chr4 q44	PPFIA binding protein 1	-0.110369	-0.0275679	-0.127516	0.175493	0.0273212	0.0323633	0.0342141	0.052434	5.35203942850233e-05	0.39431	0.000193763	0.000817138	-0.163918	-0.0909987	-0.194575	0.0727238	-0.0568208	0.035863	-0.0604579	0.278261	0.0275864	0.969098	0.00956866	0.612631	22	4	2.20164418275357e-07	0.00140779	22.144	0.225654	0.0042259	1.00004	22.5068	5.11634441140329e-05
292907	20174	20174_292907	Ruvbl2	Chr7 cM	Chr7:45071320-45084817(-)	RuvB-like AAA ATPase 2	Ruvbl2	Chr1 q22	RuvB-like AAA ATPase 2	0.0722735	-0.0557364	-0.00917714	-0.113895	0.0180757	0.0312201	0.0343319	0.0328932	6.37769526923979e-05	0.0742165	0.789233	0.000535037	0.0368458	-0.116927	-0.0764663	-0.178365	0.107701	0.00545376	0.0581121	-0.0494256	0.0309691	0.645211	1	0.464468	22	4	0	0.00118216	15.9517	0.595919	0	1	13.3788	0.00388509
362204	319996	319996_362204	Golm2	Chr2 cM	Chr2:121697451-121766701(+)	golgi membrane protein 2	Golm2	Chr3 q35	golgi membrane protein 2	0.0778752	0.0745247	0.183725	-0.0257315	0.0194778	0.0319038	0.0369624	0.0340878	6.3838406381074e-05	0.0194955	6.67451847165874e-07	0.450334	0.0396995	0.0119944	0.11128	-0.0925423	0.116051	0.137055	0.25617	0.0410794	0.0309691	0.410152	0.000168833	1	21	4	9.67883823942711e-06	0.00122485	16.8354	0.465571	0.216506	1.00217	25.1989	1.40301244973239e-05
29591	21812	21812_29591	Tgfbr1	Chr4 cM	Chr4:47353222-47414926(+)	transforming growth factor, beta receptor I	Tgfbr1	Chr5 q22	transforming growth factor, beta receptor 1	-0.129344	0.00169348	-0.133469	0.231715	0.0326385	0.0511008	0.0528881	0.0647356	7.40332951258773e-05	0.973563	0.0116157	0.000344386	-0.193314	-0.0984623	-0.237127	0.104835	-0.065374	0.101849	-0.0298101	0.358594	0.0348887	1	0.128963	0.401384	22	4	0.00210224	0.00353334	18.6379	0.414432	19.3265	1.23956	15.0561	0.0017693
303753	68837	68837_303753	Foxk2	Chr11 cM	Chr11:121150816-121200722(+)	forkhead box K2	Foxk2	Chr10 q32.3	forkhead box K2	0.139936	-0.0209447	0.24093	-0.034952	0.0355937	0.0509612	0.0606698	0.0575531	8.44248985216118e-05	0.681078	7.15224076436775e-05	0.543652	0.0701736	-0.120827	0.122019	-0.147754	0.209698	0.0789374	0.35984	0.0778501	0.0376837	1	0.00469996	1	16	4	0.00410437	0.00292967	29.3524	0.00349176	64.6396	2.82802	24.3544	2.10663610318643e-05
100910996	69784	69784_100910996	1500009L16Rik	Chr10 cM	Chr10:83558729-83598626(+)	RIKEN cDNA 1500009L16 gene	C7h12orf75	Chr7	similar to human chromosome 12 open reading frame 75	-0.255058	0.0153783	-0.362829	0.102599	0.0648809	0.0897153	0.101165	0.112522	8.45336117476644e-05	0.8639	0.000335123	0.361866	-0.382222	-0.16046	-0.561108	-0.11794	-0.127894	0.191217	-0.16455	0.323138	0.0376837	1	0.0139745	1	15	4	0.0141928	0.0089218	35.9148	0.000174846	74.417	3.90884	18.4545	0.000354421
289378	68972	68972_289378	Tatdn3	Chr1 cM	Chr1:190778023-190795129(-)	TatD DNase domain containing 3	Tatdn3	Chr13 q27	TatD DNase domain containing 3	-0.14194	-0.00424104	-0.223464	0.124225	0.0363208	0.0416976	0.0394354	0.0716912	9.30837848625743e-05	0.918987	1.45668695873511e-08	0.0831343	-0.213127	-0.0859668	-0.300756	-0.0162869	-0.0707523	0.0774847	-0.146172	0.264738	0.0389339	1	8.00886489912565e-06	1	16	4	0	0.00172479	11.4815	0.488169	0	1	44.9847	9.32217660376698e-10
363520	16179	16179_363520	Irak1	ChrX cM	ChrX:73057520-73067524(-)	interleukin-1 receptor-associated kinase 1	Irak1	ChrX	interleukin-1 receptor-associated kinase 1	-0.0726061	-0.0163531	-0.116921	0.0392563	0.0186238	0.0268934	0.029299	0.0347433	9.67626491027926e-05	0.54314	6.59073505238346e-05	0.25852	-0.109108	-0.0690632	-0.174346	-0.0288394	-0.0361041	0.0363569	-0.0594956	0.107352	0.0389339	1	0.00441901	1	22	4	0	0.00101185	13.792	0.742546	0	1	17.1536	0.000657164
302971	70835	70835_302971	Prss22	Chr17 cM	Chr17:24212508-24217074(-)	serine protease 22	Prss22	Chr10 q12	serine protease 22	0.673333	0.0243264	0.0439178	-1.2429	0.17281	0.0921641	0.0886798	0.343888	9.76434022712359e-05	0.791821	0.620431	0.000301217	0.334632	-0.156312	-0.129891	-1.91691	1.01204	0.204965	0.217727	-0.56889	0.0389339	1	0.908465	0.401384	21	4	0.0195007	0.0106374	61.7176	5.45642963058543e-07	73.0793	3.71462	13.1116	0.00440145
313650	625638	625638_313650	Fam43b	Chr4 cM	Chr4:138121403-138123769(-)	family with sequence similarity 43, member B	Fam43b	Chr5 q36	family with sequence similarity 43, member B	0.324895	-0.0080607	0.505895	-0.262312	0.0834672	0.133105	0.13255	0.130434	9.9222157700096e-05	0.951711	0.000135282	0.0443182	0.161302	-0.268942	0.246102	-0.517958	0.488487	0.252821	0.765688	-0.00666582	0.0389339	1	0.00726823	1	11	4	0.0195001	0.0158297	21.0579	0.00368535	80.1799	5.04538	16.2319	0.00101636
690752	329650	329650_690752	Med12l	Chr3 cM	Chr3:58913246-59226103(+)	mediator complex subunit 12-like	Med12l	Chr2 q26	mediator complex subunit 12L	-0.110968	0.093515	-0.220092	0.173641	0.0285135	0.0771289	0.0495491	0.0804986	9.95141452197151e-05	0.22534	8.91679078471798e-06	0.0310001	-0.166854	-0.0576548	-0.317206	0.0158669	-0.0550827	0.244685	-0.122978	0.331416	0.0389339	0.882211	0.00116725	1	12	4	0	0.00237968	5.73933	0.676404	0	1	24.395	2.06587358880335e-05
303292	11736	11736_303292	Ankfy1	Chr11 cM	Chr11:72580832-72662972(+)	ankyrin repeat and FYVE domain containing 1	Ankfy1	Chr10 q24	ankyrin repeat and FYVE domain containing 1	-0.0705466	0.0388337	-0.0880952	0.0441352	0.0181547	0.0280644	0.0277947	0.0354242	0.000101965	0.166439	0.00152703	0.2128	-0.106129	-0.0161714	-0.142572	-0.025295	-0.0349641	0.0938389	-0.0336186	0.113565	0.0389339	0.813887	0.0374248	1	22	4	1.03340509939132e-06	0.000969581	25.1703	0.120297	0.0278268	1.00028	14.7381	0.00205466
309053	227446	227446_309053	Relch	Chr1 cM	Chr1:105591570-105682856(+)	RAB11 binding and LisH domain, coiled-coil and HEAT repeat containing	Relch	Chr13 p11	RAB11 binding and LisH domain, coiled-coil and HEAT repeat containing	0.0728769	-0.00196298	0.0983063	-0.0143798	0.018776	0.0255807	0.027192	0.0361995	0.000103861	0.938833	0.000300039	0.691192	0.0360766	-0.0521002	0.045011	-0.0853295	0.109677	0.0481742	0.151602	0.0565699	0.0389339	1	0.0129213	1	22	4	0	0.000925075	18.0093	0.455039	0	1	16.312	0.000978622
288774	20847	20847_288774	Stat2	Chr10 cM	Chr10:128106428-128128718(+)	signal transducer and activator of transcription 2	Stat2	Chr7 q11	signal transducer and activator of transcription 2	-0.0780651	0.0167043	-0.056144	0.0770886	0.0201805	0.0314781	0.0349224	0.0369086	0.000109575	0.595652	0.107905	0.0367405	-0.117618	-0.0449916	-0.124591	0.0047491	-0.0385121	0.0784001	0.0123026	0.149428	0.0398111	1	0.409675	1	22	4	0	0.00146138	12.7912	0.803825	0	1	6.56636	0.0870818
310392	26570	26570_310392	Slc7a11	Chr3 cM	Chr3:50319385-50403947(-)	solute carrier family 7 (cationic amino acid transporter, y+ system), member 11	Slc7a11	Chr2 q26	solute carrier family 7 member 11	-0.163768	0.00321262	-0.18294	0.194877	0.0423707	0.0484627	0.0499571	0.0820537	0.000111029	0.947147	0.000250311	0.017549	-0.246813	-0.0917725	-0.280854	0.0340552	-0.0807233	0.0981977	-0.0850259	0.3557	0.0398111	1	0.0113736	1	22	4	1.21717227027743e-06	0.00293453	17.9792	0.457025	0.0114637	1.00011	19.206	0.000247851
308557	210094	210094_308557	Iglon5	Chr7 cM	Chr7:43122328-43139499(-)	IgLON family member 5	Iglon5	Chr1 q22	IgLON family member 5	0.310885	-0.131763	0.372086	-0.025218	0.081016	0.131915	0.134743	0.131101	0.00012438	0.317867	0.00575453	0.847464	0.152096	-0.390312	0.107995	-0.282172	0.469673	0.126785	0.636177	0.231736	0.0436495	0.934898	0.0852022	1	11	4	0.0223253	0.0167611	22.8731	0.0017935	76.9181	4.3324	12.9092	0.00483719
84011	11981	11981_84011	Atp9a	Chr2 cM	Chr2:168476358-168584290(-)	ATPase, class II, type 9A	Atp9a	Chr3	ATPase phospholipid transporting 9A (putative)	-0.0972458	-0.0609582	-0.192528	-0.0373816	0.025379	0.0426304	0.0509881	0.0425656	0.000127238	0.152739	0.000159405	0.379829	-0.146988	-0.144512	-0.292463	-0.120809	-0.0475039	0.0225959	-0.0925931	0.0460455	0.0437221	0.794226	0.008268	1	13	4	0	0.00160848	8.33817	0.500458	0	1	15.9357	0.00116892
362152	229279	229279_362152	Hnrnpa3	Chr2 cM	Chr2:75489605-75499751(+)	heterogeneous nuclear ribonucleoprotein A3	Hnrnpa3	Chr3 q23	heterogeneous nuclear ribonucleoprotein A3	-0.15524	0.0108805	-0.26367	0.0222654	0.0405942	0.0619558	0.0641936	0.0665288	0.000131201	0.860595	4.00116300316007e-05	0.737872	-0.234803	-0.110551	-0.389487	-0.108129	-0.0756769	0.132312	-0.137852	0.152659	0.0441638	1	0.00309837	1	18	4	0.0069968	0.004172	41.1453	0.000168744	67.5607	3.08268	23.9366	2.5752705502926e-05
687118	67379	67379_687118	Dedd2	Chr7 cM	Chr7:24899337-24920035(-)	death effector domain-containing DNA binding protein 2	Dedd2	Chr1	death effector domain containing 2	0.106025	-0.102512	0.138006	-0.156391	0.0278476	0.0464938	0.0440594	0.0530461	0.000140474	0.0274648	0.00173457	0.00319615	0.0514448	-0.193638	0.0516513	-0.26036	0.160606	-0.0113856	0.224361	-0.0524229	0.0455023	0.472865	0.0407969	0.908918	13	4	8.1391526412256e-07	0.00186852	17.6481	0.0394821	0.0171658	1.00017	21.4296	8.57175279539232e-05
296956	22214	22214_296956	Ube2h	Chr6 cM	Chr6:30211288-30304538(-)	ubiquitin-conjugating enzyme E2H	Ube2h	Chr4 q22	ubiquitin-conjugating enzyme E2H	0.0654793	0.0142345	0.135603	-0.0103623	0.0172	0.0287536	0.0323292	0.0315312	0.000140695	0.620564	2.73554001737638e-05	0.742431	0.031768	-0.0421215	0.0722386	-0.0721622	0.0991906	0.0705905	0.198967	0.0514377	0.0455023	1	0.00242581	1	19	4	0.000106078	0.00112607	12.5908	0.63387	2.92893	1.03017	20.4502	0.000136912
170465	52538	52538_170465	Acaa2	Chr18 cM	Chr18:74912283-74939278(+)	acetyl-CoA acyltransferase 2	Acaa2	Chr18 q12.2	acetyl-CoA acyltransferase 2	-0.192645	-0.0523871	-0.235101	0.118115	0.0511267	0.0709284	0.0700171	0.0954387	0.000164561	0.460155	0.00078574	0.215866	-0.292852	-0.191404	-0.372332	-0.0689418	-0.0924389	0.08663	-0.0978703	0.305171	0.0521975	0.997215	0.0250043	1	22	4	0.0078865	0.00640591	30.0086	0.0373633	42.6548	1.74382	11.6072	0.00885732
100363253	76952	76952_100363253	Nt5c2	Chr19 cM	Chr19:46873829-47003613(-)	5'-nucleotidase, cytosolic II	Nt5c2	Chr1	5'-nucleotidase, cytosolic II	-0.0722779	-0.00454502	-0.115408	0.0397648	0.0193293	0.0358607	0.0329016	0.0377471	0.000184537	0.899145	0.000452052	0.292133	-0.110163	-0.0748307	-0.179894	-0.0342181	-0.0343932	0.0657407	-0.050922	0.113748	0.0563778	1	0.0175027	1	14	4	0	0.00117327	9.9841	0.44189	0	1	13.191	0.00424121
317630	18457	18457_317630	Bloc1s6	Chr2 cM	Chr2:122580423-122591395(+)	biogenesis of lysosomal organelles complex-1, subunit 6, pallidin	Bloc1s6	Chr3 q35	biogenesis of lysosomal organelles complex 1 subunit 6	0.0916467	-0.0156006	0.147735	-0.0167642	0.0245094	0.0387978	0.0405148	0.0474719	0.000184576	0.687611	0.0002659	0.723984	0.0436091	-0.0916429	0.0683272	-0.109807	0.139684	0.0604418	0.227142	0.0762789	0.0563778	1	0.0117897	1	22	4	0.000757775	0.00156506	18.847	0.401304	14.3405	1.16741	24.6677	1.81186366650587e-05
157074	66945	66945_157074	Sdha	Chr13 cM	Chr13:74470374-74498359(-)	succinate dehydrogenase complex, subunit A, flavoprotein (Fp)	Sdha	Chr1 p11	succinate dehydrogenase complex flavoprotein subunit A	-0.0527013	0.0237399	-0.0618597	0.0696595	0.0141973	0.0245781	0.0234879	0.0288671	0.000205585	0.334095	0.00844629	0.0158169	-0.0805276	-0.0244322	-0.107895	0.0130811	-0.024875	0.071912	-0.0158244	0.126238	0.0610373	0.945124	0.105941	1	20	4	1.62458853343511e-05	0.000560385	12.903	0.679837	0.76909	1.00775	14.8489	0.00195047
58920	14733	14733_58920	Gpc1	Chr1 cM	Chr1:92759367-92787933(+)	glypican 1	Gpc1	Chr9	glypican 1	0.309906	-0.0590998	0.365201	-0.195588	0.0835318	0.108765	0.129369	0.135655	0.000207232	0.586875	0.00475861	0.149358	0.146186	-0.272276	0.111642	-0.461466	0.473625	0.154076	0.61876	0.0702909	0.0610373	1	0.0765742	1	17	4	0.0267247	0.0142711	47.2262	8.84839600667787e-06	78.7877	4.71425	12.6913	0.00535414
NA	20411	20411_NA	Sorbs1	Chr19 cM	Chr19:40283197-40502223(-)	sorbin and SH3 domain containing 1	NA	NA	NA	-0.0878724	-0.0993343	-0.161265	-0.0646141	0.0238311	0.0649507	0.0477222	0.0649066	0.000226639	0.12617	0.000726856	0.319496	-0.13458	-0.226635	-0.254799	-0.191829	-0.0411644	0.0279668	-0.0677312	0.0626004	0.065582	0.756899	0.0238401	1	11	4	1.19808388033245e-07	0.00227915	8.21438	0.31407	0.00242551	1.00002	12.527	0.00577957
171111	328778	328778_171111	Rab26	Chr17 cM	Chr17:24748038-24752696(-)	RAB26, member RAS oncogene family	Rab26	Chr10 q12	RAB26, member RAS oncogene family	-0.879619	-0.0296365	-1.53983	0.0830015	0.238964	0.313406	0.405715	0.350074	0.000232342	0.924662	0.000147431	0.812582	-1.34798	-0.643901	-2.33502	-0.603132	-0.411259	0.584628	-0.744647	0.769135	0.0660733	1	0.00771977	1	15	4	0.238958	0.112097	75.9847	8.77039619981507e-12	95.908	24.4381	18.6826	0.000317972
309415	381217	381217_309415	Entrep1	Chr19 cM	Chr19:23950114-24008383(-)	endosomal transmembrane epsin interactor 1	Entrep1	Chr1 q51	endosomal transmembrane epsin interactor 1	0.150642	0.145937	0.200618	-0.0165905	0.0409799	0.0676969	0.0512283	0.076143	0.000236925	0.0311045	8.99677487545278e-05	0.827518	0.0703227	0.013253	0.100213	-0.165828	0.230961	0.27862	0.301024	0.132647	0.0662345	0.490828	0.00559973	1	11	4	8.18081179140667e-07	0.00274158	6.54203	0.478065	0.0138718	1.00014	16.6535	0.000832702
301126	224902	224902_301126	Safb2	Chr17 cM	Chr17:56867965-56891585(-)	scaffold attachment factor B2	Safb2	Chr9 q11	scaffold attachment factor B2	-0.0839848	-0.0313185	-0.118404	0.0362188	0.0229852	0.034326	0.0369114	0.0467501	0.000258323	0.361566	0.00133762	0.438498	-0.129035	-0.0985962	-0.190749	-0.0554098	-0.0389347	0.0359591	-0.0460588	0.127847	0.0710129	0.956677	0.0343656	1	20	4	0.000384857	0.0016299	16.7102	0.404588	7.6282	1.08258	10.7321	0.0132661
685729	72562	72562_685729	Pcbd2	Chr13 cM	Chr13:55875181-55924643(+)	pterin 4 alpha carbinolamine dehydratase/dimerization cofactor of hepatocyte nuclear factor 1 alpha (TCF1) 2	Pcbd2	Chr17 p14	pterin-4 alpha-carbinolamine dehydratase 2	-0.191733	-0.0336449	-0.40971	0.12977	0.0525953	0.0912614	0.0721137	0.104857	0.000266928	0.712377	1.3356285034878e-08	0.215871	-0.294818	-0.212514	-0.55105	-0.0757472	-0.0886485	0.145224	-0.26837	0.335286	0.0721756	1	7.59650225397509e-06	1	14	4	0.00589624	0.00591341	19.14	0.0385205	50.5708	2.0231	33.9417	2.03816578078503e-07
24258	12652	12652_24258	Chga	Chr12 cM	Chr12:102521228-102531287(+)	chromogranin A	Chga	Chr6 q32	chromogranin A	0.101073	-0.0183752	0.108261	-0.0780262	0.0278083	0.0332429	0.0414612	0.0468964	0.000278384	0.580431	0.00902409	0.0961531	0.0465694	-0.0835301	0.0269985	-0.169941	0.155576	0.0467797	0.189523	0.0138892	0.0740592	1	0.110587	1	22	4	0.000998275	0.00162472	28.2529	0.0583093	18.2528	1.22328	9.3368	0.0251324
293448	67003	67003_293448	Uqcrc2	Chr7 cM	Chr7:120234412-120258746(+)	ubiquinol cytochrome c reductase core protein 2	Uqcrc2	Chr1 q36	ubiquinol cytochrome c reductase core protein 2	-0.0450559	0.0377958	-0.0611302	0.0310446	0.0124307	0.0250686	0.0255473	0.0252028	0.000289437	0.131633	0.0167192	0.218027	-0.0694195	-0.0113378	-0.111202	-0.018352	-0.0206922	0.0869295	-0.0110584	0.0804412	0.0749011	0.768277	0.157671	1	22	4	0	0.000689585	14.6433	0.686294	0	1	16.9189	0.000734394
361076	380921	380921_361076	Dgkh	Chr14 cM	Chr14:78796789-78970169(-)	diacylglycerol kinase, eta	Dgkh	Chr15 q11	diacylglycerol kinase, eta	-0.13906	-0.0534899	-0.322964	-0.00696757	0.0383771	0.06504	0.0540154	0.0624788	0.000290631	0.41084	2.24350163489689e-09	0.911205	-0.214278	-0.180966	-0.428832	-0.129424	-0.0638421	0.0739861	-0.217096	0.115489	0.0749011	0.976105	1.94759557715733e-06	1	14	4	0	0.00208312	3.63008	0.962496	0	1	36.853	4.94299523600736e-08
313757	20481	20481_313757	Ski	Chr4 cM	Chr4:155238532-155306992(-)	ski sarcoma viral oncogene homolog (avian)	Ski	Chr5 q36	Ski proto-oncogene	0.14751	-0.027747	0.206008	-0.0664081	0.0408354	0.049806	0.0758064	0.0520116	0.000303489	0.577458	0.0065767	0.201675	0.067474	-0.125365	0.0574299	-0.168349	0.227546	0.069871	0.354585	0.0355328	0.0770116	1	0.0919288	1	11	4	0.00152276	0.00273503	11.1101	0.133888	28.7984	1.40446	8.8925	0.0307549
315792	66660	66660_315792	Sltm	Chr9 cM	Chr9:70450036-70499516(+)	SAFB-like, transcription modulator	Sltm	Chr8 q24	SAFB-like, transcription modulator	-0.0675156	0.0370213	-0.124257	0.100707	0.0187205	0.0488693	0.0410452	0.0481587	0.000310359	0.448716	0.00246729	0.0365145	-0.104207	-0.0587608	-0.204704	0.00631779	-0.030824	0.132803	-0.0438101	0.195096	0.0775616	0.993573	0.0506162	1	14	4	0	0.00186991	6.81531	0.742758	0	1	12.4523	0.00598396
360560	74477	74477_360560	4933427D14Rik	Chr11 cM	Chr11:72044755-72098308(-)	RIKEN cDNA 4933427D14 gene	4933427D14Rikl	Chr10 q24	RIKEN cDNA 4933427D14 gene like	0.155499	0.0655301	0.376085	-0.0389107	0.0432451	0.0802484	0.0678252	0.0795014	0.000323429	0.414162	2.94104796316791e-08	0.624535	0.0707407	-0.0917538	0.24315	-0.194731	0.240258	0.222814	0.50902	0.116909	0.0795478	0.976991	1.34749014179143e-05	1	14	4	0.00526021	0.00518059	18.1221	0.0529383	47.436	1.90244	33.2488	2.85400491882583e-07
294696	66128	66128_294696	Mrps36	Chr13 cM	Chr13:100872463-100881167(-)	mitochondrial ribosomal protein S36	Kgd4	Chr2 q12	alpha-ketoglutarate dehydrogenase subunit 4	0.0791507	-0.00742404	0.0919911	-0.00602553	0.0220343	0.0262359	0.0285309	0.0415925	0.000327953	0.777198	0.00126296	0.884813	0.0359643	-0.0588455	0.0360716	-0.0875453	0.122337	0.0439975	0.147911	0.0754942	0.0795478	1	0.0332767	1	18	4	0	0.000946809	16.092	0.307791	0	1	13.1489	0.00432544
NA	103836	103836_NA	Zfp692	Chr11 cM	Chr11:58197895-58205453(+)	zinc finger protein 692	NA	NA	NA	-0.121337	0.0953154	-0.143998	0.119038	0.0339941	0.114911	0.0479849	0.124596	0.000357847	0.406836	0.00269184	0.33938	-0.187965	-0.129905	-0.238047	-0.125166	-0.0547102	0.320536	-0.0499492	0.363243	0.0855409	0.974797	0.0541199	1	11	4	0	0.00237946	4.77856	0.686966	0	1	11.0151	0.0116444
58857	30960	30960_58857	Vapa	Chr17 cM	Chr17:65885322-65920550(-)	vesicle-associated membrane protein, associated protein A	Vapa	Chr9 q37	VAMP associated protein A	0.0512215	0.0228971	0.113517	-0.0201075	0.0144415	0.0240688	0.0248836	0.0294349	0.000389889	0.341443	5.06897520958242e-06	0.494531	0.0229167	-0.0242769	0.064746	-0.0777989	0.0795262	0.0700711	0.162288	0.0375838	0.091869	0.946581	0.00080392	1	22	4	0.000247287	0.000821112	13.1557	0.782244	8.48174	1.09268	21.9639	6.63683525516058e-05
64576	13924	13924_64576	Ptprv	Chr1 cM	Chr1:135036236-135060313(-)	protein tyrosine phosphatase receptor type V	Ptprv	Chr13 q13	protein tyrosine phosphatase, receptor type, V	0.446284	0.031522	0.0557393	-0.813478	0.126116	0.083618	0.0767593	0.251822	0.000402132	0.706191	0.467743	0.00123631	0.199101	-0.132366	-0.0947062	-1.30704	0.693466	0.19541	0.206185	-0.319916	0.0934193	1	0.801613	0.727343	22	4	0.0141488	0.0082679	62.9976	6.64772309201234e-07	65.058	2.86189	10.5369	0.0145125
300768	235431	235431_300768	Coro2b	Chr9 cM	Chr9:62326774-62444326(-)	coronin, actin binding protein, 2B	Coro2b	Chr8 q24	coronin 2B	-0.102633	-0.204596	-0.233315	-0.172675	0.0290628	0.0593886	0.0526999	0.0591095	0.000413334	0.000570973	9.54450842593404e-06	0.00348601	-0.159595	-0.320996	-0.336605	-0.288528	-0.0456709	-0.0881967	-0.130025	-0.0568227	0.094688	0.0922603	0.00121098	0.927391	14	4	0.000778189	0.00271429	9.3126	0.502716	10.9826	1.12338	34.441	1.59886642335033e-07
305840	75019	75019_305840	Rnase10	Chr14 cM	Chr14:51245208-51248215(+)	ribonuclease, RNase A family, 10 (non-active)	Rnase10	Chr15 p14	ribonuclease A family member 10	-0.839799	-0.0395743	0.129666	1.67671	0.23845	0.0571866	0.0485135	0.474829	0.000428445	0.488924	0.00752248	0.000413697	-1.30715	-0.151658	0.0345814	0.746062	-0.372446	0.0725093	0.224751	2.60736	0.0954999	1	0.0995481	0.401384	18	4	3.81101410885867e-06	0.00312843	13.8217	0.463077	0.0328273	1.00033	21.0202	0.000104264
291609	65113	65113_291609	Ndfip1	Chr18 cM	Chr18:38551960-38598250(+)	Nedd4 family interacting protein 1	Ndfip1	Chr18 p11	Nedd4 family interacting protein 1	0.0556719	-0.039216	0.0880182	0.0216901	0.0158117	0.0289643	0.0290926	0.0331824	0.000430034	0.175754	0.00248268	0.513329	0.0246815	-0.0959849	0.0309977	-0.0433462	0.0866622	0.0175529	0.145039	0.0867265	0.0954999	0.820739	0.0507426	1	22	4	0	0.00111701	14.0347	0.726829	0	1	24.8814	1.63477333471008e-05
60327	74145	74145_60327	F13a1	Chr13 cM	Chr13:37051152-37234220(-)	coagulation factor XIII, A1 subunit	F13a1	Chr17 p12	coagulation factor XIII A1 chain	-0.431145	0.00576629	-0.0433887	0.932837	0.122595	0.0627832	0.0638142	0.247618	0.000436759	0.926822	0.496554	0.000165057	-0.671427	-0.117286	-0.168462	0.447515	-0.190862	0.128819	0.0816849	1.41816	0.0954999	1	0.823373	0.364673	22	4	0	0.00136493	14.8934	0.669273	0	1	14.4184	0.00238762
311193	228359	228359_311193	Arhgap1	Chr2 cM	Chr2:91480463-91502670(+)	Rho GTPase activating protein 1	Arhgap1	Chr3 q24	Rho GTPase activating protein 1	0.0840183	-0.0616424	0.128973	-0.0834248	0.0240291	0.0348518	0.0372705	0.0457541	0.000471354	0.076944	0.000539286	0.0682534	0.0369222	-0.129951	0.0559237	-0.173101	0.131114	0.00666591	0.202021	0.00625154	0.0954999	0.653247	0.0198107	1	22	4	0.00140365	0.00177148	22.3673	0.216085	26.0104	1.35154	23.3152	3.47125656948047e-05
306547	73754	73754_306547	Thap1	Chr8 cM	Chr8:26648197-26654179(+)	THAP domain containing, apoptosis associated protein 1	Thap1	Chr16 q12.4	THAP domain containing 1	0.105197	-0.0101492	0.0823519	-0.136435	0.0300968	0.0374762	0.0333362	0.0619765	0.000473559	0.786531	0.0134983	0.0277079	0.0462082	-0.0836012	0.0170141	-0.257906	0.164186	0.0633027	0.14769	-0.0149631	0.0954999	1	0.139379	1	22	4	0.000184805	0.00154994	15.1345	0.652712	3.15958	1.03263	9.39826	0.0244387
300996	83486	83486_300996	Rbm5	Chr9 cM	Chr9:107617694-107648228(-)	RNA binding motif protein 5	Rbm5	Chr8 q32	RNA binding motif protein 5	-0.0685556	0.0135165	-0.0684213	0.118734	0.0196139	0.0305844	0.0325691	0.0384538	0.000473601	0.658531	0.0356581	0.00201707	-0.106998	-0.0464277	-0.132256	0.043366	-0.0301131	0.0734608	-0.00458707	0.194102	0.0954999	1	0.234694	0.811453	22	4	0.000217429	0.00117992	16.8115	0.536096	5.25666	1.05548	12.7954	0.00510056
361233	107513	107513_361233	Ssr1	Chr13 cM	Chr13:38155377-38178184(-)	signal sequence receptor, alpha	Ssr1	Chr17 p12	signal sequence receptor subunit 1	0.0683818	0.0169637	0.144673	0.0179767	0.0195665	0.0315317	0.0336333	0.0381999	0.00047435	0.590584	1.6965868807629e-05	0.637929	0.0300321	-0.0448373	0.078753	-0.0568937	0.106731	0.0787647	0.210593	0.0928471	0.0954999	1	0.00180539	1	21	4	0.00090356	0.00141466	19.133	0.320953	21.1281	1.26788	25.3565	1.30047819232903e-05
58968	11595	11595_58968	Acan	Chr7 cM	Chr7:78703231-78764847(+)	aggrecan	Acan	Chr1 q31	aggrecan	0.172632	-0.0769861	0.0386607	-0.0777626	0.0494071	0.0880097	0.0679975	0.0952925	0.000475715	0.381712	0.569654	0.414477	0.0757958	-0.249482	-0.0946119	-0.264532	0.269468	0.0955097	0.171933	0.109007	0.0954999	0.965102	0.874095	1	12	4	0	0.00539104	6.71627	0.567531	0	1	1.60002	0.659386
295629	66205	66205_295629	Cd302	Chr2 cM	Chr2:60082337-60114828(-)	CD302 antigen	Cd302	Chr3 q21	CD302 molecule	-0.126954	-0.0214471	-0.1917	0.182531	0.036346	0.0406407	0.0421482	0.0693039	0.000477755	0.597691	5.40989708323943e-06	0.00844423	-0.198191	-0.101101	-0.274309	0.0466975	-0.0557172	0.0582072	-0.109091	0.318364	0.0954999	1	0.000833933	0.93972	20	4	0.00107265	0.00239987	20.8843	0.183001	14.7081	1.17244	23.6185	3.00063222025906e-05
361940	70804	70804_361940	Pgrmc2	Chr3 cM	Chr3:41020772-41037443(-)	progesterone receptor membrane component 2	Pgrmc2	Chr2 q26	progesterone receptor membrane component 2	-0.0511213	-0.0255514	-0.106208	0.0227755	0.0146402	0.023243	0.0248941	0.0278215	0.000479712	0.271629	1.98666769316534e-05	0.412997	-0.0798156	-0.0711067	-0.154999	-0.0317535	-0.022427	0.020004	-0.0574162	0.0773046	0.0954999	0.911028	0.00201031	1	20	4	0	0.000743176	15.6911	0.474717	0	1	18.8133	0.000298805
363331	57435	57435_363331	Plin4	Chr17 cM	Chr17:56407591-56416803(-)	perilipin 4	Plin4	Chr9	perilipin 4	0.366643	0.808228	0.0968117	-0.106264	0.105014	0.155564	0.061802	0.164385	0.000480568	2.04205544792061e-07	0.117236	0.517996	0.160819	0.503328	-0.0243181	-0.428453	0.572467	1.11313	0.217941	0.215924	0.0954999	0.000673633	0.424801	1	13	4	0.000845601	0.00416569	18.557	0.0292341	7.25674	1.07825	28.1819	3.32632902223397e-06
312709	30853	30853_312709	Mlf2	Chr6 cM	Chr6:124908351-124913112(+)	myeloid leukemia factor 2	Mlf2	Chr4 q42	myeloid leukemia factor 2	0.0827062	-0.0406276	0.101194	-0.00986664	0.0237491	0.0361765	0.0392668	0.0445168	0.00049677	0.261422	0.00996366	0.824595	0.0361587	-0.111532	0.0242325	-0.097118	0.129254	0.0302771	0.178155	0.0773848	0.0969799	0.905067	0.118467	1	22	4	0.00141802	0.00178402	26.8008	0.0828085	25.2975	1.33864	13.1121	0.00440036
25267	18595	18595_25267	Pdgfra	Chr5 cM	Chr5:75312953-75358876(+)	platelet derived growth factor receptor, alpha polypeptide	Pdgfra	Chr14	platelet derived growth factor receptor alpha	-0.109698	0.0871963	-0.068975	0.137468	0.0315146	0.0449382	0.0469249	0.0601562	0.000499775	0.0523361	0.141588	0.0223026	-0.171466	-0.000881021	-0.160946	0.0195635	-0.047931	0.175274	0.022996	0.255372	0.0969799	0.576216	0.465952	1	22	4	0.00262488	0.00257957	26.1711	0.0959087	34.4302	1.52509	13.7305	0.00329591
304017	28185	28185_304017	Tomm70a	Chr16 cM	Chr16:56942077-56974893(+)	translocase of outer mitochondrial membrane 70A	Tomm70	Chr11 q12	translocase of outer mitochondrial membrane 70	0.076358	-0.00137845	0.164123	-0.00720359	0.0220633	0.0320087	0.0341053	0.0418745	0.000538439	0.96565	1.49243400580396e-06	0.863416	0.0331148	-0.0641143	0.0972779	-0.0892762	0.119601	0.0613574	0.230968	0.074869	0.103268	1	0.000296581	1	21	4	0	0.00145122	15.1892	0.581855	0	1	29.3394	1.90026190029481e-06
291439	17190	17190_291439	Mbd1	Chr18 cM	Chr18:74400676-74415803(+)	methyl-CpG binding domain protein 1	Mbd1	Chr18 q12.2	methyl-CpG binding domain protein 1	-0.0601242	-0.0601652	-0.112245	0.0424097	0.017402	0.0272028	0.0298572	0.033159	0.000550243	0.0269853	0.000170328	0.200904	-0.0942315	-0.113482	-0.170764	-0.0225808	-0.026017	-0.00684873	-0.0537259	0.1074	0.103647	0.471957	0.00871552	1	22	4	0	0.00109925	11.8773	0.853508	0	1	15.0151	0.00180378
689688	329015	329015_689688	Atg2a	Chr19 cM	Chr19:6291698-6312365(+)	autophagy related 2A	Atg2a	Chr1 q43	autophagy related 2A	0.0653839	-0.0586565	0.0805012	-0.0566829	0.0189317	0.0346348	0.0400973	0.032139	0.000552987	0.0903467	0.0446807	0.0777857	0.0282786	-0.12654	0.00191199	-0.119674	0.102489	0.00922645	0.15909	0.00630833	0.103647	0.686617	0.265	1	18	4	2.41488407397825e-07	0.000990745	16.3574	0.292042	0.00681983	1.00007	19.155	0.000253949
299899	68135	68135_299899	Eif3h	Chr15 cM	Chr15:51649956-51728901(-)	eukaryotic translation initiation factor 3, subunit H	Eif3h	Chr7	eukaryotic translation initiation factor 3, subunit H	-0.0562373	0.0123089	-0.0924314	0.0135258	0.0163812	0.0248934	0.0286768	0.0290638	0.000596844	0.62098	0.00126763	0.641656	-0.0883438	-0.0364813	-0.148637	-0.0434381	-0.0241308	0.0610991	-0.0362259	0.0704898	0.110148	1	0.0332934	1	22	4	0	0.000882649	13.3267	0.771813	0	1	15.543	0.0014068
290997	20184	20184_290997	Uimc1	Chr13 cM	Chr13:55175693-55248113(-)	ubiquitin interaction motif containing 1	Uimc1	Chr17 p14	ubiquitin interaction motif containing 1	-0.0718333	-0.0113613	-0.0500435	0.0976869	0.0209356	0.0276228	0.029962	0.0393556	0.000601028	0.68085	0.094874	0.0130588	-0.112866	-0.065501	-0.108768	0.0205514	-0.0308002	0.0427783	0.00868104	0.174822	0.110148	1	0.385052	0.999852	22	4	0	0.000948728	14.3945	0.703033	0	1	7.51936	0.057063
300218	22146	22146_300218	Tuba1c	Chr15 cM	Chr15:98927772-98935986(+)	tubulin, alpha 1C	Tuba1c	Chr7	tubulin, alpha 1C	-0.252876	-0.0115269	-0.00862055	0.551715	0.0741972	0.0524044	0.0529076	0.148848	0.00065401	0.825903	0.870569	0.000210084	-0.3983	-0.114238	-0.112318	0.259979	-0.107453	0.0911838	0.0950765	0.843452	0.118541	1	1	0.364673	21	4	0	0.00336374	16.6132	0.480854	0	1	14.3439	0.00247256
366952	94230	94230_366952	Cpsf1	Chr15 cM	Chr15:76480003-76491791(-)	cleavage and polyadenylation specific factor 1	Cpsf1	Chr7 q34	cleavage and polyadenylation specific factor 1	-0.0621586	-0.0275033	-0.135364	0.0195683	0.0182624	0.0321596	0.0349901	0.0348644	0.000664942	0.392433	0.000109453	0.574615	-0.0979522	-0.0905349	-0.203943	-0.0487647	-0.026365	0.0355283	-0.0667842	0.0879013	0.119212	0.968448	0.00644754	1	21	4	0	0.00115207	13.3958	0.709311	0	1	18.4235	0.000359674
361241	20723	20723_361241	Serpinb9	Chr13 cM	Chr13:33187233-33201940(+)	serine (or cysteine) peptidase inhibitor, clade B, member 9	Serpinb9	Chr17 p12	serpin family B member 9	-0.126255	0.0337645	-0.0505455	0.256427	0.0372143	0.052262	0.0547277	0.0712233	0.000692187	0.518239	0.355704	0.000317816	-0.199194	-0.0686672	-0.15781	0.116832	-0.0533166	0.136196	0.0567187	0.396023	0.122168	1	0.707461	0.401384	21	4	0.00217384	0.00348729	22.655	0.160824	20.4202	1.2566	14.2489	0.00258516
682445	66264	66264_682445	Ccdc28b	Chr4 cM	Chr4:129513067-129517740(-)	coiled coil domain containing 28B	Ccdc28b	Chr5	coiled coil domain containing 28B	-0.105202	-0.00355023	-0.136794	0.040244	0.0310233	0.0331318	0.0421373	0.0546204	0.000696242	0.914666	0.00116874	0.461247	-0.166006	-0.0684874	-0.219382	-0.06681	-0.0443971	0.061387	-0.0542069	0.147298	0.122168	1	0.0319289	1	18	4	0	0.00128817	13.9011	0.457105	0	1	12.976	0.00468886
100360287	240067	240067_100360287	Zfp952	Chr17 cM	Chr17:33212103-33224431(+)	zinc finger protein 952	Zfp952	Chr7	zinc finger protein 952	-0.0925946	-0.0395236	-0.113	0.0534845	0.0274465	0.0621242	0.0381457	0.0655417	0.000741819	0.524644	0.00305314	0.414479	-0.146389	-0.161285	-0.187765	-0.0749749	-0.0388004	0.0822375	-0.0382362	0.181944	0.128795	1	0.0580836	1	13	4	0	0.00158481	6.19355	0.720402	0	1	9.33572	0.0251448
287734	217218	217218_287734	Atxn7l3	Chr11 cM	Chr11:102180126-102187457(-)	ataxin 7-like 3	Atxn7l3	Chr10 q32.1	ataxin 7-like 3	0.0879043	0.0124173	0.201168	-0.0422438	0.0260895	0.0475102	0.0479463	0.0503482	0.000753501	0.793815	2.7204602124568e-05	0.40145	0.0367698	-0.0807011	0.107195	-0.140924	0.139039	0.105536	0.295141	0.0564368	0.128876	1	0.00242547	1	11	4	2.55455191649192e-07	0.00214451	12.2965	0.0912208	0.0055562	1.00006	18.7975	0.000301067
299113	69554	69554_299113	Klhdc2	Chr12 cM	Chr12:69343455-69357461(+)	kelch domain containing 2	Klhdc2	Chr6 q24	kelch domain containing 2	0.0528672	0.0319095	0.148887	-0.00357942	0.015705	0.0259458	0.0301581	0.0274666	0.000761955	0.218752	7.93884057730805e-07	0.896314	0.0220859	-0.0189433	0.0897778	-0.0574131	0.0836486	0.0827623	0.207995	0.0502542	0.128876	0.87491	0.000189773	1	21	4	5.98046345876466e-05	0.000972526	15.9998	0.523846	1.85234	1.01887	27.0536	5.7370193657904e-06
287821	69602	69602_287821	Otop3	Chr11 cM	Chr11:115225557-115237753(+)	otopetrin 3	Otop3	Chr10 q32.1	otopetrin 3	-1.04038	-0.17836	-0.169857	2.15342	0.309186	0.0692609	0.0689043	0.61833	0.000765727	0.0100184	0.0136968	0.000496506	-1.64637	-0.314109	-0.304907	0.941513	-0.434386	-0.0426113	-0.0348073	3.36532	0.128876	0.341638	0.140582	0.454965	20	4	0.00215917	0.00422041	19.1061	0.263202	16.0978	1.19186	18.3788	0.000367398
293856	245469	245469_293856	Pdzd4	ChrX cM	ChrX:72836965-72868575(-)	PDZ domain containing 4	Pdzd4	ChrX	PDZ domain containing 4	-0.065908	-0.0308604	-0.102607	-0.0120969	0.0196584	0.0295944	0.0327722	0.0371268	0.000800388	0.297051	0.00174262	0.744556	-0.104438	-0.0888643	-0.166839	-0.0848642	-0.0273782	0.0271436	-0.0383747	0.0606704	0.133349	0.922194	0.0408278	1	19	4	0	0.00139055	13.8827	0.534447	0	1	11.544	0.00912004
290637	234407	234407_290637	Colgalt1	Chr8 cM	Chr8:72063642-72077555(+)	collagen beta(1-O)galactosyltransferase 1	Colgalt1	Chr16 p14	collagen beta(1-O)galactosyltransferase 1	-0.0740723	-0.065966	-0.0856637	0.0865505	0.0221962	0.0339103	0.0366184	0.0426841	0.000846399	0.0517379	0.0193167	0.0425909	-0.117576	-0.132429	-0.157434	0.00289122	-0.0305685	0.000496975	-0.013893	0.17021	0.139605	0.576084	0.170653	1	22	4	3.13484261791341e-06	0.00168483	17.8615	0.464811	0.0523615	1.00052	8.57051	0.0355813
298185	329872	329872_298185	Frem1	Chr4 cM	Chr4:82816164-82970576(-)	Fras1 related extracellular matrix protein 1	Frem1	Chr5 q31	Fras1 related extracellular matrix 1	-0.262356	0.0955598	-0.278607	0.318905	0.0787269	0.0991855	0.0648	0.156843	0.000860756	0.335324	1.71187543015109e-05	0.042025	-0.416658	-0.0988402	-0.405613	0.011498	-0.108054	0.28996	-0.151602	0.626312	0.140567	0.945124	0.00180998	1	15	4	0	0.00388041	7.04221	0.795655	0	1	23.7917	2.76097483068129e-05
304132	53858	53858_304132	Rwdd2b	Chr16 cM	Chr16:87230295-87237461(-)	RWD domain containing 2B	Rwdd2b	Chr11 q11	RWD domain containing 2B	-0.097306	-0.0617709	-0.137983	0.0644435	0.0292262	0.0290738	0.0304824	0.0556518	0.000870301	0.0336177	5.99252870139228e-06	0.246873	-0.154588	-0.118754	-0.197728	-0.044632	-0.0400237	-0.00478738	-0.0782388	0.173519	0.140733	0.500615	0.000890457	1	22	4	0	0.000942324	13.1788	0.780842	0	1	20.6094	0.000126885
NA	69082	69082_NA	Zc3h15	Chr2 cM	Chr2:83474922-83494961(+)	zinc finger CCCH-type containing 15	NA	NA	NA	0.0765357	-0.136321	-0.0137609	-0.0842884	0.0230801	0.0667793	0.0439009	0.0682858	0.000912864	0.0412149	0.753937	0.217073	0.0312995	-0.267206	-0.0998051	-0.218126	0.121772	-0.00543568	0.0722834	0.0495492	0.144628	0.537225	0.987798	1	12	4	0.000550987	0.00212365	8.22814	0.411508	12.2647	1.13979	4.9206	0.177705
NA	66290	66290_NA	Atp6v1g1	Chr4 cM	Chr4:63463002-63468938(+)	ATPase, H+ transporting, lysosomal V1 subunit G1	NA	NA	NA	0.0646001	0.0578966	0.173035	0.0160621	0.0194907	0.0666136	0.0419519	0.064784	0.000918384	0.38477	3.7137259730487e-05	0.804186	0.026399	-0.0726636	0.0908107	-0.110912	0.102801	0.188457	0.255259	0.143036	0.144628	0.967178	0.00300647	1	12	4	0	0.00193324	7.27839	0.506917	0	1	19.4688	0.000218683
503568	243755	243755_503568	Slc13a4	Chr6 cM	Chr6:35244888-35285061(-)	solute carrier family 13 (sodium/sulfate symporters), member 4	Slc13a4	Chr4 q22	solute carrier family 13 member 4	-0.343763	-0.150512	-0.429671	0.572534	0.10374	0.132627	0.120461	0.178306	0.000920695	0.256437	0.00036126	0.00132292	-0.547089	-0.410457	-0.665771	0.22306	-0.140437	0.109432	-0.193571	0.922007	0.144628	0.903121	0.0146764	0.727343	22	4	0.00884324	0.0177909	22.7827	0.199078	14.3758	1.16789	17.5017	0.000557184
683667	109552	109552_683667	Sri	Chr5 cM	Chr5:8096078-8119314(+)	sorcin	Sri	Chr4	sorcin	-0.111839	-0.00810767	-0.175006	0.0405943	0.0338362	0.0525442	0.0574173	0.0578959	0.000948782	0.877372	0.00230399	0.483203	-0.178156	-0.111092	-0.287542	-0.0728797	-0.0455208	0.0948771	-0.0624699	0.154068	0.146682	1	0.0485301	1	18	4	0.00340192	0.00299246	23.5994	0.0511894	44.6226	1.80579	12.6608	0.00543052
83503	69833	69833_83503	Polr2f	Chr15 cM	Chr15:79025525-79035974(+)	polymerase (RNA) II (DNA directed) polypeptide F	Polr2f	Chr7 q34	RNA polymerase II, I and III subunit F	0.0705166	-0.0399394	0.00854306	-0.0728568	0.0213397	0.0284418	0.0319863	0.0389282	0.000951556	0.160245	0.789404	0.0612665	0.0286915	-0.0956844	-0.0541489	-0.149155	0.112342	0.0158055	0.071235	0.00344112	0.146682	0.807292	1	1	21	4	3.23024676901178e-06	0.00092637	22.0908	0.181251	0.0907172	1.00091	5.64762	0.130071
100359680	270084	270084_100359680	Lpcat2	Chr8 cM	Chr8:93581967-93645907(+)	lysophosphatidylcholine acyltransferase 2	Lpcat2	Chr19	lysophosphatidylcholine acyltransferase 2	-0.125956	-0.0786869	-0.0850147	0.283503	0.0382254	0.0433354	0.0391592	0.0753391	0.000983945	0.0694067	0.0299311	0.000167866	-0.200876	-0.163623	-0.161765	0.135841	-0.0510353	0.00624899	-0.00826405	0.431165	0.15027	0.628938	0.214021	0.364673	22	4	2.4703562447516e-06	0.00207795	17.9147	0.461284	0.0324637	1.00032	19.0431	0.000267844
302965	27279	27279_302965	Tnfrsf12a	Chr17 cM	Chr17:23894419-23896423(-)	tumor necrosis factor receptor superfamily, member 12a	Tnfrsf12a	Chr10 q12	TNF receptor superfamily member 12A	0.188655	-0.0535622	0.052152	-0.314394	0.0573227	0.0336828	0.0337432	0.113776	0.000997981	0.111791	0.122212	0.00572228	0.0763041	-0.119579	-0.0139834	-0.53739	0.301005	0.0124548	0.118287	-0.0913983	0.151016	0.736373	0.432938	0.930349	21	4	0	0.001563	16.2854	0.503703	0	1	11.5087	0.00927034
498606	75620	75620_498606	Kxd1	Chr8 cM	Chr8:70966046-70975830(-)	KxDL motif containing 1	Kxd1	Chr16 p14	KxDL motif containing 1	-0.0914243	-0.0655158	-0.134123	0.124915	0.027961	0.0353663	0.0364133	0.0549272	0.0010766	0.0639552	0.000230183	0.0229543	-0.146227	-0.134833	-0.205492	0.0172598	-0.0366217	0.00380089	-0.0627545	0.23257	0.161431	0.613301	0.0109099	1	20	4	0.00167161	0.00181829	27.0243	0.0412135	32.468	1.48078	16.0822	0.00109083
362860	216190	216190_362860	Appl2	Chr10 cM	Chr10:83435897-83484602(-)	adaptor protein, phosphotyrosine interaction, PH domain and leucine zipper containing 2	Appl2	Chr7 q13	adaptor protein, phosphotyrosine interacting with PH domain and leucine zipper 2	-0.158621	0.157715	-0.181472	0.178743	0.0485631	0.0635752	0.065822	0.0938493	0.00108968	0.0131099	0.00583314	0.0568355	-0.253803	0.0331103	-0.310481	-0.00519831	-0.0634391	0.282321	-0.0524636	0.362684	0.16192	0.367747	0.0859034	1	22	4	0.0130394	0.00635739	63.4885	5.5209841324499e-07	75.2931	4.04746	19.5711	0.000208273
292082	66855	66855_292082	Tcf25	Chr8 cM	Chr8:124100492-124130574(+)	transcription factor 25 (basic helix-loop-helix)	Tcf25	Chr19 q12	transcription factor 25	0.0612472	-0.00179141	0.131731	-0.0419848	0.0187784	0.0361994	0.0370346	0.0362716	0.00110797	0.960531	0.000375153	0.247064	0.0244421	-0.072741	0.0591445	-0.113076	0.0980522	0.0691582	0.204317	0.0291063	0.163168	1	0.0151661	1	14	4	0.00050013	0.00143565	8.21649	0.6077	14.3142	1.16705	15.1792	0.00166976
300089	29858	29858_300089	Pmm1	Chr15 cM	Chr15:81835309-81845131(-)	phosphomannomutase 1	Pmm1	Chr7 q34	phosphomannomutase 1	-0.0716179	-0.0631765	-0.180723	-0.0022195	0.0219845	0.0294684	0.0350607	0.0378554	0.0011234	0.0320433	2.54220923530186e-07	0.953246	-0.114707	-0.120934	-0.24944	-0.0764148	-0.028529	-0.00541941	-0.112005	0.0719758	0.163977	0.493094	7.35635072404718e-05	1	21	4	0.000440126	0.0012848	20.0087	0.273784	10.3865	1.1159	28.1379	3.39784729095244e-06
311840	68205	68205_311840	Urm1	Chr2 cM	Chr2:29717401-29735008(+)	ubiquitin related modifier 1	Urm1	Chr3 p12	ubiquitin related modifier 1	0.0774324	0.020855	0.0871026	-0.107633	0.0237992	0.0301159	0.032057	0.045524	0.00113965	0.48863	0.00658529	0.018063	0.0307868	-0.0381711	0.0242721	-0.196859	0.124078	0.079881	0.149933	-0.0184081	0.16489	1	0.0919711	1	22	4	0.000346504	0.000968356	16.058	0.588497	10.0189	1.11134	11.3682	0.00989264
294864	12465	12465_294864	Cct5	Chr15 cM	Chr15:31590946-31601950(-)	chaperonin containing TCP1 subunit 5	Cct5	Chr2 q23	chaperonin containing TCP1 subunit 5	-0.0901159	-0.016809	-0.185425	0.0623538	0.0277381	0.0409512	0.0410007	0.053429	0.00115888	0.681466	6.11223009988127e-06	0.243195	-0.144482	-0.0970719	-0.265784	-0.0423652	-0.0357502	0.0634539	-0.105065	0.167073	0.166213	1	0.000900135	1	22	4	0.00334989	0.00224072	41.0272	0.00150928	52.9075	2.12348	22.1501	6.07043645685839e-05
81005	73340	73340_81005	Nptxr	Chr15 cM	Chr15:79670552-79688910(-)	neuronal pentraxin receptor	Nptxr	Chr7 q34	neuronal pentraxin receptor	0.138672	-0.0416189	0.118136	-0.231505	0.0428508	0.0727539	0.078982	0.0896632	0.0012115	0.567289	0.134722	0.0098247	0.054686	-0.184214	-0.0366654	-0.407241	0.222658	0.100976	0.272938	-0.0557683	0.171046	1	0.454635	0.962689	15	4	0.00199463	0.0054849	14.7547	0.194004	13.8414	1.16065	10.8216	0.0127306
113918	102680	102680_113918	Slc6a20a	Chr9 cM	Chr9:123465972-123507897(-)	solute carrier family 6 (neurotransmitter transporter), member 20A	Slc6a20a	Chr8 q32	solute carrier family 6 member 20a	-0.372741	-0.00037972	-0.448788	0.299724	0.115195	0.141188	0.192615	0.164188	0.00121331	0.997854	0.0198076	0.0679268	-0.598519	-0.277104	-0.826308	-0.0220787	-0.146962	0.276344	-0.0712694	0.621527	0.171046	1	0.172195	1	13	4	0.00247663	0.0124796	10.2847	0.327933	7.39875	1.0799	8.45527	0.0374826
688600	69852	69852_688600	Tcf23	Chr5 cM	Chr5:31126006-31134362(+)	transcription factor 23	Tcf23	Chr6 q14	transcription factor 23	0.48383	-0.157224	-0.0309084	-1.01042	0.149885	0.111412	0.0535949	0.300586	0.00124658	0.158186	0.564139	0.00077518	0.19006	-0.375588	-0.135952	-1.59956	0.7776	0.0611388	0.0741356	-0.421285	0.174246	0.804041	0.870124	0.608848	12	4	1.34748685049075e-06	0.00296037	8.68984	0.369132	0.0166945	1.00017	12.3375	0.00631209
24368	14194	14194_24368	Fh1	Chr1 cM	Chr1:175428944-175453201(-)	fumarate hydratase 1	Fh	Chr13 q24	fumarate hydratase	-0.0692948	0.0393744	-0.0401991	0.0894138	0.0214983	0.0299989	0.0322112	0.0399001	0.00126737	0.189343	0.212037	0.0250297	-0.111431	-0.0194224	-0.103332	0.0112111	-0.0271589	0.0981712	0.0229338	0.167617	0.174925	0.841143	0.561551	1	22	4	0.00102952	0.00116875	30.5097	0.0327761	28.5364	1.39931	8.3857	0.0386781
288661	70650	70650_288661	Zcchc8	Chr5 cM	Chr5:123836365-123859107(-)	zinc finger, CCHC domain containing 8	Zcchc8	Chr12 q16	zinc finger CCHC-type containing 8	-0.0661759	0.00864104	-0.110238	0.0484309	0.0205383	0.0348632	0.0375054	0.0378277	0.00127265	0.804246	0.00329	0.200438	-0.10643	-0.0596896	-0.183747	-0.02571	-0.0259216	0.0769716	-0.0367288	0.122572	0.174925	1	0.060794	1	22	4	1.50276271779407e-06	0.00138291	18.2833	0.437144	0.0291046	1.00029	12.7808	0.00513542
100361660	234413	234413_100361660	Zfp961	Chr8 cM	Chr8:72704910-72724177(+)	zinc finger protein 961	Zfp617	Chr16	zinc finger protein 617	-0.150205	-0.123744	-0.405309	0.141849	0.0466984	0.0904475	0.0796052	0.0932805	0.00129772	0.171271	3.55265620126101e-07	0.128343	-0.241732	-0.301018	-0.561332	-0.0409778	-0.0586775	0.0535297	-0.249285	0.324675	0.175524	0.816106	9.93178159044052e-05	1	12	4	0.004603	0.00656162	11.4451	0.177732	35.0096	1.53869	26.1031	9.07511619845647e-06
360476	27426	27426_360476	Nagpa	Chr16 cM	Chr16:5013153-5021876(-)	N-acetylglucosamine-1-phosphodiester alpha-N-acetylglucosaminidase	Nagpa	Chr10 q12	N-acetylglucosamine-1-phosphodiester alpha-N-acetylglucosaminidase	0.0936785	-0.0822816	0.0112833	-0.214052	0.0291256	0.0341713	0.0328256	0.0603144	0.00129828	0.0160437	0.731045	0.000386796	0.0365933	-0.149256	-0.0530536	-0.332266	0.150764	-0.0153072	0.0756202	-0.0958377	0.175524	0.384629	0.973075	0.401384	21	4	0	0.00154155	13.2035	0.722458	0	1	15.5909	0.0013754
309570	76306	76306_309570	Slc18b1	Chr10 cM	Chr10:23672884-23703866(+)	solute carrier family 18, subfamily B, member 1	Slc18b1	Chr1 p12	solute carrier family 18 member B1	-0.10012	-0.0114619	-0.219324	0.0467256	0.0311756	0.0596403	0.0518777	0.0609686	0.00132045	0.847599	2.36082087390425e-05	0.443446	-0.161224	-0.128355	-0.321002	-0.0727706	-0.0390174	0.105431	-0.117645	0.166222	0.177069	1	0.00226392	1	11	4	0	0.00273261	3.14984	0.870804	0	1	19.1887	0.000249909
261737	94282	94282_261737	Sfxn5	Chr6 cM	Chr6:85190031-85310404(-)	sideroflexin 5	Sfxn5	Chr4 q34	sideroflexin 5	-0.0881998	0.019347	-0.0940169	0.0227916	0.0275061	0.0320107	0.0344563	0.0521658	0.00134333	0.545584	0.00636065	0.662179	-0.142111	-0.0433928	-0.16155	-0.0794515	-0.0342889	0.0820867	-0.0264838	0.125035	0.178685	1	0.0900537	1	22	4	5.16608588175543e-05	0.00154625	18.2187	0.441337	0.900329	1.00909	9.23017	0.0263822
117183	66214	66214_117183	Rgcc	Chr14 cM	Chr14:79526190-79539075(-)	regulator of cell cycle	Rgcc	Chr15 q12	regulator of cell cycle	-0.102081	-0.00195462	-0.12828	0.0600321	0.0318946	0.0418411	0.0489438	0.0566028	0.00137152	0.96274	0.00876811	0.288878	-0.164594	-0.0839617	-0.224208	-0.0509073	-0.0395689	0.0800525	-0.0323519	0.170972	0.180975	1	0.108493	1	18	4	0	0.00143842	8.87166	0.839183	0	1	11.974	0.00747283
315523	235134	235134_315523	Nfrkb	Chr9 cM	Chr9:31297488-31332629(+)	nuclear factor related to kappa B binding protein	Nfrkb	Chr8 q13	nuclear factor related to kappa B binding protein	-0.0717831	-0.0211531	-0.0597062	0.0829603	0.0225369	0.0317853	0.0332101	0.0440326	0.00144687	0.505731	0.0722035	0.0595565	-0.115955	-0.0834512	-0.124797	-0.00334212	-0.0276116	0.041145	0.00538439	0.169263	0.189258	1	0.335729	1	22	4	0	0.00138333	14.4622	0.698501	0	1	5.52767	0.136993
50654	13040	13040_50654	Ctss	Chr3 cM	Chr3:95434097-95463714(+)	cathepsin S	Ctss	Chr2 q34	cathepsin S	-0.145299	-0.136515	0.0359208	0.366302	0.0456591	0.0539117	0.0524221	0.0880379	0.00146131	0.011335	0.493204	3.17234396975268e-05	-0.234789	-0.24218	-0.0668247	0.193751	-0.0558089	-0.0308501	0.138666	0.538853	0.189258	0.355648	0.821754	0.278876	22	4	0.00389161	0.00382751	26.5182	0.0884858	35.2913	1.54539	31.743	5.92856803554249e-07
689991	329178	329178_689991	Unc80	Chr1 cM	Chr1:66507526-66738307(+)	unc-80, NALCN activator	Unc80	Chr9 q32	unc-80 homolog, NALCN channel complex subunit	-0.0765488	0.00630934	-0.132394	-0.0304204	0.0240737	0.0548587	0.0315749	0.0478757	0.00147393	0.908437	2.75289446854651e-05	0.525165	-0.123732	-0.101212	-0.19428	-0.124255	-0.0293652	0.11383	-0.070508	0.0634142	0.189258	1	0.00242814	1	14	4	0	0.00113543	6.40493	0.780173	0	1	24.426	2.03530092452562e-05
29740	13177	13177_29740	Eci1	Chr17 cM	Chr17:24645657-24658290(+)	enoyl-Coenzyme A delta isomerase 1	Eci1	Chr10 q12	enoyl-CoA delta isomerase 1	-0.167444	0.016777	-0.198312	0.165967	0.0527248	0.0677032	0.0693362	0.100383	0.00149419	0.804287	0.00423439	0.0982636	-0.270783	-0.115919	-0.334209	-0.0307809	-0.0641052	0.149473	-0.0624156	0.362714	0.189258	1	0.0715595	1	22	4	0.0127771	0.00667926	63.2005	6.15678400550652e-07	71.0161	3.45019	10.4713	0.0149568
301122	224907	224907_301122	Dus3l	Chr17 cM	Chr17:57071757-57077093(+)	dihydrouridine synthase 3 like	Dus3l	Chr9 q11	dihydrouridine synthase 3-like	-0.0627912	-0.151493	-0.12888	0.0135786	0.019778	0.0303697	0.0281699	0.0415618	0.00149942	6.09112208046577e-07	4.75992316305846e-06	0.743889	-0.101555	-0.211017	-0.184092	-0.0678811	-0.024027	-0.0919699	-0.073668	0.0950382	0.189258	0.00148362	0.000777328	1	22	4	3.11506396553283e-07	0.00111655	19.0624	0.387988	0.00729582	1.00007	40.3082	9.16680260485233e-09
681316	100503386	100503386_681316	Tpbgl	Chr7 cM	Chr7:99273289-99276310(-)	trophoblast glycoprotein-like	Tpbgl	Chr1 q32	trophoblast glycoprotein-like	-0.180377	-0.116638	-0.438733	-0.0559555	0.0568552	0.0895063	0.0909352	0.0974585	0.00151096	0.192533	1.40230001061001e-06	0.565868	-0.291811	-0.292067	-0.616963	-0.246971	-0.068943	0.0587914	-0.260503	0.13506	0.189258	0.84402	0.000282068	1	11	4	0	0.00732993	4.47654	0.72354	0	1	25.7561	1.0727024097561e-05
360575	268445	268445_360575	Ankrd13b	Chr11 cM	Chr11:77361311-77380504(-)	ankyrin repeat domain 13b	Ankrd13b	Chr10 q24	ankyrin repeat domain 13B	0.127448	-0.0447747	0.199234	-0.0593784	0.0401807	0.0772586	0.0652887	0.0751542	0.00151462	0.562223	0.00227638	0.429477	0.0486952	-0.196199	0.0712703	-0.206678	0.206201	0.106649	0.327197	0.0879211	0.189258	1	0.0481986	1	14	4	0.00365318	0.00465775	17.0362	0.0735663	36.5861	1.57694	11.3423	0.0100117
360860	26374	26374_360860	Cop1	Chr1 cM	Chr1:159059890-159175210(+)	COP1, E3 ubiquitin ligase	Cop1	Chr13 q22	COP1, E3 ubiquitin ligase	0.0728444	-0.00830047	0.13425	0.0254645	0.0231145	0.0326172	0.041868	0.0363572	0.00162456	0.799124	0.00134357	0.48368	0.0275408	-0.072229	0.0521903	-0.0457944	0.118148	0.0556281	0.21631	0.0967233	0.198783	1	0.0344533	1	18	4	0.000552287	0.00124967	17.3595	0.237524	15.1436	1.17846	17.8592	0.000470258
79011	235604	235604_79011	Camkv	Chr9 cM	Chr9:107813097-107826882(+)	CaM kinase-like vesicle-associated	Camkv	Chr8 q32	CaM kinase-like vesicle-associated	-0.077109	-0.0759493	-0.17746	-0.0640441	0.0245096	0.0332428	0.0421395	0.0394917	0.00165478	0.0223314	2.53954323638416e-05	0.104866	-0.125147	-0.141104	-0.260052	-0.141446	-0.0290711	-0.0107946	-0.0948684	0.0133583	0.198783	0.438494	0.00235009	1	21	4	3.27306833362826e-06	0.00126373	22.6925	0.159531	0.0616607	1.00062	24.9561	1.57700789667773e-05
289185	433375	433375_289185	Creg1	Chr1 cM	Chr1:165591327-165602878(+)	cellular repressor of E1A-stimulated genes 1	Creg1	Chr13 q23	cellular repressor of E1A-stimulated genes 1	-0.13729	0.0296657	-0.122941	0.0817573	0.0436444	0.0604274	0.0625546	0.0825779	0.00165715	0.623475	0.0493754	0.322143	-0.222832	-0.0887698	-0.245545	-0.0800924	-0.0517488	0.148101	-0.000336023	0.243607	0.198783	1	0.278808	1	20	4	0.00518453	0.00418003	27.8568	0.032887	46.3565	1.86416	6.71631	0.0815112
305451	231130	231130_305451	Tnip2	Chr5 cM	Chr5:34653440-34671323(-)	TNFAIP3 interacting protein 2	Tnip2	Chr14 q21	TNFAIP3 interacting protein 2	-0.2252	-0.0208199	-0.326998	0.164169	0.0716155	0.1231	0.103343	0.130037	0.00166328	0.865694	0.00155509	0.206779	-0.365564	-0.262091	-0.529546	-0.0907	-0.0848365	0.220452	-0.124449	0.419037	0.198783	1	0.0379433	1	14	4	0.0168782	0.0121197	30.003	0.000855685	67.6102	3.08739	10.7812	0.0129696
304431	231769	231769_304431	Sfswap	Chr5 cM	Chr5:129578286-129648448(+)	splicing factor SWAP	Sfswap	Chr12 q13	splicing factor SWAP	-0.0797135	0.0192443	-0.0783265	0.0614437	0.0253611	0.0347078	0.0358018	0.0505428	0.00167148	0.579259	0.0286857	0.224108	-0.12942	-0.0487818	-0.148497	-0.0376183	-0.0300066	0.0872704	-0.00815621	0.160506	0.198783	1	0.208918	1	21	4	0.00151006	0.0016625	22.4327	0.168647	30.512	1.4391	7.08082	0.0693659
305373	15354	15354_305373	Hmgb3	ChrX cM	ChrX:70599523-70604261(+)	high mobility group box 3	Hmgb3	ChrX	high mobility group box 3	0.126599	0.0776503	0.211772	-0.112089	0.040328	0.0697333	0.0708122	0.0696847	0.00169383	0.26548	0.00278411	0.107722	0.0475581	-0.0590244	0.0729831	-0.248669	0.205641	0.214325	0.350562	0.0244905	0.198783	0.907561	0.0549953	1	14	4	0	0.00296338	6.04971	0.811069	0	1	9.55441	0.0227595
100364162	29864	29864_100364162	Rnf11	Chr4 cM	Chr4:109310054-109333702(-)	ring finger protein 11	Rnf11	Chr5	ring finger protein 11	0.0712865	0.0132231	0.189945	0.00267019	0.0227158	0.0343179	0.0349758	0.0461519	0.00169996	0.700007	5.611882379389e-08	0.953863	0.0267643	-0.0540388	0.121393	-0.0877859	0.115809	0.080485	0.258496	0.0931263	0.198783	1	2.2576192186742e-05	1	22	4	0.00152746	0.00170055	24.8405	0.129373	29.264	1.41371	35.9701	7.59816993409229e-08
100364240	100503185	100503185_100364240	Btbd8	Chr5 cM	Chr5:107585863-107659073(+)	BTB domain containing 8	Btbd8	Chr14	BTB domain containing 8	0.204726	0.220046	0.525687	-0.114507	0.0652459	0.103848	0.0825814	0.0932198	0.00170248	0.0340975	1.94414770784682e-10	0.219314	0.0768459	0.016507	0.363831	-0.297214	0.332605	0.423585	0.687544	0.0682006	0.198783	0.503711	2.91516111756595e-07	1	12	4	0.00407113	0.00698124	11.6587	0.167095	28.9844	1.40814	42.275	3.50766376826927e-09
100216475	238023	238023_100216475	Hexd	Chr11 cM	Chr11:121095259-121113481(+)	hexosaminidase D	Hexd	Chr10	hexosaminidase D	-0.107434	-0.0386021	-0.0353108	0.0611651	0.0342613	0.0462176	0.0457351	0.0696433	0.00171422	0.403591	0.440071	0.379802	-0.174585	-0.129187	-0.12495	-0.0753333	-0.0402835	0.0519827	0.0543282	0.197663	0.198783	0.973365	0.781327	1	20	4	0.00279805	0.00301108	20.9704	0.179653	33.1764	1.49648	1.90001	0.593416
304885	215015	215015_304885	Fam20b	Chr1 cM	Chr1:156506102-156546656(-)	FAM20B, glycosaminoglycan xylosylkinase	Fam20b	Chr13 q22	FAM20B, glycosaminoglycan xylosylkinase	-0.0542677	0.00549585	-0.0811802	-0.0106346	0.0173382	0.0282439	0.0313804	0.0327568	0.00174837	0.845718	0.00968238	0.745443	-0.08825	-0.0498612	-0.142685	-0.0748368	-0.0202854	0.0608529	-0.0196757	0.0535675	0.198783	1	0.116464	1	22	4	7.73650102799137e-06	0.00113416	16.9689	0.525245	0.195192	1.00196	11.0838	0.0112811
311502	228730	228730_311502	Kiz	Chr2 cM	Chr2:146697784-146812017(+)	kizuna centrosomal protein	Kiz	Chr3 q41	kizuna centrosomal protein	-0.106003	-0.0183485	-0.207205	0.0766447	0.0338788	0.0648563	0.0531284	0.0671262	0.00175462	0.777246	9.61576422627648e-05	0.253537	-0.172405	-0.145464	-0.311335	-0.0549202	-0.0396022	0.108767	-0.103076	0.20821	0.198783	1	0.00587416	1	14	4	0.000943225	0.00315692	12.515	0.252067	12.1737	1.13861	15.7132	0.0012983
641434	71679	71679_641434	Atp5pd	Chr11 cM	Chr11:115306517-115310775(-)	ATP synthase peripheral stalk subunit d	Atp5pd	Chr10	ATP synthase peripheral stalk subunit d	-0.0602353	0.00810431	-0.0923024	0.0184101	0.0192581	0.0281672	0.0298065	0.0363783	0.00176125	0.77356	0.00195677	0.612805	-0.0979804	-0.0471024	-0.150722	-0.05289	-0.0224901	0.063311	-0.0338826	0.0897102	0.198783	1	0.043733	1	21	4	0.000547686	0.000973451	16.1561	0.512798	17.2103	1.20788	12.9165	0.00482069
NA	12491	12491_NA	Cd36	Chr5 cM	Chr5:17986688-18093799(-)	CD36 molecule	NA	NA	NA	-0.455582	-0.132786	-0.0229078	0.743557	0.145813	0.132605	0.0530054	0.315944	0.00178152	0.316651	0.665611	0.0186002	-0.741371	-0.392688	-0.126796	0.124319	-0.169794	0.127116	0.0809808	1.3628	0.198783	0.933032	0.934189	1	11	4	0.000535649	0.00204885	10.5158	0.161179	11.638	1.13171	9.63419	0.0219459
291135	66834	66834_291135	Acot13	Chr13 cM	Chr13:25001938-25015472(-)	acyl-CoA thioesterase 13	Acot13	Chr17 p11	acyl-CoA thioesterase 13	-0.0765281	-0.0116526	-0.140885	0.0555643	0.0244939	0.0266506	0.0367053	0.0401059	0.00178183	0.661941	0.000123898	0.165919	-0.124535	-0.0638868	-0.212827	-0.0230419	-0.0285209	0.0405816	-0.0689443	0.13417	0.198783	1	0.00685764	1	21	4	3.57514904671605e-06	0.00099865	22.2401	0.17566	0.0875437	1.00088	16.1205	0.00107127
293678	71711	71711_293678	Mus81	Chr19 cM	Chr19:5532589-5538461(-)	MUS81 structure-specific endonuclease subunit	Mus81	Chr1 q43	MUS81 structure-specific endonuclease subunit	-0.0645903	-0.0559407	-0.0978734	0.0430268	0.0206741	0.0335486	0.0332235	0.0431289	0.00178281	0.0954246	0.00322008	0.318457	-0.105111	-0.121695	-0.16299	-0.0415043	-0.0240698	0.00981339	-0.0327565	0.127558	0.198783	0.700148	0.0602177	1	22	4	0	0.0013956	10.2146	0.924676	0	1	9.14698	0.0273992
360521	216724	216724_360521	Rufy1	Chr11 cM	Chr11:50280113-50321952(-)	RUN and FYVE domain containing 1	Rufy1	Chr10 q22	RUN and FYVE domain containing 1	-0.0786523	0.0259657	-0.119798	0.0654806	0.0251896	0.0377208	0.0393926	0.0466307	0.00179374	0.491223	0.00235703	0.160248	-0.128023	-0.0479657	-0.197006	-0.0259138	-0.0292817	0.0998971	-0.0425895	0.156875	0.198783	1	0.0492735	1	22	4	0.00160215	0.00196566	21.5608	0.252068	26.5188	1.36089	11.9256	0.00764233
688790	18857	18857_688790	Pmp2	Chr3 cM	Chr3:10244911-10248945(-)	peripheral myelin protein 2	Pmp2	Chr2 q23	peripheral myelin protein 2	0.49427	0.151632	0.141319	-0.895017	0.158314	0.0746317	0.0751803	0.317187	0.00179572	0.0421802	0.0601436	0.00477648	0.183981	0.00535659	-0.00603131	-1.51669	0.804559	0.297907	0.28867	-0.273342	0.198783	0.538335	0.308569	0.930349	20	4	0.00418785	0.00437625	22.3526	0.132167	35.769	1.55688	10.6599	0.0137144
100910508	22701	22701_100910508	Zfp41	Chr15 cM	Chr15:75488528-75501676(+)	zinc finger protein 41	Zfp41	Chr7	zinc finger protein 41	0.143127	-0.0309949	0.0999755	-0.0835036	0.0460439	0.0743019	0.0600805	0.0847585	0.00188044	0.67657	0.0961073	0.324529	0.0528828	-0.176624	-0.0177801	-0.249627	0.233372	0.114634	0.217731	0.0826201	0.205256	1	0.387199	1	13	4	0.003517	0.00399848	15.0743	0.0889141	42.6273	1.74299	3.82564	0.280918
500679	19363	19363_500679	Rad51b	Chr12 cM	Chr12:79344056-79861464(+)	RAD51 paralog B	Rad51b	Chr6 q24	RAD51 paralog B	-0.44536	-0.241125	-0.136829	0.673315	0.143367	0.221156	0.15876	0.247772	0.00189363	0.275583	0.388763	0.00657822	-0.726355	-0.674582	-0.447993	0.18769	-0.164365	0.192332	0.174334	1.15894	0.205256	0.911827	0.738569	0.930349	13	4	0.034522	0.0241905	37.6406	2.02181668389177e-05	81.6132	5.43868	8.7454	0.0328746
309158	381199	381199_309158	Tmem151a	Chr19 cM	Chr19:5120859-5135519(-)	transmembrane protein 151A	Tmem151a	Chr1 q43	transmembrane protein 151A	0.161101	-0.077371	0.162521	-0.146279	0.0518912	0.069327	0.0715797	0.100769	0.00190544	0.264409	0.0231775	0.146606	0.0593959	-0.213249	0.0222278	-0.343784	0.262806	0.0585074	0.302815	0.0512252	0.205256	0.907144	0.187489	1	22	4	0.014666	0.00740408	57.2891	5.56785875769215e-06	70.5551	3.39617	8.85144	0.0313326
688993	212919	212919_688993	Kctd7	Chr5 cM	Chr5:130173702-130184647(+)	potassium channel tetramerisation domain containing 7	Kctd7	Chr12 q12	potassium channel tetramerization domain containing 7	0.0868028	0.00901973	0.0768765	-0.126837	0.0279731	0.0464614	0.04198	0.0575823	0.00191517	0.846071	0.0670612	0.0276156	0.0319765	-0.0820429	-0.00540285	-0.239696	0.141629	0.100082	0.159156	-0.0139775	0.205256	1	0.322857	1	14	4	6.54375969641157e-07	0.00174637	9.60872	0.475465	0.0135038	1.00014	7.74793	0.051519
116543	13591	13591_116543	Ebf1	Chr11 cM	Chr11:44508144-44898918(+)	early B cell factor 1	Ebf1	Chr10 q21	EBF transcription factor 1	-0.202715	0.00386541	-0.0246992	0.432568	0.0653571	0.0525801	0.0528597	0.132528	0.00192441	0.941397	0.640314	0.00109866	-0.330813	-0.0991896	-0.128302	0.172817	-0.0746178	0.10692	0.078904	0.692319	0.205256	1	0.920099	0.684558	22	4	0.00085262	0.00331975	17.9183	0.461048	7.31428	1.07891	10.7898	0.0129183
286931	208898	208898_286931	Unc13c	Chr9 cM	Chr9:73386704-73876248(-)	unc-13 homolog C	Unc13c	Chr8 q24	unc-13 homolog C	-0.226789	0.140647	-0.138926	0.118769	0.0731347	0.0898357	0.0885187	0.136623	0.00192886	0.117442	0.116543	0.384672	-0.37013	-0.0354277	-0.312419	-0.149007	-0.0834473	0.316722	0.0345677	0.386546	0.205256	0.742034	0.423591	1	22	4	0.0152704	0.0107658	35.8731	0.0073248	50.4811	2.01943	7.71767	0.0522217
315348	105855	105855_315348	Nckap1l	Chr15 cM	Chr15:103362221-103407237(+)	NCK associated protein 1 like	Nckap1l	Chr7 q36	NCK associated protein 1 like	-0.114585	0.0167775	0.0135935	0.263638	0.0369778	0.0440998	0.0445422	0.0713768	0.00194343	0.703616	0.760228	0.000221094	-0.18706	-0.0696565	-0.0737077	0.123742	-0.0421095	0.103211	0.100895	0.403534	0.20548	1	0.990903	0.364673	22	4	0	0.00247619	14.9841	0.663057	0	1	15.2763	0.00159515
294972	72039	72039_294972	Mccc1	Chr3 cM	Chr3:36013461-36054827(-)	methylcrotonoyl-Coenzyme A carboxylase 1 (alpha)	Mccc1	Chr2 q25	methylcrotonyl-CoA carboxylase subunit 1	-0.090934	0.0194084	-0.093353	0.10223	0.0294207	0.0351289	0.0369076	0.0565827	0.00199607	0.580612	0.0114268	0.0708036	-0.148597	-0.049443	-0.165691	-0.00867009	-0.0332705	0.0882598	-0.0210154	0.21313	0.2088	1	0.128388	1	22	4	0.00151722	0.00162657	29.2863	0.04499	32.058	1.47184	10.8035	0.0128372
499303	16530	16530_499303	Kcnk7	Chr19 cM	Chr19:5754395-5757137(+)	potassium channel, subfamily K, member 7	Kcnk7	Chr1 q43	potassium two pore domain channel subfamily K member 7	0.806015	0.017205	0.0211636	-1.55094	0.260829	0.157579	0.0736789	0.500729	0.00200015	0.913057	0.773928	0.00195253	0.294801	-0.291644	-0.123244	-2.53235	1.31723	0.326054	0.165572	-0.569527	0.2088	1	0.995331	0.805127	11	4	9.17549796246566e-07	0.00338734	4.27468	0.747652	0.0120437	1.00012	9.60217	0.0222689
29752	14109	14109_29752	Fau	Chr19 cM	Chr19:6107977-6109554(+)	FAU ubiquitin like and ribosomal protein S30 fusion	Fau	Chr1 q43	FAU ubiquitin like and ribosomal protein S30 fusion	-0.05968	0.0223014	-0.0569164	0.0418333	0.0193545	0.0271897	0.0280062	0.0376524	0.00204565	0.412094	0.0421256	0.266552	-0.0976141	-0.0309894	-0.111808	-0.0319641	-0.0217459	0.0755921	-0.00202522	0.115631	0.212207	0.97625	0.255832	1	22	4	2.12336524830238e-06	0.000879405	18.6814	0.411681	0.0610788	1.00061	8.25404	0.0410432
294706	17079	17079_294706	Cd180	Chr13 cM	Chr13:102830055-102843139(+)	CD180 antigen	Cd180	Chr2 q13	CD180 molecule	-0.159698	0.00317522	0.0756532	0.250852	0.0519635	0.0590457	0.0487803	0.102601	0.00211724	0.957114	0.120927	0.0144881	-0.261545	-0.112552	-0.0199545	0.0497577	-0.0578515	0.118903	0.171261	0.451946	0.218261	1	0.430606	1	21	4	0	0.00100472	19.2536	0.314174	0	1	15.7109	0.0012997
100363146	207921	207921_100363146	Fam228b	Chr12 cM	Chr12:4789888-4819259(-)	family with sequence similarity 228, member B	Fam228b	Chr6	family with sequence similarity 228, member B	-0.161259	-0.173251	-0.133788	0.0162635	0.0525777	0.116104	0.0585517	0.127179	0.0021618	0.135646	0.0223151	0.898245	-0.264309	-0.400811	-0.248547	-0.233002	-0.0582083	0.0543088	-0.0190291	0.265529	0.221223	0.773577	0.183666	1	11	4	0.00119782	0.00380552	7.48765	0.379929	14.8299	1.17412	6.92215	0.074421
282584	210376	210376_282584	Mtmr9	Chr14 cM	Chr14:63757100-63781402(-)	myotubularin related protein 9	Mtmr9	Chr15 p12	myotubularin related protein 9	0.0679847	-0.0669707	0.100941	-0.0495576	0.0221858	0.0339737	0.0347698	0.0437253	0.00218151	0.0486953	0.00369446	0.257052	0.0245014	-0.133558	0.0327939	-0.135258	0.111468	-0.000383412	0.169089	0.0361424	0.221223	0.56507	0.0656643	1	22	4	0.000707552	0.00166075	20.2589	0.318436	13.0451	1.15002	18.1009	0.000419267
652955	59044	59044_652955	Rnf130	Chr11 cM	Chr11:49916173-50016546(+)	ring finger protein 130	Rnf130	Chr10	ring finger protein 130	0.0680507	0.0131014	0.149444	-0.00531579	0.0222213	0.0363051	0.0392034	0.0411988	0.00219565	0.718197	0.000137838	0.897336	0.0244977	-0.0580553	0.0726068	-0.086064	0.111604	0.0842581	0.226281	0.0754324	0.221223	1	0.00731028	1	15	4	0	0.00136351	8.28718	0.687371	0	1	19.1945	0.000249217
497798	109593	109593_497798	Lmo3	Chr6 cM	Chr6:138339916-138558966(-)	LIM domain only 3	Lmo3	Chr4 q44	LIM domain only 3	-0.208495	-0.0381497	-0.433361	0.0235053	0.0680941	0.108298	0.107908	0.108913	0.00219962	0.724638	5.91906955309837e-05	0.82913	-0.341957	-0.250409	-0.644858	-0.18996	-0.075033	0.17411	-0.221865	0.236971	0.221223	1	0.00413683	1	13	4	0.012591	0.0110568	18.7933	0.0270087	60.812	2.5518	17.6543	0.000518286
114208	20482	20482_114208	Skil	Chr3 cM	Chr3:31149259-31176741(+)	SKI-like	Skil	Chr2 q24	SKI-like proto-oncogene	0.14781	0.0833145	0.221979	-0.0277746	0.0483397	0.085432	0.0774877	0.0839559	0.00223014	0.329454	0.00417407	0.740778	0.0530661	-0.0841292	0.0701058	-0.192325	0.242554	0.250758	0.373852	0.136776	0.221852	0.942938	0.0709625	1	14	4	0.00323923	0.00651198	11.3527	0.330704	21.4799	1.27356	8.70902	0.0334205
24786	20655	20655_24786	Sod1	Chr16 cM	Chr16:90017650-90023221(+)	superoxide dismutase 1, soluble	Sod1	Chr11 q11	superoxide dismutase 1	-0.0634364	0.0439285	-0.0558875	0.0578003	0.0207545	0.0284971	0.0294983	0.0404345	0.00223927	0.123193	0.0581454	0.152866	-0.104115	-0.0119248	-0.113703	-0.0214498	-0.0227584	0.0997817	0.00192813	0.13705	0.221852	0.749519	0.303882	1	22	4	0.000780841	0.00100656	24.896	0.127809	25.1349	1.33574	11.5199	0.00922242
302990	26945	26945_302990	Tpsg1	Chr17 cM	Chr17:25588235-25593417(+)	tryptase gamma 1	Tpsg1	Chr10 q12	tryptase gamma 1	0.462659	-0.0797109	-0.0496109	-0.835914	0.151414	0.072607	0.0709702	0.303331	0.00224623	0.272274	0.484528	0.00585513	0.165893	-0.222018	-0.18871	-1.43043	0.759426	0.0625961	0.0894881	-0.241397	0.221852	0.911088	0.813996	0.930349	19	4	0.00493628	0.00637306	30.7035	0.00962293	26.4188	1.35904	9.60125	0.0222782
NA	16409	16409_NA	Itgam	Chr7 cM	Chr7:127661812-127717663(+)	integrin alpha M	NA	NA	NA	-0.162988	-0.0273421	-0.0911337	0.320815	0.0534447	0.112656	0.0836481	0.130842	0.00229102	0.808234	0.275938	0.0142093	-0.267738	-0.248143	-0.255081	0.0643695	-0.0582384	0.193459	0.0728135	0.577261	0.224929	1	0.629571	1	11	4	0	0.0027406	4.8466	0.678677	0	1	8.21857	0.0417041
293992	18504	18504_293992	Pax2	Chr19 cM	Chr19:44744484-44826310(+)	paired box 2	Pax2	Chr1 q54	paired box 2	0.249834	0.00606595	-0.0120577	-0.472752	0.0822027	0.0741269	0.0786406	0.168414	0.00237171	0.93478	0.878141	0.00499912	0.0887199	-0.13922	-0.16619	-0.802837	0.410949	0.151352	0.142075	-0.142668	0.230244	1	1	0.930349	16	4	0	0.00462086	4.51217	0.972325	0	1	8.8212	0.0317651
303336	78889	78889_303336	Wsb1	Chr11 cM	Chr11:79130198-79145497(-)	WD repeat and SOCS box-containing 1	Wsb1	Chr10 q25	WD repeat and SOCS box-containing 1	-0.0726229	0.0343497	0.0450294	0.146338	0.0238964	0.0301016	0.0279598	0.0487033	0.00237307	0.253818	0.107288	0.00265865	-0.119459	-0.0246484	-0.00977082	0.0508809	-0.0257868	0.0933477	0.0998297	0.241794	0.230244	0.901286	0.408251	0.843304	22	4	0.000115691	0.00105958	17.5931	0.482744	2.71616	1.02792	13.8745	0.00308113
500442	68922	68922_500442	Dnai1	Chr4 cM	Chr4:41569775-41638158(+)	dynein axonemal intermediate chain 1	Dnai1	Chr5 q22	dynein, axonemal, intermediate chain 1	0.16151	0.0867822	0.118143	-0.196067	0.0531788	0.0582038	0.0561167	0.1078	0.00238852	0.13596	0.0352636	0.0689405	0.0572817	-0.0272951	0.00815682	-0.40735	0.265739	0.20086	0.22813	0.0152164	0.230387	0.773577	0.233028	1	22	4	0.00674434	0.00471048	44.5511	0.00048096	54.198	2.18331	7.92541	0.0475786
246264	233060	233060_246264	Zfp382	Chr7 cM	Chr7:29821367-29834375(+)	zinc finger protein 382	Zfp382	Chr1 q21	zinc finger protein 382	-0.0787584	-0.00207797	-0.137765	0.060356	0.0259887	0.0378318	0.0342124	0.0545926	0.00244163	0.956197	5.65501859368024e-05	0.268912	-0.129695	-0.0762269	-0.20482	-0.0466436	-0.0278214	0.0720709	-0.0707101	0.167356	0.234141	1	0.00402195	1	21	4	0.000346229	0.00168195	15.404	0.566407	6.10071	1.06497	16.3346	0.000968196
300900	235527	235527_300900	Plscr4	Chr9 cM	Chr9:92339431-92374509(+)	phospholipid scramblase 4	Plscr4	Chr8 q31	phospholipid scramblase 4	-0.133241	0.00547637	-0.112893	0.167588	0.044008	0.0574824	0.0542428	0.0863812	0.00246459	0.9241	0.037411	0.0523671	-0.219495	-0.107187	-0.219207	-0.00171556	-0.0469869	0.11814	-0.00657888	0.336893	0.234976	1	0.241038	1	22	4	0.00325006	0.00424943	24.6277	0.135519	24.727	1.3285	6.55203	0.087633
259170	192160	192160_259170	Casc3	Chr11 cM	Chr11:98700634-98724633(+)	exon junction complex subunit	Casc3	Chr10 q31	CASC3 exon junction complex subunit	-0.0456202	0.0407217	-0.109836	0.0275254	0.0150956	0.0284341	0.0256635	0.034643	0.0025103	0.152104	1.87038006882066e-05	0.426877	-0.075207	-0.0150082	-0.160135	-0.0403735	-0.0160335	0.0964516	-0.0595359	0.0954244	0.237331	0.793618	0.00191615	1	22	4	0	0.000786239	11.3476	0.879026	0	1	34.2604	1.74562338768059e-07
317376	209446	209446_317376	Tfe3	ChrX cM	ChrX:7628799-7641441(+)	transcription factor E3	Tfe3	ChrX q12	transcription factor binding to IGHM enhancer 3	0.0770507	-0.0632428	0.0992945	-0.00830654	0.0255372	0.0360909	0.0363229	0.0512181	0.00255125	0.0797193	0.00626345	0.871164	0.0269987	-0.13398	0.0281029	-0.108692	0.127103	0.00749417	0.170486	0.0920791	0.237331	0.659733	0.0895094	1	22	4	0.0019122	0.0018484	27.2148	0.0750531	34.6764	1.53084	16.5603	0.000870234
293725	67160	67160_293725	Eef1g	Chr19 cM	Chr19:8944405-8955544(+)	eukaryotic translation elongation factor 1 gamma	Eef1g	Chr1 q43	eukaryotic translation elongation factor 1 gamma	-0.060052	0.00667837	-0.108072	0.00228308	0.0199054	0.0275061	0.0304052	0.0368257	0.00255406	0.808164	0.000378859	0.950565	-0.099066	-0.0472326	-0.167665	-0.0698939	-0.021038	0.0605894	-0.0484788	0.0744601	0.237331	1	0.0152785	1	20	4	0.00047882	0.0010727	18.5119	0.294783	14.4666	1.16913	16.2777	0.000994618
288010	210126	210126_288010	Lpp	Chr16 cM	Chr16:24212257-24811328(+)	LIM domain containing preferred translocation partner in lipoma	Lpp	Chr11 q23	LIM domain containing preferred translocation partner in lipoma	-0.110537	0.0315884	-0.144266	0.131412	0.0366979	0.052382	0.0530187	0.0736491	0.00259458	0.546483	0.00650768	0.0743752	-0.182464	-0.0710785	-0.248181	-0.0129376	-0.0386107	0.134255	-0.0403513	0.275761	0.237331	1	0.0914065	1	21	4	0.00359354	0.00363453	24.8655	0.0977608	34.3221	1.52258	10.4353	0.0152064
29138	12217	12217_29138	Bsn	Chr9 cM	Chr9:107973221-108067583(-)	bassoon	Bsn	Chr8 q32	bassoon (presynaptic cytomatrix protein)	0.0752156	-0.00604899	0.082435	-0.126474	0.0249728	0.0329248	0.036126	0.0466951	0.00259616	0.854232	0.0224966	0.00675859	0.0262698	-0.0705805	0.0116294	-0.217995	0.124161	0.0584825	0.153241	-0.0349535	0.237331	1	0.184423	0.930349	21	4	0	0.0014368	14.1359	0.657459	0	1	12.0639	0.00716747
680259	269233	269233_680259	Fam171a1	Chr2 cM	Chr2:3115261-3228843(+)	family with sequence similarity 171, member A1	Fam171a1	Chr17 q12.3	family with sequence similarity 171, member A1	0.145545	-0.0254943	0.220534	-0.0542796	0.0483516	0.0847397	0.0777565	0.0829259	0.00261135	0.763526	0.0045651	0.512754	0.0507773	-0.191581	0.0681346	-0.216811	0.240312	0.140593	0.372934	0.108252	0.237331	1	0.0747734	1	14	4	0.00789402	0.00637763	25.4903	0.00448972	59.7967	2.48736	9.95985	0.0189105
287570	237891	237891_287570	Gas2l2	Chr11 cM	Chr11:83312728-83320281(-)	growth arrest-specific 2 like 2	Gas2l2	Chr10 q26	growth arrest-specific 2 like 2	0.313707	0.10276	-0.00954131	-0.524684	0.10423	0.0570723	0.0393965	0.215334	0.0026145	0.0717792	0.808636	0.0148256	0.109421	-0.00910005	-0.0867571	-0.94673	0.517994	0.214619	0.0676745	-0.102638	0.237331	0.638235	1	1	18	4	5.15178970715681e-06	0.00143124	13.2921	0.503664	0.0824354	1.00083	12.806	0.00507547
79128	13132	13132_79128	Dab2	Chr15 cM	Chr15:6329269-6470193(+)	disabled 2, mitogen-responsive phosphoprotein	Dab2	Chr2 q16	DAB adaptor protein 2	-0.201734	-0.0732989	-0.150578	0.358781	0.0670611	0.0807388	0.0810251	0.126425	0.00262784	0.363956	0.0631112	0.00454126	-0.333172	-0.231544	-0.309384	0.110992	-0.0702971	0.0849461	0.00822864	0.60657	0.237331	0.957775	0.315085	0.930349	22	4	0.0088299	0.00754207	30.8744	0.0297648	40.7112	1.68666	8.99172	0.0294011
499367	546729	546729_499367	Calhm1	Chr19 cM	Chr19:47129474-47132613(-)	calcium homeostasis modulator 1	Calhm1	Chr1 q54	calcium homeostasis modulator 1	0.69002	-0.072949	-0.0122953	-1.24537	0.229426	0.101623	0.0851106	0.465319	0.0026333	0.472859	0.885136	0.00744213	0.240352	-0.272127	-0.179109	-2.15738	1.13969	0.126229	0.154518	-0.333363	0.237331	1	1	0.93972	11	4	3.50176691248438e-06	0.00831203	8.56444	0.285457	0.0185628	1.00019	9.01907	0.0290385
307548	13527	13527_307548	Dtna	Chr18 cM	Chr18:23548192-23792772(+)	dystrobrevin alpha	Dtna	Chr18 p12	dystrobrevin, alpha	-0.0713289	0.0373506	-0.117553	0.0353345	0.0237245	0.0342357	0.0468424	0.034723	0.00264229	0.27528	0.0120888	0.308863	-0.117828	-0.0297502	-0.209362	-0.0327213	-0.0248298	0.104451	-0.0257436	0.10339	0.237331	0.911827	0.131319	1	13	4	0	0.00187168	3.16957	0.95719	0	1	10.1558	0.0172874
117096	216856	216856_117096	Nlgn2	Chr11 cM	Chr11:69713949-69728610(-)	neuroligin 2	Nlgn2	Chr10 q24	neuroligin 2	0.0746261	-0.0707149	0.0850338	-0.0967267	0.0248262	0.0399783	0.0387125	0.0500997	0.00264757	0.0769216	0.0280526	0.0535223	0.0259677	-0.149071	0.00915881	-0.19492	0.123284	0.00764106	0.160909	0.00146697	0.237331	0.653247	0.206629	1	22	4	0.00151669	0.0018776	22.7036	0.202237	26.1283	1.3537	12.9527	0.00474006
501665	214601	214601_501665	Slc10a3	ChrX cM	ChrX:73412823-73416955(-)	solute carrier family 10 (sodium/bile acid cotransporter family), member 3	Slc10a3	ChrX	solute carrier family 10, member 3	-0.134835	-0.0526488	-0.0866228	0.220551	0.044979	0.0437662	0.0409513	0.0871061	0.00272009	0.228994	0.0344073	0.0113421	-0.222992	-0.138429	-0.166886	0.049826	-0.0466772	0.0331314	-0.00635981	0.391276	0.241736	0.88475	0.229939	0.98982	22	4	0.00124425	0.00239798	18.114	0.448168	15.5584	1.18425	9.50894	0.0232364
24203	11722	11722_24203	Amy1	Chr3 cM	Chr3:113349601-113371399(-)	amylase 1, salivary	Amy1	Chr2 q42	amylase alpha 1	-0.217262	0.122814	-0.202565	0.42091	0.0724919	0.0807077	0.0765377	0.151221	0.00272601	0.128082	0.00813056	0.00537914	-0.359344	-0.0353705	-0.352576	0.124522	-0.0751807	0.280998	-0.0525535	0.717298	0.241736	0.760763	0.103684	0.930349	22	4	0.0126233	0.00913581	40.4824	0.00179346	51.0441	2.04265	13.37	0.00390117
25512	18675	18675_25512	Phex	ChrX cM	ChrX:155945071-156198282(-)	phosphate regulating endopeptidase homolog, X-linked	Phex	ChrX q21	phosphate regulating endopeptidase X-linked	0.4074	0.00739608	0.0488077	-0.680249	0.136039	0.0647678	0.0611485	0.277244	0.00274679	0.909084	0.424764	0.0141429	0.140769	-0.119547	-0.0710411	-1.22364	0.674031	0.134339	0.168656	-0.136861	0.241816	1	0.767051	1	19	4	0.00293439	0.00336433	25.9856	0.0381741	34.4722	1.52607	6.31695	0.097168
687575	108121	108121_687575	U2af1	Chr17 cM	Chr17:31866055-31877866(-)	U2 small nuclear ribonucleoprotein auxiliary factor (U2AF) 1	U2af1	Chr20	U2 small nuclear RNA auxiliary factor 1	-0.0891797	-0.0216303	-0.210782	-0.00919581	0.0297903	0.0425777	0.0485193	0.050865	0.00275721	0.61144	1.39718830186356e-05	0.856534	-0.147568	-0.105081	-0.305878	-0.108889	-0.0307919	0.0618205	-0.115686	0.0904978	0.241816	1	0.00161552	1	16	4	0.00173908	0.00207024	18.9999	0.0885308	34.2323	1.5205	23.84	2.69774319572954e-05
362283	228960	228960_362283	Stx16	Chr2 cM	Chr2:173918101-173941564(+)	syntaxin 16	Stx16	Chr3 q43	syntaxin 16	-0.0500882	-0.0210928	-0.0602367	0.00318791	0.0167403	0.0281125	0.027836	0.0344462	0.0027709	0.453075	0.0304651	0.926263	-0.0828985	-0.0761923	-0.114794	-0.0643253	-0.0172778	0.0340068	-0.00567925	0.0707011	0.241816	0.996183	0.216126	1	21	4	0	0.00101232	10.161	0.896722	0	1	4.98195	0.173123
498547	108670	108670_498547	Epsti1	Chr14 cM	Chr14:78141679-78240096(+)	epithelial stromal interaction 1	Epsti1	Chr15 q11	epithelial stromal interaction 1	-0.219522	-0.0319497	-0.0999015	0.473547	0.0734708	0.0874535	0.087762	0.149041	0.00280919	0.714862	0.254986	0.00148653	-0.363522	-0.203355	-0.271912	0.181433	-0.0755219	0.139456	0.0721089	0.765662	0.243867	1	0.608557	0.742996	21	4	0.0130376	0.00864639	39.5416	0.00150131	58.645	2.41809	10.1216	0.0175602
310230	241877	241877_310230	Slc10a5	Chr3 cM	Chr3:10396794-10400716(-)	solute carrier family 10 (sodium/bile acid cotransporter family), member 5	Slc10a5	Chr2 q23	solute carrier family 10, member 5	0.382323	0.327164	0.379232	-0.759553	0.128254	0.109939	0.104945	0.267077	0.00287319	0.00292171	0.000301952	0.00445587	0.13095	0.111687	0.173543	-1.28301	0.633697	0.542641	0.584921	-0.236091	0.248101	0.219478	0.0129698	0.930349	14	4	0.00455595	0.00660555	17.9287	0.0561787	29.7195	1.42287	15.5375	0.00141044
313934	20403	20403_313934	Itsn2	Chr12 cM	Chr12:4642792-4763952(+)	intersectin 2	Itsn2	Chr6 q14	intersectin 2	-0.0768422	-0.00401754	-0.134881	0.00342686	0.0257911	0.0532313	0.0488335	0.0534591	0.00288804	0.939838	0.00574397	0.948889	-0.127392	-0.108349	-0.230592	-0.101351	-0.0262926	0.100314	-0.0391687	0.108205	0.248101	1	0.0851953	1	14	4	0.00101254	0.00246293	12.1565	0.274717	17.3795	1.21035	11.0761	0.0113212
290641	76808	76808_290641	Rpl18a	Chr8 cM	Chr8:71347366-71350056(-)	ribosomal protein L18A	Rpl18a	Chr16 p14	ribosomal protein L18A	-0.0702615	-0.00477792	-0.120531	0.0514388	0.0236231	0.0293289	0.0292832	0.0470341	0.0029369	0.870591	3.85435043631428e-05	0.274109	-0.116562	-0.0622615	-0.177925	-0.0407463	-0.023961	0.0527056	-0.0631368	0.143624	0.248662	1	0.00302654	1	20	4	0.000667418	0.00117297	17.5258	0.352387	18.6695	1.22955	18.5509	0.000338536
394266	14619	14619_394266	Gjb2	Chr14 cM	Chr14:57336059-57342159(-)	gap junction protein, beta 2	Gjb2	Chr15 p12	gap junction protein, beta 2	-0.170418	-0.119836	-0.195442	0.28574	0.0573096	0.0587336	0.0565718	0.111371	0.00294288	0.0413179	0.000550794	0.0102979	-0.282743	-0.234952	-0.30632	0.0674572	-0.0580935	-0.00471994	-0.084563	0.504023	0.248662	0.537225	0.0200426	0.962689	22	4	3.44280409762781e-07	0.00462088	17.7777	0.470387	0.00193938	1.00002	18.0398	0.000431622
306526	67920	67920_306526	Mak16	Chr8 cM	Chr8:31649496-31658752(-)	MAK16 homolog	Mak16	Chr16 q12.3	MAK16 homolog	0.0614814	0.0212991	0.0200015	-0.0486166	0.0206834	0.028233	0.0285138	0.0402698	0.00295392	0.450606	0.483011	0.227328	0.0209426	-0.0340365	-0.0358846	-0.127544	0.10202	0.0766348	0.0758876	0.0303108	0.248662	0.99442	0.812889	1	22	4	0	0.00094933	16.5492	0.554277	0	1	2.65212	0.448425
315329	106073	106073_315329	Mfsd5	Chr15 cM	Chr15:102187891-102190179(+)	major facilitator superfamily domain containing 5	Mfsd5	Chr7 q36	major facilitator superfamily domain containing 5	0.0613415	-0.0801835	0.0179046	-0.0690443	0.0206371	0.025165	0.0330578	0.0337957	0.00295488	0.00144099	0.588083	0.0410535	0.0208936	-0.129506	-0.0468875	-0.135283	0.101789	-0.0308611	0.0826968	-0.0028059	0.248662	0.152357	0.887649	1	21	4	0	0.000770118	15.6209	0.550854	0	1	15.6323	0.00134879
292762	73830	73830_292762	Eif3k	Chr7 cM	Chr7:28670797-28681289(-)	eukaryotic translation initiation factor 3, subunit K	Eif3k	Chr1 q21	eukaryotic translation initiation factor 3, subunit K	-0.0660307	-0.0360384	-0.126342	0.00523915	0.022248	0.0295851	0.0308164	0.0432273	0.00299802	0.223175	4.13445147821187e-05	0.903533	-0.109636	-0.0940241	-0.186741	-0.0794848	-0.0224255	0.0219473	-0.0659431	0.0899631	0.251012	0.878964	0.00314256	1	22	4	0.000880832	0.00116557	20.4261	0.309347	23.8671	1.31349	17.712	0.000504296
305837	219022	219022_305837	Ttc5	Chr14 cM	Chr14:51002872-51022976(-)	tetratricopeptide repeat domain 5	Ttc5	Chr15 p14	tetratricopeptide repeat domain 5	-0.0607655	-0.00748556	-0.0952439	0.0557882	0.0204914	0.0299343	0.0324987	0.0375169	0.00302268	0.802536	0.00338195	0.137011	-0.100928	-0.0661556	-0.15894	-0.0177436	-0.0206032	0.0511845	-0.0315477	0.12932	0.251108	1	0.0618424	1	22	4	0.000500452	0.00120457	18.1964	0.442786	12.5162	1.14307	10.0465	0.0181746
302377	213438	213438_302377	P2ry10b	ChrX cM	ChrX:106192533-106217267(+)	purinergic receptor P2Y, G-protein coupled 10B	P2ry10b	ChrX q22	P2Y receptor family member 10B	-0.231367	0.0849438	0.054118	0.449663	0.0780869	0.0333848	0.028244	0.154633	0.00304711	0.0109471	0.0553534	0.0036382	-0.384415	0.0195107	-0.00123913	0.146588	-0.0783196	0.150377	0.109475	0.752738	0.251108	0.349547	0.295721	0.930349	21	4	0	0.000851753	14.7553	0.613102	0	1	17.2043	0.000641555
65272	72258	72258_65272	Kcnk10	Chr12 cM	Chr12:98395691-98544472(-)	potassium channel, subfamily K, member 10	Kcnk10	Chr6 q32	potassium two pore domain channel subfamily K member 10	-0.173856	0.0112713	-0.154865	0.0860366	0.0586939	0.0747134	0.075513	0.116885	0.00305563	0.880086	0.0402822	0.461683	-0.288894	-0.135164	-0.302868	-0.143054	-0.0588184	0.157707	-0.00686255	0.315127	0.251108	1	0.250919	1	22	4	0.0156251	0.00821211	64.4715	3.80114607233955e-07	66.8711	3.01851	4.89862	0.179373
117269	20112	20112_117269	Rps6ka2	Chr17 cM	Chr17:7437514-7570714(+)	ribosomal protein S6 kinase, polypeptide 2	Rps6ka2	Chr1 q12	ribosomal protein S6 kinase A2	-0.167172	-0.0298274	-0.214691	0.105397	0.0564505	0.0792606	0.0797126	0.106146	0.00306253	0.706679	0.00707453	0.320737	-0.277813	-0.185175	-0.370925	-0.102645	-0.056531	0.125521	-0.0584574	0.313439	0.251108	1	0.0954107	1	13	4	0.00772715	0.00718274	17.468	0.0418719	52.8165	2.11939	7.47385	0.0582343
84509	19384	19384_84509	Ran	Chr5 cM	Chr5:129097220-129101386(+)	RAN, member RAS oncogene family	Ran	Chr12 q13	RAN, member RAS oncogene family	-0.0426626	0.0418435	-0.0573918	-2.9198e-06	0.0144125	0.0252239	0.0278281	0.0262261	0.00307529	0.0971397	0.0391727	0.999911	-0.0709106	-0.00759448	-0.111934	-0.0514052	-0.0144146	0.0912815	-0.00284973	0.0513994	0.251108	0.703964	0.246985	1	22	4	0	0.000801885	18.1592	0.445211	0	1	15.8216	0.00123358
100360914	50754	50754_100360914	Fbxw7	Chr3 cM	Chr3:84722575-84886505(+)	F-box and WD-40 domain protein 7	Fbxw7	Chr2	F-box and WD repeat domain containing 7	0.0900263	0.0629077	0.234676	-0.00969315	0.0304998	0.0553235	0.0496085	0.0551224	0.00316026	0.255501	2.23908931869242e-06	0.860414	0.0302479	-0.0455244	0.137445	-0.117731	0.149805	0.17134	0.331907	0.0983448	0.256775	0.902913	0.000414961	1	14	4	0.00197223	0.00272034	15.4496	0.116509	32.1741	1.47436	24.603	1.86918060444673e-05
NA	52120	52120_NA	Hgsnat	Chr8 cM	Chr8:26434481-26466781(-)	heparan-alpha-glucosaminide N-acetyltransferase	NA	NA	NA	0.0650568	-0.0765171	0.0458131	-0.0218166	0.022072	0.0465142	0.030524	0.0563963	0.00320367	0.0999641	0.133385	0.698871	0.0217966	-0.167683	-0.014013	-0.132351	0.108317	0.014649	0.105639	0.0887181	0.257105	0.709618	0.452207	1	12	4	1.22260148744322e-07	0.00106079	6.48985	0.592534	0.00489953	1.00005	9.57579	0.0225386
296865	76130	76130_296865	Las1l	ChrX cM	ChrX:94978941-95000568(-)	LAS1-like (S. cerevisiae)	Las1l	ChrX q22	LAS1-like, ribosome biogenesis factor	-0.0532945	0.0146561	-0.129179	0.0169682	0.018082	0.0279913	0.031066	0.0330138	0.00320478	0.600559	3.20735779209122e-05	0.607271	-0.0887345	-0.0402058	-0.190067	-0.0477377	-0.0178544	0.0695181	-0.068291	0.081674	0.257105	1	0.00274104	1	22	4	0	0.00088801	12.7593	0.805667	0	1	29.7655	1.54600083997232e-06
362227	66044	66044_362227	Dtd1	Chr2 cM	Chr2:144441873-144610667(+)	D-tyrosyl-tRNA deacylase 1	Dtd1	Chr3 q41	D-aminoacyl-tRNA deacylase 1	-0.0917925	-0.0380978	-0.184256	0.0630307	0.0311502	0.0420659	0.0443573	0.0600073	0.00321109	0.365111	3.26858203825577e-05	0.293541	-0.152846	-0.120546	-0.271194	-0.0545814	-0.0307393	0.0443498	-0.097317	0.180643	0.257105	0.958634	0.00277897	1	22	4	0.00410442	0.0027526	38.7103	0.00311608	51.9868	2.08276	17.4097	0.000582044
291796	59025	59025_291796	Usp14	Chr18 cM	Chr18:9993615-10030149(-)	ubiquitin specific peptidase 14	Usp14	Chr18 p13	ubiquitin specific peptidase 14	0.0578571	0.0249523	0.151543	0.0273502	0.0196828	0.0293947	0.034398	0.0345515	0.00328768	0.395954	1.05505023510709e-05	0.428607	0.0192795	-0.0326603	0.084124	-0.0403695	0.0964346	0.0825649	0.218962	0.0950698	0.261966	0.969545	0.00130842	1	22	4	4.38788469753543e-06	0.00132667	20.4931	0.305751	0.0806068	1.00081	24.9177	1.60648447090834e-05
497937	380705	380705_497937	Tmem102	Chr11 cM	Chr11:69694429-69696450(-)	transmembrane protein 102	Tmem102	Chr10 q24	transmembrane protein 102	0.988361	0.103209	0.057809	-1.82748	0.336616	0.174795	0.0598206	0.692977	0.00332297	0.554883	0.333858	0.00836087	0.328605	-0.239383	-0.0594372	-3.18569	1.64812	0.445801	0.175055	-0.469266	0.263505	1	0.688312	0.93972	11	4	0.00282558	0.00385891	12.1004	0.0973066	39.726	1.65909	9.0152	0.0290895
498014	69066	69066_498014	1810010H24Rik	Chr11 cM	Chr11:106916507-106921269(+)	RIKEN cDNA 1810010H24 gene	C10h17orf58	Chr10 q32.1	similar to human chromosome 17 open reading frame 58	-0.162566	0.121152	-0.295686	0.0241716	0.055412	0.0686336	0.0739389	0.103077	0.00334872	0.0775292	6.35947706156543e-05	0.814597	-0.271171	-0.013367	-0.440603	-0.177856	-0.0539605	0.255672	-0.150768	0.226199	0.263775	0.653247	0.0042989	1	20	4	0.00674895	0.0058988	26.8227	0.0434964	43.5865	1.77262	30.8247	9.25452633722028e-07
25538	20103	20103_25538	Rps5	Chr7 cM	Chr7:12656223-12660613(+)	ribosomal protein S5	Rps5	Chr1 q21	ribosomal protein S5	-0.0870293	-0.0333362	-0.170442	0.0136662	0.0296765	0.0421067	0.0423423	0.0576166	0.00336136	0.428531	5.68911399181363e-05	0.812508	-0.145194	-0.115864	-0.253432	-0.0992603	-0.0288644	0.0491914	-0.0874531	0.126593	0.263775	0.979821	0.00402731	1	22	4	0.00231624	0.00215194	25.5105	0.111488	37.0589	1.58879	18.1556	0.000408513
291129	22360	22360_291129	Nrsn1	Chr13 cM	Chr13:25436022-25453979(-)	neurensin 1	Nrsn1	Chr17 p11	neurensin 1	-0.0997277	0.0681752	0.00596156	0.0412448	0.0340353	0.0460823	0.0478764	0.0666789	0.00338826	0.139027	0.900904	0.536207	-0.166436	-0.0221444	-0.0878745	-0.0894433	-0.0330197	0.158495	0.0997976	0.171933	0.263775	0.775765	1	1	20	4	0.00364249	0.00321041	26.8668	0.0429875	40.8339	1.69016	2.5623	0.464137
685909	77605	77605_685909	H2az2	Chr11 cM	Chr11:6377229-6394443(-)	H2A.Z histone variant 2	H2az2	Chr14 q21	H2A.Z variant histone 2	-0.0885837	-0.0032656	-0.197345	0.0398516	0.0302686	0.0359374	0.0368394	0.0600213	0.00342701	0.927597	8.46577319825182e-08	0.506717	-0.147909	-0.0737017	-0.269549	-0.077788	-0.0292584	0.0671705	-0.125141	0.157491	0.263775	1	3.28466220033356e-05	1	20	4	0.00104231	0.00182015	17.3373	0.3641	19.0938	1.236	32.8472	3.46881729612944e-07
688318	217366	217366_688318	Lrrc45	Chr11 cM	Chr11:120604779-120611954(+)	leucine rich repeat containing 45	Lrrc45	Chr10	leucine rich repeat containing 45	-0.0779045	-0.00188836	-0.0774441	0.0637743	0.0266357	0.0272107	0.0414252	0.0409099	0.00344655	0.944673	0.061554	0.119021	-0.130109	-0.0552203	-0.158636	-0.0164076	-0.0256996	0.0514435	0.00374769	0.143956	0.263775	1	0.31172	1	18	4	0	0.000873283	7.11554	0.930166	0	1	5.90894	0.116125
290989	76856	76856_290989	Catsper3	Chr13 cM	Chr13:55932381-55956811(+)	cation channel, sperm associated 3	Catsper3	Chr17 p14	cation channel, sperm associated 3	-0.460938	-0.0197214	0.0914984	0.779904	0.157639	0.0468525	0.0485389	0.319266	0.00345549	0.67381	0.0594227	0.0145738	-0.769905	-0.111551	-0.00363609	0.154153	-0.151972	0.0721078	0.186633	1.40565	0.263775	1	0.30667	1	19	4	0.000253572	0.00171169	14.8496	0.462301	4.17375	1.04356	11.6473	0.00869422
83525	72075	72075_83525	Ogfr	Chr2 cM	Chr2:180231200-180237630(+)	opioid growth factor receptor	Ogfr	Chr3 q43	opioid growth factor receptor	0.0598771	-0.0375955	0.0444263	-0.0743792	0.0204897	0.0315061	0.0364578	0.0351457	0.00347448	0.232761	0.223009	0.0343181	0.0197181	-0.0993462	-0.0270297	-0.143263	0.100036	0.0241553	0.115882	-0.00549501	0.263775	0.887871	0.573481	1	21	4	6.18758637719087e-07	0.00102226	19.9733	0.275597	0.0154819	1.00015	8.92206	0.0303453
29667	20384	20384_29667	Srsf5	Chr12 cM	Chr12:80992308-80997277(+)	serine and arginine-rich splicing factor 5	Srsf5	Chr6	serine and arginine rich splicing factor 5	-0.074755	-0.057809	-0.10744	0.107638	0.0255876	0.0350385	0.0380872	0.0480543	0.00348307	0.0989694	0.00478911	0.0250962	-0.124906	-0.126483	-0.182089	0.0134531	-0.0246043	0.0108652	-0.0327901	0.201822	0.263775	0.704533	0.0766044	1	22	4	0.000666331	0.00154983	26.2752	0.093629	12.8733	1.14775	10.7744	0.0130104
24268	12870	12870_24268	Cp	Chr3 cM	Chr3:20011218-20063309(+)	ceruloplasmin	Cp	Chr2 q24	ceruloplasmin	-0.192019	0.0305895	-0.118221	0.378585	0.065729	0.0724002	0.0750192	0.123958	0.00348488	0.672655	0.115054	0.00225698	-0.320845	-0.111312	-0.265256	0.135633	-0.0631927	0.172491	0.0288137	0.621538	0.263775	1	0.421401	0.827258	22	4	0.00657061	0.00715629	25.538	0.110799	30.4449	1.43771	11.3279	0.0100789
171339	110084	110084_171339	Dnah1	Chr14 cM	Chr14:30982332-31045853(-)	dynein, axonemal, heavy chain 1	Dnah1	Chr16 p16	dynein, axonemal, heavy chain 1	0.158383	0.0800863	0.13248	-0.269392	0.0542433	0.0480276	0.0502886	0.11585	0.00350183	0.0954136	0.0084287	0.0200531	0.0520682	-0.014046	0.0339163	-0.496454	0.264698	0.174219	0.231044	-0.0423304	0.263775	0.700148	0.105882	1	22	4	0.00121329	0.00284857	31.9712	0.0221605	11.9705	1.13598	13.0171	0.00459984
312706	14791	14791_312706	Emg1	Chr6 cM	Chr6:124681344-124689118(-)	EMG1 N1-specific pseudouridine methyltransferase	Emg1	Chr4 q42	EMG1 N1-specific pseudouridine methyltransferase	-0.087922	-0.0241396	-0.150563	0.0414228	0.0301121	0.0364187	0.036334	0.0599198	0.00350228	0.507436	3.41505778048476e-05	0.489375	-0.146941	-0.095519	-0.221777	-0.0760179	-0.0289034	0.0472397	-0.0793498	0.158864	0.263775	1	0.00285262	1	22	4	0.00193768	0.00185973	30.0618	0.0368503	34.926	1.53671	17.646	0.000520327
64630	20619	20619_64630	Snap23	Chr2 cM	Chr2:120398152-120431736(+)	synaptosomal-associated protein 23	Snap23	Chr3 q35	synaptosome associated protein 23	-0.107728	0.00613919	-0.0588366	0.167651	0.0370268	0.0497797	0.0512887	0.0678678	0.00362067	0.901848	0.251313	0.0135014	-0.180299	-0.0914273	-0.159361	0.0346327	-0.0351564	0.103706	0.0416874	0.30067	0.270804	1	0.604251	1	18	4	0.00143209	0.00252358	17.8172	0.215233	20.3961	1.25622	6.87833	0.0758785
25393	12032	12032_25393	Bcan	Chr3 cM	Chr3:87894838-87907537(-)	brevican	Bcan	Chr2 q34	brevican	-0.0741347	-0.0081153	-0.110388	-0.00778596	0.0254949	0.0338639	0.0344809	0.0502803	0.00363957	0.810606	0.00136742	0.876939	-0.124104	-0.0744874	-0.17797	-0.106334	-0.0241655	0.0582568	-0.0428072	0.0907616	0.270804	1	0.0349544	1	22	4	0.000917822	0.00157834	20.9616	0.281355	17.7923	1.21643	12.2678	0.00651976
307403	12978	12978_307403	Csf1r	Chr18 cM	Chr18:61238644-61264211(+)	colony stimulating factor 1 receptor	Csf1r	Chr18	colony stimulating factor 1 receptor	-0.102124	-0.0973641	-0.0254721	0.196264	0.0351318	0.0490447	0.0367492	0.0713507	0.0036505	0.047121	0.488226	0.00594684	-0.170981	-0.19349	-0.0974993	0.0564195	-0.033267	-0.00123824	0.0465551	0.336109	0.270804	0.561023	0.817212	0.930349	19	4	0	0.0018793	13.6326	0.553556	0	1	15.5939	0.00137346
58856	30959	30959_58856	Ddx25	Chr9 cM	Chr9:35453144-35469766(-)	DEAD box helicase 25	Ddx25	Chr8 q21	DEAD-box helicase 25	0.0588068	0.0422453	0.124246	-0.0391489	0.0202366	0.0305509	0.033122	0.0378127	0.00366129	0.166731	0.000176022	0.300512	0.0191438	-0.0176334	0.0593278	-0.113261	0.0984699	0.102124	0.189164	0.0349628	0.270804	0.814593	0.00896082	1	21	4	7.0913810596848e-06	0.00122204	22.3096	0.173103	0.166825	1.00167	14.3509	0.00246437
108352059	76917	76917_108352059	Flywch2	Chr17 cM	Chr17:23995890-24005055(-)	FLYWCH family member 2	Flywch2	Chr10	FLYWCH family member 2	0.330471	-0.0315142	0.300114	-0.117058	0.113846	0.185083	0.16362	0.20214	0.00369847	0.864798	0.0666233	0.562526	0.107337	-0.394271	-0.0205764	-0.513245	0.553604	0.331242	0.620804	0.279129	0.272333	1	0.321831	1	13	4	0.0468041	0.0289254	48.3012	2.24345434591902e-07	87.3862	7.92784	4.02163	0.259138
499652	19769	19769_499652	Rit1	Chr3 cM	Chr3:88624154-88638354(+)	Ras-like without CAAX 1	Rit1	Chr2 q34	Ras-like without CAAX 1	0.0756397	0.02125	0.122289	-0.0750368	0.026082	0.0471821	0.0392161	0.0509738	0.0037307	0.652434	0.00181878	0.141003	0.02452	-0.0712253	0.0454267	-0.174944	0.126759	0.113725	0.199151	0.0248701	0.27262	1	0.0418509	1	13	4	0	0.00156723	8.24589	0.509569	0	1	10.946	0.0120216
681665	236790	236790_681665	Ints6l	ChrX cM	ChrX:55500217-55553203(+)	integrator complex subunit 6 like	Ints6l	ChrX	integrator complex subunit 6 like	-0.171928	-0.0100009	-0.235755	0.0630348	0.059292	0.10341	0.0881239	0.110572	0.00373542	0.922956	0.00746696	0.568625	-0.288138	-0.212681	-0.408474	-0.153683	-0.0557178	0.192679	-0.0630353	0.279753	0.27262	1	0.099083	1	13	4	0.0108513	0.00846151	26.9361	0.00143319	68.6401	3.18879	7.77306	0.0509422
295238	65111	65111_295238	Dap3	Chr3 cM	Chr3:88828110-88858488(-)	death associated protein 3	Dap3	Chr2 q34	death associated protein 3	-0.0613819	-0.0249899	-0.108739	0.0431779	0.0212114	0.0290819	0.031447	0.0400073	0.00380598	0.390178	0.000544515	0.280476	-0.102956	-0.0819895	-0.170374	-0.035235	-0.0198082	0.0320096	-0.0471038	0.121591	0.275911	0.967469	0.0199583	1	22	4	0.00106762	0.0011482	25.863	0.102933	31.0245	1.44979	12.4577	0.00596907
25368	11534	11534_25368	Adk	Chr14 cM	Chr14:21102642-21498637(+)	adenosine kinase	Adk	Chr15 p16	adenosine kinase	-0.0753479	0.0824954	-0.00260119	0.122559	0.0260477	0.0361584	0.0379615	0.0509431	0.00381965	0.0225189	0.94537	0.0161369	-0.126401	0.0116262	-0.0770044	0.0227125	-0.0242953	0.153365	0.071802	0.222406	0.275911	0.440638	1	1	22	4	0.00143348	0.00199032	22.4276	0.213553	23.3517	1.30466	10.8652	0.0124774
25545	20364	20364_25545	Selenow	Chr7 cM	Chr7:15651133-15656296(-)	selenoprotein W	Selenow	Chr1 q21	selenoprotein W	-0.0844904	-0.1006	-0.216619	-0.0525313	0.0292175	0.0439781	0.0458748	0.0558362	0.0038307	0.0221671	2.33594916499766e-06	0.346802	-0.141756	-0.186795	-0.306532	-0.161968	-0.0272252	-0.0144041	-0.126706	0.0569056	0.275911	0.437146	0.000428102	1	22	4	0.00147223	0.00254382	22.6204	0.205603	17.256	1.20855	25.9164	9.92967606868162e-06
313507	21349	21349_313507	Tal1	Chr4 cM	Chr4:114913623-114928952(+)	T cell acute lymphocytic leukemia 1	Tal1	Chr5 q35	TAL bHLH transcription factor 1, erythroid differentiation factor	-0.188601	-0.0942157	-0.13512	0.379569	0.0652619	0.0713462	0.0726041	0.132737	0.00385349	0.186654	0.0627377	0.00424241	-0.316512	-0.234052	-0.277421	0.119409	-0.0606903	0.0456202	0.00718187	0.63973	0.276002	0.837474	0.314656	0.930349	21	4	0.00296806	0.00427733	27.4403	0.051918	22.4357	1.28925	8.94239	0.0300667
315732	72565	72565_315732	Uaca	Chr9 cM	Chr9:60701824-60787652(+)	uveal autoantigen with coiled-coil domains and ankyrin repeats	Uaca	Chr8 q24	uveal autoantigen with coiled-coil domains and ankyrin repeats	-0.118798	0.00672593	-0.0405558	0.250253	0.0411228	0.0456733	0.047403	0.0799356	0.00386648	0.882925	0.392245	0.00174399	-0.199397	-0.0827921	-0.133464	0.0935823	-0.0381986	0.0962439	0.0523524	0.406924	0.276002	1	0.741667	0.805127	22	4	0.00112498	0.00294436	19.9784	0.334034	11.5594	1.1307	10.1468	0.0173588
302998	68347	68347_302998	Mettl26	Chr17 cM	Chr17:26094474-26096137(+)	methyltransferase like 26	Mettl26	Chr10 q12	methyltransferase like 26	-0.107769	-0.00392592	-0.197246	-0.0323638	0.0373217	0.0479794	0.0501061	0.0721023	0.00388217	0.934786	8.26587555944206e-05	0.653533	-0.180919	-0.0979638	-0.295452	-0.173682	-0.0346202	0.0901119	-0.0990395	0.108954	0.276002	1	0.00528439	1	20	4	0.0036467	0.00295494	30.8042	0.0142521	47.4032	1.90126	21.6584	7.68259648660582e-05
688517	17850	17850_688517	Mmut	Chr17 cM	Chr17:41245576-41272879(+)	methylmalonyl-Coenzyme A mutase	Mmut	Chr9 q13	methylmalonyl-CoA mutase	-0.071885	0.0550967	-0.0636617	0.096501	0.0249223	0.0403699	0.0359701	0.0450162	0.00392205	0.172317	0.0767518	0.0320572	-0.120732	-0.0240268	-0.134162	0.00827096	-0.0230382	0.13422	0.00683835	0.184731	0.27764	0.817126	0.345508	1	12	4	0	0.0013418	2.62254	0.955771	0	1	8.60403	0.0350462
116557	15223	15223_116557	Foxj1	Chr11 cM	Chr11:116221530-116226225(-)	forkhead box J1	Foxj1	Chr10	forkhead box J1	0.331633	-0.179566	0.079974	-0.523441	0.115165	0.120424	0.117178	0.217816	0.00398141	0.135932	0.494922	0.0162554	0.105914	-0.415593	-0.14969	-0.950353	0.557353	0.0564609	0.309638	-0.0965286	0.280638	0.773577	0.822409	1	17	4	0.0196734	0.0137878	36.4622	0.000502815	62.946	2.69876	9.40687	0.024343
257644	52696	52696_257644	Zwint	Chr10 cM	Chr10:72490678-72510796(+)	ZW10 interactor	Zwint	Chr20	ZW10 interacting kinetochore protein	0.0956017	0.0700937	0.281816	0.0018814	0.0332381	0.046157	0.0591496	0.0550472	0.00402401	0.128865	1.89363743178057e-06	0.972735	0.0304563	-0.0203724	0.165885	-0.106009	0.160747	0.16056	0.397747	0.109772	0.282434	0.76171	0.000363182	1	14	4	0	0.00205561	5.32442	0.86848	0	1	25.4458	1.24570954886715e-05
29427	11629	11629_29427	Aif1	Chr17 cM	Chr17:35389967-35394977(-)	allograft inflammatory factor 1	Aif1	Chr20 p12	allograft inflammatory factor 1	-0.162504	-0.0616106	0.0721587	0.427602	0.0565659	0.0573273	0.0542301	0.108436	0.0040682	0.282502	0.18332	8.03493679416242e-05	-0.273371	-0.17397	-0.0341304	0.215071	-0.0516367	0.050749	0.178448	0.640132	0.283097	0.914901	0.525146	0.278876	22	4	0.00384616	0.00410942	23.3226	0.178495	33.4026	1.50156	23.1491	3.75938583921923e-05
298247	320713	320713_298247	Mysm1	Chr4 cM	Chr4:94830277-94867337(-)	myb-like, SWIRM and MPN domains 1	Mysm1	Chr5 q33	myb-like, SWIRM and MPN domains 1	0.105653	0.121136	0.328951	-0.0385105	0.0367884	0.0692655	0.0619891	0.0690459	0.00408016	0.0803131	1.11694342763243e-07	0.577014	0.0335486	-0.0146213	0.207455	-0.173838	0.177757	0.256894	0.450448	0.096817	0.283097	0.661019	3.91975848837645e-05	1	14	4	0.00332864	0.00416157	15.4252	0.117313	36.2045	1.56751	29.9693	1.40071576656643e-06
314848	237560	237560_314848	Lrrc10	Chr10 cM	Chr10:116881246-116882673(+)	leucine rich repeat containing 10	Lrrc10	Chr7 q22	leucine-rich repeat-containing 10	-0.665548	-0.0322864	0.00184178	1.40498	0.231775	0.110091	0.112359	0.464449	0.00408495	0.769315	0.986922	0.00248601	-1.11982	-0.24806	-0.218377	0.494673	-0.211277	0.183487	0.222061	2.31528	0.283097	1	1	0.832825	14	4	0.0072173	0.00801777	15.1031	0.128346	42.71	1.74551	9.66175	0.0216714
364052	18611	18611_364052	Pea15a	Chr1 cM	Chr1:172024295-172034371(-)	proliferation and apoptosis adaptor protein 15A	Pea15	Chr13 q24	proliferation and apoptosis adaptor protein 15	-0.0801274	0.0348251	-0.0950254	-0.0229269	0.0279727	0.037558	0.0390351	0.0535189	0.00417692	0.353804	0.0149183	0.668368	-0.134953	-0.0387872	-0.171533	-0.127822	-0.0253018	0.108437	-0.018518	0.0819682	0.28826	0.953771	0.147198	1	22	4	0.0025884	0.00219386	35.0151	0.00941105	40.3166	1.67551	9.94346	0.0190529
NA	67956	67956_NA	Kmt5a	Chr5 cM	Chr5:124577993-124600371(+)	lysine methyltransferase 5A	NA	NA	NA	0.0692169	-0.0776678	0.0236703	-0.0959044	0.0242091	0.0704971	0.0473184	0.07124	0.00424814	0.270585	0.616909	0.178233	0.0217679	-0.21584	-0.0690721	-0.235532	0.116666	0.060504	0.116413	0.0437235	0.291953	0.911028	0.906002	1	12	4	0	0.00242073	3.68691	0.88421	0	1	2.45379	0.4837
361666	66165	66165_361666	Bccip	Chr7 cM	Chr7:133311062-133322874(+)	BRCA2 and CDKN1A interacting protein	Bccip	Chr1 q41	BRCA2 and CDKN1A interacting protein	-0.0684517	0.0299902	-0.124481	0.0798829	0.0239951	0.0377987	0.0379736	0.0469842	0.00433439	0.427534	0.00104508	0.0890918	-0.115481	-0.0440939	-0.198908	-0.0122044	-0.0214223	0.104074	-0.0500544	0.17197	0.296645	0.97924	0.0297621	1	20	4	0.000825961	0.00179979	19.2888	0.25397	14.8755	1.17475	14.3266	0.00249272
293038	233410	233410_293038	Zfp592	Chr7 cM	Chr7:80643432-80694912(+)	zinc finger protein 592	Zfp592	Chr1 q31	zinc finger protein 592	0.0624045	0.0147906	0.0753071	-0.07498	0.0218946	0.0336571	0.0342723	0.0435241	0.00436886	0.660336	0.0279979	0.0849382	0.0194919	-0.0511761	0.0081346	-0.160286	0.105317	0.0807572	0.14248	0.0103256	0.297768	1	0.206528	1	22	4	0.000438555	0.00124048	14.7087	0.681861	10.2658	1.1144	6.55539	0.0875036
407764	20448	20448_407764	St6galnac4	Chr2 cM	Chr2:32477107-32489710(+)	ST6 (alpha-N-acetyl-neuraminyl-2,3-beta-galactosyl-1,3)-N-acetylgalactosaminide alpha-2,6-sialyltransferase 4	St6galnac4	Chr3	ST6 N-acetylgalactosaminide alpha-2,6-sialyltransferase 4	0.113597	0.0184659	0.239907	-0.0621743	0.040011	0.0720053	0.06586	0.0727771	0.00452354	0.797602	0.000269806	0.392932	0.0351767	-0.122662	0.110824	-0.204815	0.192017	0.159594	0.368991	0.0804662	0.305784	1	0.0118671	1	14	4	0.00514543	0.00467211	19.7382	0.0318289	50.4096	2.01652	15.1482	0.00169429
114515	14768	14768_114515	Lancl1	Chr1 cM	Chr1:67039676-67078031(-)	LanC (bacterial lantibiotic synthetase component C)-like 1	Lancl1	Chr9 q32	LanC like glutathione S-transferase 1	-0.0592602	-0.0362973	-0.0712158	0.0280523	0.0208815	0.0293517	0.0296743	0.0411121	0.00454075	0.216224	0.0163988	0.495027	-0.100187	-0.0938256	-0.129376	-0.052526	-0.0183332	0.021231	-0.0130553	0.10863	0.305784	0.872454	0.155987	1	22	4	0.000866649	0.00123932	20.4811	0.306397	21.8326	1.27931	6.58426	0.0863979
314800	380660	380660_314800	Acss3	Chr10 cM	Chr10:106769378-106959529(-)	acyl-CoA synthetase short-chain family member 3	Acss3	Chr7 q21	acyl-CoA synthetase short-chain family member 3	-0.145867	-0.053867	-0.0418018	0.258788	0.0514007	0.0616224	0.0436065	0.0992212	0.00454208	0.382039	0.337754	0.00910221	-0.24661	-0.174645	-0.127269	0.0643179	-0.0451231	0.0669108	0.0436655	0.453258	0.305784	0.965334	0.690838	0.93972	21	4	0	0.00131048	10.3901	0.886458	0	1	7.52004	0.0570458
684259	100213	100213_684259	Rusc2	Chr4 cM	Chr4:43381979-43427088(+)	RUN and SH3 domain containing 2	Rusc2	Chr5	RUN and SH3 domain containing 2	0.084877	-0.0523298	0.136395	-0.0555479	0.0299242	0.0618507	0.0470419	0.0642129	0.0045625	0.397516	0.00373837	0.387007	0.0262267	-0.173555	0.0441944	-0.181403	0.143527	0.0688953	0.228595	0.070307	0.30591	0.969977	0.0662305	1	14	4	0.00228409	0.00254148	23.2811	0.00975526	40.9771	1.69426	11.9223	0.00765405
314879	73192	73192_314879	Xpot	Chr10 cM	Chr10:121423285-121462237(-)	exportin, tRNA (nuclear export receptor for tRNAs)	Xpot	Chr7 q22	exportin for tRNA	-0.0539104	-0.0112913	-0.0866036	-0.0346398	0.0190563	0.0323486	0.0342609	0.0340772	0.00466934	0.727052	0.0114791	0.309387	-0.09126	-0.0746933	-0.153754	-0.10143	-0.0165607	0.0521108	-0.0194534	0.0321503	0.311806	1	0.128643	1	12	4	5.28670811132734e-06	0.00108344	9.59692	0.294464	0.210507	1.00211	10.0203	0.0183946
140930	23873	23873_140930	Faim	Chr9 cM	Chr9:98868426-98884074(+)	Fas apoptotic inhibitory molecule	Faim	Chr8 q31	Fas apoptotic inhibitory molecule	-0.245773	0.135401	-0.191063	0.29961	0.0869393	0.106153	0.107023	0.171252	0.00469941	0.202122	0.07422	0.0802001	-0.416171	-0.0726546	-0.400824	-0.0360378	-0.0753749	0.343456	0.0186979	0.635257	0.312549	0.855918	0.34024	1	22	4	0.0420796	0.0167198	200.195	9.15989762453969e-33	90.7931	10.8614	8.30011	0.0401999
296207	228715	228715_296207	Smim26	Chr2 cM	Chr2:144435985-144437286(+)	small integral membrane protein 26	Smim26	Chr3 q41	small integral membrane protein 26	-0.131392	-0.0401062	-0.254638	0.0391092	0.0465248	0.0609379	0.0636005	0.0870681	0.00474086	0.510443	6.23546659985283e-05	0.653302	-0.222579	-0.159542	-0.379293	-0.131541	-0.0402054	0.0793299	-0.129984	0.209759	0.313172	1	0.00428532	1	22	4	0.00808453	0.00495572	49.8715	7.89341169898877e-05	64.7044	2.83321	17.6116	0.000528903
681924	71275	71275_681924	Noxred1	Chr12 cM	Chr12:87267897-87285375(-)	NADP+ dependent oxidoreductase domain containing 1	Noxred1	Chr6	NADP-dependent oxidoreductase domain containing 1	0.295448	0.334023	0.288958	-0.595275	0.10463	0.144436	0.100266	0.217713	0.00474675	0.0207445	0.00395283	0.00625283	0.0903767	0.0509336	0.0924393	-1.02198	0.50052	0.617113	0.485476	-0.168565	0.313172	0.426482	0.0682701	0.930349	12	4	0.00576294	0.00892812	15.7516	0.0460771	31.579	1.46154	18.803	0.000300272
304301	75104	75104_304301	Mmd2	Chr5 cM	Chr5:142549229-142594886(-)	monocyte to macrophage differentiation-associated 2	Mmd2	Chr12 p11	monocyte to macrophage differentiation-associated 2	-0.0565438	-0.020159	-0.170094	-0.0262103	0.0200424	0.0242765	0.031112	0.0334529	0.00478437	0.406318	4.57355079567164e-08	0.433336	-0.0958262	-0.06774	-0.231072	-0.0917768	-0.0172613	0.0274221	-0.109115	0.0393563	0.314396	0.974758	1.8859036705952e-05	1	22	4	1.30121951981536e-06	0.000785094	33.7818	0.0134	0.0373665	1.00037	33.8263	2.15574227161509e-07
29563	12904	12904_29563	Crabp2	Chr3 cM	Chr3:87856000-87860679(+)	cellular retinoic acid binding protein II	Crabp2	Chr2 q34	cellular retinoic acid binding protein 2	-0.248571	-0.0974126	-0.0974697	0.495774	0.0882355	0.0734865	0.0728056	0.174206	0.0048455	0.184978	0.180647	0.00442843	-0.421509	-0.241444	-0.240166	0.154337	-0.0756324	0.0466184	0.0452267	0.837211	0.317135	0.834524	0.522288	0.930349	22	4	0.00915363	0.00733997	30.4662	0.0331533	42.8788	1.75066	10.0048	0.0185252
407765	50935	50935_407765	St6galnac6	Chr2 cM	Chr2:32489721-32510818(+)	ST6 (alpha-N-acetyl-neuraminyl-2,3-beta-galactosyl-1,3)-N-acetylgalactosaminide alpha-2,6-sialyltransferase 6	St6galnac6	Chr3	ST6 N-acetylgalactosaminide alpha-2,6-sialyltransferase 6	-0.0636294	-0.058011	-0.145077	0.00334021	0.0225978	0.0285498	0.0324972	0.0413366	0.00486651	0.0421611	8.03307047629838e-06	0.935597	-0.10792	-0.113968	-0.208771	-0.0776781	-0.0193386	-0.0020545	-0.081384	0.0843585	0.317135	0.538335	0.0010691	1	18	4	1.40194733053889e-06	0.000865723	15.1253	0.369644	0.0478735	1.00048	20.2502	0.000150632
684274	76366	76366_684274	Mtif3	Chr5 cM	Chr5:146888383-146900610(-)	mitochondrial translational initiation factor 3	Mtif3	Chr12	mitochondrial translational initiation factor 3	0.0733952	-0.0387037	0.0695666	-0.0635025	0.0260766	0.0325241	0.0327806	0.0492955	0.00488373	0.234046	0.0338218	0.197677	0.0222861	-0.10245	0.00531784	-0.16012	0.124504	0.0250424	0.133815	0.033115	0.317135	0.888869	0.227422	1	18	4	0	0.00107823	10.2632	0.7427	0	1	9.53579	0.0229537
312382	26357	26357_312382	Abcg2	Chr6 cM	Chr6:58561476-58669436(+)	ATP binding cassette subfamily G member 2 (Junior blood group)	Abcg2	Chr4 q24	ATP binding cassette subfamily G member 2	-0.132659	0.00563439	-0.0981853	0.127404	0.0472522	0.0602131	0.0579906	0.0957214	0.00499314	0.925447	0.0904319	0.183194	-0.225272	-0.112381	-0.211845	-0.0602066	-0.0400468	0.12365	0.0154742	0.315014	0.322968	1	0.37629	1	20	4	0.00413536	0.00424299	24.8891	0.0718052	34.8179	1.53416	4.31799	0.229111
680717	353310	353310_680717	Zfp703	Chr8 cM	Chr8:27467364-27471490(+)	zinc finger protein 703	Zfp703	Chr16 q12.3	zinc finger protein 703	0.170239	-0.168235	0.104837	-0.21646	0.0607076	0.081107	0.0881399	0.114869	0.00504353	0.0380581	0.234268	0.0595098	0.051254	-0.327201	-0.0679143	-0.4416	0.289223	-0.00926768	0.277588	0.00867905	0.32379	0.523544	0.587337	1	19	4	0.0190997	0.0101371	44.3935	9.54008210515384e-05	74.5475	3.92889	10.4617	0.0150231
361663	76429	76429_361663	Lhpp	Chr7 cM	Chr7:132212367-132308149(+)	phospholysine phosphohistidine inorganic pyrophosphate phosphatase	Lhpp	Chr1 q41	phospholysine phosphohistidine inorganic pyrophosphate phosphatase	-0.121597	-0.00265895	-0.0885803	0.0702099	0.0433634	0.0580953	0.0634297	0.0800506	0.00504511	0.963495	0.162561	0.380449	-0.206588	-0.116524	-0.2129	-0.0866864	-0.0366063	0.111206	0.0357397	0.227106	0.32379	1	0.496901	1	20	4	0.00756434	0.00491719	36.7608	0.00226584	61.8177	2.61901	2.39345	0.494854
303774	217351	217351_303774	Tnrc6c	Chr11 cM	Chr11:117545115-117654265(+)	trinucleotide repeat containing 6C	Tnrc6c	Chr10 q32.2	trinucleotide repeat containing adaptor 6C	-0.126168	-0.035168	-0.227663	-0.059643	0.045035	0.0821696	0.0679843	0.081197	0.0050856	0.668656	0.000811735	0.462615	-0.214435	-0.196217	-0.36091	-0.218786	-0.0379013	0.125881	-0.0944165	0.0995001	0.324101	1	0.0255999	1	14	4	0.00644341	0.00526943	21.2122	0.0196613	58.039	2.38317	15.9808	0.00114434
24582	17880	17880_24582	Myh11	Chr16 cM	Chr16:14012392-14109227(-)	myosin, heavy polypeptide 11, smooth muscle	Myh11	Chr10 q11	myosin heavy chain 11	-0.193564	-0.0278867	-0.0980408	0.180319	0.0690971	0.0591172	0.0588447	0.133621	0.00508925	0.637127	0.0956948	0.17718	-0.328992	-0.143754	-0.213374	-0.0815723	-0.058136	0.0879808	0.0172927	0.442211	0.324101	1	0.386541	1	22	4	0.00317279	0.00469478	18.2982	0.436175	21.1979	1.269	4.03964	0.257216
301085	17281	17281_301085	Fyco1	Chr9 cM	Chr9:123618565-123680964(-)	FYVE and coiled-coil domain containing 1	Fyco1	Chr8 q32	FYVE and coiled-coil domain autophagy adaptor 1	-0.12237	0.119246	-0.103605	0.0817444	0.0437187	0.0619166	0.0643446	0.0861582	0.00512571	0.0541158	0.107365	0.342737	-0.208057	-0.0021086	-0.229718	-0.0871226	-0.0366827	0.2406	0.0225085	0.250611	0.325167	0.57952	0.408251	1	22	4	0.00784434	0.00589997	34.9262	0.0096565	47.2738	1.89659	7.99277	0.0461613
680451	223649	223649_680451	Nrbp2	Chr15 cM	Chr15:75957367-75963476(-)	nuclear receptor binding protein 2	Nrbp2	Chr7 q34	nuclear receptor binding protein 2	-0.121467	-0.00550819	-0.204776	0.0286864	0.0434526	0.0515604	0.054922	0.0827347	0.0051838	0.914924	0.000192634	0.728796	-0.206632	-0.106565	-0.312421	-0.133471	-0.0363012	0.0955483	-0.0971307	0.190843	0.327592	1	0.00956866	1	21	4	0.00404464	0.00414958	25.799	0.0782015	33.7468	1.50936	14.8782	0.00192371
66026	63873	63873_66026	Trpv4	Chr5 cM	Chr5:114760213-114796482(-)	transient receptor potential cation channel, subfamily V, member 4	Trpv4	Chr12 q16	transient receptor potential cation channel, subfamily V, member 4	-0.397177	-0.0896249	-0.0970588	0.87846	0.142214	0.074237	0.0699578	0.283033	0.00522531	0.227324	0.165323	0.00191096	-0.675912	-0.235127	-0.234174	0.323725	-0.118442	0.055877	0.040056	1.4332	0.328608	0.883716	0.501147	0.805127	22	4	0.00856234	0.00642402	36.042	0.00696912	46.5767	1.87184	11.0253	0.0115899
287099	56863	56863_287099	Cldn9	Chr17 cM	Chr17:23901558-23903000(-)	claudin 9	Cldn9	Chr10 q12	claudin 9	0.270406	-0.0358887	0.0525308	-0.587508	0.0968915	0.0515447	0.0471872	0.192155	0.00525753	0.486264	0.265604	0.00223217	0.0805026	-0.136914	-0.0399544	-0.964126	0.46031	0.0651371	0.145016	-0.210891	0.328608	1	0.619905	0.827258	21	4	0.00166427	0.0025004	24.2969	0.11159	20.7647	1.26206	11.7223	0.00839754
406165	55979	55979_406165	Agpat1	Chr17 cM	Chr17:34823236-34832423(+)	1-acylglycerol-3-phosphate O-acyltransferase 1	Agpat1	Chr20 p12	1-acylglycerol-3-phosphate O-acyltransferase 1	0.0511649	-0.0733309	0.0387045	-0.0725131	0.0183342	0.0301232	0.0342241	0.0320472	0.00525964	0.0149179	0.258093	0.0236542	0.0152306	-0.132371	-0.0283736	-0.135324	0.0870992	-0.0142905	0.105783	-0.0097018	0.328608	0.375657	0.61121	1	21	4	1.51795390294541e-06	0.00127839	17.0939	0.448024	0.0351747	1.00035	11.5865	0.00894251
295625	227937	227937_295625	Pkp4	Chr2 cM	Chr2:58991194-59185552(+)	plakophilin 4	Pkp4	Chr3 q21	plakophilin 4	-0.110128	0.000594799	-0.259986	0.0460845	0.0395129	0.0707042	0.0648172	0.0708257	0.00531759	0.993288	6.04473897801912e-05	0.515256	-0.187572	-0.137983	-0.387025	-0.0927314	-0.0326841	0.139172	-0.132946	0.1849	0.329934	1	0.00417163	1	12	4	0.00492923	0.00426871	19.8796	0.0108011	60.9019	2.55767	20.0397	0.000166556
29242	12351	12351_29242	Car4	Chr11 cM	Chr11:84848612-84856870(+)	carbonic anhydrase 4	Car4	Chr10 q26	carbonic anhydrase 4	-0.237525	0.0658403	-0.247452	0.17677	0.0852278	0.112376	0.116507	0.160966	0.00532087	0.557946	0.0336773	0.272124	-0.404568	-0.154412	-0.475802	-0.138717	-0.0704812	0.286093	-0.0191014	0.492257	0.329934	1	0.2269	1	22	4	0.0459016	0.01924	75.2422	5.74739723858239e-09	84.6349	6.50824	6.38819	0.0941778
290485	58187	58187_290485	Cldn10	Chr14 cM	Chr14:119025283-119111937(+)	claudin 10	Cldn10	Chr15 q24	claudin 10	-0.131373	0.0348287	-0.0523167	0.182265	0.0472319	0.0616226	0.061448	0.0911572	0.0054118	0.571942	0.394549	0.0455587	-0.223946	-0.0859494	-0.172753	0.00360023	-0.0388	0.155607	0.0681193	0.36093	0.333187	1	0.743057	1	22	4	0.00991813	0.00540067	58.2264	3.94576419389113e-06	66.6297	2.99668	4.59105	0.204311
690254	69870	69870_690254	Polr3gl	Chr3 cM	Chr3:96485188-96501497(-)	polymerase (RNA) III (DNA directed) polypeptide G like	Polr3gl	Chr2 q34	RNA polymerase III subunit GL	-0.0792961	0.00606303	-0.10067	0.0427173	0.0285102	0.0390277	0.0468571	0.0478602	0.00541373	0.876544	0.0316775	0.372102	-0.135175	-0.0704298	-0.192509	-0.051087	-0.0234172	0.0825558	-0.00883222	0.136522	0.333187	1	0.220366	1	19	4	3.91444205586339e-06	0.00120443	18.0314	0.261019	0.0776326	1.00078	7.04106	0.0706004
66021	13058	13058_66021	Cybb	ChrX cM	ChrX:9301493-9354005(-)	cytochrome b-245, beta polypeptide	Cybb	ChrX q12	cytochrome b-245 beta chain	-0.341462	-0.112004	-0.00637473	0.694944	0.122881	0.0681806	0.0511764	0.248475	0.00545581	0.100435	0.900869	0.00516055	-0.582304	-0.245635	-0.106679	0.207942	-0.100621	0.0216278	0.0939293	1.18195	0.334528	0.710669	1	0.930349	20	4	0	0.00211531	26.744	0.0444179	0	1	12.8243	0.00503244
313040	329942	329942_313040	Csmd2	Chr4 cM	Chr4:127881650-128461449(+)	CUB and Sushi multiple domains 2	Csmd2	Chr5 q36	CUB and Sushi multiple domains 2	0.189488	-0.0797004	0.240584	-0.216596	0.0682535	0.101431	0.117432	0.100796	0.00549924	0.432009	0.0404913	0.0316464	0.0557134	-0.278502	0.0104207	-0.414153	0.323262	0.119101	0.470746	-0.0190389	0.334822	0.981954	0.251369	1	11	4	0.00789883	0.0107785	11.013	0.138054	40.1137	1.66983	7.92463	0.0475953
361228	109254	109254_361228	Adtrp	Chr13 cM	Chr13:41916621-42001092(-)	androgen dependent TFPI regulating protein	Adtrp	Chr17 p12	androgen-dependent TFPI-regulating protein	-0.254593	-0.072683	-0.0733436	0.494852	0.0917081	0.0778168	0.0757579	0.181817	0.00550119	0.35029	0.332979	0.00649465	-0.434337	-0.225201	-0.221826	0.138497	-0.0748481	0.0798352	0.0751392	0.851207	0.334822	0.951399	0.687631	0.930349	20	4	0.0115824	0.00718259	44.1071	0.000189991	60.7196	2.5458	7.45848	0.058635
297989	230073	230073_297989	Rigi	Chr4 cM	Chr4:40203773-40239828(-)	RNA sensor RIG-I	Rig1	Chr5 q22	RNA sensor RIG-1	-0.143331	-0.0715768	-0.092682	0.25915	0.0516565	0.0676094	0.0601209	0.101747	0.00552536	0.289745	0.123172	0.0108655	-0.244576	-0.204089	-0.210517	0.0597288	-0.0420861	0.0609351	0.0251527	0.45857	0.335056	0.919703	0.435032	0.971257	22	4	0.00661611	0.00489033	36.2511	0.00655131	50.6059	2.02453	8.35566	0.0392057
501546	59026	59026_501546	Huwe1	ChrX cM	ChrX:150583803-150718413(+)	HECT, UBA and WWE domain containing 1	Huwe1	ChrX q13	HECT, UBA and WWE domain containing E3 ubiquitin protein ligase 1	-0.0596931	0.0265726	-0.143016	0.0523226	0.021585	0.0461387	0.0477634	0.0477209	0.00568371	0.564663	0.00275119	0.272891	-0.101999	-0.0638576	-0.23663	-0.0412086	-0.0173873	0.117003	-0.0494012	0.145854	0.343396	1	0.0547303	1	13	4	0	0.00212882	4.94995	0.838649	0	1	12.6239	0.00552482
64160	70350	70350_64160	Basp1	Chr15 cM	Chr15:25363363-25413850(-)	brain abundant, membrane attached signal protein 1	Basp1	Chr2 q22	brain abundant, membrane attached signal protein 1	0.1109	-0.038169	0.144943	-0.121968	0.0401474	0.0486233	0.0460462	0.0803482	0.0057391	0.432457	0.00164522	0.129017	0.0322128	-0.133469	0.0546939	-0.279447	0.189588	0.0571309	0.235192	0.0355118	0.345477	0.982634	0.0394997	1	22	4	0.00439093	0.00303471	37.1599	0.00499479	52.4164	2.10156	12.9079	0.00484016
94172	26457	26457_94172	Slc27a1	Chr8 cM	Chr8:72021526-72039946(+)	solute carrier family 27 (fatty acid transporter), member 1	Slc27a1	Chr16 p14	solute carrier family 27 member 1	-0.0708063	-0.0924058	-0.130864	-0.0326644	0.0256531	0.0436534	0.0403202	0.05541	0.00577759	0.0342764	0.00117198	0.555524	-0.121086	-0.177965	-0.20989	-0.141266	-0.0205271	-0.00684666	-0.0518377	0.0759372	0.346529	0.505133	0.0319289	1	22	4	0.000819555	0.00220457	20.1226	0.32596	10.8865	1.12216	13.3338	0.00396758
315554	67049	67049_315554	Pus3	Chr9 cM	Chr9:35469891-35478697(+)	pseudouridine synthase 3	Pus3	Chr8 q21	pseudouridine synthase 3	-0.0752885	0.00689338	-0.133599	0.0631962	0.0273579	0.027862	0.0310857	0.0513411	0.00592362	0.80459	1.7253463263537e-05	0.218357	-0.128909	-0.0477152	-0.194526	-0.0374305	-0.0216679	0.061502	-0.0726719	0.163823	0.353807	1	0.0018126	1	22	4	0	0.000873982	14.2446	0.713015	0	1	25.9872	9.596290747856e-06
304807	98710	98710_304807	Rabif	Chr1 cM	Chr1:134422377-134435627(+)	RAB interacting factor	Rabif	Chr13 q13	RAB interacting factor	0.071377	-0.000153853	0.126953	-0.0840271	0.0259555	0.036563	0.0330638	0.0544994	0.00595991	0.996643	0.000123214	0.123123	0.0205052	-0.0718159	0.0621492	-0.190844	0.122249	0.0715082	0.191757	0.0227898	0.353807	1	0.00684275	1	21	4	2.00792250023793e-06	0.00125526	30.1265	0.0254472	0.0389391	1.00039	16.1257	0.00106862
686999	68533	68533_686999	Mphosph6	Chr8 cM	Chr8:118518384-118528682(-)	M phase phosphoprotein 6	Mphosph6	Chr19	M phase phosphoprotein 6	-0.126395	-0.0622026	-0.238341	0.109251	0.0459656	0.0652585	0.0673285	0.0822038	0.00596366	0.340502	0.000400178	0.183838	-0.216486	-0.190107	-0.370302	-0.0518651	-0.036304	0.0657016	-0.106379	0.270368	0.353807	0.946569	0.0160597	1	18	4	0.00674516	0.0046052	33.0296	0.00285287	58.2093	2.39287	13.6549	0.00341455
307839	234725	234725_307839	Zfp612	Chr8 cM	Chr8:110806378-110819373(+)	zinc finger protein 612	Zfp612	Chr19 q12	zinc finger protein 612	-0.0586885	0.100286	-0.0301563	-0.00178929	0.021352	0.0287535	0.0312211	0.0404082	0.00598474	0.000487039	0.334097	0.964681	-0.100538	0.0439303	-0.0913487	-0.080988	-0.0168393	0.156642	0.031036	0.0774094	0.353807	0.0845602	0.688312	1	21	4	0	0.00124774	18.3755	0.365528	0	1	17.5819	0.000536393
294119	59012	59012_294119	Moxd1	Chr10 cM	Chr10:24099415-24178681(+)	monooxygenase, DBH-like 1	Moxd1	Chr1 p12	monooxygenase, DBH-like 1	-0.449602	-0.000789429	-0.677984	0.0973907	0.163658	0.266322	0.242421	0.267426	0.00601066	0.997635	0.00516245	0.715725	-0.770366	-0.52277	-1.15312	-0.426754	-0.128837	0.521191	-0.202847	0.621536	0.354071	1	0.0793565	1	14	4	0.128006	0.0629719	126.567	2.34004667865915e-22	93.3097	14.9469	9.6217	0.0220713
684785	83436	83436_684785	Plekha2	Chr8 cM	Chr8:25529160-25592392(-)	pleckstrin homology domain-containing, family A (phosphoinositide binding specific) member 2	Plekha2	Chr16	pleckstrin homology domain containing A2	0.262984	-0.119194	0.248332	-0.0140398	0.0959052	0.156039	0.134574	0.16394	0.00610425	0.444945	0.0649907	0.931753	0.0750136	-0.425025	-0.0154278	-0.335356	0.450955	0.186638	0.512092	0.307277	0.358304	0.990658	0.318371	1	13	4	0.0264469	0.0195458	32.9048	0.000138744	76.7326	4.29785	5.97636	0.112766
685928	103284	103284_685928	Zc3h10	Chr10 cM	Chr10:128379429-128383877(-)	zinc finger CCCH type containing 10	Zc3h10	Chr7 q11	zinc finger CCCH type containing 10	0.0707599	-0.0265083	0.0462741	-0.0882772	0.0258361	0.0316018	0.0347869	0.048268	0.00616636	0.401568	0.183447	0.067415	0.0201221	-0.0884467	-0.0219069	-0.182881	0.121398	0.03543	0.114455	0.00632631	0.360667	0.972304	0.525338	1	21	4	2.16718968422545e-06	0.000916879	19.1861	0.317955	0.0594268	1.00059	8.35986	0.0391315
298086	319885	319885_298086	Zcchc7	Chr4 cM	Chr4:44756556-44932215(+)	zinc finger, CCHC domain containing 7	Zcchc7	Chr5 q22	zinc finger CCHC-type containing 7	-0.10484	0.105984	-0.0912815	0.0522734	0.0382992	0.0515319	0.0548355	0.0714055	0.00619277	0.0397185	0.0959838	0.46413	-0.179905	0.00498318	-0.198757	-0.0876788	-0.029775	0.206985	0.016194	0.192226	0.360736	0.532584	0.386985	1	21	4	0.00387742	0.00399032	24.4825	0.106906	35.9228	1.56062	8.55969	0.0357558
81780	20304	20304_81780	Ccl5	Chr11 cM	Chr11:83416604-83421344(-)	C-C motif chemokine ligand 5	Ccl5	Chr10 q26	C-C motif chemokine ligand 5	-0.394373	0.0263996	0.169264	0.801843	0.144153	0.0773456	0.0736927	0.290218	0.00622293	0.732863	0.0216248	0.00572905	-0.676907	-0.125195	0.0248293	0.233026	-0.111838	0.177994	0.3137	1.37066	0.360736	1	0.180324	0.930349	21	4	0.0112169	0.00767532	34.8691	0.00647212	54.7267	2.20881	15.047	0.00177691
84023	19219	19219_84023	Ptger4	Chr15 cM	Chr15:5262880-5273668(-)	prostaglandin E receptor 4 (subtype EP4)	Ptger4	Chr2 q16	prostaglandin E receptor 4	-0.199158	-0.0226229	-0.0134126	0.379441	0.0728519	0.063386	0.0486919	0.149673	0.00626211	0.721162	0.782964	0.0112406	-0.341945	-0.146857	-0.108847	0.0860868	-0.0563705	0.101611	0.0820218	0.672795	0.360736	1	1	0.986181	21	4	0.000736626	0.00247407	13.0838	0.730561	7.76935	1.08424	7.16332	0.0668706
291450	110695	110695_291450	Aldh7a1	Chr18 cM	Chr18:56657794-56706112(-)	aldehyde dehydrogenase family 7, member A1	Aldh7a1	Chr18 q12.1	aldehyde dehydrogenase 7 family, member A1	-0.0633795	0.0564353	-0.0473362	0.0564379	0.0231887	0.030433	0.0349286	0.0417916	0.00627211	0.0636808	0.175344	0.176869	-0.108829	-0.00321238	-0.115795	-0.0254722	-0.0179305	0.116083	0.0211225	0.138348	0.360736	0.612449	0.515833	1	22	4	1.50214481754805e-07	0.00110164	20.1548	0.324173	0.00324866	1.00003	12.2306	0.00663356
296550	67228	67228_296550	Dph7	Chr2 cM	Chr2:24852412-24862175(+)	diphthamine biosynethesis 7	Dph7	Chr3 p13	diphthamide biosynthesis 7	-0.0824293	0.0124525	-0.15859	0.137489	0.0301724	0.0546026	0.0380105	0.0633214	0.00629619	0.819602	3.01593432764597e-05	0.0299098	-0.141566	-0.0945667	-0.233089	0.013381	-0.0232925	0.119472	-0.0840905	0.261596	0.360736	1	0.00259088	1	13	4	0	0.0014889	5.42481	0.795817	0	1	21.395	8.7150668015549e-05
171102	12530	12530_171102	Cdc25a	Chr9 cM	Chr9:109704647-109722963(+)	cell division cycle 25A	Cdc25a	Chr8 q32	cell division cycle 25A	-0.0836638	0.08209	-0.0346237	0.0528069	0.0306258	0.0361544	0.0392869	0.0579679	0.00629877	0.0231748	0.378153	0.362312	-0.143689	0.0112287	-0.111625	-0.0608081	-0.0236384	0.152951	0.0423772	0.166422	0.360736	0.443786	0.729248	1	22	4	0	0.000829395	17.8722	0.464099	0	1	16.5791	0.000862526
81506	12182	12182_81506	Bst1	Chr5 cM	Chr5:43976235-44000810(+)	bone marrow stromal cell antigen 1	Bst1	Chr14 q21	bone marrow stromal cell antigen 1	0.34185	0.0139851	0.00244807	-0.616518	0.125391	0.0489499	0.0435369	0.25011	0.00640527	0.775105	0.955159	0.0137017	0.0960888	-0.0819549	-0.0828826	-1.10672	0.587611	0.109925	0.0877788	-0.126312	0.363979	1	1	1	21	4	0	0.0017743	16.1106	0.51601	0	1	6.23011	0.100936
306941	68732	68732_306941	Carmil1	Chr13 cM	Chr13:24196327-24464778(-)	capping protein regulator and myosin 1 linker 1	Carmil1	Chr17 p11	capping protein regulator and myosin 1 linker 1	-0.159662	0.0670385	-0.173209	0.197879	0.0585745	0.0811384	0.0844178	0.115304	0.00641478	0.408677	0.0401882	0.0861347	-0.274466	-0.0919899	-0.338665	-0.0281128	-0.0448579	0.226067	-0.00775341	0.423871	0.363979	0.974797	0.25088	1	21	4	0.0218619	0.0096353	79.6509	4.42340150301418e-10	82.693	5.778	7.96407	0.0467602
685707	215690	215690_685707	Nav1	Chr1 cM	Chr1:135362318-135615843(-)	neuron navigator 1	Nav1	Chr13 q13	neuron navigator 1	-0.0709362	-0.0650784	-0.0944485	-0.0210294	0.0260275	0.0580188	0.0448829	0.0550424	0.0064216	0.261999	0.0353496	0.702418	-0.121949	-0.178793	-0.182417	-0.12891	-0.0199234	0.0486364	-0.00647961	0.0868517	0.363979	0.905067	0.233316	1	14	4	0	0.00243475	7.09313	0.716625	0	1	5.8303	0.120165
299201	78920	78920_299201	Dlst	Chr12 cM	Chr12:85157597-85180865(+)	dihydrolipoamide S-succinyltransferase	Dlst	Chr6 q31	dihydrolipoamide S-succinyltransferase	-0.0409857	-0.0082068	-0.0821126	0.00241137	0.0150573	0.0234252	0.0256737	0.0287548	0.00648914	0.726083	0.00138232	0.933168	-0.0704974	-0.0541193	-0.132432	-0.0539469	-0.0114739	0.0377057	-0.0317931	0.0587697	0.364794	1	0.0349544	1	22	4	0	0.000826511	10.5544	0.9123	0	1	12.0928	0.007072
NA	12974	12974_NA	Cs	Chr10 cM	Chr10:128173603-128198348(+)	citrate synthase	NA	NA	NA	-0.0441371	-0.00386906	-0.0730967	-0.0184465	0.0162198	0.0316396	0.0277303	0.0358389	0.00650489	0.902673	0.0083893	0.606758	-0.0759273	-0.0658816	-0.127447	-0.0886894	-0.0123468	0.0581435	-0.0187463	0.0517964	0.364794	1	0.105663	1	11	4	0	0.00085796	2.63893	0.916277	0	1	9.93847	0.0190965
102556967	210105	210105_102556967	Zfp719	Chr7 cM	Chr7:43229034-43242659(+)	zinc finger protein 719	Zfp719	Chr1	zinc finger protein 719	0.129481	0.0839431	0.260297	0.00851975	0.0475893	0.0561557	0.0860596	0.0592095	0.00651242	0.134959	0.00248947	0.885586	0.0362077	-0.0261199	0.0916237	-0.107529	0.222754	0.194006	0.428971	0.124568	0.364794	0.773577	0.0508185	1	11	4	2.10601083678382e-06	0.00281079	6.43632	0.489823	0.0325007	1.00033	10.2915	0.0162442
171525	27015	27015_171525	Polk	Chr13 cM	Chr13:96617198-96679087(-)	polymerase (DNA directed), kappa	Polk	Chr2 q12	DNA polymerase kappa	-0.0933929	0.00872596	-0.122894	0.0698316	0.0343332	0.0372503	0.0342814	0.0681579	0.00652444	0.814789	0.000337271	0.305572	-0.160685	-0.0642833	-0.190084	-0.0637553	-0.026101	0.0817353	-0.0557035	0.203419	0.364794	1	0.0139773	1	22	4	0.000737975	0.00170602	23.691	0.165413	13.0587	1.1502	13.9664	0.00295124
65037	17289	17289_65037	Mertk	Chr2 cM	Chr2:128540876-128644814(+)	MER proto-oncogene tyrosine kinase	Mertk	Chr3 q36	MER proto-oncogene, tyrosine kinase	-0.164252	0.0680605	-0.0717492	0.0751404	0.0604592	0.0716335	0.0712048	0.119323	0.00659296	0.34205	0.313624	0.528878	-0.282749	-0.0723384	-0.211308	-0.158729	-0.0457537	0.20846	0.0678096	0.30901	0.365463	0.946581	0.669634	1	21	4	0.0128208	0.0076767	39.9513	0.00131482	63.3473	2.72831	2.39887	0.493844
64463	20930	20930_64463	Surf1	Chr2 cM	Chr2:26803393-26806542(-)	surfeit gene 1	Surf1	Chr3 p13	SURF1, cytochrome c oxidase assembly factor	-0.060241	-0.0208245	-0.0899773	0.0596807	0.0221793	0.0293046	0.0293716	0.0442478	0.0066057	0.477319	0.00218827	0.177407	-0.103711	-0.0782605	-0.147545	-0.0270434	-0.0167704	0.0366115	-0.0324101	0.146405	0.365463	1	0.0473105	1	22	4	0.000830297	0.00115322	21.2097	0.268964	22.8733	1.29657	10.1581	0.0172692
295274	319190	319190_295274	H2bc21	Chr3 cM	Chr3:96128435-96131054(+)	H2B clustered histone 21	Hist2h2be	Chr2 q34	histone cluster 2 H2B family member E	-0.194872	0.0379425	-0.313971	0.100005	0.0717711	0.118591	0.10026	0.131308	0.00662379	0.74901	0.00173883	0.446296	-0.335541	-0.194491	-0.510478	-0.157355	-0.0542033	0.270376	-0.117464	0.357365	0.365463	1	0.0407969	1	14	4	0.0167277	0.0114806	36.9695	5.72840541943757e-05	71.6069	3.52198	11.8907	0.00776712
361718	70999	70999_361718	Naa40	Chr19 cM	Chr19:7203033-7218548(-)	N(alpha)-acetyltransferase 40, NatD catalytic subunit	Naa40	Chr1 q43	N(alpha)-acetyltransferase 40, NatD catalytic subunit	-0.0621268	-0.0172189	-0.0885221	0.0449752	0.0228971	0.0272271	0.0291879	0.0433178	0.0066617	0.527113	0.00242263	0.299149	-0.107004	-0.0705831	-0.145729	-0.0399262	-0.0172492	0.0361452	-0.031315	0.129877	0.365463	1	0.0500111	1	19	4	0	0.000975953	13.997	0.525758	0	1	9.60105	0.0222803
378467	233806	233806_378467	Ldaf1	Chr7 cM	Chr7:119701599-119720212(+)	lipid droplet assembly factor 1	Ldaf1	Chr1	lipid droplet assembly factor 1	-0.195411	-0.0200248	-0.277344	0.0612274	0.0720331	0.0934097	0.102379	0.126636	0.00667176	0.830254	0.00674899	0.628746	-0.336593	-0.203104	-0.478003	-0.186974	-0.054229	0.163055	-0.0766839	0.309429	0.365463	1	0.0929974	1	18	4	0.0172997	0.00969344	45.4432	3.45583943328559e-05	77.8091	4.50636	9.16085	0.0272271
362612	57317	57317_362612	Srsf4	Chr4 cM	Chr4:131600928-131629017(+)	serine and arginine-rich splicing factor 4	Srsf4	Chr5 q36	serine and arginine rich splicing factor 4	-0.0419549	-0.00455278	-0.0906413	-0.00936274	0.0154706	0.0257229	0.0289049	0.0276512	0.00668963	0.859514	0.00171358	0.73491	-0.0722767	-0.0549688	-0.147294	-0.0635582	-0.0116331	0.0458632	-0.0339888	0.0448327	0.365463	1	0.040726	1	22	4	3.96353653591841e-07	0.000561959	18.2551	0.43897	0.0166414	1.00017	17.865	0.000468963
361197	76251	76251_361197	Ercc6l2	Chr13 cM	Chr13:63963054-64048116(+)	excision repair cross-complementing rodent repair deficiency, complementation group 6 like 2	Ercc6l2	Chr17 p14	ERCC excision repair 6 like 2	-0.0686937	0.0338024	-0.0727128	0.0994	0.0253462	0.054739	0.0449398	0.0557294	0.00672402	0.536893	0.105662	0.0744857	-0.118371	-0.0734841	-0.160793	-0.00982765	-0.019016	0.141089	0.0153676	0.208628	0.365463	1	0.40477	1	14	4	0.000833556	0.00202683	11.2301	0.339877	17.3567	1.21002	4.97733	0.173465
317189	54004	54004_317189	Diaph2	ChrX cM	ChrX:128650491-129366583(+)	diaphanous related formin 2	Diaph2	ChrX q31	diaphanous-related formin 2	-0.082542	0.0552523	-0.249588	0.0111657	0.030467	0.0894409	0.0451508	0.0943849	0.00674401	0.536739	3.24153119804261e-08	0.90583	-0.142256	-0.120049	-0.338081	-0.173825	-0.0228278	0.230553	-0.161094	0.196157	0.365463	1	1.40699514685565e-05	1	11	4	0	0.00224733	6.22662	0.513552	0	1	43.1067	2.33595143997575e-09
315988	109095	109095_315988	Rbm15b	Chr9 cM	Chr9:106758127-106764274(-)	RNA binding motif protein 15B	Rbm15b	Chr8 q32	RNA binding motif protein 15B	0.0918755	0.0134006	0.173816	-0.10369	0.0339479	0.0580996	0.0529652	0.0631872	0.00680243	0.817588	0.0010318	0.100798	0.0253388	-0.100473	0.0700065	-0.227535	0.158412	0.127274	0.277626	0.0201547	0.365463	1	0.0296267	1	12	4	0.00220832	0.00295784	13.4039	0.0986867	37.4503	1.59873	12.1046	0.00703325
287278	52626	52626_287278	Cdkn2aipnl	Chr11 cM	Chr11:51858488-51868161(+)	CDKN2A interacting protein N-terminal like	Cdkn2aipnl	Chr10 q22	CDKN2A interacting protein N-terminal like	-0.0708169	-0.0639233	-0.168078	0.00314458	0.0261686	0.0332042	0.0347712	0.0505523	0.00680637	0.0542094	1.33932557240388e-06	0.9504	-0.122106	-0.129002	-0.236228	-0.0959361	-0.0195273	0.00115564	-0.0999276	0.102225	0.365463	0.57952	0.000274341	1	22	4	0.00163842	0.00156615	27.7081	0.0666384	35.3114	1.54587	24.3568	2.10415097687271e-05
102555298	106618	106618_102555298	Wdr90	Chr17 cM	Chr17:26063745-26080475(-)	WD repeat domain 90	Wdr90	Chr10	WD repeat domain 90	-0.0767879	0.00173417	-0.0390743	0.0248253	0.028384	0.0963471	0.0511219	0.0967058	0.00682375	0.98564	0.444667	0.797403	-0.132419	-0.187103	-0.139271	-0.164715	-0.0211563	0.190571	0.0611228	0.214365	0.365463	1	0.784846	1	11	4	4.20611474686311e-07	0.00270988	7.54375	0.374537	0.00611504	1.00006	0.615272	0.892927
83819	80979	80979_83819	Slc26a5	Chr5 cM	Chr5:22015653-22070602(-)	solute carrier family 26, member 5	Slc26a5	Chr4 q11	solute carrier family 26 member 5	0.449398	-0.0774855	-0.0601389	-0.836151	0.166254	0.0615622	0.050742	0.337095	0.00686989	0.208156	0.235942	0.0131213	0.123547	-0.198145	-0.159591	-1.49685	0.775249	0.0431743	0.0393135	-0.175457	0.365463	0.862953	0.588749	0.999852	17	4	0.00210747	0.00321875	21.1695	0.0696439	23.9338	1.31465	8.98402	0.0295041
313699	77034	77034_313699	2510039O18Rik	Chr4 cM	Chr4:148025352-148031771(+)	RIKEN cDNA 2510039O18 gene	2510039O18Rikl	Chr5 q36	RIKEN cDNA 2510039O18 gene like	0.060186	-0.0445098	0.0985726	-0.0662618	0.0222706	0.0342324	0.0371525	0.0429693	0.00688226	0.193525	0.00797356	0.123056	0.0165364	-0.111604	0.025755	-0.15048	0.103835	0.0225845	0.17139	0.0179566	0.365463	0.84402	0.102587	1	22	4	0.000751199	0.00178119	19.4813	0.362764	13.2339	1.15252	12.9973	0.00464247
29367	12651	12651_29367	Chkb	Chr15 cM	Chr15:89310563-89314111(-)	choline kinase beta	Chkb	Chr7 q34	choline kinase beta	-0.0807351	-0.0710796	-0.151559	0.0274182	0.0298851	0.0497644	0.0511705	0.0488279	0.00690239	0.153199	0.00305802	0.574439	-0.139309	-0.168616	-0.251851	-0.0682828	-0.0221614	0.0264568	-0.0512667	0.123119	0.365463	0.794372	0.0581095	1	14	4	0	0.00164059	1.98432	0.996459	0	1	8.95605	0.0298809
288785	14533	14533_288785	Bloc1s1	Chr10 cM	Chr10:128755783-128759393(-)	biogenesis of lysosomal organelles complex-1, subunit 1	Bloc1s1	Chr7 q11	biogenesis of lysosomal organelles complex-1, subunit 1	-0.120997	0.0205866	-0.188884	0.0655965	0.0448001	0.0581937	0.0602826	0.0864497	0.00691699	0.723519	0.00172849	0.447983	-0.208804	-0.093471	-0.307036	-0.103842	-0.0331902	0.134644	-0.0707322	0.235035	0.365463	1	0.0407969	1	22	4	0.00818019	0.00486422	44.9343	0.000423563	62.3755	2.65784	12.6889	0.00536001
298594	108911	108911_298594	Rcc2	Chr4 cM	Chr4:140427852-140450531(+)	regulator of chromosome condensation 2	Rcc2	Chr5 q36	regulator of chromosome condensation 2	0.0991644	-0.000879594	0.036323	-0.0734513	0.0367384	0.0658863	0.057603	0.0690239	0.00695064	0.989348	0.528318	0.287264	0.0271584	-0.130014	-0.0765767	-0.208736	0.17117	0.128255	0.149223	0.061833	0.365463	1	0.847591	1	13	4	0.00388498	0.00361295	18.3966	0.0308409	52.9229	2.12417	1.28968	0.731586
680891	66125	66125_680891	Sf3b5	Chr10 cM	Chr10:12884194-12884927(+)	splicing factor 3b, subunit 5	Sf3b5	Chr1 p13	splicing factor 3b, subunit 5	-0.0666585	-0.0138243	-0.13796	0.0102103	0.0247023	0.0315522	0.0338027	0.0467162	0.00696589	0.661284	4.47779438639623e-05	0.826993	-0.115074	-0.0756655	-0.204212	-0.0813517	-0.0182428	0.0480169	-0.071708	0.101772	0.365463	1	0.00338792	1	22	4	0.000293606	0.000992472	19.801	0.344133	7.78705	1.08445	22.7839	4.4796056705633e-05
171112	67866	67866_171112	Wfdc1	Chr8 cM	Chr8:120393104-120414759(+)	WAP four-disulfide core domain 1	Wfdc1	Chr19 q12	WAP four-disulfide core domain 1	0.132546	-0.0994973	-0.00573677	-0.24373	0.0491482	0.0582813	0.0596503	0.0950416	0.00699954	0.0877863	0.923383	0.0103338	0.0362174	-0.213727	-0.122649	-0.430008	0.228875	0.0147319	0.111176	-0.0574518	0.365463	0.682994	1	0.962689	21	4	0.00638935	0.00483822	32.7325	0.012184	48.1517	1.9287	10.247	0.0165794
364637	66822	66822_364637	Fbxo25	Chr8 cM	Chr8:13957803-13990522(+)	F-box protein 25	Fbxo25	Chr16 q12.5	F-box protein 25	0.111524	-0.0513367	0.13958	-0.0709775	0.0413542	0.0579262	0.0648784	0.0673937	0.00700078	0.375487	0.031444	0.29226	0.0304715	-0.16487	0.0124206	-0.203067	0.192577	0.0621966	0.266739	0.0611118	0.365463	0.962143	0.219297	1	17	4	0.0062927	0.00391528	40.9564	9.68499175744295e-05	68.8795	3.21331	9.06469	0.0284431
307480	66839	66839_307480	Dele1	Chr18 cM	Chr18:38383302-38395682(+)	DAP3 binding cell death enhancer 1	Dele1	Chr18 p11	DAP3 binding cell death enhancer 1	-0.0537098	-0.0229867	-0.135731	0.00999955	0.0199193	0.023954	0.0276957	0.0362791	0.00701001	0.337246	9.5447887329268e-07	0.782833	-0.0927509	-0.0699357	-0.190014	-0.0611061	-0.0146687	0.0239622	-0.0814485	0.0811052	0.365463	0.945526	0.00021566	1	22	4	0	0.000748466	7.30847	0.987257	0	1	28.7301	2.55181173337225e-06
310787	320181	320181_310787	Fndc7	Chr3 cM	Chr3:108760994-108797324(-)	fibronectin type III domain containing 7	Fndc7	Chr2 q34	fibronectin type III domain containing 7	-0.338666	-0.115281	-0.0726407	0.564952	0.125629	0.0566617	0.0381992	0.247357	0.00702296	0.0418968	0.05722	0.0223743	-0.584895	-0.226336	-0.14751	0.0801409	-0.0924367	-0.00422584	0.00222844	1.04976	0.365463	0.538335	0.301433	1	20	4	1.84927131305115e-06	0.00103587	16.4919	0.419189	0.0369138	1.00037	10.3493	0.0158186
295923	68349	68349_295923	Ndufs3	Chr2 cM	Chr2:90724971-90735065(-)	NADH:ubiquinone oxidoreductase core subunit S3	Ndufs3	Chr3 q24	NADH:ubiquinone oxidoreductase core subunit S3	-0.0869093	-0.000880928	-0.0870174	0.0820499	0.0322818	0.0478545	0.0468116	0.0611887	0.00709805	0.985313	0.0630436	0.179942	-0.15018	-0.0946741	-0.178767	-0.0378777	-0.0236382	0.0929123	0.00473173	0.201978	0.365463	1	0.315085	1	22	4	0.00383481	0.00269639	35.0046	0.00943972	52.0793	2.08678	4.70587	0.194646
25241	11830	11830_25241	Aqp5	Chr15 cM	Chr15:99488909-99492710(+)	aquaporin 5	Aqp5	Chr7	aquaporin 5	-0.420145	-0.145792	-0.0917271	0.785663	0.156137	0.0495504	0.0424395	0.313694	0.00712632	0.00325792	0.0306675	0.0122605	-0.726167	-0.242909	-0.174907	0.170835	-0.114123	-0.0486747	-0.00854717	1.40049	0.365463	0.223473	0.216896	0.999852	20	4	1.25652510365414e-06	0.000985704	18.9721	0.270115	0.023715	1.00024	15.3935	0.00150947
303222	216831	216831_303222	Arhgap44	Chr11 cM	Chr11:64892865-65053779(-)	Rho GTPase activating protein 44	Arhgap44	Chr10 q24	Rho GTPase activating protein 44	0.0884749	0.0203175	0.0645115	-0.00835514	0.0328813	0.0604928	0.0531432	0.0603627	0.00712947	0.736971	0.224779	0.889912	0.0240287	-0.0982462	-0.0396473	-0.126664	0.152921	0.138881	0.16867	0.109954	0.365463	1	0.575342	1	13	4	0.00299071	0.00305552	17.7133	0.0386489	47.3271	1.89851	1.51928	0.677829
114508	14120	14120_114508	Fbp2	Chr13 cM	Chr13:62984698-63006214(-)	fructose bisphosphatase 2	Fbp2	Chr17 p14	fructose-bisphosphatase 2	0.34039	0.0437356	0.104819	-0.702774	0.126563	0.0713962	0.0704243	0.252791	0.00715622	0.540157	0.136647	0.00543484	0.0923307	-0.0961985	-0.03321	-1.19824	0.58845	0.18367	0.242848	-0.207313	0.365463	1	0.457218	0.930349	16	4	0.00901582	0.00624466	31.3441	0.00174537	60.7739	2.54933	8.64581	0.0343903
360817	76199	76199_360817	Med13l	Chr5 cM	Chr5:118698744-118903503(+)	mediator complex subunit 13-like	Med13l	Chr12 q16	mediator complex subunit 13L	-0.084306	-0.0600915	-0.207123	-0.0634653	0.0313485	0.0593957	0.0476853	0.058562	0.00715987	0.311675	1.4020003314783e-05	0.278485	-0.145748	-0.176505	-0.300585	-0.178245	-0.0228641	0.056322	-0.113662	0.0513141	0.365463	0.931826	0.00161552	1	14	4	0.00222447	0.00257498	15.8892	0.102848	39.6198	1.65617	25.43	1.25522248664333e-05
170796	170483	170483_170796	Grin3b	Chr10 cM	Chr10:79806549-79813024(+)	glutamate receptor, ionotropic, NMDA3B	Grin3b	Chr7 q11	glutamate ionotropic receptor NMDA type subunit 3B	0.21782	0.0368269	0.0629818	-0.318861	0.0810089	0.0664995	0.0651998	0.163385	0.00717015	0.57972	0.334054	0.0509865	0.0590451	-0.0935096	-0.0648075	-0.639089	0.376594	0.167163	0.190771	0.00136766	0.365463	1	0.688312	1	21	4	0.00644183	0.00550209	29.3983	0.031025	41.1745	1.69994	4.28571	0.23222
301674	225055	225055_301674	Fbxo11	Chr17 cM	Chr17:88298287-88372719(-)	F-box protein 11	Fbxo11	Chr6 q12	F-box protein 11	0.0540009	0.0777164	0.170033	0.00766109	0.0200858	0.0303837	0.0349931	0.0359707	0.00717722	0.0105328	1.17952747392458e-06	0.831341	0.0146334	0.0181654	0.101448	-0.0628402	0.0933684	0.137267	0.238618	0.0781624	0.365463	0.346277	0.000249425	1	19	4	0	0.00143637	11.0174	0.75136	0	1	27.2081	5.32458528540739e-06
266600	105859	105859_266600	Csdc2	Chr15 cM	Chr15:81820960-81835142(+)	cold shock domain containing C2, RNA binding	Csdc2	Chr7 q34	cold shock domain containing C2	0.116634	-0.10061	0.196574	-0.105937	0.0433839	0.0586843	0.061536	0.0827328	0.00717897	0.0864487	0.00140093	0.20038	0.0316035	-0.21563	0.0759659	-0.26809	0.201665	0.0144086	0.317183	0.0562165	0.365463	0.682083	0.0351703	1	22	4	0.00777607	0.00534752	35.9679	0.00712317	50.4941	2.01996	17.1012	0.000673673
140932	224630	224630_140932	Bnip1	Chr17 cM	Chr17:27000040-27011539(+)	BCL2/adenovirus E1B interacting protein 1	Bnip1	Chr10 q12	BCL2 interacting protein 1	-0.0763947	-0.0622976	-0.165932	0.103928	0.028432	0.0331501	0.0343357	0.0548544	0.00721118	0.0602096	1.3472560645142e-06	0.0581443	-0.13212	-0.127271	-0.233229	-0.00358502	-0.0206691	0.0026755	-0.0986357	0.21144	0.365973	0.597358	0.000274341	1	21	4	0.00030874	0.00147266	17.9681	0.390854	6.35336	1.06784	24.6206	1.85341516151114e-05
116669	22371	22371_116669	Vwf	Chr6 cM	Chr6:125529911-125663642(+)	Von Willebrand factor	Vwf	Chr4 q42	von Willebrand factor	-0.149286	-0.0974037	-0.186164	0.280611	0.0556855	0.0566736	0.0593852	0.107071	0.00734301	0.0856731	0.00171935	0.00877263	-0.258427	-0.208482	-0.302557	0.0707554	-0.0401442	0.0136746	-0.0697716	0.490467	0.37048	0.679698	0.0407456	0.93972	22	4	3.8384687497547e-07	0.00482741	21.3972	0.259849	0.00202214	1.00002	14.1219	0.00274377
316088	72330	72330_316088	Klhl40	Chr9 cM	Chr9:121606673-121612884(+)	kelch-like 40	Klhl40	Chr8 q32	kelch-like family member 40	0.251783	-0.240591	0.147537	-0.250022	0.0939403	0.104832	0.107491	0.185528	0.0073569	0.0217323	0.16989	0.17778	0.0676631	-0.446058	-0.0631409	-0.613651	0.435902	-0.0351239	0.358215	0.113607	0.37048	0.433963	0.507456	1	20	4	0.0290794	0.0163672	57.8553	1.19759598341542e-06	74.615	3.93933	10.1675	0.0171943
25019	14375	14375_25019	Xrcc6	Chr15 cM	Chr15:81872036-81924286(+)	X-ray repair complementing defective repair in Chinese hamster cells 6	Xrcc6	Chr7 q34	X-ray repair cross complementing 6	-0.0803111	0.0222444	-0.0191529	0.0502653	0.0299705	0.0395775	0.0394427	0.0595206	0.00736949	0.574085	0.62726	0.398388	-0.139052	-0.0553261	-0.0964592	-0.0663928	-0.02157	0.0998149	0.0581534	0.166923	0.37048	1	0.912674	1	22	4	0.00220117	0.00219032	27.4335	0.0712153	33.5566	1.50504	1.20409	0.752024
24471	15507	15507_24471	Hspb1	Chr5 cM	Chr5:135916773-135918417(+)	heat shock protein 1	Hspb1	Chr12 q12	heat shock protein family B (small) member 1	0.206791	-0.0350509	-0.017236	-0.405965	0.0771969	0.0705499	0.0732373	0.147799	0.00738984	0.619313	0.813942	0.006019	0.0554878	-0.173326	-0.160778	-0.695645	0.358094	0.103224	0.126307	-0.116285	0.37048	1	1	0.930349	21	4	0	0.00545673	18.3834	0.365048	0	1	8.29132	0.0403594
691484	71151	71151_691484	Eri2	Chr7 cM	Chr7:119383049-119393283(-)	exoribonuclease 2	Eri2	Chr1 q35	ERI1 exoribonuclease family member 2	-0.0825659	-0.025182	-0.175103	0.0937975	0.0308408	0.0381689	0.0352444	0.0645514	0.00742473	0.509413	6.75575856249881e-07	0.146205	-0.143013	-0.0999917	-0.244181	-0.032721	-0.0221191	0.0496276	-0.106025	0.220316	0.371101	1	0.000168833	1	22	4	0	0.00171556	15.8441	0.603429	0	1	25.1101	1.46432534317708e-05
287362	216799	216799_287362	Nlrp3	Chr11 cM	Chr11:59432395-59457781(+)	NLR family, pyrin domain containing 3	Nlrp3	Chr10 q22	NLR family, pyrin domain containing 3	-0.176994	-0.0482575	-0.0235948	0.309632	0.066163	0.0556256	0.0615961	0.138428	0.00747036	0.385645	0.701677	0.0253012	-0.306671	-0.157282	-0.144321	0.0383181	-0.0473165	0.0607666	0.0971314	0.580945	0.371354	0.967469	0.956093	1	21	4	5.11490812117532e-06	0.00261154	14.9229	0.601038	0.0485633	1.00049	6.0739	0.10807
102556092	269704	269704_102556092	Zfp664	Chr5 cM	Chr5:124939758-124965694(+)	zinc finger protein 664	Zfp664	Chr12	zinc finger protein 664	-0.0775677	0.038882	-0.0995036	0.0428687	0.029	0.0458621	0.0495078	0.048839	0.00747855	0.396548	0.0444463	0.380076	-0.134407	-0.051006	-0.196537	-0.0528539	-0.0207287	0.12877	-0.0024701	0.138591	0.371354	0.96996	0.264179	1	12	4	0.000843974	0.00224755	10.4598	0.234227	17.2835	1.20895	6.46548	0.091034
689388	19288	19288_689388	Ptx3	Chr3 cM	Chr3:66127331-66133226(+)	pentraxin related gene	Ptx3	Chr2 q31	pentraxin 3	0.228605	-0.0121836	-0.0161732	-0.478568	0.0854947	0.0443186	0.0522282	0.174594	0.00749733	0.783386	0.756816	0.00612462	0.0610383	-0.0990463	-0.118538	-0.820767	0.396171	0.0746792	0.0861921	-0.13637	0.371354	1	0.988917	0.930349	21	4	0	0.00117511	27.5566	0.0503928	0	1	8.63165	0.0346112
25179	15929	15929_25179	Idh3g	ChrX cM	ChrX:72822569-72830471(-)	isocitrate dehydrogenase 3 (NAD+), gamma	Idh3g	ChrX q37	isocitrate dehydrogenase (NAD(+)) 3 non-catalytic subunit gamma	-0.0688638	0.0116791	-0.058597	0.0692741	0.0257761	0.0357193	0.0382517	0.0487	0.00754877	0.743692	0.125552	0.154891	-0.119384	-0.0583295	-0.133569	-0.0261761	-0.0183435	0.0816876	0.016375	0.164724	0.372783	1	0.439767	1	22	4	0.00308096	0.00193477	38.091	0.00376735	58.1283	2.38825	4.01108	0.26027
406866	70274	70274_406866	Ly6g6e	Chr17 cM	Chr17:35295878-35297780(+)	lymphocyte antigen 6 family member G6E	Ly6g6e	Chr20 p12	lymphocyte antigen 6 family member G6E	0.359748	-0.0723348	0.199959	-0.606538	0.134716	0.117438	0.116012	0.26776	0.00757582	0.537934	0.0847792	0.0234985	0.0957088	-0.302509	-0.0274206	-1.13134	0.623786	0.15784	0.427339	-0.0817384	0.373002	1	0.364187	1	21	4	0.0345264	0.0206494	64.5393	1.83780503027531e-07	70.1255	3.34734	7.51818	0.0570931
316599	227334	227334_316599	Usp40	Chr1 cM	Chr1:87872841-87936273(-)	ubiquitin specific peptidase 40	Usp40	Chr9 q35	ubiquitin specific peptidase 40	-0.0566568	0.000736486	-0.0811038	0.0696674	0.0212431	0.0437251	0.0471001	0.0475899	0.0076516	0.986561	0.0850797	0.143218	-0.0982925	-0.0849631	-0.173418	-0.0236071	-0.0150211	0.0864361	0.0112108	0.162942	0.374849	1	0.364495	1	20	4	0	0.00231283	14.6769	0.548415	0	1	4.06661	0.254361
24642	18648	18648_24642	Pgam1	Chr19 cM	Chr19:41900362-41907099(+)	phosphoglycerate mutase 1	Pgam1	Chr1	phosphoglycerate mutase 1	0.081865	0.0514935	0.130319	-0.121156	0.0306984	0.026331	0.0254992	0.0571832	0.00765879	0.0505098	3.20968154351052e-07	0.0341127	0.0216973	-0.000114341	0.0803412	-0.233233	0.142033	0.103101	0.180296	-0.00907913	0.374849	0.571524	9.12767023770045e-05	1	21	4	0.000254269	0.000803687	17.1272	0.44578	8.9821	1.09868	27.0903	5.63618827134694e-06
306198	69634	69634_306198	Clybl	Chr14 cM	Chr14:122419116-122639646(+)	citrate lyase beta like	Clybl	Chr15 q25	citramalyl-CoA lyase	-0.12391	-0.0161769	-0.149429	0.126017	0.0465491	0.0627275	0.0656776	0.0882615	0.00776951	0.796491	0.0228947	0.15336	-0.215145	-0.13912	-0.278155	-0.0469727	-0.0326756	0.106767	-0.0207031	0.299006	0.377007	1	0.186152	1	21	4	0.00921859	0.00555017	43.0939	0.000465199	65.0149	2.85836	6.15812	0.104166
NA	209086	209086_NA	Samd9l	Chr6 cM	Chr6:3372257-3399571(-)	sterile alpha motif domain containing 9-like	NA	NA	NA	-0.207512	0.0664332	0.0176353	0.438374	0.0779717	0.129367	0.0750925	0.18819	0.00778229	0.607584	0.814327	0.0198363	-0.360334	-0.187122	-0.129543	0.0695296	-0.05469	0.319988	0.164814	0.807219	0.377007	1	1	1	12	4	0.00421735	0.00657991	11.444	0.177787	31.8609	1.46759	6.77869	0.0792962
103691005	22709	22709_103691005	Zfp51	Chr17 cM	Chr17:21670636-21685849(+)	zinc finger protein 51	Zfp51	Chr1	zinc finger protein 51	0.164466	0.206048	0.19627	-0.0778749	0.0618285	0.108189	0.0953992	0.104235	0.00781339	0.056843	0.0396525	0.454997	0.043284	-0.00599888	0.00929063	-0.282171	0.285647	0.418095	0.383249	0.126422	0.377007	0.584155	0.248959	1	13	4	0.0116903	0.00953074	23.6297	0.00492677	62.3004	2.65255	6.12495	0.105687
360656	237988	237988_360656	Cdr2l	Chr11 cM	Chr11:115272742-115286958(+)	cerebellar degeneration-related protein 2-like	Cdr2l	Chr10 q32.1	cerebellar degeneration-related protein 2-like	-0.089564	-0.0570673	-0.255965	-0.0241373	0.0337001	0.0681031	0.0586891	0.0695756	0.00786814	0.402056	1.29246704883462e-05	0.72865	-0.155615	-0.190547	-0.370994	-0.160503	-0.023513	0.0764123	-0.140937	0.112228	0.377007	0.972506	0.00154478	1	12	4	0.00156968	0.00357031	10.8727	0.209017	21.4892	1.27371	24.1869	2.28331509916054e-05
298732	230587	230587_298732	Glis1	Chr4 cM	Chr4:107291788-107492258(+)	GLIS family zinc finger 1	Glis1	Chr5 q34	GLIS family zinc finger 1	0.280227	-0.255621	-0.0146462	-0.492194	0.105445	0.119436	0.0490684	0.209456	0.00787058	0.0323366	0.765333	0.01878	0.0735591	-0.489711	-0.110818	-0.90272	0.486895	-0.0215297	0.0815262	-0.0816681	0.377007	0.494176	0.993109	1	14	4	9.93896365796567e-05	0.00267536	10.2976	0.414782	1.21838	1.01233	8.16067	0.0428053
25357	21835	21835_25357	Thrsp	Chr7 cM	Chr7:97062140-97066757(-)	thyroid hormone responsive	Thrsp	Chr1 q32	thyroid hormone responsive	-0.251261	-0.0660997	-0.428298	0.0871753	0.0945626	0.128307	0.13015	0.18022	0.00788186	0.606435	0.000999019	0.628587	-0.4366	-0.317577	-0.683388	-0.266049	-0.065922	0.185377	-0.173209	0.4404	0.377007	1	0.0291643	1	22	4	0.0614227	0.0242447	158.793	1.43499247601282e-24	88.9709	9.06691	11.5547	0.00907531
679949	76980	76980_679949	Ube2ql1	Chr13 cM	Chr13:69850951-69888008(-)	ubiquitin-conjugating enzyme E2Q family-like 1	Ube2ql1	Chr1	ubiquitin conjugating enzyme E2 QL1	0.0590157	0.00860799	0.150012	-0.0909129	0.0222189	0.0326581	0.037253	0.0401807	0.0079048	0.792104	5.65295118655715e-05	0.0236602	0.0154676	-0.0554007	0.0769975	-0.169666	0.102564	0.0726167	0.223026	-0.0121602	0.377007	1	0.00402195	1	19	4	0.000393371	0.00152272	16.7435	0.334427	8.54614	1.09345	18.8787	0.00028965
684536	14466	14466_684536	Gba1	Chr3 cM	Chr3:89110235-89116273(+)	glucosylceramidase beta 1	Gba1	Chr2	glucosylceramidase beta 1	0.122932	0.0356944	0.299561	0.0199702	0.0462857	0.0606652	0.0771882	0.0722514	0.00790904	0.556275	0.000104063	0.782242	0.0322132	-0.0832073	0.148275	-0.12164	0.21365	0.154596	0.450847	0.16158	0.377007	1	0.00619645	1	17	4	0.00684974	0.00460039	31.3764	0.00296936	66.8508	3.01667	18.6201	0.000327567
362631	67025	67025_362631	Rpl11	Chr4 cM	Chr4:135776665-135780704(-)	ribosomal protein L11	Rpl11	Chr5 q36	ribosomal protein L11	-0.0628223	-0.00431348	-0.0812992	0.0492265	0.0236567	0.0316143	0.0342002	0.0440764	0.00791708	0.891473	0.0174469	0.264061	-0.109189	-0.0662763	-0.14833	-0.0371617	-0.0164561	0.0576493	-0.0142679	0.135615	0.377007	1	0.161239	1	19	4	0.000392974	0.00108843	19.8262	0.178702	11.097	1.12482	7.31676	0.0624583
685029	69010	69010_685029	Anapc13	Chr9 cM	Chr9:102503495-102511443(+)	anaphase promoting complex subunit 13	Anapc13	Chr8 q32	anaphase promoting complex subunit 13	-0.075782	0.0385329	-0.0665885	0.0363474	0.0285434	0.0429162	0.0443688	0.0534947	0.00793146	0.369258	0.133408	0.496848	-0.131726	-0.0455814	-0.15355	-0.0685004	-0.0198379	0.122647	0.0203727	0.141195	0.377007	0.959646	0.452207	1	17	4	2.02627958695317e-06	0.00116701	14.7	0.326451	0.0465304	1.00047	8.7806	0.0323548
83427	14694	14694_83427	Rack1	Chr11 cM	Chr11:48691187-48697068(+)	receptor for activated C kinase 1	Rack1	Chr10 q21	receptor for activated C kinase 1	-0.0540556	-0.0161782	-0.0819622	0.0105509	0.0203998	0.031503	0.0311414	0.0412889	0.00805391	0.60757	0.00848999	0.798307	-0.0940385	-0.0779229	-0.142998	-0.0703739	-0.0140726	0.0455665	-0.0209261	0.0914757	0.380108	1	0.106282	1	22	4	0.000591044	0.00123295	21.6199	0.2493	14.6253	1.17131	7.73478	0.0518232
100360552	14369	14369_100360552	Fzd7	Chr1 cM	Chr1:59521583-59526114(+)	frizzled class receptor 7	Fzd7	Chr9	frizzled class receptor 7	0.263074	-0.110763	-0.0354777	-0.496441	0.099293	0.112259	0.115502	0.19527	0.00806176	0.323802	0.758721	0.0110116	0.0684633	-0.330786	-0.261858	-0.879163	0.457685	0.10926	0.190902	-0.113719	0.380108	0.939962	0.989991	0.971257	21	4	0.045657	0.0193708	86.4057	2.73409170202994e-11	86.5949	7.45983	8.35604	0.0391989
502633	228019	228019_502633	Mettl8	Chr2 cM	Chr2:70794905-70885927(-)	methyltransferase 8, methylcytidine	Mettl8	Chr3 q22	methyltransferase 8, tRNA N3-cytidine	-0.215086	-0.0622522	-0.436335	0.161331	0.081186	0.140941	0.119113	0.146961	0.00806582	0.658714	0.00024909	0.272299	-0.374208	-0.338491	-0.669792	-0.126707	-0.0559646	0.213987	-0.202877	0.449369	0.380108	1	0.0113494	1	14	4	0.0262723	0.016105	45.7009	1.62469843699663e-06	76.7713	4.30503	14.0007	0.00290422
81022	78808	78808_81022	Stxbp5	Chr10 cM	Chr10:9631291-9776823(-)	syntaxin binding protein 5 (tomosyn)	Stxbp5	Chr1 p13	syntaxin binding protein 5	0.0680275	-0.081804	0.0645478	0.0373834	0.0256957	0.034215	0.0355049	0.0496423	0.00811077	0.0168081	0.0690647	0.451417	0.0176648	-0.148864	-0.00504055	-0.0599137	0.11839	-0.0147438	0.134136	0.13468	0.380253	0.388711	0.327442	1	20	4	0.0012233	0.00171049	26.2392	0.0507534	23.8508	1.31321	13.8247	0.00315368
294422	57319	57319_294422	Smpdl3a	Chr10 cM	Chr10:57670640-57687926(+)	sphingomyelin phosphodiesterase, acid-like 3A	Smpdl3a	Chr20 q12	sphingomyelin phosphodiesterase, acid-like 3A	-0.0904215	0.00761905	-0.070217	0.182631	0.0341733	0.0445487	0.0454944	0.067461	0.00814564	0.864202	0.122729	0.0067851	-0.1574	-0.0796948	-0.159384	0.0504101	-0.0234432	0.0949329	0.0189505	0.314852	0.380253	1	0.433932	0.930349	22	4	0.00386363	0.00278071	34.28	0.0116291	48.5454	1.94346	8.28469	0.0404803
338475	27528	27528_338475	Nrep	Chr18 cM	Chr18:33570072-33597082(-)	neuronal regeneration related protein	Nrep	Chr18 p12	neuronal regeneration related protein	0.232133	0.134759	0.529022	0.0320061	0.0877451	0.143909	0.128559	0.140691	0.00815619	0.349057	3.87170992077661e-05	0.820041	0.0601555	-0.147297	0.27705	-0.243743	0.40411	0.416816	0.780993	0.307755	0.380253	0.950294	0.00302654	1	13	4	0.0252125	0.0174115	31.2758	0.000265449	79.0499	4.77324	19.9045	0.000177656
116690	269116	269116_116690	Nfasc	Chr1 cM	Chr1:132492428-132669535(-)	neurofascin	Nfasc	Chr13 q13	neurofascin	0.0978055	-0.000944336	0.125107	-0.103907	0.0369729	0.0506267	0.0515892	0.0726463	0.00816111	0.985118	0.0153056	0.152629	0.02534	-0.100171	0.0239942	-0.246291	0.170271	0.0982822	0.22622	0.0384776	0.380253	1	0.149115	1	22	4	0.00525742	0.00387175	31.5602	0.0247731	47.8058	1.91592	6.61528	0.0852254
58953	29859	29859_58953	Sult4a1	Chr15 cM	Chr15:83960298-83989955(-)	sulfotransferase family 4A, member 1	Sult4a1	Chr7	sulfotransferase family 4A, member 1	0.138725	-0.0609921	0.261302	-0.0449468	0.0525044	0.0754262	0.0823642	0.0863453	0.00823782	0.418726	0.00151121	0.602682	0.0358185	-0.208825	0.0998714	-0.21418	0.241632	0.0868405	0.422733	0.124287	0.380788	0.978557	0.0371636	1	18	4	0.0116779	0.0067468	56.4558	4.85922280022985e-07	71.5901	3.5199	16.3244	0.000972878
361877	66970	66970_361877	Ssbp2	Chr13 cM	Chr13:91608402-91851548(+)	single-stranded DNA binding protein 2	Ssbp2	Chr2 q12	single-stranded DNA binding protein 2	-0.208382	0.0285887	-0.228101	0.0608782	0.0788728	0.131756	0.117551	0.132395	0.00824192	0.828222	0.0523261	0.645643	-0.36297	-0.229648	-0.458497	-0.198611	-0.0537938	0.286825	0.00229493	0.320367	0.380788	1	0.287785	1	14	4	0.0280357	0.0151169	62.5908	1.16825673342398e-09	85.8611	7.07269	4.76965	0.189462
500899	69572	69572_500899	Mfsd3	Chr15 cM	Chr15:76585742-76588439(+)	major facilitator superfamily domain containing 3	Mfsd3	Chr7 q34	major facilitator superfamily domain containing 3	0.128903	-0.0806252	0.162301	-0.176661	0.048801	0.0563774	0.0578497	0.0975093	0.00825646	0.152689	0.00502274	0.0700274	0.0332547	-0.191123	0.0489181	-0.367775	0.224551	0.0298725	0.275685	0.0144539	0.380788	0.794226	0.0783858	1	20	4	0.0065876	0.0047172	32.7735	0.00791788	51.4334	2.05903	14.3003	0.00252364
114210	263876	263876_114210	Spata2	Chr2 cM	Chr2:167323053-167334804(-)	spermatogenesis associated 2	Spata2	Chr3 q42	spermatogenesis associated 2	-0.0537356	-0.0469586	-0.158139	-0.061769	0.0203463	0.0328566	0.0338796	0.0388309	0.00826494	0.152947	3.04625121902135e-06	0.111673	-0.0936135	-0.111356	-0.224542	-0.137876	-0.0138576	0.0174392	-0.0917362	0.0143382	0.380788	0.794372	0.000521629	1	22	4	0.000536611	0.00137932	20.2171	0.320733	11.6203	1.13148	31.5291	6.57666446899995e-07
361167	67384	67384_361167	Bag4	Chr8 cM	Chr8:26254566-26275237(-)	BCL2-associated athanogene 4	Bag4	Chr16 q12.4	BAG cochaperone 4	0.0637534	-0.0918838	0.0489557	-0.0514069	0.0241658	0.0302041	0.0345651	0.0439301	0.00833554	0.00234932	0.156678	0.241921	0.0163893	-0.151083	-0.0187906	-0.137508	0.111117	-0.032685	0.116702	0.0346945	0.382971	0.19729	0.486858	1	21	4	0	0.00142149	15.727	0.543267	0	1	17.1861	0.000647101
360914	231507	231507_360914	Plac8	Chr5 cM	Chr5:100701591-100720111(-)	placenta-specific 8	Plac8	Chr14 p22	placenta associated 8	-0.48176	-0.109879	-0.0256612	1.04342	0.182678	0.0724167	0.0615334	0.362768	0.00835896	0.129187	0.676657	0.00402406	-0.839802	-0.251813	-0.146265	0.332406	-0.123719	0.0320551	0.0949421	1.75443	0.38298	0.762251	0.940965	0.930349	20	4	0.00420991	0.00416203	20.6686	0.191605	36.2239	1.56799	10.1318	0.0174782
360822	74585	74585_360822	Sppl3	Chr5 cM	Chr5:115149204-115236849(+)	signal peptide peptidase 3	Sppl3	Chr12 q16	signal peptide peptidase like 3	0.0599401	-0.0226799	0.086811	-0.0250254	0.0227756	0.0432834	0.0381937	0.0449164	0.00849403	0.600289	0.0230314	0.577421	0.0153009	-0.107514	0.0119527	-0.11306	0.104579	0.0621541	0.161669	0.0630091	0.385929	1	0.186674	1	14	4	0.000888012	0.00163668	12.2441	0.269054	23.5684	1.30836	7.23051	0.0649024
24588	18040	18040_24588	Nefm	Chr14 cM	Chr14:68356994-68362453(-)	neurofilament, medium polypeptide	Nefm	Chr15 p12	neurofilament medium chain	0.161535	0.0130418	0.21033	-0.104117	0.0613794	0.083678	0.0871451	0.116979	0.00849473	0.876146	0.0157974	0.373436	0.0412336	-0.150964	0.0395289	-0.333392	0.281837	0.177048	0.381131	0.125157	0.385929	1	0.152823	1	22	4	0.0226142	0.0110398	60.7361	1.55500798257454e-06	74.5565	3.93027	6.01218	0.111019
113898	54683	54683_113898	Prdx5	Chr19 cM	Chr19:6884065-6887474(-)	peroxiredoxin 5	Prdx5	Chr1 q43	peroxiredoxin 5	-0.042214	-0.0200579	-0.0791318	-0.00414322	0.0160409	0.0272176	0.0273062	0.0322097	0.00849722	0.461156	0.00375624	0.897648	-0.0736536	-0.0734034	-0.132651	-0.0672731	-0.0107744	0.0332877	-0.0256126	0.0589866	0.385929	0.998288	0.0663932	1	22	4	0.000107152	0.000993532	15.7735	0.608351	2.90273	1.0299	9.32957	0.0252153
295237	229524	229524_295237	Msto1	Chr3 cM	Chr3:88816923-88821257(-)	misato 1, mitochondrial distribution and morphology regulator	Msto1	Chr2 q34	misato mitochondrial distribution and morphology regulator 1	-0.0609136	-0.048402	-0.0723964	0.0704884	0.0231594	0.0304809	0.0312052	0.0451715	0.00853387	0.112298	0.0203402	0.118651	-0.106305	-0.108143	-0.133557	-0.0180461	-0.0155219	0.0113394	-0.0112354	0.159023	0.385929	0.736585	0.1751	1	22	4	6.83639662181779e-05	0.00105613	20.7257	0.293476	1.72804	1.01758	6.93512	0.0739948
314416	78801	78801_314416	Ak7	Chr12 cM	Chr12:105672235-105748706(+)	adenylate kinase 7	Ak7	Chr6 q32	adenylate kinase 7	0.353668	-0.0166065	0.0890558	-0.495144	0.134478	0.144908	0.147532	0.267595	0.00854031	0.908762	0.546086	0.0642631	0.0900954	-0.30062	-0.200102	-1.01962	0.61724	0.267407	0.378214	0.0293322	0.385929	1	0.858559	1	20	4	0.0552361	0.0288519	58.6575	8.79588421603958e-07	75.5787	4.09479	3.52939	0.31697
114207	20190	20190_114207	Ryr1	Chr7 cM	Chr7:28702765-28824599(-)	ryanodine receptor 1, skeletal muscle	Ryr1	Chr1 q21	ryanodine receptor 1	-0.398512	-0.0670217	-0.612749	0.0539251	0.151846	0.253694	0.224419	0.265484	0.00867882	0.791639	0.00632624	0.839041	-0.696124	-0.564253	-1.0526	-0.466414	-0.1009	0.430209	-0.172895	0.574264	0.391116	1	0.0897978	1	14	4	0.100013	0.0559551	64.169	5.84291068402087e-10	87.3233	7.8885	8.61124	0.0349322
308990	101602	101602_308990	AI467606	Chr7 cM	Chr7:126690531-126693158(+)	expressed sequence AI467606	C1h16orf54	Chr1 q37	similar to human chromosome 16 open reading frame 54	-0.226503	0.00863579	-0.0347405	0.427908	0.0863685	0.0458526	0.0436537	0.173257	0.00872839	0.850611	0.426136	0.0135194	-0.395782	-0.0812336	-0.1203	0.0883305	-0.0572234	0.0985051	0.0508192	0.767486	0.392165	1	0.768247	1	22	4	6.63188104361393e-06	0.00252855	11.9269	0.850987	0.0745717	1.00075	6.48886	0.090103
293522	170812	170812_293522	Ahsp	Chr7 cM	Chr7:127902016-127902926(+)	alpha hemoglobin stabilizing protein	Ahsp	Chr1 q37	alpha hemoglobin stabilizing protein	-0.59311	-0.143367	-0.14381	1.20136	0.226233	0.0591301	0.0508825	0.450959	0.00874964	0.0153254	0.00470876	0.00772169	-1.03652	-0.25926	-0.243537	0.317493	-0.149703	-0.0274737	-0.0440818	2.08522	0.392165	0.378049	0.0764454	0.93972	18	4	0.0036062	0.00368539	22.7001	0.0653276	40.0016	1.66671	18.9165	0.000284481
308009	67894	67894_308009	Dennd10	Chr19 cM	Chr19:60800023-60824665(+)	DENN domain containing 10	Dennd10	Chr1 q55	DENN domain containing 10	-0.0814164	0.00703608	-0.0907301	0.104636	0.0310899	0.0420923	0.043805	0.0600386	0.0088254	0.867246	0.0383374	0.0813652	-0.142351	-0.0754633	-0.176586	-0.0130371	-0.0204814	0.0895355	-0.00487394	0.22231	0.394107	1	0.244355	1	22	4	0.00399248	0.00261403	38.6017	0.00322194	53.0718	2.13091	6.29177	0.0982463
296300	228807	228807_296300	Zfp341	Chr2 cM	Chr2:154455217-154488741(+)	zinc finger protein 341	Zfp341	Chr3 q41	zinc finger protein 341	0.089293	-0.00059692	0.0840488	-0.0570711	0.0341054	0.0621772	0.0463606	0.0657717	0.00884077	0.99234	0.0698416	0.38555	0.0224477	-0.122462	-0.00681629	-0.185981	0.156138	0.121268	0.174914	0.071839	0.394107	1	0.329241	1	12	4	0.000784274	0.00218238	9.26858	0.320148	16.3597	1.1956	3.65121	0.301674
316137	13733	13733_316137	Adgre1	Chr17 cM	Chr17:57665691-57790527(+)	adhesion G protein-coupled receptor E1	Adgre1	Chr9 q11	adhesion G protein-coupled receptor E1	-0.172142	-0.166657	-0.00603489	0.412878	0.0657778	0.0780014	0.073549	0.129794	0.00886998	0.0326309	0.934605	0.00146753	-0.301064	-0.319537	-0.150188	0.158487	-0.0432201	-0.0137776	0.138118	0.66727	0.394343	0.496507	1	0.742996	22	4	0.0119844	0.0077381	41.248	0.00140689	55.7099	2.25784	16.653	0.000832882
301555	26554	26554_301555	Cul3	Chr1 cM	Chr1:80242640-80318197(-)	cullin 3	Cul3	Chr9 q34	cullin 3	0.0399092	0.0492155	0.0925337	0.0187895	0.0152588	0.0253177	0.0270213	0.0301637	0.00890994	0.0519055	0.00061599	0.53334	0.0100025	-0.000406284	0.0395729	-0.0403303	0.0698159	0.0988372	0.145494	0.0779093	0.395055	0.576084	0.0215257	1	22	4	0	0.00095188	14.2494	0.712691	0	1	14.7766	0.00201786
314384	73086	73086_314384	Rps6ka5	Chr12 cM	Chr12:100514692-100691693(-)	ribosomal protein S6 kinase, polypeptide 5	Rps6ka5	Chr6 q32	ribosomal protein S6 kinase A5	-0.0727838	0.0244302	-0.0674412	0.066024	0.027851	0.0375011	0.0400289	0.0536281	0.00896654	0.514754	0.0920247	0.218268	-0.127371	-0.0490706	-0.145896	-0.0390851	-0.0181968	0.097931	0.011014	0.171133	0.396499	1	0.37899	1	21	4	0.00135435	0.00223463	21.4297	0.207659	20.1908	1.25299	4.52231	0.210309
294964	66046	66046_294964	Ndufb5	Chr3 cM	Chr3:32791206-32805708(+)	NADH:ubiquinone oxidoreductase subunit B5	Ndufb5	Chr2 q24	NADH:ubiquinone oxidoreductase subunit B5	-0.0564378	0.0110418	-0.0669173	0.0589031	0.0216074	0.0309526	0.0313315	0.0415007	0.00900236	0.721293	0.032697	0.155803	-0.0987876	-0.0496242	-0.128326	-0.0224367	-0.014088	0.0717078	-0.00550873	0.140243	0.396505	1	0.224445	1	22	4	0.000665785	0.00110089	23.5091	0.171776	18.0866	1.2208	7.50072	0.0575398
500420	77032	77032_500420	Tstd3	Chr4 cM	Chr4:21757382-21767211(-)	thiosulfate sulfurtransferase (rhodanese)-like domain containing 3	Tstd3	Chr5 q21	thiosulfate sulfurtransferase like domain containing 3	-0.0748425	-0.00244472	-0.191955	0.0663486	0.0286589	0.0649418	0.0390235	0.0656854	0.00901475	0.969971	8.70135548901247e-07	0.312449	-0.131013	-0.129728	-0.268439	-0.0623925	-0.0186721	0.124839	-0.11547	0.19509	0.396505	1	0.000200798	1	12	4	3.56354311114841e-06	0.00168642	8.18492	0.415618	0.0856222	1.00086	25.2161	1.39148579067319e-05
300992	56808	56808_300992	Cacna2d2	Chr9 cM	Chr9:107276948-107406545(+)	calcium channel, voltage-dependent, alpha 2/delta subunit 2	Cacna2d2	Chr8 q32	calcium voltage-gated channel auxiliary subunit alpha2delta 2	0.178662	0.0740589	0.279857	-0.214386	0.0684858	0.0888678	0.0922395	0.134085	0.0090875	0.404642	0.00241311	0.109849	0.0444323	-0.100119	0.0990713	-0.477188	0.312892	0.248237	0.460643	0.0484169	0.398642	0.974154	0.0500022	1	20	4	0.0232521	0.0115808	61.3581	3.08539446687189e-07	79.4362	4.86292	9.5148	0.0231744
684192	214742	214742_684192	Rcor3	Chr1 cM	Chr1:191782846-191822359(-)	REST corepressor 3	Rcor3	Chr13	REST corepressor 3	-0.149059	-0.0495658	-0.217223	0.0673373	0.057192	0.0774075	0.086072	0.101905	0.00915298	0.521963	0.0116116	0.508751	-0.261153	-0.201282	-0.385921	-0.132393	-0.0369645	0.10215	-0.0485248	0.267068	0.398847	1	0.128963	1	16	4	0.00981406	0.00633927	40.4386	6.07944309764022e-05	69.9275	3.32529	7.10118	0.0687418
287534	76566	76566_287534	Rflnb	Chr11 cM	Chr11:75910020-75918608(-)	refilin B	Rflnb	Chr10 q24	refilin B	0.230515	-0.0607881	-0.0785751	-0.254683	0.0885286	0.11449	0.120026	0.173118	0.0092182	0.595455	0.512692	0.14125	0.0570027	-0.285184	-0.313821	-0.593989	0.404028	0.163608	0.156671	0.0846222	0.398847	1	0.836268	1	20	4	0.039415	0.0199584	48.7464	3.62364854255229e-05	76.3896	4.23543	3.83553	0.279781
29424	15194	15194_29424	Htt	Chr5 cM	Chr5:34919084-35069878(+)	huntingtin	Htt	Chr14 q21	huntingtin	0.0451355	-0.0132332	0.0458485	-0.0675193	0.017336	0.0264855	0.0282983	0.0342252	0.00922592	0.61733	0.105192	0.0485186	0.0111575	-0.0651439	-0.00961502	-0.134599	0.0791136	0.0386775	0.101312	-0.00043923	0.398847	1	0.404398	1	21	4	3.55628688633647e-05	0.00102209	16.1242	0.515046	1.06146	1.01073	5.73968	0.124985
303029	66011	66011_303029	Ranbp17	Chr11 cM	Chr11:33161795-33463746(-)	RAN binding protein 17	Ranbp17	Chr10 q12	RAN binding protein 17	-0.116788	0.0566059	-0.115419	0.0960238	0.0448711	0.0570458	0.0579532	0.090558	0.00924831	0.321057	0.0464154	0.288983	-0.204733	-0.0552019	-0.229005	-0.0814667	-0.0288419	0.168414	-0.00183319	0.273514	0.398847	0.936763	0.270521	1	21	4	0.00397778	0.00401621	28.2597	0.0419933	34.3021	1.52212	8.56196	0.0357191
94271	11957	11957_94271	Atp5pf	Chr16 cM	Chr16:84624754-84632495(-)	ATP synthase peripheral stalk subunit F6	Atp5pf	Chr11 q11	ATP synthase peripheral stalk subunit F6	-0.0504496	0.0292525	-0.058521	0.0352867	0.0193856	0.0275728	0.0294031	0.036499	0.00925678	0.288726	0.0465581	0.333651	-0.0884447	-0.0247891	-0.11615	-0.03625	-0.0124545	0.0832941	-0.000891931	0.106823	0.398847	0.918999	0.270698	1	21	4	0.000576157	0.000950698	21.1869	0.218042	19.0669	1.23559	8.67459	0.0339453
288256	66609	66609_288256	Cryzl1	Chr16 cM	Chr16:91486210-91525690(-)	crystallin zeta like 1	Cryzl1	Chr11 q11	crystallin zeta like 1	-0.045553	0.0242489	-0.0783947	0.0452735	0.0175045	0.0313729	0.0329903	0.0337923	0.00925863	0.439566	0.0174875	0.180324	-0.0798612	-0.0372408	-0.143055	-0.0209583	-0.0112447	0.0857386	-0.0137349	0.111505	0.398847	0.988073	0.161324	1	22	4	3.97437056248286e-05	0.00127413	18.4028	0.429429	0.869627	1.00877	10.3402	0.0158847
502642	72657	72657_502642	Selenoh	Chr2 cM	Chr2:84499559-84501052(-)	selenoprotein H	Selenoh	Chr3 q24	selenoprotein H	0.0981306	-0.0162698	0.0895267	-0.10882	0.0377099	0.0391391	0.0392747	0.074651	0.00926146	0.677635	0.0226374	0.144918	0.0242205	-0.0929809	0.0125497	-0.255133	0.172041	0.0604413	0.166504	0.0374932	0.398847	1	0.184842	1	22	4	0.00257966	0.00225957	29.5859	0.0416727	39.6067	1.65581	7.18953	0.066096
360506	67592	67592_360506	4930524B15Rik	Chr11 cM	Chr11:31915592-31929651(+)	RIKEN cDNA 4930524B15 gene	C10h5orf47	Chr10 q12	similar to human chromosome 5 open reading frame 47	0.570291	-0.00577997	0.0264336	-1.14887	0.219371	0.0652606	0.055656	0.4374	0.00933131	0.929426	0.634825	0.00862455	0.140333	-0.133688	-0.08265	-2.00616	1.00025	0.122129	0.135517	-0.291582	0.400809	1	0.917715	0.93972	19	4	0	0.00109725	11.9438	0.683276	0	1	7.0416	0.0705836
316014	235627	235627_316014	Nbeal2	Chr9 cM	Chr9:110453857-110483229(-)	neurobeachin-like 2	Nbeal2	Chr8 q32	neurobeachin-like 2	-0.14895	0.194658	-0.246686	0.202668	0.0573383	0.10462	0.0875293	0.109548	0.00938397	0.0627986	0.00482741	0.064307	-0.261331	-0.0103939	-0.418241	-0.0120413	-0.0365689	0.39971	-0.0751322	0.417377	0.402024	0.607507	0.0767084	1	12	4	0.00770494	0.008092	19.9706	0.0104477	58.1511	2.38955	15.4247	0.00148743
304555	192232	192232_304555	Hps4	Chr5 cM	Chr5:112490949-112526280(+)	HPS4, biogenesis of lysosomal organelles complex 3 subunit 2	Hps4	Chr12	HPS4, biogenesis of lysosomal organelles complex 3 subunit 2	-0.0796046	-0.0224408	-0.1142	-0.0221931	0.0306976	0.0446994	0.0439812	0.0620243	0.00950911	0.615641	0.00941612	0.720484	-0.139771	-0.11005	-0.200402	-0.143759	-0.0194384	0.0651684	-0.0279985	0.0993724	0.40633	1	0.114451	1	22	4	0.00234497	0.00284506	22.7998	0.198401	27.0687	1.37115	8.34515	0.039392
306281	19256	19256_306281	Ptpn20	Chr14 cM	Chr14:33311164-33362711(+)	protein tyrosine phosphatase, non-receptor type 20	Ptpn20	Chr16 p16	protein tyrosine phosphatase, non-receptor type 20	0.229749	-0.0528837	-0.0280124	-0.478358	0.0886655	0.0491976	0.0571838	0.181951	0.00956461	0.282408	0.624229	0.00856242	0.0559675	-0.149309	-0.140091	-0.834975	0.40353	0.0435417	0.0840658	-0.12174	0.407645	0.914901	0.910683	0.93972	20	4	0.000475132	0.00257387	25.0189	0.0694937	4.98001	1.05241	8.80436	0.0320083
83536	27418	27418_83536	Mkln1	Chr6 cM	Chr6:31375670-31493746(+)	muskelin 1, intracellular mediator containing kelch motifs	Mkln1	Chr4 q22	muskelin 1	0.0408332	0.0620747	0.109427	-7.57205e-05	0.0157774	0.0277496	0.0304002	0.0288772	0.0096511	0.0252889	0.000318768	0.997908	0.00991011	0.00768656	0.0498437	-0.0566741	0.0717563	0.116463	0.16901	0.0565226	0.410271	0.458969	0.0135509	1	22	4	1.36876315310128e-07	0.000921122	18.4953	0.423502	0.00412659	1.00004	13.5528	0.00358166
291944	73301	73301_291944	Ttc29	Chr8 cM	Chr8:78939926-79120955(+)	tetratricopeptide repeat domain 29	Ttc29	Chr19 q11	tetratricopeptide repeat domain 29	0.403683	-0.0201351	0.0129201	-0.766409	0.156037	0.0576962	0.0564295	0.314805	0.00967879	0.7271	0.8189	0.0149103	0.0978561	-0.133218	-0.0976797	-1.38342	0.709509	0.0929474	0.12352	-0.149402	0.410391	1	1	1	22	4	0	0.00230363	15.0788	0.65655	0	1	5.99498	0.111855
500267	320502	320502_500267	Lmod3	Chr6 cM	Chr6:97215495-97229720(-)	leiomodin 3 (fetal)	Lmod3	Chr4 q34	leiomodin 3	0.449414	-0.0432891	-0.0403887	-0.839262	0.173878	0.139089	0.0521521	0.32036	0.00974796	0.755623	0.43867	0.00879955	0.108618	-0.315898	-0.142605	-1.46716	0.790209	0.22932	0.0618275	-0.211368	0.411249	1	0.780268	0.93972	11	4	0	0.00243281	2.73061	0.908755	0	1	8.04409	0.0451092
303348	237877	237877_303348	Atad5	Chr11 cM	Chr11:79980226-80026620(+)	ATPase family, AAA domain containing 5	Atad5	Chr10 q25	ATPase family, AAA domain containing 5	-0.131689	-0.103484	-0.287934	0.0613737	0.0509828	0.0793609	0.0639237	0.0925117	0.00979441	0.192246	6.65808375586355e-06	0.507065	-0.231613	-0.259028	-0.413222	-0.119946	-0.0317643	0.0520608	-0.162646	0.242693	0.411249	0.84402	0.000943275	1	14	4	0.00368251	0.00465794	14.1932	0.164359	35.8085	1.55784	20.3542	0.000143337
192357	105446	105446_192357	Gmpr2	Chr14 cM	Chr14:55909398-55916657(+)	guanosine monophosphate reductase 2	Gmpr2	Chr15 p13	guanosine monophosphate reductase 2	-0.100463	0.0251717	-0.0856086	0.105976	0.0389052	0.052518	0.0525257	0.0735784	0.00981545	0.631728	0.103135	0.149778	-0.176716	-0.0777616	-0.188557	-0.0382349	-0.0242107	0.128105	0.0173398	0.250187	0.411249	1	0.400826	1	22	4	0.00625716	0.00395495	38.3831	0.00344556	57.0895	2.33043	4.37363	0.223843
365493	78832	78832_365493	Cacul1	Chr19 cM	Chr19:60513143-60569420(-)	CDK2 associated, cullin domain 1	Cacul1	Chr1 q55	CDK2-associated, cullin domain 1	0.068831	0.0694437	0.115579	-0.049563	0.0266725	0.0397273	0.0434973	0.0517038	0.00986298	0.0804624	0.00788026	0.337763	0.0165538	-0.00842039	0.0303261	-0.150901	0.121108	0.147308	0.200833	0.0517746	0.411249	0.661019	0.102183	1	20	4	0.00274168	0.0022729	28.3576	0.0286454	43.4749	1.76913	7.62435	0.0544479
289786	192950	192950_289786	Nacad	Chr11 cM	Chr11:6547823-6556053(-)	NAC alpha domain containing	Nacad	Chr14 q21	NAC alpha domain containing	0.0934835	-0.0224179	0.118421	-0.0625108	0.0362539	0.048146	0.0486334	0.0718427	0.00992068	0.641486	0.0148927	0.384242	0.0224273	-0.116782	0.0231016	-0.20332	0.16454	0.0719467	0.213741	0.0782983	0.411249	1	0.147198	1	22	4	0.00451595	0.0031235	36.2496	0.00655421	50.9723	2.03966	8.55715	0.0357969
245981	66480	66480_245981	Rpl15	Chr14 cM	Chr14:4198710-4201873(+)	ribosomal protein L15	Rpl15	Chr15 p16	ribosomal protein L15	0.046472	-0.0227509	0.0842886	0.0341631	0.0180247	0.0269453	0.0331123	0.0296609	0.00993046	0.398482	0.0109111	0.249407	0.0111442	-0.0755628	0.0193896	-0.0239711	0.0817997	0.030061	0.149188	0.0922973	0.411249	0.969977	0.124804	1	18	4	0	0.000967332	14.4293	0.418239	0	1	15.4011	0.00150409
89783	16792	16792_89783	Laptm5	Chr4 cM	Chr4:130640627-130663459(+)	lysosomal-associated protein transmembrane 5	Laptm5	Chr5 q36	lysosomal protein transmembrane 5	-0.104278	-0.103354	0.0308498	0.289822	0.0404476	0.0549883	0.0536239	0.0779952	0.00993447	0.0601681	0.565088	0.000202483	-0.183554	-0.211129	-0.0742511	0.136954	-0.0250022	0.00442129	0.135951	0.44269	0.411249	0.597358	0.870524	0.364673	22	4	0.00298801	0.00358966	25.3772	0.114873	27.1804	1.37326	24.578	1.89175636504471e-05
100196907	56374	56374_100196907	Tmem59	Chr4 cM	Chr4:107035827-107058193(+)	transmembrane protein 59	Tmem59	Chr5	transmembrane protein 59	-0.0584159	0.0681009	-0.0465179	0.0894406	0.0226589	0.0349426	0.0382509	0.0442303	0.00993571	0.0513033	0.223938	0.0431601	-0.102827	-0.000385403	-0.121488	0.00275082	-0.0140053	0.136587	0.0284526	0.17613	0.411249	0.573692	0.574615	1	17	4	0.000821484	0.00155664	19.2863	0.114492	19.7492	1.24609	12.1038	0.00703594
362602	100177	100177_362602	Zmym6	Chr4 cM	Chr4:126971176-127018165(+)	zinc finger, MYM-type 6	Zmym6	Chr5 q36	zinc finger MYM-type containing 6	-0.0714897	-0.0148879	-0.142087	0.102635	0.0277405	0.0353405	0.0374847	0.0531498	0.0099636	0.673557	0.000150329	0.0534773	-0.12586	-0.0841539	-0.215555	-0.00153696	-0.0171194	0.0543781	-0.068618	0.206806	0.411249	1	0.00784661	1	22	4	0.00158256	0.0018144	22.0963	0.22774	28.6207	1.40097	16.2504	0.0010075
81514	16981	16981_81514	Lrrn3	Chr12 cM	Chr12:41501667-41536056(-)	leucine rich repeat protein 3, neuronal	Lrrn3	Chr6 q21	leucine rich repeat neuronal 3	-0.131555	0.0598318	-0.238429	0.0849656	0.0510502	0.0677922	0.0716001	0.0968302	0.00996691	0.377465	0.000868442	0.380231	-0.231611	-0.0730385	-0.378762	-0.104818	-0.0314985	0.192702	-0.0980952	0.274749	0.411249	0.964211	0.0268271	1	21	4	0.0149482	0.00710022	60.2181	9.67260912454505e-07	77.4246	4.42959	14.8474	0.00195181
292267	73419	73419_292267	Armt1	Chr10 cM	Chr10:4382572-4405140(+)	acidic residue methyltransferase 1	Armt1	Chr1 q11	acidic residue methyltransferase 1	-0.0658578	-0.00756674	-0.125612	0.0441085	0.0255585	0.0331738	0.0365775	0.046925	0.00997331	0.819573	0.000594446	0.347229	-0.115951	-0.0725861	-0.197303	-0.0478629	-0.0157642	0.0574526	-0.0539216	0.13608	0.411249	1	0.0210856	1	22	4	0.000429608	0.00137106	20.8047	0.289381	8.9959	1.09885	14.6282	0.00216363
316221	72726	72726_316221	Tbcc	Chr17 cM	Chr17:47201610-47202773(+)	tubulin-specific chaperone C	Tbcc	Chr9 q12	tubulin folding cofactor C	0.0797279	-0.0759787	0.0420222	-0.0698097	0.0309709	0.033332	0.036757	0.0581328	0.0100448	0.0226401	0.252938	0.229803	0.0190261	-0.141308	-0.0300202	-0.183748	0.14043	-0.0106492	0.114064	0.0441285	0.413164	0.440897	0.606037	1	22	4	7.67961859625419e-07	0.00148377	16.2476	0.575274	0.0145249	1.00015	10.1865	0.0170454
301416	67876	67876_301416	Coq10b	Chr1 cM	Chr1:55091929-55111861(+)	coenzyme Q10B	Coq10b	Chr9 q31	coenzyme Q10B	0.119328	0.103401	0.279587	0.00543388	0.0463837	0.0595437	0.0626289	0.0877623	0.0100928	0.0824641	8.03738081654712e-06	0.95063	0.0284179	-0.013302	0.156837	-0.166577	0.210239	0.220105	0.402338	0.177445	0.413778	0.666162	0.0010691	1	22	4	0.00911436	0.00547978	44.8403	0.000437004	58.6217	2.41673	22.2676	5.7378778413083e-05
315903	67958	67958_315903	U2surp	Chr9 cM	Chr9:95338951-95394049(-)	U2 snRNP-associated SURP domain containing	U2surp	Chr8 q31	U2 snRNP-associated SURP domain containing	-0.0512392	0.0686497	-0.106646	0.0932905	0.0199225	0.0504034	0.0401047	0.0504253	0.0101135	0.173196	0.00783275	0.0643031	-0.0902866	-0.030139	-0.18525	-0.00554131	-0.0121918	0.167439	-0.0280425	0.192122	0.413778	0.817899	0.101888	1	13	4	0	0.00178501	3.68626	0.930823	0	1	10.749	0.0131636
81730	235180	235180_81730	Fez1	Chr9 cM	Chr9:36733160-36790220(+)	fasciculation and elongation protein zeta 1	Fez1	Chr8 q22	fasciculation and elongation protein zeta 1	-0.0469999	-0.0194591	-0.0800753	0.0171606	0.018285	0.0265685	0.0276532	0.0353366	0.010158	0.463917	0.00378322	0.627228	-0.0828379	-0.0715325	-0.134275	-0.0520978	-0.0111619	0.0326143	-0.0258759	0.086419	0.413778	1	0.0664541	1	22	4	0	0.00099693	8.21765	0.975217	0	1	8.78219	0.0323314
100360623	544963	544963_100360623	Iqgap2	Chr13 cM	Chr13:95763685-96028788(-)	IQ motif containing GTPase activating protein 2	Iqgap2	Chr2	IQ motif containing GTPase activating protein 2	-0.148896	-0.0218214	-0.519692	0.082729	0.0579471	0.100896	0.0890086	0.104941	0.0101841	0.828774	5.2617118527321e-09	0.430497	-0.26247	-0.219575	-0.694146	-0.122951	-0.0353218	0.175932	-0.345239	0.288409	0.413778	1	3.77333370865057e-06	1	13	4	0.00436087	0.00855758	11.111	0.268176	23.3185	1.3041	38.9079	1.81545962087235e-08
60443	13855	13855_60443	Epn2	Chr11 cM	Chr11:61408075-61470513(-)	epsin 2	Epn2	Chr10 q22	epsin 2	-0.0597668	-0.0106689	-0.140028	0.00690441	0.0232603	0.0369053	0.040998	0.044639	0.0101851	0.772514	0.000636665	0.87708	-0.105356	-0.0830019	-0.220383	-0.0805863	-0.0141775	0.0616642	-0.0596738	0.0943951	0.413778	1	0.0219976	1	22	4	0.00147908	0.00196593	22.2253	0.222135	24.2605	1.32031	15.2117	0.00164439
81525	18036	18036_81525	Nfkbib	Chr7 cM	Chr7:28457676-28466069(-)	nuclear factor of kappa light polypeptide gene enhancer in B cells inhibitor, beta	Nfkbib	Chr1 q21	NFKB inhibitor beta	0.0589187	-0.0615098	0.034331	-0.0810357	0.0229561	0.0365925	0.0375171	0.0459495	0.0102705	0.0927745	0.360151	0.0778027	0.0139257	-0.13323	-0.0392012	-0.171095	0.103912	0.0102102	0.107863	0.00902376	0.414959	0.694924	0.711673	1	22	4	0	0.00175113	15.3598	0.637133	0	1	7.11757	0.0682433
362873	54712	54712_362873	Plxnc1	Chr10 cM	Chr10:94626728-94780697(-)	plexin C1	Plxnc1	Chr7 q13	plexin C1	-0.123496	-0.107557	-0.207285	-0.00813847	0.0481194	0.0900229	0.0689618	0.0851391	0.0102744	0.232177	0.00264892	0.923846	-0.217808	-0.283998	-0.342447	-0.175008	-0.029184	0.0688851	-0.072122	0.158731	0.414959	0.887788	0.0536089	1	14	4	0.00492452	0.00539671	16.3289	0.0905955	41.619	1.71289	10.2828	0.0163093
54276	18013	18013_54276	Neurod2	Chr11 cM	Chr11:98216241-98220471(-)	neurogenic differentiation 2	Neurod2	Chr10 q31	neuronal differentiation 2	0.11518	-0.0373518	0.0364602	-0.274001	0.0449037	0.0451294	0.0473508	0.0874736	0.010316	0.407863	0.441299	0.0017339	0.0271707	-0.125804	-0.0563457	-0.445446	0.20319	0.0511002	0.129266	-0.102556	0.414959	0.974797	0.782084	0.805127	21	4	0.0007967	0.00310314	24.2889	0.111795	7.50592	1.08115	9.93684	0.0191107
362636	170707	170707_362636	Usp48	Chr4 cM	Chr4:137321079-137385842(+)	ubiquitin specific peptidase 48	Usp48	Chr5 q36	ubiquitin specific peptidase 48	-0.0479526	0.073633	-0.0460565	0.0942473	0.0187092	0.0333676	0.0289803	0.0428569	0.0103758	0.0273334	0.112007	0.0278696	-0.0846219	0.00823376	-0.102857	0.0102494	-0.0112832	0.139032	0.0107439	0.178245	0.414959	0.472576	0.415999	1	21	4	0	0.00117096	7.60799	0.974227	0	1	8.48552	0.0369742
NA	15139	15139_NA	Hc	Chr2 cM	Chr2:34873343-34951450(-)	hemolytic complement	NA	NA	NA	0.570318	0.013635	-0.0350915	-1.17784	0.222518	0.189924	0.099442	0.47354	0.0103767	0.942768	0.724175	0.0128715	0.13419	-0.358609	-0.229994	-2.10596	1.00645	0.385879	0.159811	-0.249717	0.414959	1	0.968825	0.999852	11	4	0.0116584	0.0101608	20.7212	0.0042054	70.7562	3.41953	7.6313	0.0542791
315191	14114	14114_315191	Fbln1	Chr15 cM	Chr15:85090150-85170495(+)	fibulin 1	Fbln1	Chr7 q34	fibulin 1	-0.208603	0.0316083	-0.25404	0.184821	0.0814045	0.0969467	0.0963738	0.159122	0.0103907	0.744396	0.00838937	0.245438	-0.368153	-0.158404	-0.442929	-0.127053	-0.0490531	0.22162	-0.0651506	0.496695	0.414959	1	0.105663	1	22	4	0.0301533	0.0134469	78.4789	1.57946965054284e-09	79.6302	4.90922	8.73583	0.0330174
306873	68750	68750_306873	Rreb1	Chr13 cM	Chr13:37962376-38135981(+)	ras responsive element binding protein 1	Rreb1	Chr17 p12	ras responsive element binding protein 1	-0.0995788	-0.0586895	-0.15568	0.158796	0.0388738	0.0421837	0.0424132	0.0755286	0.0104193	0.16414	0.000242035	0.0355125	-0.17577	-0.141368	-0.238808	0.0107629	-0.0233876	0.0239891	-0.0725512	0.30683	0.414959	0.811335	0.0111824	1	22	4	2.12674842088931e-06	0.00213178	40.1383	0.00199861	0.0235474	1.00024	16.9987	0.000707181
64158	22142	22142_64158	Tuba1a	Chr15 cM	Chr15:98847728-98851382(-)	tubulin, alpha 1A	Tuba1a	Chr7	tubulin, alpha 1A	0.0725617	0.0290863	0.171487	-0.00950398	0.0283465	0.0385217	0.0404135	0.0537349	0.0104729	0.450211	2.20258896460556e-05	0.859612	0.0170036	-0.0464148	0.0922776	-0.114822	0.12812	0.104587	0.250696	0.0958144	0.414959	0.994354	0.00216247	1	22	4	0.00229319	0.00194766	30.2702	0.034901	41.3917	1.70624	20.6338	0.000125418
360702	22129	22129_360702	Ttc3	Chr16 cM	Chr16:94171479-94270081(+)	tetratricopeptide repeat domain 3	Ttc3	Chr11 q11	tetratricopeptide repeat domain 3	0.0487422	0.0936741	0.125166	0.0163242	0.0190447	0.0316299	0.032674	0.0369019	0.0104866	0.00306079	0.000127749	0.658224	0.0114153	0.0316806	0.0611263	-0.0560022	0.0860692	0.155668	0.189206	0.0886506	0.414959	0.220457	0.00700436	1	22	4	0	0.001206	11.8895	0.852888	0	1	18.5606	0.000336976
292569	72667	72667_292569	Zfp444	Chr7 cM	Chr7:6175429-6196103(+)	zinc finger protein 444	Zfp444	Chr1 q12	zinc finger protein 444	0.103456	-0.0766724	0.0209246	-0.0576984	0.0404306	0.0568224	0.0598556	0.0788469	0.0105019	0.17723	0.726651	0.464304	0.0242134	-0.188042	-0.0963903	-0.212236	0.182698	0.0346975	0.138239	0.0968387	0.414959	0.820959	0.970073	1	20	4	0.00833778	0.00500806	39.3725	0.000960727	62.4107	2.66033	2.59996	0.457497
315973	102632	102632_315973	Acad11	Chr9 cM	Chr9:103940923-104004855(+)	acyl-Coenzyme A dehydrogenase family, member 11	Acad11	Chr8 q32	acyl-CoA dehydrogenase family, member 11	-0.0827068	-0.0165778	-0.15246	0.128889	0.0323263	0.0488577	0.0515934	0.0581754	0.0105125	0.734377	0.00312643	0.0267244	-0.146065	-0.112337	-0.253581	0.014867	-0.0193485	0.0791815	-0.0513386	0.24291	0.414959	1	0.0589682	1	16	4	0.00257162	0.0024395	22.7546	0.0298833	43.8366	1.78052	12.7035	0.00532362
688905	382793	382793_688905	Mtx3	Chr13 cM	Chr13:92981268-92994738(+)	metaxin 3	Mtx3	Chr2 q12	metaxin 3	-0.0661235	-0.00900763	-0.0620435	-0.00462569	0.0258488	0.0479755	0.0508466	0.0480535	0.010525	0.851069	0.222385	0.923313	-0.116786	-0.103038	-0.161701	-0.0988088	-0.0154608	0.0850226	0.037614	0.0895574	0.414959	1	0.57302	1	12	4	0	0.00244175	3.89792	0.866214	0	1	1.84524	0.605141
680737	69878	69878_680737	Snrpf	Chr10 cM	Chr10:93418891-93425520(-)	small nuclear ribonucleoprotein polypeptide F	Snrpf	Chr7 q13	small nuclear ribonucleoprotein polypeptide F	-0.0636545	0.0602502	-0.122821	0.0628418	0.0248924	0.0426168	0.0389601	0.0516758	0.0105523	0.15743	0.0016189	0.223955	-0.112443	-0.0232771	-0.199181	-0.0384408	-0.0148663	0.143778	-0.0464605	0.164125	0.414959	0.801966	0.0390953	1	19	4	0	0.00178155	10.0801	0.814669	0	1	18.1409	0.000411376
302808	208884	208884_302808	Zdhhc9	ChrX cM	ChrX:47260846-47297755(-)	zinc finger, DHHC domain containing 9	Zdhhc9	ChrX q36	zinc finger DHHC-type palmitoyltransferase 9	0.063083	0.0469216	0.120391	-0.0665371	0.0246734	0.0308292	0.0315022	0.0471257	0.0105664	0.128013	0.000132546	0.157978	0.014724	-0.0135026	0.0586481	-0.158902	0.111442	0.107346	0.182135	0.0258276	0.414959	0.760763	0.00716791	1	22	4	4.70150061304673e-05	0.00129851	20.7501	0.292208	1.00526	1.01015	15.3114	0.00156899
501059	16578	16578_501059	Kif9	Chr9 cM	Chr9:110306062-110354242(+)	kinesin family member 9	Kif9	Chr8 q32	kinesin family member 9	0.138186	0.0253679	0.0700468	-0.302499	0.0540733	0.0424082	0.0393541	0.106371	0.0106026	0.549717	0.075091	0.00445789	0.0322043	-0.0577506	-0.00708593	-0.510983	0.244168	0.108486	0.147179	-0.094015	0.415389	1	0.34233	0.930349	21	4	0.00038615	0.00204109	20.5192	0.248538	4.9389	1.05196	10.4335	0.0152189
297082	75593	75593_297082	Malsu1	Chr6 cM	Chr6:49050729-49063685(+)	mitochondrial assembly of ribosomal large subunit 1	Malsu1	Chr4 q24	mitochondrial assembly of ribosomal large subunit 1	-0.0662974	-0.0932623	-0.152685	0.130281	0.0259703	0.0342761	0.0338714	0.0524593	0.0106855	0.0065102	6.5508226563395e-06	0.0130111	-0.117198	-0.160442	-0.219072	0.0274626	-0.0153966	-0.0260824	-0.0862983	0.233099	0.415445	0.297449	0.000939559	0.999852	20	4	0	0.0012979	9.28452	0.901235	0	1	23.5864	3.04735341565474e-05
NA	93707	93707_NA	Pcdhgc4	Chr18 cM	Chr18:37948132-37974926(+)	protocadherin gamma subfamily C, 4	NA	NA	NA	-0.115306	0.0315601	-0.118086	0.0718342	0.0451726	0.0998786	0.0550389	0.122917	0.0106933	0.752014	0.0319126	0.558944	-0.203843	-0.164198	-0.22596	-0.16908	-0.0267693	0.227318	-0.0102119	0.312748	0.415445	1	0.221301	1	11	4	0	0.0024249	4.01688	0.777832	0	1	5.0447	0.168553
294673	15212	15212_294673	Hexb	Chr13 cM	Chr13:97312839-97334865(-)	hexosaminidase B	Hexb	Chr2 q12	hexosaminidase subunit beta	-0.0701432	-0.0628997	0.0159487	0.198754	0.0274834	0.0310841	0.0345205	0.0505587	0.0107043	0.0430178	0.644076	8.45386801193029e-05	-0.12401	-0.123823	-0.0517101	0.0996608	-0.0162768	-0.00197611	0.0836076	0.297847	0.415445	0.54163	0.92257	0.278876	21	4	4.54067159362216e-05	0.00131144	14.8635	0.605313	0.914266	1.00923	22.9242	4.18781110075882e-05
NA	11899	11899_NA	Astn1	Chr1 cM	Chr1:158189843-158519351(+)	astrotactin 1	NA	NA	NA	-0.0894108	-0.0586037	-0.186225	-0.0448001	0.0350329	0.0869967	0.0567395	0.09622	0.0107047	0.500546	0.00103034	0.641501	-0.158074	-0.229114	-0.297433	-0.233388	-0.0207475	0.111907	-0.0750178	0.143787	0.415445	1	0.0296267	1	12	4	0.00250101	0.00376093	13.4142	0.0983708	33.432	1.50222	12.7277	0.00526397
307997	73442	73442_307997	Hspa12a	Chr19 cM	Chr19:58784182-58932086(-)	heat shock protein 12A	Hspa12a	Chr1 q55	heat shock protein family A (Hsp70) member 12A	-0.0570185	0.00736863	-0.0808605	0.0163358	0.0223488	0.0352322	0.0404374	0.0405799	0.0107323	0.834335	0.0455385	0.687272	-0.100821	-0.0616853	-0.160116	-0.0631993	-0.0132156	0.0764225	-0.00160465	0.0958709	0.415538	1	0.267299	1	22	4	3.27679723913992e-07	0.00191158	16.7458	0.54064	0.00460985	1.00005	4.89209	0.179872
24522	21408	21408_24522	Zfp354a	Chr11 cM	Chr11:50950084-50963626(+)	zinc finger protein 354A	Zfp354a	Chr10 q22	zinc finger protein 354A	-0.081606	0.0477329	-0.0673815	0.119068	0.0320289	0.0424391	0.0425619	0.0635284	0.0108377	0.260699	0.113389	0.0608961	-0.144381	-0.0354461	-0.150801	-0.00544536	-0.0188306	0.130912	0.0160382	0.243582	0.417537	0.905067	0.417837	1	22	4	0	0.00204345	12.4621	0.822487	0	1	9.20155	0.0267277
NA	319974	319974_NA	Auts2	Chr5 cM	Chr5:131466171-132572059(-)	autism susceptibility candidate 2	NA	NA	NA	-0.120462	0.150771	-0.21643	0.154877	0.0472885	0.101288	0.0706719	0.119203	0.0108534	0.136608	0.00219524	0.193852	-0.213146	-0.0477491	-0.354945	-0.0787574	-0.0277783	0.349291	-0.0779157	0.388511	0.417537	0.773729	0.047393	1	11	4	0.00429988	0.00555941	11.3851	0.122682	41.7936	1.71802	16.4977	0.000896372
363005	18521	18521_363005	Pcbp2	Chr15 cM	Chr15:102378974-102408496(+)	poly(rC) binding protein 2	Pcbp2	Chr7 q36	poly(rC) binding protein 2	-0.0473852	0.0505233	-0.0580887	0.0653266	0.018603	0.0283448	0.0283474	0.0371824	0.0108599	0.0746752	0.0404448	0.0789309	-0.0838465	-0.00503148	-0.113649	-0.00754955	-0.0109239	0.106078	-0.00252896	0.138203	0.417537	0.645211	0.251355	1	22	4	0.000715744	0.00104735	20.4817	0.30636	21.841	1.27944	11.9534	0.00754446
85432	78394	78394_85432	Ddx52	Chr11 cM	Chr11:83832888-83853914(+)	DExD box helicase 52	Ddx52	Chr10 q26	DExD-box helicase 52	-0.0534974	0.0147836	-0.105442	0.0395345	0.0210248	0.03331	0.0309214	0.0443517	0.0109436	0.657174	0.000649603	0.372722	-0.0947052	-0.0505028	-0.166047	-0.0473932	-0.0122896	0.08007	-0.0448375	0.126462	0.418079	1	0.0221375	1	22	4	0.000181006	0.00126475	14.4555	0.698955	4.07495	1.04248	14.8678	0.00193322
316325	50785	50785_316325	Hs6st1	Chr1 cM	Chr1:36107481-36145527(+)	heparan sulfate 6-O-sulfotransferase 1	Hs6st1	Chr9 q21	heparan sulfate 6-O-sulfotransferase 1	0.113988	-0.00115743	0.192665	-0.0916873	0.0448069	0.0602352	0.0636413	0.0838266	0.01096	0.984669	0.00246706	0.274055	0.0261676	-0.119216	0.06793	-0.255984	0.201807	0.116901	0.317399	0.0726099	0.418079	1	0.0506162	1	22	4	0.00972466	0.00557719	52.4036	3.243223590963e-05	64.2453	2.79684	9.99451	0.0186129
499108	170742	170742_499108	Sertad3	Chr7 cM	Chr7:27173265-27176789(+)	SERTA domain containing 3	Sertad3	Chr1 q21	SERTA domain containing 3	0.135003	-0.0439369	0.0360589	-0.28605	0.0531065	0.0601106	0.0585549	0.104103	0.0110184	0.464819	0.538017	0.0060004	0.0309159	-0.161752	-0.0787065	-0.490087	0.23909	0.0738777	0.150824	-0.0820118	0.418079	1	0.853157	0.930349	22	4	0.00501109	0.0045583	28.6415	0.0529402	38.0379	1.61389	7.92625	0.0475607
292671	266815	266815_292671	Mill1	Chr7 cM	Chr7:17979272-18000017(+)	MHC I like leukocyte 1	Mill1	Chr1 q21	MHC I like leukocyte 1	0.758783	0.00703321	0.0347922	-1.54186	0.298527	0.0626767	0.0681576	0.598401	0.0110298	0.910654	0.609725	0.00997678	0.17368	-0.115811	-0.0987943	-2.7147	1.34388	0.129877	0.168379	-0.369015	0.418079	1	0.901354	0.962689	13	4	0.00149746	0.00293686	11.3831	0.250363	22.9961	1.29864	6.80036	0.0785405
300320	214669	214669_300320	L3mbtl2	Chr15 cM	Chr15:81548090-81572516(+)	L3MBTL2 polycomb repressive complex 1 subunit	L3mbtl2	Chr7 q34	L3MBTL histone methyl-lysine binding protein 2	-0.0553495	-0.0146261	-0.0662876	0.020564	0.0217779	0.0319666	0.0307815	0.0436926	0.0110362	0.647282	0.0312802	0.637889	-0.0980334	-0.0772795	-0.126618	-0.0650718	-0.0126657	0.0480274	-0.005957	0.1062	0.418079	1	0.21881	1	22	4	0.000168337	0.00129509	18.4712	0.425039	3.77314	1.03921	4.66611	0.197944
365323	259097	259097_365323	Or51e1	Chr7 cM	Chr7:102351530-102361261(+)	olfactory receptor family 51 subfamily E member 1	Or51e1	Chr1 q32	olfactory receptor family 51 subfamily E member 1	-0.772003	-0.112652	-0.186809	1.50965	0.303775	0.0543765	0.0508714	0.607017	0.011042	0.0382934	0.000240498	0.0128825	-1.36739	-0.219228	-0.286515	0.319921	-0.176616	-0.00607582	-0.0871024	2.69939	0.418079	0.525623	0.0111426	0.999852	19	4	0.00331459	0.00355387	21.2623	0.128655	33.9731	1.51453	20.4974	0.00013386
500620	75434	75434_500620	Cimip2c	Chr5 cM	Chr5:30623395-30641433(+)	ciliary microtubule inner protein 2C	Cimip2c	Chr6 q14	ciliary microtubule inner protein 2C	0.342281	-0.016854	-0.0367773	-0.653703	0.1347	0.0552212	0.0444934	0.271571	0.0110514	0.760207	0.408476	0.016079	0.0782746	-0.125085	-0.123983	-1.18597	0.606287	0.0913775	0.0504282	-0.121434	0.418079	1	0.754975	1	20	4	3.04371933364466e-06	0.00243578	25.6332	0.059413	0.0327755	1.00033	6.83766	0.077256
114612	53817	53817_114612	Ddx39b	Chr17 cM	Chr17:35460722-35472683(+)	DEAD box helicase 39b	Ddx39b	Chr20 p12	DExD-box helicase 39B	-0.044462	-0.0385204	-0.0708823	0.0126791	0.0175056	0.031081	0.0300585	0.0370485	0.0110892	0.215214	0.0183666	0.732178	-0.0787724	-0.099438	-0.129796	-0.0599346	-0.0101517	0.0223973	-0.0119687	0.0852928	0.418421	0.871395	0.165541	1	22	4	0	0.00112055	16.595	0.551099	0	1	5.71403	0.126383
499280	69546	69546_499280	Mapk1ip1	Chr7 cM	Chr7:138437547-138447996(-)	mitogen-activated protein kinase 1 interacting protein 1	Mapk1ip1	Chr1 q41	mitogen-activated protein kinase 1 interacting protein 1	-0.0599427	-0.0297589	-0.10323	0.0169434	0.0236141	0.0323617	0.0338104	0.0465639	0.0111353	0.357798	0.00226421	0.715952	-0.106226	-0.0931867	-0.169497	-0.0743201	-0.0136598	0.033669	-0.0369625	0.108207	0.418421	0.956074	0.0481986	1	22	4	0.000604414	0.00141097	19.083	0.386731	12.9807	1.14917	9.7676	0.0206486
64360	19935	19935_64360	Mrpl23	Chr7 cM	Chr7:142086423-142094484(+)	mitochondrial ribosomal protein L23	Mrpl23	Chr1 q41	mitochondrial ribosomal protein L23	-0.102025	-0.0287509	-0.264278	0.00277689	0.0401929	0.0491312	0.0525882	0.075332	0.0111366	0.558422	5.02336187833889e-07	0.970595	-0.180801	-0.125046	-0.367349	-0.144871	-0.0232483	0.0675444	-0.161207	0.150425	0.418421	1	0.000131516	1	22	4	0.00441128	0.00322724	33.435	0.0147773	51.5516	2.06405	28.7648	2.50936081595541e-06
317259	53610	53610_317259	Nono	ChrX cM	ChrX:100473080-100492199(+)	non-POU-domain-containing, octamer binding protein	Nono	ChrX q22	non-POU domain containing, octamer-binding	-0.0803087	0.00974603	-0.133176	0.0871307	0.0316759	0.0468446	0.0484639	0.0615677	0.0112342	0.83519	0.00599708	0.15701	-0.142392	-0.0820676	-0.228164	-0.0335398	-0.0182252	0.10156	-0.0381885	0.207801	0.42113	1	0.0869973	1	20	4	0.00504481	0.00299866	50.0705	2.23396854502502e-05	64.7766	2.83903	9.09392	0.0280679
498386	231214	231214_498386	Cc2d2a	Chr5 cM	Chr5:43819715-43898317(+)	coiled-coil and C2 domain containing 2A	Cc2d2a	Chr14 q21	coiled-coil and C2 domain containing 2A	-0.132344	-0.0290242	-0.210214	0.101233	0.0522346	0.0918248	0.0773863	0.0980243	0.0112883	0.75194	0.00659912	0.301727	-0.234722	-0.208997	-0.361888	-0.0908908	-0.029966	0.150949	-0.0585397	0.293358	0.421411	1	0.0920862	1	14	4	0.00920532	0.00682607	26.7766	0.00282481	63.4866	2.73872	7.75263	0.0514106
297814	12319	12319_297814	Car8	Chr4 cM	Chr4:8143362-8239041(-)	carbonic anhydrase 8	Car8	Chr5 q13	carbonic anhydrase 8	-0.196797	0.15651	0.0729011	0.337372	0.0776779	0.0750861	0.0726034	0.151488	0.0112928	0.0371225	0.31533	0.0259431	-0.349043	0.00934445	-0.0693988	0.0404621	-0.0445514	0.303676	0.215201	0.634282	0.421411	0.519241	0.670844	1	20	4	0.00939072	0.00691874	33.1928	0.00696737	54.3658	2.19134	11.5156	0.00924101
293454	28018	28018_293454	Ubfd1	Chr7 cM	Chr7:121666398-121681417(+)	ubiquitin family domain containing 1	Ubfd1	Chr1 q36	ubiquitin family domain containing 1	0.0511232	0.0507323	0.0540188	-0.0521943	0.020189	0.0296567	0.0279279	0.0412538	0.0113338	0.087145	0.0530862	0.2058	0.0115536	-0.0073937	-0.000718993	-0.13305	0.0906928	0.108858	0.108757	0.0286617	0.421965	0.682083	0.289743	1	21	4	1.66608095173798e-06	0.00109086	18.4314	0.36213	0.0451152	1.00045	7.202	0.0657305
287822	217310	217310_287822	Hid1	Chr11 cM	Chr11:115238533-115258582(-)	HID1 domain containing	Hid1	Chr10 q32.1	HID1 domain containing	0.0787031	0.00197159	0.0713726	0.0264898	0.03109	0.0490388	0.0490649	0.0571706	0.0113588	0.96793	0.145764	0.643116	0.0177679	-0.0941426	-0.0247928	-0.0855625	0.139638	0.0980858	0.167538	0.138542	0.421965	1	0.472073	1	22	4	0.00347993	0.0029173	32.975	0.016807	41.4376	1.70758	3.64149	0.302869
84574	21804	21804_84574	Tgfb1i1	Chr7 cM	Chr7:127845963-127852884(+)	transforming growth factor beta 1 induced transcript 1	Tgfb1i1	Chr1 q37	transforming growth factor beta 1 induced transcript 1	0.0882805	-0.0689941	0.102065	-0.0370508	0.0348858	0.0364161	0.0381287	0.0658403	0.0113882	0.0581445	0.00743184	0.573613	0.0199055	-0.140368	0.0273338	-0.166095	0.156655	0.00238004	0.176796	0.0919938	0.422107	0.589088	0.0989352	1	21	4	4.76713125125855e-06	0.00165307	19.6446	0.292808	0.0706381	1.00071	11.7758	0.00819187
303828	104156	104156_303828	Etv5	Chr16 cM	Chr16:22200063-22258320(-)	ets variant 5	Etv5	Chr11 q23	ETS variant transcription factor 5	0.104461	0.1549	0.185921	-0.178805	0.0413479	0.0522443	0.0581609	0.0746952	0.0115241	0.00302766	0.00139021	0.0166752	0.0234205	0.052503	0.0719283	-0.325205	0.185501	0.257297	0.299915	-0.0324048	0.422627	0.219992	0.0349544	1	22	4	0.00530888	0.00416955	42.8046	0.000852703	46.5817	1.87202	16.5654	0.000868107
362556	72354	72354_362556	Ttc4	Chr4 cM	Chr4:106519453-106536141(-)	tetratricopeptide repeat domain 4	Ttc4	Chr5 q34	tetratricopeptide repeat domain 4	-0.0610837	-0.00943105	-0.142376	0.00259393	0.0241898	0.0376427	0.0389206	0.042668	0.0115639	0.802169	0.000254089	0.951524	-0.108495	-0.0832094	-0.218659	-0.0810338	-0.0136725	0.0643473	-0.0660926	0.0862216	0.422627	1	0.0114878	1	18	4	0.00103869	0.00158808	23.403	0.0540198	23.9365	1.31469	17.015	0.00070175
282546	239985	239985_282546	Arid1b	Chr17 cM	Chr17:5044607-5397931(+)	AT-rich interaction domain 1B	Arid1b	Chr1 q11	AT-rich interaction domain 1B	-0.0652877	-0.0851446	-0.204629	-0.0571251	0.0258594	0.0514382	0.0456463	0.0526478	0.011579	0.0978676	7.36310596322672e-06	0.277903	-0.115971	-0.185962	-0.294094	-0.160313	-0.0146043	0.0156724	-0.115163	0.0460627	0.422627	0.704012	0.00101206	1	12	4	0.000254387	0.0021656	7.89465	0.443828	5.31773	1.05616	26.233	8.52394077856915e-06
64530	12785	12785_64530	Cnbp	Chr6 cM	Chr6:87819597-87828088(-)	cellular nucleic acid binding protein	Cnbp	Chr4 q34	CCHC-type zinc finger, nucleic acid binding protein	-0.0542746	0.0673172	-0.018802	0.0566407	0.0215021	0.0350947	0.0372138	0.0413059	0.0115979	0.0550911	0.613388	0.170298	-0.0964181	-0.00146721	-0.0917397	-0.0243174	-0.0121312	0.136102	0.0541356	0.137599	0.422627	0.580069	0.903727	1	21	4	0.000828015	0.00130421	19.5835	0.296084	20.3357	1.25527	8.25659	0.040996
687633	117146	117146_687633	Ube3b	Chr5 cM	Chr5:114518668-114559230(+)	ubiquitin protein ligase E3B	Ube3b	Chr12	ubiquitin protein ligase E3B	0.0638359	-0.0130817	0.0963505	-0.0119198	0.0252907	0.0393628	0.0412513	0.0457564	0.0115999	0.739635	0.0195069	0.794473	0.0142671	-0.0902314	0.0154996	-0.101601	0.113405	0.064068	0.177202	0.077761	0.422627	1	0.170906	1	18	4	0.00112884	0.00169048	15.8258	0.324125	24.1223	1.31791	8.37763	0.0388191
315145	213956	213956_315145	Fam83f	Chr15 cM	Chr15:80556048-80584626(+)	family with sequence similarity 83, member F	Fam83f	Chr7 q34	family with sequence similarity 83, member F	0.337534	-0.0616353	0.0394742	-0.553431	0.133757	0.0488958	0.0477657	0.266889	0.0116197	0.207474	0.40857	0.0381126	0.0753752	-0.157469	-0.0541448	-1.07652	0.599692	0.0341988	0.133093	-0.0303393	0.422627	0.862464	0.75498	1	20	4	6.61776669872436e-08	0.002188	15.4339	0.493121	0.000804371	1.00001	9.3005	0.0255512
361396	74334	74334_361396	Ranbp10	Chr8 cM	Chr8:106494940-106553982(-)	RAN binding protein 10	Ranbp10	Chr19 q12	RAN binding protein 10	-0.0610538	-0.0434776	-0.0710919	0.0609935	0.0241953	0.0363972	0.0355592	0.048897	0.0116237	0.232269	0.0455808	0.212256	-0.108476	-0.114815	-0.140787	-0.0348429	-0.0136318	0.0278595	-0.00139713	0.15683	0.422627	0.887788	0.267453	1	22	4	0.00121543	0.00166984	26.303	0.0930287	22.9261	1.29746	5.09225	0.165166
362214	67134	67134_362214	Nop56	Chr2 cM	Chr2:130116350-130121233(+)	NOP56 ribonucleoprotein	Nop56	Chr3 q36	NOP56 ribonucleoprotein	-0.0768909	0.0422273	-0.0795154	0.0668913	0.0304833	0.0441918	0.0460536	0.0583114	0.0116558	0.339301	0.0842424	0.251324	-0.136637	-0.0443869	-0.169779	-0.047397	-0.0171448	0.128842	0.010748	0.18118	0.422627	0.946318	0.363205	1	22	4	0.00409424	0.00275852	37.1516	0.00500725	52.835	2.12021	6.15331	0.104385
305506	16418	16418_305506	Eif6	Chr2 cM	Chr2:155661757-155668845(-)	eukaryotic translation initiation factor 6	Eif6	Chr3 q42	eukaryotic translation initiation factor 6	0.0636348	-0.0509372	0.0155125	-0.0778127	0.025239	0.0346714	0.0353703	0.0484427	0.0116926	0.141794	0.66097	0.108212	0.0141672	-0.118892	-0.053812	-0.172759	0.113102	0.0170175	0.0848369	0.0171333	0.422627	0.78187	0.931045	1	22	4	0.0016046	0.00168704	23.6816	0.165738	31.6502	1.46306	4.54687	0.208147
298859	217378	217378_298859	Dnajc27	Chr12 cM	Chr12:4132583-4160606(+)	DnaJ heat shock protein family (Hsp40) member C27	Dnajc27	Chr6 q14	DnaJ heat shock protein family (Hsp40) member C27	-0.069115	0.0657471	-0.0150877	0.0269382	0.027415	0.0397708	0.0430998	0.0504468	0.0117	0.0983003	0.726291	0.593347	-0.122847	-0.0122022	-0.0995616	-0.0719358	-0.0153826	0.143696	0.0693863	0.125812	0.422627	0.704012	0.969847	1	22	4	0.00255182	0.00237504	26.3324	0.0923968	36.5193	1.57528	3.6323	0.304005
293186	114332	114332_293186	Lyve1	Chr7 cM	Chr7:110449814-110462160(-)	lymphatic vessel endothelial hyaluronan receptor 1	Lyve1	Chr1 q33	lymphatic vessel endothelial hyaluronan receptor 1	-0.179064	0.0492402	-0.059339	0.379852	0.0710336	0.051744	0.0482846	0.142283	0.0117077	0.341294	0.219093	0.00759189	-0.318287	-0.0521762	-0.153975	0.100983	-0.0398406	0.150657	0.035297	0.65872	0.422627	0.946581	0.569898	0.93972	21	4	0	0.0025931	11.9157	0.805216	0	1	9.06042	0.0284982
291015	18295	18295_291015	Ogn	Chr13 cM	Chr13:49761522-49777977(+)	osteoglycin	Ogn	Chr17 p14	osteoglycin	-0.773128	0.491018	-1.12241	0.45602	0.306703	0.410217	0.420606	0.576934	0.0117097	0.231318	0.00761811	0.429283	-1.37425	-0.312992	-1.94678	-0.67475	-0.172002	1.29503	-0.298033	1.58679	0.422627	0.887499	0.100362	1	22	4	0.66292	0.243741	438.329	9.01079448783725e-82	94.9631	19.8534	12.2729	0.00650448
94341	100040591	100040591_94341	Kcnj13	Chr1 cM	Chr1:87314085-87322451(-)	potassium inwardly-rectifying channel, subfamily J, member 13	Kcnj13	Chr9 q35	potassium inwardly-rectifying channel, subfamily J, member 13	-0.5005	-0.211986	-0.336582	0.949996	0.198694	0.181222	0.159253	0.379752	0.0117708	0.242097	0.0345572	0.0123626	-0.889933	-0.567174	-0.648711	0.205696	-0.111066	0.143202	-0.0244526	1.6943	0.423902	0.896541	0.230505	0.999852	19	4	0.00205211	0.0191564	15.5928	0.409619	2.40142	1.02461	8.59697	0.0351583
NA	223650	223650_NA	Eppk1	Chr15 cM	Chr15:75973337-76004395(-)	epiplakin 1	NA	NA	NA	0.325339	-0.231773	-0.0671339	-0.809961	0.129228	0.126669	0.062223	0.281022	0.0118174	0.0672862	0.280622	0.00394908	0.072056	-0.48004	-0.189089	-1.36075	0.578622	0.0164931	0.054821	-0.259169	0.424654	0.62105	0.63499	0.930349	12	4	0.00223854	0.00344219	14.73	0.0646124	33.9667	1.51439	9.66081	0.0216808
686590	232227	232227_686590	Iqsec1	Chr6 cM	Chr6:90636578-90965766(-)	IQ motif and Sec7 domain 1	Iqsec1	Chr4	IQ motif and Sec7 domain ArfGEF 1	0.112714	0.0458029	0.18417	-0.0105298	0.0448005	0.0784257	0.0750843	0.0761747	0.0118729	0.559201	0.0141733	0.890057	0.0249062	-0.107909	0.0370073	-0.159829	0.200521	0.199514	0.331332	0.13877	0.425499	1	0.14319	1	12	4	0.00574844	0.00558582	16.8609	0.0315908	54.0755	2.17749	6.5808	0.0865297
84347	12300	12300_84347	Cacng2	Chr15 cM	Chr15:77875948-78004228(-)	calcium channel, voltage-dependent, gamma subunit 2	Cacng2	Chr7 q34	calcium voltage-gated channel auxiliary subunit gamma 2	0.0844403	-0.049903	0.0745839	-0.099053	0.0335704	0.0449942	0.0455538	0.0642599	0.0118925	0.267388	0.101574	0.123209	0.0186435	-0.13809	-0.0147	-0.225	0.150237	0.0382841	0.163868	0.0268942	0.425499	0.909085	0.398423	1	22	4	0.00353052	0.00274975	31.6367	0.0242665	44.5007	1.80182	6.90589	0.0749588
361671	101631	101631_361671	Pwwp2b	Chr7 cM	Chr7:138828398-138847172(+)	PWWP domain containing 2B	Pwwp2b	Chr1 q41	PWWP domain containing 2B	0.116169	-0.144841	0.0258083	-0.172058	0.0462189	0.0507075	0.0523398	0.089542	0.0119558	0.00428466	0.621948	0.0546641	0.0255814	-0.244226	-0.0767758	-0.347557	0.206756	-0.0454563	0.128392	0.00344085	0.426398	0.244537	0.909275	1	21	4	0.00427142	0.00386952	26.8662	0.0600595	38.9919	1.63913	12.9679	0.00470655
117024	12971	12971_117024	Crym	Chr7 cM	Chr7:119785603-119801212(-)	crystallin, mu	Crym	Chr1	crystallin, mu	-0.493953	-0.148754	-0.900405	-0.0392714	0.196555	0.273516	0.303139	0.317789	0.0119693	0.586539	0.00297536	0.90165	-0.879194	-0.684834	-1.49455	-0.662127	-0.108711	0.387327	-0.306263	0.583584	0.426398	1	0.0574656	1	18	4	0.19986	0.0853294	120.127	5.94265691609486e-19	95.1063	20.4346	11.065	0.0113798
259222	208990	208990_259222	Npb	Chr11 cM	Chr11:120499303-120499919(+)	neuropeptide B	Npb	Chr10 q32.3	neuropeptide B	0.242875	0.0247787	0.0886109	-0.403892	0.0967049	0.0676696	0.0603509	0.194717	0.0120218	0.714237	0.142033	0.0380561	0.0533366	-0.107851	-0.0296747	-0.78553	0.432413	0.157409	0.206897	-0.0222535	0.427344	1	0.466116	1	21	4	0.00291373	0.00455761	18.7025	0.345871	20.1387	1.25217	5.89862	0.116648
684352	23999	23999_684352	Twf2	Chr9 cM	Chr9:106080307-106092586(+)	twinfilin actin binding protein 2	Twf2	Chr8	twinfilin actin-binding protein 2	0.181796	0.0128602	0.191301	-0.102814	0.0725919	0.105719	0.109557	0.123157	0.0122673	0.90318	0.0807892	0.403821	0.0395189	-0.194346	-0.0234275	-0.344198	0.324074	0.220066	0.406029	0.13857	0.435131	1	0.354054	1	18	4	0.0248073	0.0119966	77.3004	8.93284598099427e-11	83.8107	6.17691	3.8758	0.275192
290212	13644	13644_290212	Efs	Chr14 cM	Chr14:55153992-55163583(-)	embryonal Fyn-associated substrate	Efs	Chr15 p13	embryonal Fyn-associated substrate	-0.100902	-0.0396816	-0.209706	0.0133555	0.0403548	0.0390007	0.0495062	0.0713901	0.0124063	0.308936	2.27580745883664e-05	0.8516	-0.179996	-0.116122	-0.306737	-0.126567	-0.021808	0.0367584	-0.112676	0.153277	0.438847	0.930963	0.00220807	1	17	4	0	0.00204547	12.31	0.502404	0	1	19.241	0.000243751
304201	213027	213027_304201	Evi5l	Chr8 cM	Chr8:4216523-4258089(+)	ecotropic viral integration site 5 like	Evi5l	Chr12 p12	ecotropic viral integration site 5-like	0.104395	-0.0546354	0.166032	-0.0488782	0.041761	0.0695151	0.070776	0.0715188	0.0124252	0.431897	0.0189822	0.494334	0.0225454	-0.190882	0.0273136	-0.189053	0.186245	0.0816116	0.30475	0.0912961	0.438847	0.981954	0.168965	1	13	4	0.00434425	0.00493277	14.7904	0.0968568	42.2804	1.73251	7.99351	0.0461461
303885	100502698	100502698_303885	Rubcn	Chr16 cM	Chr16:32642072-32698121(-)	RUN domain and cysteine-rich domain containing, Beclin 1-interacting protein	Rubcn	Chr11 q22	rubicon autophagy regulator	0.0637664	0.0843812	0.116177	0.0547027	0.0255287	0.047441	0.0430795	0.0493985	0.0124956	0.0752961	0.00700055	0.268131	0.013731	-0.00860141	0.0317433	-0.0421164	0.113802	0.177364	0.200612	0.151522	0.440332	0.647853	0.0949452	1	14	4	0	0.00204826	8.27938	0.601568	0	1	10.4403	0.0151717
308415	13871	13871_308415	Ercc2	Chr7 cM	Chr7:19115942-19129619(+)	excision repair cross-complementing rodent repair deficiency, complementation group 2	Ercc2	Chr1 q21	ERCC excision repair 2, TFIIH core complex helicase subunit	-0.0540026	-0.0584126	-0.0689944	0.0379671	0.0216294	0.0380843	0.0368513	0.0465212	0.0125348	0.125086	0.0611741	0.414428	-0.0963955	-0.133056	-0.141222	-0.0532127	-0.0116097	0.0162312	0.00323293	0.129147	0.440332	0.754284	0.311143	1	19	4	0	0.00178112	7.27283	0.949632	0	1	5.37515	0.1463
NA	266692	266692_NA	Cpne1	Chr2 cM	Chr2:155913765-155953847(-)	copine I	NA	NA	NA	0.0573753	-0.14137	0.0173963	-0.125816	0.0229835	0.0532393	0.0377699	0.0593366	0.0125473	0.00792202	0.645095	0.0339742	0.0123284	-0.245718	-0.0566313	-0.242114	0.102422	-0.0370232	0.0914239	-0.00951843	0.440332	0.316124	0.922966	1	11	4	0.000591468	0.00162355	9.52911	0.216865	18.4537	1.2263	9.49601	0.0233739
288042	268882	268882_288042	Fbxo45	Chr16 cM	Chr16:32048930-32065843(-)	F-box protein 45	Fbxo45	Chr11 q22	F-box protein 45	0.048583	-0.0969383	0.0695756	-0.0390882	0.0194747	0.0514424	0.0367392	0.0514232	0.0126072	0.0595102	0.0582555	0.447178	0.0104134	-0.197764	-0.0024319	-0.139876	0.0867527	0.00388691	0.141583	0.0616994	0.441315	0.594925	0.304168	1	13	4	0	0.0013212	5.56372	0.782664	0	1	14.2275	0.00261135
360823	68420	68420_360823	Ankrd13a	Chr5 cM	Chr5:114913009-114943882(+)	ankyrin repeat domain 13a	Ankrd13a	Chr12 q16	ankyrin repeat domain 13a	-0.0586237	0.0667588	-0.0232238	0.0402154	0.0235071	0.0295749	0.0313868	0.0452744	0.0126359	0.0239906	0.459347	0.374402	-0.104697	0.00879308	-0.0847408	-0.0485209	-0.0125506	0.124724	0.0382932	0.128952	0.441315	0.44864	0.794512	1	22	4	7.71616036913796e-05	0.00139916	18.662	0.412907	1.52198	1.01545	7.23725	0.0647083
100360342	17688	17688_100360342	Msh6	Chr17 cM	Chr17:88282490-88298320(+)	mutS homolog 6	Msh6	Chr6	mutS homolog 6	-0.080494	-0.0113621	-0.0646034	0.0594201	0.0322839	0.0590844	0.0487193	0.0608781	0.0126556	0.847505	0.184829	0.32904	-0.143769	-0.127165	-0.160091	-0.0598988	-0.0172187	0.104441	0.0308846	0.178739	0.441315	1	0.527177	1	14	4	0.00222169	0.0027156	15.2593	0.122889	36.9926	1.58712	2.20138	0.531676
83619	18024	18024_83619	Nfe2l2	Chr2 cM	Chr2:75505857-75534985(-)	nuclear factor, erythroid derived 2, like 2	Nfe2l2	Chr3 q23	NFE2 like bZIP transcription factor 2	-0.0852216	0.119919	-0.00426688	0.185848	0.0342937	0.038212	0.0393062	0.0622737	0.0129533	0.00169965	0.913556	0.00284162	-0.152436	0.0450243	-0.0813056	0.0637936	-0.0180071	0.194813	0.0727719	0.307902	0.449262	0.165882	1	0.867864	21	4	1.66079131169289e-06	0.0018196	22.4341	0.168597	0.0244713	1.00024	18.445	0.000356014
499821	241520	241520_499821	Fam171b	Chr2 cM	Chr2:83642980-83713830(+)	family with sequence similarity 171, member B	Fam171b	Chr3 q24	family with sequence similarity 171, member B	-0.0449973	0.0185774	-0.0733014	0.0555603	0.0181103	0.0479922	0.0402817	0.047246	0.0129687	0.698688	0.068802	0.239604	-0.0804927	-0.0754856	-0.152252	-0.0370403	-0.00950178	0.11264	0.00564936	0.148161	0.449262	1	0.327132	1	14	4	0	0.00176501	6.85249	0.739293	0	1	4.38188	0.223072
25317	14164	14164_25317	Fgf1	Chr18 cM	Chr18:38971726-39062525(-)	fibroblast growth factor 1	Fgf1	Chr18 p11	fibroblast growth factor 1	0.116092	-0.000433898	0.0484021	-0.133269	0.0467529	0.0525314	0.042079	0.0976184	0.0130249	0.99341	0.250034	0.172189	0.0244576	-0.103394	-0.0340712	-0.324597	0.207726	0.102526	0.130875	0.0580597	0.449262	1	0.603285	1	22	4	0	0.00204495	11.2988	0.881251	0	1	3.06026	0.382428
25525	19197	19197_25525	Pspn	Chr17 cM	Chr17:57306457-57307018(-)	persephin	Pspn	Chr9 q11	persephin	0.350545	-0.108421	0.0817105	-0.682122	0.141191	0.042993	0.036949	0.281559	0.0130363	0.0116745	0.0270053	0.0154072	0.0738162	-0.192686	0.00929182	-1.23397	0.627274	-0.0241564	0.154129	-0.130277	0.449262	0.360685	0.202835	1	21	4	1.09307678573512e-07	0.00181481	15.081	0.589646	0.00152733	1.00002	20.5259	0.000132048
303592	24086	24086_303592	Tlk2	Chr11 cM	Chr11:105069633-105174785(+)	tousled-like kinase 2 (Arabidopsis)	Tlk2	Chr10 q32.1	tousled-like kinase 2	0.0380945	0.0384037	0.0967097	0.0226307	0.0153439	0.027612	0.0301297	0.0299078	0.0130387	0.164276	0.00132836	0.44924	0.00802097	-0.0157148	0.0376566	-0.0359875	0.0681679	0.0925222	0.155763	0.0812489	0.449262	0.811335	0.0342879	1	22	4	0	0.00104219	13.6248	0.753202	0	1	14.232	0.00260584
25411	12789	12789_25411	Cnga2	ChrX cM	ChrX:71035455-71053824(+)	cyclic nucleotide gated channel alpha 2	Cnga2	ChrX	cyclic nucleotide gated channel subunit alpha 2	0.432206	-0.0331834	0.0534895	-0.820861	0.174147	0.0661393	0.0599564	0.350619	0.0130703	0.615865	0.372319	0.019223	0.0908844	-0.162814	-0.064023	-1.50806	0.773527	0.0964473	0.171002	-0.133661	0.449262	1	0.722898	1	18	4	0.00312019	0.00421394	24.7519	0.0370968	27.0281	1.37039	6.48274	0.0903455
363187	64657	64657_363187	Mrps10	Chr17 cM	Chr17:47679812-47692342(+)	mitochondrial ribosomal protein S10	Mrps10	Chr9 q12	mitochondrial ribosomal protein S10	-0.10119	-0.0131243	-0.138768	0.134575	0.0407827	0.0582981	0.0582242	0.0754874	0.0130938	0.821883	0.0171562	0.0746274	-0.181123	-0.127386	-0.252885	-0.0133776	-0.0212578	0.101138	-0.0246508	0.282528	0.449262	1	0.160002	1	22	4	0.00539594	0.0041264	29.9241	0.0381909	46.1923	1.85847	7.5224	0.0569856
85333	11739	11739_85333	Slc25a4	Chr8 cM	Chr8:46660205-46664099(-)	solute carrier family 25 (mitochondrial carrier, adenine nucleotide translocator), member 4	Slc25a4	Chr16 q11	solute carrier family 25 member 4	0.0346776	0.0185298	0.0541311	-0.0236727	0.0139773	0.0249588	0.0254786	0.0295302	0.0131014	0.457837	0.0336226	0.422759	0.00728267	-0.0303886	0.0041939	-0.0815508	0.0620726	0.0674482	0.104068	0.0342054	0.449262	0.996633	0.2269	1	21	4	0.000203639	0.000762916	21.6223	0.199684	7.78673	1.08444	4.58026	0.205242
317221	213436	213436_317221	Rtl3	ChrX cM	ChrX:105880688-105884145(-)	retrotransposon Gag like 3	Rtl3	ChrX q22	retrotransposon Gag like 3	-0.813138	-0.31186	-0.897188	0.366943	0.328405	0.532323	0.475825	0.574899	0.0132856	0.557978	0.0593565	0.523296	-1.4568	-1.35519	-1.82979	-0.759838	-0.169475	0.731474	0.0354113	1.49372	0.453775	1	0.306655	1	14	4	0.501542	0.249825	164.621	3.59667444257881e-30	95.7039	23.2767	3.57513	0.311148
360757	70717	70717_360757	Medag	Chr5 cM	Chr5:149335214-149355188(+)	mesenteric estrogen dependent adipogenesis	Medag	Chr12 p11	mesenteric estrogen-dependent adipogenesis	0.299194	0.101277	0.372928	-0.0501882	0.120891	0.192237	0.172518	0.20216	0.0133268	0.598309	0.0306425	0.803934	0.0622526	-0.2755	0.0348002	-0.446415	0.536135	0.478054	0.711057	0.346039	0.453775	1	0.216859	1	13	4	0.0453821	0.0314232	33.1443	0.000126044	79.2553	4.82051	4.81217	0.186079
300384	72560	72560_300384	Naalad2	Chr9 cM	Chr9:18233247-18308834(-)	N-acetylated alpha-linked acidic dipeptidase 2	Naalad2	Chr8 q13	N-acetylated alpha-linked acidic dipeptidase 2	-0.185019	0.0404876	0.046147	0.406978	0.0747847	0.041088	0.0402089	0.148781	0.0133602	0.324433	0.251101	0.00623015	-0.331594	-0.0400433	-0.0326611	0.115373	-0.0384436	0.121019	0.124955	0.698584	0.453775	0.939962	0.604251	0.930349	20	4	0	0.0016836	10.6718	0.829273	0	1	9.28	0.0257907
308015	23844	23844_308015	Clca1	Chr3 cM	Chr3:144710298-144738537(-)	chloride channel accessory 1	Clca1	Chr2 q44	chloride channel accessory 1	-0.344313	0.13885	0.149825	0.734757	0.139259	0.0826737	0.0779379	0.275626	0.0134186	0.0930549	0.0545599	0.00768114	-0.617255	-0.0231871	-0.0029304	0.19454	-0.0713698	0.300888	0.302581	1.27497	0.453775	0.69519	0.293035	0.93972	18	4	0.0125586	0.00780037	56.4838	4.80521054807843e-07	69.2786	3.25506	15.3081	0.00157138
288647	208144	208144_288647	Dhx37	Chr5 cM	Chr5:125490922-125511185(-)	DEAH-box helicase 37	Dhx37	Chr12 q14	DEAH-box helicase 37	-0.0553812	-0.00352857	-0.180114	0.0643099	0.0224093	0.047293	0.0499942	0.0560045	0.0134606	0.940524	0.000314927	0.250845	-0.0993026	-0.0962211	-0.278101	-0.0454569	-0.0114597	0.0891639	-0.0821274	0.174077	0.453775	1	0.0134223	1	16	4	3.11993894506309e-05	0.00260744	9.77191	0.635963	0.371269	1.00373	16.34	0.000965751
362628	242700	242700_362628	Ifnlr1	Chr4 cM	Chr4:135413598-135435492(+)	interferon lambda receptor 1	Ifnlr1	Chr5 q36	interferon, lambda receptor 1	0.301231	0.0546698	0.112044	-0.584379	0.121919	0.0502456	0.0469322	0.244217	0.0134831	0.276573	0.0169696	0.0167173	0.0622742	-0.0438099	0.0200589	-1.06304	0.540188	0.153149	0.20403	-0.105722	0.453775	0.911827	0.159123	1	22	4	0.000294694	0.00237141	17.5133	0.488118	3.13074	1.03232	10.4991	0.0147667
366017	227715	227715_366017	Exosc2	Chr2 cM	Chr2:31560727-31571361(+)	exosome component 2	Exosc2	Chr3 p12	exosome component 2	-0.0638524	-0.0163302	-0.119362	-0.0245215	0.02585	0.0308586	0.03257	0.0491521	0.0135072	0.59667	0.000247549	0.617857	-0.114518	-0.0768119	-0.183198	-0.120858	-0.0131872	0.0441515	-0.055526	0.0718149	0.453775	1	0.0113105	1	21	4	0.000200537	0.00141495	19.4516	0.303234	4.22554	1.04412	15.7583	0.00127099
266807	99439	99439_266807	Duox1	Chr2 cM	Chr2:122146153-122178453(+)	dual oxidase 1	Duox1	Chr3 q35	dual oxidase 1	0.382849	0.000217166	0.0935863	-0.689031	0.155068	0.0733516	0.073475	0.312111	0.0135527	0.997638	0.202764	0.0272688	0.0789206	-0.143549	-0.050422	-1.30076	0.686777	0.143984	0.237595	-0.0773049	0.453775	1	0.550063	1	20	4	0.00577284	0.00552449	39.6975	0.000861767	39.9352	1.66487	6.10513	0.106606
502525	67713	67713_502525	Dnajc19	Chr3 cM	Chr3:34111429-34135503(-)	DnaJ heat shock protein family (Hsp40) member C19	Dnajc19	Chr2 q24	DnaJ heat shock protein family (Hsp40) member C19	-0.0644151	0.0404033	-0.0318211	0.101184	0.0261101	0.0388445	0.0408527	0.0496107	0.0136227	0.298279	0.436026	0.0413935	-0.11559	-0.0357305	-0.111891	0.00394916	-0.0132403	0.116537	0.0482488	0.19842	0.453775	0.922697	0.777628	1	22	4	0.000344051	0.00193532	22.2829	0.219666	5.44607	1.0576	5.61524	0.131906
171460	66667	66667_171460	Hspbap1	Chr16 cM	Chr16:35590745-35648847(+)	Hspb associated protein 1	Hspbap1	Chr11 q22	HSPB1 associated protein 1	0.0827327	-0.0619409	0.0234064	-0.106472	0.0335535	0.0369722	0.0371059	0.0665435	0.0136748	0.0938686	0.528172	0.109592	0.016969	-0.134405	-0.0493198	-0.236894	0.148496	0.0105234	0.0961326	0.0239514	0.453775	0.69732	0.847438	1	21	4	5.80032415649648e-05	0.00144735	12.2166	0.786846	1.16956	1.01183	7.93493	0.0473758
60563	15460	15460_60563	Hr	Chr14 cM	Chr14:70789652-70810988(+)	lysine demethylase and nuclear receptor corepressor	Hr	Chr15 p11	HR, lysine demethylase and nuclear receptor corepressor	0.108934	-0.0686375	0.0925264	-0.235524	0.0441903	0.046232	0.0472786	0.0918873	0.013697	0.137641	0.0503421	0.0103716	0.0223227	-0.159251	-0.000137993	-0.41562	0.195545	0.0219756	0.185191	-0.0554285	0.453775	0.774406	0.281377	0.962689	21	4	0.000940862	0.00299552	19.2463	0.314581	9.51651	1.10517	10.8652	0.0124777
293449	233813	233813_293449	Vwa3a	Chr7 cM	Chr7:120338541-120404965(+)	von Willebrand factor A domain containing 3A	Vwa3a	Chr1 q36	von Willebrand factor A domain containing 3A	-0.188416	0.0562903	-0.177609	0.270199	0.0764498	0.0884978	0.0905229	0.145445	0.0137178	0.524735	0.0497585	0.0632054	-0.338255	-0.117162	-0.355031	-0.0148673	-0.0385769	0.229743	-0.000187409	0.555265	0.453775	1	0.279663	1	21	4	0.0170045	0.0103381	46.9143	0.000125612	68.5288	3.17751	7.87414	0.0486857
287608	20922	20922_287608	Supt4a	Chr11 cM	Chr11:87628378-87634449(+)	SPT4A, DSIF elongation factor subunit	Supt4h1	Chr10 q26	SPT4 homolog, DSIF elongation factor subunit	-0.0804987	0.0313807	-0.0946702	0.0651857	0.0326628	0.0488439	0.0574646	0.0454688	0.0137189	0.520568	0.099465	0.151677	-0.144517	-0.0643516	-0.207299	-0.0239316	-0.0164809	0.127113	0.0179583	0.154303	0.453775	1	0.394695	1	13	4	2.21156324000496e-07	0.00164903	8.07326	0.526781	0.00484815	1.00005	5.69671	0.127335
24788	20322	20322_24788	Sord	Chr2 cM	Chr2:122065320-122095818(+)	sorbitol dehydrogenase	Sord	Chr3 q35	sorbitol dehydrogenase	-0.0856525	0.0263851	-0.125369	-0.00721423	0.0347541	0.0482756	0.0515632	0.0649786	0.0137192	0.584686	0.0150417	0.911597	-0.153769	-0.0682332	-0.226431	-0.13457	-0.0175358	0.121003	-0.0243074	0.120141	0.453775	1	0.147765	1	22	4	0.00455606	0.00355211	34.2925	0.0115877	45.2801	1.82749	8.52586	0.0363066
24803	22318	22318_24803	Vamp2	Chr11 cM	Chr11:68979354-68983207(+)	vesicle-associated membrane protein 2	Vamp2	Chr10 q24	vesicle-associated membrane protein 2	0.128398	-0.0919497	0.121996	-0.156618	0.0521037	0.0565963	0.0560477	0.0981759	0.0137293	0.104235	0.0295073	0.110649	0.0262762	-0.202876	0.0121443	-0.34904	0.230519	0.018977	0.231847	0.0358027	0.453775	0.719693	0.212344	1	21	4	0.00758686	0.00424548	49.0204	5.98744126875822e-05	68.3737	3.16193	14.0313	0.00286281
299246	76260	76260_299246	Ttc8	Chr12 cM	Chr12:98886833-98949497(+)	tetratricopeptide repeat domain 8	Ttc8	Chr6 q32	tetratricopeptide repeat domain 8	-0.0600259	0.0181695	-0.0740237	0.0410862	0.0243741	0.0339641	0.0377311	0.0445113	0.0137899	0.592677	0.049777	0.355981	-0.107798	-0.0483989	-0.147975	-0.0461544	-0.0122535	0.0847378	-7.21076e-05	0.128327	0.453775	1	0.279663	1	21	4	0	0.00165383	12.499	0.769027	0	1	4.66388	0.19813
316573	227325	227325_316573	Dner	Chr1 cM	Chr1:84347560-84673942(-)	delta/notch-like EGF repeat containing	Dner	Chr9 q35	delta/notch-like EGF repeat containing	0.082596	0.0837783	0.151862	0.0642379	0.0335454	0.0576194	0.0560936	0.0624272	0.0138081	0.145947	0.00678344	0.303478	0.0168482	-0.0291536	0.0419204	-0.0581172	0.148344	0.19671	0.261803	0.186593	0.453775	0.78368	0.0931608	1	13	4	0.00153975	0.00283142	10.8092	0.289013	24.5857	1.32601	9.20864	0.0266418
691193	66126	66126_691193	Elof1	Chr9 cM	Chr9:22024285-22028468(-)	ELF1 homolog, elongation factor 1	Elof1	Chr8 q13	elongation factor 1	0.0651148	-0.0285909	0.0865349	-0.0582195	0.026448	0.0322494	0.0336689	0.0509784	0.0138168	0.375318	0.0101647	0.253437	0.0132777	-0.0917985	0.0205451	-0.158135	0.116952	0.0346167	0.152525	0.0416964	0.453775	0.962004	0.119978	1	22	4	0.000940708	0.00137609	23.6534	0.166713	21.605	1.27559	11.3883	0.00980136
362286	23856	23856_362286	Dido1	Chr2 cM	Chr2:180299757-180351792(-)	death inducer-obliterator 1	Dido1	Chr3 q43	death inducer-obliterator 1	-0.0531309	-0.0225748	-0.187858	0.0949404	0.0215837	0.0504612	0.0352338	0.0512397	0.0138312	0.654608	9.72760822244777e-08	0.0639011	-0.0954343	-0.121477	-0.256915	-0.00548751	-0.0108276	0.0763273	-0.118801	0.195368	0.453775	1	3.56549266713452e-05	1	14	4	0	0.00141197	2.29981	0.993483	0	1	29.2709	1.96432867084832e-06
690369	16169	16169_690369	Il15ra	Chr2 cM	Chr2:11709992-11738796(+)	interleukin 15 receptor, alpha chain	Il15ra	Chr17 q12.2	interleukin 15 receptor subunit alpha	0.24904	-0.0220886	0.269824	-0.103749	0.101171	0.177549	0.140803	0.208849	0.0138324	0.900992	0.0553238	0.619356	0.0507495	-0.370078	-0.00614456	-0.513085	0.447331	0.325901	0.545792	0.305588	0.453775	1	0.295694	1	14	4	0.0356769	0.0225654	56.2388	1.85193911500095e-08	77.1452	4.37545	4.52704	0.209891
499780	73737	73737_499780	Bbln	Chr2 cM	Chr2:32269120-32271877(-)	bublin coiled coil protein	Bbln	Chr3 p12	bublin coiled coil protein	0.345903	-0.106177	0.692882	-0.202417	0.14053	0.2294	0.209611	0.230785	0.0138391	0.643474	0.000947849	0.380443	0.0704688	-0.555793	0.282053	-0.654747	0.621337	0.343438	1.10371	0.249913	0.453775	1	0.0284078	1	14	4	0.0938729	0.047153	128.849	8.02083107782097e-23	93.113	14.5201	14.2264	0.0026126
24650	18763	18763_24650	Pkd1	Chr17 cM	Chr17:24768808-24815482(+)	polycystin 1, transient receptor potential channel interacting	Pkd1	Chr10 q12	polycystin 1, transient receptor potential channel interacting	-0.160874	-0.0673068	-0.310699	-0.145027	0.0654132	0.114248	0.096907	0.118481	0.0139189	0.555776	0.00134521	0.220933	-0.289081	-0.29123	-0.500633	-0.377246	-0.0326664	0.156616	-0.120765	0.0871917	0.453775	1	0.0344533	1	14	4	0.0160432	0.0106456	34.644	0.000143587	72.6591	3.65752	16.4349	0.000923389
295934	76969	76969_295934	Chst1	Chr2 cM	Chr2:92430052-92445595(+)	carbohydrate sulfotransferase 1	Chst1	Chr3 q31	carbohydrate sulfotransferase 1	0.0819258	-0.0961219	-0.0356516	-0.162741	0.033352	0.0418377	0.0432242	0.0637313	0.0140338	0.0215904	0.409481	0.0106631	0.016557	-0.178122	-0.120369	-0.287652	0.147295	-0.0141216	0.0490662	-0.03783	0.453775	0.433416	0.755438	0.966689	22	4	0.00387495	0.00266025	37.0004	0.00523984	53.7037	2.16	13.4112	0.00382666
299982	68839	68839_299982	Ankrd46	Chr15 cM	Chr15:36477814-36496937(-)	ankyrin repeat domain 46	Ankrd46	Chr7 q22	ankyrin repeat domain 46	-0.11941	-0.0169388	-0.219353	0.0699156	0.0486164	0.0675855	0.0702375	0.0921026	0.014043	0.802102	0.00179007	0.447789	-0.214696	-0.149404	-0.357016	-0.110602	-0.0241233	0.115526	-0.08169	0.250433	0.453775	1	0.0414101	1	22	4	0.0155307	0.0067429	100.453	1.82940792327284e-13	81.8611	5.51303	10.6723	0.0136366
309527	12642	12642_309527	Ch25h	Chr19 cM	Chr19:34451183-34452548(-)	cholesterol 25-hydroxylase	Ch25h	Chr1 q53	cholesterol 25-hydroxylase	-0.291801	-0.111924	-0.2086	0.573173	0.118822	0.121731	0.118577	0.23599	0.0140576	0.35787	0.0785436	0.0151487	-0.524688	-0.350513	-0.441006	0.110641	-0.0589147	0.126666	0.0238059	1.0357	0.453775	0.956074	0.349357	1	22	4	0.0419699	0.0201118	68.7002	7.48921883575013e-08	80.8615	5.22506	7.34511	0.0616746
690253	225655	225655_690253	Prelid3a	Chr18 cM	Chr18:67597936-67612905(+)	PRELI domain containing 3A	Prelid3a	Chr18 q12.1	PRELI domain containing 3A	-0.0888542	-0.10572	-0.121707	0.0400492	0.0361937	0.0476332	0.0488103	0.0713761	0.01409	0.0264559	0.0126502	0.574729	-0.159793	-0.199079	-0.217374	-0.0998454	-0.0179158	-0.0123603	-0.0260405	0.179944	0.453775	0.469672	0.134441	1	22	4	0.00511448	0.00320454	38.0931	0.00376497	55.9776	2.27157	8.07486	0.0444896
294027	12821	12821_294027	Col17a1	Chr19 cM	Chr19:47634783-47680460(-)	collagen, type XVII, alpha 1	Col17a1	Chr1 q54	collagen type XVII alpha 1 chain	-0.521242	0.0200804	0.0740848	1.13602	0.212362	0.11382	0.111841	0.426673	0.0141084	0.859962	0.507708	0.00775595	-0.937464	-0.203003	-0.14512	0.299759	-0.105019	0.243164	0.29329	1.97229	0.453775	1	0.831307	0.93972	20	4	0.0304028	0.0155959	72.7865	3.22745540471335e-09	79.4747	4.87205	8.2866	0.0404454
117108	76898	76898_117108	B3gat1	Chr9 cM	Chr9:26644813-26672646(+)	beta-1,3-glucuronyltransferase 1	B3gat1	Chr8 q13	beta-1,3-glucuronyltransferase 1	-0.0726829	-0.0341565	-0.131776	-0.0177363	0.0296164	0.0427285	0.0437404	0.0597854	0.0141222	0.424067	0.00258939	0.766721	-0.13073	-0.117903	-0.217506	-0.134913	-0.0146357	0.0495898	-0.0460469	0.0994408	0.453775	0.97924	0.0525331	1	22	4	0.00234221	0.00275345	24.12	0.151134	27.595	1.38112	10.9293	0.0121145
50565	29818	29818_50565	Hspb7	Chr4 cM	Chr4:141148090-141152621(+)	heat shock protein family, member 7 (cardiovascular)	Hspb7	Chr5 q36	heat shock protein family B (small) member 7	-0.549461	-0.0389378	-0.0751648	1.1025	0.223919	0.0495104	0.0426019	0.446916	0.014134	0.431599	0.0776723	0.0136284	-0.988333	-0.135976	-0.158663	0.226562	-0.110588	0.0581007	0.00833333	1.97844	0.453775	0.981954	0.347849	1	20	4	0	0.000952052	24.1526	0.0862246	0	1	8.71688	0.0333018
29360	20363	20363_29360	Selenop	Chr15 cM	Chr15:3300249-3309992(+)	selenoprotein P	Selenop	Chr2 q16	selenoprotein P	-0.0894771	0.102055	-0.0286879	0.181842	0.0364756	0.0463244	0.0467556	0.0674142	0.0141644	0.0275914	0.539499	0.00698862	-0.160968	0.0112607	-0.120327	0.0497127	-0.0179862	0.192849	0.0629513	0.313972	0.453775	0.474549	0.85451	0.937157	22	4	0.00238522	0.00296444	21.5982	0.250312	27.1059	1.37185	12.195	0.00674412
296137	12235	12235_296137	Bub1	Chr2 cM	Chr2:127643036-127673785(-)	BUB1, mitotic checkpoint serine/threonine kinase	Bub1	Chr3 q36	BUB1 mitotic checkpoint serine/threonine kinase	0.220014	0.000548973	-0.0035523	-0.44207	0.0896986	0.052276	0.0443545	0.178202	0.0141746	0.991621	0.936167	0.0131119	0.0442075	-0.10191	-0.0904856	-0.79134	0.39582	0.103008	0.083381	-0.0927992	0.453775	1	1	0.999852	21	4	9.02381618992536e-05	0.000914177	12.6036	0.762292	1.80185	1.01835	6.5177	0.0889671
293960	22682	22682_293960	Zfand5	Chr19 cM	Chr19:21249642-21264204(+)	zinc finger, AN1-type domain 5	Zfand5	Chr1 q51	zinc finger AN1-type containing 5	0.0566469	-0.0427318	0.112106	0.052547	0.0231038	0.0344857	0.0404829	0.0409363	0.0142127	0.215303	0.00561907	0.199272	0.0113642	-0.110323	0.0327611	-0.0276866	0.101929	0.024859	0.191451	0.132781	0.453775	0.871395	0.0842554	1	19	4	0.000650231	0.00184646	19.6746	0.184775	12.111	1.1378	18.674	0.000319277
366518	230979	230979_366518	Tnfrsf14	Chr4 cM	Chr4:155006390-155013020(-)	tumor necrosis factor receptor superfamily, member 14 (herpesvirus entry mediator)	Tnfrsf14	Chr5 q36	TNF receptor superfamily member 14	-0.189263	-0.110818	-0.117726	0.481782	0.0772146	0.0625795	0.0507124	0.163987	0.0142408	0.0765887	0.020263	0.00330409	-0.340601	-0.233471	-0.21712	0.160374	-0.0379253	0.0118358	-0.0183314	0.80319	0.453775	0.653182	0.1748	0.920366	19	4	0.00135025	0.00326296	11.9329	0.6841	12.7135	1.14565	18.548	0.000339008
289287	83924	83924_289287	Gpr137b	Chr13 cM	Chr13:13532205-13568599(-)	G protein-coupled receptor 137B	Gpr137b	Chr17 q12.3	G protein-coupled receptor 137B	-0.0827666	0.0286282	0.0149205	0.107183	0.0337669	0.0517151	0.0543602	0.0661578	0.0142415	0.579869	0.783719	0.105209	-0.148949	-0.0727315	-0.0916235	-0.0224841	-0.0165846	0.129988	0.121465	0.23685	0.453775	1	1	1	13	4	0.00191892	0.0033505	13.5905	0.137655	26.3843	1.35841	3.94281	0.267706
298676	76866	76866_298676	Morn1	Chr4 cM	Chr4:155171034-155229962(+)	MORN repeat containing 1	Morn1	Chr5 q36	MORN repeat containing 1	-0.104121	-0.0313844	-0.161744	0.0200694	0.0424801	0.0604361	0.0634057	0.0825382	0.0142444	0.603552	0.0107432	0.807887	-0.18738	-0.149837	-0.286017	-0.141703	-0.020861	0.0870682	-0.0374714	0.181841	0.453775	1	0.123569	1	20	4	0.00391403	0.00388826	22.5374	0.126673	38.6758	1.63068	7.98803	0.0462598
114504	17703	17703_114504	Msx3	Chr7 cM	Chr7:139626070-139629001(-)	msh homeobox 3	Msx3	Chr1 q41	msh homeobox 3	0.395207	0.0568259	-0.00696987	-0.72347	0.161241	0.0538679	0.0265243	0.318995	0.0142449	0.291466	0.792726	0.0233312	0.0791796	-0.0487532	-0.0589566	-1.34869	0.711234	0.162405	0.0450168	-0.0982515	0.453775	0.919703	1	1	20	4	1.93436803242252e-06	0.000829208	12.8016	0.687207	0.0402959	1.0004	6.56267	0.0872234
301957	66793	66793_301957	Clxn	Chr16 cM	Chr16:14724315-14786925(+)	calaxin	Clxn	Chr11	calaxin	-0.352388	0.189153	-0.310652	0.261816	0.14378	0.193445	0.200903	0.265208	0.014251	0.328168	0.122036	0.323541	-0.634192	-0.189993	-0.704414	-0.257983	-0.0705833	0.568299	0.0831096	0.781614	0.453775	0.942938	0.432905	1	22	4	0.11755	0.0521609	120.36	3.58833560073324e-17	83.3813	6.01732	5.52032	0.137428
24225	12064	12064_24225	Bdnf	Chr2 cM	Chr2:109505045-109557352(+)	brain derived neurotrophic factor	Bdnf	Chr3 q34	brain-derived neurotrophic factor	0.238675	-0.107735	0.311669	-0.0938137	0.0974504	0.130331	0.134526	0.184106	0.0143177	0.408448	0.0205151	0.610358	0.0476755	-0.36318	0.0480026	-0.454656	0.429674	0.147709	0.575336	0.267028	0.45385	0.974797	0.175507	1	22	4	0.0637721	0.0258269	92.0812	6.09618355635112e-12	88.0505	8.36853	7.87767	0.0486087
363288	16560	16560_363288	Kif1a	Chr1 cM	Chr1:92943186-93029673(-)	kinesin family member 1A	Kif1a	Chr9 q36	kinesin family member 1A	0.114096	-0.0237624	0.230244	-0.0490123	0.04659	0.083529	0.0725668	0.0871665	0.0143274	0.776042	0.00150951	0.573923	0.0227818	-0.187476	0.0880152	-0.219856	0.205411	0.139951	0.372472	0.121831	0.45385	1	0.0371636	1	14	4	0.00651522	0.00588802	19.8632	0.0305733	51.1962	2.04902	12.4874	0.00588695
365985	229949	229949_365985	Ak5	Chr3 cM	Chr3:152168461-152373992(-)	adenylate kinase 5	Ak5	Chr2	adenylate kinase 5	-0.160484	-0.0449862	-0.324242	0.0274215	0.0655488	0.0942865	0.10134	0.107588	0.0143528	0.633275	0.00137643	0.79882	-0.288957	-0.229784	-0.522865	-0.183448	-0.0320105	0.139812	-0.125619	0.238291	0.45385	1	0.0349544	1	18	4	0.0195734	0.00981371	60.2072	1.07898738801966e-07	80.7948	5.20693	12.516	0.00580932
192110	18991	18991_192110	Pou3f1	Chr4 cM	Chr4:124551439-124554448(+)	POU domain, class 3, transcription factor 1	Pou3f1	Chr5 q36	POU class 3 homeobox 1	0.154898	-0.0638721	0.00416649	-0.20661	0.0632844	0.0724644	0.07658	0.121121	0.0143791	0.378087	0.956611	0.0880415	0.030863	-0.2059	-0.145928	-0.444003	0.278933	0.0781556	0.154261	0.030782	0.45385	0.964796	1	1	21	4	0.0119967	0.00830727	35.163	0.00592162	52.8037	2.11881	3.8944	0.273095
314306	238317	238317_314306	Mideas	Chr12 cM	Chr12:84195950-84265655(-)	mitotic deacetylase associated SANT domain protein	Mideas	Chr6 q31	mitotic deacetylase associated SANT domain protein	-0.0754389	-0.0812934	-0.119816	-0.0631916	0.0308257	0.0377892	0.0399239	0.0589577	0.0143943	0.0314577	0.00268992	0.283804	-0.135856	-0.155359	-0.198066	-0.178747	-0.0150216	-0.00722793	-0.0415669	0.0523634	0.45385	0.493094	0.0541199	1	20	4	0	0.0021799	14.775	0.541176	0	1	14.5938	0.00219881
24667	19043	19043_24667	Ppm1b	Chr17 cM	Chr17:85264169-85331419(+)	protein phosphatase 1B, magnesium dependent, beta isoform	Ppm1b	Chr6 q12	protein phosphatase, Mg2+/Mn2+ dependent, 1B	0.0403723	0.0567985	0.108981	0.0283582	0.0165011	0.0279542	0.0328562	0.0304526	0.0144191	0.0421698	0.000910237	0.351737	0.00803082	0.00200926	0.0445836	-0.0313278	0.0727138	0.111588	0.173378	0.0880442	0.45385	0.538335	0.0277513	1	22	4	0	0.00125096	11.8909	0.852817	0	1	16.3347	0.000968171
497921	380701	380701_497921	Slc47a2	Chr11 cM	Chr11:61192457-61233686(-)	solute carrier family 47, member 2	Slc47a2	Chr10 q22	solute carrier family 47 member 2	0.36462	0.0317146	-0.011348	-0.6759	0.149069	0.0967124	0.107474	0.310148	0.0144459	0.742967	0.915909	0.0293106	0.07245	-0.157838	-0.221993	-1.28378	0.656791	0.221268	0.199297	-0.0680216	0.45385	1	1	1	15	4	0.00383892	0.0078991	13.4436	0.265323	18.4203	1.22579	5.59609	0.133003
685004	104099	104099_685004	Itga9	Chr9 cM	Chr9:118435777-118730071(+)	integrin alpha 9	Itga9	Chr8 q32	integrin subunit alpha 9	0.107387	0.185927	0.0294873	-0.124091	0.0439506	0.0751375	0.0423562	0.0900102	0.014551	0.0133428	0.48632	0.168008	0.0212458	0.0386599	-0.0535294	-0.300508	0.193529	0.333193	0.112504	0.0523257	0.455163	0.369909	0.815344	1	13	4	0	0.00185745	6.59119	0.679598	0	1	12.5211	0.00579538
366206	57329	57329_366206	Otor	Chr2 cM	Chr2:142920393-142923633(+)	otoraplin	Otor	Chr3 q41	otoraplin	0.422926	0.0297599	0.0457743	-0.892483	0.173152	0.0398651	0.0303274	0.345219	0.0145855	0.455357	0.131213	0.00973044	0.083554	-0.0483743	-0.0136664	-1.5691	0.762298	0.107894	0.105215	-0.215866	0.455163	0.996633	0.448906	0.962689	17	4	0	0.000831682	12.49	0.487933	0	1	8.38917	0.0386175
300675	76568	76568_300675	Ift46	Chr9 cM	Chr9:44683074-44704011(+)	intraflagellar transport 46	Ift46	Chr8 q22	intraflagellar transport 46	-0.0518848	-0.0516278	-0.0941535	0.0731655	0.0212495	0.0280278	0.0291812	0.0410343	0.0146182	0.0654719	0.00125311	0.0745811	-0.093533	-0.106561	-0.151348	-0.00726028	-0.0102367	0.00330564	-0.0369593	0.153591	0.455163	0.617694	0.0331381	1	21	4	0.000753151	0.00116421	23.2344	0.141774	21.4452	1.273	12.4683	0.00593973
294079	69104	69104_294079	Marchf5	Chr19 cM	Chr19:37184942-37199550(+)	membrane associated ring-CH-type finger 5	Marchf5	Chr1 q53	membrane associated ring-CH-type finger 5	0.0537573	-0.00206674	0.089889	0.00983384	0.0220265	0.0330771	0.0360871	0.0411192	0.014664	0.950178	0.0127424	0.810986	0.0105861	-0.0668966	0.0191596	-0.0707584	0.0969286	0.0627631	0.160618	0.0904261	0.455163	1	0.135159	1	22	4	0.00146014	0.00153222	28.0385	0.0614718	31.8722	1.46783	9.19058	0.0268614
NA	69123	69123_NA	Eci3	Chr13 cM	Chr13:35130597-35147793(-)	enoyl-Coenzyme A delta isomerase 3	NA	NA	NA	-0.769562	0.0249509	0.0398031	1.44542	0.315396	0.16226	0.054973	0.649003	0.0146878	0.877791	0.469036	0.0259375	-1.38773	-0.293074	-0.067942	0.173402	-0.151397	0.342976	0.147548	2.71745	0.455163	1	0.801999	1	12	4	0.00228953	0.0034653	10.0999	0.258088	33.2054	1.49713	5.75621	0.124092
288657	66627	66627_288657	Ogfod2	Chr5 cM	Chr5:124250384-124253544(+)	2-oxoglutarate and iron-dependent oxygenase domain containing 2	Ogfod2	Chr12 q15	2-oxoglutarate and iron-dependent oxygenase domain containing 2	0.0566309	-0.0777078	-0.0148896	-0.0456319	0.0232299	0.0320991	0.031901	0.0457758	0.0147749	0.0154834	0.640682	0.318834	0.0111012	-0.140621	-0.0774144	-0.135351	0.102161	-0.0147947	0.0476351	0.044087	0.455163	0.378564	0.920099	1	22	4	1.47969032056374e-07	0.00121834	15.4009	0.634281	0.00322819	1.00003	6.50071	0.0896344
361052	71891	71891_361052	Cdadc1	Chr14 cM	Chr14:59796837-59835408(-)	cytidine and dCMP deaminase domain containing 1	Cdadc1	Chr15 p12	cytidine and dCMP deaminase domain containing 1	-0.043734	0.0340475	-0.0641053	0.0589257	0.0179427	0.0270218	0.0287588	0.0342215	0.0147921	0.207669	0.0258094	0.0850898	-0.0789009	-0.0189143	-0.120471	-0.00814733	-0.00856699	0.0870093	-0.00773909	0.125999	0.455163	0.862576	0.199018	1	20	4	0	0.000945164	6.81734	0.976623	0	1	11.7695	0.00821596
308901	20821	20821_308901	Trim21	Chr7 cM	Chr7:102207127-102214689(-)	tripartite motif-containing 21	Trim21	Chr1 q32	tripartite motif-containing 21	-0.117294	-0.0943305	-0.0364591	0.136402	0.0481256	0.0570186	0.0509337	0.0957925	0.0147992	0.0980501	0.474105	0.154467	-0.211619	-0.206085	-0.136287	-0.0513481	-0.02297	0.0174239	0.063369	0.324151	0.455163	0.704012	0.806923	1	22	4	0.00260113	0.0034184	20.7906	0.290109	24.5557	1.32548	4.83544	0.184251
171056	13051	13051_171056	Cx3cr1	Chr9 cM	Chr9:119877749-119897362(-)	C-X3-C motif chemokine receptor 1	Cx3cr1	Chr8 q32	C-X3-C motif chemokine receptor 1	-0.0973226	0.064247	0.0353308	0.217857	0.0399357	0.0473266	0.0419548	0.0778229	0.0148103	0.174615	0.399723	0.00511992	-0.175595	-0.0285115	-0.0468991	0.0653266	-0.0190502	0.157006	0.117561	0.370387	0.455163	0.819092	0.747678	0.930349	22	4	0	0.00221007	17.0648	0.518654	0	1	10.3497	0.0158159
100362121	107986	107986_100362121	Ddb2	Chr2 cM	Chr2:91041917-91067327(-)	damage specific DNA binding protein 2	Ddb2	Chr3	damage specific DNA binding protein 2	-0.0838739	0.0111781	-0.113801	0.0745684	0.0344205	0.0379381	0.0379685	0.068878	0.0148204	0.768269	0.00272422	0.278979	-0.151337	-0.0631792	-0.188218	-0.0604299	-0.0164109	0.0855353	-0.0393844	0.209567	0.455163	1	0.0544646	1	21	4	0.000513319	0.00199553	18.463	0.360209	8.15025	1.08873	11.3367	0.0100376
288480	231872	231872_288480	Aimp2	Chr5 cM	Chr5:143839522-143846657(-)	aminoacyl tRNA synthetase complex-interacting multifunctional protein 2	Aimp2	Chr12 p11	aminoacyl tRNA synthetase complex-interacting multifunctional protein 2	0.0812281	-0.0616821	-0.00995036	-0.127826	0.0333391	0.043201	0.0466865	0.0619392	0.0148335	0.153352	0.831225	0.0390435	0.0158846	-0.146354	-0.101454	-0.249224	0.146572	0.0229903	0.0815535	-0.00642705	0.455163	0.794482	1	1	21	4	0.00399878	0.00277607	35.0737	0.00608407	53.6079	2.15554	6.37556	0.0947013
353304	228812	228812_353304	Pigu	Chr2 cM	Chr2:155120163-155199344(-)	phosphatidylinositol glycan anchor biosynthesis, class U	Pigu	Chr3 q41	phosphatidylinositol glycan anchor biosynthesis, class U	0.0429547	-0.0352688	0.0266541	-0.0601866	0.0176341	0.0258774	0.0275922	0.0334699	0.0148552	0.172908	0.334044	0.07214	0.00839253	-0.0859876	-0.0274257	-0.125786	0.0775169	0.01545	0.0807338	0.00541309	0.455163	0.817899	0.688312	1	20	4	0	0.000782757	15.5287	0.486306	0	1	7.70911	0.0524222
117521	244891	244891_117521	Scaper	Chr9 cM	Chr9:55457163-55845403(-)	S phase cyclin A-associated protein in the ER	Scaper	Chr8 q24	S-phase cyclin A-associated protein in the ER	-0.0936331	0.0103596	-0.101866	0.0428133	0.0384444	0.0715663	0.0616996	0.0726699	0.0148692	0.884904	0.0987387	0.555762	-0.168983	-0.129908	-0.222795	-0.0996171	-0.0182835	0.150627	0.019063	0.185244	0.455163	1	0.392982	1	14	4	0.00385408	0.00419397	17.2518	0.0689739	42.1903	1.72981	3.32081	0.344756
298947	30955	30955_298947	Pik3cg	Chr12 cM	Chr12:32223472-32258658(-)	phosphatidylinositol-4,5-bisphosphate 3-kinase catalytic subunit gamma	Pik3cg	Chr6 q16	phosphatidylinositol-4,5-bisphosphate 3-kinase, catalytic subunit gamma	-0.113934	-0.0496818	-0.0293158	0.290566	0.0467892	0.052332	0.0635706	0.10383	0.0148898	0.342439	0.644689	0.00513453	-0.205639	-0.152251	-0.153912	0.0870624	-0.0222289	0.052887	0.0952803	0.49407	0.455163	0.946581	0.922966	0.930349	22	4	0.000118357	0.00209844	10.4998	0.914366	1.33073	1.01349	10.2067	0.0168884
362245	66734	66734_362245	Map1lc3a	Chr2 cM	Chr2:155118284-155119993(+)	microtubule-associated protein 1 light chain 3 alpha	Map1lc3a	Chr3 q41	microtubule-associated protein 1 light chain 3 alpha	0.103728	-0.0595036	0.177704	-0.081231	0.0426056	0.0545174	0.0566673	0.0820105	0.0149076	0.275071	0.00171318	0.321932	0.0202228	-0.166356	0.066638	-0.241969	0.187234	0.0473486	0.28877	0.0795066	0.455163	0.911827	0.040726	1	22	4	0.00682251	0.00434177	37.782	0.00413881	57.2562	2.33952	15.1306	0.00170838
362304	26429	26429_362304	Orc5	Chr5 cM	Chr5:22691478-22755358(-)	origin recognition complex, subunit 5	Orc5	Chr4 q11	origin recognition complex, subunit 5	-0.0661106	0.00817909	-0.0824401	-0.000825633	0.0271603	0.038088	0.0412949	0.0513784	0.0149293	0.829969	0.045893	0.987179	-0.119344	-0.066472	-0.163377	-0.101525	-0.0128774	0.0828302	-0.00150364	0.0998741	0.455163	1	0.268425	1	22	4	0.00230674	0.00210712	30.6245	0.0318001	37.5955	1.60245	5.77458	0.123108
25366	11481	11481_25366	Acvr2b	Chr9 cM	Chr9:119231184-119264061(+)	activin receptor IIB	Acvr2b	Chr8 q32	activin A receptor type 2B	-0.114583	0.0264811	-0.130946	-0.000669725	0.0471039	0.0604144	0.0612115	0.0922649	0.0149921	0.661151	0.0324167	0.994208	-0.206905	-0.091929	-0.250918	-0.181506	-0.0222616	0.144891	-0.0109734	0.180166	0.455921	1	0.223269	1	22	4	0.00767185	0.00500801	37.6822	0.00426615	54.3052	2.18843	7.17147	0.0666286
294048	83490	83490_294048	Pik3ap1	Chr19 cM	Chr19:41260980-41373541(-)	phosphoinositide-3-kinase adaptor protein 1	Pik3ap1	Chr1 q54	phosphoinositide-3-kinase adaptor protein 1	-0.122261	-0.0137659	0.0458176	0.206415	0.0502687	0.0630324	0.0657298	0.105617	0.0150094	0.827122	0.485765	0.0506568	-0.220786	-0.137307	-0.0830104	-0.000590236	-0.0237363	0.109775	0.174646	0.413421	0.455921	1	0.815077	1	20	4	0.00306392	0.00421521	20.3009	0.206973	24.4426	1.3235	7.09278	0.0689986
305472	216505	216505_305472	Pik3ip1	Chr11 cM	Chr11:3280731-3292971(+)	phosphoinositide-3-kinase interacting protein 1	Pik3ip1	Chr14 q21	phosphoinositide-3-kinase interacting protein 1	-0.11737	0.00237974	-0.229569	0.0236479	0.0483234	0.0660809	0.0695643	0.0918066	0.0151469	0.971272	0.000966498	0.796728	-0.212082	-0.127136	-0.365913	-0.15629	-0.0226581	0.131896	-0.0932258	0.203585	0.458809	1	0.0287397	1	22	4	0.0139931	0.00680915	82.5689	3.0323906611948e-10	73.8157	3.81909	12.6697	0.00540818
310909	229877	229877_310909	Rap1gds1	Chr3 cM	Chr3:138631663-138780962(-)	RAP1, GTP-GDP dissociation stimulator 1	Rap1gds1	Chr2 q44	Rap1 GTPase-GDP dissociation stimulator 1	0.080532	0.00703282	0.130731	-0.0419781	0.0331688	0.0463769	0.0483014	0.0610756	0.0151845	0.879467	0.00679809	0.491885	0.0155224	-0.0838642	0.0360624	-0.161684	0.145542	0.0979299	0.2254	0.0777278	0.458809	1	0.0932465	1	22	4	0.0044051	0.00304359	35.6754	0.00776299	52.5602	2.10793	7.94794	0.0471
291787	225182	225182_291787	Rbbp8	Chr18 cM	Chr18:11766333-11876264(+)	retinoblastoma binding protein 8, endonuclease	Rbbp8	Chr18 p13	RB binding protein 8, endonuclease	0.0817937	0.016172	0.0925509	-0.0737327	0.0336913	0.0437752	0.0485638	0.0621998	0.0151931	0.711804	0.0566814	0.235853	0.0157601	-0.0696257	-0.00263239	-0.195642	0.147827	0.10197	0.187734	0.0481767	0.458809	1	0.299737	1	19	4	2.78902171862873e-06	0.00115323	19.9019	0.175729	0.0558462	1.00056	5.47277	0.140277
309465	68214	68214_309465	Gsto2	Chr19 cM	Chr19:47853973-47874763(+)	glutathione S-transferase omega 2	Gsto2	Chr1 q54	glutathione S-transferase omega 2	0.162399	-0.000391063	0.0389608	-0.272816	0.0669445	0.0645891	0.0639097	0.133115	0.0152712	0.995169	0.542112	0.0404153	0.0311908	-0.126983	-0.0862999	-0.533716	0.293608	0.126201	0.164221	-0.0119157	0.458809	1	0.855915	1	21	4	0.00543779	0.00528483	30.8763	0.0206756	35.7985	1.5576	4.28224	0.232556
287867	207607	207607_287867	Ccdc40	Chr11 cM	Chr11:119119398-119156064(+)	coiled-coil domain containing 40	Ccdc40	Chr10 q32.3	coiled-coil domain 40 molecular ruler complex subunit	0.219817	0.0467224	0.0588049	-0.389311	0.0906173	0.0804926	0.077157	0.180967	0.0152757	0.561607	0.445973	0.0314536	0.0422107	-0.11104	-0.0924201	-0.743999	0.397424	0.204485	0.21003	-0.034623	0.458809	1	0.786019	1	21	4	0.00914622	0.00775199	34.1539	0.0080202	42.7328	1.7462	4.94912	0.175561
24654	18795	18795_24654	Plcb1	Chr2 cM	Chr2:134628084-135317178(+)	phospholipase C, beta 1	Plcb1	Chr3 q36	phospholipase C beta 1	0.060917	0.0241305	0.125574	-0.00803558	0.0251471	0.0391128	0.0403582	0.0528626	0.0154172	0.537271	0.00186154	0.87918	0.0116296	-0.0525293	0.046473	-0.111644	0.110204	0.10079	0.204674	0.0955733	0.458809	1	0.0424644	1	21	4	4.48969118959216e-06	0.00216235	19.3145	0.310784	0.0608197	1.00061	11.2001	0.0106918
361879	218460	218460_361879	Wdr41	Chr13 cM	Chr13:95112852-95159821(+)	WD repeat domain 41	Wdr41	Chr2 q12	WD repeat domain 41	-0.0475993	0.0239541	-0.0223334	0.0234625	0.0196514	0.0290409	0.0307624	0.0387157	0.0154273	0.409463	0.467841	0.544502	-0.0861152	-0.032965	-0.0826266	-0.052419	-0.00908334	0.0808731	0.0379598	0.0993439	0.458809	0.975683	0.801613	1	22	4	0.00062099	0.00124856	20.6937	0.295146	15.6358	1.18534	1.92163	0.58883
83685	12338	12338_83685	Capn6	ChrX cM	ChrX:142585232-142610408(-)	calpain 6	Capn6	ChrX q33	calpain 6	-0.162186	0.101014	0.0566803	0.335769	0.0669892	0.0390524	0.033212	0.13403	0.0154744	0.00969191	0.0878926	0.0122392	-0.293483	0.0244729	-0.00841403	0.0730743	-0.03089	0.177556	0.121775	0.598464	0.458809	0.337555	0.371102	0.999852	22	4	0	0.0012731	11.0414	0.892591	0	1	14.2845	0.00254235
498456	218739	218739_498456	Sntn	Chr14 cM	Chr14:8786615-8798887(-)	sentan, cilia apical structure protein	Sntn	Chr15 p16	sentan, cilia apical structure protein	0.361857	0.0240397	0.0480883	-0.743935	0.149468	0.0506085	0.0645281	0.305029	0.0154797	0.634777	0.456133	0.0147321	0.0689039	-0.0751512	-0.0783845	-1.34178	0.654809	0.123231	0.174561	-0.146089	0.458809	1	0.792192	1	15	4	3.66937273440382e-06	0.00156658	15.0078	0.182141	0.0546689	1.00055	6.38858	0.0941616
288985	72999	72999_288985	Insig2	Chr1 cM	Chr1:121232082-121260318(-)	insulin induced gene 2	Insig2	Chr13 q11	insulin induced gene 2	-0.0642783	0.0109748	-0.159612	-0.0178793	0.0265535	0.0382903	0.0398979	0.0504798	0.0154904	0.774402	6.32024389439584e-05	0.723199	-0.116322	-0.0640728	-0.237811	-0.116818	-0.0122343	0.0860225	-0.081414	0.0810594	0.458809	1	0.00428996	1	22	4	0.00186064	0.0020942	23.4829	0.172709	29.4497	1.41743	22.9661	4.10459352875109e-05
58949	19204	19204_58949	Ptafr	Chr4 cM	Chr4:132291378-132309994(+)	platelet-activating factor receptor	Ptafr	Chr5 q36	platelet-activating factor receptor	-0.138121	-0.063079	-0.0567889	0.397414	0.0570717	0.0813376	0.0738001	0.119704	0.0155149	0.438032	0.441599	0.000900236	-0.249979	-0.222498	-0.201434	0.162799	-0.0262625	0.0963399	0.0878567	0.632029	0.458809	0.986992	0.782229	0.645586	15	4	0	0.00571906	5.89	0.880602	0	1	12.1375	0.00692652
25164	12579	12579_25164	Cdkn2b	Chr4 cM	Chr4:89224536-89229276(-)	cyclin dependent kinase inhibitor 2B	Cdkn2b	Chr5 q32	cyclin-dependent kinase inhibitor 2B	-0.237521	-0.112646	-0.0419759	0.491967	0.0981492	0.0691564	0.0629193	0.197985	0.0155204	0.103345	0.504684	0.0129599	-0.42989	-0.24819	-0.165295	0.103923	-0.0451524	0.0228986	0.0813437	0.88001	0.458809	0.718352	0.8292	0.999852	22	4	0.0073961	0.0056514	34.6468	0.0104677	48.0854	1.92624	9.54679	0.0228387
408206	71522	71522_408206	Ggt6	Chr11 cM	Chr11:72326352-72329226(+)	gamma-glutamyltransferase 6	Ggt6	Chr10 q24	gamma-glutamyl transferase 6	0.301454	0.0598258	0.0118989	-0.560565	0.124592	0.0566662	0.0461133	0.250747	0.0155405	0.291079	0.796379	0.0253793	0.0572585	-0.0512379	-0.0784815	-1.05202	0.54565	0.17089	0.102279	-0.06911	0.458809	0.919703	1	1	22	4	0	0.00227021	13.8065	0.741614	0	1	6.5913	0.0861308
252962	18685	18685_252962	Phtf1	Chr3 cM	Chr3:103875426-103914806(+)	putative homeodomain transcription factor 1	Phtf1	Chr2 q34	putative homeodomain transcription factor 1	0.0456052	0.0202676	0.0648824	0.0455552	0.018849	0.0255516	0.0271093	0.035043	0.0155418	0.427658	0.0166948	0.193607	0.00866183	-0.0298125	0.0117491	-0.0231277	0.0825486	0.0703478	0.118016	0.114238	0.458809	0.97924	0.157531	1	22	4	6.8226061494857e-05	0.000816374	20.4924	0.305792	2.33739	1.02393	9.44079	0.0239697
362774	380780	380780_362774	Serpina11	Chr12 cM	Chr12:103946502-103956216(-)	serine (or cysteine) peptidase inhibitor, clade A (alpha-1 antiproteinase, antitrypsin), member 11	Serpina11	Chr6 q32	serpin family A member 11	0.302802	0.179406	0.234582	-0.520788	0.125152	0.108657	0.105703	0.23491	0.0155428	0.0987152	0.026469	0.0266255	0.057509	-0.0335588	0.0274084	-0.981203	0.548095	0.392371	0.441756	-0.0603722	0.458809	0.704012	0.201004	1	14	4	0.0105446	0.00802923	25.3506	0.00471914	64.6461	2.82854	7.49964	0.0575677
79113	14191	14191_79113	Fgr	Chr4 cM	Chr4:132701406-132729204(+)	FGR proto-oncogene, Src family tyrosine kinase	Fgr	Chr5 q36	FGR proto-oncogene, Src family tyrosine kinase	-0.21365	-0.117121	-0.112681	0.459306	0.0883097	0.0557894	0.0506696	0.172981	0.0155495	0.035787	0.0261593	0.00792537	-0.386733	-0.226466	-0.211992	0.120269	-0.0405656	-0.00777569	-0.0133704	0.798343	0.458809	0.515605	0.200591	0.93972	19	4	0.0019418	0.00326438	15.8941	0.389124	19.3907	1.24055	11.5735	0.00899674
301227	83433	83433_301227	Trem2	Chr17 cM	Chr17:48653429-48659304(+)	triggering receptor expressed on myeloid cells 2	Trem2	Chr9 q12	triggering receptor expressed on myeloid cells 2	-0.119455	-0.0402842	0.0628918	0.31035	0.049414	0.0426416	0.0439158	0.0952474	0.0156301	0.344803	0.152116	0.00112059	-0.216305	-0.12386	-0.0231816	0.123669	-0.0226057	0.0432918	0.148965	0.497031	0.459611	0.947292	0.480834	0.684558	22	4	0.00106943	0.0021907	20.1101	0.326657	13.6608	1.15822	17.7317	0.000499603
362095	70239	70239_362095	Gtf3c5	Chr2 cM	Chr2:28456257-28473291(-)	general transcription factor IIIC, polypeptide 5	Gtf3c5	Chr3 p12	general transcription factor IIIC subunit 5	-0.0926467	0.0319657	-0.0810234	0.0733869	0.0383356	0.0487111	0.0505567	0.0749129	0.0156608	0.511676	0.109017	0.327269	-0.167783	-0.0635062	-0.180113	-0.0734397	-0.0175102	0.127438	0.0180658	0.220214	0.459611	1	0.411565	1	22	4	0.00701043	0.00368845	50.5675	6.19224104837174e-05	66.025	2.94334	4.21203	0.23946
688536	435528	435528_688536	Glyatl3	Chr17 cM	Chr17:41215509-41225241(-)	glycine-N-acyltransferase-like 3	Glyatl3	Chr9 q13	glycine-N-acyltransferase-like 3	-0.641575	-0.0949364	-0.10145	1.28036	0.265537	0.110393	0.118681	0.533085	0.0156861	0.389796	0.392655	0.0163145	-1.16202	-0.311302	-0.334062	0.235538	-0.121131	0.121429	0.131161	2.32519	0.459611	0.967469	0.741823	1	12	4	0.00864707	0.0109273	12.39	0.134634	39.7283	1.65915	6.55749	0.0874225
294228	15040	15040_294228	H2-T23	Chr17 cM	Chr17:36340869-36343593(-)	histocompatibility 2, T region locus 23	RT1-S3	Chr20 p12	RT1 class Ib, locus S3	-0.144765	-0.186225	-0.271786	0.309772	0.0599169	0.0974772	0.101968	0.11842	0.0156882	0.0560758	0.00768979	0.00889988	-0.2622	-0.377277	-0.471641	0.0776731	-0.0273296	0.00482688	-0.0719318	0.541871	0.459611	0.582071	0.100823	0.93972	16	4	0	0.0100114	7.44981	0.826515	0	1	10.4182	0.015326
100361928	319998	319998_100361928	Tmem198	Chr1 cM	Chr1:75456176-75462349(+)	transmembrane protein 198	Tmem198	Chr9	transmembrane protein 198	0.270922	-0.162557	0.381606	-0.270525	0.112255	0.18487	0.165241	0.193674	0.0158027	0.379237	0.0209219	0.162473	0.0509052	-0.524896	0.0577395	-0.65012	0.490938	0.199782	0.705472	0.10907	0.459638	0.964796	0.177331	1	14	4	0.057057	0.0301513	87.7303	1.5078987680214e-14	90.2713	10.2789	8.58549	0.0353412
25705	21417	21417_25705	Zeb1	Chr18 cM	Chr18:5591860-5775467(+)	zinc finger E-box binding homeobox 1	Zeb1	Chr17 q12.1	zinc finger E-box binding homeobox 1	-0.0857473	0.0839561	-0.0623324	0.106449	0.0355294	0.0503741	0.0554115	0.0673502	0.0158038	0.0955832	0.260632	0.113987	-0.155384	-0.0147752	-0.170937	-0.0255553	-0.0161109	0.182687	0.0462722	0.238453	0.459638	0.700445	0.615089	1	21	4	0.0055248	0.00399492	34.109	0.00812832	50.0209	2.00084	7.1819	0.0663204
361995	70767	70767_361995	Prpf3	Chr3 cM	Chr3:95737436-95763197(-)	pre-mRNA processing factor 3	Prpf3	Chr2 q34	pre-mRNA processing factor 3	-0.0856526	0.0321183	-0.0119786	0.0882676	0.0354995	0.0497044	0.051977	0.0654814	0.0158312	0.518159	0.817735	0.177665	-0.15523	-0.0653006	-0.113852	-0.0400736	-0.0160749	0.129537	0.0898944	0.216609	0.459638	1	1	1	21	4	0.00521708	0.00355321	37.2658	0.00309688	54.332	2.18972	2.28762	0.514897
303394	237898	237898_303394	Usp32	Chr11 cM	Chr11:84875268-85030987(-)	ubiquitin specific peptidase 32	Usp32	Chr10 q26	ubiquitin specific peptidase 32	0.0770068	0.037907	0.157774	0.00658127	0.031925	0.043867	0.0456949	0.0628125	0.0158604	0.387513	0.000554887	0.916553	0.0144348	-0.0480707	0.0682131	-0.116529	0.139579	0.123885	0.247334	0.129692	0.459638	0.967469	0.020115	1	22	4	0.00492585	0.00291444	47.4497	0.000181681	58.47	2.4079	14.0362	0.00285632
309175	104252	104252_309175	Cdc42ep2	Chr19 cM	Chr19:5967584-5974844(-)	CDC42 effector protein 2	Cdc42ep2	Chr1 q43	CDC42 effector protein 2	0.14069	-0.0687787	0.158074	-0.213577	0.0583371	0.0669859	0.0663317	0.111772	0.0158798	0.304531	0.0171681	0.0560259	0.026351	-0.200069	0.0280665	-0.432645	0.255028	0.0625112	0.288082	0.00549132	0.459638	0.927118	0.160002	1	22	4	0.00877742	0.00637762	36.9819	0.005269	52.7517	2.11648	10.4108	0.0153787
113940	63986	63986_113940	Gmfg	Chr7 cM	Chr7:28136894-28147655(+)	glia maturation factor, gamma	Gmfg	Chr1 q21	glia maturation factor, gamma	-0.203487	-0.00423006	0.0350939	0.383466	0.0844569	0.0601592	0.0560842	0.168142	0.0159804	0.943943	0.531488	0.0225717	-0.36902	-0.12214	-0.0748291	0.0539137	-0.0379548	0.11368	0.145017	0.713018	0.459638	1	0.849365	1	22	4	0.00558021	0.00450721	32.4965	0.0191896	43.129	1.75836	6.38099	0.094476
498297	226744	226744_498297	Cnst	Chr1 cM	Chr1:179374009-179455043(+)	consortin, connexin sorting protein	Cnst	Chr13 q26	consortin, connexin sorting protein	-0.0993252	0.047928	-0.270363	0.00635554	0.0412285	0.0687852	0.0615938	0.0690883	0.0159902	0.485942	1.13632804119377e-05	0.926705	-0.180132	-0.0868885	-0.391085	-0.129055	-0.0185188	0.182744	-0.149642	0.141766	0.459638	1	0.00138834	1	13	4	0.0044824	0.00402548	19.2886	0.0228475	54.0671	2.17709	27.248	5.22305604170127e-06
300253	75705	75705_300253	Eif4b	Chr15 cM	Chr15:101982208-102005608(+)	eukaryotic translation initiation factor 4B	Eif4b	Chr7 q36	eukaryotic translation initiation factor 4B	-0.0535424	0.00174875	-0.113062	0.0729058	0.0222254	0.0323869	0.0368884	0.0398745	0.0159935	0.956939	0.00217696	0.0674926	-0.0971033	-0.0617285	-0.185362	-0.00524686	-0.00998144	0.065226	-0.0407617	0.151058	0.459638	1	0.0472457	1	22	4	0.00136645	0.00163183	21.1774	0.27056	27.1126	1.37198	11.0105	0.0116694
246136	73744	73744_246136	Man2c1	Chr9 cM	Chr9:57037953-57049497(+)	mannosidase, alpha, class 2C, member 1	Man2c1	Chr8 q24	mannosidase, alpha, class 2C, member 1	-0.0450673	-0.0353332	-0.103807	-0.0120073	0.0187083	0.0323529	0.0319863	0.0407473	0.0159984	0.274781	0.00117309	0.76824	-0.0817348	-0.0987438	-0.166499	-0.0918705	-0.00839978	0.0280773	-0.0411146	0.0678559	0.459638	0.911827	0.0319289	1	22	4	6.27601898702964e-05	0.0013923	19.3382	0.371284	1.21428	1.01229	12.7152	0.00529482
310553	24088	24088_310553	Tlr2	Chr3 cM	Chr3:83743579-83749045(-)	toll-like receptor 2	Tlr2	Chr2 q34	toll-like receptor 2	-0.171081	-0.118819	-0.0180929	0.426811	0.0710429	0.0746828	0.072089	0.140821	0.0160343	0.111613	0.801829	0.00243845	-0.310322	-0.265194	-0.159385	0.150807	-0.0318393	0.0275565	0.123199	0.702815	0.459638	0.735954	1	0.832825	22	4	0.0124085	0.00766209	38.6711	0.00315391	57.9004	2.37532	12.0129	0.00733899
301005	23918	23918_301005	Impdh2	Chr9 cM	Chr9:108437635-108442776(+)	inosine monophosphate dehydrogenase 2	Impdh2	Chr8 q32	inosine monophosphate dehydrogenase 2	-0.043686	-0.0506533	-0.0714869	0.0208147	0.0181434	0.0258927	0.0285074	0.0332637	0.0160481	0.0504327	0.0121534	0.53148	-0.0792463	-0.101402	-0.12736	-0.0443809	-0.00812561	9.55093823124392e-05	-0.0156133	0.0860103	0.459638	0.571524	0.131707	1	22	4	0	0.000915053	11.7793	0.858419	0	1	7.53964	0.0565485
297865	319901	319901_297865	Dsel	Chr1 cM	Chr1:111786432-111792648(-)	dermatan sulfate epimerase-like	Dsel	Chr13 p13	dermatan sulfate epimerase-like	0.07832	-0.00489214	0.101747	-0.101674	0.0325283	0.0350441	0.038384	0.060709	0.0160511	0.888976	0.00803115	0.0939787	0.0145657	-0.0735773	0.0265154	-0.220661	0.142074	0.063793	0.176978	0.0173136	0.459638	1	0.103005	1	21	4	0	0.0016002	9.65023	0.917633	0	1	9.46896	0.0236639
298784	268973	268973_298784	Nlrc4	Chr17 cM	Chr17:74733254-74766140(-)	NLR family, CARD domain containing 4	Nlrc4	Chr6 q13	NLR family, CARD domain containing 4	-0.208958	-0.0796898	-0.0228647	0.357404	0.0867963	0.0951737	0.0983271	0.186729	0.0160645	0.402419	0.816121	0.0556171	-0.379075	-0.266227	-0.215582	-0.00857841	-0.0388399	0.106847	0.169853	0.723386	0.459638	0.972812	1	1	15	4	0.00225854	0.00828853	8.155	0.699356	9.78285	1.10844	4.38095	0.223158
499157	75744	75744_499157	Svip	Chr7 cM	Chr7:51646919-51655766(-)	small VCP/p97-interacting protein	Svip	Chr1 q22	small VCP interacting protein	-0.0538761	0.0606712	-0.0505015	0.0156795	0.0223824	0.0316417	0.032978	0.0447845	0.0160811	0.0551814	0.125678	0.726257	-0.0977448	-0.00134538	-0.115137	-0.0720965	-0.0100073	0.122688	0.0141341	0.103455	0.459638	0.580163	0.439865	1	20	4	0.000627604	0.00124867	16.0833	0.44716	16.4325	1.19664	11.3974	0.00975989
303037	70385	70385_303037	Spdl1	Chr11 cM	Chr11:34700017-34724468(-)	spindle apparatus coiled-coil protein 1	Spdl1	Chr10 q12	spindle apparatus coiled-coil protein 1	0.187109	0.151256	0.130408	-0.409205	0.077766	0.0525515	0.0531701	0.156683	0.0161262	0.00399908	0.0141802	0.00900973	0.0346902	0.0482565	0.026197	-0.716298	0.339527	0.254255	0.23462	-0.102113	0.459638	0.237993	0.14319	0.93972	21	4	0.0025174	0.0024741	27.2522	0.0544714	38.6385	1.62969	13.0621	0.00450425
654482	234912	234912_654482	Cfap300	Chr9 cM	Chr9:8021673-8042824(-)	cilia and flagella associated protein 300	Cfap300	Chr8 q11	cilia and flagella associated protein 300	0.140443	0.0982329	0.257898	-0.0968035	0.0583756	0.0835315	0.0791388	0.113127	0.016135	0.239596	0.00111882	0.392162	0.0260288	-0.0654859	0.102789	-0.318529	0.254857	0.261952	0.413007	0.124922	0.459638	0.894207	0.0310148	1	21	4	0.00874814	0.00757982	29.0168	0.0343714	44.699	1.80828	10.638	0.0138536
316426	67198	67198_316426	Spats2l	Chr1 cM	Chr1:57813321-57987553(+)	spermatogenesis associated, serine-rich 2-like	Spats2l	Chr9 q31	spermatogenesis associated, serine-rich 2-like	0.0606677	-0.00279343	0.095049	-0.0102469	0.0252442	0.0316952	0.0327945	0.0482674	0.0162509	0.92977	0.00375166	0.831877	0.0111899	-0.064915	0.030773	-0.104849	0.110145	0.0593281	0.159325	0.0843554	0.462143	1	0.0663932	1	22	4	0	0.0013523	14.2323	0.713827	0	1	10.5688	0.0143011
64668	17195	17195_64668	Mbl2	Chr19 cM	Chr19:30210342-30217087(+)	mannose-binding lectin (protein C) 2	Mbl2	Chr1 q52	mannose binding lectin 2	0.497883	-0.0373437	0.00720273	-0.942492	0.207356	0.046205	0.0497242	0.414158	0.0163459	0.418965	0.884826	0.0228649	0.0914723	-0.127904	-0.0902549	-1.75423	0.904294	0.0532165	0.10466	-0.130758	0.463591	0.978557	1	1	16	4	0	0.00154774	8.0173	0.783777	0	1	7.7401	0.0516999
362472	211660	211660_362472	Cspp1	Chr1 cM	Chr1:10108212-10206993(+)	centrosome and spindle pole associated protein 1	Cspp1	Chr5 q11	centrosome and spindle pole associated protein 1	-0.0678885	0.132992	-0.00532635	0.0687884	0.0282869	0.0398573	0.0423779	0.0535942	0.0163953	0.000847783	0.89998	0.199315	-0.12333	0.0548732	-0.0883856	-0.0362542	-0.0124471	0.211111	0.0777329	0.173831	0.463591	0.115579	1	1	22	4	0.000662043	0.0019875	18.5679	0.418875	9.5517	1.1056	14.9197	0.00188653
315219	72962	72962_315219	Tymp	Chr15 cM	Chr15:89256134-89261242(-)	thymidine phosphorylase	Tymp	Chr7 q34	thymidine phosphorylase	0.144253	-0.124763	-0.0849103	-0.282002	0.0601339	0.0846126	0.0816346	0.122117	0.016446	0.140342	0.298281	0.0209283	0.0263927	-0.290601	-0.244911	-0.521347	0.262113	0.0410748	0.0750906	-0.0426569	0.463591	0.778472	0.653627	1	13	4	0.00458844	0.00730835	18.4308	0.0304916	29.1123	1.41068	11.5262	0.00919564
300741	110119	110119_300741	Mpi	Chr9 cM	Chr9:57451539-57460046(-)	mannose phosphate isomerase	Mpi	Chr8 q24	mannose phosphate isomerase	-0.0793424	-0.044716	-0.0963802	0.0702657	0.0330763	0.0448814	0.0475827	0.062598	0.0164503	0.319097	0.0428126	0.261653	-0.144171	-0.132682	-0.189641	-0.0524241	-0.014514	0.04325	-0.00311996	0.192956	0.463591	0.935803	0.258285	1	20	4	0.00387634	0.00299309	33.208	0.00693505	47.7538	1.91402	4.71202	0.19414
360955	17160	17160_360955	Man2b2	Chr5 cM	Chr5:36964265-36987997(-)	mannosidase 2, alpha B2	Man2b2	Chr14 q21	mannosidase, alpha, class 2B, member 2	-0.0629337	-0.0145294	-0.0273455	0.0251387	0.02624	0.0593253	0.0585809	0.0544943	0.0164676	0.806525	0.640643	0.644577	-0.114363	-0.130805	-0.142162	-0.0816682	-0.0115042	0.101746	0.0874709	0.131946	0.463591	1	0.920099	1	18	4	0	0.00238961	10.289	0.740762	0	1	0.365498	0.947274
171408	67880	67880_171408	Dcxr	Chr11 cM	Chr11:120616225-120618107(-)	dicarbonyl L-xylulose reductase	Dcxr	Chr10	dicarbonyl and L-xylulose reductase	-0.122843	-0.117322	-0.237246	0.0119374	0.0512249	0.0622098	0.0646796	0.0915466	0.0164803	0.0593068	0.000244444	0.896252	-0.223241	-0.239251	-0.364015	-0.167491	-0.0224436	0.00460675	-0.110476	0.191365	0.463591	0.593605	0.0112243	1	18	4	0.00378173	0.00422973	19.4451	0.14863	35.2104	1.54346	13.7169	0.00331703
313506	20460	20460_313506	Stil	Chr4 cM	Chr4:114857356-114900393(+)	Scl/Tal1 interrupting locus	Stil	Chr5 q35	STIL, centriolar assembly protein	0.212249	0.282255	0.267695	-0.454197	0.088522	0.137401	0.0666931	0.164674	0.0164986	0.0399523	5.97424604100662e-05	0.00581274	0.0387488	0.0129539	0.136978	-0.776951	0.385749	0.551557	0.398411	-0.131442	0.463591	0.532584	0.00415777	0.930349	13	4	0.00433311	0.00420075	17.1648	0.0461975	56.2642	2.28646	22.8665	4.3053912204842e-05
498392	231162	231162_498392	Cytl1	Chr5 cM	Chr5:37892863-37897164(+)	cytokine-like 1	Cytl1	Chr14 q21	cytokine like 1	-0.460277	-0.0640798	-0.209315	1.00474	0.192119	0.0550493	0.0487691	0.382231	0.0165845	0.244406	1.77102391248942e-05	0.00857298	-0.836823	-0.171974	-0.304901	0.255584	-0.0837308	0.0438148	-0.113729	1.7539	0.464563	0.896665	0.00184807	0.93972	20	4	3.30800742385653e-06	0.00330782	20.7241	0.189362	0.0253036	1.00025	24.1223	2.35532104162706e-05
59318	320840	320840_59318	Negr1	Chr3 cM	Chr3:156267431-157022082(+)	neuronal growth regulator 1	Negr1	Chr2 q45	neuronal growth regulator 1	-0.136556	0.0616637	-0.173594	0.0784324	0.0570065	0.0740839	0.0764847	0.111802	0.0166004	0.405212	0.0232288	0.482974	-0.248287	-0.0835381	-0.323501	-0.140696	-0.024825	0.206866	-0.0236863	0.297561	0.464563	0.974313	0.187627	1	22	4	0.0175005	0.00848329	58.3326	3.7943872670059e-06	72.9058	3.69083	7.71524	0.0522785
503052	238328	238328_503052	Vash1	Chr12 cM	Chr12:86725474-86738865(+)	vasohibin 1	Vash1	Chr6 q31	vasohibin 1	0.0929277	-0.145313	0.100988	-0.135195	0.0387998	0.0664632	0.0581831	0.0716939	0.0166177	0.0287882	0.0826188	0.059331	0.0168816	-0.275579	-0.013049	-0.275713	0.168974	-0.015048	0.215024	0.00532195	0.464563	0.482387	0.359271	1	13	4	0.00337773	0.00359874	17.372	0.0431988	47.9733	1.92209	11.1612	0.0108855
500108	272347	272347_500108	Zfp398	Chr6 cM	Chr6:47812595-47850471(+)	zinc finger protein 398	Zfp398	Chr4 q24	zinc finger protein 398	0.0541738	-0.00136343	0.0410273	-0.0905374	0.0226358	0.0412169	0.0417455	0.0476501	0.0166985	0.973611	0.325709	0.0574274	0.00980848	-0.082147	-0.0407925	-0.18393	0.0985392	0.0794201	0.122847	0.0028552	0.466031	1	0.680111	1	22	4	0	0.00215625	10.8906	0.898941	0	1	3.86477	0.276441
313484	56296	56296_313484	Dmrtb1	Chr4 cM	Chr4:107533487-107541427(-)	DMRT-like family B with proline-rich C-terminal, 1	Dmrtb1	Chr5 q34	DMRT-like family B with proline-rich C-terminal, 1	0.322662	0.0138049	-0.0293982	-0.372277	0.134886	0.0885734	0.080829	0.271099	0.0167522	0.876144	0.716075	0.169687	0.0582895	-0.159796	-0.18782	-0.903622	0.587034	0.187406	0.129024	0.159069	0.46674	1	0.963687	1	19	4	0.00864646	0.00809472	22.7095	0.0905051	39.9676	1.66577	2.3712	0.499018
619581	66257	66257_619581	Nicn1	Chr9 cM	Chr9:108167642-108173697(+)	nicolin 1	Nicn1	Chr8	nicolin 1, tubulin polyglutamylase complex subunit	0.0615097	-0.060011	0.0966109	-0.00702287	0.0257231	0.0363223	0.0467596	0.0399892	0.0167924	0.0984979	0.0388173	0.860593	0.0110933	-0.131201	0.00496376	-0.0854003	0.111926	0.0111794	0.188258	0.0713546	0.466822	0.704012	0.245739	1	17	4	0.000687838	0.00160603	15.317	0.287984	15.4335	1.1825	13.6852	0.00336646
192246	68479	68479_192246	Phf5a	Chr15 cM	Chr15:81748717-81756093(-)	PHD finger protein 5A	Phf5a	Chr7 q34	PHD finger protein 5A	-0.0569699	0.00396813	-0.0826808	0.0636793	0.0238288	0.0263634	0.0261691	0.0474356	0.0168117	0.880357	0.00158052	0.179455	-0.103674	-0.0477032	-0.133971	-0.0292929	-0.0102663	0.0556394	-0.0313902	0.156651	0.466822	1	0.0384197	1	22	4	0	0.00092672	16.0288	0.590534	0	1	12.1428	0.00690977
289801	22271	22271_289801	Upp1	Chr11 cM	Chr11:9068103-9086170(+)	uridine phosphorylase 1	Upp1	Chr14 q21	uridine phosphorylase 1	-0.250927	0.0195261	-0.238659	0.264604	0.10503	0.137546	0.141022	0.203336	0.01689	0.887111	0.0905792	0.193151	-0.456783	-0.250059	-0.515057	-0.133927	-0.0450717	0.289111	0.0377394	0.663136	0.466984	1	0.376463	1	22	4	0.0731011	0.0286692	99.1058	3.2288387071139e-13	89.9129	9.91367	3.96439	0.265335
691774	67168	67168_691774	Lpar6	Chr14 cM	Chr14:73475331-73477798(+)	lysophosphatidic acid receptor 6	Lpar6	Chr15 q11	lysophosphatidic acid receptor 6	-0.141046	0.00354908	-0.0572001	0.347901	0.0590514	0.0619289	0.0597511	0.116835	0.0169161	0.954299	0.338413	0.00290405	-0.256784	-0.117829	-0.17431	0.118909	-0.0253071	0.124928	0.05991	0.576893	0.466984	1	0.69146	0.867864	22	4	0.00803356	0.00509237	44.0196	0.000573189	58.8156	2.42811	8.98307	0.0295169
NA	18597	18597_NA	Pdha1	ChrX cM	ChrX:158905205-158921409(-)	pyruvate dehydrogenase E1 alpha 1	NA	NA	NA	0.0993629	-0.0405273	0.171741	-0.0221427	0.0416006	0.0884319	0.0652402	0.102403	0.0169176	0.646746	0.00847733	0.828808	0.0178271	-0.213851	0.0438727	-0.222849	0.180899	0.132796	0.29961	0.178563	0.466984	1	0.10625	1	12	4	0.00439766	0.00489423	14.9883	0.0593743	45.7388	1.84294	11.2232	0.0105784
309098	74237	74237_309098	Tubgcp2	Chr7 cM	Chr7:139575868-139616582(-)	tubulin, gamma complex component 2	Tubgcp2	Chr1 q41	tubulin gamma complex component 2	-0.094259	-0.0459252	-0.109884	0.109747	0.0394685	0.0510931	0.0535106	0.0755662	0.0169308	0.368731	0.0400236	0.14641	-0.171616	-0.146066	-0.214763	-0.03836	-0.0169021	0.0542154	-0.00500543	0.257854	0.466984	0.959646	0.250057	1	22	4	0.00712137	0.00405473	44.6595	0.000464008	63.3802	2.73076	5.14582	0.161426
56083	21817	21817_56083	Tgm2	Chr2 cM	Chr2:157958325-157988312(-)	transglutaminase 2, C polypeptide	Tgm2	Chr3 q42	transglutaminase 2	-0.130928	0.00643348	-0.0155973	0.27298	0.0549097	0.0659804	0.066067	0.108843	0.0171062	0.922325	0.813368	0.0121409	-0.238548	-0.122886	-0.145086	0.0596524	-0.0233065	0.135753	0.113892	0.486309	0.470358	1	1	0.999852	22	4	0.00475603	0.00624643	24.1902	0.148893	24.7274	1.32851	6.56596	0.0870974
310969	99899	99899_310969	Ifi44	Chr3 cM	Chr3:151436559-151455580(-)	interferon-induced protein 44	Ifi44	Chr2 q45	interferon-induced protein 44	-0.133134	0.0396657	-0.0862114	0.32812	0.0558369	0.0580457	0.0547578	0.106977	0.0171101	0.494384	0.115392	0.00216082	-0.242572	-0.0741017	-0.193535	0.118448	-0.0236954	0.153433	0.0211119	0.537792	0.470358	1	0.421731	0.827258	20	4	0	0.0032626	9.72202	0.880736	0	1	13.2701	0.00408751
297419	66284	66284_297419	Gkn2	Chr6 cM	Chr6:87350347-87356476(+)	gastrokine 2	Gkn2	Chr4 q34	gastrokine 2	-0.547496	-0.0365453	0.0715333	0.934947	0.229739	0.0862465	0.0808897	0.457995	0.0171664	0.671762	0.376517	0.0412118	-0.997776	-0.205585	-0.0870075	0.0372938	-0.0972165	0.132495	0.230074	1.8326	0.471118	1	0.727552	1	18	4	0.00866461	0.00698367	51.2475	3.76832286833374e-06	53.6538	2.15767	5.98779	0.112206
498875	225638	225638_498875	Alpk2	Chr18 cM	Chr18:65398600-65526959(-)	alpha-kinase 2	Alpk2	Chr18 q12.1	alpha-kinase 2	0.379138	0.276609	0.105372	-0.65377	0.159256	0.142467	0.0522592	0.318335	0.0172807	0.0521895	0.0437643	0.0400027	0.0670016	-0.00262089	0.00294624	-1.27769	0.691274	0.555838	0.207799	-0.0298461	0.473469	0.576084	0.26179	1	12	4	0	0.00253076	4.98406	0.759279	0	1	11.2037	0.0106739
29741	18709	18709_29741	Pik3r2	Chr8 cM	Chr8:71220820-71229357(-)	phosphoinositide-3-kinase regulatory subunit 2	Pik3r2	Chr16 p14	phosphoinositide-3-kinase regulatory subunit 2	0.0840577	-0.120341	0.0612089	-0.070579	0.0353231	0.0489932	0.0501612	0.0690625	0.0173278	0.0140383	0.222373	0.3068	0.0148256	-0.216366	-0.0371053	-0.205939	0.15329	-0.0243163	0.159523	0.0647809	0.473537	0.370755	0.57302	1	22	4	0.00505743	0.00352229	35.2999	0.00866369	49.1438	1.96633	10.603	0.0140785
360946	78796	78796_360946	Zcchc4	Chr5 cM	Chr5:52932751-52982007(+)	zinc finger, CCHC domain containing 4	Zcchc4	Chr14 q11	zinc finger CCHC-type containing 4	-0.06556	-0.0253037	-0.0603892	0.0282723	0.0275552	0.0422668	0.0420097	0.0561535	0.017349	0.549395	0.150574	0.614626	-0.119567	-0.108145	-0.142727	-0.0817866	-0.0115529	0.0575376	0.0219482	0.138331	0.473537	1	0.479018	1	21	4	0	0.00183382	5.71873	0.994885	0	1	2.12058	0.54776
64362	13346	13346_64362	Des	Chr1 cM	Chr1:75336973-75345223(+)	desmin	Des	Chr9 q33	desmin	-0.156532	-0.107305	-0.0746893	0.317468	0.0658031	0.0476013	0.0402545	0.131227	0.0173693	0.024181	0.0635353	0.0155533	-0.285504	-0.200602	-0.153587	0.0602683	-0.0275604	-0.0140079	0.00420808	0.574667	0.473537	0.45016	0.315933	1	22	4	0	0.00212189	13.7492	0.745286	0	1	12.1398	0.00691932
684979	328779	328779_684979	Hs3st6	Chr17 cM	Chr17:24971962-24977658(+)	heparan sulfate (glucosamine) 3-O-sulfotransferase 6	Hs3st6	Chr10 q12	heparan sulfate-glucosamine 3-sulfotransferase 6	0.443914	-0.00838317	0.0326371	-0.838193	0.1867	0.0569578	0.0517359	0.377024	0.0174219	0.882988	0.528145	0.0262035	0.0779877	-0.120018	-0.0687635	-1.57715	0.80984	0.103252	0.134038	-0.0992397	0.474187	1	0.847438	1	19	4	0.000442848	0.00280195	13.6993	0.548445	4.47878	1.04689	5.14091	0.161765
29213	22153	22153_29213	Tubb4a	Chr17 cM	Chr17:57387061-57394600(-)	tubulin, beta 4A class IVA	Tubb4a	Chr9	tubulin, beta 4A class IVa	0.143895	-0.0954427	0.240812	-0.0319381	0.0605492	0.0916924	0.0971509	0.101581	0.0174778	0.297921	0.0131845	0.753209	0.0252209	-0.275157	0.0504001	-0.231033	0.262569	0.0842711	0.431225	0.167157	0.474483	0.922697	0.137637	1	18	4	0.0129631	0.00928918	35.5494	0.00121832	57.5826	2.35752	13.023	0.00458703
81725	18198	18198_81725	Musk	Chr4 cM	Chr4:58285962-58374303(+)	muscle, skeletal, receptor tyrosine kinase	Musk	Chr5 q24	muscle associated receptor tyrosine kinase	0.335365	0.0441592	0.122891	-0.740201	0.141133	0.0583882	0.0567053	0.287922	0.0174904	0.449467	0.0302206	0.0101453	0.0587495	-0.0702795	0.0117507	-1.30452	0.611981	0.158598	0.234031	-0.175884	0.474483	0.993901	0.215162	0.962689	18	4	2.98536747910105e-06	0.00261876	8.80257	0.843486	0.032646	1.00033	10.5855	0.0141921
287059	239691	239691_287059	AU021092	Chr16 cM	Chr16:5029687-5040163(-)	expressed sequence AU021092	C10h16orf89	Chr10 q12	similar to human chromosome 16 open reading frame 89	0.152582	-0.0758144	0.0357807	-0.26013	0.0642392	0.0602393	0.0575936	0.127024	0.0175386	0.208191	0.534427	0.0405723	0.0266755	-0.193881	-0.0771007	-0.509093	0.278488	0.0422524	0.148662	-0.0111667	0.475012	0.862953	0.851161	1	22	4	0.00540554	0.00495965	28.1015	0.0605268	39.0087	1.63958	5.7637	0.12369
288475	53324	53324_288475	Nptx2	Chr5 cM	Chr5:144482712-144494288(+)	neuronal pentraxin 2	Nptx2	Chr12 p11	neuronal pentraxin 2	0.328931	-0.138857	0.439435	-0.159973	0.138565	0.185704	0.195195	0.258136	0.0176043	0.45462	0.024369	0.535439	0.0573486	-0.50283	0.0568599	-0.66591	0.600514	0.225115	0.822011	0.345964	0.475778	0.996633	0.192963	1	22	4	0.131408	0.0528239	108.652	5.60636037884634e-15	91.7041	12.0541	7.17903	0.0664051
500625	320817	320817_500625	Atad2b	Chr12 cM	Chr12:4967353-5097394(+)	ATPase family, AAA domain containing 2B	Atad2b	Chr6 q14	ATPase family, AAA domain containing 2B	-0.120056	0.0333176	-0.127324	0.0521696	0.0505947	0.089793	0.0739539	0.105728	0.0176496	0.710601	0.0851293	0.621706	-0.219219	-0.142673	-0.272271	-0.155053	-0.0208917	0.209309	0.0176228	0.259392	0.475778	1	0.364518	1	12	4	0.00621227	0.00585388	22.314	0.00436614	58.1425	2.38906	4.09542	0.251343
362429	50530	50530_362429	Mfap5	Chr6 cM	Chr6:122490543-122506249(+)	microfibrillar associated protein 5	Mfap5	Chr4 q42	microfibril associated protein 5	-0.55708	0.0173085	-0.0276434	1.08459	0.234957	0.0446705	0.0409033	0.470947	0.0177408	0.698408	0.499154	0.0212787	-1.01759	-0.070244	-0.107812	0.161553	-0.0965722	0.104861	0.0525257	2.00763	0.475778	1	0.825035	1	19	4	1.87257313653494e-06	0.00195891	12.2543	0.659688	0.027522	1.00028	5.89466	0.116849
311536	69698	69698_311536	Slc52a3	Chr2 cM	Chr2:151838431-151851178(+)	solute carrier protein family 52, member 3	Slc52a3	Chr3 q41	solute carrier family 52 member 3	-0.148967	-0.0563627	-0.00977133	0.292337	0.0628479	0.0541778	0.0487455	0.125396	0.0177746	0.298188	0.841124	0.0197374	-0.272147	-0.162549	-0.105311	0.0465646	-0.0257875	0.049824	0.085768	0.53811	0.475778	0.922697	1	1	22	4	0	0.00302803	15.5808	0.621774	0	1	6.99987	0.0719019
252833	238057	238057_252833	Gdf7	Chr12 cM	Chr12:8347918-8351954(-)	growth differentiation factor 7	Gdf7	Chr6 q14	growth differentiation factor 7	-0.370177	-0.0426851	-0.0554342	0.873685	0.156177	0.107673	0.105288	0.315234	0.0177765	0.691787	0.598542	0.00557907	-0.676278	-0.253721	-0.261796	0.255838	-0.0640757	0.168351	0.150927	1.49153	0.475778	1	0.894478	0.930349	16	4	0.0064856	0.00786723	17.2686	0.13977	33.3287	1.4999	7.68165	0.0530702
291652	93878	93878_291652	Pcdhb7	Chr18 cM	Chr18:37474755-37478255(+)	protocadherin beta 7	Pcdhb7	Chr18 p11	protocadherin beta 7	0.134164	0.0196704	0.177551	-0.0638136	0.0566183	0.0862797	0.0751726	0.0990093	0.0178062	0.819658	0.018181	0.519237	0.0231943	-0.149435	0.0302155	-0.257868	0.245134	0.188776	0.324887	0.130241	0.475778	1	0.164958	1	13	4	0.00482152	0.00610445	13.5978	0.137367	37.4816	1.59953	5.89003	0.117085
303250	53422	53422_303250	Ybx2	Chr11 cM	Chr11:69826652-69832430(+)	Y box protein 2	Ybx2	Chr10 q24	Y box binding protein 2	-0.121073	-0.0999971	-0.208446	0.163504	0.05111	0.0645813	0.0595621	0.1025	0.017843	0.121528	0.00046588	0.110676	-0.221246	-0.226574	-0.325186	-0.0373923	-0.0208987	0.0265799	-0.0917066	0.3644	0.475778	0.747142	0.0178288	1	22	4	0.0062994	0.0049946	29.1902	0.0461034	47.8131	1.91619	13.6912	0.00335716
81757	56044	56044_81757	Rala	Chr13 cM	Chr13:18055160-18118802(-)	v-ral simian leukemia viral oncogene A (ras related)	Rala	Chr17 q11	RAS like proto-oncogene A	0.0711227	0.00788357	0.154097	0.0547434	0.030028	0.0444168	0.0468745	0.0577166	0.0178582	0.859123	0.001011	0.342882	0.0122689	-0.0791718	0.0622251	-0.0583791	0.129976	0.0949389	0.24597	0.167866	0.475778	1	0.0293066	1	22	4	0.00382306	0.00280681	33.2454	0.0155847	47.9542	1.92138	17.7045	0.000506089
361688	225888	225888_361688	Kmt5b	Chr19 cM	Chr19:3817421-3868303(+)	lysine methyltransferase 5B	Kmt5b	Chr1 q43	lysine methyltransferase 5B	0.0411826	0.0139488	0.0261703	-0.0364559	0.0173899	0.0284133	0.0307372	0.0329658	0.0178756	0.623479	0.394536	0.268783	0.00709893	-0.0417402	-0.0340735	-0.101068	0.0752662	0.0696378	0.086414	0.0281559	0.475778	1	0.743057	1	22	4	6.5083638239596e-08	0.00112701	18.1389	0.44654	0.00167097	1.00002	1.7857	0.618051
113947	80884	80884_113947	Maged2	ChrX cM	ChrX:149589417-149597358(-)	MAGE family member D2	Maged2	ChrX	MAGE family member D2	-0.0541993	0.0263272	-0.0561753	0.0365006	0.0228967	0.0300236	0.0361495	0.0397129	0.0179268	0.38055	0.12019	0.358037	-0.0990759	-0.032518	-0.127027	-0.0413353	-0.00932264	0.0851724	0.0146763	0.114336	0.475778	0.964796	0.429189	1	21	4	0.000392841	0.00132183	17.6219	0.413062	8.42485	1.092	4.83209	0.184513
308654	215693	215693_308654	Zmat1	ChrX cM	ChrX:133872121-133909958(-)	zinc finger, matrin type 1	Zmat1	ChrX q32	zinc finger, matrin-type 1	-0.124135	-0.0609092	-0.149548	0.0592121	0.0524493	0.0882603	0.0798126	0.0906475	0.0179447	0.490125	0.0609666	0.51362	-0.226934	-0.233896	-0.305978	-0.118454	-0.0213361	0.112078	0.00688193	0.236878	0.475778	1	0.310461	1	13	4	0.00796789	0.00674947	20.1686	0.0169001	58.1639	2.39028	3.60669	0.307187
498962	257633	257633_498962	Acsf3	Chr8 cM	Chr8:123502225-123544619(+)	acyl-CoA synthetase family member 3	Acsf3	Chr19 q12	acyl-CoA synthetase family member 3	-0.0643339	-0.0596922	-0.0500356	-0.0376919	0.0271913	0.0648592	0.0418102	0.0656574	0.0179828	0.357398	0.231412	0.565921	-0.117628	-0.186814	-0.131982	-0.166378	-0.0110399	0.0674296	0.031911	0.0909942	0.475778	0.956074	0.584088	1	13	4	0	0.00196599	3.51784	0.940195	0	1	2.0995	0.552014
170911	18706	18706_170911	Pik3ca	Chr3 cM	Chr3:32451203-32520256(+)	phosphatidylinositol-4,5-bisphosphate 3-kinase catalytic subunit alpha	Pik3ca	Chr2 q24	phosphatidylinositol-4,5-bisphosphate 3-kinase, catalytic subunit alpha	0.0560176	0.0545797	0.101808	-0.0643019	0.0236903	0.0331516	0.0353511	0.0463531	0.0180508	0.0996881	0.0039781	0.165375	0.00958538	-0.0103962	0.0325205	-0.155152	0.10245	0.119556	0.171095	0.0265485	0.475778	0.709036	0.0685496	1	22	4	0.00156437	0.00167844	24.7591	0.131698	30.6936	1.44287	8.99056	0.0294167
25747	19013	19013_25747	Ppara	Chr15 cM	Chr15:85619184-85687020(+)	peroxisome proliferator activated receptor alpha	Ppara	Chr7 q34	peroxisome proliferator activated receptor alpha	-0.0892105	0.00638112	-0.0724343	0.0575054	0.0377368	0.0449308	0.0441869	0.0742079	0.0180778	0.887063	0.101157	0.438385	-0.163173	-0.0816816	-0.159039	-0.0879394	-0.0152478	0.0944439	0.0141704	0.20295	0.475778	1	0.397731	1	21	4	0.00209495	0.00259753	20.5511	0.247013	27.0641	1.37107	3.36201	0.339104
289278	66359	66359_289278	Cox20	Chr1 cM	Chr1:178146695-178150258(+)	cytochrome c oxidase assembly protein 20	Cox20	Chr13 q25	cytochrome c oxidase assembly factor COX20	-0.141099	0.0411439	-0.0430458	0.275722	0.059701	0.0721104	0.0727351	0.115913	0.0181067	0.568293	0.553973	0.0173739	-0.258111	-0.10019	-0.185604	0.0485366	-0.0240872	0.182478	0.0995123	0.502908	0.475778	1	0.863963	1	22	4	0.0156739	0.00758465	66.9176	1.49072180876225e-07	76.4074	4.23861	6.0916	0.107238
683512	56046	56046_683512	Uqcc1	Chr2 cM	Chr2:155688814-155772230(-)	ubiquinol-cytochrome c reductase complex assembly factor 1	Uqcc1	Chr3	ubiquinol-cytochrome c reductase complex assembly factor 1	-0.0543793	-0.0227019	-0.137541	-0.0146603	0.0230169	0.0351252	0.0376611	0.039984	0.0181482	0.518077	0.000260135	0.713878	-0.0994916	-0.0915461	-0.211355	-0.0930275	-0.00926699	0.0461423	-0.0637266	0.063707	0.475778	1	0.0116278	1	18	4	0.00085305	0.00140146	18.6009	0.180768	21.9593	1.28138	17.5394	0.000547305
245962	12506	12506_245962	Cd48	Chr1 cM	Chr1:171509577-171532826(+)	CD48 antigen	Cd48	Chr13 q24	Cd48 molecule	-0.160393	0.012577	0.0707062	0.365954	0.0678929	0.091647	0.0886565	0.127926	0.0181553	0.890846	0.425143	0.00422739	-0.29346	-0.167048	-0.103057	0.115224	-0.027325	0.192202	0.24447	0.616684	0.475778	1	0.76738	0.930349	21	4	0.00446491	0.00612753	19.2434	0.31474	23.5491	1.30803	14.5779	0.00221527
363054	319742	319742_363054	Mpzl3	Chr9 cM	Chr9:44966484-44988734(+)	myelin protein zero-like 3	Mpzl3	Chr8 q22	myelin protein zero-like 3	-0.113808	-0.0511714	0.0259021	0.134607	0.0481741	0.0421945	0.0427932	0.104819	0.0181557	0.225225	0.544989	0.199077	-0.208227	-0.133871	-0.057971	-0.0708346	-0.0193883	0.0315282	0.109775	0.340049	0.475778	0.882005	0.857662	1	19	4	6.71292056919575e-07	0.00114865	10.6587	0.776389	0.0122757	1.00012	6.69524	0.0822728
79434	19326	19326_79434	Rab11b	Chr17 cM	Chr17:33961458-33979460(-)	RAB11B, member RAS oncogene family	Rab11b	Chr7 q13	RAB11B, member RAS oncogene family	0.0357477	-0.0377112	0.0627367	-0.0339193	0.0151402	0.0324965	0.0326492	0.0330816	0.0182205	0.245858	0.0546635	0.305211	0.0060734	-0.101403	-0.00125447	-0.0987579	0.065422	0.0259808	0.126728	0.0309194	0.475778	0.896703	0.293253	1	22	4	0	0.00120685	12.5217	0.81917	0	1	8.69254	0.0336707
313242	242418	242418_313242	Dcaf10	Chr4 cM	Chr4:45342101-45379759(+)	DDB1 and CUL4 associated factor 10	Dcaf10	Chr5 q22	DDB1 and CUL4 associated factor 10	0.0744598	0.00576929	0.0511733	0.0137573	0.0315393	0.0452456	0.0444458	0.062314	0.0182328	0.898536	0.249583	0.825269	0.0126439	-0.0829104	-0.035939	-0.108376	0.136276	0.094449	0.138286	0.135891	0.475778	1	0.602541	1	22	4	0.00214862	0.00274299	22.7562	0.200134	25.3677	1.3399	1.7363	0.628894
501872	12523	12523_501872	Cd84	Chr1 cM	Chr1:171667265-171718285(+)	CD84 antigen	Cd84	Chr13 q24	CD84 molecule	-0.13418	-0.0329276	0.0289224	0.291615	0.0568408	0.0549929	0.0489842	0.111659	0.0182439	0.549332	0.554893	0.0090103	-0.245586	-0.140712	-0.0670848	0.0727679	-0.0227743	0.0748566	0.12493	0.510462	0.475778	1	0.864576	0.93972	21	4	0.00260921	0.00319239	18.8557	0.336876	26.9745	1.36938	9.23806	0.0262876
362549	230500	230500_362549	Efcab7	Chr4 cM	Chr4:99717440-99769985(+)	EF-hand calcium binding domain 7	Efcab7	Chr5 q33	EF-hand calcium binding domain 7	-0.126739	-0.0753131	-0.194847	0.339057	0.053703	0.0582931	0.0573344	0.103367	0.0182754	0.196367	0.000677714	0.00103755	-0.231994	-0.189565	-0.307221	0.136462	-0.0214826	0.0389393	-0.0824741	0.541652	0.475778	0.845642	0.02272	0.684532	21	4	0.00411984	0.00386475	27.2498	0.054505	39.3999	1.65016	18.1855	0.000402745
289831	17846	17846_289831	Commd1	Chr11 cM	Chr11:22849728-22934539(-)	COMM domain containing 1	Commd1	Chr14 q22	copper metabolism domain containing 1	-0.132262	0.0454164	-0.111149	0.162781	0.0560584	0.0734679	0.074862	0.10812	0.0183065	0.536457	0.137619	0.132181	-0.242134	-0.0985781	-0.257876	-0.0491304	-0.0223895	0.189411	0.0355778	0.374693	0.475778	1	0.45949	1	22	4	0.0189942	0.00795625	156.468	4.08445729113468e-24	86.5117	7.41383	4.7335	0.192385
83717	27047	27047_83717	Omd	Chr13 cM	Chr13:49735938-49746088(+)	osteomodulin	Omd	Chr17 p14	osteomodulin	-0.247941	-0.0517116	-0.131009	0.499343	0.105091	0.0893737	0.08675	0.207391	0.0183093	0.562859	0.130994	0.0160519	-0.453915	-0.226881	-0.301036	0.0928634	-0.0419667	0.123458	0.0390177	0.905822	0.475778	1	0.448634	1	21	4	0.00195516	0.00540598	17.1878	0.441717	9.651	1.10682	7.15711	0.0670552
311661	22722	22722_311661	Zfp64	Chr2 cM	Chr2:168735251-168797507(-)	zinc finger protein 64	Zfp64	Chr3 q42	zinc finger protein 64	-0.0617682	-0.0188365	-0.119968	-0.0111862	0.0261817	0.0364579	0.0435032	0.0457082	0.018314	0.605389	0.00582121	0.806665	-0.113083	-0.0902926	-0.205233	-0.100773	-0.0104529	0.0526196	-0.0347035	0.0784002	0.475778	1	0.0858043	1	18	4	0	0.00110824	12.244	0.586712	0	1	10.813	0.0127814
302855	19655	19655_302855	Rbmx	ChrX cM	ChrX:56428890-56438396(-)	RNA binding motif protein, X chromosome	Rbmx	ChrX q36	RNA binding motif protein, X-linked	-0.0516469	-0.00469645	-0.0768296	0.104006	0.0218937	0.0313253	0.03276	0.0424527	0.0183252	0.880824	0.0190157	0.0142882	-0.0945578	-0.0660928	-0.141038	0.0208006	-0.00873596	0.0566999	-0.0126211	0.187212	0.475778	1	0.169081	1	22	4	0	0.00144976	14.0838	0.723611	0	1	9.08711	0.0281548
290877	272465	272465_290877	Tmem255b	Chr8 cM	Chr8:13485189-13518473(+)	transmembrane protein 255B	Tmem255b	Chr16 q12.5	transmembrane protein 255B	-0.155689	0.0561352	-0.102623	0.187786	0.0660156	0.0915082	0.0888523	0.134491	0.0183555	0.539582	0.248098	0.162633	-0.285077	-0.123218	-0.27677	-0.0758114	-0.0263008	0.235488	0.0715246	0.451383	0.475778	1	0.601607	1	15	4	0.00804113	0.00810465	18.8632	0.0635943	44.7274	1.80921	4.58722	0.204641
316524	77264	77264_316524	Zfp142	Chr1 cM	Chr1:74605490-74627308(-)	zinc finger protein 142	Zfp142	Chr9 q33	zinc finger protein 142	-0.0578696	0.0589275	-0.0180653	0.0435515	0.0245468	0.0326961	0.0373154	0.0440585	0.0183974	0.071502	0.628297	0.322911	-0.10598	-0.00515579	-0.0912022	-0.0428015	-0.00975874	0.123011	0.0550715	0.129905	0.475778	0.637911	0.913132	1	19	4	0.000403173	0.0013533	14.3871	0.496394	9.44425	1.10429	5.32751	0.149327
301073	74770	74770_301073	Hhatl	Chr9 cM	Chr9:121613082-121621573(-)	hedgehog acyltransferase-like	Hhatl	Chr8 q32	hedgehog acyltransferase-like	0.126892	-0.112804	0.0653198	-0.106378	0.0538273	0.0540469	0.0528443	0.108464	0.0184034	0.0368745	0.216429	0.326706	0.0213929	-0.218734	-0.0382532	-0.318964	0.232392	-0.00687406	0.168893	0.106207	0.475778	0.51914	0.566992	1	22	4	0.00392818	0.00420218	30.4932	0.0329183	33.268	1.49853	6.51457	0.0890895
498703	212483	212483_498703	Fam193b	Chr13 cM	Chr13:55687129-55718920(-)	family with sequence similarity 193, member B	Fam193b	Chr17 p14	family with sequence similarity 193, member B	-0.0849346	-0.0302277	-0.114751	0.0143832	0.0360492	0.0467589	0.0491189	0.0690483	0.0184694	0.517982	0.0194818	0.834989	-0.15559	-0.121873	-0.211022	-0.120949	-0.0142794	0.061418	-0.0184794	0.149715	0.476279	1	0.170906	1	22	4	0.00243622	0.00318521	25.3231	0.116273	24.6625	1.32736	5.59043	0.133329
311881	30050	30050_311881	Fbxw2	Chr2 cM	Chr2:34694526-34716323(-)	F-box and WD-40 domain protein 2	Fbxw2	Chr3 p11	F-box and WD repeat domain containing 2	0.0415795	-0.0220662	0.0335212	-0.0105913	0.0176495	0.0276153	0.0301216	0.032747	0.0184806	0.424257	0.265768	0.74637	0.00698712	-0.0761911	-0.0255161	-0.0747742	0.0761718	0.0320587	0.0925584	0.0535916	0.476279	0.97924	0.620025	1	22	4	0	0.000912547	9.23269	0.954106	0	1	3.76271	0.288254
364601	78506	78506_364601	Micu3	Chr8 cM	Chr8:40760499-40839349(+)	mitochondrial calcium uptake family, member 3	Micu3	Chr16 q12.1	mitochondrial calcium uptake family, member 3	0.0742131	0.0492172	0.117637	0.0254711	0.0315121	0.0514471	0.0541414	0.061693	0.0185194	0.338741	0.0297967	0.679703	0.0124505	-0.0516173	0.0115222	-0.095445	0.135976	0.150052	0.223752	0.146387	0.476535	0.946318	0.213589	1	20	4	0.00376346	0.00334047	33.97	0.00548387	44.2831	1.79479	6.48892	0.0901007
114629	13487	13487_114629	Slc26a3	Chr12 cM	Chr12:31483141-31523921(+)	solute carrier family 26, member 3	Slc26a3	Chr6 q16	solute carrier family 26 member 3	0.337702	-0.031252	-0.00253566	-0.645712	0.143475	0.0417684	0.0360342	0.288136	0.0185863	0.454327	0.943901	0.0250263	0.0564952	-0.113117	-0.0731613	-1.21045	0.618908	0.0506126	0.06809	-0.0809755	0.477511	0.996633	1	1	19	4	0.000151827	0.00157901	23.3046	0.0778839	2.77231	1.02851	5.43132	0.142804
25550	20510	20510_25550	Slc1a1	Chr19 cM	Chr19:28812535-28891360(+)	solute carrier family 1 (neuronal/epithelial high affinity glutamate transporter, system Xag), member 1	Slc1a1	Chr1 q52	solute carrier family 1 member 1	-0.0695231	-0.0702995	-0.212183	-0.00225873	0.029576	0.0394815	0.0407317	0.0571535	0.01874	0.0749833	1.89578552228158e-07	0.968475	-0.127491	-0.147682	-0.292015	-0.114278	-0.0115553	0.00708289	-0.13235	0.10976	0.479367	0.64655	6.13119341264947e-05	1	22	4	0.00279083	0.00213088	32.5229	0.0190504	46.4317	1.86678	29.0783	2.15617945138205e-06
680594	105638	105638_680594	Dph3	Chr14 cM	Chr14:31802523-31807686(-)	diphthamine biosynthesis 3	Dph3	Chr16 p16	diphthamide biosynthesis 3	0.066496	0.0300243	0.144959	-0.0463515	0.0282969	0.0334425	0.0368879	0.052587	0.0187765	0.369298	8.50480839116164e-05	0.378088	0.0110351	-0.0355218	0.0726598	-0.14942	0.121957	0.0955705	0.217258	0.0567171	0.479367	0.959646	0.00535413	1	22	4	0.000915076	0.00162551	22.6376	0.204902	17.2503	1.20846	15.5633	0.00139342
362520	246179	246179_362520	Fktn	Chr4 cM	Chr4:53713745-53765785(+)	fukutin	Fktn	Chr5 q24	fukutin	-0.0458584	0.0541766	-0.0434446	0.02645	0.0195187	0.0300344	0.0329637	0.0380223	0.0188008	0.0712594	0.187519	0.486651	-0.0841145	-0.00468966	-0.108052	-0.0480723	-0.0076024	0.113043	0.021163	0.100972	0.479367	0.637738	0.530225	1	22	4	3.5419180912123e-06	0.00146706	21.6802	0.246493	0.0733428	1.00073	6.61977	0.085057
NA	317757	317757_NA	Gimap5	Chr6 cM	Chr6:48723131-48731134(+)	GTPase, IMAP family member 5	NA	NA	NA	0.472307	-0.0249604	-0.0284347	-0.930111	0.201056	0.130243	0.0632526	0.417918	0.018817	0.848021	0.653041	0.0260422	0.0782455	-0.280232	-0.152407	-1.74922	0.866369	0.230311	0.0955381	-0.111006	0.479367	1	0.926696	1	11	4	0	0.00338617	5.21198	0.634112	0	1	5.52005	0.137444
171337	215449	215449_171337	Rap1b	Chr10 cM	Chr10:117650502-117681879(-)	RAS related protein 1b	Rap1b	Chr7 q22	RAP1B, member of RAS oncogene family	0.0976952	0.0515968	0.214262	0.0625012	0.0415896	0.0599464	0.0635577	0.0777136	0.0188224	0.389395	0.000748563	0.421252	0.0161811	-0.065896	0.0896915	-0.0898147	0.179209	0.16909	0.338833	0.214817	0.479367	0.967469	0.0241937	1	22	4	0.00913006	0.0052256	44.6099	0.000471686	63.0381	2.70549	16.0712	0.00109651
289054	12316	12316_289054	Aspm	Chr1 cM	Chr1:139382510-139421829(+)	abnormal spindle microtubule assembly	Aspm	Chr13 q13	assembly factor for spindle microtubules	-0.153719	-0.057254	-0.0249293	0.335824	0.065461	0.0404123	0.0382364	0.130857	0.0188615	0.156557	0.514414	0.0102775	-0.28202	-0.136461	-0.0998713	0.0793496	-0.025418	0.0219527	0.0500126	0.592298	0.479367	0.801433	0.837909	0.962689	21	4	2.2851794235865e-06	0.0013977	17.7065	0.407582	0.0413211	1.00041	8.13431	0.0433159
NA	67861	67861_NA	Akr1b10	Chr6 cM	Chr6:34361182-34373884(+)	aldo-keto reductase family 1, member B10	NA	NA	NA	0.0800076	-0.17478	0.153129	-0.256094	0.0340712	0.0815501	0.0462497	0.0956805	0.0188619	0.0320949	0.000929899	0.00743833	0.0132293	-0.334615	0.0624813	-0.443624	0.146786	-0.0149451	0.243777	-0.0685638	0.479367	0.493094	0.028108	0.93972	11	4	0.000498741	0.00240266	6.9739	0.431603	10.022	1.11138	20.9776	0.000106409
362809	56351	56351_362809	Ptges3	Chr10 cM	Chr10:127894851-127913123(+)	prostaglandin E synthase 3	Ptges3	Chr7 q11	prostaglandin E synthase 3	0.0482904	0.117311	0.0492915	0.0303715	0.0205783	0.0398666	0.0328399	0.0476838	0.0189423	0.00325491	0.133365	0.524166	0.00795765	0.0391735	-0.0150735	-0.0630869	0.0886231	0.195448	0.113657	0.12383	0.480667	0.223473	0.452207	1	18	4	0.000571121	0.00133548	16.0053	0.313053	14.6666	1.17187	10.8538	0.012543
296211	241694	241694_296211	Ralgapa2	Chr2 cM	Chr2:146081799-146354264(-)	Ral GTPase activating protein, alpha subunit 2 (catalytic)	Ralgapa2	Chr3 q41	Ral GTPase activating protein catalytic subunit alpha 2	-0.385246	-0.147334	-0.787384	-0.144518	0.16421	0.292313	0.254869	0.280341	0.0189729	0.614242	0.00200585	0.606198	-0.707091	-0.720256	-1.28692	-0.693976	-0.0634011	0.425588	-0.28785	0.40494	0.480706	1	0.0446484	1	11	4	0.108837	0.0669197	70.2348	1.32450783989506e-12	95.3003	21.278	13.2173	0.00418958
293736	225908	225908_293736	Myrf	Chr19 cM	Chr19:10185636-10218112(-)	myelin regulatory factor	Myrf	Chr1 q43	myelin regulatory factor	0.121151	-0.00935339	0.0510746	-0.149733	0.0516618	0.0590451	0.0611286	0.10126	0.0190233	0.874133	0.403421	0.139222	0.0198955	-0.12508	-0.0687352	-0.3482	0.222406	0.106373	0.170884	0.0487337	0.480832	1	0.750209	1	20	4	0.00707074	0.00526783	30.1518	0.0172309	51.0801	2.04416	2.52704	0.470424
690244	170930	170930_690244	Sumo2	Chr11 cM	Chr11:115413935-115427056(-)	small ubiquitin-like modifier 2	Sumo2	Chr10 q32.1	small ubiquitin-like modifier 2	-0.0648116	0.0198311	-0.0980634	0.0774542	0.0276491	0.0491094	0.0514044	0.0422859	0.0190742	0.686349	0.0564318	0.0669992	-0.119003	-0.0764216	-0.198814	-0.00542463	-0.0106204	0.116084	0.00268732	0.160333	0.480832	1	0.299	1	13	4	0.000249234	0.00226132	11.2963	0.255946	4.65597	1.04883	6.30108	0.0978463
305230	27428	27428_305230	Shroom3	Chr5 cM	Chr5:92831294-93113177(+)	shroom family member 3	Shroom3	Chr14 p22	shroom family member 3	0.129324	-0.0615248	-0.0462416	-0.221231	0.0551748	0.0549912	0.0486444	0.110121	0.0190835	0.26322	0.341805	0.0445398	0.0211833	-0.169306	-0.141583	-0.437065	0.237464	0.046256	0.0490997	-0.00539712	0.480832	0.905245	0.69419	1	22	4	0.00261446	0.00259606	27.8127	0.0649628	39.5362	1.65388	6.03164	0.110081
287420	237823	237823_287420	Pfas	Chr11 cM	Chr11:68876527-68899286(-)	phosphoribosylformylglycinamidine synthase (FGAR amidotransferase)	Pfas	Chr10 q24	phosphoribosylformylglycinamidine synthase	-0.0938119	0.0117335	-0.219067	0.0140969	0.0400276	0.0517777	0.0569817	0.075149	0.0190945	0.820724	0.000120793	0.851201	-0.172265	-0.0897489	-0.330749	-0.133193	-0.0153592	0.113216	-0.107385	0.161386	0.480832	1	0.00675377	1	19	4	0.00545212	0.00414342	29.1353	0.0154511	50.7277	2.02954	17.4295	0.000576587
314996	268807	268807_314996	Klhl38	Chr15 cM	Chr15:58177969-58187565(-)	kelch-like 38	Klhl38	Chr7 q33	kelch-like family member 38	0.213769	0.0481085	0.0743057	-0.417834	0.0912569	0.0706089	0.0861895	0.190203	0.0191551	0.495658	0.388621	0.0280362	0.034909	-0.0902823	-0.0946225	-0.790624	0.392629	0.186499	0.243234	-0.0450431	0.481621	1	0.738555	1	16	4	4.83921278510419e-08	0.00171483	17.6842	0.125622	0.000565236	1.00001	4.8748	0.181198
314243	72338	72338_314243	Wdr89	Chr12 cM	Chr12:75677370-75716311(-)	WD repeat domain 89	Wdr89	Chr6 q24	WD repeat domain 89	-0.117918	0.0344925	-0.0994669	0.220222	0.0503624	0.077196	0.077152	0.0995926	0.0192124	0.655007	0.197317	0.0270198	-0.216626	-0.116809	-0.250682	0.0250244	-0.0192092	0.185794	0.0517483	0.41542	0.48178	1	0.542905	1	14	4	0	0.00492787	6.97808	0.727513	0	1	8.02973	0.0454012
306231	211948	211948_306231	Pde12	Chr14 cM	Chr14:26381113-26390823(-)	phosphodiesterase 12	Pde12	Chr16 p16	phosphodiesterase 12	0.078166	-0.00490343	0.117157	-0.116395	0.0333866	0.0370476	0.0371228	0.0662114	0.0192198	0.894704	0.00159986	0.0787607	0.0127295	-0.0775154	0.0443978	-0.246167	0.143602	0.0677086	0.189917	0.0133775	0.48178	1	0.0388059	1	22	4	0.00153534	0.00193436	23.4844	0.172655	25.6547	1.34508	12.4013	0.00612762
312246	330286	330286_312246	D630045J12Rik	Chr6 cM	Chr6:38100109-38230944(-)	RIKEN cDNA D630045J12 gene	Kiaa1549	Chr4 q23	KIAA1549 homolog	0.0954401	0.0363954	0.0841112	0.0414341	0.0408116	0.077641	0.0626914	0.0785248	0.0193586	0.639238	0.179703	0.597738	0.0154508	-0.115778	-0.0387617	-0.112472	0.175429	0.188569	0.206984	0.19534	0.484095	1	0.521468	1	11	4	0.00280726	0.0040715	9.49125	0.219282	37.4458	1.59861	2.60056	0.457392
266769	14748	14748_266769	Gpr3	Chr4 cM	Chr4:132936651-132939847(-)	G-protein coupled receptor 3	Gpr3	Chr5 q36	G protein-coupled receptor 3	0.134161	0.0602509	0.0536849	-0.247733	0.057375	0.0604653	0.0624092	0.110889	0.0193709	0.319029	0.389675	0.0254795	0.0217079	-0.0582588	-0.0686349	-0.465072	0.246614	0.178761	0.176005	-0.0303937	0.484095	0.935803	0.739194	1	21	4	0.0080247	0.00516459	38.4693	0.00211754	60.1102	2.50691	6.08834	0.107391
365984	26938	26938_365984	St6galnac5	Chr3 cM	Chr3:152525522-152687847(-)	ST6 (alpha-N-acetyl-neuraminyl-2,3-beta-galactosyl-1,3)-N-acetylgalactosaminide alpha-2,6-sialyltransferase 5	St6galnac5	Chr2	ST6 N-acetylgalactosaminide alpha-2,6-sialyltransferase 5	-0.298714	-0.0778466	-0.661066	-0.00575574	0.127789	0.179542	0.195534	0.209754	0.01941	0.664591	0.000722711	0.978108	-0.549176	-0.429743	-1.04431	-0.416866	-0.0482528	0.274049	-0.277825	0.405354	0.484339	1	0.0237932	1	18	4	0.0851852	0.0363671	187.347	2.08406326555305e-32	91.9934	12.4897	14.8132	0.00198344
474348	243369	243369_474348	Sspo	Chr6 cM	Chr6:48425163-48478184(+)	SCO-spondin	Sspo	Chr4 q24	SCO-spondin	0.152687	-0.00576909	0.0662889	-0.364488	0.0653525	0.0452973	0.0502649	0.133092	0.0194722	0.898655	0.187239	0.00616972	0.0245988	-0.0945503	-0.0322285	-0.625344	0.280776	0.0830121	0.164806	-0.103633	0.485158	1	0.529729	0.930349	16	4	0	0.00143348	8.72288	0.7264	0	1	9.19875	0.0267619
362341	209032	209032_362341	Zc3hav1l	Chr6 cM	Chr6:38264331-38276194(-)	zinc finger CCCH-type, antiviral 1-like	Zc3hav1l	Chr4 q23	zinc finger CCCH-type containing, antiviral 1 like	-0.149239	-0.00499557	-0.248406	0.130738	0.063913	0.10265	0.0921148	0.118288	0.0195421	0.961185	0.00700303	0.26905	-0.274506	-0.206185	-0.428948	-0.101102	-0.0239713	0.196194	-0.0678643	0.362579	0.48543	1	0.0949452	1	12	4	0.00961901	0.0087673	18.7954	0.0159932	64.0588	2.78232	8.17704	0.0424911
60323	16801	16801_60323	Arhgef1	Chr7 cM	Chr7:24602337-24626019(+)	Rho guanine nucleotide exchange factor 1	Arhgef1	Chr1 q21	Rho guanine nucleotide exchange factor 1	-0.0529718	-0.0997514	-0.124013	0.0500348	0.0226965	0.0354643	0.0370221	0.0450101	0.0196001	0.00491236	0.000808952	0.266295	-0.0974561	-0.16926	-0.196575	-0.0381834	-0.00848742	-0.0302426	-0.0514514	0.138253	0.48543	0.253201	0.025561	1	22	4	0	0.00167777	10.3999	0.918068	0	1	13.9178	0.00301924
502901	232414	232414_502901	Clec9a	Chr6 cM	Chr6:129385825-129401726(+)	C-type lectin domain family 9, member a	Clec9a	Chr4 q42	C-type lectin domain containing 9A	-0.191419	-0.137005	-0.129194	0.394296	0.0820319	0.0680709	0.0779493	0.172872	0.0196232	0.0441487	0.0974363	0.0225571	-0.352199	-0.270421	-0.281972	0.0554728	-0.0306399	-0.00358819	0.0235837	0.733119	0.48543	0.548334	0.390455	1	15	4	0.000130926	0.00411829	11.4302	0.407958	0.978148	1.00988	7.66921	0.0533665
24932	12504	12504_24932	Cd4	Chr6 cM	Chr6:124841655-124865184(-)	CD4 antigen	Cd4	Chr4 q42	Cd4 molecule	-0.216248	-0.0908374	-0.105402	0.399418	0.0927457	0.0792606	0.0688789	0.180581	0.0197207	0.251771	0.125954	0.0269769	-0.398026	-0.246185	-0.240402	0.0454862	-0.0344695	0.0645106	0.029598	0.75335	0.48543	0.899475	0.439865	1	21	4	0.00822391	0.00582767	36.5598	0.00385886	55.2356	2.23392	6.22852	0.101006
60393	53315	53315_60393	Sult1d1	Chr5 cM	Chr5:87702509-87716865(-)	sulfotransferase family 1D, member 1	Sult1d1	Chr14 p21	sulfotransferase family 1D, member 1	-0.165992	0.028471	0.0129429	0.264714	0.0711956	0.0619398	0.0552758	0.13723	0.0197278	0.645763	0.814868	0.0537335	-0.305532	-0.0929287	-0.0953958	-0.0042521	-0.0264507	0.149871	0.121282	0.53368	0.48543	1	1	1	19	4	0.00388134	0.00365342	24.5991	0.055593	39.8611	1.66282	4.82482	0.185084
116689	15170	15170_116689	Ptpn6	Chr6 cM	Chr6:124697670-124715672(-)	protein tyrosine phosphatase, non-receptor type 6	Ptpn6	Chr4 q42	protein tyrosine phosphatase, non-receptor type 6	-0.112485	-0.104357	-0.050647	0.301047	0.0482494	0.0417348	0.0394162	0.0965001	0.0197367	0.012403	0.198817	0.0018106	-0.207052	-0.186155	-0.127901	0.111911	-0.0179175	-0.0225578	0.0266073	0.490184	0.48543	0.363333	0.543738	0.805127	22	4	0.00117732	0.00211212	20.1534	0.32425	16.5659	1.19855	15.9032	0.00118699
691431	70556	70556_691431	Slc25a33	Chr4 cM	Chr4:149828493-149858734(-)	solute carrier family 25, member 33	Slc25a33	Chr5 q36	solute carrier family 25 member 33	-0.0524819	0.0381047	-0.0673697	0.0239452	0.0225142	0.037986	0.0329209	0.045659	0.0197504	0.3158	0.0407159	0.599977	-0.0966089	-0.0363464	-0.131893	-0.0655449	-0.00835486	0.112556	-0.00284591	0.113435	0.48543	0.932497	0.251966	1	22	4	0	0.00130346	12.2545	0.833822	0	1	6.44082	0.0920257
500678	626215	626215_500678	Ccdc196	Chr12 cM	Chr12:78241016-78255803(+)	coiled-coil domain containing 196	Ccdc196	Chr6 q24	coiled-coil domain containing 196	-0.476944	-0.0303256	-0.0657238	0.85531	0.204627	0.099891	0.0866002	0.407251	0.0197639	0.761442	0.447893	0.0357111	-0.878005	-0.226108	-0.235457	0.057112	-0.0758831	0.165457	0.10401	1.65351	0.48543	1	0.786673	1	11	4	0.00332208	0.00826306	8.63511	0.279926	19.0593	1.23547	4.798	0.1872
89787	435965	435965_89787	Lrp3	Chr7 cM	Chr7:34900303-34914791(-)	low density lipoprotein receptor-related protein 3	Lrp3	Chr1 q21	LDL receptor related protein 3	0.0436554	-0.0962967	-0.00333134	-0.0325439	0.0187329	0.0283766	0.0339397	0.0317487	0.0197842	0.000689993	0.92181	0.305341	0.00693964	-0.151914	-0.069852	-0.0947702	0.0803712	-0.0406796	0.0631893	0.0296824	0.48543	0.10322	1	1	19	4	0.000126489	0.00112883	17.1859	0.307876	3.58086	1.03714	12.9061	0.00484414
679321	210027	210027_679321	Slc35f3	Chr8 cM	Chr8:126865734-127122717(+)	solute carrier family 35, member F3	Slc35f3	Chr19	solute carrier family 35, member F3	0.179166	0.000922331	0.170942	-0.0988013	0.0769053	0.128404	0.11274	0.135935	0.0198223	0.994269	0.129456	0.467331	0.0284343	-0.250745	-0.0500245	-0.365229	0.329898	0.25259	0.391909	0.167626	0.48543	1	0.446302	1	14	4	0.0246167	0.0142004	49.8196	2.88092016391483e-07	82.4972	5.71337	2.61837	0.454278
287940	58180	58180_287940	Hic2	Chr16 cM	Chr16:17051451-17081294(+)	hypermethylated in cancer 2	Hic2	Chr11 q23	HIC ZBTB transcriptional repressor 2	0.127708	-0.0672686	0.044619	-0.226102	0.0548219	0.0605686	0.0603018	0.108359	0.0198326	0.266733	0.459343	0.0369246	0.0202586	-0.185981	-0.0735704	-0.438483	0.235157	0.0514437	0.162808	-0.0137218	0.48543	0.908798	0.794512	1	22	4	0.0101814	0.00514346	77.5477	2.29343034989337e-09	72.6003	3.64967	5.99296	0.111953
290350	94352	94352_290350	Loxl2	Chr14 cM	Chr14:69846517-69933283(+)	lysyl oxidase-like 2	Loxl2	Chr15 p11	lysyl oxidase-like 2	-0.25676	-0.104012	-0.163925	0.665646	0.110224	0.0567016	0.0559252	0.220385	0.0198363	0.0665984	0.00337713	0.00252463	-0.472795	-0.215145	-0.273537	0.233699	-0.0407241	0.00712111	-0.0543137	1.09759	0.48543	0.619966	0.0618424	0.832825	21	4	2.88474964469299e-06	0.00217756	18.4566	0.360595	0.0314111	1.00031	15.8236	0.00123242
266687	103710	103710_266687	Slc35e4	Chr11 cM	Chr11:3857022-3864664(-)	solute carrier family 35, member E4	Slc35e4	Chr14 q21	solute carrier family 35, member E4	0.0698889	-0.0180091	0.0503715	-0.102549	0.0300352	0.0406406	0.0422095	0.0580246	0.0199706	0.657671	0.232725	0.077171	0.011021	-0.0976632	-0.0323576	-0.216275	0.128757	0.0616449	0.133101	0.0111768	0.487992	1	0.585388	1	22	4	0.00260856	0.00212812	31.8643	0.0228143	43.7879	1.77898	4.62657	0.201275
361584	233274	233274_361584	Siglech	Chr7 cM	Chr7:55417926-55428673(+)	sialic acid binding Ig-like lectin H	Siglech	Chr1 q22	sialic acid binding Ig-like lectin H	-0.112241	-0.0584309	-0.00536263	0.23065	0.0482484	0.0769987	0.0447995	0.115037	0.0200021	0.447939	0.904719	0.0449616	-0.206806	-0.209346	-0.0931681	0.00518232	-0.0176755	0.0924839	0.0824428	0.456118	0.48804	0.993376	1	1	12	4	0	0.00208052	4.09155	0.848771	0	1	9.32825	0.0252305
500571	16559	16559_500571	Kif17	Chr4 cM	Chr4:137989562-138029284(+)	kinesin family member 17	Kif17	Chr5 q36	kinesin family member 17	0.323102	0.0275417	0.507454	-0.102076	0.138982	0.233207	0.218353	0.237976	0.0200843	0.905989	0.0201248	0.66797	0.0507014	-0.429536	0.0794909	-0.5685	0.595502	0.484619	0.935417	0.364347	0.489322	1	0.173972	1	13	4	0.0923487	0.0476164	206.21	1.65129393774705e-39	93.9248	16.4603	6.71167	0.0816783
363493	74469	74469_363493	Taf7l	ChrX cM	ChrX:133360867-133377239(-)	TATA-box binding protein associated factor 7 like	Taf7l	ChrX q32	TATA-box binding protein associated factor 7-like	-0.305586	-0.0402955	-0.0983293	0.742618	0.131506	0.0652787	0.0644179	0.265348	0.0201392	0.537047	0.126903	0.00513157	-0.563332	-0.168239	-0.224586	0.222545	-0.0478391	0.0876484	0.0279274	1.26269	0.489521	1	0.441172	0.930349	20	4	0.00716462	0.00509588	35.6243	0.00326171	52.3957	2.10065	9.28152	0.0257729
246757	231003	231003_246757	Klhl17	Chr4 cM	Chr4:156313792-156319314(-)	kelch-like 17	Klhl17	Chr5 q36	kelch-like family member 17	-0.0618286	-0.052962	-0.100145	0.00768288	0.0266163	0.034073	0.0364347	0.0508516	0.0201812	0.120097	0.0059848	0.879909	-0.113996	-0.119744	-0.171555	-0.0919845	-0.00966166	0.0138199	-0.0287342	0.10735	0.489521	0.74478	0.086972	1	21	4	0.000521599	0.001641	19.1086	0.322335	9.54992	1.10558	8.06827	0.0446217
313722	74646	74646_313722	Spsb1	Chr4 cM	Chr4:149980740-150039494(-)	splA/ryanodine receptor domain and SOCS box containing 1	Spsb1	Chr5 q36	splA/ryanodine receptor domain and SOCS box containing 1	0.109073	-0.0973273	0.158816	-0.117178	0.0469544	0.0551939	0.0564852	0.0915167	0.0201815	0.0778379	0.00492891	0.200406	0.0170441	-0.205505	0.0481073	-0.296547	0.201102	0.0108507	0.269525	0.0621918	0.489521	0.653696	0.0777222	1	22	4	0.00587448	0.00463954	29.1535	0.0465351	44.7254	1.80915	14.8593	0.00194088
25096	18805	18805_25096	Pld1	Chr3 cM	Chr3:27992844-28187511(+)	phospholipase D1	Pld1	Chr2 q24	phospholipase D1	-0.0912499	0.0361776	-0.0193138	0.195238	0.0393171	0.0342674	0.0348746	0.0761806	0.0202936	0.291086	0.579711	0.0103821	-0.16831	-0.0309854	-0.0876669	0.0459273	-0.0141899	0.10334	0.0490392	0.34455	0.491422	0.919703	0.881348	0.962689	22	4	5.56022534178704e-06	0.00148679	22.3144	0.218323	0.107559	1.00108	8.90356	0.0306009
309458	18572	18572_309458	Pdcd11	Chr19 cM	Chr19:47079183-47119585(+)	programmed cell death 11	Pdcd11	Chr1 q54	programmed cell death 11	-0.0524024	-0.0357092	-0.120822	0.039547	0.0225834	0.0264762	0.0293426	0.0422072	0.0203195	0.177424	3.82751754238984e-05	0.348773	-0.096665	-0.0876015	-0.178333	-0.0431776	-0.00813976	0.0161832	-0.0633121	0.122272	0.491422	0.820959	0.00302654	1	22	4	0.000141763	0.00102289	20.9281	0.283057	3.72401	1.03868	16.9647	0.000718651
308028	353169	353169_308028	Slc2a12	Chr10 cM	Chr10:22520910-22580184(+)	solute carrier family 2 (facilitated glucose transporter), member 12	Slc2a12	Chr1 p12	solute carrier family 2 member 12	-0.154346	-0.0878252	-0.248424	0.360492	0.0665697	0.0606268	0.0609481	0.127023	0.0204187	0.147444	4.58172465096063e-05	0.00453957	-0.28482	-0.206651	-0.367881	0.111532	-0.0238718	0.0310011	-0.128968	0.609452	0.493099	0.785536	0.00345073	0.930349	20	4	8.37668114467864e-07	0.00300509	22.9644	0.11469	0.00650577	1.00007	24.4756	1.98726344620959e-05
362914	76773	76773_362914	Ntaq1	Chr15 cM	Chr15:58004773-58022061(+)	N-terminal glutamine amidase 1	Ntaq1	Chr7 q33	N-terminal glutamine amidase 1	-0.093751	-0.0018341	-0.0920244	0.054356	0.0405013	0.0510535	0.0546332	0.0770065	0.0206256	0.971342	0.0921035	0.480273	-0.173132	-0.101897	-0.199103	-0.096574	-0.01437	0.0982289	0.0150547	0.205286	0.495677	1	0.37918	1	20	4	0.00436796	0.00366199	30.2865	0.0165721	42.9028	1.7514	3.29729	0.34802
312159	27999	27999_312159	Fam3c	Chr6 cM	Chr6:22306519-22356080(-)	FAM3 metabolism regulating signaling molecule C	Fam3c	Chr4 q22	FAM3 metabolism regulating signaling molecule C	0.0537213	0.0465823	0.0927781	-0.0139012	0.0232084	0.0354328	0.0376834	0.0438446	0.0206273	0.188622	0.0138149	0.751201	0.00823372	-0.0228647	0.0189199	-0.0998349	0.0992088	0.116029	0.166636	0.0720326	0.495677	0.839712	0.141267	1	22	4	0.000724188	0.00162001	24.2422	0.147251	13.7856	1.1599	6.28817	0.0984014
291854	54672	54672_291854	Adgrg3	Chr8 cM	Chr8:95744320-95771878(+)	adhesion G protein-coupled receptor G3	Adgrg3	Chr19 p13	adhesion G protein-coupled receptor G3	0.627596	0.19622	0.271498	-1.16373	0.271178	0.191515	0.0968955	0.509616	0.0206493	0.305567	0.00507922	0.022399	0.0960976	-0.179142	0.0815862	-2.16256	1.15909	0.571582	0.461409	-0.164896	0.495677	0.927467	0.0787804	1	11	4	0.00951357	0.00999224	16.2984	0.0225255	57.7028	2.36422	11.733	0.00835614
500349	93746	93746_500349	Gprc5d	Chr6 cM	Chr6:135082989-135095281(-)	G protein-coupled receptor, family C, group 5, member D	Gprc5d	Chr4 q43	G protein-coupled receptor, class C, group 5, member D	-0.60499	-0.150571	-0.0748685	1.24226	0.261456	0.0602501	0.0586946	0.522628	0.020672	0.0124507	0.202111	0.0174564	-1.11743	-0.268659	-0.189908	0.217929	-0.0925447	-0.0324833	0.0401708	2.26659	0.495677	0.363474	0.549015	1	17	4	0	0.00351412	9.9524	0.697822	0	1	11.2966	0.0102258
497874	214489	214489_497874	Uqcc4	Chr17 cM	Chr17:25403535-25406636(+)	ubiquinol-cytochrome c reductase complex assembly factor 4	Uqcc4	Chr10 q12	ubiquinol-cytochrome c reductase complex assembly factor 4	-0.0504982	-0.0302126	-0.128558	0.0182925	0.0218267	0.026289	0.029977	0.0398737	0.0206896	0.250453	1.79845070845705e-05	0.646406	-0.0932777	-0.0817381	-0.187311	-0.0598586	-0.00771873	0.0213129	-0.0698039	0.0964436	0.495677	0.899475	0.00185398	1	19	4	1.67915238672194e-06	0.000930357	15.713	0.401381	0.0542061	1.00054	18.6692	0.000320017
691920	668880	668880_691920	Stard9	Chr2 cM	Chr2:120459602-120562376(+)	StAR related lipid transfer domain containing 9	Stard9	Chr3 q35	StAR-related lipid transfer domain containing 9	-0.0878163	0.0458436	-0.112881	0.113308	0.0379614	0.0723737	0.0506858	0.0765138	0.0207058	0.526454	0.025942	0.138639	-0.162219	-0.0960064	-0.212224	-0.0366567	-0.0134134	0.187694	-0.0135389	0.263272	0.495677	1	0.199699	1	12	4	0	0.00269141	5.24531	0.731064	0	1	6.65676	0.0836812
171086	70827	70827_171086	Trak2	Chr1 cM	Chr1:58939608-59012589(-)	trafficking protein, kinesin binding 2	Trak2	Chr9 q31	trafficking kinesin protein 2	0.0774656	-0.0258297	0.108591	-0.0626072	0.033505	0.0471216	0.0493181	0.065253	0.0207741	0.583589	0.0276756	0.33733	0.0117971	-0.118186	0.0119296	-0.190501	0.143134	0.0665269	0.205253	0.0652864	0.496005	1	0.205824	1	22	4	0.00449643	0.00354847	30.7848	0.0304802	43.0536	1.75604	5.96636	0.113259
312502	52055	52055_312502	Rab11fip5	Chr6 cM	Chr6:85311944-85351616(-)	RAB11 family interacting protein 5 (class I)	Rab11fip5	Chr4 q34	RAB11 family interacting protein 5	0.0906632	-0.0816439	0.171292	-0.0658521	0.0392148	0.0773281	0.0599246	0.0806961	0.0207797	0.291055	0.0042571	0.414471	0.0138036	-0.233204	0.0538417	-0.224013	0.167523	0.0699164	0.288742	0.0923093	0.496005	0.919703	0.0717038	1	14	4	0.00402926	0.00410028	19.9742	0.0294976	44.9582	1.8168	13.2342	0.00415651
613226	229706	229706_613226	Slc6a17	Chr3 cM	Chr3:107374864-107425334(-)	solute carrier family 6 (neurotransmitter transporter), member 17	Slc6a17	Chr2	solute carrier family 6 member 17	0.187636	-0.060492	0.321406	-0.150795	0.0812333	0.115751	0.1244	0.134618	0.0208969	0.601248	0.00977621	0.262643	0.0284218	-0.287359	0.0775862	-0.414641	0.34685	0.166375	0.565226	0.113052	0.496668	1	0.117017	1	18	4	0.0325497	0.0151166	111.669	2.65326085122192e-17	87.133	7.77181	10.9587	0.0119512
295041	229277	229277_295041	Stoml3	Chr3 cM	Chr3:53396074-53415923(+)	stomatin (Epb7.2)-like 3	Stoml3	Chr2 q26	stomatin like 3	0.328024	-0.0476658	0.0181859	-0.700805	0.142015	0.0924252	0.06224	0.290927	0.0209004	0.606048	0.770142	0.0160021	0.049679	-0.228816	-0.103802	-1.27101	0.606368	0.133484	0.140174	-0.130598	0.496668	1	0.994842	1	15	4	3.06719540827379e-06	0.000786472	9.67107	0.560195	0.0865361	1.00087	6.20075	0.102241
686189	71132	71132_686189	Cabyr	Chr18 cM	Chr18:12874141-12888203(+)	calcium binding tyrosine phosphorylation regulated	Cabyr	Chr18	calcium binding tyrosine phosphorylation regulated	-0.12217	0.00227361	-0.0404125	0.197327	0.052896	0.0713697	0.0609641	0.0962249	0.0209092	0.974586	0.507401	0.0402976	-0.225844	-0.137608	-0.1599	0.00872962	-0.0184954	0.142156	0.079075	0.385924	0.496668	1	0.831307	1	18	4	0.00348253	0.0039583	27.3297	0.0174384	33.6397	1.50693	4.24948	0.235754
314480	56696	56696_314480	Gpr132	Chr12 cM	Chr12:112814493-112831848(-)	G protein-coupled receptor 132	Gpr132	Chr6 q32	G protein-coupled receptor 132	0.379087	0.0317965	0.0524871	-0.752602	0.164178	0.0649087	0.059718	0.326979	0.0209439	0.624229	0.379447	0.021353	0.0573034	-0.0954223	-0.064558	-1.39347	0.700871	0.159015	0.169532	-0.111735	0.496668	1	0.730352	1	20	4	0.00376258	0.00376206	22.5879	0.125203	35.3195	1.54606	5.62913	0.131116
363060	76509	76509_363060	Plet1	Chr9 cM	Chr9:50405825-50416782(+)	placenta expressed transcript 1	Plet1	Chr8 q23	placenta expressed transcript 1	0.297874	0.0168416	0.0384187	-0.62173	0.12902	0.0560297	0.0476969	0.259546	0.020958	0.763732	0.420545	0.0165996	0.0449991	-0.0929745	-0.0550655	-1.13043	0.550748	0.126658	0.131903	-0.11303	0.496668	1	0.763482	1	21	4	0.000923194	0.00178829	22.3783	0.170603	14.3242	1.16719	6.07281	0.108121
308449	233020	233020_308449	Hipk4	Chr7 cM	Chr7:27222692-27230600(+)	homeodomain interacting protein kinase 4	Hipk4	Chr1 q21	homeodomain interacting protein kinase 4	0.104574	-0.0722978	0.00644004	-0.0887844	0.0453219	0.0634744	0.0635289	0.087493	0.0210347	0.2547	0.919255	0.31022	0.0157447	-0.196705	-0.118074	-0.260267	0.193403	0.0521097	0.130954	0.0826987	0.496907	0.901992	1	1	16	4	0.00272929	0.00350679	17.0514	0.147676	32.0844	1.47242	2.92922	0.402668
296349	76080	76080_296349	Ttpal	Chr2 cM	Chr2:163444234-163460933(+)	tocopherol (alpha) transfer protein-like	Ttpal	Chr3 q42	alpha tocopherol transfer protein like	0.0461357	-0.00982814	0.053512	-0.0200375	0.0199952	0.0276345	0.0344179	0.0328217	0.0210356	0.722104	0.120001	0.541534	0.00694593	-0.0639907	-0.0139459	-0.0843668	0.0853255	0.0443344	0.12097	0.0442918	0.496907	1	0.429069	1	21	4	0	0.000764646	11.8647	0.808262	0	1	4.06092	0.254961
288080	207227	207227_288080	Stxbp5l	Chr16 cM	Chr16:36935304-37205324(-)	syntaxin binding protein 5-like	Stxbp5l	Chr11 q21	syntaxin binding protein 5L	0.0874784	-0.0464117	0.143538	-0.0444418	0.037927	0.0500106	0.04764	0.0783477	0.0210831	0.353388	0.00258712	0.570552	0.0131428	-0.144431	0.0501649	-0.198	0.161814	0.0516072	0.23691	0.109117	0.496907	0.953771	0.0525331	1	22	4	0.00376389	0.00336273	29.4249	0.0434272	38.1044	1.61562	12.4579	0.00596835
289085	66967	66967_289085	Edem3	Chr1 cM	Chr1:151631122-151697802(+)	ER degradation enhancer, mannosidase alpha-like 3	Edem3	Chr13 q21	ER degradation enhancing alpha-mannosidase like protein 3	0.0405023	-0.018063	0.109679	-0.0288862	0.0175609	0.0260841	0.0259911	0.0357949	0.0210886	0.48863	2.44422334372801e-05	0.419671	0.00608363	-0.069187	0.0587378	-0.0990428	0.074921	0.033061	0.160621	0.0412704	0.496907	1	0.00227955	1	21	4	4.02943173797803e-06	0.000956843	12.4048	0.775029	0.122694	1.00123	20.0408	0.000166466
298141	242506	242506_298141	Frmd3	Chr4 cM	Chr4:73931679-74120451(+)	FERM domain containing 3	Frmd3	Chr5 q31	FERM domain containing 3	0.210179	0.230545	0.390104	-0.196638	0.0912225	0.149381	0.118277	0.174946	0.021221	0.12275	0.000972969	0.261018	0.0313865	-0.0622367	0.158286	-0.539526	0.388972	0.523327	0.621922	0.146251	0.498613	0.748259	0.0287881	1	14	4	0.0216206	0.0159763	26.3342	0.00331576	63.6465	2.75076	11.4424	0.00955899
680537	107823	107823_680537	Nsd2	Chr5 cM	Chr5:33978069-34055319(+)	nuclear receptor binding SET domain protein 2	Nsd2	Chr14 q21	nuclear receptor binding SET domain protein 2	0.0484292	0.0150019	0.0941304	0.00744109	0.0210194	0.0301419	0.0326111	0.0382893	0.0212214	0.618689	0.00389609	0.845911	0.00723189	-0.0440752	0.0302139	-0.0676045	0.0896265	0.074079	0.158047	0.0824867	0.498613	1	0.0677184	1	20	4	0.000224842	0.00129539	18.3025	0.306484	5.36011	1.05664	9.69298	0.0213646
362793	217887	217887_362793	Clba1	Chr12 cM	Chr12:112772595-112779865(+)	clathrin binding box of aftiphilin containing 1	Clba1	Chr6 q32	clathrin binding box of aftiphilin containing 1	0.0921802	-0.0302412	0.13137	-0.148884	0.040037	0.0508261	0.05175	0.0775649	0.0213141	0.551847	0.0111309	0.0549236	0.013709	-0.129859	0.0299424	-0.300909	0.170651	0.0693761	0.232799	0.00314012	0.500079	1	0.126268	1	22	4	0.00492102	0.0037999	31.7391	0.023603	44.3129	1.79575	9.88673	0.0195539
84484	54403	54403_84484	Slc4a4	Chr5 cM	Chr5:89034345-89387512(+)	solute carrier family 4 (anion exchanger), member 4	Slc4a4	Chr14 p22	solute carrier family 4 member 4	-0.118313	0.0342201	-0.195273	0.0853916	0.0514111	0.0705553	0.0742314	0.101287	0.0213737	0.627669	0.00852363	0.39919	-0.219077	-0.104066	-0.340763	-0.113126	-0.0175494	0.172506	-0.0497817	0.28391	0.500764	1	0.106426	1	20	4	0.0148583	0.0075365	62.2195	2.20311108605585e-07	73.7208	3.80529	8.7571	0.0327009
302554	69824	69824_302554	Glod5	ChrX cM	ChrX:7870440-7884731(-)	glyoxalase domain containing 5	Glod5	ChrX q12	glyoxalase domain containing 5	-0.308767	0.0206369	-0.00567377	0.574972	0.134256	0.0406489	0.0404656	0.267184	0.0214572	0.611673	0.888492	0.0313998	-0.571903	-0.0590334	-0.0849849	0.0513008	-0.0456305	0.100307	0.0736374	1.09864	0.502007	1	1	1	19	4	5.20597975881861e-10	0.00182475	12.8374	0.614858	7.9465045797991e-06	1	5.25547	0.154018
314981	12818	12818_314981	Col14a1	Chr15 cM	Chr15:55171146-55384199(+)	collagen, type XIV, alpha 1	Col14a1	Chr7 q32	collagen type XIV alpha 1 chain	-0.185106	-0.051368	-0.146644	0.50979	0.0805161	0.058832	0.0581194	0.166802	0.0215052	0.382592	0.0116306	0.00224119	-0.342915	-0.166677	-0.260556	0.182864	-0.0272975	0.0639406	-0.0327326	0.836717	0.502417	0.965334	0.128963	0.827258	21	4	0.00424765	0.00412221	26.9976	0.0581036	34.7608	1.53282	13.9502	0.00297366
304378	57330	57330_304378	Gigyf1	Chr5 cM	Chr5:137516810-137526197(+)	GRB10 interacting GYF protein 1	Gigyf1	Chr12 q12	GRB10 interacting GYF protein 1	-0.0485323	-0.0917421	-0.121506	0.00138701	0.0211266	0.0372118	0.0379755	0.0453762	0.0216065	0.0136859	0.00137628	0.975615	-0.0899396	-0.164676	-0.195936	-0.0875488	-0.00712497	-0.0188083	-0.047075	0.0903228	0.50247	0.369909	0.0349544	1	22	4	2.03830555909839e-07	0.00142453	18.5629	0.419187	0.00381794	1.00004	11.3924	0.00978255
170496	16819	16819_170496	Lcn2	Chr2 cM	Chr2:32274649-32277751(-)	lipocalin 2	Lcn2	Chr3 p12	lipocalin 2	-0.291996	-0.0421477	0.0468627	0.61526	0.127109	0.0724177	0.076322	0.256735	0.0216072	0.560561	0.539207	0.0165534	-0.541126	-0.184084	-0.102726	0.112069	-0.0428661	0.0997885	0.196451	1.11845	0.50247	1	0.854504	1	21	4	0.00439377	0.00601076	23.4231	0.135976	22.6399	1.29266	7.63811	0.0541139
499334	67483	67483_499334	Cfap95	Chr19 cM	Chr19:23536124-23630176(-)	cilia and flagella associated protein 95	Cfap95	Chr1 q51	cilia and flagella associated protein 95	0.271837	0.000308027	0.101047	-0.404736	0.118349	0.129455	0.1216	0.241498	0.0216241	0.998101	0.405986	0.0937494	0.039877	-0.253418	-0.137285	-0.878063	0.503797	0.254034	0.339379	0.0685904	0.50247	1	0.752356	1	20	4	0.0310485	0.0193225	46.9142	7.02300267630761e-05	76.3032	4.21998	3.06841	0.381198
685374	433667	433667_685374	Ankrd13c	Chr3 cM	Chr3:157652876-157713671(+)	ankyrin repeat domain 13c	Ankrd13c	Chr2 q45	ankyrin repeat domain 13C	0.0548441	0.00373364	0.0672251	0.0177273	0.0238795	0.0384879	0.0404354	0.0460472	0.0216361	0.92272	0.0964066	0.700251	0.00804103	-0.0717012	-0.0120269	-0.0725234	0.101647	0.0791685	0.146477	0.107978	0.50247	1	0.388121	1	22	4	0.0015334	0.00215262	22.9643	0.191965	22.9715	1.29822	4.31267	0.229621
246258	242773	242773_246258	Slc45a1	Chr4 cM	Chr4:150713052-150736631(-)	solute carrier family 45, member 1	Slc45a1	Chr5 q36	solute carrier family 45, member 1	0.0854651	-0.0703812	0.128659	-0.096639	0.03722	0.0518736	0.053481	0.0719023	0.0216634	0.17485	0.0161421	0.178938	0.0125154	-0.172052	0.0238377	-0.237565	0.158415	0.0312892	0.233479	0.044287	0.50247	0.819092	0.154705	1	22	4	0.00481879	0.00391062	31.3564	0.0261704	41.9301	1.72206	10.9937	0.0117601
287146	214901	214901_287146	Chtf18	Chr17 cM	Chr17:25938004-25946409(-)	CTF18, chromosome transmission fidelity factor 18	Chtf18	Chr10 q12	chromosome transmission fidelity factor 18	0.14881	-0.0413075	-0.0344016	-0.262411	0.0648198	0.0435477	0.0435155	0.12921	0.0216902	0.342846	0.429201	0.0422663	0.0217655	-0.126659	-0.11969	-0.515657	0.275854	0.0440444	0.0508871	-0.00916415	0.50247	0.946809	0.771159	1	22	4	0.00239696	0.00248368	32.9711	0.0168254	31.8111	1.46651	5.92989	0.115071
266792	432731	432731_266792	Zscan26	Chr13 cM	Chr13:21626350-21637900(-)	zinc finger and SCAN domain containing 26	Zscan26	Chr17 p11	zinc finger and SCAN domain containing 26	-0.0762542	0.095858	-0.120709	0.0912182	0.0332375	0.0595088	0.0517825	0.0590493	0.0217777	0.107218	0.0197494	0.122399	-0.141398	-0.020777	-0.222201	-0.0245162	-0.0111099	0.212493	-0.019217	0.206953	0.503721	0.724899	0.171898	1	14	4	0.00227892	0.00291211	15.4392	0.11685	35.3009	1.54562	10.4663	0.014991
303547	14055	14055_303547	Ezh1	Chr11 cM	Chr11:101081941-101117268(-)	enhancer of zeste 1 polycomb repressive complex 2 subunit	Ezh1	Chr10 q31	enhancer of zeste 1 polycomb repressive complex 2 subunit	-0.0447473	-0.0530892	-0.136515	-0.000161517	0.0195161	0.027821	0.0311292	0.0361805	0.021857	0.0563601	1.15754045945959e-05	0.996438	-0.0829982	-0.107617	-0.197527	-0.071074	-0.0064965	0.001439	-0.0755029	0.070751	0.503721	0.583117	0.00140386	1	22	4	6.92464705350441e-08	0.00121815	23.0305	0.18942	0.00151145	1.00002	22.062	6.33224340681342e-05
680440	69547	69547_680440	Nkpd1	Chr7 cM	Chr7:19251763-19258981(+)	NTPase, KAP family P-loop domain containing 1	Nkpd1	Chr1 q21	NTPase, KAP family P-loop domain containing 1	0.266255	0.219603	0.26941	-0.42216	0.116161	0.184744	0.15794	0.192801	0.0218981	0.234563	0.0880493	0.0285524	0.0385846	-0.142489	-0.040146	-0.800044	0.493925	0.581694	0.578967	-0.0442764	0.503721	0.890012	0.371523	1	12	4	0.0345938	0.0255259	30.37	0.000181794	77.255	4.39656	6.47797	0.0905353
286930	228836	228836_286930	Dlgap4	Chr2 cM	Chr2:156455625-156606283(+)	DLG associated protein 4	Dlgap4	Chr3 q42	DLG associated protein 4	0.109832	-0.0651879	0.141124	-0.149508	0.0479253	0.0669245	0.069188	0.0918984	0.0219212	0.330031	0.0413784	0.103761	0.0159	-0.196357	0.00551807	-0.329626	0.203764	0.0659817	0.27673	0.0306091	0.503721	0.943093	0.25381	1	22	4	0.0119669	0.00677004	50.5634	6.20101181289075e-05	61.6864	2.61004	7.72378	0.052079
246760	17135	17135_246760	Mafk	Chr5 cM	Chr5:139777291-139788409(+)	v-maf musculoaponeurotic fibrosarcoma oncogene family, protein K (avian)	Mafk	Chr12 q11	MAF bZIP transcription factor K	0.0839241	-0.14503	-0.00246587	-0.14658	0.0366219	0.0444549	0.0444134	0.0711694	0.0219266	0.00110471	0.955723	0.0394369	0.0121465	-0.23216	-0.0895145	-0.28607	0.155702	-0.0578999	0.0845828	-0.00709093	0.503721	0.134499	1	1	21	4	0.0025002	0.0026751	27.1389	0.0560617	32.1614	1.47409	15.7864	0.00125427
303132	93736	93736_303132	Aff4	Chr11 cM	Chr11:53241660-53312657(+)	AF4/FMR2 family, member 4	Aff4	Chr10 q22	ALF transcription elongation factor 4	0.0409588	0.0661302	0.0560426	-0.0227677	0.0178733	0.0249186	0.0262872	0.0344858	0.0219275	0.00795805	0.033012	0.509122	0.00592781	0.0172906	0.00452068	-0.0903586	0.0759897	0.11497	0.107565	0.0448232	0.503721	0.316124	0.225653	1	21	4	0	0.000828204	12.2929	0.782088	0	1	8.6121	0.0349185
361327	71373	71373_361327	Prr16	Chr18 cM	Chr18:51250970-51437713(+)	proline rich 16	Prr16	Chr18 q11	proline rich 16	-0.204096	0.105783	-0.131967	0.279565	0.0891454	0.115925	0.119219	0.165457	0.0220518	0.361497	0.268325	0.0910955	-0.378818	-0.121425	-0.365632	-0.0447259	-0.0293743	0.332992	0.101698	0.603855	0.505873	0.956677	0.621857	1	22	4	0.0346497	0.0190379	49.4587	9.1098004831975e-05	73.0128	3.70546	4.97155	0.173892
287044	74374	74374_287044	Clec16a	Chr16 cM	Chr16:10363203-10562742(+)	C-type lectin domain family 16, member A	Clec16a	Chr10 q11	C-type lectin domain containing 16A	0.0956799	0.0123455	0.107087	-0.109505	0.0418064	0.0750002	0.0637773	0.0744643	0.0221002	0.869254	0.0931363	0.141408	0.0137408	-0.134652	-0.017914	-0.255452	0.177619	0.159343	0.232089	0.0364426	0.506094	1	0.381571	1	14	4	0.00627037	0.00449617	29.5604	0.00101052	66.7849	3.01068	3.77276	0.28707
502894	319801	319801_502894	Tigar	Chr6 cM	Chr6:127062079-127086520(-)	Trp53 induced glycolysis regulatory phosphatase	Tigar	Chr4 q42	TP53 induced glycolysis regulatory phosphatase	0.0520644	-0.069193	0.0480916	-0.0724227	0.0227529	0.0336977	0.0352221	0.0438448	0.0221228	0.0400391	0.172133	0.0985762	0.00746952	-0.135239	-0.0209424	-0.158357	0.0966593	-0.00314674	0.117126	0.0135116	0.506094	0.532584	0.511116	1	21	4	0	0.001555	13.6108	0.694437	0	1	9.24872	0.0261604
308218	67544	67544_308218	Fam120b	Chr17 cM	Chr17:15616464-15653843(+)	family with sequence similarity 120, member B	Fam120b	Chr1 q12	family with sequence similarity 120 member B	-0.0356024	0.00977833	-0.113363	0.0137163	0.0155645	0.024845	0.0269252	0.0296862	0.0221715	0.693896	2.55042108297245e-05	0.64405	-0.0661082	-0.038917	-0.166136	-0.0444675	-0.00509663	0.0584737	-0.0605906	0.0719002	0.506504	1	0.00235009	1	21	4	0	0.00093154	9.31314	0.929923	0	1	23.1378	3.77984556342481e-05
499067	100042450	100042450_499067	Smim17	Chr7 cM	Chr7:6418193-6434085(+)	small integral membrane protein 17	Smim17	Chr1 q12	small integral membrane protein 17	-0.17692	0.00676939	-0.218421	0.154844	0.0773864	0.118482	0.161119	0.111393	0.0222432	0.954438	0.17521	0.164507	-0.328595	-0.22545	-0.534209	-0.063482	-0.0252455	0.238989	0.0973661	0.37317	0.507439	1	0.515779	1	11	4	0.00880737	0.0131438	14.1433	0.0486899	37.4358	1.59836	4.05134	0.255974
79220	14804	14804_79220	Grid2	Chr6 cM	Chr6:63232860-64681307(+)	glutamate receptor, ionotropic, delta 2	Grid2	Chr4 q31	glutamate ionotropic receptor delta type subunit 2	-0.115587	0.0256883	-0.14111	0.128147	0.0505742	0.0618257	0.0607049	0.101375	0.0222842	0.677779	0.020097	0.206195	-0.21471	-0.0954878	-0.26009	-0.0705434	-0.0164632	0.146864	-0.022131	0.326838	0.507673	1	0.173823	1	22	4	0.00954303	0.00533309	59.4666	2.49455232159786e-06	64.4179	2.8104	6.99252	0.0721365
305351	71778	71778_305351	Klhl5	Chr5 cM	Chr5:65264894-65325490(+)	kelch-like 5	Klhl5	Chr14 p11	kelch-like family member 5	-0.0646756	0.0741766	-0.0490587	0.0974078	0.0283176	0.041179	0.0434956	0.056677	0.0223753	0.0716525	0.259362	0.0856786	-0.120177	-0.00653282	-0.134308	-0.0136771	-0.0091741	0.154886	0.0361911	0.208493	0.509046	0.637911	0.613057	1	22	4	0.0033337	0.00264657	30.2362	0.0352125	43.0395	1.7556	7.49534	0.0576783
298012	19359	19359_298012	Rad23b	Chr4 cM	Chr4:55350043-55392237(+)	RAD23 homolog B, nucleotide excision repair protein	Rad23b	Chr5 q24	RAD23 homolog B, nucleotide excision repair protein	0.0395242	-0.0108437	0.0536379	0.0198597	0.0173096	0.0273191	0.0298063	0.0326639	0.0224087	0.691421	0.0719319	0.543186	0.005598	-0.0643881	-0.00478138	-0.0441603	0.0734505	0.0427007	0.112057	0.0838797	0.509103	1	0.335455	1	22	4	0.000410949	0.00102158	16.7799	0.538284	12.0095	1.13649	6.9584	0.0732356
361285	17354	17354_361285	Mllt10	Chr2 cM	Chr2:18060048-18217199(+)	myeloid/lymphoid or mixed-lineage leukemia; translocated to, 10	Mllt10	Chr17 q12.3	MLLT10, histone lysine methyltransferase DOT1L cofactor	-0.0434679	-0.00178726	-0.0854409	0.0547018	0.0190446	0.0295938	0.03081	0.0392176	0.0224645	0.951843	0.00555152	0.163068	-0.0807947	-0.05979	-0.145827	-0.0221633	-0.00614107	0.0562155	-0.0250545	0.131567	0.50967	1	0.0836835	1	20	4	0	0.00130246	11.9506	0.747377	0	1	8.45855	0.0374272
83581	20019	20019_83581	Polr1a	Chr6 cM	Chr6:71886037-71956419(+)	polymerase (RNA) I polypeptide A	Polr1a	Chr4 q32	RNA polymerase I subunit A	-0.0448349	-0.0250732	-0.0919845	-0.0298091	0.0196607	0.0357879	0.0355629	0.0406789	0.0225819	0.483549	0.00969475	0.463686	-0.0833692	-0.0952162	-0.161687	-0.109538	-0.00630068	0.0450698	-0.0222825	0.04992	0.511292	1	0.116464	1	22	4	0	0.00122397	8.72637	0.965748	0	1	11.3562	0.00994795
500793	208198	208198_500793	Btbd2	Chr10 cM	Chr10:80478457-80492328(-)	BTB domain containing 2	Btbd2	Chr7 q11	BTB domain containing 2	-0.0483486	-0.0796749	-0.158729	-0.0357974	0.0212078	0.0570013	0.0340473	0.0595124	0.022622	0.162181	3.13115843546508e-06	0.547499	-0.089915	-0.191395	-0.225461	-0.152439	-0.00678214	0.0320456	-0.0919977	0.0808447	0.511292	0.810957	0.000526993	1	12	4	7.36261973813517e-08	0.0014304	10.4785	0.233035	0.00206533	1.00002	25.1762	1.41847254148179e-05
361628	13690	13690_361628	Eif4g2	Chr7 cM	Chr7:110667192-110682237(-)	eukaryotic translation initiation factor 4, gamma 2	Eif4g2	Chr1 q33	eukaryotic translation initiation factor 4, gamma 2	0.0523426	0.0622142	0.104844	0.00651017	0.0229634	0.0347482	0.0349876	0.0474597	0.0226437	0.0733847	0.00273015	0.890894	0.00733518	-0.00589098	0.0362692	-0.0865092	0.0973501	0.130319	0.173418	0.0995295	0.511292	0.644037	0.0545171	1	21	4	0.000384298	0.00155377	18.4122	0.363292	7.35349	1.07937	10.0908	0.0178098
404781	243621	243621_404781	Iqsec3	Chr6 cM	Chr6:121349892-121450637(-)	IQ motif and Sec7 domain 3	Iqsec3	Chr4 q42	IQ motif and Sec7 domain ArfGEF 3	0.134795	0.0225217	0.179996	-0.15002	0.0591433	0.0776042	0.0805066	0.112074	0.02266	0.771653	0.0253656	0.180708	0.0188759	-0.12958	0.0222058	-0.369681	0.250714	0.174623	0.337786	0.0696414	0.511292	1	0.197535	1	22	4	0.0190226	0.00885319	64.9823	3.12897282231595e-07	79.735	4.93462	5.77173	0.12326
246282	109910	109910_246282	Zfp91	Chr19 cM	Chr19:12744384-12773490(-)	zinc finger protein 91	Zfp91	Chr1 q43	zinc finger protein 91	0.0371692	0.0524374	0.0788218	0.0122415	0.0163279	0.0257344	0.0290443	0.0294381	0.0228207	0.0415858	0.00665065	0.677528	0.0051671	0.00199899	0.021896	-0.045456	0.0691713	0.102876	0.135748	0.069939	0.513994	0.538335	0.0923368	1	18	4	0.000242496	0.000871342	12.6014	0.558118	9.28192	1.10232	9.05344	0.0285888
60587	319520	319520_60587	Dusp4	Chr8 cM	Chr8:35274451-35287048(+)	dual specificity phosphatase 4	Dusp4	Chr16 q12.2	dual specificity phosphatase 4	0.109359	-0.116233	-0.0348166	-0.240064	0.0480781	0.067201	0.0712207	0.0908028	0.0229292	0.0836964	0.624945	0.00819828	0.0151277	-0.247945	-0.174407	-0.418034	0.20359	0.0154787	0.104773	-0.0620936	0.513994	0.670148	0.911162	0.93972	17	4	0.00119034	0.00546525	14.541	0.336877	7.6447	1.08277	9.53489	0.022963
292918	18419	18419_292918	Otog	Chr7 cM	Chr7:45890411-45960858(+)	otogelin	Otog	Chr1 q22	otogelin	0.349967	-0.0148973	0.0671274	-0.772475	0.153866	0.0377739	0.0373415	0.307679	0.0229365	0.693301	0.0722307	0.0120507	0.0483948	-0.0889328	-0.00606064	-1.37551	0.651538	0.0591383	0.140315	-0.169436	0.513994	1	0.335729	0.999852	19	4	0	0.00108473	14.1361	0.515236	0	1	10.2784	0.0163422
679272	216438	216438_679272	Marchf9	Chr10 cM	Chr10:126891919-126896053(-)	membrane associated ring-CH-type finger 9	Marchf9	Chr7	membrane associated ring-CH-type finger 9	0.0866405	0.0565596	0.137502	-0.109699	0.038114	0.0598894	0.0620023	0.0682504	0.0230147	0.344965	0.0265762	0.107989	0.0119383	-0.0608215	0.0159794	-0.243467	0.161343	0.173941	0.259024	0.0240694	0.513994	0.947292	0.201261	1	17	4	0.00176875	0.00316018	15.9209	0.253428	21.0304	1.26631	5.92139	0.115498
25340	18168	18168_25340	Npy5r	Chr8 cM	Chr8:67132617-67140746(-)	neuropeptide Y receptor Y5	Npy5r	Chr16 p14	neuropeptide Y receptor Y5	-0.12213	0.102126	-0.137259	0.202693	0.0537348	0.0691565	0.0685241	0.104026	0.0230365	0.139746	0.0451687	0.0513571	-0.227448	-0.0334182	-0.271564	-0.00119425	-0.0168117	0.23767	-0.00295448	0.40658	0.513994	0.777991	0.266274	1	22	4	0.0097724	0.00655431	39.8505	0.0021873	51.812	2.07521	10.8279	0.0126936
25121	18549	18549_25121	Pcsk2	Chr2 cM	Chr2:143388076-143658205(+)	proprotein convertase subtilisin/kexin type 2	Pcsk2	Chr3 q41	proprotein convertase subtilisin/kexin type 2	0.102556	-0.0420966	0.140824	-0.0325111	0.0451238	0.0615556	0.0647836	0.0863676	0.0230402	0.494051	0.029723	0.706599	0.0141149	-0.162743	0.0138506	-0.201788	0.190997	0.0785502	0.267797	0.136766	0.513994	1	0.213338	1	22	4	0.0109728	0.00597102	49.8645	7.91263890874771e-05	68.8649	3.21181	6.57412	0.086785
360642	76719	76719_360642	Kansl1	Chr11 cM	Chr11:104224055-104359687(-)	KAT8 regulatory NSL complex subunit 1	Kansl1	Chr10 q32.1	KAT8 regulatory NSL complex subunit 1	0.0461801	0.0277058	0.0819085	0.012298	0.0203266	0.0381604	0.0438297	0.0366128	0.0230925	0.467818	0.0616524	0.736952	0.00634064	-0.0470873	-0.00399624	-0.0594619	0.0860196	0.102499	0.167813	0.0840578	0.513994	1	0.311853	1	12	4	3.06227392313139e-07	0.00186623	6.63142	0.57687	0.00664587	1.00007	4.12848	0.247921
294797	16197	16197_294797	Il7r	Chr15 cM	Chr15:9505874-9530262(-)	interleukin 7 receptor	Il7r	Chr2 q16	interleukin 7 receptor	-0.159871	0.0503846	0.0967442	0.249227	0.0703731	0.0645827	0.0603866	0.137431	0.0231009	0.435299	0.109138	0.0697605	-0.2978	-0.0761951	-0.0216114	-0.0201339	-0.0219422	0.176964	0.2151	0.518587	0.513994	0.985292	0.411565	1	21	4	0.000371477	0.00240119	16.9992	0.454417	3.66871	1.03808	8.88851	0.0308105
361953	624866	624866_361953	Lekr1	Chr3 cM	Chr3:65573649-65738776(+)	leucine, glutamate and lysine rich 1	Lekr1	Chr2 q31	leucine, glutamate and lysine rich 1	-0.0783227	0.0334824	-0.123814	0.0707049	0.0344795	0.0447645	0.0405729	0.0715475	0.0231123	0.45448	0.00227593	0.323044	-0.145901	-0.0542544	-0.203336	-0.0695257	-0.0107441	0.121219	-0.0442926	0.210935	0.513994	0.996633	0.0481986	1	22	4	0	0.00233785	13.161	0.78192	0	1	11.8164	0.00803934
363266	15463	15463_363266	Agfg1	Chr1 cM	Chr1:82817204-82878903(+)	ArfGAP with FG repeats 1	Agfg1	Chr9 q34	ArfGAP with FG repeats 1	0.0548815	0.048858	0.114646	-0.00975037	0.0241602	0.0329527	0.0360169	0.0458808	0.0231125	0.138162	0.001457	0.831705	0.00752844	-0.0157282	0.0440541	-0.099675	0.102235	0.113444	0.185238	0.0801743	0.513994	0.774855	0.0362471	1	21	4	0.00194726	0.00170982	30.2162	0.0248275	40.3689	1.67698	11.1699	0.0108416
686412	99377	99377_686412	Sall4	Chr2 cM	Chr2:168590252-168609121(-)	spalt like transcription factor 4	Sall4	Chr3	spalt-like transcription factor 4	0.247293	-0.116541	-0.0278224	-0.529567	0.108896	0.134086	0.0646103	0.21734	0.0231529	0.384763	0.666745	0.0148266	0.03386	-0.379345	-0.154456	-0.955545	0.460725	0.146262	0.0988114	-0.103589	0.513994	0.967178	0.934998	1	14	4	0.00165544	0.00384663	10.6214	0.387762	16.6687	1.20003	6.43786	0.0921456
29753	22627	22627_29753	Ywhae	Chr11 cM	Chr11:75623695-75656671(+)	tyrosine 3-monooxygenase/tryptophan 5-monooxygenase activation protein, epsilon polypeptide	Ywhae	Chr10 q24	tyrosine 3-monooxygenase/tryptophan 5-monooxygenase activation protein, epsilon	-0.0870558	-0.000940734	0.0206485	0.187781	0.0383412	0.0233077	0.0262099	0.0742615	0.0231738	0.967805	0.430806	0.0114506	-0.162203	-0.046623	-0.030722	0.0422307	-0.0119085	0.0447416	0.072019	0.333331	0.513994	1	0.772865	0.99403	19	4	0	0.000711593	14.6765	0.474964	0	1	7.72791	0.0519827
500943	71544	71544_500943	Arhgap42	Chr9 cM	Chr9:8994330-9239106(-)	Rho GTPase activating protein 42	Arhgap42	Chr8 q11	Rho GTPase activating protein 42	0.193662	0.133301	0.337155	0.0172824	0.0853197	0.13762	0.129123	0.143271	0.0232171	0.332736	0.00902452	0.903986	0.0264387	-0.136429	0.0840795	-0.263523	0.360886	0.403032	0.590231	0.298088	0.513994	0.945091	0.110587	1	12	4	0.0253202	0.0167599	33.6715	4.65883610206144e-05	82.7488	5.7967	7.84791	0.0492618
680692	105348	105348_680692	Golm1	Chr13 cM	Chr13:59782810-59823598(-)	golgi membrane protein 1	Golm1	Chr17 p14	golgi membrane protein 1	-0.325191	-0.0642641	-0.553198	0.11517	0.143285	0.23248	0.217748	0.228574	0.0232352	0.782219	0.0110679	0.614357	-0.606023	-0.519916	-0.979976	-0.332827	-0.0443581	0.391388	-0.126421	0.563168	0.513994	1	0.125899	1	14	4	0.0933696	0.0495028	62.9193	1.01154673058746e-09	93.6306	15.7	7.04572	0.0704547
498798	20844	20844_498798	Stam	Chr2 cM	Chr2:14078910-14153296(+)	signal transducing adaptor molecule (SH3 domain and ITAM motif) 1	Stam	Chr17 q12.3	signal transducing adaptor molecule	0.0388671	0.00975537	0.0251623	0.00270255	0.0171298	0.0270277	0.0273144	0.0354809	0.0232701	0.718145	0.356941	0.939285	0.00529325	-0.043218	-0.028373	-0.0668388	0.072441	0.0627287	0.0786976	0.0722439	0.513994	1	0.708347	1	22	4	0	0.00106107	6.29556	0.994844	0	1	1.0596	0.786834
308336	68992	68992_308336	Zfp580	Chr7 cM	Chr7:5054537-5056722(+)	zinc finger protein 580	Zfp580	Chr1 q12	zinc finger protein 580	0.10248	-0.071188	0.133627	-0.0829507	0.0451684	0.0568413	0.0575548	0.0875119	0.0232784	0.210424	0.0202473	0.343191	0.0139512	-0.182595	0.0208215	-0.254471	0.191008	0.0402189	0.246432	0.0885695	0.513994	0.865945	0.174756	1	20	4	0.00432913	0.00434234	23.8608	0.0925881	35.5019	1.55043	10.3796	0.0156
305935	219135	219135_305935	Mtmr6	Chr14 cM	Chr14:60502677-60539819(+)	myotubularin related protein 6	Mtmr6	Chr15 p12	myotubularin related protein 6	0.0505076	0.0358044	0.154976	-0.00876642	0.0222715	0.045899	0.0420864	0.0459658	0.0233406	0.43535	0.000231105	0.848748	0.00685628	-0.054156	0.0724885	-0.0988577	0.094159	0.125765	0.237464	0.0813249	0.514678	0.985292	0.0109222	1	13	4	0.000838128	0.00174434	10.0797	0.344069	21.9786	1.2817	16.8572	0.000756163
690035	76967	76967_690035	2700049A03Rik	Chr12 cM	Chr12:71183622-71290077(+)	RIKEN cDNA 2700049A03 gene	Kiaa0586	Chr6 q24	KIAA0586 homolog	-0.117345	-0.0524127	-0.257787	0.107815	0.0517689	0.0902685	0.0786511	0.0969355	0.0234086	0.561489	0.00104692	0.266038	-0.21881	-0.229336	-0.411941	-0.0821753	-0.0158794	0.12451	-0.103634	0.297805	0.515488	1	0.0297621	1	12	4	0.00683911	0.00652192	16.8155	0.0320885	55.8011	2.2625	11.05	0.0114588
317370	73447	73447_317370	Wdr13	ChrX cM	ChrX:7989540-7999131(-)	WD repeat domain 13	Wdr13	ChrX q12	WD repeat domain 13	-0.0529195	0.00993383	-0.0385663	0.00948281	0.0233777	0.0351571	0.036592	0.046304	0.0235937	0.777518	0.291903	0.837732	-0.0987389	-0.0589729	-0.110285	-0.0812713	-0.00710019	0.0788406	0.0331526	0.100237	0.518333	1	0.645986	1	22	4	0.00166976	0.00177748	22.1076	0.227244	31.3001	1.45561	1.6103	0.657057
314228	75627	75627_314228	Snapc1	Chr12 cM	Chr12:74011255-74035740(+)	small nuclear RNA activating complex, polypeptide 1	Snapc1	Chr6 q24	small nuclear RNA activating complex, polypeptide 1	-0.0719804	0.0372668	-0.0403748	0.00700521	0.0317995	0.0427182	0.0434727	0.0621223	0.0236006	0.382998	0.353025	0.910217	-0.134306	-0.0464594	-0.12558	-0.114752	-0.00965453	0.120993	0.0448302	0.128763	0.518333	0.965368	0.705109	1	21	4	0.00249205	0.00259697	25.8464	0.0773054	32.6658	1.48513	2.42134	0.489674
79121	11845	11845_79121	Arf6	Chr12 cM	Chr12:69418924-69420557(+)	ADP-ribosylation factor 6	Arf6	Chr6 q24	ADP-ribosylation factor 6	0.0408442	0.0311291	0.169472	-0.067406	0.0180565	0.0309184	0.0317798	0.0372597	0.0236959	0.314024	9.67705002345487e-08	0.0704378	0.00545414	-0.0294699	0.107185	-0.140434	0.0762342	0.0917281	0.231759	0.00562171	0.519124	0.93229	3.56549266713452e-05	1	22	4	0	0.00142534	15.2368	0.645649	0	1	28.4766	2.88462105953479e-06
29739	14630	14630_29739	Gclm	Chr3 cM	Chr3:122039206-122060864(+)	glutamate-cysteine ligase, modifier subunit	Gclm	Chr2 q42	glutamate cysteine ligase, modifier subunit	0.0550879	0.0645847	0.0752562	0.023557	0.0243599	0.0409619	0.0398125	0.055872	0.0237335	0.114864	0.0587224	0.673299	0.00734335	-0.0156992	-0.00277486	-0.0859501	0.102833	0.144869	0.153287	0.133064	0.519124	0.739453	0.305699	1	21	4	0.000604571	0.00192722	16.3774	0.497255	9.71741	1.10763	5.62749	0.131209
310244	67306	67306_310244	Zc2hc1a	Chr3 cM	Chr3:7568543-7618896(+)	zinc finger, C2HC-type containing 1A	Zc2hc1a	Chr2 q23	zinc finger, C2HC-type containing 1A	0.0802537	0.00911113	0.200027	0.00872211	0.0354892	0.0503153	0.0525258	0.0692795	0.0237372	0.856304	0.000140004	0.899813	0.0106962	-0.0895051	0.097078	-0.127063	0.149811	0.107727	0.302975	0.144507	0.519124	1	0.0073777	1	22	4	0.00586137	0.00356959	40.1321	0.00200249	57.5968	2.35831	19.4051	0.000225418
362584	12840	12840_362584	Col9a2	Chr4 cM	Chr4:120896763-120912522(+)	collagen, type IX, alpha 2	Col9a2	Chr5 q36	collagen type IX alpha 2 chain	0.121205	0.153332	0.173378	-0.235968	0.0536081	0.0425624	0.0440812	0.103983	0.0237625	0.00031515	8.3841715656446e-05	0.0232507	0.0161352	0.0699109	0.0869801	-0.439772	0.226275	0.236752	0.259775	-0.0321648	0.519124	0.0693028	0.00529841	1	22	4	0.000425196	0.00250559	19.0666	0.387731	4.64112	1.04867	24.2602	2.20421352723831e-05
292898	68845	68845_292898	Pih1d1	Chr7 cM	Chr7:44803727-44809489(+)	PIH1 domain containing 1	Pih1d1	Chr1 q22	PIH1 domain containing 1	0.0627417	-0.0161599	0.0299106	-0.0852336	0.027776	0.0285717	0.0294497	0.054125	0.0238929	0.571673	0.309797	0.115313	0.00830178	-0.0721594	-0.0278098	-0.191317	0.117182	0.0398396	0.087631	0.0208494	0.521282	1	0.666684	1	22	4	3.11275798782293e-06	0.0010536	15.8638	0.602055	0.0759302	1.00076	3.74676	0.29014
361624	57373	57373_361624	Akip1	Chr7 cM	Chr7:109302897-109311396(+)	A kinase interacting protein 1	Akip1	Chr1 q33	A-kinase interacting protein 1	-0.12206	0.0308055	-0.12085	0.162425	0.0540499	0.0633207	0.0620809	0.108935	0.0239279	0.626614	0.0515761	0.135954	-0.227996	-0.0933009	-0.242526	-0.0510836	-0.0161242	0.154912	0.000826221	0.375934	0.521335	1	0.285456	1	21	4	0.00853206	0.0052872	45.442	0.000209212	60.8067	2.55145	5.98453	0.112365
83474	21780	21780_83474	Tfam	Chr10 cM	Chr10:71061294-71074110(-)	transcription factor A, mitochondrial	Tfam	Chr20 p11	transcription factor A, mitochondrial	-0.052222	0.0132601	-0.026592	0.0800317	0.0231297	0.0271995	0.0304487	0.0428419	0.0239585	0.625895	0.382479	0.0617523	-0.0975553	-0.0400499	-0.0862704	-0.00393691	-0.0068887	0.0665701	0.0330864	0.164	0.521335	1	0.732642	1	22	4	0	0.000941019	11.6563	0.864464	0	1	4.6245	0.201451
NA	20115	20115_NA	Rps7	Chr12 cM	Chr12:28680853-28685952(-)	ribosomal protein S7	NA	NA	NA	-0.0462148	-0.0720296	-0.123998	-0.0168616	0.0205063	0.0559134	0.0337347	0.0605831	0.0242158	0.197664	0.000237223	0.780766	-0.0864065	-0.181618	-0.190116	-0.135602	-0.00602321	0.0375587	-0.0578789	0.101879	0.52296	0.847716	0.0110691	1	11	4	0	0.0012431	3.95462	0.784989	0	1	13.599	0.00350513
315166	69029	69029_315166	Smdt1	Chr15 cM	Chr15:82229901-82233266(+)	single-pass membrane protein with aspartate rich tail 1	Smdt1	Chr7 q34	single-pass membrane protein with aspartate-rich tail 1	-0.0507617	-0.0397624	-0.149348	-0.0090751	0.0225291	0.047617	0.0344073	0.0506783	0.0242487	0.403692	1.42103995170076e-05	0.857881	-0.0949179	-0.13309	-0.216785	-0.108403	-0.00660557	0.0535653	-0.0819107	0.0902526	0.52296	0.973464	0.00161552	1	14	4	0.000418761	0.00137839	8.88576	0.542978	12.0819	1.13742	20.9197	0.000109395
361916	66371	66371_361916	Chmp4c	Chr3 cM	Chr3:10432033-10456065(+)	charged multivesicular body protein 4C	Chmp4c	Chr2 q23	charged multivesicular body protein 4C	-0.491758	0.00115788	0.0260732	0.982552	0.218276	0.0574383	0.0482787	0.435306	0.0242641	0.983917	0.589158	0.0239987	-0.919571	-0.111419	-0.0685514	0.129367	-0.0639456	0.113735	0.120698	1.83574	0.52296	1	0.888006	1	20	4	0.00035432	0.0012101	34.0006	0.00543196	6.74356	1.07231	5.717	0.12622
305675	68760	68760_305675	Synpo2l	Chr14 cM	Chr14:20709014-20718422(-)	synaptopodin 2-like	Synpo2l	Chr15 p16	synaptopodin 2-like	0.181579	0.00439069	0.138267	-0.353693	0.0806391	0.065749	0.0671997	0.163143	0.0243381	0.946757	0.0396326	0.0301591	0.0235294	-0.124475	0.00655826	-0.673447	0.339629	0.133256	0.269976	-0.0339388	0.52296	1	0.248934	1	21	4	0.00543193	0.00436074	28.8947	0.0355097	47.0594	1.88891	8.62757	0.0346752
366957	19354	19354_366957	Rac2	Chr15 cM	Chr15:78443369-78456983(-)	Rac family small GTPase 2	Rac2	Chr7 q34	Rac family small GTPase 2	-0.135297	-0.0623214	-0.043655	0.261247	0.0600962	0.0636269	0.0600383	0.121106	0.0243641	0.327341	0.467152	0.0309928	-0.253083	-0.187028	-0.161328	0.0238824	-0.0175105	0.0623849	0.0740178	0.498611	0.52296	0.94246	0.801134	1	21	4	0.00129669	0.00312347	13.65	0.691706	11.6682	1.1321	5.61243	0.132067
298510	230721	230721_298510	Pabpc4	Chr4 cM	Chr4:123172722-123192718(+)	poly(A) binding protein, cytoplasmic 4	Pabpc4	Chr5 q36	poly(A) binding protein, cytoplasmic 4	0.0511294	-0.0118244	0.0732713	-0.0575384	0.0227123	0.0301959	0.0372436	0.0374779	0.0243741	0.695362	0.0491426	0.12472	0.00661421	-0.0710074	0.000275185	-0.130994	0.0956446	0.0473586	0.146267	0.015917	0.52296	1	0.278	1	16	4	1.54024036061577e-07	0.00111534	13.3578	0.343581	0.00435272	1.00004	6.14416	0.104803
287910	20305	20305_287910	Ccl6	Chr11 cM	Chr11:83478712-83483913(-)	C-C motif chemokine ligand 6	Ccl6	Chr10 q26	C-C motif chemokine ligand 6	-0.203334	-0.225234	-0.173709	0.370101	0.0903286	0.069982	0.0546983	0.184241	0.0243828	0.00128882	0.00149438	0.044559	-0.380374	-0.362396	-0.280916	0.00899643	-0.0262928	-0.0880719	-0.0665027	0.731206	0.52296	0.143634	0.0370095	1	21	4	0.00162791	0.00386145	16.452	0.492051	11.5251	1.13026	21.7339	7.40976506579299e-05
25123	21345	21345_25123	Tagln	Chr9 cM	Chr9:45840926-45847356(-)	transgelin	Tagln	Chr8 q22	transgelin	-0.205509	-0.00168796	-0.0792336	0.398711	0.0912985	0.104651	0.105442	0.174218	0.0243882	0.987131	0.452387	0.0221042	-0.384451	-0.2068	-0.285896	0.0572495	-0.0265673	0.203424	0.127429	0.740172	0.52296	1	0.789525	1	20	4	0.0224577	0.0147668	38.4663	0.00129796	59.094	2.44463	5.63304	0.130894
29437	11459	11459_29437	Acta1	Chr8 cM	Chr8:124618508-124621490(-)	actin alpha 1, skeletal muscle	Acta1	Chr19 q12	actin, alpha 1, skeletal muscle	0.105966	-0.0424635	0.211479	-0.0599389	0.047095	0.0484953	0.047428	0.0913039	0.0244454	0.381236	8.23582333024293e-06	0.511518	0.0136619	-0.137513	0.118522	-0.238891	0.198271	0.0525856	0.304437	0.119014	0.52296	0.964796	0.00108673	1	22	4	0.00283808	0.0033893	23.7686	0.162757	27.7025	1.38317	23.5624	3.08259543787101e-05
25240	11826	11826_25240	Aqp1	Chr6 cM	Chr6:55313417-55325540(+)	aquaporin 1	Aqp1	Chr4 q24	aquaporin 1	-0.429921	-0.0626569	-0.109252	0.986416	0.191095	0.154507	0.146487	0.37573	0.0244632	0.685089	0.455778	0.00865651	-0.804461	-0.365485	-0.396361	0.249998	-0.0553815	0.240171	0.177856	1.72283	0.52296	1	0.79187	0.93972	22	4	0.03764	0.0241565	48.2979	0.000135951	59.2034	2.45118	6.92355	0.0743749
25435	13631	13631_25435	Eef2k	Chr7 cM	Chr7:120442080-120506441(+)	eukaryotic elongation factor-2 kinase	Eef2k	Chr1 q36	eukaryotic elongation factor-2 kinase	-0.0546966	-0.0121587	-0.0371467	0.104254	0.0243142	0.03197	0.0334641	0.047994	0.0244761	0.703711	0.266979	0.0298376	-0.102352	-0.0748187	-0.102735	0.0101879	-0.00704159	0.0505013	0.0284417	0.198321	0.52296	1	0.620871	1	22	4	0.000868191	0.00147128	19.9036	0.338276	18.6934	1.22991	5.12149	0.163114
246307	66514	66514_246307	Asrgl1	Chr19 cM	Chr19:9089083-9112930(-)	asparaginase like 1	Asrgl1	Chr1 q43	asparaginase and isoaspartyl peptidase 1	-0.0802597	0.0344015	-0.116111	0.059007	0.0356791	0.0489722	0.0509343	0.0682825	0.0244816	0.482386	0.0226306	0.3875	-0.150189	-0.0615821	-0.21594	-0.0748242	-0.0103299	0.130385	-0.0162811	0.192838	0.52296	1	0.184842	1	22	4	0.00573376	0.00343735	44.2762	0.000526708	59.402	2.46317	8.0474	0.0450422
114591	75221	75221_114591	Dpp3	Chr19 cM	Chr19:4957257-4978315(-)	dipeptidylpeptidase 3	Dpp3	Chr1	dipeptidylpeptidase 3	0.065724	-0.0753408	0.0538689	-0.0884393	0.0292185	0.0396891	0.0402221	0.0571949	0.0244871	0.0576599	0.180477	0.122037	0.00845688	-0.15313	-0.0249649	-0.200539	0.122991	0.00244839	0.132703	0.0236607	0.52296	0.587097	0.522288	1	22	4	0.0032096	0.00234776	33.4092	0.0148847	48.3668	1.93674	7.85051	0.0492044
301014	235610	235610_301014	Atrip	Chr9 cM	Chr9:108888815-108903192(-)	ATR interacting protein	Atrip	Chr8 q32	ATR interacting protein	-0.100619	-0.085107	-0.226621	0.0987529	0.0447357	0.0705395	0.0632505	0.0952962	0.0245011	0.227619	0.000339784	0.300075	-0.188299	-0.223362	-0.35059	-0.0880242	-0.0129382	0.0531478	-0.102652	0.28553	0.52296	0.883791	0.0140461	1	13	4	0	0.00274222	6.36826	0.70257	0	1	13.218	0.00418808
312896	277328	277328_312896	Trpa1	Chr1 cM	Chr1:14942872-14989086(-)	transient receptor potential cation channel, subfamily A, member 1	Trpa1	Chr5 q11	transient receptor potential cation channel, subfamily A, member 1	-0.484118	0.0415565	-0.0731456	0.903838	0.215305	0.167951	0.167683	0.436798	0.0245431	0.804573	0.662682	0.0385241	-0.906108	-0.287621	-0.401799	0.0477291	-0.0621275	0.370734	0.255507	1.75995	0.52296	1	0.93218	1	20	4	0.0790944	0.0360038	147.261	2.70652885841222e-23	90.5671	10.6011	4.31893	0.229022
292264	68632	68632_292264	Myct1	Chr10 cM	Chr10:5543728-5556789(+)	myc target 1	Myct1	Chr1 q11	myc target 1	-0.398043	-0.0128683	0.0213253	0.881188	0.177065	0.0422365	0.0410686	0.354427	0.024576	0.760615	0.60358	0.0129103	-0.745085	-0.0956503	-0.0591678	0.186524	-0.0510016	0.0699137	0.101818	1.57585	0.52296	1	0.897453	0.999852	20	4	5.28790273497102e-07	0.00138775	16.8369	0.396227	0.00944979	1.00009	7.4601	0.0585925
287177	67458	67458_287177	Ergic1	Chr17 cM	Chr17:26780463-26875908(+)	endoplasmic reticulum-golgi intermediate compartment 1	Ergic1	Chr10 q12	endoplasmic reticulum-golgi intermediate compartment 1	0.0889492	-0.0591228	0.15057	-0.0181152	0.0395747	0.0661044	0.0617107	0.0685416	0.0246	0.371116	0.0146898	0.791553	0.0113842	-0.188685	0.0296195	-0.152454	0.166514	0.0704395	0.271521	0.116224	0.52296	0.959646	0.146048	1	14	4	0.00560029	0.00416234	26.1532	0.00353956	63.8124	2.76338	10.3059	0.0161371
81685	17350	17350_81685	Mlh1	Chr9 cM	Chr9:111057296-111100854(-)	mutL homolog 1	Mlh1	Chr8 q32	mutL homolog 1	-0.0853524	0.0198346	-0.0726977	0.138885	0.0379811	0.0476338	0.0464947	0.0753329	0.0246253	0.677119	0.117918	0.0652384	-0.159794	-0.073526	-0.163826	-0.00876448	-0.0109107	0.113195	0.0184302	0.286535	0.52296	1	0.425776	1	21	4	0.00311331	0.00284912	25.8963	0.0763699	39.0659	1.64112	5.37763	0.146144
56084	15239	15239_56084	Hgs	Chr11 cM	Chr11:120358461-120374805(+)	HGF-regulated tyrosine kinase substrate	Hgs	Chr10 q32.3	hepatocyte growth factor-regulated tyrosine kinase substrate	0.0531305	-0.0895057	0.000888899	-0.055768	0.0236443	0.0367175	0.0372938	0.0469784	0.0246356	0.0147816	0.980984	0.235189	0.0067884	-0.161471	-0.0722055	-0.147844	0.0994725	-0.0175408	0.0739833	0.036308	0.52296	0.374512	1	1	22	4	0.00197048	0.00186033	28.9991	0.0483906	35.8928	1.55989	7.09806	0.068837
56782	19073	19073_56782	Srgn	Chr10 cM	Chr10:62329612-62363224(-)	serglycin	Srgn	Chr20 q11	serglycin	-0.129489	-0.046779	0.0208729	0.26855	0.0576731	0.0685234	0.0670277	0.110103	0.0247537	0.494814	0.755491	0.0147249	-0.242526	-0.181082	-0.110499	0.0527518	-0.0164519	0.0875243	0.152245	0.484348	0.523889	1	0.988663	1	22	4	0.00836274	0.00637519	31.6407	0.02424	46.3825	1.86506	7.74034	0.0516944
316242	21645	21645_316242	Tcte1	Chr17 cM	Chr17:45834360-45853605(+)	t-complex-associated testis expressed 1	Tcte1	Chr9 q12	t-complex-associated testis expressed 1	0.130725	-0.155504	-0.0175523	-0.12458	0.0582267	0.0683859	0.0713517	0.109068	0.0247612	0.0229706	0.805685	0.253362	0.016603	-0.289538	-0.157399	-0.33835	0.244847	-0.0214704	0.122294	0.0891896	0.523889	0.443786	1	1	19	4	0.00685665	0.00624831	28.5001	0.0186401	42.7818	1.7477	7.44407	0.0590131
24942	12662	12662_24942	Chm	ChrX cM	ChrX:111950290-112095214(-)	CHM Rab escort protein	Chm	ChrX q31	CHM Rab escort protein	0.0487237	-0.000638782	0.122974	-0.057431	0.0217042	0.0331474	0.0320891	0.0460279	0.0247747	0.984625	0.000126963	0.212126	0.00618427	-0.0656065	0.0600808	-0.147644	0.0912632	0.0643289	0.185868	0.0327821	0.523889	1	0.00700376	1	22	4	0.000535806	0.00140861	16.0779	0.58711	10.9929	1.12351	16.5866	0.000859486
29169	22370	22370_29169	Vtn	Chr11 cM	Chr11:78389946-78393151(+)	vitronectin	Vtn	Chr10 q25	vitronectin	-0.170057	-0.069674	-0.144354	0.169365	0.0758051	0.0941096	0.0965461	0.144125	0.0248748	0.459088	0.134866	0.239943	-0.318632	-0.254125	-0.333581	-0.113114	-0.0214815	0.114778	0.0448725	0.451844	0.525084	0.997215	0.454635	1	22	4	0.0234827	0.0125913	64.3122	4.03867681229671e-07	68.7404	3.19902	2.9962	0.392211
308473	233033	233033_308473	Samd4b	Chr7 cM	Chr7:28098947-28135616(-)	sterile alpha motif domain containing 4B	Samd4b	Chr1 q21	sterile alpha motif domain containing 4B	0.0906073	-0.0522293	0.0824083	-0.067342	0.040395	0.0550083	0.0598204	0.0729892	0.0248948	0.342377	0.168328	0.356201	0.0114345	-0.160044	-0.0348375	-0.210398	0.16978	0.0555851	0.199654	0.0757143	0.525084	0.946581	0.505445	1	22	4	0.00606534	0.00414438	35.6866	0.00773739	53.2264	2.13796	4.75471	0.190665
NA	12479	12479_NA	Cd1d1	Chr3 cM	Chr3:86903141-86906748(-)	CD1d1 antigen	NA	NA	NA	0.56871	-0.0213337	0.650153	-0.513067	0.253616	0.357592	0.26713	0.560177	0.0249353	0.952427	0.0149394	0.359718	0.0716312	-0.722201	0.126588	-1.61099	1.06579	0.679534	1.17372	0.58486	0.525266	1	0.147198	1	12	4	0.140092	0.0804295	170.336	1.09641648322924e-32	92.6556	13.6157	7.46423	0.0584847
311130	23992	23992_311130	Prkra	Chr2 cM	Chr2:76460242-76478359(-)	protein kinase, interferon inducible double stranded RNA dependent activator	Prkra	Chr3 q24	protein activator of interferon induced protein kinase EIF2AK2	-0.120472	0.123499	-0.0889238	0.152405	0.0537372	0.0735908	0.0757144	0.101219	0.0249695	0.0933111	0.240209	0.132146	-0.225795	-0.0207364	-0.237321	-0.0459812	-0.0151491	0.267734	0.0594736	0.350792	0.525315	0.695784	0.593756	1	22	4	0.016172	0.00788217	92.4458	5.2393812356968e-12	72.5906	3.64839	7.51165	0.0572599
306515	234155	234155_306515	Mboat4	Chr8 cM	Chr8:34582184-34592336(+)	membrane bound O-acyltransferase domain containing 4	Mboat4	Chr16 q12.2	membrane bound O-acyltransferase domain containing 4	0.191623	-0.0147081	0.0233923	-0.398807	0.0855521	0.0562791	0.0557055	0.170736	0.0251014	0.793829	0.674539	0.0195009	0.0239439	-0.125013	-0.0857885	-0.733443	0.359302	0.0955969	0.132573	-0.0641712	0.526794	1	0.940032	1	20	4	1.44217509068946e-08	0.00229441	16.7199	0.403943	0.000164694	1	6.01633	0.110818
NA	544752	544752_NA	Tug1	Chr11 cM	Chr11:3589313-3599021(-)	taurine upregulated gene 1	NA	NA	NA	-0.0810213	0.0858178	-0.115286	0.0698609	0.0361755	0.0936197	0.0557679	0.104352	0.0251121	0.359319	0.0387113	0.503192	-0.151924	-0.0976734	-0.224589	-0.134664	-0.0101187	0.269309	-0.00598273	0.274386	0.526794	0.956074	0.245484	1	12	4	0.00260943	0.00349809	11.7556	0.162447	37.5659	1.60169	8.35138	0.0392815
291824	57813	57813_291824	Tk2	Chr8 cM	Chr8:104953317-104975190(-)	thymidine kinase 2, mitochondrial	Tk2	Chr19 p14	thymidine kinase 2	0.052414	-0.00688239	0.0688337	-0.0465596	0.0234067	0.0259625	0.0291222	0.0439325	0.0251384	0.79094	0.0180975	0.289237	0.00653762	-0.0577679	0.0117553	-0.132666	0.0982903	0.0440031	0.125912	0.0395466	0.526794	1	0.164644	1	22	4	0	0.000736855	16.5386	0.555011	0	1	9.99241	0.0186308
362156	228136	228136_362156	Zdhhc5	Chr2 cM	Chr2:84518314-84545524(-)	zinc finger, DHHC domain containing 5	Zdhhc5	Chr3 q24	zinc finger DHHC-type palmitoyltransferase 5	0.0706409	-0.0328424	0.0531774	-0.0707297	0.0315615	0.0442377	0.046955	0.0615429	0.025208	0.45784	0.257416	0.250443	0.00878155	-0.119547	-0.0388526	-0.191352	0.1325	0.0538619	0.145208	0.0498922	0.526794	0.996633	0.610558	1	20	4	0.00392998	0.00303387	29.573	0.0203469	48.0398	1.92455	2.80637	0.422452
287834	170472	170472_287834	Recql5	Chr11 cM	Chr11:115783421-115824303(-)	RecQ protein-like 5	Recql5	Chr10 q32.1	RecQ like helicase 5	-0.06236	-0.0565012	-0.126031	0.121092	0.0278629	0.0388476	0.0391447	0.0552881	0.0252144	0.145827	0.00128362	0.0285095	-0.11697	-0.132641	-0.202753	0.0127295	-0.00774975	0.0196387	-0.0493087	0.229455	0.526794	0.78368	0.0336064	1	22	4	0.000698402	0.00222856	19.944	0.335982	9.69078	1.10731	13.1132	0.00439808
298845	100952	100952_298845	Emilin1	Chr5 cM	Chr5:31070746-31078621(+)	elastin microfibril interfacer 1	Emilin1	Chr6 q14	elastin microfibril interfacer 1	0.120795	-0.0415539	-0.0278436	-0.107364	0.0540029	0.0591578	0.0592297	0.107728	0.0252975	0.482414	0.638287	0.318947	0.0149515	-0.157501	-0.143932	-0.318507	0.226639	0.0743931	0.0882445	0.103779	0.526794	1	0.918986	1	21	4	0.00620952	0.00431421	40.0566	0.00127062	56.1677	2.28142	1.70743	0.635282
499508	218441	218441_499508	Zfyve16	Chr13 cM	Chr13:92624257-92667318(-)	zinc finger, FYVE domain containing 16	Zfyve16	Chr2 q12	zinc finger FYVE-type containing 16	-0.0806938	0.0506769	-0.106854	0.122508	0.0360796	0.050902	0.0575179	0.0662286	0.0253159	0.319455	0.063205	0.0643458	-0.151408	-0.0490891	-0.219587	-0.00729759	-0.00997904	0.150443	0.00587932	0.252314	0.526794	0.935923	0.315151	1	16	4	0.00198039	0.00353728	14.5152	0.269026	22.0146	1.28229	8.23644	0.0413697
303443	20913	20913_303443	Stxbp4	Chr11 cM	Chr11:90367318-90528910(-)	syntaxin binding protein 4	Stxbp4	Chr10 q26	syntaxin binding protein 4	-0.0773601	0.109831	-0.0807778	0.158597	0.0345961	0.0709464	0.0495378	0.0706429	0.0253458	0.121604	0.102969	0.0247651	-0.145167	-0.0292219	-0.17787	0.0201391	-0.00955291	0.248883	0.0163145	0.297054	0.526794	0.747142	0.400463	1	14	4	0.00132032	0.00281102	13.3413	0.205208	20.0135	1.25021	7.44773	0.0589167
NA	66511	66511_NA	Chtop	Chr3 cM	Chr3:90406263-90416805(-)	chromatin target of PRMT1	NA	NA	NA	0.0376267	0.0408095	0.0952258	0.045437	0.0168279	0.0596704	0.0343657	0.0592644	0.0253537	0.494029	0.00558925	0.443269	0.00464462	-0.0761423	0.0278702	-0.070719	0.0706087	0.157761	0.162581	0.161593	0.526794	1	0.0839609	1	12	4	0	0.00128211	4.13933	0.844339	0	1	11.937	0.00760201
293570	109359	109359_293570	Abraxas2	Chr7 cM	Chr7:132460954-132486840(+)	BRISC complex subunit	Abraxas2	Chr1 q41	abraxas 2, BRISC complex subunit	0.0440117	0.0850468	0.132723	0.02331	0.0196883	0.0288166	0.0293858	0.0382711	0.0253891	0.00316427	6.28467886900815e-06	0.542473	0.00542345	0.0285673	0.0751281	-0.0516999	0.0826	0.141526	0.190318	0.0983199	0.526794	0.223473	0.000917341	1	22	4	0.000632447	0.00116145	19.7939	0.344542	17.2163	1.20797	25.0538	1.50457465728958e-05
299103	66689	66689_299103	Klhl28	Chr12 cM	Chr12:64985607-65012308(-)	kelch-like 28	Klhl28	Chr6 q24	kelch-like family member 28	0.0645922	0.138797	0.225483	-0.0761556	0.0289038	0.0394934	0.0399228	0.0572886	0.025435	0.000440689	1.6235206332246e-08	0.183738	0.00794182	0.0613914	0.147236	-0.188439	0.121243	0.216203	0.30373	0.036128	0.526794	0.0811005	8.63817720142149e-06	1	21	4	1.05023425533543e-07	0.0017769	16.5607	0.484494	0.00179187	1.00002	33.3147	2.76416637580156e-07
287918	74319	74319_287918	Mettl23	Chr11 cM	Chr11:116734341-116740566(+)	methyltransferase like 23	Mettl23	Chr10 q32.2	methyltransferase 23, arginine	-0.0825736	-0.0114845	-0.0712351	0.0872481	0.0369505	0.0430644	0.0437381	0.07224	0.0254364	0.789713	0.103382	0.227142	-0.154995	-0.0958892	-0.15696	-0.0543398	-0.010152	0.0729202	0.0144901	0.228836	0.526794	1	0.401218	1	20	4	0.0023084	0.00244484	29.4144	0.0212872	33.8766	1.51232	3.54916	0.314443
363254	245860	245860_363254	Atg9a	Chr1 cM	Chr1:75157509-75168654(-)	autophagy related 9A	Atg9a	Chr9 q33	autophagy related 9A	0.0410881	-0.0681101	0.0245963	-0.033917	0.0183914	0.0297303	0.036581	0.0272001	0.0254772	0.0219673	0.501342	0.212417	0.00504156	-0.12638	-0.0471012	-0.0872281	0.0771346	-0.00983982	0.0962939	0.0193941	0.526794	0.435582	0.826668	1	19	4	0	0.00115048	12.927	0.607933	0	1	8.24653	0.0411822
362393	69538	69538_362393	Antxr1	Chr6 cM	Chr6:87110835-87312757(-)	anthrax toxin receptor 1	Antxr1	Chr4 q34	ANTXR cell adhesion molecule 1	-0.0965241	0.0918462	-0.111766	0.212866	0.043208	0.0505225	0.0454563	0.0830662	0.025487	0.0690754	0.0139421	0.0103892	-0.18121	-0.00717608	-0.200858	0.0500587	-0.011838	0.190869	-0.0226731	0.375672	0.526794	0.626991	0.141951	0.962689	22	4	0	0.00264709	12.0397	0.845179	0	1	16.2821	0.000992551
690276	73667	73667_690276	2410004P03Rik	Chr12 cM	Chr12:17054958-17061759(-)	RIKEN cDNA 2410004P03 gene	C6h2orf50	Chr6 q16	similar to human chromosome 2 open reading frame 50	0.262082	0.05359	0.0938825	-0.554303	0.117385	0.0742835	0.0627588	0.236999	0.0255714	0.470648	0.134673	0.0193433	0.0320105	-0.0920029	-0.0291225	-1.01881	0.492153	0.199183	0.216887	-0.0897948	0.527878	1	0.454635	1	20	4	2.30672042052554e-06	0.00145176	30.7009	0.0146895	0.0257519	1.00026	6.86947	0.0761766
311088	319876	319876_311088	Cobll1	Chr2 cM	Chr2:64918683-65069742(-)	Cobl-like 1	Cobll1	Chr3 q21	cordon-bleu WH2 repeat protein-like 1	-0.193474	0.0182247	-0.293162	0.011582	0.0866962	0.144131	0.121613	0.149149	0.0256394	0.899379	0.0159256	0.938103	-0.363395	-0.264268	-0.531519	-0.280745	-0.0235524	0.300717	-0.0548051	0.303909	0.527963	1	0.153612	1	14	4	0.0258887	0.0166305	38.5397	3.05578730772754e-05	73.4269	3.7632	7.6124	0.0547398
363144	69398	69398_363144	Cdhr4	Chr9 cM	Chr9:107869696-107876883(+)	cadherin-related family member 4	Cdhr4	Chr8 q32	cadherin-related family member 4	0.209574	-0.100341	0.0611505	-0.452767	0.0939106	0.111906	0.0477162	0.191081	0.0256395	0.369905	0.200003	0.0178123	0.0255122	-0.319673	-0.0323716	-0.827279	0.393635	0.118991	0.154673	-0.0782542	0.527963	0.959646	0.545543	1	11	4	3.21712778804588e-06	0.00234123	14.9498	0.0366488	0.0469564	1.00047	7.15475	0.0671256
360475	208211	208211_360475	Alg1	Chr16 cM	Chr16:5051485-5062776(+)	ALG1 chitobiosyldiphosphodolichol beta-mannosyltransferase	Alg1	Chr10 q12	ALG1, chitobiosyldiphosphodolichol beta-mannosyltransferase	-0.0525414	-0.0573714	-0.154494	-0.00172614	0.0235635	0.0327696	0.0331037	0.0468402	0.0257621	0.0799885	3.05678395669032e-06	0.970603	-0.098725	-0.121599	-0.219376	-0.0935312	-0.00635779	0.00685577	-0.0896119	0.090079	0.529826	0.661019	0.000521629	1	21	4	0.000236022	0.00128732	17.6884	0.408751	5.52814	1.05852	23.4955	3.18323521066225e-05
287961	12544	12544_287961	Cdc45	Chr16 cM	Chr16:18599197-18630737(-)	cell division cycle 45	Cdc45	Chr11 q23	cell division cycle 45	0.109803	0.0337421	0.0816204	-0.22099	0.049266	0.0506808	0.0491667	0.0988836	0.0258289	0.505553	0.0968991	0.0254274	0.0132432	-0.0655904	-0.0147445	-0.414798	0.206362	0.133075	0.177985	-0.0271814	0.529851	1	0.389438	1	22	4	0.00228914	0.0028525	26.6176	0.0864518	25.9751	1.3509	6.80585	0.0783503
64040	56752	56752_64040	Aldh9a1	Chr1 cM	Chr1:167177560-167196100(+)	aldehyde dehydrogenase 9, subfamily A1	Aldh9a1	Chr13 q24	aldehyde dehydrogenase 9 family, member A1	-0.100353	0.029268	-0.119869	0.0716145	0.0450685	0.0629123	0.0651401	0.0880415	0.0259697	0.641775	0.0657419	0.415978	-0.188685	-0.0940379	-0.247542	-0.100944	-0.0120198	0.152574	0.00780277	0.244173	0.529851	1	0.320055	1	21	4	0.0116946	0.00580792	65.8073	1.12208289468319e-07	73.3506	3.75243	4.66787	0.197797
NA	270091	270091_NA	Lrrc36	Chr8 cM	Chr8:106140230-106190718(+)	leucine rich repeat containing 36	NA	NA	NA	0.324512	0.104157	0.0450108	-0.54563	0.145762	0.146835	0.078329	0.316877	0.0259932	0.478108	0.565536	0.085088	0.0388235	-0.183634	-0.108511	-1.1667	0.6102	0.391949	0.198533	0.0754377	0.529851	1	0.870551	1	12	4	0.00432776	0.00713194	18.8919	0.0154484	29.3253	1.41493	5.25557	0.154011
366065	241447	241447_366065	Cers6	Chr2 cM	Chr2:68691785-68944626(+)	ceramide synthase 6	Cers6	Chr3 q21	ceramide synthase 6	-0.0791555	-0.0796728	-0.068599	-0.041776	0.0355606	0.0664985	0.0474493	0.0756771	0.026019	0.230872	0.148252	0.580928	-0.148853	-0.210008	-0.161598	-0.1901	-0.00945787	0.0506619	0.0243999	0.106548	0.529851	0.887441	0.475363	1	13	4	0.00179964	0.00253632	13.0382	0.160884	33.0548	1.49376	2.90638	0.406286
296588	66865	66865_296588	Pmpca	Chr2 cM	Chr2:26279351-26287134(+)	peptidase (mitochondrial processing) alpha	Pmpca	Chr3 p13	peptidase, mitochondrial processing subunit alpha	-0.0312637	0.0115061	-0.0303973	0.0259445	0.014048	0.0197055	0.0223278	0.0250796	0.0260479	0.559287	0.173383	0.300909	-0.0587973	-0.027116	-0.074159	-0.0232106	-0.0037302	0.0501281	0.0133643	0.0750996	0.529851	1	0.512682	1	20	4	1.14855740644533e-06	0.000448017	14.1305	0.588992	0.0701812	1.0007	4.01932	0.259386
360613	67480	67480_360613	Cwc25	Chr11 cM	Chr11:97636307-97657382(-)	CWC25 spliceosome-associated protein	Cwc25	Chr10 q31	CWC25 spliceosome-associated protein homolog	0.0566337	-0.0612283	-0.0411505	-0.0751534	0.0254489	0.0339775	0.0365418	0.0483169	0.0260551	0.0715412	0.260115	0.119844	0.0067548	-0.127823	-0.112771	-0.169853	0.106513	0.0053663	0.0304702	0.019546	0.529851	0.637911	0.614309	1	22	4	0.000713103	0.00158517	24.3872	0.142747	13.7805	1.15983	6.1268	0.105601
308790	108797	108797_308790	Mex3b	Chr7 cM	Chr7:82516541-82520723(+)	mex3 RNA binding family member B	Mex3b	Chr1 q31	mex-3 RNA binding family member B	0.158452	-0.218868	-0.00474845	-0.123576	0.0712125	0.0935696	0.0968708	0.140481	0.0260777	0.0193308	0.960905	0.379042	0.0188776	-0.402261	-0.194612	-0.398912	0.298025	-0.0354747	0.185115	0.151761	0.529851	0.409291	1	1	21	4	0.0282194	0.0129897	77.2917	1.15606961640711e-09	79.4377	4.86327	6.90796	0.07489
291359	17084	17084_291359	Ly86	Chr13 cM	Chr13:37529276-37603012(+)	lymphocyte antigen 86	Ly86	Chr17 p12	lymphocyte antigen 86	-0.165127	-0.126173	-0.0756535	0.232877	0.0742257	0.09809	0.0948487	0.14722	0.0261039	0.198341	0.425089	0.113687	-0.310607	-0.318425	-0.261553	-0.055668	-0.0196475	0.0660804	0.110246	0.521422	0.529851	0.84892	0.767368	1	22	4	0.0195144	0.0123225	43.2645	0.00073414	61.3735	2.5889	4.37639	0.223585
304571	231605	231605_304571	Galnt9	Chr5 cM	Chr5:110692221-110769246(+)	polypeptide N-acetylgalactosaminyltransferase 9	Galnt9	Chr12 q16	polypeptide N-acetylgalactosaminyltransferase 9	0.0970454	0.0194629	0.0969451	-0.139353	0.0436268	0.0563303	0.0602028	0.0816433	0.0261184	0.729708	0.10733	0.0878495	0.0115385	-0.0909424	-0.0210502	-0.299371	0.182552	0.129868	0.21494	0.0206649	0.529851	1	0.408251	1	22	4	0.0074174	0.00505047	35.9803	0.00709714	52.1153	2.08835	4.25801	0.234918
689093	22269	22269_689093	Upk2	Chr9 cM	Chr9:44364012-44366064(-)	uroplakin 2	Upk2	Chr8 q22	uroplakin 2	-0.24543	-0.08114	-0.0519983	0.5296	0.110364	0.0676727	0.0705597	0.223153	0.02616	0.230526	0.461159	0.0176317	-0.461739	-0.213776	-0.190293	0.092229	-0.029121	0.0514961	0.0862962	0.966971	0.529851	0.886521	0.795889	1	18	4	0.00425179	0.00405133	24.1983	0.0433576	47.5	1.90476	6.18216	0.103076
362058	215708	215708_362058	Miga1	Chr3 cM	Chr3:151979486-152046044(-)	mitoguardin 1	Miga1	Chr2 q45	mitoguardin 1	-0.0643351	-0.00141529	-0.129712	0.0476345	0.0289354	0.0583989	0.0533704	0.0575559	0.0261885	0.980665	0.0150816	0.407885	-0.121048	-0.115875	-0.234316	-0.0651731	-0.00762276	0.113044	-0.0251081	0.160442	0.529851	1	0.147893	1	14	4	0.00203249	0.0028496	13.1922	0.213122	32.3513	1.47822	6.91717	0.0745853
289276	11566	11566_289276	Adss2	Chr1 cM	Chr1:177590742-177624275(-)	adenylosuccinate synthase 2	Adss2	Chr13 q25	adenylosuccinate synthase 2	0.0426605	0.00329433	0.136245	0.00746895	0.0191894	0.031106	0.0325388	0.0392678	0.0262068	0.915656	2.82485561954107e-05	0.849148	0.00505005	-0.0576722	0.0724697	-0.0694946	0.080271	0.0642609	0.200019	0.0844325	0.529851	1	0.00245227	1	21	4	0.000532904	0.00135421	16.3054	0.502298	12.1763	1.13864	24.1047	2.37532600594192e-05
24247	12374	12374_24247	Casr	Chr16 cM	Chr16:36314058-36382503(-)	calcium-sensing receptor	Casr	Chr11 q22	calcium-sensing receptor	-0.245098	-0.00989122	-0.132126	0.585685	0.110265	0.0560232	0.0552426	0.221502	0.0262291	0.859857	0.0167689	0.00818959	-0.461215	-0.119695	-0.240399	0.151549	-0.0289821	0.0999123	-0.0238522	1.01982	0.529851	1	0.158049	0.93972	20	4	0.00173178	0.00328077	19.6113	0.238241	16.6036	1.19909	11.5337	0.00916372
316035	67213	67213_316035	Cmtm6	Chr9 cM	Chr9:114560184-114578412(+)	CKLF-like MARVEL transmembrane domain containing 6	Cmtm6	Chr8 q32	CKLF-like MARVEL transmembrane domain containing 6	-0.0794639	-0.0229002	0.00350814	0.0659142	0.0357532	0.0505915	0.0494447	0.0739145	0.0262449	0.650801	0.943437	0.37252	-0.149539	-0.122058	-0.0934017	-0.0789555	-0.00938894	0.0762573	0.100418	0.210784	0.529851	1	1	1	22	4	0.00428889	0.00333923	33.1992	0.0157874	44.3292	1.79627	1.46792	0.689693
502902	56644	56644_502902	Clec7a	Chr6 cM	Chr6:129438554-129449742(-)	C-type lectin domain family 7, member a	Clec7a	Chr4 q42	C-type lectin domain containing 7A	-0.319058	-0.0992208	-0.18614	0.852261	0.143554	0.102363	0.092818	0.290494	0.0262452	0.332394	0.0449172	0.003348	-0.600419	-0.299849	-0.36806	0.282904	-0.0376973	0.101407	-0.00421997	1.42162	0.529851	0.945091	0.265572	0.920366	21	4	0.0200641	0.0125786	37.5302	0.00285033	61.0948	2.57035	11.9255	0.00764283
299196	19300	19300_299196	Abcd4	Chr12 cM	Chr12:84648634-84664259(-)	ATP-binding cassette, sub-family D member 4	Abcd4	Chr6 q31	ATP binding cassette subfamily D member 4	-0.0810438	-0.00513752	-0.110577	-0.00600675	0.0364723	0.0408244	0.0401754	0.073067	0.026279	0.899855	0.00591683	0.934481	-0.152528	-0.0851518	-0.189319	-0.149216	-0.00955936	0.0748768	-0.0318346	0.137202	0.529886	1	0.0862885	1	22	4	0.00228296	0.00234327	24.2087	0.148307	32.2584	1.4762	8.89	0.0307897
84582	56233	56233_84582	Hdac7	Chr15 cM	Chr15:97690545-97742383(-)	histone deacetylase 7	Hdac7	Chr7 q36	histone deacetylase 7	-0.0693844	-0.0454845	0.0316241	-0.0343029	0.0312395	0.0932118	0.0567627	0.0938624	0.0263479	0.625571	0.577439	0.714768	-0.130613	-0.228176	-0.0796286	-0.21827	-0.00815604	0.137207	0.142877	0.149664	0.530272	1	0.879516	1	13	4	8.18332861320264e-06	0.00333518	10.5481	0.307962	0.0964768	1.00097	0.861583	0.834687
NA	50505	50505_NA	Ercc4	Chr16 cM	Chr16:12927548-12968481(+)	excision repair cross-complementing rodent repair deficiency, complementation group 4	NA	NA	NA	-0.0637824	-0.0154422	-0.148488	0.0546807	0.0287361	0.0631363	0.0483706	0.070353	0.0264465	0.806778	0.00214204	0.437021	-0.120104	-0.139187	-0.243292	-0.0832086	-0.0074607	0.108303	-0.0536833	0.19257	0.530272	1	0.0467177	1	12	4	0.00126127	0.00270892	10.7592	0.21572	22.8724	1.29655	10.738	0.0132304
64533	103711	103711_64533	Pnpo	Chr11 cM	Chr11:96828651-96834812(-)	pyridoxine 5'-phosphate oxidase	Pnpo	Chr10	pyridoxamine 5'-phosphate oxidase	0.0484879	-0.066293	0.0594979	0.0177479	0.0218461	0.0367456	0.0393235	0.0399013	0.0264515	0.0712148	0.130271	0.656469	0.00567026	-0.138313	-0.0175749	-0.0604573	0.0913055	0.00572712	0.136571	0.095953	0.530272	0.637738	0.447178	1	18	4	0	0.00151921	6.52027	0.951629	0	1	13.8716	0.00308517
680080	68512	68512_680080	Tomm5	Chr4 cM	Chr4:45105209-45108113(-)	translocase of outer mitochondrial membrane 5	Tomm5	Chr5 q22	translocase of outer mitochondrial membrane 5	-0.0720552	-0.0765315	-0.139034	0.0115267	0.0324693	0.0613813	0.0469319	0.0688162	0.0264744	0.212463	0.00305195	0.866976	-0.135694	-0.196837	-0.231018	-0.12335	-0.0084166	0.0437737	-0.0470488	0.146404	0.530272	0.868708	0.0580836	1	12	4	0.00170662	0.00231993	14.7584	0.0640171	36.8481	1.58348	8.89563	0.0307112
300797	68250	68250_300797	Ciao2a	Chr9 cM	Chr9:66033893-66046237(+)	cytosolic iron-sulfur assembly component 2A	Ciao2a	Chr8 q24	cytosolic iron-sulfur assembly component 2A	-0.074096	0.0741158	-0.00643528	0.153395	0.0333902	0.0461879	0.0445043	0.065897	0.0264802	0.108568	0.885028	0.0199226	-0.13954	-0.0164107	-0.0936622	0.0242395	-0.00865246	0.164642	0.0807916	0.282551	0.530272	0.728002	1	1	21	4	0.00331389	0.00253006	33.436	0.00991983	47.5285	1.9058	7.27366	0.0636683
309550	237339	237339_309550	L3mbtl3	Chr10 cM	Chr10:26150366-26251967(-)	L3MBTL3 histone methyl-lysine binding protein	L3mbtl3	Chr1 p12	L3MBTL histone methyl-lysine binding protein 3	0.194528	0.0582015	0.272939	-0.0772882	0.0876671	0.146499	0.125723	0.151195	0.0264911	0.691158	0.0299349	0.609222	0.0227033	-0.228931	0.0265259	-0.373624	0.366352	0.345334	0.519352	0.219048	0.530272	1	0.214021	1	14	4	0.0319086	0.0176119	62.3145	1.3185603972389e-09	85.8945	7.08941	4.91034	0.178482
498533	219148	219148_498533	Fam167a	Chr14 cM	Chr14:63673843-63702947(+)	family with sequence similarity 167, member A	Fam167a	Chr15 p12	family with sequence similarity 167, member A	0.15907	-0.0226143	0.0849736	-0.220451	0.071711	0.0539794	0.0560835	0.147742	0.0265408	0.675258	0.12974	0.135664	0.0185188	-0.128412	-0.024948	-0.51002	0.299621	0.0831835	0.194895	0.0691183	0.530622	1	0.44651	1	21	4	0	0.00351758	12.4913	0.769516	0	1	3.95234	0.266657
498166	330217	330217_498166	Gal3st4	Chr5 cM	Chr5:138263183-138271102(-)	galactose-3-O-sulfotransferase 4	Gal3st4	Chr12 q11	galactose-3-O-sulfotransferase 4	-0.102462	0.0130157	0.0157499	0.188187	0.0462242	0.0418967	0.0488202	0.0860339	0.0266478	0.756058	0.74699	0.0287161	-0.19306	-0.0691003	-0.0799359	0.0195639	-0.0118646	0.0951317	0.111436	0.356811	0.532117	1	0.983544	1	21	4	7.32819507288064e-07	0.00209618	26.0689	0.0732141	0.00908653	1.00009	5.15591	0.16073
NA	66495	66495_NA	Ndufb3	Chr1 cM	Chr1:58625556-58635123(+)	NADH:ubiquinone oxidoreductase subunit B3	NA	NA	NA	-0.0558465	-0.098919	-0.167708	-0.0157037	0.0252028	0.0721055	0.0368435	0.0798904	0.0266993	0.170105	5.31622843388437e-06	0.844168	-0.105243	-0.240243	-0.23992	-0.172286	-0.00644995	0.0424051	-0.0954963	0.140879	0.532501	0.815325	0.000833256	1	12	4	0.000357387	0.00143282	6.70501	0.568768	11.0306	1.12398	20.9127	0.000109765
313490	242409	242409_313490	Tmem8b	Chr4 cM	Chr4:43668971-43692668(+)	transmembrane protein 8B	Tmem8b	Chr5 q22	transmembrane protein 8B	0.0535358	-0.0829633	0.0481763	-0.0582426	0.0241941	0.0454893	0.0389818	0.0502951	0.0269138	0.0681828	0.216508	0.246857	0.00611631	-0.172121	-0.0282266	-0.156819	0.100955	0.00619416	0.124579	0.040334	0.534963	0.624671	0.567084	1	12	4	9.1389867545104e-07	0.00166203	9.24111	0.322367	0.0238773	1.00024	7.20516	0.0656383
100910434	214685	214685_100910434	Chadl	Chr15 cM	Chr15:81570366-81581564(-)	chondroadherin-like	Chadl	Chr7	chondroadherin-like	0.0712493	0.0357498	0.112289	-0.0661733	0.0322023	0.0776137	0.0421432	0.0856775	0.0269284	0.645077	0.00771125	0.439905	0.00813398	-0.11637	0.0296896	-0.234098	0.134365	0.18787	0.194888	0.101752	0.534963	1	0.101024	1	12	4	0	0.00183543	3.26639	0.916545	0	1	7.38689	0.0605371
29734	110920	110920_29734	Hspa13	Chr16 cM	Chr16:75552078-75564575(-)	heat shock protein 70 family, member 13	Hspa13	Chr11 p11	heat shock protein family A (Hsp70) member 13	0.0439139	0.0150088	0.0372624	0.00336393	0.0198501	0.0293229	0.0320149	0.0366175	0.0269477	0.608758	0.244462	0.926804	0.00500839	-0.0424629	-0.0254857	-0.068405	0.0828195	0.0724806	0.100011	0.0751329	0.534963	1	0.597773	1	21	4	0	0.00112193	13.3234	0.714282	0	1	1.43929	0.696352
29479	18286	18286_29479	Odf2	Chr2 cM	Chr2:29779233-29821758(+)	outer dense fiber of sperm tails 2	Odf2	Chr3 p12	outer dense fiber of sperm tails 2	-0.0632279	-0.0131174	-0.0953323	0.0658639	0.0285814	0.0403983	0.0428428	0.0567893	0.0269525	0.745407	0.0260702	0.246132	-0.119246	-0.0922966	-0.179303	-0.045441	-0.0072094	0.0660618	-0.0113619	0.177169	0.534963	1	0.200281	1	22	4	0.00299586	0.00244861	28.6792	0.0524437	42.2311	1.73103	5.26523	0.153375
29884	51800	51800_29884	Bok	Chr1 cM	Chr1:93613382-93623486(+)	BCL2-related ovarian killer	Bok	Chr9 q36	BCL2 family apoptosis regulator BOK	0.139338	-0.117414	0.0251118	-0.212656	0.0630197	0.0772709	0.0799593	0.120697	0.0270345	0.128635	0.753478	0.0780849	0.0158214	-0.268862	-0.131606	-0.449217	0.262854	0.0340345	0.181829	0.0239047	0.535423	0.761559	0.987593	1	22	4	0.015342	0.00914385	42.8173	0.000849202	65.9765	2.93915	5.48672	0.139435
171144	108115	108115_171144	Slco4a1	Chr2 cM	Chr2:180098038-180116660(+)	solute carrier organic anion transporter family, member 4a1	Slco4a1	Chr3 q43	solute carrier organic anion transporter family, member 4a1	-0.133997	-0.0301292	-0.0431327	0.153772	0.0606068	0.0475922	0.0462877	0.123714	0.0270409	0.526688	0.35142	0.213884	-0.252784	-0.123408	-0.133855	-0.0887042	-0.0152101	0.0631498	0.0475896	0.396247	0.535423	1	0.703523	1	21	4	0.000918262	0.00297456	17.4279	0.425761	9.16992	1.10096	2.44938	0.484509
304271	74132	74132_304271	Rnf6	Chr5 cM	Chr5:146146003-146158267(-)	ring finger protein (C3H2C3 type) 6	Rnf6	Chr12 p11	ring finger protein 6	0.059246	0.0314466	0.0033986	-0.0814733	0.0268064	0.0394574	0.0391875	0.0531904	0.0270952	0.425465	0.930889	0.12559	0.00670642	-0.0458885	-0.0734074	-0.185725	0.111785	0.108782	0.0802046	0.0227781	0.535423	0.97924	1	1	22	4	0.00258934	0.00205968	30.9245	0.0293715	44.1813	1.79151	3.9269	0.269467
362205	435684	435684_362205	Shf	Chr2 cM	Chr2:122179373-122199643(-)	Src homology 2 domain containing F	Shf	Chr3 q35	Src homology 2 domain containing F	0.0772473	-0.0557579	0.0959756	-0.0817506	0.0349536	0.0678862	0.0458456	0.0797006	0.0271055	0.411451	0.0363086	0.305023	0.00873948	-0.188812	0.00611994	-0.237961	0.145755	0.0772967	0.185831	0.0744596	0.535423	0.97625	0.237241	1	14	4	0.00166669	0.00245904	18.5971	0.0456884	29.9557	1.42767	6.42545	0.0926495
304005	80859	80859_304005	Nfkbiz	Chr16 cM	Chr16:55631740-55659018(-)	nuclear factor of kappa light polypeptide gene enhancer in B cells inhibitor, zeta	Nfkbiz	Chr11 q12	NFKB inhibitor zeta	-0.173001	0.0360023	-0.24779	0.288107	0.0783637	0.141517	0.108275	0.164832	0.0272677	0.799185	0.022107	0.0804844	-0.326591	-0.241367	-0.460005	-0.0349578	-0.0194107	0.313371	-0.035575	0.611171	0.537982	1	0.182499	1	14	4	0.0175821	0.0136884	24.7294	0.00588272	61.3813	2.58942	7.51313	0.0572222
171082	67942	67942_171082	Atp5mc2	Chr15 cM	Chr15:102571303-102579482(-)	ATP synthase membrane subunit c locus 2	Atp5mc2	Chr7 q36	ATP synthase membrane subunit c locus 2	-0.0414745	-0.118004	-0.191012	-0.000303965	0.0188038	0.0255054	0.0278559	0.035201	0.027409	3.71651671760247e-06	7.02374159655087e-12	0.99311	-0.0783292	-0.167994	-0.245609	-0.0692966	-0.0046197	-0.0680146	-0.136416	0.0686887	0.539694	0.00408668	1.93082656489183e-08	1	22	4	0	0.000766589	16.6461	0.547551	0	1	49.7045	9.23478046204203e-11
85257	12790	12790_85257	Cnga3	Chr1 cM	Chr1:37257317-37302465(+)	cyclic nucleotide gated channel alpha 3	Cnga3	Chr9 q21	cyclic nucleotide gated channel subunit alpha 3	0.54292	-0.0671993	-0.0467248	-1.08124	0.246168	0.0585482	0.0733811	0.49441	0.0274199	0.251067	0.524293	0.0287482	0.0604401	-0.181952	-0.190549	-2.05026	1.0254	0.0475529	0.0970995	-0.11221	0.539694	0.899475	0.845061	1	13	4	0	0.00307314	2.49934	0.980901	0	1	6.16808	0.103713
688730	80910	80910_688730	Gpr84	Chr15 cM	Chr15:103216662-103219039(-)	G protein-coupled receptor 84	Gpr84	Chr7 q36	G protein-coupled receptor 84	-0.165697	-0.175837	-0.0720633	0.496334	0.0752181	0.0736232	0.0726002	0.150057	0.0276029	0.0169245	0.320902	0.00094085	-0.313121	-0.320136	-0.214357	0.202228	-0.018272	-0.0315387	0.0702304	0.79044	0.541924	0.388711	0.675615	0.646599	22	4	0.00665761	0.00660899	24.5854	0.136768	33.675	1.50773	14.4543	0.00234766
298487	242653	242653_298487	Cldn19	Chr4 cM	Chr4:119112638-119119635(+)	claudin 19	Cldn19	Chr5 q36	claudin 19	0.146671	0.0599463	0.051914	-0.303494	0.0665873	0.0489364	0.0407436	0.128793	0.0276168	0.220581	0.202606	0.0184503	0.0161623	-0.0359672	-0.0279421	-0.555924	0.27718	0.15586	0.13177	-0.0510652	0.541924	0.875442	0.549907	1	21	4	5.00143484027388e-06	0.0020615	13.4943	0.702519	0.0583556	1.00058	7.09809	0.0688362
378794	73681	73681_378794	Trmt11	Chr10 cM	Chr10:30410221-30476745(-)	tRNA methyltransferase 11	Trmt11	Chr1 p11	tRNA methyltransferase 11 homolog	-0.086549	0.0633426	-0.0541842	0.167738	0.0392962	0.0646064	0.0450076	0.0912625	0.0276317	0.326869	0.228632	0.0660673	-0.163568	-0.0632835	-0.142397	-0.0111338	-0.00952979	0.189969	0.0340291	0.346609	0.541924	0.94189	0.580252	1	17	4	0.000732601	0.00218544	9.66685	0.720924	11.2231	1.12642	4.17452	0.243225
362593	230737	230737_362593	Gnl2	Chr4 cM	Chr4:124920866-124949175(+)	guanine nucleotide binding protein nucleolar 2	Gnl2	Chr5 q36	G protein nucleolar 2	-0.0485115	0.0557812	0.0184415	0.0600787	0.0220381	0.0306283	0.0318234	0.0435048	0.0277177	0.0685716	0.562255	0.16729	-0.0917053	-0.00424911	-0.0439313	-0.0251892	-0.00531768	0.115812	0.0808143	0.145347	0.542964	0.626256	0.868825	1	22	4	0.000690545	0.00112653	20.7152	0.294024	19.2377	1.2382	5.51602	0.137684
117582	72309	72309_117582	Tmem158	Chr9 cM	Chr9:123088118-123089829(-)	transmembrane protein 158	Tmem158	Chr8 q32	transmembrane protein 158	0.30073	-0.235941	0.13377	-0.343555	0.136705	0.166851	0.168445	0.267731	0.0278184	0.157337	0.42711	0.199418	0.0327921	-0.562963	-0.196376	-0.868297	0.568668	0.0910807	0.463915	0.181187	0.54406	0.801966	0.769088	1	22	4	0.10814	0.0415323	151.582	3.65965967279372e-23	91.1746	11.3309	4.65957	0.198491
293990	22423	22423_293990	Wnt8b	Chr19 cM	Chr19:44481912-44502712(+)	wingless-type MMTV integration site family, member 8B	Wnt8b	Chr1 q54	Wnt family member 8B	0.280299	0.0160796	0.0598813	-0.591527	0.127465	0.0427789	0.0408081	0.255954	0.0278761	0.707008	0.142271	0.0208292	0.0304721	-0.0677654	-0.0201011	-1.09319	0.530127	0.0999246	0.139864	-0.0898661	0.54406	1	0.466453	1	21	4	0	0.00183092	13.9992	0.667161	0	1	6.867	0.07626
499865	67356	67356_499865	Tmco5	Chr2 cM	Chr2:116709172-116722975(+)	transmembrane and coiled-coil domains 5	Tmco5a	Chr3 q35	transmembrane and coiled-coil domains 5A	-0.220882	-0.0470228	-0.147886	0.205184	0.100478	0.126658	0.0740277	0.203861	0.0279265	0.710445	0.0457485	0.31418	-0.417815	-0.295268	-0.292977	-0.194376	-0.0239492	0.201222	-0.002794	0.604743	0.54406	1	0.26777	1	14	4	0.00429911	0.00615008	12.7267	0.239355	30.1951	1.43256	4.66477	0.198056
246314	208263	208263_246314	Tor1aip1	Chr1 cM	Chr1:155880345-155912226(-)	torsin A interacting protein 1	Tor1aip1	Chr13 q22	torsin 1A interacting protein 1	-0.0510658	0.0276114	-0.0652367	0.0287642	0.0232308	0.033781	0.0358921	0.0448627	0.0279354	0.41372	0.0691286	0.521419	-0.0965974	-0.0385982	-0.135584	-0.0591651	-0.00553425	0.093821	0.00511052	0.116693	0.54406	0.976991	0.327552	1	22	4	0.000671382	0.00157892	22.5799	0.207254	13.492	1.15596	6.57109	0.0869008
298700	53356	53356_298700	Eif3g	Chr9 cM	Chr9:20805645-20809886(-)	eukaryotic translation initiation factor 3, subunit G	Eif3g	Chr8 q13	eukaryotic translation initiation factor 3, subunit G	-0.0643657	-0.0194455	-0.0615917	0.0758961	0.0292831	0.0409915	0.0416153	0.056258	0.0279458	0.63523	0.138867	0.177314	-0.12176	-0.0997875	-0.143156	-0.0343676	-0.00697179	0.0608965	0.0199728	0.18616	0.54406	1	0.462029	1	22	4	0.00336438	0.0023128	36.5855	0.00593169	51.6883	2.06989	3.16099	0.367464
83497	18260	18260_83497	Ocln	Chr13 cM	Chr13:100633015-100689226(-)	occludin	Ocln	Chr2 q12	occludin	-0.103461	0.0692394	-0.125077	0.151994	0.0470771	0.0551005	0.0556015	0.088664	0.0279715	0.208898	0.024479	0.0864796	-0.19573	-0.0387556	-0.234054	-0.0217844	-0.0111912	0.177234	-0.0161002	0.325772	0.54406	0.863971	0.19337	1	22	4	0.00338456	0.00376457	24.7113	0.133078	29.2485	1.4134	11.2814	0.0102974
303373	217012	217012_303373	Unc45b	Chr11 cM	Chr11:82802112-82834284(+)	unc-45 myosin chaperone B	Unc45b	Chr10 q26	unc-45 myosin chaperone B	-0.18771	0.0561966	0.104123	0.399253	0.0854552	0.108417	0.0528163	0.195384	0.0280497	0.604221	0.0486761	0.0410102	-0.355199	-0.156296	0.000604959	0.0163074	-0.0202209	0.268689	0.207641	0.782199	0.544417	1	0.276754	1	12	4	0	0.003151	2.65604	0.954057	0	1	9.58005	0.0224949
291463	19038	19038_291463	Ppic	Chr18 cM	Chr18:53539413-53551079(-)	peptidylprolyl isomerase C	Ppic	Chr18 q11	peptidylprolyl isomerase C	-0.22611	0.0745313	-0.363839	0.17018	0.102941	0.11928	0.118832	0.203021	0.0280559	0.532074	0.00220014	0.401897	-0.42787	-0.159253	-0.596746	-0.227734	-0.0243495	0.308316	-0.130933	0.568094	0.544417	1	0.0474368	1	22	4	0.0505724	0.0209433	121.066	2.63989660569794e-17	86.4101	7.35843	12.1031	0.00703807
297738	70358	70358_297738	Steap1	Chr5 cM	Chr5:5786322-5799317(-)	six transmembrane epithelial antigen of the prostate 1	Steap1	Chr4 q13	STEAP family member 1	-0.425751	-0.120997	-0.233204	1.01853	0.193901	0.124199	0.109003	0.384085	0.0281128	0.329948	0.0324014	0.00800555	-0.805791	-0.364422	-0.446846	0.265737	-0.0457112	0.122429	-0.0195617	1.77132	0.54488	0.943019	0.223269	0.93972	22	4	0.00625311	0.00588349	34.8127	0.00997855	49.5445	1.98195	10.1492	0.0173392
309891	103080	103080_309891	Septin10	Chr10 cM	Chr10:58977446-59057322(-)	septin 10	Septin10	Chr20 q11	septin 10	-0.0865038	-0.0254378	-0.059065	0.161494	0.0394076	0.0473225	0.0484676	0.0777751	0.0281563	0.590893	0.222977	0.037855	-0.163741	-0.118188	-0.15406	0.00905745	-0.00926623	0.0673126	0.0359298	0.31393	0.545082	1	0.573481	1	20	4	2.59821156434037e-07	0.00213854	14.4587	0.56458	0.00339946	1.00003	4.80122	0.186945
58835	236539	236539_58835	Phgdh	Chr3 cM	Chr3:98220487-98247285(-)	3-phosphoglycerate dehydrogenase	Phgdh	Chr2 q34	phosphoglycerate dehydrogenase	-0.0796035	-0.027134	-0.107288	0.041745	0.0362816	0.0536661	0.0555929	0.0614229	0.0282322	0.613132	0.0536222	0.496737	-0.150714	-0.132318	-0.216248	-0.0786417	-0.00849281	0.0780496	0.00167266	0.162132	0.545631	1	0.290635	1	13	4	0	0.00254114	5.81115	0.75866	0	1	3.80187	0.283668
56827	239556	239556_56827	Cacna1i	Chr15 cM	Chr15:80171439-80282480(+)	calcium channel, voltage-dependent, alpha 1I subunit	Cacna1i	Chr7 q34	calcium voltage-gated channel subunit alpha1 I	0.125286	-0.142657	0.0601209	-0.0696449	0.0571158	0.0986985	0.105054	0.104509	0.0282681	0.14835	0.56713	0.505155	0.0133412	-0.336103	-0.145782	-0.274479	0.237231	0.0507882	0.266024	0.135189	0.545631	0.786748	0.871879	1	15	4	0.00814863	0.00865309	17.5141	0.093563	42.5721	1.74131	5.01624	0.170612
302247	68045	68045_302247	Rtraf	Chr14 cM	Chr14:19861470-19873891(-)	RNA transcription, translation and transport factor	Rtraf	Chr15 p16	RNA transcription, translation and transport factor	-0.0395648	0.0142118	-0.0834372	0.0791687	0.0180387	0.0300127	0.0322565	0.0346038	0.0282839	0.635837	0.00969065	0.0221456	-0.0749201	-0.0446119	-0.146659	0.0113465	-0.00420956	0.0730356	-0.0202156	0.146991	0.545631	1	0.116464	1	22	4	0.000164179	0.00130301	17.1494	0.51286	3.69694	1.03839	10.2507	0.0165506
116698	21849	21849_116698	Trim28	Chr7 cM	Chr7:12758079-12764959(+)	tripartite motif-containing 28	Trim28	Chr1 q21	tripartite motif-containing 28	-0.0329128	-0.0341292	-0.0749357	-0.0127777	0.015017	0.0312885	0.0305598	0.0346912	0.028401	0.275365	0.0142024	0.71263	-0.0623455	-0.0954536	-0.134832	-0.0807711	-0.00348001	0.0271952	-0.0150396	0.0552158	0.547251	0.911827	0.14319	1	22	4	0	0.0010885	14.2604	0.711964	0	1	7.94682	0.0471236
293947	73910	73910_293947	Arhgap18	Chr10 cM	Chr10:26648363-26794644(+)	Rho GTPase activating protein 18	Arhgap18	Chr1 p12	Rho GTPase activating protein 18	-0.112449	0.0765369	-0.027616	0.281917	0.0513427	0.0580577	0.0548084	0.101765	0.028512	0.187406	0.614357	0.00560074	-0.213079	-0.037254	-0.135038	0.082462	-0.0118193	0.190328	0.0798065	0.481373	0.548175	0.838587	0.904424	0.930349	22	4	0.00112713	0.00322651	21.2915	0.26496	10.0253	1.11142	9.83618	0.0200112
294508	27355	27355_294508	Pald1	Chr10 cM	Chr10:61155435-61219309(-)	phosphatase domain containing, paladin 1	Pald1	Chr20 q11	phosphatase domain containing, paladin 1	-0.181322	0.0872089	-0.225261	0.0918364	0.0827907	0.104671	0.103332	0.162258	0.0285155	0.404746	0.0292588	0.5714	-0.343588	-0.117942	-0.427787	-0.226183	-0.0190549	0.292359	-0.0227348	0.409856	0.548175	0.974154	0.211411	1	21	4	0.0377084	0.0160646	94.0345	1.11917615579538e-12	86.6119	7.46932	6.64376	0.0841623
690755	237403	237403_690755	Lingo3	Chr10 cM	Chr10:80668635-80679873(-)	leucine rich repeat and Ig domain containing 3	Lingo3	Chr7 q11	leucine rich repeat and Ig domain containing 3	0.217049	-0.136476	0.135499	-0.320661	0.0991321	0.117856	0.117658	0.196792	0.0285612	0.246867	0.249472	0.103219	0.0227535	-0.367469	-0.0951069	-0.706366	0.411344	0.0945169	0.366106	0.0650438	0.548415	0.896996	0.602403	1	22	4	0.0466413	0.0207919	88.3698	2.82928599255053e-11	83.6354	6.11073	5.15411	0.160854
293631	75770	75770_293631	Brsk2	Chr7 cM	Chr7:141503488-141557981(+)	BR serine/threonine kinase 2	Brsk2	Chr1 q41	BR serine/threonine kinase 2	0.0802334	-0.0916958	0.0485898	-0.0425051	0.0366592	0.06938	0.0602801	0.0743845	0.028624	0.186286	0.420204	0.567712	0.00838258	-0.227678	-0.069557	-0.188296	0.152084	0.0442865	0.166737	0.103286	0.548982	0.837011	0.763477	1	14	4	0.003937	0.00406556	16.8432	0.0779074	43.9581	1.78438	3.93234	0.268864
24223	12010	12010_24223	B2m	Chr2 cM	Chr2:121978168-121983563(+)	beta-2 microglobulin	B2m	Chr3 q35	beta-2 microglobulin	-0.100735	-0.0351866	0.0316939	0.275277	0.0460449	0.058608	0.0596921	0.088482	0.0286875	0.548259	0.59545	0.00186385	-0.190981	-0.150056	-0.0853006	0.101856	-0.0104886	0.0796831	0.148688	0.448699	0.54956	1	0.89266	0.805127	22	4	0.00645837	0.00507489	32.1907	0.0208714	45.801	1.84505	12.7876	0.0051193
307029	225131	225131_307029	Wac	Chr18 cM	Chr18:7868832-7929028(+)	WW domain containing adaptor with coiled-coil	Wac	Chr17 q12.1	WW domain containing adaptor with coiled-coil	0.0308437	0.0142746	0.0524919	-0.0118327	0.0141037	0.0290064	0.0271891	0.031927	0.0287484	0.622637	0.0535296	0.710924	0.00320091	-0.042577	-0.000797736	-0.0744085	0.0584865	0.0711261	0.105781	0.0507432	0.549613	1	0.290635	1	21	4	8.21620505142059e-05	0.000838177	21.9175	0.187914	2.8006	1.02881	3.99311	0.262209
100192313	382423	382423_100192313	Atxn7l3b	Chr10 cM	Chr10:112761335-112764906(-)	ataxin 7-like 3B	Atxn7l3b	Chr7	ataxin 7-like 3B	-0.0391291	0.0237134	-0.059591	0.0168005	0.0178938	0.0292711	0.0326223	0.0323891	0.0287612	0.417865	0.0677453	0.603964	-0.0742003	-0.0336569	-0.123529	-0.0466809	-0.00405795	0.0810837	0.00434746	0.0802819	0.549613	0.978402	0.32454	1	20	4	0.000470073	0.00109464	17.5341	0.351878	13.7034	1.15879	6.91206	0.0747543
304195	18545	18545_304195	Pcp2	Chr8 cM	Chr8:3673371-3675545(-)	Purkinje cell protein 2 (L7)	Pcp2	Chr12 p12	Purkinje cell protein 2	-0.477952	0.0568306	-0.00200159	0.985327	0.218608	0.0548002	0.0531347	0.437873	0.0287902	0.299712	0.969951	0.0244324	-0.906416	-0.0505759	-0.106144	0.127113	-0.0494892	0.164237	0.10214	1.84354	0.549613	0.924783	1	1	19	4	0.00143231	0.00350847	19.018	0.212917	13.3568	1.15416	6.05391	0.109016
297498	58799	58799_297498	Crbn	Chr6 cM	Chr6:106757162-106777038(-)	cereblon	Crbn	Chr4 q41	cereblon	0.0392689	0.0379688	0.0840188	-0.000256473	0.0179705	0.0242093	0.0267275	0.0332419	0.0288749	0.116797	0.00166923	0.993844	0.00404742	-0.00948046	0.0316338	-0.0654094	0.0744904	0.0854181	0.136404	0.0648965	0.550133	0.7418	0.0399598	1	22	4	0	0.00084041	13.0211	0.790318	0	1	10.2994	0.0161854
309596	68915	68915_309596	Vars2	Chr17 cM	Chr17:35966526-35978484(-)	valyl-tRNA synthetase 2, mitochondrial	Vars2	Chr20 p12	valyl-tRNA synthetase 2, mitochondrial	-0.0502034	-0.0464988	-0.0346625	0.0664997	0.0229761	0.0334188	0.0337331	0.0474421	0.0288872	0.164105	0.304162	0.161004	-0.0952357	-0.111998	-0.100778	-0.0264851	-0.00517098	0.0190008	0.0314532	0.159485	0.550133	0.811335	0.661035	1	22	4	0.000478271	0.00158657	26.9713	0.0795351	9.43953	1.10423	4.6012	0.203439
360682	66840	66840_360682	Wdr45b	Chr11 cM	Chr11:121218050-121245271(-)	WD repeat domain 45B	Wdr45b	Chr10 q32.3	WD repeat domain 45B	-0.0438163	-0.0269075	0.029417	0.0648974	0.0200568	0.0282226	0.0282778	0.0385255	0.0289175	0.340385	0.298207	0.0920787	-0.0831269	-0.0822227	-0.0260065	-0.0106111	-0.00450567	0.0284077	0.0848405	0.140406	0.550133	0.946569	0.653551	1	22	4	0.000663747	0.00106945	17.0706	0.518258	19.2828	1.23889	8.17647	0.0425019
365661	59079	59079_365661	Erbin	Chr13 cM	Chr13:103955295-104057022(-)	Erbb2 interacting protein	Erbin	Chr2 q13	erbb2 interacting protein	0.125298	0.138406	0.340652	0.116129	0.0573812	0.0956727	0.0809743	0.0824103	0.0289906	0.147993	2.58876735811762e-05	0.158789	0.0128333	-0.0491094	0.181946	-0.0453921	0.237764	0.325921	0.499359	0.27765	0.550307	0.786748	0.00235907	1	11	4	0.00441068	0.0059649	11.5276	0.117203	43.0975	1.75739	25.4909	1.21895926558848e-05
[truncated: 15,626 more rows]

## Sheet: ColumnDefinitions
Column Name	Definition
Gene Annotation Columns:
Rat_EntrezGene.ID	Rat Entrez Gene ID (from Gemma output)
Mouse_EntrezGene.ID	Mouse Entrez Gene ID (from Gemma output)
MouseVsRat_EntrezGene.ID	Mouse and Rat Entrez IDs, concatenated
Mouse_Symbol	Mouse Gene Symbol (from Jackson Labs gene ortholog database)
[truncated: 25 more rows]
