# Supplementary material for: The Converging Effects of Different Categories of Antidepressants on the Brain: A Systematic Meta‐Analysis of Public Transcriptional Profiling Data From the Hippocampus and Cortex
Source: J Neurochem. 2026 Jul 3;170(7):e70502. doi: 10.1111/jnc.70502 (PMC13329748; doi:10.1111/jnc.70502)
Supplement: Supplementary file 10 — Table S12: Exploratory hippocampal results from a meta‐regression including antidepressant type (nontraditional vs. traditional), dissection (DG vs. whole hippocampus), and inclusion of a depression model (vs. control‐only) as co‐variates (16,494 genes, 16,148 stable meta‐analysis estimates). [file JNC-170-e70502-s003.xlsx]

## Sheet: metaOutputFDR_orderedByPval
Rat_EntrezGene.ID	Mouse_EntrezGene.ID	MouseVsRat_EntrezGene.ID	Mouse_Symbol	Mouse_Genetic.Location	Mouse_Genome.Coordinates..mouse..GRCm39.human..GRCh38.	Mouse_Name	Rat_Symbol	Rat_Genetic.Location	Rat_Name	Log2FC_AD_vs_Ctrl	Log2FC_ADType_NonTradvsTrad	Log2FC_Dissection_DG_vs_HPC	Log2FC_DepressionModel_Yes_vs_No	SE_AD	SE_ADType	SE_Dissection	SE_DepressionModel	pval_AD	pval_ADType	pval_Dissection	pval_DepressionModel	CI_lb_AD	CI_lb_ADType	CI_lb_Dissection	CI_lb_DepressionModel	CI_ub_AD	CI_ub_ADType	CI_ub_Dissection	CI_ub_DepressionModel	AD_FDR	ADType_FDR	Dissection_FDR	DepressionModel_FDR	Number_Of_Comparisons	Number_of_Coefficients	tau2_ResidualHeterogeneity	SE_tau2_ResidualHeterogeneity	QE_CochransQ_Teststat	QEp_CochransQ_pval	I2_PercentVar_TrueHeterogeneity	H2_Ratio_EffectHetero_overSamplVar	QM_ModeratorOmnibusTest	QMp_Pval_ModeratorOmnibusTest
24525	16653	16653_24525	Kras	Chr6 cM	Chr6:145162425-145195965(-)	Kirsten rat sarcoma viral oncogene homolog	Kras	Chr4 q44	KRAS proto-oncogene, GTPase	0.0952621	0.0623022	0.279213	0.0179513	0.0130342	0.028465	0.0288263	0.0259031	2.69898864811684e-13	0.0286166	3.45623537981043e-22	0.488299	0.0697155	0.00651176	0.222714	-0.0328179	0.120809	0.118093	0.335711	0.0687205	4.45171187620391e-09	0.56663	5.70071463545932e-18	1	22	4	0	0.000686934	17.246	0.506254	0	1	103.015	3.49285404241347e-22
308757	140481	140481_308757	Man2a2	Chr7 cM	Chr7:79998845-80021123(-)	mannosidase 2, alpha 2	Man2a2	Chr1 q31	mannosidase, alpha, class 2A, member 2	-0.0847775	-0.0420307	-0.180556	0.0286637	0.0135799	0.0241187	0.0244095	0.0268609	4.29657562162693e-10	0.0813927	1.39348365437433e-13	0.285918	-0.111394	-0.0893025	-0.228398	-0.0239826	-0.0581614	0.00524104	-0.132714	0.08131	3.54338591515573e-06	0.703978	2.87301492440627e-10	1	22	4	0	0.000730744	15.134	0.652745	0	1	54.9899	6.90029265315747e-12
290558	70021	70021_290558	Nt5dc2	Chr14 cM	Chr14:30853046-30861081(+)	5'-nucleotidase domain containing 2	Nt5dc2	Chr16 p16	5'-nucleotidase domain containing 2	-0.24247	0.0580121	-0.421861	0.00597565	0.0401635	0.0934811	0.0842427	0.0862733	1.56933611928422e-09	0.534879	5.50884066985512e-07	0.944779	-0.321189	-0.125208	-0.586974	-0.163117	-0.163751	0.241232	-0.256748	0.175068	8.62820998382463e-06	0.968909	0.00010817	1	20	4	0.00892414	0.00684449	38.3045	0.00136911	54.6202	2.20362	36.4123	6.12643228214814e-08
316406	73467	73467_316406	1700066M21Rik	Chr1 cM	Chr1:57416779-57424582(+)	RIKEN cDNA 1700066M21 gene	C9h2orf69	Chr9 q31	similar to human chromosome 2 open reading frame 69	0.101777	0.0462184	0.22979	-0.0370644	0.0170249	0.036167	0.0363344	0.0337142	2.25725139546968e-09	0.201279	2.54362922355462e-10	0.271607	0.0684085	-0.0246676	0.158576	-0.103143	0.135145	0.117104	0.301004	0.0290143	9.30777612921922e-06	0.846379	2.09773102066549e-07	1	20	4	0	0.0014616	5.15197	0.994945	0	1	41.335	5.5522846576779e-09
298002	69961	69961_298002	Rpp25l	Chr4 cM	Chr4:41712033-41713517(-)	ribonuclease P/MRP 25 subunit-like	Rpp25l	Chr5 q22	ribonuclease P/MRP subunit p25 like	-0.0799474	-0.0484166	-0.105543	-0.0229524	0.01392	0.0334375	0.0286703	0.03298	9.28257658980495e-09	0.147624	0.000232091	0.486461	-0.10723	-0.113953	-0.161735	-0.0875921	-0.0526646	0.0171197	-0.0493498	0.0416873	3.06213636544486e-05	0.802642	0.00841343	1	22	4	6.63616758109894e-06	0.000904278	22.1832	0.223955	0.181833	1.00182	14.8314	0.00196654
305633	71914	71914_305633	Antxr2	Chr5 cM	Chr5:98032547-98178876(-)	anthrax toxin receptor 2	Antxr2	Chr14 p22	ANTXR cell adhesion molecule 2	-0.352624	-0.143531	-0.82217	-0.183812	0.0628056	0.12336	0.105945	0.126563	1.97101852046489e-08	0.244621	8.46753133743983e-15	0.146409	-0.475721	-0.385313	-1.02982	-0.431871	-0.229527	0.0982504	-0.614523	0.0642472	5.41832991275798e-05	0.881929	2.32772436466221e-11	1	12	4	0.00582212	0.0114329	11.7408	0.163147	25.1808	1.33656	67.8774	1.21524903977312e-14
291709	67453	67453_291709	Slc25a46	Chr18 cM	Chr18:31713217-31743585(-)	solute carrier family 25, member 46	Slc25a46	Chr18 p12	solute carrier family 25, member 46	0.0665927	0.013124	0.112795	-0.0161449	0.0119978	0.0272078	0.0266896	0.025919	2.84984274076607e-08	0.629549	2.37719009423019e-05	0.53335	0.0430775	-0.0402023	0.0604838	-0.0669452	0.0901079	0.0664503	0.165105	0.0346553	6.71504373802793e-05	0.989117	0.00174264	1	22	4	0	0.000845252	19.0936	0.386084	0	1	21.0892	0.00010088
362973	170736	170736_362973	Parvb	Chr15 cM	Chr15:84116244-84199889(+)	parvin, beta	Parvb	Chr7 q34	parvin, beta	-0.173296	0.0875281	-0.177492	0.193533	0.0315783	0.0634395	0.0586864	0.0690925	4.06949761104489e-08	0.167676	0.00249111	0.00509326	-0.235188	-0.036811	-0.292516	0.0581145	-0.111403	0.211867	-0.062469	0.328952	8.3902866995718e-05	0.823226	0.0407219	0.813401	20	4	0.00623435	0.00486689	29.308	0.0219404	46.2993	1.86217	15.9602	0.00115549
300189	71919	71919_300189	Rpap3	Chr15 cM	Chr15:97572978-97603706(-)	RNA polymerase II associated protein 3	Rpap3	Chr7 q36	RNA polymerase II associated protein 3	0.0731706	-0.00317724	0.157752	-0.019671	0.0133948	0.0364377	0.0336933	0.0319866	4.69211569075915e-08	0.930515	2.84106529199191e-06	0.538571	0.0469172	-0.0745938	0.0917139	-0.0823635	0.099424	0.0682394	0.223789	0.0430216	8.59908402259794e-05	1	0.000365476	1	22	4	3.42880739732777e-07	0.000864575	29.8601	0.0388291	0.00939275	1.00009	33.0983	3.07048909489858e-07
309858	140740	140740_309858	Sec63	Chr10 cM	Chr10:42637492-42708510(+)	SEC63 homolog, protein translocation regulator	Sec63	Chr20 q13	SEC63 homolog, protein translocation regulator	0.0786653	0.0590603	0.173197	0.0425908	0.0146064	0.0275755	0.0317192	0.0240096	7.21758635553823e-08	0.0322124	4.75257358111644e-08	0.0760784	0.0500372	0.00501327	0.111029	-0.00446712	0.107293	0.113107	0.235366	0.0896487	0.000119047	0.57877	1.50747978167182e-05	1	22	4	0	0.000732941	15.1779	0.649718	0	1	37.8652	3.01850145581439e-08
296219	56488	56488_296219	Nxt1	Chr2 cM	Chr2:148514535-148517946(+)	NTF2-related export protein 1	Nxt1	Chr3 q41	nuclear transport factor 2-like export factor 1	-0.0632916	-0.0456187	-0.114392	-0.0564684	0.0118156	0.037289	0.0276471	0.0357337	8.47853647534985e-08	0.221186	3.51006414869506e-05	0.114048	-0.0864497	-0.118704	-0.168579	-0.126505	-0.0401336	0.0274665	-0.0602044	0.0135683	0.000127132	0.864713	0.00226152	1	22	4	0	0.000705357	12.8581	0.799932	0	1	29.7552	1.55379804602657e-06
302998	68347	68347_302998	Mettl26	Chr17 cM	Chr17:26094474-26096137(+)	methyltransferase like 26	Mettl26	Chr10 q12	methyltransferase like 26	-0.115694	-0.0251147	-0.19974	-0.0491491	0.0217461	0.0516166	0.0467797	0.0500047	1.0363873144509e-07	0.626568	1.95643835373757e-05	0.325662	-0.158315	-0.126281	-0.291426	-0.147156	-0.0730724	0.076052	-0.108054	0.0488584	0.000142451	0.988472	0.00148707	1	20	4	0.00283276	0.00257061	28.5033	0.0275084	41.2379	1.70178	26.4512	7.67240982055541e-06
498014	69066	69066_498014	1810010H24Rik	Chr11 cM	Chr11:106916507-106921269(+)	RIKEN cDNA 1810010H24 gene	C10h17orf58	Chr10 q32.1	similar to human chromosome 17 open reading frame 58	-0.165185	0.17065	-0.318257	0.0979877	0.0315189	0.0725965	0.0695217	0.0699193	1.5986491510996e-07	0.0187396	4.6988941285167e-06	0.161082	-0.226961	0.0283639	-0.454517	-0.0390516	-0.103409	0.312937	-0.181996	0.235027	0.000202832	0.509238	0.000523673	1	20	4	0.00436904	0.00480671	24.1308	0.0866874	33.1431	1.49573	37.996	2.83203301859712e-08
317630	18457	18457_317630	Bloc1s6	Chr2 cM	Chr2:122580423-122591395(+)	biogenesis of lysosomal organelles complex-1, subunit 6, pallidin	Bloc1s6	Chr3 q35	biogenesis of lysosomal organelles complex 1 subunit 6	0.0827085	0.00017404	0.142979	0.0350842	0.0158458	0.0405351	0.0385038	0.0359432	1.79321059170157e-07	0.996574	0.00020452	0.329015	0.0516514	-0.0792733	0.0675126	-0.0353632	0.113766	0.0796214	0.218445	0.105532	0.000211266	1	0.00773704	1	22	4	0.000416084	0.0013469	17.8891	0.462981	8.58465	1.09391	30.672	9.9655356318906e-07
312709	30853	30853_312709	Mlf2	Chr6 cM	Chr6:124908351-124913112(+)	myeloid leukemia factor 2	Mlf2	Chr4 q42	myeloid leukemia factor 2	0.0823742	-0.0405827	0.109794	-0.0188151	0.016007	0.0306564	0.0327884	0.0282329	2.65917824856022e-07	0.185572	0.000812313	0.50514	0.051001	-0.100668	0.04553	-0.0741505	0.113747	0.0195027	0.174058	0.0365204	0.000283375	0.836746	0.0196456	1	22	4	0	0.000983089	26.3871	0.0912305	0	1	24.0933	2.38839265713973e-05
293725	67160	67160_293725	Eef1g	Chr19 cM	Chr19:8944405-8955544(+)	eukaryotic translation elongation factor 1 gamma	Eef1g	Chr1 q43	eukaryotic translation elongation factor 1 gamma	-0.0674356	0.0206591	-0.111623	0.0450963	0.01312	0.0268443	0.0271181	0.0258241	2.7488773465998e-07	0.441543	3.85205113466156e-05	0.0807617	-0.0931503	-0.0319547	-0.164774	-0.00551811	-0.0417208	0.0732729	-0.0584725	0.0957106	0.000283375	0.948146	0.00240666	1	20	4	0	0.000817799	15.4631	0.49102	0	1	23.621	2.99699528704604e-05
305095	68875	68875_305095	Tmcc2	Chr1 cM	Chr1:132284053-132319019(-)	transmembrane and coiled-coil domains 2	Tmcc2	Chr13 q13	transmembrane and coiled-coil domain family 2	-0.0718727	-0.0181586	-0.124006	-0.00377661	0.0140815	0.0292036	0.0296833	0.0282191	3.32460695550116e-07	0.534079	2.94547056131324e-05	0.893536	-0.099472	-0.0753966	-0.182184	-0.0590849	-0.0442735	0.0390794	-0.065828	0.0515317	0.000322565	0.968774	0.00205246	1	22	4	5.03873191782496e-07	0.000946034	18.8954	0.398292	0.0141209	1.00014	19.4609	0.000219505
360860	26374	26374_360860	Cop1	Chr1 cM	Chr1:159059890-159175210(+)	COP1, E3 ubiquitin ligase	Cop1	Chr13 q22	COP1, E3 ubiquitin ligase	0.0830055	-0.00307015	0.146298	0.0109141	0.0163208	0.0343528	0.038004	0.0288637	3.65945244482579e-07	0.928787	0.000118335	0.705336	0.0510173	-0.0704005	0.0718118	-0.0456577	0.114994	0.0642602	0.220785	0.067486	0.000335328	1	0.00526276	1	18	4	3.6908034099695e-06	0.000925121	17.4753	0.231732	0.118243	1.00118	23.7286	2.8460625115152e-05
171111	328778	328778_171111	Rab26	Chr17 cM	Chr17:24748038-24752696(-)	RAB26, member RAS oncogene family	Rab26	Chr10 q12	RAB26, member RAS oncogene family	-0.856539	-0.331028	-1.64944	-0.479982	0.170057	0.33737	0.361748	0.299561	4.73416845312366e-07	0.326495	5.12452366192736e-06	0.109093	-1.18984	-0.992262	-2.35845	-1.06711	-0.523234	0.330206	-0.940422	0.107147	0.000410976	0.910921	0.000556078	1	15	4	0.188177	0.0898716	71.6599	5.90107781492522e-11	94.8265	19.3292	24.9689	1.56735743072577e-05
309053	227446	227446_309053	Relch	Chr1 cM	Chr1:105591570-105682856(+)	RAB11 binding and LisH domain, coiled-coil and HEAT repeat containing	Relch	Chr13 p11	RAB11 binding and LisH domain, coiled-coil and HEAT repeat containing	0.0717838	-0.00727883	0.0984103	-0.0181006	0.0143093	0.0271939	0.0266841	0.0297665	5.2603025668752e-07	0.788958	0.000226045	0.54313	0.043738	-0.0605779	0.0461105	-0.0764419	0.0998296	0.0460202	0.15071	0.0402407	0.000433817	1	0.00824889	1	22	4	0	0.000915455	17.7973	0.469077	0	1	16.5239	0.000885316
364052	18611	18611_364052	Pea15a	Chr1 cM	Chr1:172024295-172034371(-)	proliferation and apoptosis adaptor protein 15A	Pea15	Chr13 q24	proliferation and apoptosis adaptor protein 15	-0.102921	0.0459172	-0.110185	0.0558069	0.020663	0.0360879	0.0352512	0.0411717	6.32830136611023e-07	0.203242	0.00177381	0.175269	-0.14342	-0.0248139	-0.179276	-0.0248881	-0.0624221	0.116648	-0.0410937	0.136502	0.000497043	0.848308	0.0332846	1	22	4	0.00180971	0.00185628	32.2623	0.0204658	32.3919	1.47911	13.1793	0.00426454
100910996	69784	69784_100910996	1500009L16Rik	Chr10 cM	Chr10:83558729-83598626(+)	RIKEN cDNA 1500009L16 gene	C7h12orf75	Chr7	similar to human chromosome 12 open reading frame 75	-0.202053	-0.102175	-0.385978	-0.164867	0.0423562	0.102427	0.0912087	0.0930874	1.83919382872171e-06	0.318501	2.3181223480902e-05	0.0765442	-0.28507	-0.302929	-0.564744	-0.347315	-0.119037	0.0985781	-0.207213	0.0175809	0.00135619	0.910921	0.00170869	1	15	4	0.0107601	0.00734461	30.4604	0.00134101	68.8254	3.20774	25.4084	1.26838675872624e-05
365770	241950	241950_365770	Bbs12	Chr3 cM	Chr3:37366703-37375602(+)	Bardet-Biedl syndrome 12	Bbs12	Chr2 q25	Bardet-Biedl syndrome 12	-0.210352	-0.0474958	-0.378909	-0.134717	0.0441478	0.0797052	0.0591324	0.0855256	1.89113481553679e-06	0.551247	1.47632674091404e-10	0.115219	-0.29688	-0.203715	-0.494806	-0.302344	-0.123824	0.108724	-0.263011	0.0329106	0.00135619	0.971915	1.28160701392822e-07	1	12	4	0	0.00165596	3.66767	0.885795	0	1	43.3006	2.12461724423909e-09
25393	12032	12032_25393	Bcan	Chr3 cM	Chr3:87894838-87907537(-)	brevican	Bcan	Chr2 q34	brevican	-0.0673153	-0.0212312	-0.0927985	-0.0591323	0.0142658	0.0315911	0.0300339	0.0318496	2.37411553463538e-06	0.501543	0.00200297	0.0633666	-0.0952758	-0.0831486	-0.151664	-0.121556	-0.0393549	0.0406862	-0.0339331	0.00329178	0.00163161	0.960707	0.035677	1	22	4	8.53940440162346e-07	0.00104827	17.5505	0.48561	0.0206401	1.00021	20.8172	0.000114888
304132	53858	53858_304132	Rwdd2b	Chr16 cM	Chr16:87230295-87237461(-)	RWD domain containing 2B	Rwdd2b	Chr11 q11	RWD domain containing 2B	-0.0651436	-0.0872622	-0.128342	-0.0409045	0.0138494	0.0383472	0.0300445	0.0366711	2.55474536387225e-06	0.0228709	1.9396438187535e-05	0.264662	-0.0922879	-0.162421	-0.187228	-0.112779	-0.0379993	-0.0121031	-0.0694558	0.0309696	0.00165696	0.535362	0.00148113	1	22	4	0	0.00095169	13.2755	0.774951	0	1	20.5127	0.000132884
291609	65113	65113_291609	Ndfip1	Chr18 cM	Chr18:38551960-38598250(+)	Nedd4 family interacting protein 1	Ndfip1	Chr18 p11	Nedd4 family interacting protein 1	0.0690296	-0.0513509	0.0952675	-0.0285947	0.0146897	0.0282344	0.0280616	0.0291959	2.61191454747751e-06	0.0689522	0.00068643	0.327378	0.0402384	-0.106689	0.0402678	-0.0858175	0.0978209	0.00398757	0.150267	0.0286282	0.00165696	0.687193	0.0177739	1	22	4	0	0.00103035	13.5027	0.760886	0	1	25.4134	1.26534349242028e-05
287278	52626	52626_287278	Cdkn2aipnl	Chr11 cM	Chr11:51858488-51868161(+)	CDKN2A interacting protein N-terminal like	Cdkn2aipnl	Chr10 q22	CDKN2A interacting protein N-terminal like	-0.0749626	-0.0507357	-0.174468	0.0389696	0.0161415	0.0339408	0.0328607	0.0346857	3.415917337573e-06	0.134959	1.10040629010384e-07	0.261222	-0.106599	-0.117258	-0.238874	-0.0290131	-0.0433258	0.0157871	-0.110062	0.106952	0.00208675	0.792736	2.92743570144722e-05	1	22	4	0.00116398	0.00134627	25.8082	0.104224	28.2498	1.39372	28.1957	3.30423429484539e-06
261737	94282	94282_261737	Sfxn5	Chr6 cM	Chr6:85190031-85310404(-)	sideroflexin 5	Sfxn5	Chr4 q34	sideroflexin 5	-0.0830258	0.027426	-0.0976636	0.0239538	0.0179366	0.0356692	0.0353062	0.0378505	3.67725792989069e-06	0.441953	0.00567162	0.526831	-0.118181	-0.0424844	-0.166863	-0.0502319	-0.0478706	0.0973364	-0.0284647	0.0981394	0.00216617	0.948176	0.0680195	1	22	4	4.77907198985892e-05	0.00154915	18.0102	0.454984	0.839307	1.00846	9.45212	0.0238462
294696	66128	66128_294696	Mrps36	Chr13 cM	Chr13:100872463-100881167(-)	mitochondrial ribosomal protein S36	Kgd4	Chr2 q12	alpha-ketoglutarate dehydrogenase subunit 4	0.0654091	0.0315854	0.0778262	0.0691778	0.0141585	0.0316502	0.0289243	0.0325019	3.84160329297081e-06	0.318303	0.00713054	0.0333023	0.0376589	-0.0304479	0.0211356	0.00547514	0.0931593	0.0936187	0.134517	0.13288	0.00218494	0.910921	0.0787224	1	18	4	0	0.000961335	11.5828	0.639769	0	1	17.6581	0.000517358
304017	28185	28185_304017	Tomm70a	Chr16 cM	Chr16:56942077-56974893(+)	translocase of outer mitochondrial membrane 70A	Tomm70	Chr11 q12	translocase of outer mitochondrial membrane 70	0.0756879	-0.00443231	0.164261	-0.0109491	0.0164995	0.034074	0.0338018	0.0335635	4.49040716562076e-06	0.896504	1.17659395480631e-06	0.744257	0.0433495	-0.0712161	0.098011	-0.0767323	0.108026	0.0623515	0.230512	0.0548341	0.00246883	1	0.000190262	1	21	4	4.1637085033456e-05	0.0014472	15.1216	0.586722	0.845674	1.00853	28.985	2.25576595628956e-06
362152	229279	229279_362152	Hnrnpa3	Chr2 cM	Chr2:75489605-75499751(+)	heterogeneous nuclear ribonucleoprotein A3	Hnrnpa3	Chr3 q23	heterogeneous nuclear ribonucleoprotein A3	-0.143289	-0.00396666	-0.259649	-0.0361384	0.031425	0.0660787	0.0590757	0.0585569	5.12274345326822e-06	0.952132	1.10673109860794e-05	0.537135	-0.20488	-0.133479	-0.375435	-0.150908	-0.0816967	0.125545	-0.143863	0.078631	0.00272563	1	0.000955729	1	18	4	0.00642867	0.00389326	38.873	0.000381578	66.369	2.97345	25.7648	1.06823636566948e-05
304301	75104	75104_304301	Mmd2	Chr5 cM	Chr5:142549229-142594886(-)	monocyte to macrophage differentiation-associated 2	Mmd2	Chr12 p11	monocyte to macrophage differentiation-associated 2	-0.0713569	-0.0101914	-0.175763	0.0187265	0.015811	0.0262235	0.0310747	0.0264736	6.38826950259016e-06	0.697546	1.54822232917185e-08	0.47934	-0.102346	-0.0615885	-0.236668	-0.0331608	-0.0403679	0.0412058	-0.114857	0.0706139	0.00329275	0.997841	6.38409477434012e-06	1	22	4	3.64333029892435e-06	0.000889281	33.8949	0.0129771	0.100594	1.00101	33.6811	2.3133208366329e-07
83427	14694	14694_83427	Rack1	Chr11 cM	Chr11:48691187-48697068(+)	receptor for activated C kinase 1	Rack1	Chr10 q21	receptor for activated C kinase 1	-0.0607549	-0.00709855	-0.0891633	0.0388928	0.0134982	0.0298956	0.0279915	0.0290805	6.76446538573316e-06	0.812312	0.00144568	0.181086	-0.0872108	-0.0656928	-0.144026	-0.0181039	-0.0342989	0.0514957	-0.034301	0.0958896	0.003381	1	0.0290792	1	22	4	8.61588159684872e-05	0.000959354	19.7785	0.345426	2.48567	1.02549	11.965	0.00750386
303753	68837	68837_303753	Foxk2	Chr11 cM	Chr11:121150816-121200722(+)	forkhead box K2	Foxk2	Chr10 q32.3	forkhead box K2	0.122395	-0.0017613	0.237677	0.0392486	0.0273878	0.0579818	0.0582212	0.0523221	7.86024316565087e-06	0.975767	4.45914541410069e-05	0.453175	0.0687159	-0.115404	0.123565	-0.063301	0.176074	0.111881	0.351788	0.141798	0.00360891	1	0.00266482	1	16	4	0.00392965	0.00284985	28.3431	0.0049268	61.8901	2.62399	25.4207	1.26089006500589e-05
24398	14660	14660_24398	Gls	Chr1 cM	Chr1:52202607-52272391(-)	glutaminase	Gls	Chr9 q22	glutaminase	0.0920873	0.00204215	0.208273	-0.0295506	0.0206143	0.0301469	0.0312064	0.0399778	7.9269097744334e-06	0.945993	2.48828799630548e-11	0.4598	0.051684	-0.0570447	0.14711	-0.107906	0.132491	0.061129	0.269437	0.0488044	0.00360891	1	2.7361214807375e-08	1	19	4	0	0.00117417	8.43569	0.905131	0	1	45.328	7.88046191798098e-10
361968	70652	70652_361968	Tmem144	Chr3 cM	Chr3:79719871-79760080(-)	transmembrane protein 144	Tmem144	Chr2 q33	transmembrane protein 144	-0.121403	-0.0795645	-0.280249	-0.0287842	0.0271998	0.0536379	0.0521293	0.0533495	8.0670599426046e-06	0.137977	7.61385170396516e-08	0.589514	-0.174714	-0.184693	-0.382421	-0.133347	-0.0680928	0.0255637	-0.178078	0.0757789	0.00360891	0.795439	2.28332490918548e-05	1	21	4	0.00275808	0.00347814	20.0506	0.271651	26.2475	1.35589	30.1574	1.27876725073385e-06
100302373	381418	381418_100302373	Ctxn2	Chr2 cM	Chr2:124978553-124989761(+)	cortexin 2	Ctxn2	Chr3	cortexin 2	-0.246049	0.0514702	-0.438721	0.146135	0.0551353	0.112836	0.108186	0.117162	8.09564869928677e-06	0.648281	5.00840713264896e-05	0.212293	-0.354112	-0.169684	-0.650762	-0.0834989	-0.137986	0.272624	-0.22668	0.375768	0.00360891	0.993011	0.00290876	1	20	4	0.0287861	0.0149333	59.4408	6.49972796832597e-07	80.2638	5.06683	18.2144	0.000397257
682445	66264	66264_682445	Ccdc28b	Chr4 cM	Chr4:129513067-129517740(-)	coiled coil domain containing 28B	Ccdc28b	Chr5	coiled coil domain containing 28B	-0.0876281	-0.0473393	-0.136922	-0.0555271	0.0197277	0.0450443	0.0420653	0.0415729	8.91765517046094e-06	0.293283	0.00113401	0.181661	-0.126294	-0.135625	-0.219368	-0.137008	-0.0489625	0.040946	-0.0544752	0.0259542	0.00387073	0.895981	0.0244264	1	18	4	0	0.0012727	12.66	0.553454	0	1	14.2171	0.00262407
252962	18685	18685_252962	Phtf1	Chr3 cM	Chr3:103875426-103914806(+)	putative homeodomain transcription factor 1	Phtf1	Chr2 q34	putative homeodomain transcription factor 1	0.0615587	0.0260374	0.070212	0.012942	0.0140428	0.0305665	0.0279311	0.0300953	1.16714160822813e-05	0.394311	0.0119453	0.66717	0.0340352	-0.0338719	0.0154681	-0.0460436	0.0890821	0.0859466	0.124956	0.0719276	0.00493611	0.937219	0.107254	1	22	4	0.000290817	0.000914315	22.0328	0.230531	9.32752	1.10287	6.93887	0.0738721
294318	224671	224671_294318	Btbd9	Chr17 cM	Chr17:30434498-30795462(-)	BTB domain containing 9	Btbd9	Chr20 p12	BTB domain containing 9	-0.0828839	-0.00928413	-0.206519	0.0985643	0.0189423	0.035596	0.0337355	0.0387083	1.21093113115467e-05	0.794232	9.25718711568948e-10	0.010886	-0.12001	-0.0790511	-0.27264	0.0226975	-0.0457578	0.0604828	-0.140399	0.174431	0.00499327	1	5.87261708793009e-07	0.918252	22	4	0.000797212	0.00165562	23.2644	0.180635	15.215	1.17945	39.803	1.1730411857428e-08
85269	79059	79059_85269	Nme3	Chr17 cM	Chr17:25115474-25116496(+)	NME/NM23 nucleoside diphosphate kinase 3	Nme3	Chr10 q12	NME/NM23 nucleoside diphosphate kinase 3	-0.0603846	-0.0575923	-0.10773	-0.0307485	0.013847	0.0353217	0.0296757	0.0339143	1.29556152868885e-05	0.102994	0.000283158	0.36459	-0.0875242	-0.126822	-0.165893	-0.0972192	-0.0332451	0.011637	-0.0495666	0.0357222	0.00520683	0.743905	0.00959017	1	22	4	1.36064867782869e-05	0.000968927	17.9695	0.457661	0.336456	1.00338	14.7826	0.00201221
680891	66125	66125_680891	Sf3b5	Chr10 cM	Chr10:12884194-12884927(+)	splicing factor 3b, subunit 5	Sf3b5	Chr1 p13	splicing factor 3b, subunit 5	-0.0615528	-0.0214617	-0.136186	-0.0118722	0.0141379	0.0382576	0.033328	0.0347044	1.33832396852719e-05	0.574812	4.38455060639248e-05	0.73228	-0.0892626	-0.0964452	-0.201507	-0.0798915	-0.033843	0.0535218	-0.070864	0.0561472	0.00520683	0.976594	0.00264904	1	22	4	0.000270969	0.000974788	19.7254	0.348488	7.26453	1.07834	23.2278	3.62007562229644e-05
301431	65102	65102_301431	Nif3l1	Chr1 cM	Chr1:58484310-58501435(+)	Ngg1 interacting factor 3-like 1 (S. pombe)	Nif3l1	Chr9 q31	NGG1 interacting factor 3 like 1	-0.0716419	0.00655755	-0.0995702	0.018633	0.016467	0.0365567	0.0351481	0.0361714	1.35742625836132e-05	0.857639	0.00461308	0.606461	-0.103917	-0.0650923	-0.168459	-0.0522616	-0.0393672	0.0782074	-0.0306813	0.0895277	0.00520683	1	0.0598501	1	22	4	0.000653372	0.00142437	26.8583	0.0816927	13.8255	1.16044	9.99958	0.0185697
29538	20297	20297_29538	Ccl20	Chr1 cM	Chr1:83094487-83096888(+)	C-C motif chemokine ligand 20	Ccl20	Chr9 q35	C-C motif chemokine ligand 20	-0.13812	-0.117896	0.0633021	-0.048073	0.0318312	0.0529863	0.0612414	0.0626612	1.43037154640358e-05	0.026079	0.301301	0.442969	-0.200508	-0.221748	-0.0567289	-0.170887	-0.0757322	-0.0140451	0.183333	0.0747407	0.00536194	0.550018	0.601308	1	15	4	0	0.00268198	6.32722	0.850663	0	1	6.88889	0.0755248
300089	29858	29858_300089	Pmm1	Chr15 cM	Chr15:81835309-81845131(-)	phosphomannomutase 1	Pmm1	Chr7 q34	phosphomannomutase 1	-0.0729881	-0.0616134	-0.18173	0.00475378	0.0169052	0.031085	0.0338993	0.0305114	1.57800915008046e-05	0.0474688	8.28273779635295e-08	0.876188	-0.106122	-0.122539	-0.248171	-0.0550474	-0.0398546	-0.000687899	-0.115288	0.0645549	0.00570094	0.625795	2.4395620930901e-05	1	21	4	0.000336399	0.00120705	19.9813	0.275186	8.29467	1.09045	29.0821	2.15222194309867e-06
299113	69554	69554_299113	Klhdc2	Chr12 cM	Chr12:69343455-69357461(+)	kelch domain containing 2	Klhdc2	Chr6 q24	kelch domain containing 2	0.0628461	0.0207336	0.154464	-0.0425629	0.0145617	0.0262851	0.0291353	0.0259703	1.58992993010457e-05	0.430232	1.14780581496834e-07	0.101232	0.0343057	-0.0307843	0.09736	-0.0934637	0.0913865	0.0722515	0.211568	0.00833789	0.00570094	0.94694	2.95306241988373e-05	1	21	4	0	0.000888606	13.3286	0.713925	0	1	30.4757	1.09601234539642e-06
685909	77605	77605_685909	H2az2	Chr11 cM	Chr11:6377229-6394443(-)	H2A.Z histone variant 2	H2az2	Chr14 q21	H2A.Z variant histone 2	-0.082098	0.0130779	-0.204418	0.0452958	0.0191757	0.0395201	0.0373385	0.0450252	1.85764588222247e-05	0.740706	4.38221270653655e-08	0.314411	-0.119682	-0.06438	-0.2776	-0.0429519	-0.0445142	0.0905359	-0.131236	0.133544	0.0064025	1	1.44560432763228e-05	1	20	4	0.000878687	0.00176947	16.5406	0.415911	16.3762	1.19583	34.8085	1.33718138660918e-07
304055	207781	207781_304055	C2cd2	Chr16 cM	Chr16:97656409-97727248(-)	C2 calcium-dependent domain containing 2	C2cd2	Chr11 q12	C2 calcium-dependent domain containing 2	-0.094245	-0.0179071	-0.059126	0.0794979	0.0220164	0.038696	0.0357019	0.0459612	1.8632225014506e-05	0.643533	0.0977012	0.0836883	-0.137396	-0.0937499	-0.1291	-0.0105843	-0.0510937	0.0579356	0.0108485	0.16958	0.0064025	0.993011	0.343673	1	21	4	0.000266839	0.00176104	29.8942	0.0271182	4.47966	1.0469	4.89472	0.179671
360612	217140	217140_360612	Scrn2	Chr11 cM	Chr11:96920764-96924784(+)	secernin 2	Scrn2	Chr10 q31	secernin 2	-0.110606	0.0225279	-0.123248	0.1056	0.0260551	0.05544	0.0513929	0.0613634	2.1849181307817e-05	0.684488	0.0164784	0.0852685	-0.161673	-0.0861326	-0.223976	-0.0146696	-0.0595395	0.131188	-0.0225194	0.22587	0.0073547	0.994623	0.13008	1	22	4	0.00380308	0.0035184	27.9546	0.0627488	36.6431	1.57836	6.90558	0.074969
305895	28199	28199_305895	Dcaf11	Chr14 cM	Chr14:55797463-55807522(+)	DDB1 and CUL4 associated factor 11	Dcaf11	Chr15 p13	DDB1 and CUL4 associated factor 11	-0.0578989	-0.0609223	-0.121101	-0.0152544	0.0136829	0.0266618	0.0239596	0.0290524	2.32166771915787e-05	0.0223125	4.31819806240512e-07	0.599537	-0.084717	-0.113178	-0.168061	-0.0721961	-0.0310809	-0.00866619	-0.0741407	0.0416872	0.00765872	0.535362	8.79313072114938e-05	1	22	4	0	0.000767055	12.9927	0.792009	0	1	26.2555	8.43182141906991e-06
291796	59025	59025_291796	Usp14	Chr18 cM	Chr18:9993615-10030149(-)	ubiquitin specific peptidase 14	Usp14	Chr18 p13	ubiquitin specific peptidase 14	0.070398	0.0161053	0.159255	-0.0161759	0.0167189	0.0327173	0.033168	0.0328652	2.54595675382701e-05	0.622538	1.57514989745619e-06	0.622585	0.0376296	-0.0480195	0.0942466	-0.0805906	0.103166	0.0802301	0.224263	0.0482387	0.00823392	0.987658	0.000228824	1	22	4	5.30421345955405e-07	0.00138293	20.8779	0.285615	0.00974897	1.0001	24.5672	1.90162527801578e-05
312651	81896	81896_312651	Ift122	Chr6 cM	Chr6:115830431-115903660(+)	intraflagellar transport 122	Ift122	Chr4 q42	intraflagellar transport 122	-0.0728452	0.00324969	-0.178002	0.087174	0.0173564	0.0363642	0.0335909	0.0386434	2.70459607689166e-05	0.928792	1.16375080206404e-07	0.0240794	-0.106863	-0.0680228	-0.243839	0.0114344	-0.0388272	0.0745222	-0.112165	0.162914	0.00857877	1	2.95306241988373e-05	1	22	4	0	0.00145051	12.2988	0.831435	0	1	30.967	8.63775434495482e-07
308453	76889	76889_308453	Coq8b	Chr7 cM	Chr7:26932448-26957375(+)	coenzyme Q8B	Coq8b	Chr1 q21	coenzyme Q8B	-0.0659496	-0.0496985	-0.126034	0.0145898	0.0157738	0.0381448	0.0346671	0.0372843	2.90287969831914e-05	0.192612	0.000277405	0.695566	-0.0968657	-0.124461	-0.19398	-0.0584861	-0.0350335	0.0250639	-0.0580872	0.0876657	0.008889	0.840468	0.00949277	1	22	4	0	0.00120811	12.3184	0.830373	0	1	13.327	0.00398027
298399	230101	230101_298399	Gba2	Chr4 cM	Chr4:43566928-43578873(-)	glucosidase beta 2	Gba2	Chr5 q22	glucosylceramidase beta 2	-0.0724803	0.026311	-0.0791041	-0.0123325	0.0173382	0.0325036	0.0334708	0.0335321	2.91018554641272e-05	0.418239	0.0181092	0.713037	-0.106462	-0.0373948	-0.144706	-0.0780541	-0.038498	0.0900168	-0.0135026	0.0533892	0.008889	0.945188	0.137001	1	21	4	3.70585849649063e-06	0.00143121	19.5959	0.29542	0.0747067	1.00075	10.2103	0.0168603
366017	227715	227715_366017	Exosc2	Chr2 cM	Chr2:31560727-31571361(+)	exosome component 2	Exosc2	Chr3 p12	exosome component 2	-0.0762556	-0.0142724	-0.123884	0.00833482	0.0182836	0.033666	0.0328787	0.0367442	3.03646630508793e-05	0.671609	0.000164615	0.820553	-0.112091	-0.0802566	-0.188325	-0.0636825	-0.0404204	0.0517118	-0.0594431	0.0803521	0.00910609	0.994623	0.0066121	1	21	4	0.000469187	0.00161791	19.6831	0.290758	9.06737	1.09972	14.4427	0.00236049
304528	72151	72151_304528	Rfc5	Chr5 cM	Chr5:117517210-117527088(-)	replication factor C (activator 1) 5	Rfc5	Chr12 q16	replication factor C subunit 5	0.0575995	-0.0751376	0.0414309	0.0195192	0.0138312	0.0341978	0.0284083	0.0343887	3.12104140441655e-05	0.0280102	0.144728	0.570303	0.0304908	-0.142164	-0.0142484	-0.0478813	0.0847083	-0.00811104	0.0971103	0.0869198	0.00917181	0.561361	0.419595	1	22	4	0	0.000929613	15.0623	0.657688	0	1	20.386	0.000141178
362612	57317	57317_362612	Srsf4	Chr4 cM	Chr4:131600928-131629017(+)	serine and arginine-rich splicing factor 4	Srsf4	Chr5 q36	serine and arginine rich splicing factor 4	-0.0452393	-0.00855015	-0.0924525	-0.00623399	0.0108724	0.0289885	0.0282188	0.0233945	3.16959714614124e-05	0.768032	0.00105187	0.789875	-0.0665488	-0.0653666	-0.14776	-0.0520863	-0.0239298	0.0482663	-0.0371446	0.0396184	0.00917181	1	0.0233193	1	22	4	1.08850871866262e-08	0.000556473	18.2986	0.43615	0.000463805	1	17.829	0.00047706
315912	245638	245638_315912	Tbc1d8b	ChrX cM	ChrX:138585745-138654154(+)	TBC1 domain family, member 8B	Tbc1d8b	ChrX	TBC1 domain family member 8B	-0.549467	-0.277951	-1.21608	-0.224583	0.132271	0.244415	0.22309	0.264629	3.26561755687588e-05	0.25545	5.00592546712875e-08	0.396064	-0.808713	-0.756995	-1.65333	-0.743247	-0.290221	0.201093	-0.778837	0.29408	0.00928674	0.883872	1.55788178594003e-05	1	12	4	0.0848008	0.049621	64.166	7.05356691898498e-11	90.3769	10.3916	32.5136	4.07863993070307e-07
362204	319996	319996_362204	Golm2	Chr2 cM	Chr2:121697451-121766701(+)	golgi membrane protein 2	Golm2	Chr3 q35	golgi membrane protein 2	0.0694478	0.0727043	0.176579	-0.00331587	0.0167354	0.0344517	0.0359743	0.0321937	3.32833922225428e-05	0.0348304	9.17831342302391e-07	0.917965	0.036647	0.00518018	0.106071	-0.0664143	0.102249	0.140228	0.247087	0.0597826	0.00930468	0.589313	0.00016105	1	21	4	0	0.0012133	17.399	0.427664	0	1	24.6877	1.79451680363945e-05
289378	68972	68972_289378	Tatdn3	Chr1 cM	Chr1:190778023-190795129(-)	TatD DNase domain containing 3	Tatdn3	Chr13 q27	TatD DNase domain containing 3	-0.0809745	-0.0663695	-0.221372	-0.070254	0.0195397	0.0553635	0.0394649	0.0516145	3.41148472397512e-05	0.230607	2.03117520105832e-08	0.173473	-0.119272	-0.17488	-0.298722	-0.171417	-0.0426774	0.0421409	-0.144022	0.0309086	0.00937817	0.871795	7.97671518244189e-06	1	16	4	6.62642578480261e-06	0.00174233	12.6296	0.396525	0.128748	1.00129	43.6273	1.81097668215002e-09
407765	50935	50935_407765	St6galnac6	Chr2 cM	Chr2:32489721-32510818(+)	ST6 (alpha-N-acetyl-neuraminyl-2,3-beta-galactosyl-1,3)-N-acetylgalactosaminide alpha-2,6-sialyltransferase 6	St6galnac6	Chr3	ST6 N-acetylgalactosaminide alpha-2,6-sialyltransferase 6	-0.0624425	-0.0575218	-0.144817	0.00151583	0.0151247	0.0327186	0.0324251	0.0300432	3.65101172483277e-05	0.0787348	7.96251081705484e-06	0.95976	-0.0920863	-0.121649	-0.208369	-0.0573677	-0.0327987	0.00660554	-0.0812646	0.0603993	0.0098721	0.702498	0.000772551	1	18	4	3.50647599485458e-06	0.000931854	15.1293	0.369373	0.116007	1.00116	20.2213	0.00015273
687575	108121	108121_687575	U2af1	Chr17 cM	Chr17:31866055-31877866(-)	U2 small nuclear ribonucleoprotein auxiliary factor (U2AF) 1	U2af1	Chr20	U2 small nuclear RNA auxiliary factor 1	-0.0950929	-0.00221048	-0.204677	0.0329602	0.0230797	0.0501909	0.0492378	0.0453255	3.78553303345324e-05	0.964871	3.22577548474297e-05	0.467111	-0.140328	-0.100583	-0.301182	-0.0558762	-0.0498575	0.0961619	-0.108173	0.121797	0.0100707	1	0.0021454	1	16	4	0.00181785	0.00210172	18.6412	0.0975635	35.337	1.54648	23.9189	2.59726237508814e-05
292762	73830	73830_292762	Eif3k	Chr7 cM	Chr7:28670797-28681289(-)	eukaryotic translation initiation factor 3, subunit K	Eif3k	Chr1 q21	eukaryotic translation initiation factor 3, subunit K	-0.0556003	-0.0517378	-0.123919	-0.0408276	0.0135492	0.0295601	0.0281377	0.0289228	4.06779737617212e-05	0.0800745	1.06257746715894e-05	0.158066	-0.0821561	-0.109675	-0.179068	-0.0975153	-0.0290444	0.00619905	-0.0687705	0.0158601	0.0105002	0.703978	0.000937227	1	22	4	0.000409302	0.000926431	17.6654	0.477888	12.9282	1.14848	23.7151	2.86459478501194e-05
311580	56045	56045_311580	Samhd1	Chr2 cM	Chr2:156939454-156977016(-)	SAM domain and HD domain, 1	Samhd1	Chr3 q42	SAM and HD domain containing deoxynucleoside triphosphate triphosphohydrolase 1	-0.0831416	-0.0383424	-0.121295	0.00924844	0.0202801	0.0405829	0.0357725	0.0415834	4.137703687932e-05	0.344764	0.00069707	0.823997	-0.12289	-0.117883	-0.191408	-0.0722535	-0.0433932	0.0411985	-0.0511821	0.0907504	0.0105002	0.914464	0.0179368	1	22	4	0.000779846	0.00163681	23.4733	0.17305	13.5492	1.15673	11.6897	0.00852545
81757	56044	56044_81757	Rala	Chr13 cM	Chr13:18055160-18118802(-)	v-ral simian leukemia viral oncogene A (ras related)	Rala	Chr17 q11	RAS like proto-oncogene A	0.083618	0.0230544	0.159261	0.0515503	0.0203964	0.0438449	0.0421876	0.0431493	4.13795731498919e-05	0.599015	0.000159971	0.232206	0.0436417	-0.06288	0.0765744	-0.0330208	0.123594	0.108989	0.241947	0.136121	0.0105002	0.982512	0.00649712	1	22	4	0.00274983	0.0023455	30.4116	0.033632	40.8766	1.69138	21.2541	9.32272779118482e-05
307480	66839	66839_307480	Dele1	Chr18 cM	Chr18:38383302-38395682(+)	DAP3 binding cell death enhancer 1	Dele1	Chr18 p11	DAP3 binding cell death enhancer 1	-0.0482636	-0.0292181	-0.132687	-0.00982295	0.0118336	0.0307786	0.0278522	0.0291808	4.53259769297243e-05	0.342469	1.89834169984262e-06	0.736401	-0.0714571	-0.089543	-0.187276	-0.0670164	-0.0250701	0.0311069	-0.0780974	0.0473705	0.0113274	0.913718	0.000265072	1	22	4	0	0.000805055	7.27113	0.987634	0	1	28.7674	2.50613052798416e-06
100364162	29864	29864_100364162	Rnf11	Chr4 cM	Chr4:109310054-109333702(-)	ring finger protein 11	Rnf11	Chr5	ring finger protein 11	0.0791715	0.00651008	0.192425	-0.0276944	0.0194912	0.0356903	0.0336332	0.0400336	4.86725336084729e-05	0.855265	1.0573215152739e-08	0.489076	0.0409695	-0.0634416	0.126505	-0.106159	0.117374	0.0764618	0.258344	0.05077	0.0119822	1	4.71336785754804e-06	1	22	4	0.00164288	0.00170396	24.9358	0.126695	31.7998	1.46627	35.3254	1.03988735996263e-07
257644	52696	52696_257644	Zwint	Chr10 cM	Chr10:72490678-72510796(+)	ZW10 interactor	Zwint	Chr20	ZW10 interacting kinetochore protein	0.0988406	0.0524028	0.279514	-0.0259477	0.0244187	0.0530755	0.0592637	0.0416151	5.17154660086824e-05	0.323483	2.39999909848981e-06	0.532945	0.0509807	-0.0516232	0.163359	-0.107512	0.1467	0.156429	0.395669	0.0556164	0.012544	0.910921	0.000321834	1	14	4	0	0.00246219	4.93681	0.895359	0	1	25.8334	1.0334801676954e-05
25538	20103	20103_25538	Rps5	Chr7 cM	Chr7:12656223-12660613(+)	ribosomal protein S5	Rps5	Chr1 q21	ribosomal protein S5	-0.0809586	-0.0376318	-0.168502	-0.00670961	0.0200459	0.0455899	0.0413398	0.0422982	5.37578053993478e-05	0.409121	4.58109516689288e-05	0.873963	-0.120248	-0.126986	-0.249527	-0.0896126	-0.0416693	0.0517227	-0.0874778	0.0761934	0.0128505	0.942803	0.00271801	1	22	4	0.00226949	0.00211263	25.1755	0.120158	37.0124	1.58761	18.3729	0.000368437
308557	210094	210094_308557	Iglon5	Chr7 cM	Chr7:43122328-43139499(-)	IgLON family member 5	Iglon5	Chr1 q22	IgLON family member 5	0.203443	-0.0788843	0.458318	0.356397	0.0504917	0.0625147	0.0699802	0.102335	5.59583077961977e-05	0.207003	5.78271243920173e-11	0.000496508	0.104481	-0.201411	0.321159	0.155823	0.302405	0.0436424	0.595477	0.556971	0.0131854	0.852555	5.29889216512185e-08	0.43009	11	4	0.00148989	0.00396666	9.30628	0.231408	18.8313	1.232	61.2051	3.24903561687424e-13
286931	208898	208898_286931	Unc13c	Chr9 cM	Chr9:73386704-73876248(-)	unc-13 homolog C	Unc13c	Chr8 q24	unc-13 homolog C	-0.157803	0.0730779	-0.062	-0.190894	0.0394153	0.0885477	0.0796739	0.0911666	6.2385515105359e-05	0.409204	0.436468	0.0362683	-0.235056	-0.100472	-0.218158	-0.369577	-0.0805507	0.246628	0.094158	-0.0122111	0.0144928	0.942803	0.718134	1	22	4	0.00939984	0.00844811	28.1129	0.060358	38.0047	1.61303	13.9282	0.00300447
64352	14866	14866_64352	Gstm5	Chr3 cM	Chr3:107803240-107806002(+)	glutathione S-transferase, mu 5	Gstm5	Chr2	glutathione S-transferase, mu 5	-0.163371	-0.0884244	-0.24026	0.009183	0.0409377	0.0835439	0.0805867	0.0823128	6.58737294659417e-05	0.289865	0.00286951	0.91117	-0.243607	-0.252167	-0.398207	-0.152147	-0.0831344	0.0753186	-0.0823127	0.170513	0.0149912	0.895196	0.0441097	1	21	4	0.0176493	0.00888385	93.1329	1.63707565918377e-12	78.977	4.75669	9.2729	0.0258742
25728	11816	11816_25728	Apoe	Chr7 cM	Chr7:19430034-19433113(-)	apolipoprotein E	Apoe	Chr1 q21	apolipoprotein E	-0.0542646	-0.0534612	-0.129834	0.00104224	0.0136035	0.0325014	0.0304633	0.0315834	6.63487147822486e-05	0.0999926	2.02638472788071e-05	0.973675	-0.080927	-0.117163	-0.189541	-0.0608601	-0.0276022	0.0102404	-0.0701266	0.0629446	0.0149912	0.737032	0.00152617	1	20	4	1.92535288499684e-06	0.00119356	15.4191	0.494182	0.0471363	1.00047	18.8811	0.000289313
363331	57435	57435_363331	Plin4	Chr17 cM	Chr17:56407591-56416803(-)	perilipin 4	Plin4	Chr9	perilipin 4	0.314962	0.71591	0.0610872	-0.113943	0.0791044	0.175417	0.0695357	0.0943655	6.845370963068e-05	4.48067986533123e-05	0.379672	0.227254	0.15992	0.372099	-0.0752003	-0.298896	0.470004	1.05972	0.197375	0.07101	0.0152578	0.0527888	0.67258	1	13	4	0.00206299	0.00550138	17.5553	0.0406981	14.3355	1.16734	26.936	6.07217572022168e-06
171337	215449	215449_171337	Rap1b	Chr10 cM	Chr10:117650502-117681879(-)	RAS related protein 1b	Rap1b	Chr7 q22	RAP1B, member of RAS oncogene family	0.124175	0.0522718	0.234447	-0.0131579	0.0313107	0.0650042	0.0616942	0.0651149	7.31219183771999e-05	0.421322	0.000144615	0.83986	0.062807	-0.0751341	0.113528	-0.140781	0.185543	0.179678	0.355365	0.114465	0.016081	0.945188	0.00613184	1	22	4	0.00975584	0.00541242	45.8842	0.000308436	65.1998	2.87355	14.8909	0.00191226
81022	78808	78808_81022	Stxbp5	Chr10 cM	Chr10:9631291-9776823(-)	syntaxin binding protein 5 (tomosyn)	Stxbp5	Chr1 p13	syntaxin binding protein 5	0.088023	-0.0877304	0.0745608	-0.0178546	0.0222475	0.0380592	0.034912	0.0473361	7.60451827251146e-05	0.0211608	0.0327054	0.706033	0.0444187	-0.162325	0.00613464	-0.110632	0.131627	-0.0131357	0.142987	0.0749224	0.0163772	0.526436	0.189816	1	20	4	0.00139939	0.00183502	26.7042	0.0448898	25.7608	1.347	12.6669	0.00541517
294421	56442	56442_294421	Serinc1	Chr10 cM	Chr10:57391870-57408573(-)	serine incorporator 1	Serinc1	Chr20 q12	serine incorporator 1	0.0686018	-0.0816256	0.0512145	-0.128065	0.0173445	0.032469	0.0312968	0.0376964	7.64549083520733e-05	0.0119386	0.101753	0.000680598	0.0346072	-0.145264	-0.0101261	-0.201949	0.102596	-0.0179875	0.112555	-0.0541815	0.0163772	0.457005	0.351605	0.488078	20	4	0.000739101	0.00135377	18.5154	0.294593	17.7514	1.21583	16.2317	0.00101644
171102	12530	12530_171102	Cdc25a	Chr9 cM	Chr9:109704647-109722963(+)	cell division cycle 25A	Cdc25a	Chr8 q32	cell division cycle 25A	-0.0564633	0.0482577	-0.00732306	-0.0658802	0.0143194	0.0419492	0.0414258	0.040099	8.0425877106184e-05	0.249986	0.859685	0.100396	-0.0845289	-0.0339612	-0.0885161	-0.144473	-0.0283978	0.130477	0.07387	0.0127124	0.0166916	0.883096	0.965813	1	22	4	0	0.000827757	16.0028	0.592349	0	1	18.4485	0.000355432
303215	213980	213980_303215	Fbxw10	Chr11 cM	Chr11:62737895-62768291(+)	F-box and WD-40 domain protein 10	Fbxw10	Chr10 q23	F-box and WD repeat domain containing 10	-0.201386	-0.107343	-0.161774	-0.14266	0.0511092	0.128312	0.0928212	0.0970398	8.13750398426913e-05	0.402829	0.0813583	0.141531	-0.301558	-0.35883	-0.3437	-0.332854	-0.101214	0.144144	0.0201519	0.047535	0.0166916	0.941077	0.312148	1	12	4	0.00265331	0.0085537	10.9519	0.204442	13.7112	1.1589	4.42861	0.218747
298012	19359	19359_298012	Rad23b	Chr4 cM	Chr4:55350043-55392237(+)	RAD23 homolog B, nucleotide excision repair protein	Rad23b	Chr5 q24	RAD23 homolog B, nucleotide excision repair protein	0.0548795	-0.0208042	0.0679186	-0.0323786	0.0139294	0.0267605	0.0277168	0.0270905	8.15366062305285e-05	0.43691	0.0142678	0.232008	0.0275784	-0.0732538	0.0135947	-0.085475	0.0821806	0.0316454	0.122243	0.0207178	0.0166916	0.948146	0.11967	1	22	4	0.000103832	0.00082661	15.7145	0.612463	3.45611	1.0358	9.42635	0.024128
290212	13644	13644_290212	Efs	Chr14 cM	Chr14:55153992-55163583(-)	embryonal Fyn-associated substrate	Efs	Chr15 p13	embryonal Fyn-associated substrate	-0.0920638	-0.00614518	-0.202044	0.0409685	0.023375	0.0574612	0.0499046	0.0516204	8.19704648815475e-05	0.914833	5.15234554493825e-05	0.4274	-0.137878	-0.118767	-0.299855	-0.0602057	-0.0462497	0.106477	-0.104233	0.142143	0.0166916	1	0.00297074	1	17	4	0	0.00205076	11.7151	0.551132	0	1	19.8359	0.000183565
361243	68916	68916_361243	Cdkal1	Chr13 cM	Chr13:29375729-30039657(-)	CDK5 regulatory subunit associated protein 1-like 1	Cdkal1	Chr17 p12	CDK5 regulatory subunit associated protein 1-like 1	-0.0684436	0.0348012	-0.0565305	0.0539944	0.0174266	0.0378012	0.0317427	0.0406693	8.58217051499318e-05	0.357239	0.0749292	0.184296	-0.102599	-0.0392878	-0.118745	-0.025716	-0.0342881	0.10889	0.00568406	0.133705	0.0172627	0.920053	0.299608	1	21	4	0	0.0012979	14.6251	0.622464	0	1	5.27212	0.152922
64465	12540	12540_64465	Cdc42	Chr4 cM	Chr4:137047007-137085031(-)	cell division cycle 42	Cdc42	Chr5 q36	cell division cycle 42	0.0458737	0.0385859	0.083749	-0.0182991	0.0116927	0.026375	0.0264321	0.023679	8.73558541607128e-05	0.143475	0.00153251	0.439641	0.0229564	-0.0131081	0.031943	-0.064709	0.068791	0.09028	0.135555	0.0281108	0.0173596	0.800301	0.0301998	1	22	4	0	0.000770619	15.2554	0.644362	0	1	10.2299	0.0167096
290627	67023	67023_290627	Use1	Chr8 cM	Chr8:71819492-71822376(+)	unconventional SNARE in the ER 1 homolog (S. cerevisiae)	Use1	Chr16 p14	unconventional SNARE in the ER 1	-0.0652494	-0.0530555	-0.165104	-0.0158947	0.0166443	0.0344993	0.0345158	0.035178	8.84666219343645e-05	0.12408	1.72324002192802e-06	0.651388	-0.0978717	-0.120673	-0.232754	-0.0848423	-0.0326272	0.0145619	-0.0974545	0.053053	0.0173711	0.777395	0.000245027	1	22	4	0.00031695	0.00136988	24.4252	0.141584	6.54934	1.07008	26.4787	7.57118689190198e-06
298676	76866	76866_298676	Morn1	Chr4 cM	Chr4:155171034-155229962(+)	MORN repeat containing 1	Morn1	Chr5 q36	MORN repeat containing 1	-0.0873427	-0.072614	-0.14052	-0.104532	0.0223431	0.0596007	0.0576553	0.0514605	9.2615908290712e-05	0.223094	0.0147999	0.0422236	-0.131134	-0.189429	-0.253522	-0.205393	-0.0435511	0.0442012	-0.0275174	-0.00367147	0.0179718	0.866501	0.122361	1	20	4	0.00161087	0.00254401	17.4248	0.358634	20.8343	1.26317	15.6904	0.00131235
363009	75089	75089_363009	Bltp3b	Chr10 cM	Chr10:89580853-89655733(+)	bridge-like lipid transfer protein family member 3B	Bltp3b	Chr7	bridge-like lipid transfer protein family member 3B	0.096703	-0.0578261	0.140884	-0.0377753	0.024767	0.0492446	0.0466266	0.0525584	9.44194527731207e-05	0.24029	0.00251486	0.472308	0.0481605	-0.154344	0.049498	-0.140788	0.145245	0.0386916	0.232271	0.0652374	0.0181088	0.877983	0.0407559	1	22	4	0.0056592	0.00322366	44.485	0.000491597	61.4604	2.59473	13.0867	0.00445278
64360	19935	19935_64360	Mrpl23	Chr7 cM	Chr7:142086423-142094484(+)	mitochondrial ribosomal protein L23	Mrpl23	Chr1 q41	mitochondrial ribosomal protein L23	-0.10082	-0.0290601	-0.263933	-0.000300176	0.0258468	0.0542784	0.0525407	0.053349	9.59160348331294e-05	0.59238	5.07647379902319e-07	0.995511	-0.151479	-0.135444	-0.366911	-0.104862	-0.0501617	0.0773235	-0.160955	0.104262	0.0181844	0.981416	0.000100881	1	22	4	0.00440776	0.00320769	33.4558	0.014691	51.711	2.07086	28.7779	2.49340568627152e-06
79011	235604	235604_79011	Camkv	Chr9 cM	Chr9:107813097-107826882(+)	CaM kinase-like vesicle-associated	Camkv	Chr8 q32	CaM kinase-like vesicle-associated	-0.10074	-0.0526835	-0.190144	0.0126572	0.0258504	0.0380353	0.0451035	0.043324	9.73759436844852e-05	0.166016	2.48974998546086e-05	0.77017	-0.151406	-0.127231	-0.278545	-0.0722563	-0.0500741	0.0218644	-0.101743	0.0975707	0.0182514	0.821041	0.00180907	1	21	4	0.00105231	0.00190546	25.0866	0.0927888	17.1885	1.20756	18.5679	0.000335813
25366	11481	11481_25366	Acvr2b	Chr9 cM	Chr9:119231184-119264061(+)	activin receptor IIB	Acvr2b	Chr8 q32	activin A receptor type 2B	-0.113747	0.0237772	-0.128902	-0.00780873	0.02928	0.0645701	0.0615358	0.0664272	0.00010242	0.712695	0.0361934	0.906422	-0.171134	-0.102778	-0.24951	-0.138004	-0.0563588	0.150332	-0.00829405	0.122386	0.0189811	1	0.201069	1	22	4	0.00766505	0.00501188	37.3518	0.0047143	54.2075	2.18377	7.18989	0.0660854
60443	13855	13855_60443	Epn2	Chr11 cM	Chr11:61408075-61470513(-)	epsin 2	Epn2	Chr10 q22	epsin 2	-0.0696245	0.00227458	-0.145371	0.0482446	0.0179665	0.0348213	0.0355513	0.0355532	0.000106519	0.947918	4.3315343943338e-05	0.174791	-0.104838	-0.0659738	-0.21505	-0.0214385	-0.0344108	0.070523	-0.0756915	0.117928	0.0195213	1	0.00262663	1	22	4	0.000665014	0.00152469	19.8446	0.341638	13.2189	1.15232	20.2584	0.000150045
290959	70484	70484_290959	Slc35d2	Chr13 cM	Chr13:64244122-64277182(-)	solute carrier family 35, member D2	Slc35d2	Chr17 p14	solute carrier family 35 member D2	0.104087	-0.00656634	-0.0861031	0.147109	0.0269348	0.0754089	0.0725269	0.0750799	0.000111357	0.930611	0.235153	0.0500692	0.051296	-0.154365	-0.228253	-4.4452e-05	0.156879	0.141232	0.0560471	0.294263	0.0200651	1	0.532605	1	19	4	0	0.00433041	13.6906	0.549111	0	1	4.94326	0.175999
293570	109359	109359_293570	Abraxas2	Chr7 cM	Chr7:132460954-132486840(+)	BRISC complex subunit	Abraxas2	Chr1 q41	abraxas 2, BRISC complex subunit	0.0576619	0.0732836	0.139788	-0.0282671	0.014926	0.029732	0.028052	0.0303234	0.000111919	0.0137089	6.25535248778852e-07	0.35124	0.0284074	0.0150099	0.0848067	-0.0876999	0.0869163	0.131557	0.194768	0.0311658	0.0200651	0.477034	0.000113655	1	22	4	0.000539731	0.00109362	19.283	0.374597	15.387	1.18185	26.5237	7.40865500650406e-06
363520	16179	16179_363520	Irak1	ChrX cM	ChrX:73057520-73067524(-)	interleukin-1 receptor-associated kinase 1	Irak1	ChrX	interleukin-1 receptor-associated kinase 1	-0.0574722	-0.0177952	-0.107795	-0.00135547	0.0149134	0.0294003	0.0285463	0.0311159	0.000116328	0.544997	0.000159272	0.965254	-0.0867019	-0.0754187	-0.163745	-0.0623415	-0.0282426	0.0398283	-0.0518453	0.0596306	0.0206313	0.970354	0.00649712	1	22	4	0	0.000996901	15.0668	0.657378	0	1	15.8788	0.00120075
311661	22722	22722_311661	Zfp64	Chr2 cM	Chr2:168735251-168797507(-)	zinc finger protein 64	Zfp64	Chr3 q42	zinc finger protein 64	-0.0663892	-0.0214839	-0.121309	-0.00412965	0.0172518	0.0433289	0.0430993	0.0362099	0.000118971	0.620012	0.00488329	0.9092	-0.100202	-0.106407	-0.205782	-0.0750998	-0.0325762	0.0634392	-0.0368357	0.0668405	0.0208756	0.98685	0.0618625	1	18	4	0	0.00110893	12.2909	0.582952	0	1	10.7661	0.0130604
361233	107513	107513_361233	Ssr1	Chr13 cM	Chr13:38155377-38178184(-)	signal sequence receptor, alpha	Ssr1	Chr17 p12	signal sequence receptor subunit 1	0.0695254	0.0217636	0.148268	0.0178	0.0180931	0.033762	0.0318197	0.0380113	0.000121716	0.519174	3.1676487779081e-06	0.639583	0.0340635	-0.0444087	0.0859029	-0.0567008	0.104987	0.0879359	0.210634	0.0923009	0.0211324	0.966475	0.000395812	1	21	4	0.000889029	0.00137613	19.2716	0.313167	21.3902	1.27211	25.4606	1.23687619498311e-05
300758	76183	76183_300758	Celf6	Chr9 cM	Chr9:59485200-59514575(+)	CUGBP, Elav-like family member 6	Celf6	Chr8 q24	CUGBP, Elav-like family member 6	-0.120259	0.0113417	-0.184631	0.0530782	0.0313203	0.0631621	0.0611051	0.0655289	0.000123211	0.857495	0.00251506	0.417942	-0.181646	-0.112454	-0.304394	-0.0753561	-0.0588723	0.135137	-0.0648667	0.181512	0.0211693	1	0.0407559	1	20	4	0.0075784	0.00523178	35.0104	0.00396135	53.8089	2.16492	10.6085	0.0140426
366952	94230	94230_366952	Cpsf1	Chr15 cM	Chr15:76480003-76491791(-)	cleavage and polyadenylation specific factor 1	Cpsf1	Chr7 q34	cleavage and polyadenylation specific factor 1	-0.0543751	-0.0311273	-0.128967	-0.00781123	0.0141717	0.0339371	0.0338446	0.0295727	0.000124612	0.359035	0.000138655	0.791675	-0.0821511	-0.0976429	-0.195301	-0.0657727	-0.026599	0.0353883	-0.0626324	0.0501503	0.0211891	0.920811	0.00594021	1	21	4	0	0.00110492	13.6411	0.692325	0	1	18.1783	0.000404139
313244	666060	666060_313244	Frmpd1	Chr4 cM	Chr4:45184875-45285936(+)	FERM and PDZ domain containing 1	Frmpd1	Chr5 q22	FERM and PDZ domain containing 1	-0.0841017	0.023043	-0.201929	0.132244	0.0219595	0.0474956	0.0424	0.0504155	0.000128216	0.627562	1.91242868475324e-06	0.00871399	-0.127141	-0.0700467	-0.285031	0.0334311	-0.041062	0.116133	-0.118826	0.231056	0.0215795	0.988543	0.000265072	0.865834	19	4	0.002243	0.00225737	22.2008	0.102645	37.3117	1.59519	26.4391	7.71735198078069e-06
24582	17880	17880_24582	Myh11	Chr16 cM	Chr16:14012392-14109227(-)	myosin, heavy polypeptide 11, smooth muscle	Myh11	Chr10 q11	myosin heavy chain 11	-0.131487	0.0353071	-0.122133	0.112489	0.0344151	0.0747001	0.0637461	0.0861179	0.000133118	0.636462	0.0553733	0.191476	-0.198939	-0.111102	-0.247074	-0.0562987	-0.0640345	0.181717	0.00280663	0.281277	0.0221783	0.991451	0.252667	1	22	4	0.00293753	0.00469685	18.0661	0.451303	19.2736	1.23875	4.05952	0.255108
117183	66214	66214_117183	Rgcc	Chr14 cM	Chr14:79526190-79539075(-)	regulator of cell cycle	Rgcc	Chr15 q12	regulator of cell cycle	-0.0726681	-0.0334236	-0.11732	-0.0485755	0.0190701	0.0538734	0.0479939	0.0460928	0.000138637	0.534988	0.0145061	0.291945	-0.110045	-0.139014	-0.211387	-0.138916	-0.0352915	0.0721664	-0.0232538	0.0417647	0.0228669	0.968909	0.120605	1	18	4	0	0.00146296	8.88588	0.838291	0	1	11.9598	0.00752226
301416	67876	67876_301416	Coq10b	Chr1 cM	Chr1:55091929-55111861(+)	coenzyme Q10B	Coq10b	Chr9 q31	coenzyme Q10B	0.12151	0.103733	0.280705	0.000158138	0.0319327	0.0633744	0.0616987	0.0670306	0.000141703	0.101667	5.37437792357836e-06	0.998118	0.0589226	-0.0204787	0.159778	-0.131219	0.184097	0.227944	0.401632	0.131536	0.023141	0.739851	0.000575617	1	22	4	0.00910626	0.00548317	44.9942	0.000415216	58.5284	2.41129	22.2751	5.71747687127498e-05
246244	52440	52440_246244	Tax1bp1	Chr6 cM	Chr6:52690714-52743765(+)	Tax1 (human T cell leukemia virus type I) binding protein 1	Tax1bp1	Chr4 q24	Tax1 binding protein 1	0.0649903	0.075142	0.117194	-0.0144103	0.0170951	0.0352587	0.0340346	0.0351467	0.000143716	0.033076	0.000574507	0.681803	0.0314845	0.00603613	0.0504873	-0.0832965	0.0984962	0.144248	0.183901	0.0544759	0.0232397	0.580486	0.015846	1	22	4	0.0010398	0.00136628	31.2268	0.0270959	24.0817	1.31721	13.0701	0.0044874
170465	52538	52538_170465	Acaa2	Chr18 cM	Chr18:74912283-74939278(+)	acetyl-CoA acyltransferase 2	Acaa2	Chr18 q12.2	acetyl-CoA acyltransferase 2	-0.144005	-0.0559814	-0.205454	-0.0217051	0.0379241	0.0792682	0.0711649	0.077353	0.000146341	0.480046	0.00388911	0.779018	-0.218335	-0.211344	-0.344935	-0.173314	-0.0696755	0.0993813	-0.0659738	0.129904	0.0234344	0.95722	0.0538145	1	22	4	0.00982535	0.00716856	33.4605	0.0146715	48.1507	1.92867	9.1011	0.0279765
362441	101142	101142_362441	Itfg2	Chr6 cM	Chr6:128386407-128401873(-)	integrin alpha FG-GAP repeat containing 2	Itfg2	Chr4 q42	integrin alpha FG-GAP repeat containing 2	-0.0766034	0.0475532	-0.104238	0.0292521	0.0202116	0.0393815	0.0371861	0.0434631	0.000150603	0.227239	0.00506087	0.500927	-0.116217	-0.0296331	-0.177121	-0.055934	-0.0369894	0.12474	-0.0313542	0.114438	0.023885	0.868414	0.0630945	1	22	4	0.00206468	0.00204367	27.0359	0.0783243	33.7936	1.51043	11.7279	0.00837592
299196	19300	19300_299196	Abcd4	Chr12 cM	Chr12:84648634-84664259(-)	ATP-binding cassette, sub-family D member 4	Abcd4	Chr6 q31	ATP binding cassette subfamily D member 4	-0.0773924	-0.0157645	-0.10165	-0.0350635	0.0205637	0.0426744	0.0406183	0.0466996	0.000167524	0.711819	0.0123298	0.452754	-0.117697	-0.0994047	-0.18126	-0.126593	-0.0370883	0.0678757	-0.0220394	0.056466	0.0263156	1	0.108986	1	22	4	0.0020312	0.00224389	23.147	0.185005	29.6996	1.42247	9.8655	0.0197447
309613	193736	193736_309613	Zbtb12	Chr17 cM	Chr17:35113514-35115820(+)	zinc finger and BTB domain containing 12	Zbtb12	Chr20 p12	zinc finger and BTB domain containing 12	-0.0884614	0.0381398	-0.160935	0.023591	0.0235354	0.0518171	0.047185	0.0540455	0.000170829	0.461702	0.000647903	0.662472	-0.13459	-0.0634199	-0.253416	-0.0823362	-0.0423329	0.1397	-0.0684542	0.129518	0.0265816	0.955285	0.0171533	1	19	4	0.00125227	0.00281424	15.8369	0.392976	15.2904	1.1805	16.5902	0.000857998
361425	18117	18117_361425	Emc8	Chr8 cM	Chr8:121380653-121394826(-)	ER membrane protein complex subunit 8	Emc8	Chr19 q12	ER membrane protein complex subunit 8	-0.06854	-0.0517063	-0.117443	0.0256081	0.0182582	0.0344118	0.0339366	0.0348651	0.000174089	0.132949	0.000538857	0.46265	-0.104325	-0.119152	-0.183958	-0.0427263	-0.0327545	0.0157396	-0.0509285	0.0939424	0.0268357	0.792126	0.0151671	1	22	4	0.000922714	0.00129112	20.0786	0.32841	22.0181	1.28235	12.547	0.00572611
29662	14569	14569_29662	Gdi2	Chr13 cM	Chr13:3588075-3616261(+)	GDP dissociation inhibitor 2	Gdi2	Chr17 q12.2	GDP dissociation inhibitor 2	0.0464703	0.0504242	0.0905272	-0.000636532	0.0124197	0.0275774	0.0264832	0.0264261	0.000182816	0.0674807	0.000630171	0.980783	0.0221281	-0.00362656	0.038621	-0.0524307	0.0708125	0.104475	0.142433	0.0511576	0.02792	0.683864	0.0169009	1	22	4	0.000204857	0.000782358	20.3377	0.314134	7.42845	1.08025	11.9052	0.00771493
288985	72999	72999_288985	Insig2	Chr1 cM	Chr1:121232082-121260318(-)	insulin induced gene 2	Insig2	Chr13 q11	insulin induced gene 2	-0.0768913	0.0198985	-0.168911	0.0251528	0.0207275	0.0409856	0.0382619	0.0440652	0.000207571	0.627321	1.01194269425985e-05	0.568129	-0.117517	-0.0604317	-0.243903	-0.0612134	-0.0362661	0.100229	-0.0939192	0.111519	0.0314098	0.988543	0.000929195	1	22	4	0.00174115	0.002027	23.1473	0.184991	28.3145	1.39498	23.8713	2.65747179069066e-05
94172	26457	26457_94172	Slc27a1	Chr8 cM	Chr8:72021526-72039946(+)	solute carrier family 27 (fatty acid transporter), member 1	Slc27a1	Chr16 p14	solute carrier family 27 member 1	-0.0875942	-0.0783456	-0.141463	0.0226125	0.0237206	0.0417067	0.0383289	0.0490991	0.000221837	0.0603143	0.000223587	0.645122	-0.134086	-0.160089	-0.216586	-0.07362	-0.0411028	0.00339806	-0.0663394	0.118845	0.0332635	0.669465	0.00824099	1	22	4	0.000583865	0.0020108	20.2566	0.31856	8.29355	1.09044	14.0651	0.00281784
298410	66588	66588_298410	Cmpk1	Chr4 cM	Chr4:114817810-114844425(-)	cytidine/uridine monophosphate kinase 1	Cmpk1	Chr5 q35	cytidine/uridine monophosphate kinase 1	0.0765288	0.0690889	0.180346	-0.019612	0.0207441	0.0410659	0.0390192	0.0421455	0.000224977	0.0924929	3.80090782277373e-06	0.641688	0.0358711	-0.0113988	0.10387	-0.102216	0.117187	0.149577	0.256822	0.0629917	0.0334304	0.719247	0.000451023	1	22	4	0.00294733	0.00226886	31.1993	0.0272956	44.7656	1.81046	21.5161	8.22404944260913e-05
287642	110172	110172_287642	Slc35b1	Chr11 cM	Chr11:95275696-95282602(+)	solute carrier family 35, member B1	Slc35b1	Chr10 q26	solute carrier family 35, member B1	-0.044353	-0.0315225	-0.155654	0.0573371	0.0120636	0.0276422	0.0254055	0.0268771	0.00023637	0.254129	8.96804825254637e-10	0.0328993	-0.0679973	-0.0857002	-0.205448	0.00465904	-0.0207087	0.0226552	-0.10586	0.110015	0.0345127	0.883872	5.87261708793009e-07	1	22	4	6.53033204646975e-05	0.000788757	20.8212	0.288528	2.32084	1.02376	39.6723	1.25028006769559e-08
81761	215615	215615_81761	Rnpep	Chr1 cM	Chr1:135190450-135211822(-)	arginyl aminopeptidase (aminopeptidase B)	Rnpep	Chr13 q13	arginyl aminopeptidase	-0.075937	0.00233322	-0.0800649	0.0607637	0.0206546	0.0414039	0.0389927	0.0421174	0.000236446	0.955061	0.0400406	0.149098	-0.116419	-0.078817	-0.156489	-0.0217848	-0.0354547	0.0834834	-0.00364059	0.143312	0.0345127	1	0.212125	1	22	4	0.00209996	0.0020485	26.4022	0.0909121	34.2176	1.52016	5.89224	0.116972
316426	67198	67198_316426	Spats2l	Chr1 cM	Chr1:57813321-57987553(+)	spermatogenesis associated, serine-rich 2-like	Spats2l	Chr9 q31	spermatogenesis associated, serine-rich 2-like	0.0624408	-0.0171846	0.0999355	-0.0320134	0.0170244	0.0363739	0.0329178	0.0391054	0.000244724	0.63661	0.00239807	0.41299	0.0290736	-0.0884762	0.0354179	-0.108658	0.0958081	0.0541069	0.164453	0.0446317	0.0351378	0.991451	0.0395934	1	22	4	0	0.00136789	13.6072	0.754315	0	1	11.1939	0.0107221
299899	68135	68135_299899	Eif3h	Chr15 cM	Chr15:51649956-51728901(-)	eukaryotic translation initiation factor 3, subunit H	Eif3h	Chr7	eukaryotic translation initiation factor 3, subunit H	-0.0489193	0.00580684	-0.0878515	-0.0137736	0.0133417	0.0272205	0.0279489	0.0261852	0.00024576	0.831073	0.00167062	0.598884	-0.0750685	-0.0475444	-0.14263	-0.0650957	-0.02277	0.0591581	-0.0330726	0.0375485	0.0351378	1	0.032041	1	22	4	0	0.000893399	13.2666	0.7755	0	1	15.6031	0.00136751
29544	22110	22110_29544	Tspyl1	Chr10 cM	Chr10:34158186-34160881(+)	testis-specific protein, Y-encoded-like 1	Tspyl1	Chr20 q12	TSPY-like 1	0.0476816	-0.100312	-0.00565016	-0.0441865	0.013019	0.0285025	0.0286128	0.0259666	0.000249795	0.00043251	0.84346	0.0888178	0.0221649	-0.156176	-0.0617302	-0.0950801	0.0731983	-0.0444481	0.0504299	0.0067071	0.0351378	0.153436	0.958195	1	22	4	1.80679684844327e-06	0.000833533	25.8473	0.1033	0.0549194	1.00055	16.4386	0.000921764
361089	76273	76273_361089	Ndfip2	Chr14 cM	Chr14:105496008-105546732(+)	Nedd4 family interacting protein 2	Ndfip2	Chr15 q22	Nedd4 family interacting protein 2	0.127518	-0.0309874	0.171173	-0.108709	0.0348349	0.0655017	0.0636342	0.0712706	0.00025158	0.636158	0.00714608	0.127186	0.0592431	-0.159368	0.0464527	-0.248396	0.195793	0.0973935	0.295894	0.0309794	0.0351378	0.991382	0.0788411	1	21	4	0.0119927	0.00608606	48.1926	8.02370849524334e-05	74.3379	3.8968	8.549	0.035929
81766	19899	19899_81766	Rpl18	Chr7 cM	Chr7:45364891-45370255(+)	ribosomal protein L18	Rpl18	Chr1 q22	ribosomal protein L18	-0.0662153	0.0438829	-0.0929082	0.0308389	0.0181008	0.0436683	0.0404107	0.0414485	0.000254049	0.314938	0.0214993	0.456858	-0.101692	-0.0417053	-0.172112	-0.0503986	-0.0307384	0.129471	-0.0137047	0.112076	0.0351378	0.909237	0.150258	1	22	4	0.00207509	0.00176558	26.0208	0.0992823	42.7278	1.74605	10.3661	0.0156975
301122	224907	224907_301122	Dus3l	Chr17 cM	Chr17:57071757-57077093(+)	dihydrouridine synthase 3 like	Dus3l	Chr9 q11	dihydrouridine synthase 3-like	-0.0581813	-0.155317	-0.126807	-0.000260497	0.0159099	0.0297683	0.0275901	0.0324217	0.000255257	1.81311920423445e-07	4.30462286286235e-06	0.993589	-0.089364	-0.213662	-0.180882	-0.0638059	-0.0269985	-0.0969726	-0.0727313	0.0632849	0.0351378	0.00229745	0.000493059	1	22	4	5.57806641926559e-08	0.00107043	19.1691	0.381479	0.0013464	1.00001	40.2069	9.63156540357514e-09
289185	433375	433375_289185	Creg1	Chr1 cM	Chr1:165591327-165602878(+)	cellular repressor of E1A-stimulated genes 1	Creg1	Chr13 q23	cellular repressor of E1A-stimulated genes 1	-0.107816	0.0555525	-0.104111	0.0529889	0.0294859	0.0705404	0.0638077	0.062271	0.000255641	0.430973	0.102756	0.394803	-0.165608	-0.0827042	-0.229172	-0.06906	-0.0500251	0.193809	0.02095	0.175038	0.0351378	0.94694	0.353659	1	20	4	0.00599514	0.00455524	29.4036	0.0213526	49.9344	1.99738	5.78527	0.122537
362323	71238	71238_362323	Sdhaf3	Chr6 cM	Chr6:6956004-7039661(+)	succinate dehydrogenase complex assembly factor 3	Sdhaf3	Chr4 q21	succinate dehydrogenase complex assembly factor 3	0.0667846	0.0457964	0.0404201	0.0567445	0.0183035	0.0426267	0.0340349	0.0428339	0.00026353	0.282662	0.234989	0.185252	0.0309104	-0.0377505	-0.0262872	-0.0272083	0.102659	0.129343	0.107127	0.140697	0.0356634	0.891633	0.532551	1	21	4	0	0.00120948	16.7609	0.470673	0	1	3.59709	0.308386
317376	209446	209446_317376	Tfe3	ChrX cM	ChrX:7628799-7641441(+)	transcription factor E3	Tfe3	ChrX q12	transcription factor binding to IGHM enhancer 3	0.0719036	-0.0614041	0.0959709	0.00802064	0.0197078	0.0365228	0.0356308	0.0405825	0.000263789	0.0927134	0.00707098	0.843329	0.0332771	-0.132988	0.0261359	-0.0715197	0.11053	0.0101792	0.165806	0.087561	0.0356634	0.719631	0.0783795	1	22	4	0.00187661	0.00180617	27.3522	0.0726225	34.7804	1.53328	16.77	0.000788032
304071	20465	20465_304071	Sim2	Chr16 cM	Chr16:93885963-93927891(+)	single-minded family bHLH transcription factor 2	Sim2	Chr11 q11	SIM bHLH transcription factor 2	-0.0916467	-0.0415435	-0.0426801	0.0523553	0.0251477	0.0539869	0.0593829	0.0664783	0.000268084	0.441591	0.472309	0.430958	-0.140935	-0.147356	-0.159069	-0.0779398	-0.0423581	0.064269	0.0737082	0.18265	0.0357174	0.948146	0.742849	1	21	4	1.29482215799559e-07	0.00203311	23.8535	0.123471	0.00155572	1.00002	1.91552	0.590124
298377	69893	69893_298377	Coa7	Chr4 cM	Chr4:108185349-108197915(+)	cytochrome c oxidase assembly factor 7	Coa7	Chr5 q34	cytochrome c oxidase assembly factor 7	0.0775774	-0.0515145	0.0498542	-0.00549969	0.0212896	0.043642	0.0401389	0.0436984	0.00026852	0.237846	0.21422	0.899846	0.0358507	-0.137051	-0.0288165	-0.0911471	0.119304	0.0340223	0.128525	0.0801477	0.0357174	0.877983	0.507602	1	22	4	0.000997435	0.00199638	24.0088	0.15474	15.1058	1.17794	4.7959	0.187367
124461	23970	23970_124461	Pacsin2	Chr15 cM	Chr15:83259812-83348800(-)	protein kinase C and casein kinase substrate in neurons 2	Pacsin2	Chr7 q34	protein kinase C and casein kinase substrate in neurons 2	-0.0704487	0.0374446	-0.158068	0.0299358	0.0193764	0.0366196	0.03938	0.0374475	0.000277128	0.306532	5.97162769601148e-05	0.424055	-0.108426	-0.0343286	-0.235252	-0.04346	-0.0324716	0.109218	-0.0808851	0.103332	0.03602	0.904011	0.00327229	1	21	4	9.69121208822288e-05	0.00133874	22.8851	0.153029	1.93636	1.01975	19.2052	0.000247942
289276	11566	11566_289276	Adss2	Chr1 cM	Chr1:177590742-177624275(-)	adenylosuccinate synthase 2	Adss2	Chr13 q25	adenylosuccinate synthase 2	0.0579218	-0.00449769	0.140169	-0.0427429	0.0159404	0.0290315	0.0289283	0.031704	0.000279439	0.876881	1.26373597741e-06	0.177599	0.0266792	-0.0613984	0.0834701	-0.104882	0.0891644	0.052403	0.196867	0.0193958	0.03602	1	0.000198515	1	21	4	0.000145351	0.00107328	14.469	0.633672	3.84271	1.03996	30.1796	1.2650681261042e-06
309415	381217	381217_309415	Entrep1	Chr19 cM	Chr19:23950114-24008383(-)	endosomal transmembrane epsin interactor 1	Entrep1	Chr1 q51	endosomal transmembrane epsin interactor 1	0.134273	0.167287	0.210516	0.0514337	0.0369689	0.0689342	0.0530426	0.0712081	0.000281173	0.0152343	7.22293985696046e-05	0.47011	0.0618154	0.0321782	0.106555	-0.0881317	0.206731	0.302395	0.314478	0.190999	0.03602	0.493233	0.00374807	1	11	4	4.42520294413436e-06	0.00283904	6.06703	0.531945	0.0712052	1.00071	17.1108	0.000670608
363220	16764	16764_363220	Aff3	Chr1 cM	Chr1:38216407-38704036(-)	AF4/FMR2 family, member 3	Aff3	Chr9 q21-q22	ALF transcription elongation factor 3	0.124877	0.0086153	0.172855	0.0596432	0.0343857	0.043799	0.0536392	0.0720356	0.000281597	0.844062	0.00127055	0.407689	0.0574827	-0.0772292	0.0677241	-0.081544	0.192272	0.0944598	0.277986	0.20083	0.03602	1	0.0264267	1	12	4	0	0.00190187	5.90282	0.658117	0	1	11.6869	0.00853644
378467	233806	233806_378467	Ldaf1	Chr7 cM	Chr7:119701599-119720212(+)	lipid droplet assembly factor 1	Ldaf1	Chr1	lipid droplet assembly factor 1	-0.16163	-0.0976857	-0.264981	-0.139199	0.0445512	0.098825	0.0938274	0.0870775	0.000285673	0.322922	0.00474085	0.109916	-0.248949	-0.291379	-0.448879	-0.309868	-0.0743111	0.0960077	-0.0810828	0.0314694	0.03602	0.910921	0.0606535	1	18	4	0.0139051	0.0082728	40.6415	0.000202503	73.8638	3.82611	13.1324	0.00435891
689625	107375	107375_689625	Slc25a45	Chr19 cM	Chr19:5927828-5935796(+)	solute carrier family 25, member 45	Slc25a45	Chr1 q43	solute carrier family 25, member 45	0.0811693	-0.0890902	0.0840152	-0.046224	0.0223787	0.050837	0.0422498	0.0494935	0.000286647	0.0796937	0.0467527	0.350334	0.0373078	-0.188729	0.00120706	-0.14323	0.125031	0.0105486	0.166823	0.0507814	0.03602	0.703978	0.231643	1	22	4	0	0.00243966	8.08097	0.977407	0	1	9.66401	0.0216491
296865	76130	76130_296865	Las1l	ChrX cM	ChrX:94978941-95000568(-)	LAS1-like (S. cerevisiae)	Las1l	ChrX q22	LAS1-like, ribosome biogenesis factor	-0.0478005	0.0187559	-0.126579	0.00862126	0.0131818	0.031123	0.0304382	0.0278982	0.000287566	0.546749	3.20273283731965e-05	0.757302	-0.0736363	-0.042244	-0.186237	-0.0460583	-0.0219646	0.0797559	-0.0669211	0.0633008	0.03602	0.970842	0.0021387	1	22	4	0	0.000883167	12.928	0.795832	0	1	29.5969	1.67755933350676e-06
114210	263876	263876_114210	Spata2	Chr2 cM	Chr2:167323053-167334804(-)	spermatogenesis associated 2	Spata2	Chr3 q42	spermatogenesis associated 2	-0.0716491	-0.0434975	-0.170622	-0.00928488	0.0197743	0.0359483	0.0351434	0.0383826	0.00029083	0.226278	1.20380023622473e-06	0.808855	-0.110406	-0.113955	-0.239501	-0.0845134	-0.032892	0.0269598	-0.101742	0.0659436	0.03602	0.867905	0.000190918	1	22	4	0.00102604	0.00153391	23.1212	0.185976	21.0655	1.26687	25.3581	1.29946952126279e-05
312706	14791	14791_312706	Emg1	Chr6 cM	Chr6:124681344-124689118(-)	EMG1 N1-specific pseudouridine methyltransferase	Emg1	Chr4 q42	EMG1 N1-specific pseudouridine methyltransferase	-0.0714989	-0.0273878	-0.145979	0.00221025	0.0197367	0.0384424	0.0362186	0.042217	0.000291609	0.476195	5.5661810989183e-05	0.958246	-0.110182	-0.102734	-0.216966	-0.0805336	-0.0328157	0.047958	-0.0749914	0.0849541	0.03602	0.95722	0.00312274	1	22	4	0.00191448	0.00183463	30.3822	0.0338924	34.8568	1.53508	17.2775	0.000619666
117024	12971	12971_117024	Crym	Chr7 cM	Chr7:119785603-119801212(-)	crystallin, mu	Crym	Chr1	crystallin, mu	-0.490434	-0.331057	-0.90051	-0.35379	0.135414	0.281837	0.270835	0.249421	0.000292632	0.240139	0.000884373	0.156061	-0.755841	-0.883448	-1.43134	-0.842645	-0.225027	0.221333	-0.369683	0.135066	0.03602	0.877983	0.0208904	1	18	4	0.171686	0.0743134	108.89	9.18261854903187e-17	94.4387	17.9815	14.7307	0.00206182
293960	22682	22682_293960	Zfand5	Chr19 cM	Chr19:21249642-21264204(+)	zinc finger, AN1-type domain 5	Zfand5	Chr1 q51	zinc finger AN1-type containing 5	0.0802715	-0.0537802	0.130512	-0.0254862	0.0221918	0.0407875	0.0406498	0.0442861	0.000297836	0.187321	0.00132436	0.56496	0.0367764	-0.133722	0.05084	-0.112285	0.123767	0.0261618	0.210184	0.0613129	0.0363889	0.838404	0.0270403	1	19	4	0.00128393	0.0020727	21.1103	0.133344	21.9638	1.28146	15.3773	0.001521
113898	54683	54683_113898	Prdx5	Chr19 cM	Chr19:6884065-6887474(-)	peroxiredoxin 5	Prdx5	Chr1 q43	peroxiredoxin 5	-0.0503759	-0.011774	-0.0817529	0.0288541	0.013945	0.0258901	0.0259906	0.0273008	0.00030328	0.649277	0.00165814	0.290558	-0.0777075	-0.0625175	-0.132693	-0.0246544	-0.0230443	0.0389696	-0.0308123	0.0823626	0.0367816	0.993011	0.0319129	1	22	4	0	0.000876711	14.6789	0.683881	0	1	10.958	0.0119549
84574	21804	21804_84574	Tgfb1i1	Chr7 cM	Chr7:127845963-127852884(+)	transforming growth factor beta 1 induced transcript 1	Tgfb1i1	Chr1 q37	transforming growth factor beta 1 induced transcript 1	0.0830277	-0.0903558	0.105911	-0.0481747	0.0230007	0.044061	0.0384148	0.0505806	0.000306444	0.0402962	0.00583278	0.340876	0.0379472	-0.176714	0.0306194	-0.147311	0.128108	-0.0039979	0.181203	0.0509614	0.0368941	0.609885	0.0693618	1	21	4	7.55445371209862e-06	0.00168015	19.0529	0.325506	0.110695	1.00111	12.3615	0.00624201
NA	19186	19186_NA	Psme1	Chr14 cM	Chr14:55815951-55818984(+)	proteasome (prosome, macropain) activator subunit 1 (PA28 alpha)	NA	NA	NA	-0.121466	-0.16201	-0.30192	-0.102585	0.0336912	0.0472058	0.0458425	0.0622382	0.000311835	0.000599149	4.51725834058713e-11	0.0992977	-0.187499	-0.254532	-0.39177	-0.22457	-0.0554322	-0.0694887	-0.212071	0.0193994	0.0372335	0.177548	4.38280347468495e-08	1	12	4	0.000577652	0.00215057	9.63295	0.291738	12.2664	1.13981	44.441	1.21635015422334e-09
64158	22142	22142_64158	Tuba1a	Chr15 cM	Chr15:98847728-98851382(-)	tubulin, alpha 1A	Tuba1a	Chr7	tubulin, alpha 1A	0.065664	0.0455015	0.166547	0.0399479	0.0182245	0.0401927	0.0380221	0.0381063	0.000314489	0.257599	1.1853763171493e-05	0.294487	0.0299446	-0.0332747	0.0920249	-0.0347391	0.101383	0.124278	0.241069	0.114635	0.0372335	0.884709	0.00100265	1	22	4	0.00193175	0.00179004	28.928	0.0492667	37.1962	1.59226	23.4353	3.27665129512082e-05
24250	12411	12411_24250	Cbs	Chr17 cM	Chr17:31831602-31856170(-)	cystathionine beta-synthase	Cbs	Chr20 p12	cystathionine beta synthase	-0.0716151	-0.0240143	-0.110606	0.0368524	0.0198891	0.0399881	0.0364802	0.0396709	0.000317343	0.548149	0.00242976	0.352913	-0.110597	-0.10239	-0.182106	-0.0409011	-0.0326331	0.054361	-0.0391064	0.114606	0.0372335	0.970842	0.0399396	1	22	4	1.76051253335631e-07	0.00166463	21.8623	0.238158	0.00275474	1.00003	9.98609	0.0186847
681989	104799	104799_681989	Vipas39	Chr12 cM	Chr12:87285642-87313030(-)	VPS33B interacting protein, apical-basolateral polarity regulator, spe-39 homolog	Vipas39	Chr6	VPS33B interacting protein, apical-basolateral polarity regulator, spe-39 homolog	-0.04412	-0.0609447	-0.133857	-0.0164193	0.012263	0.0293967	0.0280659	0.0257288	0.00032091	0.0381554	1.84776797388176e-06	0.523364	-0.068155	-0.118561	-0.188865	-0.0668468	-0.0200849	-0.00332821	-0.0788492	0.0340082	0.0372335	0.607842	0.000260488	1	18	4	3.93529486266197e-08	0.000642057	21.9747	0.0791361	0.00189008	1.00002	24.0071	2.48949315613212e-05
246216	28000	28000_246216	Prpf19	Chr19 cM	Chr19:10872595-10886923(+)	pre-mRNA processing factor 19	Prpf19	Chr1 q43	pre-mRNA processing factor 19	-0.0738941	-0.0852332	-0.167092	0.0167529	0.0205405	0.0304259	0.0325567	0.0389522	0.000321315	0.00508917	2.86174925976772e-07	0.667131	-0.114153	-0.144867	-0.230901	-0.0595919	-0.0336354	-0.0255995	-0.103282	0.0930977	0.0372335	0.366554	6.46598524528887e-05	1	22	4	0	0.00121628	10.4214	0.91728	0	1	26.6627	6.92810342803646e-06
683667	109552	109552_683667	Sri	Chr5 cM	Chr5:8096078-8119314(+)	sorcin	Sri	Chr4	sorcin	-0.0930433	-0.0218487	-0.162931	-0.0318277	0.0258721	0.057975	0.0548874	0.0507502	0.000322808	0.706274	0.00299292	0.530564	-0.143752	-0.135478	-0.270509	-0.131296	-0.0423348	0.0917801	-0.0553539	0.0676408	0.0372335	1	0.0454142	1	18	4	0.00334211	0.00293236	23.6988	0.0498067	44.6263	1.80591	12.6917	0.0053531
290811	234138	234138_290811	Tti2	Chr8 cM	Chr8:31640344-31654731(+)	TELO2 interacting protein 2	Tti2	Chr16 q12.3	TELO2 interacting protein 2	-0.0505266	-0.0291251	-0.141361	0.0780001	0.0140707	0.0314042	0.0307931	0.0320507	0.000329517	0.353705	4.41815800526988e-06	0.0149474	-0.0781045	-0.0906763	-0.201715	0.015182	-0.0229486	0.032426	-0.0810078	0.140818	0.0376499	0.918145	0.000500125	0.995872	19	4	0	0.0013135	12.1506	0.6676	0	1	22.0319	6.42431561751746e-05
314306	238317	238317_314306	Mideas	Chr12 cM	Chr12:84195950-84265655(-)	mitotic deacetylase associated SANT domain protein	Mideas	Chr6 q31	mitotic deacetylase associated SANT domain protein	-0.0829771	-0.104202	-0.122739	-0.0701117	0.0231149	0.0415215	0.0390062	0.0487062	0.000330983	0.0120874	0.00165146	0.150014	-0.128282	-0.185582	-0.19919	-0.165574	-0.0376726	-0.022821	-0.0462885	0.0253506	0.0376499	0.458321	0.0318586	1	20	4	0	0.00217236	13.8517	0.609764	0	1	15.5172	0.00142403
83581	20019	20019_83581	Polr1a	Chr6 cM	Chr6:71886037-71956419(+)	polymerase (RNA) I polypeptide A	Polr1a	Chr4 q32	RNA polymerase I subunit A	-0.056229	-0.0200377	-0.100524	0.00704865	0.015689	0.0373127	0.0345266	0.0345325	0.000338393	0.591253	0.00359686	0.838263	-0.0869789	-0.0931694	-0.168195	-0.0606338	-0.0254792	0.0530939	-0.0328536	0.0747311	0.0382291	0.981327	0.0508599	1	22	4	0	0.00119832	9.22168	0.954384	0	1	10.8608	0.0125027
81812	21833	21833_81812	Thra	Chr11 cM	Chr11:98631539-98659832(+)	thyroid hormone receptor alpha	Thra	Chr10 q31	thyroid hormone receptor alpha	-0.0767303	-0.0256135	-0.0986186	0.00594239	0.0214395	0.0416472	0.0386965	0.0485391	0.000345016	0.538547	0.0108182	0.902563	-0.118751	-0.107241	-0.174462	-0.0891924	-0.0347096	0.0560135	-0.022775	0.101077	0.0387122	0.969747	0.100925	1	21	4	0.00194012	0.002039	29.5053	0.0301413	32.5526	1.48264	7.13184	0.0678123
641434	71679	71679_641434	Atp5pd	Chr11 cM	Chr11:115306517-115310775(-)	ATP synthase peripheral stalk subunit d	Atp5pd	Chr10	ATP synthase peripheral stalk subunit d	-0.0505516	-0.00484257	-0.0921054	-0.0219048	0.0141794	0.0289091	0.0283828	0.0283341	0.000363646	0.866969	0.00117403	0.43947	-0.0783426	-0.0615035	-0.147735	-0.0774385	-0.0227605	0.0518183	-0.0364762	0.033629	0.04052	1	0.0250186	1	21	4	0.000388003	0.000862559	15.7124	0.544304	13.2336	1.15252	15.1414	0.00169975
286994	107515	107515_286994	Lgr4	Chr2 cM	Chr2:109747992-109844602(+)	leucine-rich repeat-containing G protein-coupled receptor 4	Lgr4	Chr3 q34	leucine-rich repeat-containing G protein-coupled receptor 4	-0.0848087	0.0624496	-0.0798272	0.105967	0.0237997	0.0450223	0.0424864	0.0502309	0.000366041	0.165417	0.06026	0.034893	-0.131455	-0.0257924	-0.163099	0.00751627	-0.0381621	0.150692	0.00344468	0.204418	0.04052	0.820629	0.264364	1	19	4	0.00284642	0.00257872	24.7464	0.0534546	41.2745	1.70284	7.91227	0.0478601
362652	214063	214063_362652	Dnajc16	Chr4 cM	Chr4:141487500-141518242(-)	DnaJ heat shock protein family (Hsp40) member C16	Dnajc16	Chr5 q36	DnaJ heat shock protein family (Hsp40) member C16	-0.0495076	-0.0147128	-0.0723275	0.0337423	0.013902	0.0323358	0.030661	0.0310866	0.000369174	0.64911	0.0183273	0.277731	-0.0767549	-0.0780898	-0.132422	-0.0271863	-0.0222602	0.0486643	-0.012233	0.0946709	0.0405699	0.993011	0.137952	1	22	4	0	0.0010438	7.05222	0.989679	0	1	6.14524	0.104754
300025	23934	23934_300025	Ly6h	Chr15 cM	Chr15:75436594-75439114(-)	lymphocyte antigen 6 family member H	Ly6h	Chr7 q34	lymphocyte antigen 6 family member H	-0.105218	-0.128882	-0.155452	-0.0533816	0.0295588	0.056178	0.0530411	0.062794	0.000371411	0.021781	0.00338115	0.395266	-0.163152	-0.238989	-0.25941	-0.176456	-0.0472835	-0.0187748	-0.051493	0.0696924	0.0405699	0.53443	0.0492656	1	22	4	0.0043039	0.0038962	32.6363	0.0184631	39.9456	1.66516	12.4887	0.00588346
361076	380921	380921_361076	Dgkh	Chr14 cM	Chr14:78796789-78970169(-)	diacylglycerol kinase, eta	Dgkh	Chr15 q11	diacylglycerol kinase, eta	-0.159503	-0.0457523	-0.314559	0.0553388	0.0449213	0.0597406	0.0551047	0.0798823	0.000384164	0.443765	1.14050581148239e-08	0.488464	-0.247547	-0.162842	-0.422562	-0.101228	-0.0714592	0.071337	-0.206556	0.211905	0.0415173	0.948556	4.95039548805013e-06	1	14	4	0	0.00199714	3.16261	0.977334	0	1	37.3205	3.93622811988391e-08
290350	94352	94352_290350	Loxl2	Chr14 cM	Chr14:69846517-69933283(+)	lysyl oxidase-like 2	Loxl2	Chr15 p11	lysyl oxidase-like 2	0.0704807	-0.0857281	-0.145432	0.0094229	0.0198592	0.0667813	0.0591185	0.0656675	0.000386663	0.199242	0.0138933	0.8859	0.0315574	-0.216617	-0.261302	-0.119283	0.109404	0.0451609	-0.029562	0.138129	0.0415173	0.84505	0.118	1	21	4	1.0352710401167e-06	0.00223593	27.5599	0.0503507	0.0105834	1.00011	6.72526	0.0811899
362834	17192	17192_362834	Mbd3	Chr10 cM	Chr10:80228373-80235365(-)	methyl-CpG binding domain protein 3	Mbd3	Chr7 q11	methyl-CpG binding domain protein 3	-0.0868357	-0.0381959	-0.203677	0.0362521	0.024472	0.0468922	0.0456192	0.0514062	0.000387636	0.415332	8.01715544636798e-06	0.48068	-0.1348	-0.130103	-0.293089	-0.0645021	-0.0388713	0.0537112	-0.114265	0.137006	0.0415173	0.945188	0.000773304	1	22	4	0.00498067	0.00305809	41.6492	0.00123767	57.516	2.35383	20.0829	0.000163156
301128	193796	193796_301128	Kdm4b	Chr17 cM	Chr17:56633062-56709870(+)	lysine (K)-specific demethylase 4B	Kdm4b	Chr9 q11	lysine demethylase 4B	-0.0537444	-0.0813146	-0.151269	0.0210184	0.0151614	0.0344976	0.0355246	0.0372712	0.000392901	0.018418	2.0613850673938e-05	0.572801	-0.0834602	-0.148929	-0.220895	-0.0520318	-0.0240285	-0.0137004	-0.0816416	0.0940686	0.0418097	0.508952	0.00153848	1	22	4	0	0.00121805	12.5169	0.819437	0	1	19.9036	0.000177732
307839	234725	234725_307839	Zfp612	Chr8 cM	Chr8:110806378-110819373(+)	zinc finger protein 612	Zfp612	Chr19 q12	zinc finger protein 612	-0.0565703	0.0947823	-0.0282169	-0.0140387	0.0159878	0.0315928	0.0307996	0.0335023	0.000402654	0.00269871	0.35959	0.675189	-0.0879058	0.0328615	-0.088583	-0.0797019	-0.0252347	0.156703	0.0321491	0.0516245	0.0424511	0.295763	0.656092	1	21	4	0	0.00122195	18.2019	0.376212	0	1	17.7555	0.000493976
171408	67880	67880_171408	Dcxr	Chr11 cM	Chr11:120616225-120618107(-)	dicarbonyl L-xylulose reductase	Dcxr	Chr10	dicarbonyl and L-xylulose reductase	-0.117967	-0.123017	-0.236241	-0.00909701	0.0333492	0.0753286	0.0652514	0.0643737	0.000404184	0.102454	0.000294061	0.887621	-0.18333	-0.270658	-0.364132	-0.135267	-0.0526041	0.0246245	-0.108351	0.117073	0.0424511	0.743044	0.00981831	1	18	4	0.00409301	0.004464	19.5217	0.145955	36.5054	1.57494	13.1901	0.0042431
297392	21766	21766_297392	Tex261	Chr6 cM	Chr6:83745867-83752795(-)	testis expressed gene 261	Tex261	Chr4 q34	testis expressed 261	-0.0487478	-0.0386262	-0.126113	0.0355098	0.0137872	0.0284461	0.0277964	0.0279705	0.000406649	0.174504	5.70518748100741e-06	0.204247	-0.0757702	-0.0943796	-0.180593	-0.0193114	-0.0217254	0.0171272	-0.0716333	0.090331	0.0424511	0.825904	0.000599372	1	22	4	0.000166109	0.000929446	14.5533	0.692378	5.15516	1.05435	21.8573	6.98451059484035e-05
303206	29869	29869_303206	Ulk2	Chr11 cM	Chr11:61666475-61745899(-)	unc-51 like kinase 2	Ulk2	Chr10 q22	unc-51 like autophagy activating kinase 2	0.101771	-0.0164438	0.154079	-0.0567145	0.0288698	0.0550849	0.0523205	0.060492	0.000423197	0.765308	0.00323052	0.348474	0.0451874	-0.124408	0.0515327	-0.175277	0.158355	0.0915206	0.256625	0.0618476	0.0439007	1	0.0478743	1	22	4	0.00866878	0.0042604	60.2764	1.84593304255736e-06	72.6714	3.65916	9.55579	0.0227452
311796	58202	58202_311796	Nelfb	Chr2 cM	Chr2:25089724-25101501(-)	negative elongation factor complex member B	Nelfb	Chr3 p13	negative elongation factor complex member B	-0.0498658	-0.0197526	-0.117699	0.0135353	0.0141623	0.0288897	0.0296767	0.0287757	0.000429869	0.494149	7.30723350262398e-05	0.638088	-0.0776233	-0.0763754	-0.175864	-0.042864	-0.0221083	0.0368702	-0.059534	0.0699347	0.0443033	0.959672	0.00376642	1	21	4	0.000342951	0.000958883	23.3462	0.138315	10.7015	1.11984	16.4476	0.000917858
361838	432467	432467_361838	Hnrnph3	Chr10 cM	Chr10:62850443-62859764(-)	heterogeneous nuclear ribonucleoprotein H3	Hnrnph3	Chr20 q11	heterogeneous nuclear ribonucleoprotein H3	-0.0548289	0.0666646	-0.131565	0.0447038	0.0155788	0.0353042	0.0315843	0.0371896	0.00043245	0.0589868	3.1062623968932e-05	0.229343	-0.0853628	-0.00253033	-0.193469	-0.0281864	-0.0242949	0.13586	-0.0696613	0.117594	0.0443033	0.665023	0.00209978	1	22	4	0.000223662	0.00126165	18.3407	0.433427	5.04543	1.05314	29.4904	1.76633225794364e-06
294079	69104	69104_294079	Marchf5	Chr19 cM	Chr19:37184942-37199550(+)	membrane associated ring-CH-type finger 5	Marchf5	Chr1 q53	membrane associated ring-CH-type finger 5	0.0620232	-0.00863595	0.0949345	-0.0225803	0.0176456	0.0351602	0.0349075	0.0354282	0.000439848	0.805978	0.00653604	0.523894	0.0274385	-0.0775486	0.0265171	-0.0920182	0.0966079	0.0602767	0.163352	0.0468576	0.044783	1	0.0743999	1	22	4	0.0015458	0.00154098	28.1285	0.0601268	33.7379	1.50916	9.23062	0.0263767
24240	69719	69719_24240	Cad	Chr5 cM	Chr5:31212124-31235823(+)	carbamoyl-phosphate synthetase 2, aspartate transcarbamylase, and dihydroorotase	Cad	Chr6 q14	carbamoyl-phosphate synthetase 2, aspartate transcarbamylase, and dihydroorotase	-0.0593046	-0.0177209	-0.151568	0.090631	0.0169023	0.0381603	0.0382117	0.0379377	0.000450352	0.642376	7.29290295956513e-05	0.016897	-0.0924325	-0.0925137	-0.226461	0.0162744	-0.0261767	0.057072	-0.076674	0.164988	0.0455712	0.992637	0.00376642	1	22	4	5.16262932824583e-06	0.00167143	14.7306	0.680375	0.0875003	1.00088	18.0558	0.00042835
58920	14733	14733_58920	Gpc1	Chr1 cM	Chr1:92759367-92787933(+)	glypican 1	Gpc1	Chr9	glypican 1	0.229259	-0.0334045	0.328478	0.071775	0.0653903	0.127122	0.133576	0.111892	0.00045487	0.792724	0.0139285	0.52122	0.101097	-0.28256	0.0666731	-0.147529	0.357422	0.21575	0.590282	0.291079	0.0457478	1	0.118137	1	17	4	0.0310321	0.0160969	50.8004	2.17191501533746e-06	81.4161	5.38101	10.0351	0.0182698
29307	11536	11536_29307	Gpr182	Chr10 cM	Chr10:127585471-127587667(-)	G protein-coupled receptor 182	Gpr182	Chr7 q22	G protein-coupled receptor 182	-0.121831	-0.0595115	-0.026354	-0.0110706	0.0347904	0.0741306	0.0709169	0.0874483	0.000462055	0.422094	0.710177	0.89926	-0.190019	-0.204805	-0.165348	-0.182466	-0.0536426	0.0857817	0.11264	0.160325	0.0461887	0.945188	0.890908	1	22	4	0.00442703	0.00608943	21.324	0.263383	23.3998	1.30548	0.751269	0.861084
286894	231440	231440_286894	Parm1	Chr5 cM	Chr5:91665559-91771870(+)	prostate androgen-regulated mucin-like protein 1	Parm1	Chr14 p22	prostate androgen-regulated mucin-like protein 1	-0.205215	0.0892147	-0.239299	0.0348007	0.0586879	0.119056	0.118141	0.120217	0.000471024	0.453645	0.0428125	0.772213	-0.320241	-0.144131	-0.470852	-0.20082	-0.0901887	0.32256	-0.0077466	0.270422	0.0467946	0.951052	0.220289	1	22	4	0.0371483	0.0180282	58.8043	3.18795648543568e-06	80.9596	5.252	6.30957	0.0974826
24788	20322	20322_24788	Sord	Chr2 cM	Chr2:122065320-122095818(+)	sorbitol dehydrogenase	Sord	Chr3 q35	sorbitol dehydrogenase	-0.098259	0.0385572	-0.135866	0.0402921	0.0281129	0.0510318	0.0503617	0.0574755	0.000473791	0.449917	0.00697965	0.483284	-0.153359	-0.0614632	-0.234573	-0.0723578	-0.0431586	0.138578	-0.0371593	0.152942	0.0467946	0.950025	0.0776745	1	22	4	0.00444277	0.00349673	34.0765	0.0123245	43.9838	1.7852	9.10782	0.0278912
680451	223649	223649_680451	Nrbp2	Chr15 cM	Chr15:75957367-75963476(-)	nuclear receptor binding protein 2	Nrbp2	Chr7 q34	nuclear receptor binding protein 2	-0.101784	-0.0218684	-0.185525	-0.0436589	0.0291396	0.0584101	0.0575336	0.0655198	0.000477659	0.708111	0.00126134	0.505189	-0.158897	-0.13635	-0.298288	-0.172075	-0.0446716	0.0926133	-0.0727609	0.0847575	0.0468884	1	0.0264267	1	21	4	0.00431758	0.00431919	25.6289	0.0814929	34.7361	1.53224	14.8328	0.00196526
311026	109241	109241_311026	Mbd5	Chr2 cM	Chr2:48839511-49209702(+)	methyl-CpG binding domain protein 5	Mbd5	Chr3 q12	methyl-CpG binding domain protein 5	-0.10979	-0.0402035	-0.283951	-0.0211399	0.0314482	0.0458823	0.0404716	0.0565279	0.000480954	0.380904	2.28200642009001e-12	0.708425	-0.171428	-0.130131	-0.363274	-0.131932	-0.0481529	0.049724	-0.204628	0.0896527	0.0468884	0.934312	3.13661782441372e-09	1	14	4	0.000440671	0.00188674	8.31611	0.597989	9.52925	1.10533	55.0297	6.76656588077383e-12
65272	72258	72258_65272	Kcnk10	Chr12 cM	Chr12:98395691-98544472(-)	potassium channel, subfamily K, member 10	Kcnk10	Chr6 q32	potassium two pore domain channel subfamily K member 10	-0.137027	0.00811101	-0.133083	-0.0145936	0.0392643	0.0783906	0.0769646	0.0847758	0.000483268	0.917591	0.0837838	0.863325	-0.213984	-0.145532	-0.283931	-0.180751	-0.0600704	0.161754	0.0177652	0.151564	0.0468884	1	0.316303	1	22	4	0.0164399	0.00852916	65.6624	2.41297027127363e-07	67.9207	3.11728	4.21348	0.239316
315422	77116	77116_315422	Mtmr2	Chr9 cM	Chr9:13659706-13717777(+)	myotubularin related protein 2	Mtmr2	Chr8 q12	myotubularin related protein 2	0.0616853	-0.0181332	0.0818276	-0.071609	0.0176931	0.034059	0.0317307	0.0378992	0.000489541	0.594445	0.00991399	0.0588305	0.0270076	-0.0848875	0.0196366	-0.14589	0.0963631	0.0486212	0.144019	0.00267212	0.0472193	0.981462	0.095706	1	22	4	0.00127312	0.00150633	33.9492	0.0127788	27.4815	1.37896	9.16682	0.0271533
83536	27418	27418_83536	Mkln1	Chr6 cM	Chr6:31375670-31493746(+)	muskelin 1, intracellular mediator containing kelch motifs	Mkln1	Chr4 q22	muskelin 1	0.0457577	0.0514326	0.113461	-0.0286529	0.0131425	0.029107	0.029972	0.0257735	0.000498322	0.0772248	0.00015336	0.266258	0.0199989	-0.005616	0.0547169	-0.0791681	0.0715166	0.108481	0.172205	0.0218622	0.0474528	0.700497	0.0063716	1	22	4	0	0.000880066	17.2594	0.505347	0	1	14.7894	0.00200572
311338	68925	68925_311338	Rpap1	Chr2 cM	Chr2:119594440-119618018(-)	RNA polymerase II associated protein 1	Rpap1	Chr3 q35	RNA polymerase II associated protein 1	-0.0864623	-0.0157371	-0.127211	-0.00780389	0.0248422	0.0503075	0.0485095	0.0514869	0.000500549	0.754419	0.00873168	0.879526	-0.135152	-0.114338	-0.222288	-0.108716	-0.0377725	0.0828638	-0.0321337	0.0931086	0.0474528	1	0.0880859	1	21	4	0.0037326	0.00314945	28.2597	0.0419938	41.6692	1.71436	7.7319	0.05189
170520	114886	114886_170520	Cygb	Chr11 cM	Chr11:116536421-116544887(-)	cytoglobin	Cygb	Chr10 q32.2	cytoglobin	-0.225529	0.086203	-0.461783	0.0969124	0.0647991	0.128315	0.126273	0.135232	0.000500594	0.501705	0.00025515	0.473597	-0.352533	-0.165289	-0.709273	-0.168137	-0.0985254	0.337695	-0.214294	0.361962	0.0474528	0.960707	0.00897323	1	22	4	0.0604605	0.0235199	150.18	6.85597302721972e-23	90.4005	10.4172	15.8638	0.00120929
684536	14466	14466_684536	Gba1	Chr3 cM	Chr3:89110235-89116273(+)	glucosylceramidase beta 1	Gba1	Chr2	glucosylceramidase beta 1	0.124755	0.0906029	0.313979	0.0888854	0.0358876	0.0722276	0.0745201	0.0676455	0.000508429	0.209694	2.51611729036254e-05	0.18885	0.0544168	-0.0509606	0.167923	-0.0436974	0.195094	0.232166	0.460036	0.221468	0.0479202	0.854841	0.00181729	1	17	4	0.00665795	0.00447503	31.2701	0.00307804	66.1859	2.95735	20.5076	0.000133212
305586	216578	216578_305586	Papolg	Chr11 cM	Chr11:23812646-23845253(-)	poly(A) polymerase gamma	Papolg	Chr14 q22	poly(A) polymerase gamma	0.0484236	0.000529419	0.0465991	-0.00699294	0.0139434	0.0296036	0.0272316	0.0302901	0.000514926	0.985732	0.0870416	0.817419	0.021095	-0.0574926	-0.00677387	-0.0663604	0.0757522	0.0585515	0.0999721	0.0523745	0.0482567	1	0.32313	1	21	4	0	0.000983782	17.6382	0.412	0	1	3.0685	0.381184
302290	11777	11777_302290	Ap3s1	Chr18 cM	Chr18:46874943-46923893(+)	adaptor-related protein complex 3, sigma 1 subunit	Ap3s1	Chr18 q11	adaptor related protein complex 3 subunit sigma 1	0.0991918	0.0426227	0.174287	-0.0233501	0.0285809	0.0589097	0.055346	0.061056	0.000519372	0.469357	0.00163799	0.702137	0.0431743	-0.0728383	0.0658114	-0.143018	0.155209	0.158084	0.282764	0.0963175	0.0483984	0.956651	0.0316729	1	20	4	0.00673983	0.00425827	37.6248	0.00171125	59.3822	2.46198	10.0029	0.0185412
293678	71711	71711_293678	Mus81	Chr19 cM	Chr19:5532589-5538461(-)	MUS81 structure-specific endonuclease subunit	Mus81	Chr1 q43	MUS81 structure-specific endonuclease subunit	-0.0557641	-0.0555243	-0.0941908	0.0284227	0.0161033	0.0340514	0.0326531	0.0342849	0.000534387	0.102975	0.0039192	0.407096	-0.087326	-0.122264	-0.15819	-0.0387745	-0.0242022	0.0112153	-0.030192	0.0956199	0.0495179	0.743905	0.0541434	1	22	4	0	0.00133042	10.5226	0.913507	0	1	8.83897	0.0315102
291996	67619	67619_291996	Nob1	Chr8 cM	Chr8:108139121-108151670(-)	NIN1/RPN12 binding protein 1 homolog	Nob1	Chr19 q12	NIN1 (RPN12) binding protein 1 homolog	-0.0486481	0.00037409	-0.0712073	-0.0248441	0.0140607	0.0297538	0.0285659	0.0295726	0.00054043	0.989969	0.0126761	0.400849	-0.0762064	-0.0579423	-0.127195	-0.0828053	-0.0210897	0.0586905	-0.0152192	0.0331171	0.0495289	1	0.111312	1	22	4	0	0.00104454	14.5582	0.692046	0	1	10.3169	0.0160555
310672	71807	71807_310672	Tars2	Chr3 cM	Chr3:95647286-95663677(-)	threonyl-tRNA synthetase 2, mitochondrial (putative)	Tars2	Chr2 q34	threonyl-tRNA synthetase 2, mitochondrial	-0.0635147	-0.040264	-0.18984	0.0872265	0.0183577	0.0318259	0.0308676	0.0375065	0.000540512	0.205824	7.7425795448725e-10	0.020038	-0.0994953	-0.102642	-0.250339	0.0137151	-0.0275342	0.0221137	-0.12934	0.160738	0.0495289	0.852145	5.80482304605123e-07	1	20	4	1.15839897475199e-06	0.00126843	17.314	0.365564	0.0286942	1.00029	40.7981	7.21671978050122e-09
25277	17304	17304_25277	Mfge8	Chr7 cM	Chr7:78783516-78798808(-)	milk fat globule EGF and factor V/VIII domain containing	Mfge8	Chr1 q31	milk fat globule EGF and factor V/VIII domain containing	-0.196787	0.0414129	-0.22216	0.0871095	0.0569137	0.109346	0.105526	0.118607	0.000544953	0.704886	0.0352682	0.462682	-0.308335	-0.172901	-0.428986	-0.145356	-0.0852377	0.255727	-0.0153331	0.319575	0.0496599	0.999856	0.198147	1	22	4	0.0380794	0.0168232	81.0931	5.51281796804663e-10	82.0547	5.5725	5.06035	0.167431
25709	15288	15288_25709	Hmbs	Chr9 cM	Chr9:44247645-44255525(-)	hydroxymethylbilane synthase	Hmbs	Chr8 q22	hydroxymethylbilane synthase	-0.0556288	0.000517347	-0.191077	0.11964	0.0161451	0.0367399	0.0329118	0.036346	0.000569916	0.988765	6.40835511709673e-09	0.000995906	-0.0872727	-0.0714916	-0.255583	0.0484026	-0.0239849	0.0725262	-0.126571	0.190876	0.0515565	1	3.20301240307253e-06	0.582687	21	4	0.000508357	0.00142687	17.1433	0.444699	11.2213	1.1264	41.6819	4.68679031868881e-09
315594	102644	102644_315594	Oaf	Chr9 cM	Chr9:43132575-43151113(-)	out at first homolog	Oaf	Chr8 q22	out at first homolog	-0.0601035	-0.121211	-0.157448	-0.000288059	0.017456	0.0365038	0.0323882	0.0371266	0.000574979	0.000898586	1.1662549046724e-06	0.993809	-0.0943165	-0.192757	-0.220928	-0.0730548	-0.0258904	-0.0496645	-0.0939686	0.0724787	0.0515565	0.224565	0.000190262	1	21	4	0	0.0014063	13.6932	0.688685	0	1	31.0395	8.33934583896487e-07
60660	72930	72930_60660	Ppp2r2b	Chr18 cM	Chr18:42777811-43192827(-)	protein phosphatase 2, regulatory subunit B, beta	Ppp2r2b	Chr18 p11	protein phosphatase 2, regulatory subunit B, beta	0.129725	-0.00132227	0.277016	-0.119301	0.0376769	0.0721303	0.0697361	0.0780057	0.000575142	0.985374	7.11698662757481e-05	0.126167	0.0558791	-0.142695	0.140335	-0.27219	0.20357	0.14005	0.413696	0.0335868	0.0515565	1	0.0037148	1	22	4	0.0133936	0.00697415	48.3413	0.00013394	68.2434	3.14896	16.3976	0.000939819
29152	17700	17700_29152	Mstn	Chr1 cM	Chr1:53100799-53107238(+)	myostatin	Mstn	Chr9 q22	myostatin	-0.169788	0.048795	0.0904192	0.0279704	0.0494269	0.101424	0.229183	0.24337	0.00059225	0.630446	0.69319	0.908501	-0.266663	-0.149992	-0.35877	-0.449027	-0.0729133	0.247582	0.539609	0.504968	0.0528031	0.989307	0.883099	1	16	4	0.00768558	0.00847103	28.9812	0.00396537	44.3828	1.798	1.09776	0.777615
287150	214917	214917_287150	Antkmt	Chr17 cM	Chr17:26009474-26011761(-)	adenine nucleotide translocase lysine methyltransferase	Antkmt	Chr10 q12	adenine nucleotide translocase lysine methyltransferase	-0.0710222	-0.0909216	-0.191338	-0.0161686	0.0207014	0.0431193	0.0421593	0.0423209	0.000601812	0.0349786	5.66697600684348e-06	0.702426	-0.111596	-0.175434	-0.273968	-0.0991159	-0.0304482	-0.00640934	-0.108707	0.0667788	0.0533671	0.589313	0.000599174	1	22	4	0.00235513	0.0021317	33.5137	0.0144535	37.4773	1.59942	21.9012	6.83937909346837e-05
303394	237898	237898_303394	Usp32	Chr11 cM	Chr11:84875268-85030987(-)	ubiquitin specific peptidase 32	Usp32	Chr10 q26	ubiquitin specific peptidase 32	0.0808948	0.0365516	0.160933	-0.00613844	0.0236098	0.0455853	0.0442568	0.0504969	0.000611797	0.422652	0.000276543	0.903247	0.0346205	-0.0527939	0.0741909	-0.105111	0.127169	0.125897	0.247674	0.0928337	0.0539625	0.945188	0.00948295	1	22	4	0.00487761	0.00287365	47.4268	0.000183103	58.7698	2.42541	14.127	0.00273731
287432	216853	216853_287432	Wrap53	Chr11 cM	Chr11:69452580-69471076(-)	WD repeat containing, antisense to Trp53	Wrap53	Chr10 q24	WD repeat containing, antisense to TP53	-0.0713861	-0.0210502	-0.141291	-0.00334446	0.0208523	0.0467039	0.0453302	0.0476171	0.000618385	0.652194	0.00182749	0.944005	-0.112256	-0.112588	-0.230137	-0.0966723	-0.0305164	0.0704877	-0.0524453	0.0899834	0.0542535	0.993011	0.0339041	1	22	4	0.0026248	0.00244795	29.0785	0.0474285	36.5296	1.57554	12.5633	0.00568279
296207	228715	228715_296207	Smim26	Chr2 cM	Chr2:144435985-144437286(+)	small integral membrane protein 26	Smim26	Chr3 q41	small integral membrane protein 26	-0.105699	-0.0708986	-0.236504	-0.071962	0.0309387	0.0667329	0.0621908	0.0659347	0.00063454	0.288043	0.000143028	0.275092	-0.166338	-0.201693	-0.358395	-0.201192	-0.0450604	0.0598954	-0.114612	0.0572677	0.0547735	0.893882	0.00609587	1	22	4	0.00790159	0.00487113	49.0232	0.000105913	64.2352	2.79605	18.9112	0.0002852
301674	225055	225055_301674	Fbxo11	Chr17 cM	Chr17:88298287-88372719(-)	F-box protein 11	Fbxo11	Chr6 q12	F-box protein 11	0.0592816	0.0722493	0.172397	-0.0133608	0.017354	0.0320189	0.0336347	0.0327879	0.000635454	0.0240419	2.96634379778518e-07	0.683646	0.0252683	0.00949343	0.106474	-0.0776239	0.0932949	0.135005	0.23832	0.0509023	0.0547735	0.542914	6.61173981090119e-05	1	19	4	0	0.00137794	10.8967	0.759882	0	1	27.3288	5.02314654310865e-06
294236	14885	14885_294236	Gtf2h4	Chr17 cM	Chr17:35978624-35984607(-)	general transcription factor II H, polypeptide 4	Gtf2h4	Chr20 p12	general transcription factor 2H subunit 4	-0.0641687	-0.0354293	-0.0712842	0.069006	0.0187927	0.0403675	0.037351	0.0382356	0.000638857	0.380122	0.0563275	0.0711127	-0.101002	-0.114548	-0.144491	-0.00593444	-0.0273357	0.0436894	0.00192247	0.143946	0.0547735	0.933692	0.255676	1	22	4	0	0.00167581	13.0455	0.788864	0	1	7.115	0.0683212
311826	227656	227656_311826	Rexo4	Chr2 cM	Chr2:26843575-26854398(-)	REX4, 3'-5' exonuclease	Rexo4	Chr3 p13-p12	REX4 homolog, 3'-5' exonuclease	-0.0472471	0.0389573	-0.0686478	0.018424	0.0138372	0.0374217	0.0318192	0.0352742	0.000638982	0.29786	0.0309722	0.601456	-0.0743674	-0.0343879	-0.131012	-0.0507122	-0.0201267	0.112303	-0.00628321	0.0875602	0.0547735	0.899384	0.185025	1	20	4	6.1144009214178e-09	0.000686599	19.5643	0.24049	0.000207615	1	10.5402	0.0144904
361940	70804	70804_361940	Pgrmc2	Chr3 cM	Chr3:41020772-41037443(-)	progesterone receptor membrane component 2	Pgrmc2	Chr2 q26	progesterone receptor membrane component 2	-0.0426972	-0.029617	-0.10134	-0.00192405	0.0125117	0.0251233	0.0244409	0.0258703	0.000643523	0.238451	3.37850358746009e-05	0.940714	-0.0672197	-0.0788578	-0.149243	-0.0526288	-0.0181747	0.0196237	-0.0534367	0.0487807	0.0547735	0.877983	0.00220257	1	20	4	0	0.000736278	16.3558	0.428419	0	1	18.1487	0.000409857
85273	230904	230904_85273	Fbxo2	Chr4 cM	Chr4:148245078-148250881(+)	F-box protein 2	Fbxo2	Chr5 q36	F-box protein 2	-0.0696047	-0.0621698	-0.112698	0.0064396	0.0204047	0.0401464	0.0394225	0.0442799	0.000646772	0.121483	0.00425334	0.884372	-0.109597	-0.140855	-0.189965	-0.0803474	-0.0296121	0.0165157	-0.0354318	0.0932266	0.0547735	0.774351	0.0569899	1	22	4	0.00180891	0.00208722	30.446	0.0333293	28.5048	1.39869	9.12826	0.0276333
307585	63955	63955_307585	Cables1	Chr18 cM	Chr18:11972600-12078681(+)	CDK5 and Abl enzyme substrate 1	Cables1	Chr18 p13	Cdk5 and Abl enzyme substrate 1	-0.0713136	0.0549308	0.0682688	-0.1259	0.0209077	0.0460521	0.0366754	0.0491375	0.000647559	0.232949	0.0626834	0.0104012	-0.112292	-0.0353296	-0.00361376	-0.222208	-0.0303352	0.145191	0.140151	-0.0295922	0.0547735	0.874194	0.270654	0.918252	20	4	0	0.0017595	17.7001	0.341749	0	1	18.4914	0.000348255
317418	69499	69499_317418	Tsr2	ChrX cM	ChrX:149870090-149879539(-)	TSR2 20S rRNA accumulation	Tsr2	ChrX q12	TSR2, ribosome maturation factor	-0.0919841	-0.00488212	-0.136052	-0.00567204	0.0269822	0.0513429	0.0494262	0.0534113	0.000651846	0.924245	0.00591177	0.915427	-0.144868	-0.105512	-0.232926	-0.110356	-0.0391	0.0957482	-0.0391788	0.0990121	0.0548549	1	0.0698083	1	21	4	0.00481837	0.00334495	34.1342	0.0080675	54.6131	2.20328	8.98054	0.0295507
685029	69010	69010_685029	Anapc13	Chr9 cM	Chr9:102503495-102511443(+)	anaphase promoting complex subunit 13	Anapc13	Chr8 q32	anaphase promoting complex subunit 13	-0.0581243	0.0362549	-0.051841	-0.0150888	0.0170686	0.04443	0.0512675	0.0442462	0.000660827	0.414499	0.311927	0.733089	-0.0915781	-0.0508263	-0.152323	-0.10181	-0.0246705	0.123336	0.0486414	0.0716321	0.0551898	0.944847	0.612027	1	17	4	2.47789612335859e-06	0.00116781	15.0454	0.304527	0.0569455	1.00057	8.43239	0.0378718
682908	100088	100088_682908	Rcc1	Chr4 cM	Chr4:132059230-132073061(-)	regulator of chromosome condensation 1	Rcc1	Chr5	regulator of chromosome condensation 1	0.074904	0.0333408	0.116675	0.0306763	0.0220006	0.05297	0.0517826	0.0433248	0.000662518	0.529068	0.0242481	0.478912	0.0317836	-0.0704784	0.0151833	-0.0542388	0.118024	0.13716	0.218167	0.115591	0.0551898	0.968298	0.160428	1	17	4	1.18058004751464e-06	0.00229722	15.837	0.258042	0.0176985	1.00018	7.69672	0.0527136
304885	215015	215015_304885	Fam20b	Chr1 cM	Chr1:156506102-156546656(-)	FAM20B, glycosaminoglycan xylosylkinase	Fam20b	Chr13 q22	FAM20B, glycosaminoglycan xylosylkinase	-0.0542112	0.00097439	-0.0818832	-0.0139591	0.0159323	0.0304427	0.030304	0.0329184	0.000667487	0.974466	0.0068911	0.671528	-0.0854379	-0.0586922	-0.141278	-0.0784779	-0.0229845	0.060641	-0.0224885	0.0505597	0.0553243	1	0.0770589	1	22	4	3.22592119994714e-07	0.00112783	16.8955	0.530302	0.00828563	1.00008	11.1886	0.0107488
25097	18806	18806_25097	Pld2	Chr11 cM	Chr11:70430890-70448936(+)	phospholipase D2	Pld2	Chr10 q24	phospholipase D2	-0.0625978	-0.0501299	-0.150029	0.0292772	0.0184111	0.0337226	0.0328536	0.0390368	0.000673845	0.137137	4.95734979417756e-06	0.453261	-0.0986828	-0.116225	-0.21442	-0.0472335	-0.0265127	0.0159652	-0.0856367	0.105788	0.0554654	0.795202	0.0005415	1	21	4	0	0.00154272	10.9088	0.861265	0	1	21.3443	8.92917957648852e-05
25359	21917	21917_25359	Tmpo	Chr10 cM	Chr10:90983433-91017177(-)	thymopoietin	Tmpo	Chr7 q13	thymopoietin	0.0750348	0.0167493	0.123248	-0.0967044	0.0220778	0.0446231	0.0412553	0.0470948	0.000677189	0.7074	0.0028132	0.0400337	0.0317631	-0.0707103	0.042389	-0.189008	0.118307	0.104209	0.204107	-0.00440038	0.0554654	1	0.043651	1	22	4	0.0017857	0.0023936	22.0387	0.230272	24.2893	1.32082	11.2362	0.010515
500991	244853	244853_500991	Nxpe4	Chr9 cM	Chr9:48073321-48311325(+)	neurexophilin and PC-esterase domain family, member 4	Nxpe4	Chr8 q23	neurexophilin and PC-esterase domain family member 4	0.0857549	-0.0603394	0.208675	-0.117328	0.0252462	0.0529105	0.0512555	0.0494457	0.000681918	0.254118	4.67569763347761e-05	0.0176507	0.0362733	-0.164042	0.108216	-0.21424	0.135236	0.0433633	0.309134	-0.0204162	0.0554654	0.883872	0.00275432	1	17	4	0	0.00169668	10.8871	0.620273	0	1	28.1389	3.39613803360471e-06
499157	75744	75744_499157	Svip	Chr7 cM	Chr7:51646919-51655766(-)	small VCP/p97-interacting protein	Svip	Chr1 q22	small VCP interacting protein	-0.0527127	0.0690517	-0.0528217	0.0207691	0.0155199	0.0346171	0.0318463	0.0371932	0.000682641	0.0460723	0.097187	0.576563	-0.0831312	0.0012035	-0.115239	-0.0521282	-0.0222942	0.1369	0.00959583	0.0936664	0.0554654	0.6207	0.343108	1	20	4	0.000471173	0.00116912	15.691	0.474729	12.9096	1.14823	12.614	0.00555034
309458	18572	18572_309458	Pdcd11	Chr19 cM	Chr19:47079183-47119585(+)	programmed cell death 11	Pdcd11	Chr1 q54	programmed cell death 11	-0.0481528	0.00399134	-0.134483	0.0776871	0.014192	0.0310207	0.0290447	0.0323948	0.000691419	0.897621	3.65295269989763e-06	0.0164788	-0.0759686	-0.0568082	-0.19141	0.0141944	-0.020337	0.0647909	-0.0775565	0.14118	0.0559033	1	0.000439794	1	22	4	2.14308025436161e-07	0.000971444	16.0515	0.588956	0.00577491	1.00006	22.9225	4.19127062465052e-05
29678	20227	20227_29678	Sart1	Chr19 cM	Chr19:5427551-5438731(-)	squamous cell carcinoma antigen recognized by T cells 1	Sart1	Chr1 q43	spliceosome associated factor 1, recruiter of U4/U6.U5 tri-snRNP	-0.0544499	0.0364105	-0.0626548	0.0787409	0.0160763	0.0316188	0.0325798	0.031649	0.000706681	0.249507	0.0544651	0.0128484	-0.0859588	-0.0255612	-0.12651	0.0167101	-0.022941	0.0983821	0.0012004	0.140772	0.0568586	0.883096	0.250972	0.963276	21	4	0	0.00138134	12.1031	0.793853	0	1	9.8878	0.0195443
29752	14109	14109_29752	Fau	Chr19 cM	Chr19:6107977-6109554(+)	FAU ubiquitin like and ribosomal protein S30 fusion	Fau	Chr1 q43	FAU ubiquitin like and ribosomal protein S30 fusion	-0.0432708	0.0153152	-0.0535061	-0.000246074	0.012811	0.0300957	0.0278437	0.0276599	0.000731157	0.610834	0.0546486	0.992902	-0.06838	-0.0436712	-0.108079	-0.0544586	-0.0181617	0.0743016	0.00106654	0.0539664	0.0585423	0.98341	0.251245	1	22	4	4.17494705776651e-07	0.000848109	19.9166	0.337536	0.0123348	1.00012	7.03251	0.0708686
291129	22360	22360_291129	Nrsn1	Chr13 cM	Chr13:25436022-25453979(-)	neurensin 1	Nrsn1	Chr17 p11	neurensin 1	-0.0879539	0.0732745	0.0124321	0.0163701	0.0260776	0.0495543	0.0467536	0.0555201	0.000744143	0.139228	0.79031	0.768108	-0.139065	-0.0238501	-0.0792033	-0.0924473	-0.0368428	0.170399	0.104068	0.125188	0.0591536	0.795439	0.931764	1	20	4	0.00375158	0.00322195	27.6122	0.0351598	41.8104	1.71852	2.24774	0.522606
301555	26554	26554_301555	Cul3	Chr1 cM	Chr1:80242640-80318197(-)	cullin 3	Cul3	Chr9 q34	cullin 3	0.0461744	0.0456104	0.0976626	-0.0014856	0.013697	0.0260156	0.0259045	0.0275549	0.000748628	0.0795681	0.000163183	0.957003	0.0193287	-0.00537914	0.0468907	-0.0554922	0.0730201	0.0966	0.148435	0.052521	0.0591536	0.703978	0.00658078	1	22	4	0	0.000901239	14.6346	0.686887	0	1	14.3915	0.00241792
298655	100198	100198_298655	H6pd	Chr4 cM	Chr4:150063932-150093480(-)	hexose-6-phosphate dehydrogenase (glucose 1-dehydrogenase)	H6pd	Chr5 q36	hexose-6-phosphate dehydrogenase (glucose 1-dehydrogenase)	-0.0636511	-0.0822461	-0.139927	0.0536141	0.0188832	0.037528	0.0347927	0.0415433	0.000749552	0.0284089	5.77691728339878e-05	0.196856	-0.100661	-0.1558	-0.20812	-0.0278092	-0.0266407	-0.0086926	-0.0717348	0.135037	0.0591536	0.563192	0.00321907	1	22	4	0.000613702	0.00157285	16.75	0.540352	11.6695	1.13211	21.4842	8.35081650505191e-05
360475	208211	208211_360475	Alg1	Chr16 cM	Chr16:5051485-5062776(+)	ALG1 chitobiosyldiphosphodolichol beta-mannosyltransferase	Alg1	Chr10 q12	ALG1, chitobiosyldiphosphodolichol beta-mannosyltransferase	-0.0524661	-0.0590954	-0.154112	-0.00464335	0.0155764	0.0355484	0.032618	0.0351838	0.000756318	0.0964344	2.30396234861455e-06	0.895005	-0.0829953	-0.128769	-0.218042	-0.0736023	-0.0219369	0.0105783	-0.0901819	0.0643156	0.0594034	0.729467	0.000314062	1	21	4	0.000206243	0.00125455	17.6762	0.409536	4.92242	1.05177	23.7509	2.81564403951892e-05
24675	19056	19056_24675	Ppp3cb	Chr14 cM	Chr14:20549432-20596641(-)	protein phosphatase 3, catalytic subunit, beta isoform	Ppp3cb	Chr15 p16	protein phosphatase 3 catalytic subunit beta	0.0634085	0.0413988	0.120882	-0.0499014	0.0189005	0.0344731	0.029752	0.0370917	0.000794077	0.22979	4.8449134589463e-05	0.178512	0.0263641	-0.0261673	0.0625691	-0.1226	0.100453	0.108965	0.179195	0.022797	0.0620735	0.870895	0.00283376	1	22	4	0.000162828	0.00122296	12.8644	0.799567	3.74241	1.03888	17.057	0.000687911
117516	21943	21943_117516	Tnfsf11	Chr14 cM	Chr14:78514886-78545483(-)	tumor necrosis factor (ligand) superfamily, member 11	Tnfsf11	Chr15 q11	TNF superfamily member 11	0.125505	0.0527976	-0.126085	-0.0431382	0.0375891	0.079035	0.0690044	0.0858058	0.000841184	0.504115	0.06767	0.615145	0.051832	-0.102108	-0.261331	-0.211315	0.199179	0.207703	0.00916144	0.125038	0.0653782	0.961257	0.283143	1	16	4	0.00680118	0.00525609	26.573	0.00889759	63.842	2.76564	7.0144	0.0714401
499839	620695	620695_499839	Gm13889	Chr2 cM	Chr2:93786155-93787445(-)	predicted gene 13889	C3h11orf96	Chr3 q31	similar to human chromosome 11 open reading frame 96	-0.120528	0.0106288	-0.202598	0.131655	0.0361184	0.0632352	0.0640756	0.0708489	0.000846775	0.866517	0.00156768	0.0631323	-0.191319	-0.11331	-0.328184	-0.00720573	-0.0497376	0.134568	-0.0770118	0.270517	0.0653782	1	0.0306407	1	18	4	0.00698496	0.00542937	31.8564	0.00419859	54.7512	2.21001	12.3379	0.00631098
366624	12632	12632_366624	Cfl2	Chr12 cM	Chr12:54905594-54909662(-)	cofilin 2, muscle	Cfl2	Chr6 q23	cofilin 2	0.0730587	0.0372971	0.137842	-0.0093917	0.0218979	0.0404857	0.0383482	0.0430148	0.000848919	0.356925	0.000325044	0.827167	0.0301396	-0.0420535	0.0626806	-0.0936992	0.115978	0.116648	0.213003	0.0749158	0.0653782	0.919965	0.010533	1	22	4	0.0015657	0.00213099	19.594	0.356132	23.4095	1.30565	12.9905	0.00465714
685284	72938	72938_685284	Ift25	Chr4 cM	Chr4:107110889-107137135(+)	intraflagellar transport 25	Ift25	Chr5 q34	intraflagellar transport 25	-0.064825	-0.0208585	-0.208314	0.0737445	0.0194363	0.0509927	0.0394774	0.0512439	0.000852207	0.682504	1.31476277597738e-07	0.150126	-0.102919	-0.120802	-0.285688	-0.0266917	-0.0267306	0.0790853	-0.130939	0.174181	0.0653782	0.994623	3.2366712279061e-05	1	20	4	0.0011919	0.00174381	19.8901	0.225209	22.4956	1.29025	28.3786	3.02457284331695e-06
171082	67942	67942_171082	Atp5mc2	Chr15 cM	Chr15:102571303-102579482(-)	ATP synthase membrane subunit c locus 2	Atp5mc2	Chr7 q36	ATP synthase membrane subunit c locus 2	-0.0412145	-0.120736	-0.191137	-0.00534638	0.0123813	0.0283848	0.0276568	0.0254521	0.000872286	2.10420118778464e-05	4.81137505348182e-12	0.833624	-0.0654814	-0.176369	-0.245344	-0.0552316	-0.0169476	-0.0651026	-0.136931	0.0445389	0.0663214	0.0359832	5.66848715229493e-09	1	22	4	0	0.000747115	16.602	0.550607	0	1	49.7486	9.03746212586965e-11
366489	230863	230863_366489	Sh2d5	Chr4 cM	Chr4:137977722-137988279(+)	SH2 domain containing 5	Sh2d5	Chr5 q36	SH2 domain containing 5	0.435572	0.116157	0.860442	0.177434	0.130854	0.232163	0.214624	0.261547	0.000872544	0.616846	6.09584635780748e-05	0.497516	0.179103	-0.338875	0.439787	-0.335188	0.69204	0.571189	1.2811	0.690056	0.0663214	0.985305	0.00331407	1	12	4	0.0783094	0.0461307	68.3082	1.06640105878296e-11	90.741	10.8003	18.6209	0.000327446
364981	56367	56367_364981	Scoc	Chr8 cM	Chr8:84161121-84185055(-)	short coiled-coil protein	Scoc	Chr19 q11	short coiled-coil protein	0.0965	0.00550151	0.171162	-0.112456	0.0290949	0.0533835	0.0509964	0.0576779	0.000910779	0.917918	0.000789784	0.0512086	0.039475	-0.0991282	0.0712107	-0.225503	0.153525	0.110131	0.271113	0.000590414	0.0689101	1	0.0193275	1	22	4	0.00569232	0.00405941	35.5838	0.00797421	49.8618	1.99449	13.5628	0.00356497
498301	226757	226757_498301	Wdr26	Chr1 cM	Chr1:181000793-181039566(-)	WD repeat domain 26	Wdr26	Chr13 q26	WD repeat domain 26	0.088859	0.0278723	0.0816007	-0.0973495	0.0268066	0.0491279	0.0445698	0.0564409	0.00091701	0.570482	0.0671225	0.0845626	0.0363191	-0.0684165	-0.00575444	-0.207972	0.141399	0.124161	0.168956	0.0132726	0.0690647	0.974822	0.281687	1	21	4	0.00500659	0.0031421	36.9987	0.00336652	57.5281	2.3545	6.20372	0.102109
292267	73419	73419_292267	Armt1	Chr10 cM	Chr10:4382572-4405140(+)	acidic residue methyltransferase 1	Armt1	Chr1 q11	acidic residue methyltransferase 1	-0.0514063	0.00474246	-0.121961	0.0245181	0.0155383	0.0385977	0.0351128	0.0376797	0.000938429	0.902211	0.000513885	0.515243	-0.0818608	-0.0709077	-0.190781	-0.0493329	-0.0209518	0.0803926	-0.0531414	0.098369	0.0703566	1	0.0147409	1	22	4	0.000141861	0.00121686	21.1136	0.27372	3.15894	1.03262	14.8931	0.00191035
310244	67306	67306_310244	Zc2hc1a	Chr3 cM	Chr3:7568543-7618896(+)	zinc finger, C2HC-type containing 1A	Zc2hc1a	Chr2 q23	zinc finger, C2HC-type containing 1A	0.0838515	0.00913441	0.202512	-0.00126906	0.0253741	0.0527782	0.0500297	0.0537703	0.000951077	0.862595	5.16916599872036e-05	0.981171	0.0341192	-0.094309	0.104456	-0.106657	0.133584	0.112578	0.300569	0.104119	0.0709822	1	0.00297074	1	22	4	0.00585364	0.00356503	39.5108	0.00243194	58.0716	2.38502	19.4084	0.000225068
25739	110078	110078_25739	Pygb	Chr2 cM	Chr2:150628716-150673668(+)	brain glycogen phosphorylase	Pygb	Chr3 q41	glycogen phosphorylase B	-0.0790661	0.0269891	-0.145937	0.00696245	0.0239519	0.0426276	0.0423536	0.0485905	0.000963303	0.526644	0.000569632	0.886062	-0.126011	-0.0565594	-0.228948	-0.0882731	-0.0321211	0.110538	-0.0629252	0.102198	0.0713274	0.967471	0.0157808	1	22	4	0.00383084	0.00266842	35.3633	0.00850481	52.2693	2.09509	14.5838	0.00220915
365984	26938	26938_365984	St6galnac5	Chr3 cM	Chr3:152525522-152687847(-)	ST6 (alpha-N-acetyl-neuraminyl-2,3-beta-galactosyl-1,3)-N-acetylgalactosaminide alpha-2,6-sialyltransferase 5	St6galnac5	Chr2	ST6 N-acetylgalactosaminide alpha-2,6-sialyltransferase 5	-0.290918	-0.180612	-0.664197	-0.206808	0.0881375	0.186581	0.17648	0.163003	0.000964351	0.333039	0.000167495	0.204535	-0.463664	-0.546304	-1.01009	-0.526287	-0.118171	0.185079	-0.318303	0.112672	0.0713274	0.910921	0.00664385	1	18	4	0.0755862	0.0327278	167.922	1.79941001184278e-28	91.0786	11.209	18.1362	0.000412303
58968	11595	11595_58968	Acan	Chr7 cM	Chr7:78703231-78764847(+)	aggrecan	Acan	Chr1 q31	aggrecan	0.154363	-0.0594626	0.0244494	-0.0115619	0.0469055	0.0905045	0.0717477	0.0915192	0.000998565	0.511173	0.733277	0.899468	0.0624296	-0.236848	-0.116174	-0.190936	0.246296	0.117923	0.165072	0.167812	0.0735283	0.963024	0.903342	1	12	4	0.000360059	0.00615467	7.3625	0.498073	2.47294	1.02536	0.948372	0.813742
296947	56223	56223_296947	Fscn3	Chr6 cM	Chr6:28427888-28438621(+)	fascin actin-bundling protein 3	Fscn3	Chr4 q22	fascin actin-bundling protein 3	0.0746099	-0.0528097	-0.093575	-0.00188436	0.0226819	0.0522607	0.0453608	0.0589758	0.00100401	0.312253	0.0391216	0.974511	0.0301542	-0.155239	-0.18248	-0.117475	0.119066	0.0496193	-0.00466951	0.113706	0.0736006	0.908224	0.209358	1	18	4	0	0.00208992	10.1345	0.752282	0	1	5.05147	0.168067
315554	67049	67049_315554	Pus3	Chr9 cM	Chr9:35469891-35478697(+)	pseudouridine synthase 3	Pus3	Chr8 q21	pseudouridine synthase 3	-0.0456227	0.00217434	-0.126198	-0.00946703	0.0138991	0.0375319	0.030903	0.0363407	0.00102916	0.953802	4.4327902924272e-05	0.794472	-0.0728644	-0.0713869	-0.186767	-0.0806934	-0.018381	0.0757356	-0.0656293	0.0617594	0.0748919	1	0.00266022	1	22	4	0	0.000880607	15.6918	0.614044	0	1	24.54	1.92670798282232e-05
308667	93790	93790_308667	Nipa2	Chr7 cM	Chr7:55581035-55612224(-)	non imprinted in Prader-Willi/Angelman syndrome 2 homolog (human)	Nipa2	Chr1 q22	NIPA magnesium transporter 2	0.0558984	0.0146757	0.113404	-0.0207435	0.0170318	0.0350909	0.0338169	0.0340324	0.00103071	0.675787	0.000798013	0.542178	0.0225168	-0.0541012	0.0471245	-0.0874457	0.0892801	0.0834526	0.179684	0.0459587	0.0748919	0.994623	0.0194423	1	21	4	0	0.00155181	14.2636	0.64836	0	1	11.9178	0.00767014
297968	433693	433693_297968	Akirin2	Chr4 cM	Chr4:34550937-34566908(+)	akirin 2	Akirin2	Chr5 q21	akirin 2	0.0597705	-0.0122668	0.107619	-0.0205004	0.0182337	0.0413851	0.0361567	0.0411427	0.00104537	0.76692	0.00291591	0.618291	0.0240331	-0.0933801	0.0367534	-0.101139	0.0955079	0.0688465	0.178485	0.0601379	0.0756243	1	0.0446979	1	20	4	0.00215357	0.00177224	29.5686	0.0203724	45.134	1.82262	10.4728	0.0149464
683512	56046	56046_683512	Uqcc1	Chr2 cM	Chr2:155688814-155772230(-)	ubiquinol-cytochrome c reductase complex assembly factor 1	Uqcc1	Chr3	ubiquinol-cytochrome c reductase complex assembly factor 1	-0.0620299	-0.0163504	-0.140051	0.0138819	0.0189368	0.0387767	0.0366038	0.0371748	0.00105427	0.673276	0.000130174	0.708834	-0.0991453	-0.0923513	-0.211793	-0.0589793	-0.0249145	0.0596504	-0.0683088	0.0867431	0.0757757	0.994623	0.00566514	1	18	4	0.00087721	0.00140082	18.6906	0.17711	22.6735	1.29322	17.3407	0.000601392
313242	242418	242418_313242	Dcaf10	Chr4 cM	Chr4:45342101-45379759(+)	DDB1 and CUL4 associated factor 10	Dcaf10	Chr5 q22	DDB1 and CUL4 associated factor 10	0.0812476	0.00312492	0.0543239	-0.00653207	0.0248085	0.0449185	0.0435635	0.0476468	0.00105665	0.944537	0.212396	0.890957	0.0326239	-0.0849137	-0.031059	-0.0999181	0.129871	0.0911635	0.139707	0.0868539	0.0757757	1	0.504937	1	22	4	0.00213592	0.00265214	22.8995	0.194482	26.1179	1.35351	1.70763	0.63524
362227	66044	66044_362227	Dtd1	Chr2 cM	Chr2:144441873-144610667(+)	D-tyrosyl-tRNA deacylase 1	Dtd1	Chr3 q41	D-aminoacyl-tRNA deacylase 1	-0.0815926	-0.0191176	-0.179018	0.0588651	0.0249287	0.0465247	0.0447416	0.0522939	0.00106397	0.681136	6.3037945220557e-05	0.26031	-0.130452	-0.110304	-0.26671	-0.0436291	-0.0327333	0.0720691	-0.0913256	0.161359	0.07597	0.994623	0.0033868	1	22	4	0.00471771	0.00295971	42.4454	0.000957948	56.2666	2.28658	16.2082	0.0010278
NA	66116	66116_NA	Nat8f1	Chr6 cM	Chr6:85887136-85892669(-)	N-acetyltransferase 8 (GCN5-related) family member 1	NA	NA	NA	-0.123483	-0.0631895	-0.227455	0.0653836	0.0377464	0.0517998	0.0427622	0.0632611	0.0010702	0.222511	1.04296154564883e-07	0.301345	-0.197465	-0.164715	-0.311267	-0.0586058	-0.0495016	0.0383363	-0.143643	0.189373	0.0760857	0.865792	2.82009962851341e-05	1	12	4	0	0.00140942	6.92559	0.544682	0	1	31.1731	7.81625096395682e-07
293886	67072	67072_293886	Cdc37l1	Chr19 cM	Chr19:28967752-29004081(+)	cell division cycle 37-like 1	Cdc37l1	Chr1 q52	cell division cycle 37-like 1	0.0728287	0.0152191	0.0828318	-0.124484	0.0222763	0.0421809	0.0393508	0.0482643	0.00107801	0.718244	0.0352951	0.00990232	0.0291679	-0.0674539	0.00570559	-0.219081	0.116489	0.0978922	0.159958	-0.0298881	0.0763121	1	0.198147	0.916609	22	4	0.00302673	0.00229538	35.3799	0.00846374	45.1259	1.82235	9.686	0.0214328
25100	15377	15377_25100	Foxa3	Chr7 cM	Chr7:18747209-18757463(-)	forkhead box A3	Foxa3	Chr1 q21	forkhead box A3	-0.0652474	-0.0426609	0.100052	-0.0846617	0.0200217	0.0633434	0.0518422	0.0634943	0.00111874	0.500638	0.0536147	0.182409	-0.104489	-0.166812	-0.0015567	-0.209108	-0.0260055	0.0814898	0.201661	0.0397848	0.0788568	0.960292	0.248684	1	16	4	0	0.00275106	9.30154	0.676982	0	1	5.38477	0.145695
29739	14630	14630_29739	Gclm	Chr3 cM	Chr3:122039206-122060864(+)	glutamate-cysteine ligase, modifier subunit	Gclm	Chr2 q42	glutamate cysteine ligase, modifier subunit	0.0783666	0.0567843	0.0888546	-0.0478052	0.024072	0.038614	0.0367293	0.0482278	0.00113191	0.14141	0.0155558	0.321569	0.0311863	-0.0188978	0.0168665	-0.14233	0.125547	0.132466	0.160843	0.0467195	0.0794456	0.798612	0.125601	1	21	4	0.000423662	0.00175353	15.5687	0.554587	7.28783	1.07861	6.64305	0.0841885
313961	67241	67241_313961	Smc6	Chr12 cM	Chr12:11315887-11369786(+)	structural maintenance of chromosomes 6	Smc6	Chr6 q15	structural maintenance of chromosomes 6	0.0571395	0.0268845	0.0988007	-0.0303666	0.0175909	0.0345397	0.0353186	0.0359223	0.00116121	0.436354	0.00515136	0.397921	0.022662	-0.0408121	0.0295775	-0.100773	0.091617	0.0945811	0.168024	0.0400398	0.0811566	0.948146	0.0639326	1	22	4	7.68946384279915e-05	0.00143986	14.7033	0.682227	1.50525	1.01528	8.29707	0.0402551
290562	218877	218877_290562	Sema3g	Chr14 cM	Chr14:30939830-30952309(+)	sema domain, immunoglobulin domain (Ig), short basic domain, secreted, (semaphorin) 3G	Sema3g	Chr16 p16	semaphorin 3G	-0.0791443	-0.0659593	-0.0319447	0.0238234	0.0244148	0.062543	0.0916604	0.0988721	0.00118839	0.291598	0.727456	0.809593	-0.126996	-0.188541	-0.211596	-0.169962	-0.0312922	0.0566227	0.147706	0.217609	0.0825851	0.895645	0.899892	1	16	4	0	0.00257876	9.47481	0.661929	0	1	2.05166	0.561754
303241	216848	216848_303241	Chd3	Chr11 cM	Chr11:69234099-69260232(-)	chromodomain helicase DNA binding protein 3	Chd3	Chr10 q24	chromodomain helicase DNA binding protein 3	-0.1441	-0.0300338	-0.467337	-0.122249	0.044473	0.0573817	0.059126	0.0893575	0.00119458	0.600693	2.69899600434813e-15	0.171283	-0.231266	-0.1425	-0.583222	-0.297387	-0.0569346	0.0824323	-0.351452	0.0528881	0.0825851	0.982676	8.90344801914362e-12	1	12	4	0.00248641	0.00320445	13.9118	0.0840926	39.0268	1.64007	73.7977	6.55787396080822e-16
266601	67952	67952_266601	Tomm20	Chr8 cM	Chr8:127657417-127672594(-)	translocase of outer mitochondrial membrane 20	Tomm20	Chr19 q12	translocase of outer mitochondrial membrane 20	0.044039	0.0410266	0.110623	-0.0271706	0.0135937	0.0302058	0.028637	0.0285547	0.00119667	0.17439	0.000112036	0.341336	0.0173959	-0.0181758	0.0544952	-0.0831368	0.0706821	0.100229	0.16675	0.0287956	0.0825851	0.825904	0.00510478	1	21	4	2.83524129154321e-05	0.000888779	16.2909	0.503314	0.923615	1.00932	15.8887	0.00119514
681370	319259	319259_681370	Bricd5	Chr17 cM	Chr17:24692858-24694443(+)	BRICHOS domain containing 5	Bricd5	Chr10 q12	BRICHOS domain containing 5	-0.0878853	0.020628	-0.287491	0.107511	0.0271435	0.0802759	0.217478	0.220647	0.00120456	0.797207	0.186191	0.626079	-0.141086	-0.13671	-0.71374	-0.324949	-0.034685	0.177966	0.138758	0.539971	0.0827832	1	0.473997	1	15	4	0	0.00234884	10.5209	0.484224	0	1	16.9444	0.000725588
362304	26429	26429_362304	Orc5	Chr5 cM	Chr5:22691478-22755358(-)	origin recognition complex, subunit 5	Orc5	Chr4 q11	origin recognition complex, subunit 5	-0.0630473	-0.000223828	-0.0783282	-0.0228189	0.0194908	0.0412178	0.0404195	0.0412941	0.0012176	0.995667	0.0526376	0.580541	-0.101248	-0.0810092	-0.157549	-0.103754	-0.0248461	0.0805615	0.000892547	0.058116	0.0833325	1	0.24595	1	22	4	0.00239282	0.00211975	30.6424	0.0316501	38.9805	1.63882	5.99259	0.111971
245981	66480	66480_245981	Rpl15	Chr14 cM	Chr14:4198710-4201873(+)	ribosomal protein L15	Rpl15	Chr15 p16	ribosomal protein L15	0.0569773	-0.0371344	0.0864778	-0.0115673	0.0176497	0.0326091	0.0350115	0.0327311	0.00124556	0.254798	0.013512	0.723786	0.0223846	-0.101047	0.0178565	-0.075719	0.0915701	0.0267783	0.155099	0.0525844	0.0848934	0.883872	0.115789	1	18	4	0.000331086	0.00114943	15.4104	0.350687	9.30677	1.10262	11.5456	0.00911334
689613	194126	194126_689613	Mtmr11	Chr3 cM	Chr3:96069321-96079034(+)	myotubularin related protein 11	Mtmr11	Chr2 q34	myotubularin related protein 11	0.139563	0.0369816	0.213885	0.0452273	0.0433222	0.095582	0.0861809	0.0829328	0.00127516	0.698823	0.0130715	0.585513	0.0546529	-0.150356	0.0449736	-0.117318	0.224473	0.224319	0.382797	0.207773	0.0860908	0.998124	0.113534	1	18	4	0.0114507	0.00781489	37.5022	0.00061898	62.717	2.68219	8.19532	0.0421428
288150	53375	53375_288150	Mtx2	Chr2 cM	Chr2:74656156-74707092(+)	metaxin 2	Mtx2	Chr3 q23	metaxin 2	0.0521964	-0.0401764	0.0764378	-0.0286922	0.0162026	0.0316575	0.0308345	0.0326972	0.00127531	0.204407	0.0131762	0.380208	0.0204398	-0.102224	0.0160033	-0.0927775	0.0839529	0.0218712	0.136872	0.0353931	0.0860908	0.849029	0.113844	1	18	4	0	0.00110874	10.8795	0.695473	0	1	11.1531	0.010926
25136	14586	14586_25136	Gfra2	Chr14 cM	Chr14:71127560-71217278(+)	glial cell line derived neurotrophic factor family receptor alpha 2	Gfra2	Chr15 p11	GDNF family receptor alpha 2	-0.222075	0.337782	-0.118981	0.297776	0.0689627	0.139201	0.130336	0.149161	0.00128091	0.0152418	0.361307	0.0458974	-0.35724	0.0649536	-0.374434	0.0054253	-0.0869108	0.61061	0.136473	0.590126	0.0860908	0.493233	0.657251	1	20	4	0.0557077	0.0246983	98.8603	5.66221959361454e-14	86.4055	7.3559	8.962	0.0298004
315463	69773	69773_315463	Timm29	Chr9 cM	Chr9:21504018-21507266(+)	translocase of inner mitochondrial membrane 29	Timm29	Chr8 q13	translocase of inner mitochondrial membrane 29	-0.0524712	-0.0682866	-0.144358	-0.043332	0.0162989	0.0334145	0.0348099	0.0310184	0.00128497	0.0409908	3.36816523079837e-05	0.16242	-0.0844164	-0.133778	-0.212584	-0.104127	-0.020526	-0.00279542	-0.0761314	0.0174629	0.0860908	0.609885	0.00220257	1	22	4	0.000886509	0.0012115	24.3375	0.14428	23.2001	1.30209	20.1053	0.00016142
301126	224902	224902_301126	Safb2	Chr17 cM	Chr17:56867965-56891585(-)	scaffold attachment factor B2	Safb2	Chr9 q11	scaffold attachment factor B2	-0.0552367	-0.0579854	-0.0890766	-0.0756037	0.0171717	0.0360127	0.0339569	0.040211	0.00129656	0.107368	0.00871025	0.0600841	-0.0888925	-0.128569	-0.155631	-0.154416	-0.0215809	0.0125982	-0.0225222	0.00320834	0.0860908	0.75508	0.0880186	1	20	4	0	0.00145059	13.9081	0.605562	0	1	14.7445	0.00204858
360796	94254	94254_360796	Rcc1l	Chr5 cM	Chr5:134176893-134205613(-)	reculator of chromosome condensation 1 like	Rcc1l	Chr12 q12	RCC1 like	-0.0420837	-0.0241546	-0.0340969	-0.0389518	0.0130854	0.0321351	0.0285341	0.031522	0.00129949	0.452256	0.232105	0.216569	-0.0677306	-0.0871384	-0.0900227	-0.100734	-0.0164369	0.0388291	0.0218289	0.0228301	0.0860908	0.950813	0.529035	1	22	4	1.54921384778147e-06	0.0009574	11.8502	0.854876	0.0412428	1.00041	4.03689	0.257508
361802	14979	14979_361802	Hsd17b8	Chr17 cM	Chr17:34245007-34247029(-)	hydroxysteroid 17-beta dehydrogenase 8	Hsd17b8	Chr20 p12	hydroxysteroid (17-beta) dehydrogenase 8	-0.10631	0.0099207	-0.217873	0.0695888	0.0330559	0.0699273	0.0668081	0.0700991	0.00129966	0.887181	0.00110949	0.320846	-0.171098	-0.127134	-0.348815	-0.0678029	-0.0415212	0.146976	-0.0869318	0.206981	0.0860908	1	0.0240788	1	22	4	0.011301	0.00603964	68.0649	9.57733476286815e-08	70.5598	3.39671	11.901	0.00773002
300030	14787	14787_300030	Rhpn1	Chr15 cM	Chr15:75576097-75586268(+)	rhophilin, Rho GTPase binding protein 1	Rhpn1	Chr7 q34	rhophilin, Rho GTPase binding protein 1	-0.0697012	-0.0667623	-0.158162	-0.023479	0.0216903	0.0451592	0.0417687	0.046479	0.00131143	0.139307	0.000152709	0.613451	-0.112214	-0.155273	-0.240027	-0.114576	-0.0271889	0.021748	-0.076297	0.0676182	0.0865229	0.795611	0.0063716	1	21	4	0.000285088	0.00226571	16.5261	0.486895	3.61457	1.0375	16.3291	0.000970747
305837	219022	219022_305837	Ttc5	Chr14 cM	Chr14:51002872-51022976(-)	tetratricopeptide repeat domain 5	Ttc5	Chr15 p14	tetratricopeptide repeat domain 5	-0.0444183	0.00313675	-0.0859113	0.0346042	0.0138328	0.0299557	0.0290466	0.0277415	0.00132237	0.916604	0.00309938	0.212258	-0.0715301	-0.0555754	-0.142842	-0.0197681	-0.0173065	0.0618489	-0.028981	0.0889766	0.0868971	1	0.0465798	1	22	4	2.15816621278211e-05	0.000968526	18.8282	0.402473	0.616923	1.00621	11.9048	0.00771641
303746	56282	56282_303746	Mrpl12	Chr11 cM	Chr11:120375463-120379580(+)	mitochondrial ribosomal protein L12	Mrpl12	Chr10 q32.3	mitochondrial ribosomal protein L12	-0.0424923	-0.0237476	-0.110176	0.0186215	0.0132397	0.0292068	0.0298373	0.0269073	0.00132991	0.41617	0.000222009	0.488899	-0.0684417	-0.0809918	-0.168656	-0.0341158	-0.0165428	0.0334967	-0.051696	0.0713588	0.0870459	0.945188	0.00824099	1	21	4	7.26011796059016e-07	0.000618244	23.3385	0.138552	0.0267621	1.00027	13.754	0.0032598
619566	217946	217946_619566	Cdca7l	Chr12 cM	Chr12:117807209-117842441(+)	cell division cycle associated 7 like	Cdca7l	Chr6 q33	cell division cycle associated 7 like	0.07847	0.0555024	0.0664441	0.0974157	0.0244672	0.054336	0.0412092	0.0572797	0.00134055	0.307033	0.106883	0.088999	0.0305152	-0.0509941	-0.0143244	-0.0148505	0.126425	0.161999	0.147213	0.209682	0.0873951	0.904453	0.360371	1	20	4	0	0.00235383	13.9434	0.602927	0	1	6.57278	0.086836
682902	66464	66464_682902	Taf12	Chr4 cM	Chr4:132001667-132020640(+)	TATA-box binding protein associated factor 12	Taf12	Chr5	TATA-box binding protein associated factor 12	0.0512719	0.00417531	0.0436793	0.0156499	0.0160026	0.0499844	0.042956	0.0425052	0.00135543	0.933428	0.30923	0.712734	0.0199074	-0.0937923	-0.0405129	-0.0676588	0.0826364	0.102143	0.127871	0.0989585	0.0880176	1	0.609365	1	18	4	0	0.00107416	8.28476	0.87397	0	1	2.85256	0.414921
56010	22628	22628_56010	Ywhag	Chr5 cM	Chr5:135937263-135963470(-)	tyrosine 3-monooxygenase/tryptophan 5-monooxygenase activation protein, gamma polypeptide	Ywhag	Chr12 q12	tyrosine 3-monooxygenase/tryptophan 5-monooxygenase activation protein, gamma	0.058764	0.00842102	0.137742	-0.0915427	0.0183619	0.0395754	0.0358937	0.0421581	0.00137269	0.831495	0.000124294	0.0298999	0.0227755	-0.0691454	0.0673916	-0.174171	0.0947526	0.0859875	0.208092	-0.00891432	0.0887886	1	0.00543792	1	21	4	0.00169651	0.00178301	24.8403	0.0983409	32.5526	1.48264	16.5049	0.000893326
297784	59014	59014_297784	Rrs1	Chr1 cM	Chr1:9615633-9617680(+)	ribosome biogenesis regulator 1	Rrs1	Chr5 q11	ribosome biogenesis regulator 1 homolog	-0.0439893	-0.0180373	-0.0658115	-0.0322318	0.0137667	0.0328445	0.0293245	0.0308333	0.00139669	0.582887	0.0248163	0.295859	-0.0709716	-0.0824114	-0.123286	-0.0926641	-0.017007	0.0463367	-0.00833653	0.0282004	0.089551	0.979542	0.162558	1	21	4	5.61780053471096e-06	0.000973231	14.6047	0.623932	0.159405	1.0016	7.36001	0.0612666
316228	78309	78309_316228	Cul9	Chr17 cM	Chr17:46811535-46857314(-)	cullin 9	Cul9	Chr9 q12	cullin 9	-0.0574251	-0.0248887	-0.096297	-0.00104819	0.0179725	0.0356312	0.0340481	0.0388341	0.00139755	0.48486	0.00468011	0.978466	-0.0926507	-0.0947246	-0.16303	-0.0771615	-0.0221996	0.0449472	-0.029564	0.0750652	0.089551	0.957733	0.0603391	1	20	4	0.00102887	0.00147115	25.8586	0.0560502	23.6943	1.31052	8.58026	0.0354248
297176	56150	56150_297176	Mad2l1	Chr6 cM	Chr6:66512205-66518091(+)	MAD2 mitotic arrest deficient-like 1	Mad2l1	Chr4 q31	mitotic arrest deficient 2 like 1	0.0524607	-0.0700611	0.0254608	0.0234578	0.0164222	0.0472873	0.0383226	0.0461368	0.00140076	0.138445	0.506448	0.611144	0.0202737	-0.162743	-0.0496502	-0.0669686	0.0846477	0.0226203	0.100572	0.113884	0.089551	0.795439	0.764953	1	22	4	0	0.00135074	14.2153	0.714949	0	1	12.0429	0.00723768
498834	17922	17922_498834	Myo7b	Chr18 cM	Chr18:32092287-32169984(-)	myosin VIIB	Myo7b	Chr18 p12	myosin VIIb	0.089793	0.053318	-0.0463055	0.0161715	0.0281453	0.0618539	0.0631863	0.0762335	0.00142108	0.388688	0.463655	0.832005	0.0346292	-0.0679135	-0.170148	-0.133243	0.144957	0.17455	0.0775373	0.165586	0.0904994	0.935281	0.737325	1	19	4	0.00286937	0.00317088	28.2251	0.0202016	36.9326	1.58561	2.14773	0.542317
29463	19243	19243_29463	Ptp4a1	Chr1 cM	Chr1:30979384-30988846(-)	protein tyrosine phosphatase 4a1	Ptp4a1	Chr9 q21	protein tyrosine phosphatase 4A1	0.0987186	0.0372703	0.173021	0.0357986	0.0309963	0.0591218	0.055479	0.06783	0.00144827	0.528435	0.00181661	0.597659	0.037967	-0.0786064	0.0642845	-0.0971457	0.15947	0.153147	0.281758	0.168743	0.0916298	0.968298	0.0337424	1	19	4	0.00688803	0.00456269	34.0758	0.00332286	56.9395	2.32231	11.3178	0.010126
304555	192232	192232_304555	Hps4	Chr5 cM	Chr5:112490949-112526280(+)	HPS4, biogenesis of lysosomal organelles complex 3 subunit 2	Hps4	Chr12	HPS4, biogenesis of lysosomal organelles complex 3 subunit 2	-0.0772055	-0.0296832	-0.106628	-0.0457826	0.0242551	0.0440232	0.0413531	0.0505071	0.00145727	0.500144	0.00992363	0.364693	-0.124745	-0.115967	-0.187679	-0.144775	-0.0296664	0.0566007	-0.0255775	0.0532095	0.0916298	0.960292	0.095706	1	22	4	0.0017841	0.00255109	21.8887	0.236966	22.4578	1.28962	9.28752	0.0257026
316573	227325	227325_316573	Dner	Chr1 cM	Chr1:84347560-84673942(-)	delta/notch-like EGF repeat containing	Dner	Chr9 q35	delta/notch-like EGF repeat containing	0.125306	0.0556373	0.142142	-0.0844645	0.0393728	0.0529049	0.0588861	0.0715059	0.00145985	0.292962	0.0157854	0.237514	0.0481367	-0.0480545	0.026727	-0.224614	0.202475	0.159329	0.257556	0.0556846	0.0916298	0.895895	0.126513	1	13	4	0.00191405	0.00283559	11.4262	0.247622	31.4677	1.45917	9.01937	0.0290345
171046	21423	21423_171046	Tcf3	Chr10 cM	Chr10:80245348-80269481(-)	transcription factor 3	Tcf3	Chr7 q11	transcription factor 3	-0.0486388	0.0174718	-0.0512334	0.0400443	0.0152841	0.0352195	0.0347425	0.0319688	0.00146105	0.619835	0.140304	0.21035	-0.0785951	-0.0515571	-0.119327	-0.0226134	-0.0186825	0.0865007	0.0168606	0.102702	0.0916298	0.98685	0.41214	1	20	4	1.75462683781605e-06	0.0011121	11.6446	0.768062	0.0438669	1.00044	3.81799	0.2818
25130	13852	13852_25130	Stx2	Chr5 cM	Chr5:129061621-129085638(-)	syntaxin 2	Stx2	Chr12 q13	syntaxin 2	-0.0778036	-0.0503888	-0.103595	0.00847189	0.0244937	0.0515102	0.0477918	0.0550633	0.00149079	0.327961	0.0301864	0.877722	-0.12581	-0.151347	-0.197265	-0.0994501	-0.0297968	0.0505693	-0.00992502	0.116394	0.0931403	0.910921	0.182512	1	21	4	0.00388259	0.00313641	31.9867	0.0151055	46.7324	1.87732	4.85772	0.182517
100216475	238023	238023_100216475	Hexd	Chr11 cM	Chr11:121095259-121113481(+)	hexosaminidase D	Hexd	Chr10	hexosaminidase D	-0.0594594	-0.0680939	0.00611793	-0.121637	0.0187253	0.0358424	0.0331482	0.0394852	0.00149654	0.0574575	0.853572	0.00206606	-0.0961603	-0.138344	-0.0588513	-0.199026	-0.0227585	0.00215592	0.0710872	-0.0442472	0.0931472	0.658373	0.963026	0.655339	20	4	0	0.00151033	12.9179	0.67875	0	1	9.94992	0.0189966
500065	232670	232670_500065	Tspan33	Chr6 cM	Chr6:29694221-29718558(+)	tetraspanin 33	Tspan33	Chr4 q22	tetraspanin 33	-0.190071	0.0815473	-0.438093	0.0769343	0.059912	0.118223	0.112026	0.12798	0.00151134	0.490336	9.205124117354e-05	0.547744	-0.307496	-0.150166	-0.65766	-0.173902	-0.0726453	0.31326	-0.218526	0.32777	0.0937145	0.958204	0.00440085	1	22	4	0.0472733	0.0192035	161.418	4.39574368433704e-25	86.7228	7.53169	18.3807	0.000367075
287822	217310	217310_287822	Hid1	Chr11 cM	Chr11:115238533-115258582(-)	HID1 domain containing	Hid1	Chr10 q32.1	HID1 domain containing	0.0757221	0.0129549	0.0714093	0.0536253	0.0239365	0.049035	0.0444045	0.0466885	0.00155908	0.791628	0.107802	0.250731	0.0288074	-0.0831519	-0.015622	-0.0378826	0.122637	0.109062	0.158441	0.145133	0.0963127	1	0.362059	1	22	4	0.00272229	0.00255843	31.148	0.0276726	36.1989	1.56737	5.13335	0.162289
299201	78920	78920_299201	Dlst	Chr12 cM	Chr12:85157597-85180865(+)	dihydrolipoamide S-succinyltransferase	Dlst	Chr6 q31	dihydrolipoamide S-succinyltransferase	-0.0451256	-0.00403932	-0.0850984	0.0164064	0.0142793	0.0245098	0.0252789	0.0285377	0.0015765	0.869098	0.000761604	0.565358	-0.0731124	-0.0520776	-0.134644	-0.0395264	-0.0171388	0.043999	-0.0355527	0.0723392	0.096771	1	0.0189757	1	22	4	0	0.000851651	10.2309	0.924107	0	1	12.4163	0.00608513
362902	223499	223499_362902	Dcaf13	Chr15 cM	Chr15:38976300-39010251(+)	DDB1 and CUL4 associated factor 13	Dcaf13	Chr7 q31	DDB1 and CUL4 associated factor 13	0.0430483	-0.0274773	0.0469062	-0.0563797	0.013627	0.0296352	0.0279745	0.0286743	0.00158285	0.35383	0.0935913	0.0492741	0.0163399	-0.0855613	-0.00792276	-0.11258	0.0697566	0.0306066	0.101735	-0.00017917	0.096771	0.918145	0.33544	1	22	4	0	0.000927549	12.3469	0.828821	0	1	6.79455	0.0787427
361442	244668	244668_361442	Sipa1l2	Chr8 cM	Chr8:126144802-126296547(-)	signal-induced proliferation-associated 1 like 2	Sipa1l2	Chr19 q12	signal-induced proliferation-associated 1 like 2	-0.132433	0.0820382	-0.284856	0.155736	0.0419376	0.0826618	0.0780703	0.0886065	0.00158937	0.320975	0.000263565	0.0788141	-0.214629	-0.0799758	-0.437871	-0.01793	-0.0502365	0.244052	-0.131841	0.329401	0.096771	0.910921	0.00917139	1	20	4	0.0160744	0.00893536	46.2189	9.00577144563377e-05	67.3407	3.06191	16.5296	0.000882954
60466	53331	53331_60466	Stx7	Chr10 cM	Chr10:24025182-24064859(+)	syntaxin 7	Stx7	Chr1 p12	syntaxin 7	0.0942985	0.0391442	0.140763	-0.0584699	0.029877	0.0583963	0.0569165	0.0614643	0.00159825	0.502654	0.0133927	0.341461	0.0357407	-0.0753104	0.0292088	-0.178938	0.152856	0.153599	0.252317	0.0619979	0.096771	0.960707	0.115112	1	21	4	0.00983222	0.00487443	66.4298	8.79874024630196e-08	73.0792	3.71459	6.36136	0.0952934
298521	14807	14807_298521	Grik3	Chr4 cM	Chr4:125384493-125607966(+)	glutamate receptor, ionotropic, kainate 3	Grik3	Chr5 q36	glutamate ionotropic receptor kainate type subunit 3	-0.173053	0.135818	-0.162726	0.0784771	0.0548346	0.108658	0.103102	0.116596	0.00160002	0.211316	0.114497	0.500903	-0.280526	-0.0771483	-0.364802	-0.150047	-0.0655788	0.348784	0.0393503	0.307001	0.096771	0.855686	0.373666	1	19	4	0.0228039	0.0154393	33.2588	0.00432178	57.274	2.3405	4.99239	0.172355
317646	22121	22121_317646	Rpl13a	Chr7 cM	Chr7:44774987-44778169(-)	ribosomal protein L13A	Rpl13a	Chr1 q22	ribosomal protein L13A	-0.0619137	0.0345789	-0.0984936	0.0294264	0.0196203	0.0414049	0.0386559	0.0426281	0.0016017	0.403638	0.0108355	0.490002	-0.100369	-0.0465732	-0.174258	-0.0541231	-0.0234586	0.115731	-0.0227295	0.112976	0.096771	0.941348	0.100972	1	22	4	0.00246931	0.00209516	31.6473	0.0241969	40.5466	1.68199	9.36231	0.0248422
81670	76282	76282_81670	Gpt	Chr15 cM	Chr15:76580926-76583875(+)	glutamic pyruvic transaminase, soluble	Gpt	Chr7 q34	glutamic--pyruvic transaminase	-0.0653633	-0.0942247	-0.0398889	-0.0544498	0.0207323	0.0455162	0.0443287	0.0492482	0.00161752	0.0384398	0.368203	0.268891	-0.105998	-0.183435	-0.126772	-0.150974	-0.0247287	-0.00501451	0.0469937	0.0420749	0.0973698	0.607887	0.66308	1	22	4	0.00253315	0.00249741	28.5575	0.0540631	33.8579	1.5119	5.03243	0.169438
64355	54135	54135_64355	Lsr	Chr7 cM	Chr7:30657195-30672889(-)	lipolysis stimulated lipoprotein receptor	Lsr	Chr1 q21	lipolysis stimulated lipoprotein receptor	0.0639171	-0.144842	-0.115306	0.025118	0.0202821	0.0479377	0.0417191	0.0473609	0.0016249	0.00251552	0.00571194	0.595867	0.0241648	-0.238798	-0.197074	-0.0677077	0.103669	-0.050886	-0.0335385	0.117944	0.0974585	0.295763	0.0682701	1	21	4	1.69904051072284e-06	0.00252446	23.4461	0.135283	0.0182679	1.00018	15.9511	0.00116047
498703	212483	212483_498703	Fam193b	Chr13 cM	Chr13:55687129-55718920(-)	family with sequence similarity 193, member B	Fam193b	Chr17 p14	family with sequence similarity 193, member B	-0.075113	-0.0417908	-0.103635	-0.0286835	0.0238692	0.0496485	0.0488802	0.0529626	0.00165037	0.399937	0.0339907	0.588108	-0.121896	-0.1391	-0.199438	-0.132488	-0.0283302	0.0555185	-0.00783149	0.0751214	0.0986274	0.939339	0.19472	1	22	4	0.00181674	0.00286904	24.9173	0.12721	19.8801	1.24813	6.24753	0.100169
84508	22644	22644_84508	Rnf103	Chr6 cM	Chr6:71470878-71487865(+)	ring finger protein 103	Rnf103	Chr4 q32	ring finger protein 103	0.0458758	0.0177783	0.0672295	-0.0252139	0.0145978	0.0274359	0.0274977	0.0295609	0.00167419	0.516988	0.0144888	0.393689	0.0172648	-0.035995	0.0133349	-0.0831523	0.0744869	0.0715516	0.121124	0.0327245	0.0996896	0.965379	0.120605	1	22	4	1.39469743791212e-06	0.000946371	18.2717	0.43789	0.0427474	1.00043	6.17457	0.103419
681316	100503386	100503386_681316	Tpbgl	Chr7 cM	Chr7:99273289-99276310(-)	trophoblast glycoprotein-like	Tpbgl	Chr1 q32	trophoblast glycoprotein-like	-0.172386	-0.121317	-0.498355	-0.117651	0.0549464	0.0875912	0.101986	0.114381	0.00170481	0.16604	1.02654322651903e-06	0.303671	-0.280079	-0.292993	-0.698245	-0.341833	-0.0646933	0.0503582	-0.298465	0.106531	0.101148	0.821041	0.000174992	1	11	4	0	0.00722172	3.74818	0.808282	0	1	26.4845	7.55016188494719e-06
81730	235180	235180_81730	Fez1	Chr9 cM	Chr9:36733160-36790220(+)	fasciculation and elongation protein zeta 1	Fez1	Chr8 q22	fasciculation and elongation protein zeta 1	-0.0420677	-0.0167375	-0.0766568	0.00898925	0.0134531	0.0281586	0.026406	0.0278364	0.00176604	0.552245	0.00369598	0.746747	-0.0684353	-0.0719273	-0.128412	-0.0455691	-0.0157001	0.0384524	-0.024902	0.0635476	0.104406	0.972102	0.0517198	1	22	4	0	0.00100817	8.3492	0.972972	0	1	8.65064	0.0343152
288291	19146	19146_288291	Tmprss15	Chr16 cM	Chr16:78749896-78887985(-)	transmembrane protease, serine 15	Tmprss15	Chr11 q11	transmembrane serine protease 15	0.101168	-0.0275761	-0.166504	0.051404	0.0324173	0.0686525	0.0598451	0.0711032	0.00180358	0.687922	0.00539841	0.469711	0.0376313	-0.162133	-0.283798	-0.0879557	0.164705	0.10698	-0.0492095	0.190764	0.105544	0.995655	0.0656647	1	16	4	0.00442506	0.00385121	23.7746	0.0218249	56.8423	2.31708	7.74498	0.051587
306404	72902	72902_306404	Spock3	Chr8 cM	Chr8:63404043-63810137(+)	sparc/osteonectin, cwcv and kazal-like domains proteoglycan 3	Spock3	Chr16 p13	SPARC/osteonectin, cwcv and kazal like domains proteoglycan 3	0.200596	0.0212667	0.268325	-0.163597	0.0642891	0.127423	0.122381	0.137183	0.00180718	0.86745	0.0283409	0.233045	0.0745916	-0.228477	0.0284623	-0.43247	0.3266	0.271011	0.508187	0.105276	0.105544	1	0.175898	1	22	4	0.0522664	0.022396	74.0731	9.13366299275213e-09	82.1119	5.59032	5.18361	0.158836
315069	70363	70363_315069	Fam135b	Chr15 cM	Chr15:71310800-71600282(-)	family with sequence similarity 135, member B	Fam135b	Chr7 q34	family with sequence similarity 135, member B	0.165956	0.0681799	0.157727	0.0481923	0.0531947	0.0802108	0.0805716	0.106364	0.00180985	0.39532	0.0502773	0.650486	0.0616961	-0.0890304	-0.000190712	-0.160278	0.270215	0.22539	0.315644	0.256663	0.105544	0.937754	0.240244	1	12	4	0.00148737	0.00572298	7.23249	0.511769	11.8736	1.13473	4.05884	0.25518
360560	74477	74477_360560	4933427D14Rik	Chr11 cM	Chr11:72044755-72098308(-)	RIKEN cDNA 4933427D14 gene	4933427D14Rikl	Chr10 q24	RIKEN cDNA 4933427D14 gene like	0.146328	0.0764091	0.365876	0.00177619	0.0469059	0.0781105	0.0669855	0.0783687	0.00181089	0.327966	4.70745598119784e-08	0.981918	0.0543943	-0.0766847	0.234587	-0.151824	0.238262	0.229503	0.497165	0.155376	0.105544	0.910921	1.50747978167182e-05	1	14	4	0.0057912	0.00539801	19.037	0.0397956	50.2272	2.00913	31.3032	7.33843192985738e-07
170910	67154	67154_170910	Mtdh	Chr15 cM	Chr15:34082613-34143683(+)	metadherin	Mtdh	Chr7 q22	metadherin	0.0796442	0.00414661	0.137304	-0.0307393	0.0256181	0.0486632	0.0463217	0.0543286	0.00187781	0.932094	0.0030353	0.571527	0.0294337	-0.0912316	0.0465152	-0.137221	0.129855	0.0995248	0.228093	0.0757428	0.109059	1	0.0458044	1	22	4	0.00438208	0.00316324	36.3425	0.00637602	47.87	1.91828	9.38213	0.024619
311502	228730	228730_311502	Kiz	Chr2 cM	Chr2:146697784-146812017(+)	kizuna centrosomal protein	Kiz	Chr3 q41	kizuna centrosomal protein	-0.126991	-0.0496308	-0.19541	0.0973174	0.0408906	0.0578041	0.0517601	0.0709544	0.00189873	0.390559	0.00015981	0.170204	-0.207135	-0.162925	-0.296858	-0.0417507	-0.046847	0.0636631	-0.0939624	0.236385	0.109442	0.935405	0.00649712	1	14	4	0.000873714	0.00302834	12.0063	0.284638	11.7342	1.13294	16.4339	0.000923811
363266	15463	15463_363266	Agfg1	Chr1 cM	Chr1:82817204-82878903(+)	ArfGAP with FG repeats 1	Agfg1	Chr9 q34	ArfGAP with FG repeats 1	0.0582948	0.0371588	0.119419	-0.0321605	0.0187746	0.0358694	0.0355142	0.0394672	0.00190285	0.300227	0.000772202	0.415148	0.0214974	-0.0331439	0.0498124	-0.109515	0.0950923	0.107462	0.189025	0.0451937	0.109442	0.900367	0.0191301	1	21	4	0.00201021	0.00172884	29.7939	0.0278701	41.0644	1.69677	11.634	0.008748
305923	75965	75965_305923	Zdhhc20	Chr14 cM	Chr14:58070160-58127733(-)	zinc finger, DHHC domain containing 20	Zdhhc20	Chr15 p12	zinc finger DHHC-type palmitoyltransferase 20	0.064894	0.0577914	0.192078	-0.0861288	0.0209014	0.0411454	0.0416309	0.0419267	0.00190431	0.160151	3.95312563145406e-06	0.0399492	0.023928	-0.0228522	0.110483	-0.168304	0.10586	0.138435	0.273673	-0.00395411	0.109442	0.815252	0.000462432	1	21	4	0.00188573	0.00221627	20.5626	0.246468	28.7896	1.40429	22.8503	4.33915158394145e-05
288280	17968	17968_288280	Ncam2	Chr16 cM	Chr16:80997585-81423716(+)	neural cell adhesion molecule 2	Ncam2	Chr11 q11	neural cell adhesion molecule 2	0.0754465	0.0875648	0.214464	-0.0326104	0.0243147	0.0507653	0.0491085	0.0562261	0.00191625	0.0845467	1.25874086361776e-05	0.561923	0.0277905	-0.0119334	0.118214	-0.142812	0.123103	0.187063	0.310715	0.0775907	0.109673	0.706922	0.00104665	1	22	4	0.00224466	0.00315408	24.4464	0.14094	22.9405	1.2977	20.6358	0.000125295
307893	209239	209239_307893	Gan	Chr8 cM	Chr8:117884720-117932573(+)	giant axonal neuropathy	Gan	Chr19 q12	gigaxonin	-0.053986	0.053246	-0.0382303	-0.0100864	0.0174037	0.0405733	0.0475365	0.04992	0.00192228	0.189404	0.421264	0.839877	-0.0880966	-0.0262761	-0.1314	-0.107928	-0.0198754	0.132768	0.0549395	0.0877551	0.109673	0.838404	0.707137	1	22	4	0	0.00176174	11.7806	0.858354	0	1	6.52916	0.0885195
297388	78653	78653_297388	Bola3	Chr6 cM	Chr6:83326129-83337118(+)	bolA family member 3	Bola3	Chr4 q34	bolA family member 3	-0.0395708	0.0602605	-0.0224836	0.0318831	0.0127605	0.0392916	0.0378626	0.035054	0.00192843	0.12511	0.552633	0.363065	-0.064581	-0.0167497	-0.096693	-0.0368216	-0.0145607	0.137271	0.0517258	0.100588	0.109673	0.777395	0.794485	1	22	4	4.19761769962729e-06	0.000807012	17.0361	0.520623	0.114705	1.00115	5.5918	0.13325
362905	66736	66736_362905	Emc2	Chr15 cM	Chr15:43340625-43391159(+)	ER membrane protein complex subunit 2	Emc2	Chr7 q31	ER membrane protein complex subunit 2	0.0508883	0.0448898	0.107524	0.00389177	0.0164154	0.0336264	0.0335688	0.0324055	0.00193494	0.18189	0.00135961	0.904407	0.0187148	-0.0210167	0.0417303	-0.0596218	0.0830619	0.110796	0.173318	0.0674053	0.109673	0.83298	0.0275835	1	22	4	0.000586809	0.00121266	26.3141	0.0927893	14.3153	1.16707	10.3821	0.0155825
29748	19058	19058_29748	Ppp3r1	Chr11 cM	Chr11:17109298-17150380(+)	protein phosphatase 3, regulatory subunit B, alpha isoform (calcineurin B, type I)	Ppp3r1	Chr14 q22	protein phosphatase 3, regulatory subunit B, alpha	0.108785	-0.0277536	0.12249	-0.0034007	0.0351953	0.0734104	0.0726302	0.065135	0.00199551	0.705385	0.0917007	0.958361	0.0398036	-0.171635	-0.0198622	-0.131063	0.177767	0.116128	0.264843	0.124262	0.112607	0.999945	0.331763	1	18	4	0.0070994	0.00527475	29.1424	0.00999636	53.53	2.15193	4.96851	0.174117
299827	56480	56480_299827	Tbk1	Chr10 cM	Chr10:121382360-121422692(-)	TANK-binding kinase 1	Tbk1	Chr7 q22	TANK-binding kinase 1	0.102627	0.0515384	0.185459	-0.0793897	0.0332106	0.0591813	0.0559408	0.0666404	0.00200036	0.383833	0.000915564	0.23353	0.0375351	-0.0644549	0.0758166	-0.210002	0.167718	0.167532	0.2951	0.0512231	0.112607	0.934404	0.0213295	1	22	4	0.00922127	0.00496265	57.5355	5.08689289726768e-06	68.1965	3.14431	11.537	0.00914965
362556	72354	72354_362556	Ttc4	Chr4 cM	Chr4:106519453-106536141(-)	tetratricopeptide repeat domain 4	Ttc4	Chr5 q34	tetratricopeptide repeat domain 4	-0.0618226	-0.00412591	-0.14104	0.0116686	0.020018	0.0417656	0.0379128	0.0394762	0.00201269	0.921307	0.00019913	0.767547	-0.101057	-0.0859851	-0.215348	-0.0657033	-0.0225881	0.0777332	-0.0667323	0.0890404	0.112716	1	0.00756788	1	18	4	0.00103048	0.00156408	23.3918	0.0541856	24.1216	1.3179	17.1326	0.000663722
58857	30960	30960_58857	Vapa	Chr17 cM	Chr17:65885322-65920550(-)	vesicle-associated membrane protein, associated protein A	Vapa	Chr9 q37	VAMP associated protein A	0.0422522	0.0290616	0.107404	0.00931785	0.0136833	0.0247439	0.0238423	0.028063	0.00201597	0.240197	6.64471212402533e-06	0.739864	0.0154335	-0.0194356	0.0606737	-0.0456846	0.069071	0.0775588	0.154134	0.0643203	0.112716	0.877983	0.000680732	1	22	4	0.00026316	0.00080852	13.5708	0.756608	9.193	1.10124	21.3579	8.87109601979497e-05
362938	105782	105782_362938	Scrib	Chr15 cM	Chr15:75919011-75941633(-)	scribbled planar cell polarity	Scrib	Chr7 q34	scribble planar cell polarity protein	-0.0509299	0.00227693	-0.076216	0.0199269	0.016511	0.035971	0.0362154	0.0360569	0.0020383	0.949528	0.0353335	0.580502	-0.083291	-0.0682249	-0.147197	-0.0507433	-0.0185688	0.0727787	-0.00523499	0.090597	0.112894	1	0.198225	1	21	4	0.000835001	0.00149692	23.3052	0.139576	17.7539	1.21586	5.14193	0.161695
288701	108014	108014_288701	Srsf9	Chr5 cM	Chr5:115465236-115471139(+)	serine and arginine-rich splicing factor 9	Srsf9	Chr12 q16	serine and arginine rich splicing factor 9	-0.0451499	-0.0243372	-0.0765393	-0.00683042	0.0146379	0.0353845	0.0358624	0.0315543	0.00203927	0.491584	0.0328226	0.828625	-0.0738397	-0.0936896	-0.146828	-0.0686758	-0.0164602	0.0450152	-0.00625019	0.055015	0.112894	0.958868	0.190157	1	21	4	4.92732828984241e-07	0.00110524	17.9518	0.391885	0.0117589	1.00012	5.602	0.132664
303774	217351	217351_303774	Tnrc6c	Chr11 cM	Chr11:117545115-117654265(+)	trinucleotide repeat containing 6C	Tnrc6c	Chr10 q32.2	trinucleotide repeat containing adaptor 6C	-0.151774	-0.0167949	-0.240224	0.0349424	0.049207	0.0805826	0.0663733	0.0821084	0.00203967	0.834903	0.00029542	0.670426	-0.248218	-0.174734	-0.370313	-0.125987	-0.0553298	0.141144	-0.110135	0.195872	0.112894	1	0.00982392	1	14	4	0.0068347	0.00531465	22.6961	0.0119257	61.0139	2.56502	15.0435	0.00177981
171163	14412	14412_171163	Slc6a13	Chr6 cM	Chr6:121277247-121314680(+)	solute carrier family 6 (neurotransmitter transporter, GABA), member 13	Slc6a13	Chr4 q42	solute carrier family 6 member 13	-0.239766	0.029511	-0.361297	0.335126	0.0778689	0.168063	0.15827	0.181034	0.00207625	0.860612	0.0224429	0.0641439	-0.392386	-0.299887	-0.6715	-0.0196939	-0.0871461	0.358909	-0.0510932	0.689945	0.114534	1	0.153896	1	22	4	0.071825	0.0337297	84.0867	1.6358271071355e-10	82.0657	5.57592	6.5064	0.0894105
291750	75964	75964_291750	Trappc8	Chr18 cM	Chr18:20950280-21029150(-)	trafficking protein particle complex 8	Trappc8	Chr18 p12	trafficking protein particle complex subunit 8	0.0486463	0.0205406	0.0329606	-0.0429102	0.0158076	0.0261864	0.0259782	0.0305763	0.00208813	0.432807	0.20452	0.160503	0.017664	-0.0307839	-0.0179558	-0.102839	0.0796286	0.071865	0.083877	0.0170182	0.114605	0.94746	0.495813	1	22	4	0	0.000852421	13.1585	0.78207	0	1	4.36175	0.224959
291015	18295	18295_291015	Ogn	Chr13 cM	Chr13:49761522-49777977(+)	osteoglycin	Ogn	Chr17 p14	osteoglycin	-0.642801	0.638202	-1.10269	0.352051	0.208947	0.428426	0.413286	0.436547	0.00209534	0.136317	0.00762795	0.419986	-1.05233	-0.201496	-1.91272	-0.503564	-0.233271	1.4779	-0.292666	1.20767	0.114605	0.794473	0.0814362	1	22	4	0.665727	0.245099	442.026	1.51688327855534e-82	94.9781	19.9128	12.2506	0.00657226
684192	214742	214742_684192	Rcor3	Chr1 cM	Chr1:191782846-191822359(-)	REST corepressor 3	Rcor3	Chr13	REST corepressor 3	-0.11479	-0.113102	-0.223587	-0.087486	0.0373186	0.092529	0.0813836	0.0828977	0.00209838	0.221578	0.00600839	0.291266	-0.187933	-0.294456	-0.383096	-0.249963	-0.0416468	0.0682513	-0.0640782	0.0749906	0.114605	0.864713	0.0703352	1	16	4	0.00853392	0.00573768	38.06	0.00015013	66.9281	3.02371	8.83417	0.0315789
450229	16675	16675_450229	Krt27	Chr11 cM	Chr11:99236391-99241930(-)	keratin 27	Krt27	Chr10 q31	keratin 27	-0.0689723	-0.0695504	0.0541621	-0.0779948	0.022452	0.0464724	0.0387399	0.0544333	0.00212638	0.134498	0.162084	0.1519	-0.112977	-0.160635	-0.0217667	-0.184682	-0.0249672	0.0215337	0.130091	0.0286924	0.115504	0.792736	0.443158	1	18	4	3.55782413388867e-06	0.00183571	14.5635	0.408625	0.0589747	1.00059	4.33655	0.227341
315191	14114	14114_315191	Fbln1	Chr15 cM	Chr15:85090150-85170495(+)	fibulin 1	Fbln1	Chr7 q34	fibulin 1	-0.149165	0.0752757	-0.255049	0.116143	0.0485776	0.10199	0.0971041	0.107875	0.00213593	0.460471	0.00862545	0.28164	-0.244375	-0.124621	-0.44537	-0.095288	-0.0539544	0.275172	-0.0647286	0.327573	0.115504	0.955149	0.0874958	1	22	4	0.0299727	0.0135303	74.9776	6.38375176647644e-09	78.964	4.75376	8.58147	0.0354055
365985	229949	229949_365985	Ak5	Chr3 cM	Chr3:152168461-152373992(-)	adenylate kinase 5	Ak5	Chr2	adenylate kinase 5	-0.148415	-0.0541835	-0.316566	-0.0237828	0.0483428	0.104336	0.0965444	0.0893772	0.0021402	0.60354	0.00104187	0.790166	-0.243165	-0.258678	-0.50579	-0.198959	-0.0536648	0.150312	-0.127343	0.151393	0.115504	0.982676	0.0231911	1	18	4	0.0195987	0.00980611	61.3426	6.81298250031569e-08	80.9942	5.26155	12.5087	0.00582908
652955	59044	59044_652955	Rnf130	Chr11 cM	Chr11:49916173-50016546(+)	ring finger protein 130	Rnf130	Chr10	ring finger protein 130	0.0580704	0.0304689	0.154511	0.0384275	0.0189174	0.0381462	0.0394262	0.0367661	0.00214286	0.424441	8.8922874703686e-05	0.295936	0.020993	-0.0442962	0.0772367	-0.0336327	0.0951478	0.105234	0.231784	0.110488	0.115504	0.945188	0.00428858	1	15	4	0	0.00125825	7.21141	0.781714	0	1	20.2702	0.0001492
81869	68312	68312_81869	Gstm7	Chr3 cM	Chr3:107833650-107839133(-)	glutathione S-transferase, mu 7	Gstm7	Chr2 q34	glutathione S-transferase, mu 7	-0.143502	0.00995355	-0.298601	0.0444351	0.0467933	0.0908385	0.0853872	0.10012	0.00216423	0.912747	0.000470475	0.657175	-0.235215	-0.168087	-0.465957	-0.151797	-0.0517887	0.187994	-0.131246	0.240667	0.116277	1	0.0138325	1	20	4	0.0215409	0.0107598	54.6985	3.98536749805885e-06	73.6435	3.79412	12.9596	0.00472479
24516	16476	16476_24516	Jun	Chr4 cM	Chr4:94937273-94940459(-)	jun proto-oncogene	Jun	Chr5 q33	Jun proto-oncogene, AP-1 transcription factor subunit	-0.149145	0.0850096	-0.191458	0.238893	0.0486848	0.0926568	0.0923231	0.102607	0.00218772	0.358898	0.0380998	0.0198993	-0.244566	-0.0965944	-0.372408	0.0377876	-0.0537249	0.266614	-0.0105078	0.439998	0.117089	0.920811	0.206056	1	22	4	0.0284637	0.0123818	73.1139	1.33383907568789e-08	84.554	6.47416	7.72466	0.0520583
300891	21761	21761_300891	Morf4l1	Chr9 cM	Chr9:89973718-89996827(-)	mortality factor 4 like 1	Morf4l1	Chr8	mortality factor 4 like 1	0.0749155	0.00722272	0.141307	-0.0560877	0.0244607	0.0406852	0.0510866	0.031195	0.00219356	0.859094	0.00567446	0.0721817	0.0269735	-0.0725188	0.0411788	-0.117229	0.122858	0.0869643	0.241434	0.00505339	0.117089	1	0.0680195	1	16	4	0	0.00131872	6.05212	0.913432	0	1	9.78263	0.0205072
366532	106794	106794_366532	Dhx57	Chr17 cM	Chr17:80545733-80597620(-)	DExH-box helicase 57	Dhx57	Chr6 q12	DExH-box helicase 57	0.0362881	-0.0115471	0.0630792	-0.0254166	0.0118671	0.0271031	0.027023	0.0245424	0.00222912	0.670075	0.0195812	0.30038	0.013029	-0.0646682	0.0101151	-0.0735188	0.0595472	0.0415739	0.116043	0.0226856	0.118411	0.99453	0.142845	1	22	4	0	0.000736775	10.9572	0.896162	0	1	8.49162	0.0368724
29734	110920	110920_29734	Hspa13	Chr16 cM	Chr16:75552078-75564575(-)	heat shock protein 70 family, member 13	Hspa13	Chr11 p11	heat shock protein family A (Hsp70) member 13	0.0462969	0.0112556	0.0386688	-0.00610871	0.015144	0.0340183	0.0320682	0.0331328	0.00223475	0.740744	0.227883	0.853723	0.0166153	-0.0554191	-0.0241838	-0.0710478	0.0759786	0.0779303	0.101521	0.0588304	0.118411	1	0.524338	1	21	4	0	0.00112556	13.2978	0.71603	0	1	1.46484	0.690408
300666	71764	71764_300666	C2cd2l	Chr9 cM	Chr9:44220534-44231579(-)	C2 calcium-dependent domain containing 2-like	C2cd2l	Chr8 q22	C2CD2-like	-0.120496	-0.0081957	-0.20004	0.0640573	0.0394332	0.0703147	0.0659979	0.0823787	0.00224531	0.907211	0.00243747	0.436807	-0.197784	-0.14601	-0.329393	-0.097402	-0.0432086	0.129619	-0.070686	0.225517	0.118411	1	0.0400036	1	20	4	0.0132501	0.00679345	52.0652	1.06914678048478e-05	75.2597	4.04198	9.40152	0.0244025
25458	14854	14854_25458	Gss	Chr2 cM	Chr2:155405101-155434730(-)	glutathione synthetase	Gss	Chr3 q42	glutathione synthetase	-0.136112	0.102569	-0.235643	0.0623931	0.044547	0.0866251	0.0828093	0.0912038	0.00224704	0.23639	0.00443257	0.493908	-0.223423	-0.067213	-0.397947	-0.116363	-0.0488018	0.272351	-0.0733402	0.241149	0.118411	0.877983	0.058442	1	22	4	0.0237375	0.0105943	73.6652	1.07313104769168e-08	79.3891	4.85181	11.5492	0.00909835
301622	21915	21915_301622	Dtymk	Chr1 cM	Chr1:93720298-93729656(-)	deoxythymidylate kinase	Dtymk	Chr9 q36	deoxythymidylate kinase	-0.0447236	0.069543	-0.0633212	-0.00113608	0.014642	0.0311319	0.029581	0.0319494	0.00225456	0.0254952	0.0323063	0.971634	-0.0734214	0.00852556	-0.121299	-0.0637558	-0.0160258	0.13056	-0.0053434	0.0614837	0.118429	0.547167	0.188891	1	22	4	0	0.00107846	9.22096	0.954402	0	1	20.4656	0.000135908
291135	66834	66834_291135	Acot13	Chr13 cM	Chr13:25001938-25015472(-)	acyl-CoA thioesterase 13	Acot13	Chr17 p11	acyl-CoA thioesterase 13	-0.0584973	0.0083286	-0.131735	0.0403148	0.0191629	0.0346811	0.0388416	0.0337916	0.00226842	0.810215	0.000694868	0.232853	-0.0960559	-0.059645	-0.207863	-0.0259156	-0.0209387	0.0763022	-0.0556069	0.106545	0.118779	1	0.017908	1	21	4	0.000560681	0.00134409	22.9808	0.149878	12.2166	1.13917	13.0057	0.00462428
360838	72585	72585_360838	Lypd1	Chr1 cM	Chr1:125795359-125840838(-)	Ly6/Plaur domain containing 1	Lypd1	Chr13 q12	Ly6/Plaur domain containing 1	-0.269155	0.0810525	-0.473555	0.176241	0.0883526	0.179349	0.174768	0.178559	0.00231624	0.651323	0.00673603	0.323633	-0.442322	-0.270466	-0.816094	-0.173728	-0.0959866	0.432571	-0.131016	0.526211	0.120899	0.993011	0.0759945	1	22	4	0.0989298	0.0415948	76.0593	4.15350028241382e-09	91.4841	11.7427	8.85659	0.0312596
501146	227154	227154_501146	Stradb	Chr1 cM	Chr1:59012681-59034281(+)	STE20-related kinase adaptor beta	Stradb	Chr9 q31	STE20 related adaptor beta	0.0908329	-0.0468015	0.164835	-0.0801142	0.0298564	0.0571607	0.0546356	0.0621883	0.00234754	0.412917	0.00255298	0.197659	0.0323155	-0.158834	0.0577512	-0.202001	0.14935	0.0652314	0.271919	0.0417727	0.122146	0.943828	0.0409222	1	22	4	0.00985983	0.00467286	63.7641	4.9733057080134e-07	74.6968	3.95207	11.1798	0.0107923
25550	20510	20510_25550	Slc1a1	Chr19 cM	Chr19:28812535-28891360(+)	solute carrier family 1 (neuronal/epithelial high affinity glutamate transporter, system Xag), member 1	Slc1a1	Chr1 q52	solute carrier family 1 member 1	-0.0605806	-0.0832914	-0.204068	-0.0491681	0.0199428	0.0399329	0.0392941	0.0406867	0.00238377	0.0369985	2.06531962044264e-07	0.226872	-0.0996677	-0.161558	-0.281083	-0.128913	-0.0214934	-0.00502425	-0.127053	0.0305765	0.123641	0.603044	4.79794110134943e-05	1	22	4	0.00247788	0.00198414	31.5813	0.024632	43.554	1.7716	32.0984	4.98938559097808e-07
25545	20364	20364_25545	Selenow	Chr7 cM	Chr7:15651133-15656296(-)	selenoprotein W	Selenow	Chr1 q21	selenoprotein W	-0.0832353	-0.122781	-0.210768	-0.069956	0.0274128	0.0531764	0.0493149	0.0588189	0.00239446	0.0209467	1.92069365131954e-05	0.234303	-0.136963	-0.227005	-0.307423	-0.185239	-0.0295073	-0.0185575	-0.114112	0.0453269	0.123807	0.525868	0.00147348	1	22	4	0.00245633	0.00298082	22.9495	0.192538	26.4048	1.35878	21.9996	6.52432419240116e-05
361628	13690	13690_361628	Eif4g2	Chr7 cM	Chr7:110667192-110682237(-)	eukaryotic translation initiation factor 4, gamma 2	Eif4g2	Chr1 q33	eukaryotic translation initiation factor 4, gamma 2	0.0562577	0.0600866	0.10761	-0.00384952	0.0185407	0.034058	0.033383	0.038161	0.00241113	0.0776913	0.00126635	0.919649	0.0199185	-0.00666592	0.0421805	-0.0786438	0.0925968	0.126839	0.173039	0.0709448	0.124279	0.701094	0.0264267	1	21	4	0.000218751	0.00138181	18.415	0.363124	4.54249	1.04759	10.6841	0.0135628
24667	19043	19043_24667	Ppm1b	Chr17 cM	Chr17:85264169-85331419(+)	protein phosphatase 1B, magnesium dependent, beta isoform	Ppm1b	Chr6 q12	protein phosphatase, Mg2+/Mn2+ dependent, 1B	0.0528895	0.050001	0.120724	-0.0156611	0.0174422	0.0282994	0.0307471	0.0323443	0.00242715	0.0772526	8.62386371830381e-05	0.628245	0.0187035	-0.00546488	0.0604612	-0.0790546	0.0870756	0.105467	0.180988	0.0477325	0.124714	0.700497	0.00422472	1	22	4	0	0.00117175	12.5237	0.819058	0	1	15.702	0.00130521
362700	50850	50850_362700	Spast	Chr17 cM	Chr17:74645982-74698110(+)	spastin	Spast	Chr6 q13	spastin	0.0561129	0.0745336	0.137475	-0.00833267	0.0185196	0.0399302	0.0384285	0.0391041	0.00244624	0.0619582	0.000347007	0.831257	0.0198151	-0.00372825	0.0621562	-0.0849753	0.0924107	0.152795	0.212793	0.0683099	0.124949	0.671644	0.0111137	1	22	4	0.00166061	0.00179549	25.6098	0.10902	30.5836	1.44058	13.0774	0.00447222
288785	14533	14533_288785	Bloc1s1	Chr10 cM	Chr10:128755783-128759393(-)	biogenesis of lysosomal organelles complex-1, subunit 1	Bloc1s1	Chr7 q11	biogenesis of lysosomal organelles complex-1, subunit 1	-0.0908266	0.0144409	-0.17152	-0.0185437	0.0299774	0.0632164	0.0610169	0.0647985	0.00244687	0.819307	0.00493835	0.774744	-0.149581	-0.109461	-0.291111	-0.145546	-0.032072	0.138343	-0.0519293	0.108459	0.124949	1	0.0622662	1	22	4	0.00866155	0.00502133	46.1936	0.000277977	64.0629	2.78264	11.6597	0.00864455
294011	94279	94279_294011	Sfxn2	Chr19 cM	Chr19:46561798-46585340(+)	sideroflexin 2	Sfxn2	Chr1 q54	sideroflexin 2	-0.125212	-0.0458023	-0.235733	0.019614	0.041371	0.0812543	0.0763629	0.0897109	0.00247345	0.572965	0.0020218	0.826934	-0.206298	-0.205058	-0.385402	-0.156216	-0.0441266	0.113453	-0.0860647	0.195444	0.125917	0.976019	0.0358291	1	20	4	0.0130665	0.00844603	36.5881	0.00239569	58.8863	2.43228	9.79032	0.0204352
24678	18768	18768_24678	Pkib	Chr10 cM	Chr10:57508077-57617208(+)	protein kinase inhibitor beta, cAMP dependent, testis specific	Pkib	Chr20 q12	cAMP-dependent protein kinase inhibitor beta	-0.160512	0.0920453	-0.122815	0.120627	0.0530736	0.104405	0.102774	0.110389	0.00249184	0.377982	0.232083	0.274505	-0.264534	-0.112584	-0.324248	-0.0957309	-0.0564898	0.296675	0.0786171	0.336984	0.126463	0.933073	0.529035	1	22	4	0.0301764	0.0153726	51.4329	4.57031867747259e-05	71.1451	3.46562	2.94318	0.400469
367302	57814	57814_367302	Kcne4	Chr1 cM	Chr1:78794628-78797749(+)	potassium voltage-gated channel, Isk-related subfamily, gene 4	Kcne4	Chr9 q34	potassium voltage-gated channel subfamily E regulatory subunit 4	0.109167	-0.145572	-0.266933	-0.0746083	0.0361089	0.0618765	0.054958	0.0723745	0.00250051	0.0186414	1.19149252177198e-06	0.302605	0.0383952	-0.266848	-0.374649	-0.21646	0.179939	-0.0242965	-0.159218	0.0672432	0.126513	0.509238	0.000190801	1	20	4	6.88677026870309e-07	0.00111	17.6112	0.34715	0.0103006	1.0001	29.9186	1.43556451798187e-06
686081	26878	26878_686081	B3galt2	Chr1 cM	Chr1:143516435-143525675(+)	UDP-Gal:betaGlcNAc beta 1,3-galactosyltransferase, polypeptide 2	B3galt2	Chr13 q21	Beta-1,3-galactosyltransferase 2	-0.127582	0.178709	-0.142868	0.13899	0.0422739	0.0810875	0.0739068	0.0972396	0.00254462	0.0275308	0.0532266	0.152901	-0.210437	0.0197808	-0.287722	-0.0515958	-0.0447266	0.337638	0.00198705	0.329576	0.127261	0.55726	0.247699	1	21	4	0.0135702	0.00798738	44.6162	0.000277676	60.7069	2.54497	10.2125	0.0168432
305472	216505	216505_305472	Pik3ip1	Chr11 cM	Chr11:3280731-3292971(+)	phosphoinositide-3-kinase interacting protein 1	Pik3ip1	Chr14 q21	phosphoinositide-3-kinase interacting protein 1	-0.109176	0.0055918	-0.224837	0.00487361	0.0361839	0.0690769	0.0686899	0.075858	0.00255076	0.935481	0.00106329	0.948774	-0.180095	-0.129796	-0.359467	-0.143805	-0.0382569	0.14098	-0.0902075	0.153553	0.127261	1	0.0235093	1	22	4	0.0139431	0.00675862	82.5659	3.03606458980007e-10	73.5294	3.77777	12.6398	0.00548398
NA	107686	107686_NA	Snrpd2	Chr7 cM	Chr7:18883370-18886659(+)	small nuclear ribonucleoprotein D2	NA	NA	NA	-0.0896397	-0.0325872	-0.10722	0.0818498	0.0297139	0.04319	0.0352624	0.0523421	0.00255497	0.450545	0.00236091	0.117877	-0.147878	-0.117238	-0.176333	-0.0207389	-0.0314014	0.0520637	-0.0381066	0.184439	0.127261	0.950025	0.0392228	1	12	4	0	0.00135823	5.64064	0.687413	0	1	12.8798	0.00490394
117098	18598	18598_117098	Pdha2	Chr3 cM	Chr3:140915765-140918116(-)	pyruvate dehydrogenase E1 alpha 2	Pdha2	Chr2 q44	pyruvate dehydrogenase E1 subunit alpha 2	-0.0914312	0.0354852	0.104095	0.0794699	0.0303144	0.0588661	0.0386266	0.0668035	0.0025605	0.546633	0.007041	0.234201	-0.150846	-0.0798901	0.0283881	-0.0514625	-0.0320161	0.150861	0.179802	0.210402	0.127261	0.970842	0.0780997	1	16	4	6.72662788646761e-07	0.000941662	12.1255	0.435658	0.0172255	1.00017	11.3343	0.0100491
316019	54199	54199_316019	Ccrl2	Chr9 cM	Chr9:110883902-110886586(-)	C-C motif chemokine receptor-like 2	Ccrl2	Chr8 q32	C-C motif chemokine receptor like 2	0.0726625	-0.0670806	-0.044197	-0.0136767	0.0240983	0.04462	0.0388619	0.0510892	0.00256769	0.132743	0.255419	0.788929	0.0254306	-0.154534	-0.120365	-0.11381	0.119894	0.0203731	0.0319709	0.0864563	0.127261	0.792126	0.55542	1	21	4	0.000234585	0.00207703	12.2006	0.787842	2.96463	1.03055	3.96956	0.26477
362631	67025	67025_362631	Rpl11	Chr4 cM	Chr4:135776665-135780704(-)	ribosomal protein L11	Rpl11	Chr5 q36	ribosomal protein L11	-0.0432369	-0.0255989	-0.0850374	-0.014073	0.0143398	0.0342293	0.0314512	0.0301695	0.00256839	0.454541	0.00685529	0.640883	-0.0713425	-0.092687	-0.146681	-0.0732042	-0.0151314	0.0414892	-0.0233943	0.0450581	0.127261	0.951133	0.0767625	1	19	4	3.93807893464678e-07	0.000841865	20.5973	0.150198	0.0126659	1.00013	8.03758	0.0452414
497798	109593	109593_497798	Lmo3	Chr6 cM	Chr6:138339916-138558966(-)	LIM domain only 3	Lmo3	Chr4 q44	LIM domain only 3	-0.196397	-0.0460428	-0.430159	-0.0224621	0.0651817	0.103096	0.103147	0.107253	0.00258618	0.655162	3.0414104617528e-05	0.834112	-0.324151	-0.248107	-0.632324	-0.232675	-0.0686434	0.156021	-0.227994	0.18775	0.127261	0.993035	0.00207612	1	13	4	0.0113304	0.0099818	18.7791	0.0271379	60.1569	2.50985	18.4826	0.00034971
296995	14548	14548_296995	Mrps33	Chr6 cM	Chr6:39778738-39787870(-)	mitochondrial ribosomal protein S33	Mrps33	Chr4 q23	mitochondrial ribosomal protein S33	-0.0544677	-0.047391	-0.154875	0.00398365	0.0180786	0.0403294	0.0352003	0.0390064	0.00258826	0.239955	1.08336707298452e-05	0.918655	-0.0899011	-0.126435	-0.223866	-0.0724674	-0.0190343	0.0316532	-0.0858839	0.0804347	0.127261	0.877983	0.000950482	1	22	4	0.000520143	0.00147292	14.4551	0.69898	10.3134	1.11499	19.816	0.000185319
311430	228607	228607_311430	Mavs	Chr2 cM	Chr2:131075983-131089945(+)	mitochondrial antiviral signaling protein	Mavs	Chr3 q36	mitochondrial antiviral signaling protein	-0.0618592	0.00588007	-0.103808	0.0600527	0.0205348	0.0457152	0.0437033	0.0492206	0.00259191	0.897655	0.0175353	0.222437	-0.102107	-0.08372	-0.189465	-0.0364179	-0.0216116	0.0954802	-0.018151	0.156523	0.127261	1	0.134695	1	22	4	0.00272941	0.00242098	29.0386	0.047909	38.3889	1.62308	5.93645	0.114743
291463	19038	19038_291463	Ppic	Chr18 cM	Chr18:53539413-53551079(-)	peptidylprolyl isomerase C	Ppic	Chr18 q11	peptidylprolyl isomerase C	-0.176079	0.116285	-0.386713	0.148229	0.0584528	0.121431	0.120364	0.130511	0.00259245	0.338251	0.00131424	0.256057	-0.290645	-0.121714	-0.622623	-0.107568	-0.0615141	0.354285	-0.150803	0.404025	0.127261	0.912131	0.0268946	1	22	4	0.04793	0.0202598	108.77	5.32992524057719e-15	85.1847	6.74979	13.1684	0.00428617
100361733	433904	433904_100361733	Ociad2	Chr5 cM	Chr5:73479541-73496290(-)	OCIA domain containing 2	Ociad2	Chr14	OCIA domain containing 2	0.125275	-0.0871682	0.105642	-0.121868	0.0416478	0.0803673	0.0779895	0.0885165	0.00263006	0.278089	0.175557	0.168581	0.0436468	-0.244685	-0.0472149	-0.295357	0.206903	0.0703489	0.258498	0.0516215	0.128725	0.890999	0.461162	1	21	4	0.0142809	0.00834824	46.8947	0.000126473	65.8271	2.92629	3.96449	0.265324
282584	210376	210376_282584	Mtmr9	Chr14 cM	Chr14:63757100-63781402(-)	myotubularin related protein 9	Mtmr9	Chr15 p12	myotubularin related protein 9	0.0562107	-0.0625938	0.0964131	-0.0259881	0.0187197	0.0348002	0.035829	0.0368063	0.00267547	0.0720721	0.00712548	0.48014	0.0195207	-0.130801	0.0261895	-0.0981272	0.0929006	0.00561333	0.166637	0.0461509	0.130475	0.693168	0.0787224	1	22	4	0.00104622	0.00165709	21.8088	0.240584	19.684	1.24508	15.9119	0.00118214
290028	66246	66246_290028	Osgep	Chr14 cM	Chr14:51152831-51162350(-)	O-sialoglycoprotein endopeptidase	Osgep	Chr15 p14	O-sialoglycoprotein endopeptidase	-0.063771	0.046036	-0.118688	0.0995619	0.0212449	0.0468807	0.0452738	0.045825	0.0026847	0.326109	0.00875272	0.0298063	-0.10541	-0.0458486	-0.207423	0.00974659	-0.0221317	0.137921	-0.0299532	0.189377	0.130475	0.910921	0.0882441	1	22	4	0.00293055	0.00229282	31.508	0.0251242	46.9074	1.8835	11.3824	0.00982794
64515	107995	107995_64515	Cdc20	Chr4 cM	Chr4:118290098-118294540(-)	cell division cycle 20	Cdc20	Chr5 q36	cell division cycle 20	0.0662399	0.115889	0.0373671	0.154389	0.0220714	0.0579317	0.0568977	0.0617211	0.00268955	0.0454522	0.511347	0.0123703	0.0229806	0.00234514	-0.0741504	0.0334181	0.109499	0.229433	0.148885	0.27536	0.130475	0.620119	0.767929	0.953438	22	4	0.00244194	0.00295787	24.5393	0.138142	26.649	1.36331	10.2875	0.0162737
304928	69962	69962_304928	Mettl18	Chr1 cM	Chr1:163822458-163824812(+)	methyltransferase like 18	Mettl18	Chr13 q23	methyltransferase 18, RPL3 N3(tau)-histidine	-0.0757289	-0.0127268	-0.218327	0.00960542	0.0252542	0.0571536	0.0530185	0.058777	0.00271161	0.823787	3.82263946416973e-05	0.870187	-0.125226	-0.124746	-0.322241	-0.105595	-0.0262316	0.0992922	-0.114413	0.124806	0.131159	1	0.00239736	1	22	4	0.00400352	0.00358259	26.5579	0.0876693	39.3532	1.64889	20.2732	0.000148991
499313	75291	75291_499313	Zbtb3	Chr19 cM	Chr19:8779919-8782210(+)	zinc finger and BTB domain containing 3	Zbtb3	Chr1 q43	zinc finger and BTB domain containing 3	-0.0685592	-0.0618891	-0.133613	-0.00590051	0.0228819	0.0440411	0.0338964	0.0477048	0.00273352	0.159945	8.08712632589866e-05	0.901562	-0.113407	-0.148208	-0.200048	-0.0994003	-0.0237115	0.0244299	-0.0671771	0.0875993	0.131314	0.815252	0.00405438	1	22	4	0	0.00162262	16.5189	0.556381	0	1	16.9208	0.000733741
363796	69707	69707_363796	Iqcg	Chr16 cM	Chr16:32834640-32876617(-)	IQ motif containing G	Iqcg	Chr11 q22	IQ motif containing G	0.0841481	-0.0771004	-0.0407096	0.0110552	0.0280969	0.0629399	0.0445152	0.060711	0.0027451	0.22058	0.360448	0.855507	0.0290792	-0.20046	-0.127958	-0.107936	0.139217	0.0462594	0.0465385	0.130047	0.131314	0.864713	0.656617	1	20	4	6.65314159610367e-06	0.00217939	28.0774	0.0309528	0.0614726	1.00062	3.17181	0.365886
316098	66446	66446_316098	Exosc7	Chr9 cM	Chr9:122942310-122965194(+)	exosome component 7	Exosc7	Chr8 q32	exosome component 7	-0.053583	-0.0410013	-0.14184	-0.0127443	0.0178943	0.0398276	0.0344113	0.0392269	0.00274969	0.303259	3.75763090818131e-05	0.745266	-0.0886551	-0.119062	-0.209285	-0.0896277	-0.0185108	0.0370594	-0.074395	0.064139	0.131314	0.901459	0.00237465	1	22	4	0.000767231	0.00151378	15.5644	0.622919	15.1438	1.17846	18.5949	0.000331522
690253	225655	225655_690253	Prelid3a	Chr18 cM	Chr18:67597936-67612905(+)	PRELI domain containing 3A	Prelid3a	Chr18 q12.1	PRELI domain containing 3A	-0.0711779	-0.107959	-0.111324	-0.00936784	0.0237729	0.0499888	0.0480904	0.051744	0.00275279	0.0307989	0.0206186	0.856335	-0.117772	-0.205935	-0.20558	-0.110784	-0.0245838	-0.00998259	-0.0170689	0.0920486	0.131314	0.5762	0.146417	1	22	4	0.00511038	0.00320676	38.1727	0.00367461	56.0342	2.27449	7.79605	0.0504202
80841	12140	12140_80841	Fabp7	Chr10 cM	Chr10:57661019-57664546(+)	fatty acid binding protein 7, brain	Fabp7	Chr20 q12	fatty acid binding protein 7	-0.150155	0.220425	-0.187967	0.161589	0.050154	0.11092	0.0987767	0.114247	0.00275463	0.0468959	0.057047	0.157248	-0.248455	0.00302533	-0.381566	-0.0623301	-0.0518546	0.437826	0.00563163	0.385508	0.131314	0.622505	0.257016	1	21	4	0.0303908	0.0142546	77.7622	9.54985997563522e-10	79.4933	4.87645	9.54241	0.0228845
29721	15273	15273_29721	Hivep2	Chr10 cM	Chr10:13841819-14027118(+)	human immunodeficiency virus type I enhancer binding protein 2	Hivep2	Chr1 p13	HIVEP zinc finger 2	0.0441251	-0.0138452	0.0508181	0.0020678	0.0147448	0.0279243	0.0277707	0.0298036	0.0027662	0.620027	0.0672619	0.944686	0.0152259	-0.0685758	-0.00361141	-0.0563461	0.0730243	0.0408854	0.105248	0.0604817	0.131486	0.98685	0.281943	1	20	4	0	0.000985808	15.6906	0.474753	0	1	5.09037	0.165298
691543	72425	72425_691543	Katnbl1	Chr2 cM	Chr2:112209556-112244582(+)	katanin p80 subunit B like 1	Katnbl1	Chr3 q35	katanin regulatory subunit B1 like 1	0.0687892	0.0179396	0.0819099	0.0181419	0.0230043	0.0520804	0.0497341	0.0541911	0.00278725	0.730501	0.099567	0.737794	0.0237016	-0.0841362	-0.0155671	-0.0880707	0.113877	0.120015	0.179387	0.124354	0.132106	1	0.347942	1	22	4	0.00229918	0.00276615	21.5115	0.254397	26.8522	1.36709	4.09912	0.250958
288108	72117	72117_288108	Naa50	Chr16 cM	Chr16:43960193-43983729(+)	N(alpha)-acetyltransferase 50, NatE catalytic subunit	Naa50	Chr11 q21	N(alpha)-acetyltransferase 50, NatE catalytic subunit	0.0536749	0.0484305	0.0709766	0.0462918	0.0179577	0.0317003	0.0297486	0.0370268	0.00279918	0.126572	0.0170382	0.211218	0.0184786	-0.013701	0.0126704	-0.0262795	0.0888713	0.110562	0.129283	0.118863	0.132292	0.779017	0.131846	1	21	4	3.55187460662767e-06	0.00123029	17.8301	0.399634	0.0829803	1.00083	7.62429	0.0544495
25357	21835	21835_25357	Thrsp	Chr7 cM	Chr7:97062140-97066757(-)	thyroid hormone responsive	Thrsp	Chr1 q32	thyroid hormone responsive	-0.19886	-0.0847732	-0.384362	-0.0956575	0.0666434	0.131708	0.125791	0.137376	0.00284563	0.519806	0.00224633	0.486229	-0.329479	-0.342916	-0.630907	-0.364909	-0.0682413	0.17337	-0.137817	0.173594	0.134102	0.966475	0.0380399	1	22	4	0.0605122	0.0239544	157.337	2.76388570764234e-24	88.8799	8.9927	11.9523	0.00754838
363239	77300	77300_363239	Raph1	Chr1 cM	Chr1:60521451-60606263(-)	Ras association (RalGDS/AF-6) and pleckstrin homology domains 1	Raph1	Chr9 q32	Ras association (RalGDS/AF-6) and pleckstrin homology domains 1	0.0885365	-0.0235087	0.207076	-0.0608507	0.0296991	0.0598229	0.0543282	0.0631073	0.00287196	0.694341	0.000138081	0.334924	0.0303274	-0.140759	0.100595	-0.184539	0.146746	0.0937421	0.313558	0.0628373	0.134957	0.997063	0.00593101	1	20	4	0.00571679	0.00450175	29.0304	0.0237319	48.755	1.95141	15.9657	0.00115247
301005	23918	23918_301005	Impdh2	Chr9 cM	Chr9:108437635-108442776(+)	inosine monophosphate dehydrogenase 2	Impdh2	Chr8 q32	inosine monophosphate dehydrogenase 2	-0.044543	-0.0408193	-0.0711373	0.0351344	0.0149499	0.0274415	0.0279411	0.0291297	0.00288724	0.136882	0.0108975	0.227764	-0.0738442	-0.0946036	-0.125901	-0.0219587	-0.0152418	0.012965	-0.0163737	0.0922275	0.13529	0.795202	0.101122	1	22	4	0	0.000954423	10.7161	0.906013	0	1	8.60285	0.0350649
171548	50781	50781_171548	Dkk3	Chr7 cM	Chr7:111715224-111758264(-)	dickkopf WNT signaling pathway inhibitor 3	Dkk3	Chr1 q33	dickkopf WNT signaling pathway inhibitor 3	0.107947	-0.140603	0.182456	-0.0991212	0.0363183	0.0710753	0.0680479	0.0751705	0.00295631	0.0479036	0.00733406	0.187297	0.0367643	-0.279908	0.0490842	-0.246453	0.179129	-0.00129775	0.315827	0.0482104	0.137921	0.627816	0.0798592	1	22	4	0.00914474	0.00632923	39.2379	0.00264722	53.2562	2.13932	13.4843	0.00369823
117255	19248	19248_117255	Ptpn12	Chr5 cM	Chr5:21191643-21260909(-)	protein tyrosine phosphatase, non-receptor type 12	Ptpn12	Chr4 q11	protein tyrosine phosphatase, non-receptor type 12	0.0804301	0.0109818	0.148556	-0.0777807	0.027064	0.0468677	0.0437034	0.0548458	0.00296012	0.814741	0.00067586	0.156141	0.0273857	-0.0808772	0.062899	-0.185276	0.133475	0.102841	0.234213	0.0297151	0.137921	1	0.017583	1	22	4	0.0043814	0.00303119	36.0033	0.00704907	50.0967	2.00388	12.5672	0.00567244
84490	14156	14156_84490	Fen1	Chr19 cM	Chr19:10176496-10181533(-)	flap structure specific endonuclease 1	Fen1	Chr1 q43	flap structure-specific endonuclease 1	0.0519832	-0.0621703	-0.00638842	0.0110993	0.01752	0.0368952	0.0343846	0.0399618	0.0030065	0.0919788	0.852607	0.781206	0.0176446	-0.134484	-0.0737809	-0.0672244	0.0863218	0.010143	0.0610041	0.089423	0.139688	0.719102	0.963026	1	22	4	0.00100497	0.00161949	20.5177	0.304441	19.7315	1.24582	4.43039	0.218584
302378	78134	78134_302378	Lpar4	ChrX cM	ChrX:105964231-105977505(+)	lysophosphatidic acid receptor 4	Lpar4	ChrX q22	lysophosphatidic acid receptor 4	-0.264858	0.262627	-0.375636	0.183358	0.0893703	0.176099	0.167778	0.185914	0.00304061	0.135867	0.0251632	0.324008	-0.440021	-0.0825205	-0.704474	-0.181026	-0.0896955	0.607775	-0.0467973	0.547743	0.140585	0.794396	0.163918	1	22	4	0.101449	0.0422233	218.302	2.12651012885873e-36	88.9139	9.02034	9.09287	0.0280813
305353	21899	21899_305353	Tlr6	Chr5 cM	Chr5:65109374-65117440(-)	toll-like receptor 6	Tlr6	Chr14 p11	toll-like receptor 6	0.056119	0.00448445	-0.0234932	0.0633041	0.0189375	0.0513213	0.0607509	0.0612957	0.00304286	0.93037	0.698968	0.301714	0.0190021	-0.0961035	-0.142563	-0.0568333	0.0932359	0.105072	0.0955763	0.183442	0.140585	1	0.886619	1	21	4	1.47258775152367e-06	0.00244681	14.6378	0.621552	0.0155363	1.00016	1.47092	0.688997
246314	208263	208263_246314	Tor1aip1	Chr1 cM	Chr1:155880345-155912226(-)	torsin A interacting protein 1	Tor1aip1	Chr13 q22	torsin 1A interacting protein 1	-0.0442964	0.0324794	-0.0632426	0.0244368	0.0149603	0.032432	0.0325984	0.0309627	0.00306715	0.316604	0.0523731	0.429976	-0.073618	-0.0310861	-0.127134	-0.0362491	-0.0149747	0.0960449	0.000649021	0.0851226	0.141312	0.910921	0.245345	1	22	4	1.6200966050134e-06	0.00126378	22.2358	0.221683	0.0379928	1.00038	7.82785	0.0497068
315907	27206	27206_315907	Nrk	ChrX cM	ChrX:137815179-137911281(+)	Nik related kinase	Nrk	ChrX q32	Nik related kinase	-0.0755966	-0.0889582	0.0352744	0.0181292	0.0255553	0.0537507	0.0342482	0.055737	0.00309486	0.0979212	0.303027	0.744982	-0.125684	-0.194308	-0.0318508	-0.0911134	-0.0255091	0.0163911	0.1024	0.127372	0.141892	0.733808	0.602934	1	18	4	0	0.000759165	10.492	0.725403	0	1	8.35995	0.0391299
364601	78506	78506_364601	Micu3	Chr8 cM	Chr8:40760499-40839349(+)	mitochondrial calcium uptake family, member 3	Micu3	Chr16 q12.1	mitochondrial calcium uptake family, member 3	0.0794334	0.0571806	0.126748	0.0205783	0.0268591	0.0560991	0.0509283	0.0570126	0.00310239	0.308071	0.0128192	0.718142	0.0267904	-0.0527716	0.0269303	-0.0911644	0.132076	0.167133	0.226565	0.132321	0.141892	0.904676	0.112229	1	20	4	0.00398238	0.00337828	34.8837	0.00412249	46.2557	1.86066	6.41811	0.0929485
310132	18414	18414_310132	Osmr	Chr15 cM	Chr15:6843049-6904434(-)	oncostatin M receptor	Osmr	Chr2 q16	oncostatin M receptor	0.128214	-0.00535434	0.143938	-0.0426127	0.0433581	0.0874595	0.0866605	0.0973546	0.00310554	0.951183	0.0967262	0.661599	0.0432336	-0.176772	-0.0259139	-0.233424	0.213194	0.166063	0.313789	0.148199	0.141892	1	0.341774	1	21	4	0.0167556	0.0103863	47.0928	0.000118024	60.2454	2.51543	2.93863	0.401184
499280	69546	69546_499280	Mapk1ip1	Chr7 cM	Chr7:138437547-138447996(-)	mitogen-activated protein kinase 1 interacting protein 1	Mapk1ip1	Chr1 q41	mitogen-activated protein kinase 1 interacting protein 1	-0.0453382	-0.0447103	-0.0847072	-0.043927	0.0153566	0.0334715	0.0338404	0.0352706	0.00315344	0.181623	0.0123099	0.212974	-0.0754365	-0.110313	-0.151033	-0.113056	-0.0152399	0.0208926	-0.0183812	0.0252021	0.143535	0.832678	0.108985	1	22	4	0.000352968	0.00126427	17.5994	0.482318	8.14651	1.08869	11.7682	0.00822095
78961	66629	66629_78961	Golph3	Chr15 cM	Chr15:12321536-12351677(+)	golgi phosphoprotein 3	Golph3	Chr2 q16	golgi phosphoprotein 3	0.0440964	0.0367639	0.133788	-0.0159526	0.0149386	0.0305886	0.0306839	0.0299989	0.00315893	0.229408	1.29946104937514e-05	0.594883	0.0148172	-0.0231886	0.0736485	-0.0747494	0.0733756	0.0967164	0.193927	0.0428442	0.143535	0.87018	0.00106633	1	21	4	0.000309495	0.00106548	19.84	0.282497	8.73653	1.09573	19.5859	0.000206811
310935	75540	75540_310935	Fpgt	Chr3 cM	Chr3:154790552-154799024(-)	fucose-1-phosphate guanylyltransferase	Fpgt	Chr2 q45	fucose-1-phosphate guanylyltransferase	-0.0539933	-0.00433742	-0.114322	0.0612329	0.0182978	0.0406845	0.0388892	0.0387398	0.00316937	0.915097	0.00328537	0.113965	-0.0898562	-0.0840776	-0.190544	-0.0146957	-0.0181303	0.0754028	-0.0381009	0.137162	0.143614	1	0.0483829	1	20	4	4.17024798643084e-06	0.00204092	17.2499	0.369606	0.0590163	1.00059	10.9462	0.0120204
295500	75624	75624_295500	Metap1	Chr3 cM	Chr3:138164721-138195143(-)	methionyl aminopeptidase 1	Metap1	Chr2 q44	methionyl aminopeptidase 1	0.0400109	-0.0170468	0.0434151	-0.0857944	0.0135748	0.0297991	0.0301603	0.0287698	0.00320422	0.567282	0.150014	0.00286282	0.0134047	-0.075452	-0.0156979	-0.142182	0.066617	0.0413583	0.102528	-0.0294066	0.144796	0.974809	0.426757	0.746202	22	4	3.77165429114054e-06	0.000974389	20.3815	0.311755	0.10725	1.00107	9.40692	0.0243425
81920	66105	66105_81920	Ube2d3	Chr3 cM	Chr3:135143993-135173975(+)	ubiquitin-conjugating enzyme E2D 3	Ube2d3	Chr2 q43	ubiquitin-conjugating enzyme E2D 3	0.042314	-0.0280361	0.0536038	-0.0325636	0.0143742	0.0293583	0.0306111	0.0272484	0.00324255	0.339596	0.0799244	0.232063	0.0141412	-0.0855773	-0.00639279	-0.0859695	0.0704869	0.0295051	0.1136	0.0208423	0.145742	0.912422	0.309091	1	22	4	0	0.00109901	10.8751	0.899582	0	1	8.73308	0.0330586
303577	67131	67131_303577	Acbd4	Chr11 cM	Chr11:102992524-103003026(+)	acyl-Coenzyme A binding domain containing 4	Acbd4	Chr10 q32.1	acyl-CoA binding domain containing 4	-0.0682905	-0.106942	-0.114534	0.0320105	0.0232026	0.0466931	0.0439375	0.0483497	0.00324811	0.0220033	0.00914087	0.507932	-0.113767	-0.198458	-0.20065	-0.0627532	-0.0228142	-0.0154249	-0.0284177	0.126774	0.145742	0.535362	0.0907703	1	22	4	0.00214787	0.00269005	24.1996	0.148596	25.8452	1.34853	9.62174	0.0220709
29388	21952	21952_29388	Tnni1	Chr1 cM	Chr1:135709252-135738727(+)	troponin I, skeletal, slow 1	Tnni1	Chr13 q13	troponin I1, slow skeletal type	0.119908	-0.136583	0.0318643	0.00630178	0.0407452	0.0809504	0.0765175	0.0950348	0.00325167	0.0915573	0.677094	0.947131	0.0400494	-0.295243	-0.118107	-0.179963	0.199767	0.0220771	0.181836	0.192567	0.145742	0.719102	0.874474	1	19	4	0.010182	0.00761541	30.0429	0.0117677	51.6369	2.06769	4.66699	0.19787
295663	73373	73373_295663	Phospho2	Chr2 cM	Chr2:69620081-69627567(+)	phosphatase, orphan 2	Phospho2	Chr3 q21	phosphatase, orphan 2	0.0759237	0.0316134	0.0280297	0.0120688	0.0258154	0.0519406	0.0481648	0.0523867	0.0032713	0.542759	0.560598	0.817797	0.0253264	-0.0701882	-0.0663716	-0.0906072	0.126521	0.133415	0.122431	0.114745	0.146225	0.969747	0.799732	1	22	4	0.00406206	0.00323057	30.522	0.0326701	42.9865	1.75397	0.546123	0.908648
310392	26570	26570_310392	Slc7a11	Chr3 cM	Chr3:50319385-50403947(-)	solute carrier family 7 (cationic amino acid transporter, y+ system), member 11	Slc7a11	Chr2 q26	solute carrier family 7 member 11	-0.0695572	-0.0010886	-0.123799	-0.0620028	0.0236764	0.059163	0.0513806	0.0664876	0.00330526	0.98532	0.0159764	0.351054	-0.115962	-0.117046	-0.224503	-0.192316	-0.0231522	0.114869	-0.023095	0.0683105	0.146746	1	0.127364	1	22	4	6.34302607070571e-07	0.00296061	22.7506	0.200356	0.00595023	1.00006	14.4364	0.00236753
287470	20316	20316_287470	Sdf2	Chr11 cM	Chr11:78136817-78146310(+)	stromal cell derived factor 2	Sdf2	Chr10 q25	stromal cell derived factor 2	-0.043154	-0.0422987	-0.106543	-0.0038281	0.0146905	0.0336276	0.0310776	0.03244	0.00330827	0.208444	0.000607375	0.906063	-0.0719468	-0.108208	-0.167454	-0.0674094	-0.0143611	0.0236102	-0.0456323	0.0597532	0.146746	0.854345	0.0166137	1	22	4	0.000635061	0.0010546	24.3807	0.142945	18.4059	1.22558	12.2024	0.00672111
298943	12033	12033_298943	Bcap29	Chr12 cM	Chr12:31645353-31684657(-)	B cell receptor associated protein 29	Bcap29	Chr6 q16	B-cell receptor-associated protein 29	0.0793833	0.104109	0.0802172	0.0240898	0.0270323	0.0556277	0.0513062	0.0528898	0.00331819	0.0612703	0.117935	0.64877	0.026401	-0.00491881	-0.0203411	-0.0795722	0.132366	0.213138	0.180775	0.127752	0.146746	0.670574	0.378778	1	22	4	0.00453992	0.00371202	36.8605	0.0054642	42.6293	1.74305	4.48346	0.21377
64456	233744	233744_64456	Spon1	Chr7 cM	Chr7:113365235-113642605(+)	spondin 1, (f-spondin) extracellular matrix protein	Spon1	Chr1 q33	spondin 1	-0.22562	0.14825	-0.404169	0.162051	0.076839	0.150748	0.147457	0.162745	0.00332182	0.325398	0.00612668	0.319378	-0.376222	-0.147212	-0.69318	-0.156923	-0.0750186	0.443711	-0.115158	0.481024	0.146746	0.910921	0.0713764	1	22	4	0.0844223	0.032051	139.394	8.37993087145975e-21	93.2084	14.7241	9.6479	0.021809
290641	76808	76808_290641	Rpl18a	Chr8 cM	Chr8:71347366-71350056(-)	ribosomal protein L18A	Rpl18a	Chr16 p14	ribosomal protein L18A	-0.0458334	-0.013619	-0.110592	-0.0157757	0.0156122	0.0332009	0.0304474	0.0337608	0.00332744	0.681659	0.000280999	0.640302	-0.0764327	-0.0786917	-0.170268	-0.0819457	-0.0152341	0.0514536	-0.0509158	0.0503944	0.146746	0.994623	0.0095366	1	20	4	0.000963327	0.00133398	18.7143	0.283757	24.4741	1.32405	15.4673	0.00145789
292778	69920	69920_292778	Polr2i	Chr7 cM	Chr7:29931499-29932812(+)	polymerase (RNA) II (DNA directed) polypeptide I	Polr2i	Chr1 q21	RNA polymerase II subunit I	-0.0398863	0.00139111	-0.0994152	0.0431876	0.0136101	0.034525	0.0299097	0.0326133	0.00338269	0.96786	0.000887849	0.185426	-0.0665616	-0.0662766	-0.158037	-0.0207333	-0.0132109	0.0690588	-0.0407933	0.107108	0.147505	1	0.0208904	1	22	4	4.11690067493105e-06	0.000856597	9.31611	0.951964	0.107815	1.00108	12.6507	0.00545625
314304	171281	171281_314304	Acot3	Chr12 cM	Chr12:84098918-84107174(+)	acyl-CoA thioesterase 3	Acot3	Chr6 q31	acyl-CoA thioesterase 3	-0.139147	-0.10405	-0.301997	-0.0288071	0.0474974	0.101141	0.0972314	0.0880371	0.00339424	0.303589	0.00189659	0.743505	-0.23224	-0.302283	-0.492567	-0.201357	-0.046054	0.0941818	-0.111427	0.143742	0.147505	0.901459	0.0347073	1	18	4	0.0152836	0.00918272	38.76	0.000397195	68.5933	3.18403	10.1477	0.0173515
83583	14470	14470_83583	Rabac1	Chr7 cM	Chr7:24669175-24672153(-)	Rab acceptor 1 (prenylated)	Rabac1	Chr1 q21	Rab acceptor 1	-0.0483318	-0.113594	-0.158977	-0.0223727	0.0165009	0.0361	0.0334088	0.0341723	0.00340021	0.00165155	1.95008586155183e-06	0.512659	-0.0806731	-0.184348	-0.224456	-0.0893491	-0.0159905	-0.0428392	-0.0934966	0.0446037	0.147505	0.262307	0.000268039	1	22	4	0.00056682	0.00136414	20.1344	0.325304	11.2691	1.127	23.7072	2.87546325384654e-05
288906	19724	19724_288906	Rfx1	Chr8 cM	Chr8:84793463-84823621(+)	regulatory factor X, 1 (influences HLA class II expression)	Rfx1	Chr19 q11	regulatory factor X1	-0.0745547	-0.00525715	-0.126332	0.0080689	0.0254637	0.0459798	0.0467384	0.0545542	0.00341282	0.908971	0.00687253	0.882417	-0.124463	-0.0953759	-0.217937	-0.0988553	-0.0246467	0.0848616	-0.0347263	0.114993	0.147505	1	0.0769034	1	22	4	0.00275897	0.00302762	30.2928	0.0346952	29.9987	1.42855	8.56901	0.0356055
292073	50917	50917_292073	Galns	Chr8 cM	Chr8:123304981-123338202(-)	galactosamine (N-acetyl)-6-sulfatase	Galns	Chr19 q12	galactosamine (N-acetyl)-6-sulfatase	-0.138596	-0.0171597	-0.137822	0.207659	0.0473781	0.0900787	0.0864516	0.0958258	0.00344101	0.84892	0.11089	0.0302313	-0.231455	-0.193711	-0.307264	0.0198439	-0.0457367	0.159391	0.0316203	0.395474	0.147505	1	0.366904	1	21	4	0.0216893	0.0116331	47.8541	9.0392641641692e-05	66.916	3.02261	6.05616	0.10891
690254	69870	69870_690254	Polr3gl	Chr3 cM	Chr3:96485188-96501497(-)	polymerase (RNA) III (DNA directed) polypeptide G like	Polr3gl	Chr2 q34	RNA polymerase III subunit GL	-0.0596515	0.000148202	-0.0920583	-0.0103843	0.0204009	0.0470507	0.0471377	0.0415454	0.00345596	0.997487	0.0508239	0.802626	-0.0996365	-0.0920695	-0.184447	-0.0918118	-0.0196666	0.0923659	0.000329982	0.0710432	0.147505	1	0.241165	1	19	4	3.86955542197013e-06	0.00120435	18.7653	0.224565	0.077301	1.00077	6.30696	0.0975945
296637	227723	227723_296637	Prrc2b	Chr2 cM	Chr2:32041094-32124549(+)	proline-rich coiled-coil 2B	Prrc2b	Chr3 p12	proline-rich coiled-coil 2B	-0.0480554	-0.054025	-0.137462	0.0168543	0.0164353	0.0300348	0.0305293	0.0326953	0.00345661	0.0720592	6.71229237071001e-06	0.606206	-0.080268	-0.112892	-0.197298	-0.0472272	-0.0158428	0.00484223	-0.0776254	0.0809358	0.147505	0.693168	0.000682967	1	21	4	0.000422342	0.00119444	21.7235	0.195589	10.875	1.12202	20.7906	0.000116363
305310	75991	75991_305310	Slain2	Chr5 cM	Chr5:73071705-73136184(+)	SLAIN motif family, member 2	Slain2	Chr14 p11	SLAIN motif family, member 2	0.0480121	-0.0218525	0.0521343	-0.032484	0.0164217	0.0311397	0.0305974	0.0337692	0.00345903	0.482831	0.0884029	0.336079	0.0158261	-0.0828852	-0.00783539	-0.0986704	0.0801981	0.0391802	0.112104	0.0337024	0.147505	0.95722	0.326128	1	22	4	0	0.00123228	11.1064	0.889785	0	1	4.22711	0.237961
362402	232237	232237_362402	Fgd5	Chr6 cM	Chr6:91955859-92052985(+)	FYVE, RhoGEF and PH domain containing 5	Fgd5	Chr4 q34	FYVE, RhoGEF and PH domain containing 5	-0.065435	0.0121283	-0.0916714	0.134496	0.0223841	0.0504831	0.041967	0.0559208	0.00346367	0.81014	0.0289351	0.0161677	-0.109307	-0.0868167	-0.173925	0.0248928	-0.0215629	0.111073	-0.00941764	0.244098	0.147505	1	0.17759	1	22	4	0.000619214	0.0022849	17.0803	0.51759	7.64539	1.08278	8.73397	0.0330453
311881	30050	30050_311881	Fbxw2	Chr2 cM	Chr2:34694526-34716323(-)	F-box and WD-40 domain protein 2	Fbxw2	Chr3 p11	F-box and WD repeat domain containing 2	0.0393755	-0.0260825	0.0340016	-0.0101603	0.0134708	0.0295509	0.0302954	0.0285959	0.00346654	0.377437	0.261721	0.72236	0.0129732	-0.0840012	-0.0253764	-0.0662072	0.0657779	0.0318362	0.0933795	0.0458866	0.147505	0.933073	0.562154	1	22	4	0	0.000905497	9.21106	0.954651	0	1	3.78435	0.285712
362521	52076	52076_362521	Tmem38b	Chr4 cM	Chr4:53826045-53862019(+)	transmembrane protein 38B	Tmem38b	Chr5 q24	transmembrane protein 38B	-0.0542657	-0.0111695	-0.110189	0.0219309	0.0185699	0.0385211	0.0374946	0.0382931	0.00347531	0.771848	0.00329503	0.56684	-0.090662	-0.0866696	-0.183677	-0.0531221	-0.0178693	0.0643305	-0.0367005	0.0969839	0.147505	1	0.0484819	1	22	4	0	0.00176791	10.138	0.927309	0	1	9.42126	0.024184
296956	22214	22214_296956	Ube2h	Chr6 cM	Chr6:30211288-30304538(-)	ubiquitin-conjugating enzyme E2H	Ube2h	Chr4 q22	ubiquitin-conjugating enzyme E2H	0.0505062	0.0279134	0.133829	0.0402085	0.0172868	0.029079	0.0307259	0.0331346	0.00348178	0.337098	1.327210879757e-05	0.224943	0.0166246	-0.0290805	0.0736072	-0.0247342	0.0843878	0.0849072	0.194051	0.105151	0.147505	0.912131	0.00107838	1	19	4	0	0.00100371	11.2595	0.733993	0	1	23.0665	3.91138307452857e-05
365385	18362	18362_365385	Or13a28	Chr7 cM	Chr7:140217616-140218551(+)	olfactory receptor family 13 subfamily A member 28	Or13a26c	Chr1 q41	olfactory receptor family 13 subfamily A member 26C	-0.162421	-0.0159587	0.377504	-0.477021	0.0556176	0.135778	0.413035	0.416781	0.00349682	0.906436	0.36073	0.252401	-0.271429	-0.282078	-0.43203	-1.2939	-0.0534122	0.250161	1.18704	0.339854	0.147505	1	0.656719	1	11	4	0.0059639	0.00893792	10.0935	0.183336	35.2323	1.54398	2.19869	0.532206
246282	109910	109910_246282	Zfp91	Chr19 cM	Chr19:12744384-12773490(-)	zinc finger protein 91	Zfp91	Chr1 q43	zinc finger protein 91	0.0387169	0.0529659	0.0790984	0.009733	0.0132581	0.026156	0.0271842	0.0254181	0.00349745	0.042867	0.00361754	0.701782	0.0127316	0.00170117	0.0258183	-0.0400856	0.0647022	0.104231	0.132378	0.0595516	0.147505	0.612476	0.0510854	1	18	4	6.51084787016121e-05	0.00074557	12.5499	0.562233	2.77284	1.02852	9.22432	0.0264524
301343	214895	214895_301343	Lman2l	Chr1 cM	Chr1:36458952-36484352(-)	lectin, mannose-binding 2-like	Lman2l	Chr9 q21	lectin, mannose-binding 2-like	-0.0824594	-0.0102508	-0.0785677	0.0215633	0.0282403	0.0560889	0.0542217	0.0601756	0.00350118	0.854987	0.147335	0.720089	-0.137809	-0.120183	-0.18484	-0.0963787	-0.0271095	0.0996815	0.0277048	0.139505	0.147505	1	0.423308	1	21	4	0.00678205	0.00419127	42.3041	0.00060609	58.3873	2.40312	2.16437	0.539
293704	107328	107328_293704	Trpt1	Chr19 cM	Chr19:6973499-6976414(+)	tRNA phosphotransferase 1	Trpt1	Chr1 q43	tRNA phosphotransferase 1	-0.0761813	-0.0193191	-0.131419	0.0185136	0.0260919	0.0527536	0.0492669	0.0566693	0.00350332	0.714206	0.00764225	0.743898	-0.12732	-0.122714	-0.22798	-0.0925562	-0.0250422	0.0840761	-0.0348571	0.129583	0.147505	1	0.0814362	1	22	4	0.00370455	0.00351701	29.6336	0.0411642	35.6077	1.55298	7.39931	0.0602028
64533	103711	103711_64533	Pnpo	Chr11 cM	Chr11:96828651-96834812(-)	pyridoxine 5'-phosphate oxidase	Pnpo	Chr10	pyridoxamine 5'-phosphate oxidase	0.0554979	-0.0763762	0.0603197	-0.0110869	0.0190116	0.0381368	0.0392404	0.0353603	0.00350969	0.0452105	0.124248	0.75387	0.0182359	-0.151123	-0.01659	-0.0803918	0.0927599	-0.00162947	0.137229	0.058218	0.147505	0.620119	0.388944	1	18	4	0	0.00145405	6.61981	0.948377	0	1	13.7721	0.00323234
684112	70661	70661_684112	Sik3	Chr9 cM	Chr9:45924118-46135492(+)	SIK family kinase 3	Sik3	Chr8	SIK family kinase 3	-0.0483245	0.0467578	-0.0840411	0.0156927	0.0165559	0.0327793	0.0361937	0.0297556	0.00351294	0.15374	0.0202341	0.597925	-0.0807734	-0.0174884	-0.154979	-0.0426272	-0.0158756	0.111004	-0.0131026	0.0740127	0.147505	0.812277	0.145168	1	18	4	3.94251576508505e-06	0.00100409	11.2445	0.666731	0.122925	1.00123	15.098	0.00173482
29745	20355	20355_29745	Sema4f	Chr6 cM	Chr6:82888865-82916724(-)	sema domain, immunoglobulin domain (Ig), TM domain, and short cytoplasmic domain	Sema4f	Chr4 q34	ssemaphorin 4F	-0.133131	-0.0146184	-0.259111	0.0259062	0.0456125	0.0895551	0.0879795	0.0940181	0.00351457	0.870335	0.00322815	0.782898	-0.22253	-0.190143	-0.431548	-0.158366	-0.0437319	0.160906	-0.0866747	0.210178	0.147505	1	0.0478743	1	21	4	0.0252069	0.011316	72.041	9.57516433533844e-09	81.8846	5.52017	9.32305	0.0252903
362084	227624	227624_362084	Rabl6	Chr2 cM	Chr2:25473029-25498493(-)	RAB, member RAS oncogene family-like 6	Rabl6	Chr3 p13	RAB, member RAS oncogene family-like 6	-0.0640085	0.0294292	-0.100892	0.100535	0.0219367	0.0397581	0.0393993	0.0437634	0.00352437	0.459174	0.0104441	0.0216047	-0.107004	-0.0484951	-0.178114	0.0147606	-0.0210132	0.107354	-0.0236713	0.18631	0.147541	0.954156	0.0987756	1	19	4	0.00238351	0.00216729	26.8837	0.0296987	42.2789	1.73247	11.997	0.0073934
246757	231003	231003_246757	Klhl17	Chr4 cM	Chr4:156313792-156319314(-)	kelch-like 17	Klhl17	Chr5 q36	kelch-like family member 17	-0.047401	-0.0827186	-0.0797181	-0.0742549	0.0162703	0.0357342	0.0345869	0.0367306	0.00357587	0.0206222	0.0211741	0.0432171	-0.0792903	-0.152756	-0.147507	-0.146246	-0.0155117	-0.0126809	-0.0119291	-0.00226414	0.14894	0.522598	0.149059	1	21	4	0	0.00135291	15.0662	0.590715	0	1	12.9098	0.00483585
498726	328234	328234_498726	Rnf182	Chr13 cM	Chr13:43769186-43824421(+)	ring finger protein 182	Rnf182	Chr17 p14	ring finger protein 182	-0.0676927	-0.121505	-0.173738	0.025447	0.0232354	0.0499288	0.0507743	0.049224	0.00357587	0.0149514	0.000622148	0.605182	-0.113233	-0.219363	-0.273254	-0.0710303	-0.0221521	-0.0236458	-0.0742222	0.121924	0.14894	0.492231	0.0167949	1	21	4	0	0.00301762	11.3523	0.837672	0	1	12.8981	0.00486226
310538	329679	329679_310538	Fnip2	Chr3 cM	Chr3:79363281-79475103(-)	folliculin interacting protein 2	Fnip2	Chr2 q33	folliculin interacting protein 2	-0.134572	0.131348	-0.201184	0.0357602	0.0462348	0.0915877	0.0857087	0.0997458	0.0036071	0.151538	0.0189101	0.71996	-0.225191	-0.048161	-0.36917	-0.159738	-0.0439535	0.310856	-0.0331979	0.231258	0.149863	0.809067	0.139939	1	20	4	0.0240939	0.0109181	71.041	6.55306119314798e-09	83.3579	6.00886	9.77342	0.0205937
363112	244958	244958_363112	Mrap2	Chr9 cM	Chr9:87026359-87066098(+)	melanocortin 2 receptor accessory protein 2	Mrap2	Chr8 q31	melanocortin 2 receptor accessory protein 2	-0.0711881	0.0516747	-0.236743	0.148543	0.0244755	0.0515749	0.0484535	0.0621092	0.00363115	0.316375	1.02911482538314e-06	0.0167732	-0.119159	-0.0494103	-0.33171	0.0268111	-0.023217	0.15276	-0.141776	0.270275	0.150215	0.910921	0.000174992	1	19	4	0.00052861	0.00285728	14.9256	0.45679	6.25015	1.06667	24.0929	2.38886694593702e-05
310756	17454	17454_310756	Mov10	Chr3 cM	Chr3:104702152-104725879(-)	Mov10 RISC complex RNA helicase	Mov10	Chr2 q34	Mov10 RNA helicase	-0.0584322	-0.0337533	-0.153311	0.0526209	0.0200914	0.0448421	0.0447606	0.0455588	0.00363379	0.451621	0.000614517	0.248086	-0.0978106	-0.121642	-0.24104	-0.0366727	-0.0190538	0.0541355	-0.0655815	0.141914	0.150215	0.950374	0.0167251	1	22	4	0	0.00193068	11.9697	0.848797	0	1	12.8792	0.00490531
305120	231571	231571_305120	Rpap2	Chr5 cM	Chr5:107745239-107809704(+)	RNA polymerase II associated protein 2	Rpap2	Chr14 p22	RNA polymerase II associated protein 2	0.0496664	-0.0416191	0.0472052	-0.0237305	0.0171051	0.039577	0.0395748	0.0407119	0.00368893	0.292983	0.232945	0.559969	0.0161411	-0.119189	-0.0303601	-0.103524	0.0831918	0.0359503	0.12477	0.0560633	0.151617	0.895895	0.530103	1	22	4	0.000945529	0.00160789	26.2357	0.0944889	18.503	1.22704	4.12518	0.24826
60356	246277	246277_60356	Csad	Chr15 cM	Chr15:102085432-102112685(-)	cysteine sulfinic acid decarboxylase	Csad	Chr7 q36	cysteine sulfinic acid decarboxylase	-0.0751098	0.00898423	-0.0487063	-0.00213095	0.0258713	0.0471448	0.044765	0.0534591	0.00369357	0.848865	0.276575	0.968204	-0.125817	-0.0834179	-0.136444	-0.106909	-0.024403	0.101386	0.0390315	0.102647	0.151617	1	0.577488	1	22	4	0.00455297	0.00309803	42.2688	0.00101416	52.4189	2.10167	1.54293	0.672398
301245	28064	28064_301245	Yipf3	Chr17 cM	Chr17:46559019-46563474(+)	Yip1 domain family, member 3	Yipf3	Chr9 q12	Yip1 domain family, member 3	-0.0510394	-0.0693741	-0.0523379	0.0380426	0.0175835	0.0335821	0.0330025	0.0358821	0.00369973	0.0388465	0.112767	0.289048	-0.0855023	-0.135194	-0.117022	-0.032285	-0.0165764	-0.00355448	0.0123457	0.10837	0.151617	0.609643	0.370218	1	22	4	0.000651826	0.00140707	24.9974	0.124987	14.4204	1.1685	6.84832	0.0768927
293052	57444	57444_293052	Isg20	Chr7 cM	Chr7:78563172-78570144(+)	interferon-stimulated protein	Isg20	Chr1 q31	interferon stimulated exonuclease gene 20	0.062221	-0.0344265	-0.0325601	0.13552	0.0214386	0.0559506	0.0639152	0.0645034	0.00370448	0.538355	0.610454	0.0356427	0.0202021	-0.144088	-0.157832	0.00909601	0.10424	0.0752346	0.0927114	0.261945	0.151617	0.969747	0.833098	1	21	4	0.000633771	0.00270094	16.5033	0.488479	6.41228	1.06852	10.2676	0.0164235
300782	69882	69882_300782	Ints14	Chr9 cM	Chr9:64868187-64894260(+)	integrator complex subunit 14	Ints14	Chr8 q24	integrator complex subunit 14	0.0455363	0.0271048	0.014697	0.00463706	0.0156996	0.0277567	0.0267419	0.0338865	0.00372609	0.328809	0.582601	0.891156	0.0147655	-0.0272972	-0.037716	-0.0617792	0.076307	0.0815069	0.0671101	0.0710533	0.151825	0.910921	0.813186	1	22	4	0	0.000934044	17.6161	0.4812	0	1	1.02489	0.795231
304298	17425	17425_304298	Foxk1	Chr5 cM	Chr5:142387252-142447766(+)	forkhead box K1	Foxk1	Chr12 q11	forkhead box K1	-0.0644071	-0.0599679	-0.117919	-0.0172272	0.022207	0.0502848	0.0491895	0.0497995	0.00372796	0.23304	0.0165193	0.729394	-0.107932	-0.158524	-0.214329	-0.114833	-0.0208822	0.0385886	-0.0215092	0.0803781	0.151825	0.874194	0.130282	1	22	4	0.00312585	0.00273309	26.6242	0.0863194	39.4893	1.6526	6.74858	0.080358
29421	22275	22275_29421	Urod	Chr4 cM	Chr4:116847162-116851610(-)	uroporphyrinogen decarboxylase	Urod	Chr5 q36	uroporphyrinogen decarboxylase	-0.065367	-0.0127755	-0.155014	0.0102235	0.0226015	0.0489261	0.0472868	0.0461277	0.00382613	0.794002	0.00104484	0.824599	-0.109665	-0.108669	-0.247695	-0.0801851	-0.0210688	0.083118	-0.0623336	0.100632	0.155439	1	0.0231947	1	22	4	0.00311692	0.00247803	30.595	0.0320483	44.4236	1.79932	12.4307	0.00604447
304971	641376	641376_304971	Tomm40l	Chr1 cM	Chr1:171043579-171050020(-)	translocase of outer mitochondrial membrane 40-like	Tomm40l	Chr13 q24	translocase of outer mitochondrial membrane 40 like	-0.0402011	0.0349727	-0.0847543	0.0459507	0.0139172	0.0295067	0.0271019	0.0306481	0.00386972	0.235919	0.00176452	0.133796	-0.0674782	-0.0228592	-0.137873	-0.0141185	-0.0129239	0.0928047	-0.0316356	0.10602	0.156585	0.877666	0.033148	1	20	4	5.64032236452646e-06	0.000936307	16.7616	0.401183	0.18726	1.00188	14.8085	0.00198782
29430	15114	15114_29430	Hap1	Chr11 cM	Chr11:100238153-100246954(-)	huntingtin-associated protein 1	Hap1	Chr10 q31	huntingtin-associated protein 1	-0.198097	-0.00434698	-0.33253	0.0811463	0.0685859	0.135	0.13214	0.144369	0.00387332	0.974313	0.0118527	0.574064	-0.332523	-0.268942	-0.591519	-0.201811	-0.0636707	0.260248	-0.0735406	0.364104	0.156585	1	0.10666	1	22	4	0.0600072	0.025621	94.8572	1.91842713776993e-12	84.0533	6.27088	6.67308	0.0830811
291939	109136	109136_291939	Mmaa	Chr8 cM	Chr8:79990227-80021566(-)	methylmalonic aciduria (cobalamin deficiency) type A	Mmaa	Chr19 q11	metabolism of cobalamin associated A	-0.0880966	-0.00286752	-0.143245	0.0437534	0.030524	0.0667127	0.0586175	0.0706118	0.00389993	0.965715	0.0145368	0.535499	-0.147923	-0.133622	-0.258133	-0.0946432	-0.0282707	0.127887	-0.0283564	0.18215	0.157275	1	0.120775	1	21	4	0.00750305	0.0048091	38.5676	0.00205226	57.4561	2.35052	6.36958	0.0949504
58961	54375	54375_58961	Azin1	Chr15 cM	Chr15:38487671-38519510(-)	antizyme inhibitor 1	Azin1	Chr7 q22	antizyme inhibitor 1	0.0795027	-0.0154536	0.114859	-0.077056	0.02759	0.0546262	0.0531405	0.0578606	0.00395685	0.777256	0.0306631	0.182941	0.0254274	-0.122519	0.0107053	-0.190461	0.133578	0.0916117	0.219012	0.0363486	0.159181	1	0.183979	1	22	4	0.00786193	0.00425278	45.9581	0.000300881	64.3104	2.80194	5.60311	0.1326
361035	56335	56335_361035	Mettl3	Chr14 cM	Chr14:52532298-52542585(-)	methyltransferase 3, N6-adenosine-methyltransferase complex catalytic subunit	Mettl3	Chr15 p14	methyltransferase 3, N6-adenosine-methyltransferase complex catalytic subunit	-0.0493455	0.0348221	-0.08396	0.0195027	0.0171402	0.0352878	0.0317159	0.0380285	0.00399021	0.323739	0.00811494	0.60806	-0.0829396	-0.0343407	-0.146122	-0.0550317	-0.0157513	0.103985	-0.0217979	0.0940371	0.160133	0.910921	0.0844999	1	22	4	0.000821178	0.00139141	21.968	0.233408	18.6619	1.22944	10.5105	0.0146898
309595	240087	240087_309595	Mdc1	Chr17 cM	Chr17:36152407-36170562(+)	mediator of DNA damage checkpoint 1	Mdc1	Chr20 p12	mediator of DNA damage checkpoint 1	-0.0510559	0.0334245	-0.0823276	0.0533401	0.0177535	0.0397111	0.0367363	0.0396967	0.00402983	0.399961	0.0250231	0.179049	-0.0858522	-0.0444079	-0.154329	-0.0244641	-0.0162596	0.111257	-0.0103259	0.131144	0.161014	0.939339	0.163402	1	20	4	0.000393257	0.00131232	15.9862	0.453926	8.81118	1.09663	6.67537	0.0829971
314228	75627	75627_314228	Snapc1	Chr12 cM	Chr12:74011255-74035740(+)	small nuclear RNA activating complex, polypeptide 1	Snapc1	Chr6 q24	small nuclear RNA activating complex, polypeptide 1	-0.0668578	0.0342823	-0.0381423	-0.0106413	0.0232494	0.0435353	0.0421194	0.04638	0.00403169	0.431012	0.36516	0.81853	-0.112426	-0.0510453	-0.120695	-0.101544	-0.0212897	0.11961	0.0444101	0.0802619	0.161014	0.94694	0.660845	1	21	4	0.00239966	0.00251618	25.7774	0.078612	32.4273	1.47989	2.51249	0.473039
317189	54004	54004_317189	Diaph2	ChrX cM	ChrX:128650491-129366583(+)	diaphanous related formin 2	Diaph2	ChrX q31	diaphanous-related formin 2	-0.112968	0.0472339	-0.230285	0.0824956	0.0393605	0.0583574	0.0478945	0.0713113	0.00410365	0.418291	1.5232462354234e-06	0.247339	-0.190113	-0.0671445	-0.324156	-0.057272	-0.0358227	0.161612	-0.136413	0.222263	0.163492	0.945188	0.000224325	1	11	4	0	0.00239298	4.90234	0.67188	0	1	44.4309	1.22233329979116e-09
361626	233724	233724_361626	Tmem41b	Chr7 cM	Chr7:109571394-109586136(-)	transmembrane protein 41B	Tmem41b	Chr1 q33	transmembrane protein 41B	0.0410092	0.0519943	0.0854634	-0.0118987	0.0142987	0.0299275	0.0294072	0.0309349	0.00413018	0.0823276	0.00365841	0.700506	0.0129843	-0.00666266	0.0278263	-0.0725299	0.0690341	0.110651	0.1431	0.0487325	0.163642	0.704418	0.0513985	1	22	4	0.000154584	0.00104074	20.6617	0.296825	4.44177	1.04648	8.92491	0.0303061
83842	74114	74114_83842	Crot	Chr5 cM	Chr5:9016033-9047324(-)	carnitine O-octanoyltransferase	Crot	Chr4 q12	carnitine O-octanoyltransferase	-0.046193	0.0853173	-0.0112158	0.0272985	0.0161066	0.043588	0.0402827	0.0369463	0.00413144	0.0503051	0.780685	0.459987	-0.0777614	-0.000113482	-0.0901684	-0.045115	-0.0146246	0.170748	0.0677369	0.0997119	0.163642	0.636644	0.928044	1	21	4	3.50249321551616e-07	0.00126507	19.4871	0.301299	0.00732927	1.00007	7.39395	0.060347
500219	243499	243499_500219	Lrrtm4	Chr6 cM	Chr6:79995860-80787124(+)	leucine rich repeat transmembrane neuronal 4	Lrrtm4	Chr4 q34	leucine rich repeat transmembrane neuronal 4	-0.0863356	0.0423723	-0.138931	0.0781807	0.0301082	0.060232	0.0530992	0.0668722	0.00413719	0.481754	0.00888516	0.242361	-0.145347	-0.0756803	-0.243003	-0.0528865	-0.0273245	0.160425	-0.0348584	0.209248	0.163642	0.95722	0.0893065	1	20	4	0.00386248	0.00386021	25.1965	0.0664356	36.4924	1.57461	8.64929	0.0343361
65037	17289	17289_65037	Mertk	Chr2 cM	Chr2:128540876-128644814(+)	MER proto-oncogene tyrosine kinase	Mertk	Chr3 q36	MER proto-oncogene, tyrosine kinase	-0.113238	0.0468895	-0.0388326	-0.086812	0.0395143	0.0728473	0.0705346	0.0818268	0.00416013	0.51979	0.581944	0.288725	-0.190685	-0.0958885	-0.177078	-0.24719	-0.0357917	0.189668	0.0994126	0.0735656	0.164156	0.966475	0.8128	1	21	4	0.0123459	0.00754276	39.1454	0.00170569	61.9445	2.62774	3.16156	0.36738
29215	11847	11847_29215	Arg2	Chr12 cM	Chr12:79177562-79203075(+)	arginase type II	Arg2	Chr6 q24	arginase 2	0.148987	-0.0471438	0.0573337	-0.285081	0.0520166	0.103885	0.103144	0.116055	0.00418044	0.649966	0.578306	0.014032	0.047036	-0.250754	-0.144825	-0.512544	0.250937	0.156466	0.259492	-0.0576187	0.164564	0.993011	0.810543	0.984865	22	4	0.0270871	0.0145412	51.9259	3.84084613376217e-05	66.7758	3.00986	6.42027	0.0928605
290640	270058	270058_290640	Map1s	Chr8 cM	Chr8:71358618-71370173(+)	microtubule-associated protein 1S	Map1s	Chr16 p14	microtubule-associated protein 1S	-0.0416005	-0.0611333	-0.0915634	0.0335357	0.0145281	0.0315732	0.0295847	0.0299977	0.00419045	0.0528383	0.00196839	0.263592	-0.0700751	-0.123016	-0.149548	-0.0252588	-0.013126	0.00074903	-0.0335785	0.0923302	0.164565	0.645319	0.0353667	1	22	4	0.000135545	0.00110067	23.9104	0.157986	3.47703	1.03602	12.0496	0.00721523
681418	68342	68342_681418	Ndufb10	Chr17 cM	Chr17:24941034-24943397(-)	NADH:ubiquinone oxidoreductase subunit B10	Ndufb10	Chr10 q12	NADH:ubiquinone oxidoreductase subunit B10	-0.0417173	0.00154726	-0.0953613	0.0283209	0.0145847	0.0297195	0.0307371	0.0279517	0.00423172	0.958479	0.00191906	0.31096	-0.0703028	-0.0567019	-0.155605	-0.0264634	-0.0131319	0.0597964	-0.0351177	0.0831053	0.164977	1	0.0347073	1	21	4	3.93263493608211e-07	0.000756187	17.1296	0.445618	0.0128815	1.00013	11.8842	0.00779042
29660	93843	93843_29660	Pnck	ChrX cM	ChrX:72699600-72703723(-)	pregnancy upregulated non-ubiquitously expressed CaM kinase	Pnck	ChrX	pregnancy up-regulated nonubiquitous CaM kinase	-0.208325	-0.00435971	-0.370525	0.0386139	0.0728479	0.13969	0.140567	0.147684	0.00424005	0.975102	0.00839045	0.793735	-0.351104	-0.278148	-0.646031	-0.250841	-0.0655459	0.269428	-0.0950198	0.328069	0.164977	1	0.0862256	1	21	4	0.0673807	0.0280267	76.8714	1.3709639595612e-09	91.0787	11.2091	7.40271	0.0601116
289144	12301	12301_289144	Cacybp	Chr1 cM	Chr1:160029937-160040445(-)	calcyclin binding protein	Cacybp	Chr13 q22	calcyclin binding protein	0.0502201	0.0432015	0.0891301	-0.0259221	0.0175654	0.0334025	0.0338346	0.0325366	0.00424938	0.195885	0.00843143	0.425621	0.0157925	-0.0222661	0.0228155	-0.0896927	0.0846477	0.108669	0.155445	0.0378484	0.164977	0.842897	0.0865912	1	21	4	0	0.00114346	10.2926	0.890894	0	1	9.58403	0.022454
304850	19821	19821_304850	Rnf2	Chr1 cM	Chr1:151345149-151376747(-)	ring finger protein 2	Rnf2	Chr13 q21	ring finger protein 2	0.0590037	-0.0248221	0.0822261	-0.0439493	0.0206402	0.043746	0.0383034	0.0467562	0.00425413	0.570433	0.0318167	0.347235	0.0185496	-0.110563	0.00715283	-0.13559	0.0994577	0.0609186	0.157299	0.0476912	0.164977	0.974822	0.187228	1	20	4	0.00167439	0.00206038	25.9698	0.0544547	28.2443	1.39362	5.80491	0.121497
58953	29859	29859_58953	Sult4a1	Chr15 cM	Chr15:83960298-83989955(-)	sulfotransferase family 4A, member 1	Sult4a1	Chr7	sulfotransferase family 4A, member 1	0.120705	-0.0600295	0.249518	0.00556148	0.0422259	0.0810405	0.0799824	0.0746429	0.0042559	0.458855	0.00181061	0.940606	0.0379433	-0.218866	0.0927551	-0.140736	0.203466	0.098807	0.40628	0.151859	0.164977	0.954156	0.0336688	1	18	4	0.0119791	0.00684083	60.5072	9.55749077467372e-08	73.7948	3.81604	15.7531	0.0012741
171525	27015	27015_171525	Polk	Chr13 cM	Chr13:96617198-96679087(-)	polymerase (DNA directed), kappa	Polk	Chr2 q12	DNA polymerase kappa	-0.057206	-0.00753769	-0.111633	-0.0306838	0.0200194	0.0394268	0.0332506	0.0427973	0.0042695	0.848383	0.000786973	0.473401	-0.0964432	-0.0848129	-0.176803	-0.114565	-0.0179687	0.0697375	-0.0464634	0.0531973	0.164977	1	0.0193275	1	22	4	0.000544251	0.00162594	24.1335	0.150703	9.81696	1.10886	14.0239	0.00287277
299810	64050	64050_299810	Yeats4	Chr10 cM	Chr10:117051126-117060412(-)	YEATS domain containing 4	Yeats4	Chr7 q22	YEATS domain containing 4	0.0447099	0.0252184	0.087582	-0.0158064	0.0156469	0.0318471	0.0305818	0.0326594	0.00427096	0.428443	0.00418513	0.628403	0.0140425	-0.0372008	0.0276428	-0.0798175	0.0753773	0.0876376	0.147521	0.0482048	0.164977	0.94694	0.0565621	1	21	4	2.32197702031286e-06	0.0012275	18.5705	0.353735	0.0564194	1.00056	8.2302	0.0414863
295922	56428	56428_295922	Mtch2	Chr2 cM	Chr2:90677499-90697154(+)	mitochondrial carrier 2	Mtch2	Chr3 q24	mitochondrial carrier 2	0.0602597	0.0556146	0.0831019	0.0220732	0.0210961	0.0426588	0.0424325	0.0444056	0.00428424	0.192333	0.0501771	0.619132	0.0189121	-0.0279951	-6.41962e-05	-0.0649602	0.101607	0.139224	0.166268	0.109107	0.165104	0.840468	0.240244	1	22	4	0.00302756	0.00241956	32.9851	0.0167597	43.0214	1.75505	5.08779	0.165481
315145	213956	213956_315145	Fam83f	Chr15 cM	Chr15:80556048-80584626(+)	family with sequence similarity 83, member F	Fam83f	Chr7 q34	family with sequence similarity 83, member F	0.058342	-0.0236957	0.0053125	0.0826578	0.020462	0.0605127	0.0505531	0.0635287	0.00435489	0.695366	0.916306	0.193221	0.0182373	-0.142298	-0.0937697	-0.0418562	0.0984468	0.0949069	0.104395	0.207172	0.167435	0.997385	0.987711	1	20	4	2.2539013659256e-06	0.00225346	18.0408	0.321513	0.0255578	1.00026	6.68947	0.0824823
498911	17752	17752_498911	Mt4	Chr8 cM	Chr8:94863832-94865659(+)	metallothionein 4	Mt4	Chr19 p12	metallothionein 4	0.0665565	0.171651	0.127054	0.122706	0.0233611	0.0634643	0.0431276	0.0602685	0.00438525	0.00683696	0.00321905	0.0417512	0.0207696	0.047263	0.0425257	0.00458209	0.112343	0.296038	0.211583	0.24083	0.167547	0.381036	0.0478733	1	16	4	4.62912056388614e-06	0.00225652	17.5396	0.130401	0.0651614	1.00065	14.7764	0.00201806
303488	15410	15410_303488	Hoxb3	Chr11 cM	Chr11:96214152-96238756(+)	homeobox B3	Hoxb3	Chr10 q26	homeo box B3	0.0427924	0.0153973	-0.0587666	0.141678	0.0150208	0.0500264	0.0417217	0.0525907	0.0043873	0.758247	0.158972	0.00706074	0.0133522	-0.0826527	-0.14054	0.0386017	0.0722325	0.113447	0.0230065	0.244753	0.167547	1	0.438623	0.834758	15	4	0	0.00188036	4.62696	0.94788	0	1	12.1238	0.00697091
296099	27223	27223_296099	Trp53bp1	Chr2 cM	Chr2:121023762-121101888(-)	transformation related protein 53 binding protein 1	Tp53bp1	Chr3 q35	tumor protein p53 binding protein 1	-0.0486911	0.0102701	-0.0907215	0.00820218	0.0170998	0.0335402	0.035067	0.0362625	0.0044069	0.759451	0.00967913	0.821054	-0.0822061	-0.0554675	-0.159452	-0.062871	-0.0151761	0.0760077	-0.0219913	0.0792754	0.167547	1	0.0945116	1	22	4	0.000613673	0.0014809	22.5404	0.208875	12.6069	1.14425	9.61568	0.0221321
338457	81897	81897_338457	Tlr9	Chr9 cM	Chr9:106099797-106104075(+)	toll-like receptor 9	Tlr9	Chr8	toll-like receptor 9	0.069209	-0.0860718	-0.00449579	0.001979	0.024307	0.0781432	0.040634	0.0643291	0.00440936	0.270695	0.911901	0.975458	0.0215682	-0.23923	-0.084137	-0.124104	0.11685	0.0670859	0.0751454	0.128062	0.167547	0.889864	0.985965	1	16	4	2.42583948262635e-07	0.00192769	13.9933	0.301138	0.00331921	1.00003	3.64818	0.302046
25273	319757	319757_25273	Smo	Chr6 cM	Chr6:29735502-29761364(+)	smoothened, frizzled class receptor	Smo	Chr4 q22	smoothened, frizzled class receptor	-0.278707	0.147962	-0.523617	0.126036	0.0979219	0.19554	0.189936	0.207938	0.00442423	0.449239	0.00583692	0.544432	-0.47063	-0.235289	-0.895885	-0.281515	-0.0867834	0.531212	-0.151349	0.533588	0.167547	0.950025	0.0693618	1	22	4	0.149618	0.0538027	425.059	5.37065553373036e-79	95.4219	21.843	9.82057	0.0201546
363227	109019	109019_363227	Nabp1	Chr1 cM	Chr1:51505021-51517584(-)	nucleic acid binding protein 1	Nabp1	Chr9 q22	nucleic acid binding protein 1	-0.0739152	0.00973355	-0.0484005	0.0149649	0.0259713	0.0583307	0.0550909	0.0575574	0.00442673	0.867473	0.379641	0.794865	-0.124818	-0.104592	-0.156377	-0.0978457	-0.0230124	0.12406	0.0595757	0.127775	0.167547	1	0.67258	1	21	4	0.00142784	0.00338101	21.9412	0.186992	13.0288	1.14981	1.07681	0.782675
140942	74747	74747_140942	Ddit4	Chr10 cM	Chr10:59785497-59787592(-)	DNA-damage-inducible transcript 4	Ddit4	Chr20 q11	DNA-damage-inducible transcript 4	-0.12737	-0.0530474	-0.305002	-0.014408	0.0447561	0.08866	0.0846833	0.0956022	0.0044289	0.549624	0.000316164	0.880206	-0.215091	-0.226818	-0.470978	-0.201785	-0.0396501	0.120723	-0.139026	0.172969	0.167547	0.971248	0.0103336	1	22	4	0.0234764	0.0108734	64.6145	3.59988238333428e-07	76.5805	4.26995	14.3671	0.00244577
140668	76408	76408_140668	Abcc3	Chr11 cM	Chr11:94234121-94283823(-)	ATP-binding cassette, sub-family C member 3	Abcc3	Chr10 q26	ATP binding cassette subfamily C member 3	0.10297	-0.0504163	-0.0794868	-0.0587928	0.0362016	0.0664882	0.0596969	0.072432	0.00445006	0.448287	0.183023	0.416965	0.0320166	-0.180731	-0.196491	-0.200757	0.173924	0.0798983	0.037517	0.0831712	0.167962	0.949775	0.469118	1	22	4	0.0073213	0.00532366	31.7727	0.0233892	51.2189	2.04997	3.36871	0.338194
297498	58799	58799_297498	Crbn	Chr6 cM	Chr6:106757162-106777038(-)	cereblon	Crbn	Chr4 q41	cereblon	0.0377435	0.0418888	0.0829888	0.00787616	0.0132741	0.02772	0.0265287	0.0281067	0.00446351	0.130753	0.00175841	0.779306	0.0117268	-0.0124414	0.0309935	-0.0472119	0.0637602	0.0962189	0.134984	0.0629642	0.168085	0.788449	0.0330709	1	22	4	0	0.000850379	12.9426	0.794969	0	1	10.3779	0.0156128
364208	380686	380686_364208	Cnrip1	Chr11 cM	Chr11:17001859-17029372(+)	cannabinoid receptor interacting protein 1	Cnrip1	Chr14 q22	cannabinoid receptor interacting protein 1	0.0823016	-0.0939171	0.10683	-0.0570545	0.0289889	0.0538534	0.0497651	0.0632502	0.00452447	0.0811691	0.0318176	0.367033	0.0254844	-0.199468	0.00929265	-0.181023	0.139119	0.0116335	0.204368	0.0669136	0.169992	0.703978	0.187228	1	19	4	0.00455146	0.003504	28.3395	0.0195379	49.9757	1.99903	8.44987	0.0375741
24552	17436	17436_24552	Me1	Chr9 cM	Chr9:86463416-86577967(-)	malic enzyme 1, NADP(+)-dependent, cytosolic	Me1	Chr8 q31	malic enzyme 1	0.108026	-0.0103312	0.16126	-0.0211066	0.0381021	0.0736256	0.0729102	0.0788453	0.00458018	0.888406	0.0269834	0.788933	0.033347	-0.154635	0.0183583	-0.175641	0.182704	0.133972	0.304161	0.133427	0.171275	1	0.171244	1	21	4	0.014881	0.00757868	58.2123	2.06656014006693e-06	72.5652	3.64501	5.37969	0.146014
303348	237877	237877_303348	Atad5	Chr11 cM	Chr11:79980226-80026620(+)	ATPase family, AAA domain containing 5	Atad5	Chr10 q25	ATPase family, AAA domain containing 5	-0.127106	-0.106888	-0.274986	0.0601947	0.0448322	0.0775136	0.0623399	0.0748366	0.00458037	0.167907	1.02859184686287e-05	0.421196	-0.214976	-0.258812	-0.39717	-0.0864824	-0.0392367	0.0450356	-0.152802	0.206872	0.171275	0.823507	0.000929195	1	14	4	0.00350594	0.00462037	13.6568	0.18923	34.2016	1.51979	20.9199	0.000109385
287420	237823	237823_287420	Pfas	Chr11 cM	Chr11:68876527-68899286(-)	phosphoribosylformylglycinamidine synthase (FGAR amidotransferase)	Pfas	Chr10 q24	phosphoribosylformylglycinamidine synthase	-0.0849838	0.00695229	-0.214573	-0.0143993	0.0299839	0.0566448	0.0553327	0.0614675	0.00459247	0.902317	0.000105374	0.814785	-0.143751	-0.10407	-0.323023	-0.134873	-0.0262163	0.117974	-0.106123	0.106075	0.171275	1	0.00488368	1	19	4	0.00556864	0.00421007	29.2841	0.0147813	50.3394	2.01367	17.2884	0.000616474
304302	231861	231861_304302	Tnrc18	Chr5 cM	Chr5:142710416-142803417(-)	trinucleotide repeat containing 18	Tnrc18	Chr12 p11	trinucleotide repeat containing 18	-0.0794298	0.0261325	-0.0826816	0.0336474	0.0280297	0.0542476	0.0498096	0.0620305	0.00460015	0.63	0.0969241	0.58752	-0.134367	-0.0801908	-0.180307	-0.0879301	-0.0244927	0.132456	0.0149435	0.155225	0.171275	0.989307	0.3424	1	21	4	0.00445455	0.00352435	31.3457	0.0181225	44.405	1.79872	3.79675	0.284265
24225	12064	12064_24225	Bdnf	Chr2 cM	Chr2:109505045-109557352(+)	brain derived neurotrophic factor	Bdnf	Chr3 q34	brain-derived neurotrophic factor	0.196615	-0.108467	0.2815	0.0260249	0.0694253	0.138052	0.135501	0.147851	0.00462525	0.432048	0.0377576	0.860277	0.0605439	-0.379045	0.0159231	-0.263758	0.332686	0.162111	0.547076	0.315808	0.171822	0.947129	0.205128	1	22	4	0.0651427	0.0262415	93.7956	2.98750902402621e-12	88.2092	8.48115	7.55045	0.0562761
29749	19059	19059_29749	Ppp3r2	Chr4 cM	Chr4:49678747-49681983(-)	protein phosphatase 3, regulatory subunit B, alpha isoform (calcineurin B, type II)	Ppp3r2	Chr5 q22	protein phosphatase 3, regulatory subunit B, beta	0.0864561	0.129201	0.0230933	0.0170301	0.0305575	0.0539559	0.051481	0.05962	0.00466507	0.0166404	0.653736	0.775151	0.0265646	0.0234489	-0.0778077	-0.0998229	0.146348	0.234952	0.123994	0.133883	0.17254	0.504925	0.860415	1	18	4	0.00223367	0.00266184	20.6854	0.109971	33.7664	1.50981	5.83378	0.119983
117108	76898	76898_117108	B3gat1	Chr9 cM	Chr9:26644813-26672646(+)	beta-1,3-glucuronyltransferase 1	B3gat1	Chr8 q13	beta-1,3-glucuronyltransferase 1	-0.0713499	-0.0378212	-0.131854	-0.0269153	0.0252185	0.0437714	0.0423508	0.0515761	0.00466551	0.387553	0.0018495	0.601771	-0.120777	-0.123612	-0.21486	-0.128002	-0.0219225	0.0479691	-0.0488485	0.0741719	0.17254	0.93482	0.0340466	1	22	4	0.00242206	0.00270944	24.2178	0.148021	29.1485	1.4114	10.997	0.0117419
100362005	14790	14790_100362005	Grcc10	Chr6 cM	Chr6:124716146-124718032(-)	gene rich cluster, C10 gene	Grcc10	Chr4	gene rich cluster, C10 gene	-0.053364	-0.0650406	-0.130386	-0.0555884	0.018875	0.0393985	0.0424801	0.0347041	0.00469525	0.0987713	0.00214523	0.109203	-0.0903583	-0.14226	-0.213646	-0.123607	-0.0163697	0.012179	-0.0471269	0.0124303	0.173252	0.735193	0.0369347	1	20	4	0.00086603	0.00140221	15.9908	0.4536	19.9469	1.24917	11.9698	0.0074872
363040	20443	20443_363040	St3gal4	Chr9 cM	Chr9:34957872-35028160(-)	ST3 beta-galactoside alpha-2,3-sialyltransferase 4	St3gal4	Chr8 q21	ST3 beta-galactoside alpha-2,3-sialyltransferase 4	-0.0915444	0.0981163	-0.247122	0.0864071	0.032421	0.0665504	0.0652314	0.0744246	0.00474858	0.140397	0.000151623	0.245641	-0.155088	-0.0323201	-0.374974	-0.0594625	-0.0280003	0.228553	-0.119271	0.232277	0.174828	0.797418	0.00634739	1	22	4	0.0109288	0.00579731	76.6431	3.29149143455154e-09	67.5086	3.07773	20.1982	0.000154424
361005	66121	66121_361005	Chchd1	Chr14 cM	Chr14:20753095-20754493(+)	coiled-coil-helix-coiled-coil-helix domain containing 1	Chchd1	Chr15 p16	coiled-coil-helix-coiled-coil-helix domain containing 1	-0.0454778	0.016638	-0.107935	0.026157	0.0161208	0.0426041	0.035378	0.0343906	0.0047866	0.696147	0.00228162	0.446904	-0.077074	-0.0668645	-0.177274	-0.0412473	-0.0138815	0.10014	-0.0385949	0.0935614	0.175836	0.99759	0.038401	1	22	4	0	0.00123718	14.5573	0.692104	0	1	15.6464	0.00133983
500282	67166	67166_500282	Arl8b	Chr6 cM	Chr6:108760020-108800684(+)	ADP-ribosylation factor-like 8B	Arl8b	Chr4 q41	ADP-ribosylation factor like GTPase 8B	0.0555774	-0.00896217	0.0814499	-0.0534496	0.0197088	0.039755	0.0392795	0.0415081	0.00480347	0.821641	0.0381168	0.197853	0.0169488	-0.0868805	0.00446343	-0.134804	0.0942059	0.0689561	0.158436	0.0279047	0.175942	1	0.206063	1	21	4	0.00286725	0.00216988	31.3669	0.0180146	47.0449	1.88839	5.28864	0.151841
29565	13629	13629_29565	Eef2	Chr10 cM	Chr10:81012465-81018332(+)	eukaryotic translation elongation factor 2	Eef2	Chr7 q11	eukaryotic translation elongation factor 2	-0.0492871	-0.0132863	-0.0392213	0.00680711	0.0174812	0.0361183	0.0269435	0.0326969	0.00481084	0.712982	0.145479	0.835082	-0.0835496	-0.084077	-0.0920297	-0.0572776	-0.0150246	0.0575044	0.013587	0.0708918	0.175942	1	0.42075	1	21	4	6.93932051576804e-05	0.00104397	19.3451	0.309087	1.70072	1.0173	2.2022	0.531515
94340	433256	433256_94340	Acsl5	Chr19 cM	Chr19:55240298-55285060(+)	acyl-CoA synthetase long-chain family member 5	Acsl5	Chr1 q55	acyl-CoA synthetase long-chain family member 5	0.12001	-0.0757518	0.253606	-0.0660024	0.0425854	0.0860443	0.0823463	0.0901656	0.00483096	0.378652	0.00207178	0.46416	0.0365439	-0.244396	0.0922098	-0.242724	0.203476	0.0928918	0.415002	0.110719	0.176287	0.933138	0.0360464	1	22	4	0.0256855	0.0101688	190.315	8.57636005642703e-31	88.5157	8.70755	12.2674	0.00652112
306766	97820	97820_306766	4833439L19Rik	Chr13 cM	Chr13:54699031-54713195(-)	RIKEN cDNA 4833439L19 gene	Kiaa1191	Chr17 p14	KIAA1191 homolog	-0.0598937	0.0505938	-0.0322648	0.0183901	0.02126	0.0254517	0.0361984	0.0293571	0.0048443	0.0468295	0.372751	0.531034	-0.101562	0.000709469	-0.103212	-0.0391487	-0.018225	0.100478	0.0386827	0.0759289	0.176384	0.622406	0.667479	1	16	4	0	0.000746781	5.11552	0.954009	0	1	5.31476	0.150148
298317	22209	22209_298317	Ube2a	ChrX cM	ChrX:36137948-36147875(+)	ubiquitin-conjugating enzyme E2A	Ube2a	ChrX q34	ubiquitin-conjugating enzyme E2A	0.0418856	0.0108101	0.046144	-0.00445701	0.0148767	0.0345658	0.0292407	0.0350941	0.00486978	0.754478	0.114549	0.898939	0.0127279	-0.0569377	-0.0111667	-0.0732403	0.0710434	0.0785579	0.103455	0.0643262	0.176921	1	0.373687	1	22	4	0	0.00098031	15.149	0.651711	0	1	2.50118	0.475079
499322	107373	107373_499322	Fam111a	Chr19 cM	Chr19:12550874-12567133(+)	family with sequence similarity 111, member A	Fam111a	Chr1 q43	FAM111 trypsin like peptidase A	0.115631	0.021532	0.17983	-0.0305029	0.0410898	0.0956007	0.0900674	0.103828	0.00489126	0.821801	0.0458665	0.768923	0.0350967	-0.165842	0.00330151	-0.234002	0.196166	0.208906	0.356359	0.172996	0.177311	1	0.229249	1	21	4	0.0161169	0.00979315	39.4129	0.00156499	61.3401	2.58666	4.46662	0.215287
304378	57330	57330_304378	Gigyf1	Chr5 cM	Chr5:137516810-137526197(+)	GRB10 interacting GYF protein 1	Gigyf1	Chr12 q12	GRB10 interacting GYF protein 1	-0.043698	-0.0950526	-0.111929	-0.0267685	0.0155435	0.0370004	0.0383624	0.0345516	0.00493374	0.0102004	0.00352665	0.438493	-0.0741627	-0.167572	-0.187118	-0.0944883	-0.0132332	-0.0225331	-0.0367397	0.0409513	0.178128	0.432677	0.0503268	1	22	4	1.3088107459235e-06	0.00136965	17.9632	0.458078	0.0252433	1.00025	11.9901	0.00741731
287429	78304	78304_287429	Naa38	Chr11 cM	Chr11:69286617-69287497(+)	N(alpha)-acetyltransferase 38, NatC auxiliary subunit	Naa38	Chr10 q24	N(alpha)-acetyltransferase 38, NatC auxiliary subunit	-0.0547494	0.00576389	-0.141701	0.0237783	0.0194753	0.0433925	0.0408692	0.0424943	0.00493541	0.894327	0.000525916	0.575777	-0.0929204	-0.0792838	-0.221804	-0.0595091	-0.0165785	0.0908116	-0.0615994	0.107066	0.178128	1	0.0149818	1	19	4	0.00163408	0.00182871	23.9803	0.0654295	33.4093	1.50171	13.6544	0.00341547
338475	27528	27528_338475	Nrep	Chr18 cM	Chr18:33570072-33597082(-)	neuronal regeneration related protein	Nrep	Chr18 p12	neuronal regeneration related protein	0.217387	0.148784	0.551279	0.110484	0.0773522	0.137154	0.115143	0.126991	0.00494879	0.278014	1.68645174582106e-06	0.384291	0.0657791	-0.120034	0.325602	-0.138413	0.368994	0.417602	0.776955	0.359381	0.178177	0.890999	0.000241881	1	13	4	0.0209165	0.0149507	30.2911	0.000391383	77.5207	4.44855	23.44	3.26933761769327e-05
652957	12982	12982_652957	Csf2ra	Chr19 cM	Chr19:61212395-61216867(-)	colony stimulating factor 2 receptor, alpha, low-affinity (granulocyte-macrophage)	Csf2ra	Chr14	colony stimulating factor 2 receptor subunit alpha	-0.0916171	-0.0992143	-0.155335	-0.131328	0.0326071	0.0763043	0.0652299	0.0694935	0.00495836	0.193517	0.0172492	0.0587871	-0.155526	-0.248768	-0.283184	-0.267532	-0.0277083	0.0503394	-0.0274872	0.00487717	0.178177	0.840468	0.13301	1	17	4	0.00405611	0.00443427	19.7174	0.102485	37.6899	1.60488	9.7284	0.0210217
302325	73809	73809_302325	Satl1	ChrX cM	ChrX:111294002-111316476(-)	spermidine/spermine N1-acetyl transferase-like 1	Satl1	ChrX q31	spermidine/spermine N1-acetyl transferase-like 1	0.074913	-0.000708797	-0.0728596	-0.0605771	0.0266833	0.0575104	0.0373284	0.0449061	0.00499296	0.990167	0.0509552	0.177346	0.0226147	-0.113427	-0.146022	-0.148591	0.127211	0.11201	0.000302613	0.0274372	0.17903	1	0.241628	1	15	4	0	0.00116672	11.0396	0.439953	0	1	9.28817	0.025695
311651	77031	77031_311651	Slc9a8	Chr2 cM	Chr2:167263632-167318920(+)	solute carrier family 9 (sodium/hydrogen exchanger), member 8	Slc9a8	Chr3 q42	solute carrier family 9 member A8	-0.0577267	-0.00813437	0.0136606	0.0467435	0.0205699	0.0302319	0.0286657	0.0406571	0.00501028	0.787879	0.633683	0.250267	-0.0980428	-0.0673878	-0.042523	-0.0329429	-0.0174105	0.051119	0.0698443	0.12643	0.179261	1	0.848029	1	22	4	1.21989443579728e-06	0.0010638	16.9071	0.529499	0.0291465	1.00029	2.22929	0.526202
296285	99311	99311_296285	Commd7	Chr2 cM	Chr2:153458853-153474701(-)	COMM domain containing 7	Commd7	Chr3 q41	COMM domain containing 7	-0.0635007	0.00950034	-0.0451835	-0.00826274	0.022636	0.0392162	0.0367407	0.0467508	0.00502695	0.808582	0.218774	0.859712	-0.107866	-0.067362	-0.117194	-0.0998926	-0.019135	0.0863627	0.0268269	0.0833671	0.179469	1	0.512928	1	20	4	0.00171575	0.00196118	21.532	0.158957	30.4533	1.43788	2.09973	0.551968
295238	65111	65111_295238	Dap3	Chr3 cM	Chr3:88828110-88858488(-)	death associated protein 3	Dap3	Chr2 q34	death associated protein 3	-0.0444316	-0.0198655	-0.0994967	0.0113299	0.0158515	0.0334384	0.032549	0.0337135	0.00506312	0.552451	0.00223694	0.736822	-0.0754999	-0.0854035	-0.163292	-0.0547474	-0.0133632	0.0456726	-0.0357018	0.0774073	0.18037	0.972102	0.0379199	1	22	4	0.00145871	0.00130859	28.1168	0.0602992	38.4906	1.62577	9.72434	0.0210607
246756	71609	71609_246756	Tradd	Chr8 cM	Chr8:105985207-105991226(-)	TNFRSF1A-associated via death domain	Tradd	Chr19 q11	TNFRSF1A-associated via death domain	-0.0711689	0.0665591	-0.0416836	-0.0414175	0.025402	0.0623669	0.0515524	0.0633591	0.0050833	0.285873	0.418764	0.513308	-0.120956	-0.0556778	-0.142725	-0.165599	-0.0213819	0.188796	0.0593573	0.082764	0.180553	0.892714	0.705267	1	20	4	0.00263809	0.00315202	22.1034	0.139885	28.9695	1.40785	7.14081	0.0675427
309150	107239	107239_309150	Carns1	Chr19 cM	Chr19:4214323-4225478(-)	carnosine synthase 1	Carns1	Chr1 q43	carnosine synthase 1	0.125124	0.166808	0.225947	0.13541	0.0446677	0.100125	0.0743555	0.0787046	0.005091	0.0957141	0.00237575	0.0853448	0.0375769	-0.0294336	0.0802124	-0.0188483	0.212671	0.36305	0.371681	0.289668	0.180553	0.728013	0.0392662	1	11	4	0.00102598	0.00556277	6.99864	0.429021	8.73567	1.09572	9.34545	0.0250336
366069	329421	329421_366069	Myo3b	Chr2 cM	Chr2:69869470-70259542(+)	myosin IIIB	Myo3b	Chr3 q22	myosin IIIB	0.0729551	0.0181503	0.0563295	-0.0129683	0.02605	0.0973817	0.0463392	0.0910591	0.00510111	0.852144	0.224142	0.886751	0.021898	-0.172714	-0.0344938	-0.191441	0.124012	0.209015	0.147153	0.165504	0.180553	1	0.519976	1	15	4	0.000847479	0.00222707	12.3124	0.340623	13.5469	1.1567	1.57954	0.664039
29384	26914	26914_29384	Macroh2a1	Chr13 cM	Chr13:56221435-56283439(-)	macroH2A.1 histone	Macroh2a1	Chr17 p14	macroH2A.1 histone	-0.036993	-0.00147474	-0.0811917	0.00724036	0.0132171	0.0263059	0.0283201	0.0240327	0.00512822	0.955293	0.00414475	0.763207	-0.0628981	-0.0530333	-0.136698	-0.0398628	-0.0110879	0.0500839	-0.0256853	0.0543436	0.181033	1	0.0562201	1	22	4	0	0.000771196	13.9434	0.732771	0	1	10.0016	0.0185527
497867	66911	66911_497867	Nudt16l1	Chr16 cM	Chr16:4756975-4758892(+)	nudix hydrolase 16 like 1	Nudt16l1	Chr10 q12	nudix hydrolase 16 like 1	-0.0617831	-0.0464416	-0.1345	-0.0185211	0.0220785	0.0465354	0.0440351	0.0474547	0.00513663	0.318286	0.00225535	0.696322	-0.105056	-0.137649	-0.220807	-0.111531	-0.0185101	0.044766	-0.0481923	0.0744884	0.181033	0.910921	0.0381216	1	22	4	0.00364595	0.00257733	38.1605	0.00368834	50.3942	2.01589	10.7201	0.0133399
290631	68251	68251_290631	Babam1	Chr8 cM	Chr8:71849505-71857263(+)	BRISC and BRCA1 A complex member 1	Babam1	Chr16 p14	BRISC and BRCA1 A complex member 1	-0.0568803	-0.0654588	-0.0868365	0.0235629	0.0203351	0.0372078	0.0377439	0.039337	0.00515568	0.0785306	0.0214098	0.549172	-0.0967364	-0.138385	-0.160813	-0.0535361	-0.0170241	0.00746717	-0.0128599	0.100662	0.181317	0.702498	0.150078	1	21	4	0.00168221	0.00182938	23.0654	0.147132	31.7266	1.4647	7.61357	0.0547111
690374	217333	217333_690374	Trim47	Chr11 cM	Chr11:115996576-116001061(-)	tripartite motif-containing 47	Trim47	Chr10 q32.1	tripartite motif-containing 47	0.0727555	-0.0488321	0.142101	0.0243625	0.0260409	0.0609401	0.0589492	0.069027	0.00520781	0.42295	0.0159275	0.724132	0.0217162	-0.168273	0.026563	-0.110928	0.123795	0.0706083	0.257639	0.159653	0.182761	0.945188	0.127287	1	22	4	0.00323851	0.00371277	23.1679	0.184222	28.6737	1.40201	14.3284	0.00249057
287006	74441	74441_287006	Slco6c1	Chr1 cM	Chr1:96986763-97056026(-)	solute carrier organic anion transporter family, member 6c1	Slco6c1	Chr9 q36	solute carrier organic anion transporter family, member 6c1	0.0617944	1.05538707320871e-05	-0.156056	0.0820263	0.0221299	0.0498328	0.0549404	0.0552608	0.00523275	0.999831	0.00450479	0.137716	0.0184205	-0.09766	-0.263737	-0.0262829	0.105168	0.0976811	-0.048375	0.190335	0.182906	1	0.0589231	1	15	4	4.75441282040886e-06	0.00196312	12.2662	0.343969	0.091665	1.00092	8.75168	0.0327813
29740	13177	13177_29740	Eci1	Chr17 cM	Chr17:24645657-24658290(+)	enoyl-Coenzyme A delta isomerase 1	Eci1	Chr10 q12	enoyl-CoA delta isomerase 1	-0.104892	0.0343353	-0.167213	0.0353111	0.0375653	0.0763905	0.0724859	0.0783777	0.00523411	0.653092	0.0210637	0.652333	-0.178519	-0.115387	-0.309283	-0.118306	-0.0312655	0.184058	-0.0251437	0.188929	0.182906	0.993035	0.148369	1	22	4	0.0154738	0.00767478	70.1228	4.30820865550396e-08	74.5346	3.92689	6.63195	0.0846015
363555	215001	215001_363555	Wfikkn1	Chr17 cM	Chr17:26096602-26099832(-)	WAP, FS, Ig, KU, and NTR-containing protein 1	Wfikkn1	Chr10 q12	WAP, follistatin/kazal, immunoglobulin, kunitz and netrin domain containing 1	-0.0527043	-0.016307	0.0625757	-0.0939241	0.0188842	0.0449468	0.038131	0.046986	0.00525579	0.716749	0.100782	0.0456104	-0.0897166	-0.104401	-0.0121596	-0.186015	-0.015692	0.0717871	0.137311	-0.00183326	0.183275	1	0.350032	1	20	4	0	0.00210187	20.8935	0.182639	0	1	5.54093	0.136211
691318	26931	26931_691318	Ppp2r5c	Chr12 cM	Chr12:110413554-110549496(+)	protein phosphatase 2, regulatory subunit B', gamma	Ppp2r5c	Chr6 q32	protein phosphatase 2, regulatory subunit B', gamma	0.104536	-0.0441796	0.215594	-0.0523417	0.0374668	0.0725717	0.0706428	0.0777874	0.00526924	0.542676	0.00227411	0.501023	0.0311024	-0.186418	0.0771362	-0.204802	0.17797	0.0980584	0.354051	0.100119	0.183356	0.969747	0.0383138	1	22	4	0.0159349	0.00728299	59.2771	2.6761890998849e-06	78.9869	4.75893	11.1124	0.0111335
316221	72726	72726_316221	Tbcc	Chr17 cM	Chr17:47201610-47202773(+)	tubulin-specific chaperone C	Tbcc	Chr9 q12	tubulin folding cofactor C	0.0500116	-0.0775777	0.0379456	-0.00907286	0.017936	0.0378247	0.0374711	0.0379654	0.00529782	0.0402688	0.311222	0.811123	0.0148578	-0.151713	-0.0354965	-0.0834837	0.0851655	-0.00344268	0.111388	0.065338	0.183427	0.609885	0.611543	1	22	4	3.29594581121025e-06	0.00149389	17.6326	0.48009	0.0617846	1.00062	8.79568	0.0321344
29211	20743	20743_29211	Sptbn2	Chr19 cM	Chr19:4761195-4802388(+)	spectrin beta, non-erythrocytic 2	Sptbn2	Chr1 q43	spectrin, beta, non-erythrocytic 2	-0.0505489	-0.0394482	-0.129765	0.0297648	0.0181309	0.0348376	0.0357246	0.0361625	0.00530355	0.257489	0.000280826	0.410459	-0.0860849	-0.107729	-0.199784	-0.0411124	-0.0150129	0.0288322	-0.0597462	0.100642	0.183427	0.884709	0.0095366	1	21	4	0.000725436	0.00134025	22.7264	0.158373	16.937	1.20391	13.6945	0.00335195
25044	231691	231691_25044	Sds	Chr5 cM	Chr5:120614612-120621997(+)	serine dehydratase	Sds	Chr12 q16	serine dehydratase	-0.0563368	-0.0795396	-0.0148441	0.0404955	0.0202101	0.0405025	0.0346627	0.0524625	0.00531073	0.0495506	0.668473	0.440177	-0.0959478	-0.158923	-0.0827817	-0.0623291	-0.0167257	-0.000156292	0.0530935	0.14332	0.183427	0.634433	0.869886	1	22	4	0	0.000793916	18.0886	0.449831	0	1	8.40177	0.0383987
500956	319278	319278_500956	Shfl	Chr9 cM	Chr9:20779938-20785603(+)	shiftless antiviral inhibitor of ribosomal frameshifting	Shfl	Chr8 q13	shiftless antiviral inhibitor of ribosomal frameshifting	-0.0401907	-0.0938713	-0.0793828	-0.00931171	0.0144195	0.0282385	0.026436	0.0313136	0.00531576	0.000886634	0.00267486	0.766184	-0.0684525	-0.149218	-0.131196	-0.0706851	-0.011929	-0.0385248	-0.0275691	0.0520617	0.183427	0.224565	0.0421387	1	22	4	0	0.00095822	16.4592	0.560531	0	1	17.5889	0.000534626
60382	99889	99889_60382	Arfip1	Chr3 cM	Chr3:84403400-84489932(-)	ADP-ribosylation factor interacting protein 1	Arfip1	Chr2 q34	ADP-ribosylation factor interacting protein 1	0.0713817	0.0751669	0.14608	0.0294469	0.025654	0.051826	0.0474609	0.0571547	0.00539459	0.146955	0.00208468	0.606403	0.0211007	-0.0264101	0.053058	-0.0825743	0.121663	0.176744	0.239101	0.141468	0.185646	0.801629	0.0361944	1	19	4	0.00361987	0.00310896	28.5496	0.0183715	44.1602	1.79084	11.1305	0.0110409
362431	73149	73149_362431	Clec4a3	Chr6 cM	Chr6:122929474-122946834(+)	C-type lectin domain family 4, member a3	Clec4a3	Chr4 q42	C-type lectin domain family 4, member A3	0.10795	0.0436403	0.103123	0.0160126	0.038803	0.0838376	0.0824997	0.0916756	0.00540258	0.602692	0.211308	0.861342	0.0318973	-0.120678	-0.0585738	-0.163668	0.184002	0.207959	0.264819	0.195694	0.185646	0.982676	0.503554	1	22	4	0.0132309	0.0086798	39.1877	0.00268881	54.8951	2.21706	2.22654	0.52674
64826	15220	15220_64826	Foxq1	Chr13 cM	Chr13:31742153-31744959(+)	forkhead box Q1	Foxq1	Chr17 p12	forkhead box Q1	-0.201571	0.108466	-0.202867	0.0946899	0.072564	0.14424	0.139885	0.1542	0.00547222	0.452061	0.14699	0.539168	-0.343794	-0.174239	-0.477036	-0.207537	-0.0593481	0.39117	0.0713016	0.396917	0.187453	0.950813	0.422967	1	22	4	0.0724292	0.0293555	132.789	1.55416179542316e-19	87.5214	8.01372	3.18367	0.364165
113976	50790	50790_113976	Acsl4	ChrX cM	ChrX:141100989-141173531(-)	acyl-CoA synthetase long-chain family member 4	Acsl4	ChrX q33	acyl-CoA synthetase long-chain family member 4	0.0554664	0.0866349	0.120813	-0.0226363	0.0199699	0.041239	0.0403248	0.044283	0.00547789	0.0356586	0.00273543	0.60923	0.0163261	0.00580792	0.0417781	-0.109429	0.0946068	0.167462	0.199849	0.0641569	0.187453	0.594727	0.0428473	1	22	4	0.00112191	0.00213624	24.1727	0.14945	16.4471	1.19685	10.8984	0.0122879
295234	83409	83409_295234	Lamtor2	Chr3 cM	Chr3:88457126-88460258(-)	late endosomal/lysosomal adaptor, MAPK and MTOR activator 2	Lamtor2	Chr2 q34	late endosomal/lysosomal adaptor, MAPK and MTOR activator 2	-0.0657319	-0.00862643	-0.150745	0.0300083	0.0236805	0.0486495	0.0467973	0.0501227	0.00550688	0.859259	0.00127639	0.549375	-0.112145	-0.103978	-0.242466	-0.0682305	-0.019319	0.0867249	-0.0590242	0.128247	0.188055	1	0.026436	1	22	4	0.00430755	0.00283944	41.6122	0.0012524	54.6315	2.20417	11.1656	0.0108633
300947	211586	211586_300947	Tfdp2	Chr9 cM	Chr9:96078348-96205699(+)	transcription factor Dp 2	Tfdp2	Chr8 q31	transcription factor Dp-2	0.0785043	-0.0265688	0.0701916	-0.0401427	0.0282994	0.0560269	0.0537569	0.0590024	0.00553616	0.635346	0.191647	0.496279	0.0230384	-0.13638	-0.0351699	-0.155785	0.13397	0.0832419	0.175553	0.0754999	0.188174	0.99069	0.480106	1	22	4	0.00707101	0.00417236	41.9541	0.00112233	60.2717	2.5171	2.33377	0.506083
305938	219140	219140_305938	Spata13	Chr14 cM	Chr14:60871450-61002005(+)	spermatogenesis associated 13	Spata13	Chr15 p12	spermatogenesis associated 13	-0.209523	0.339674	-0.396331	0.388586	0.0755342	0.146793	0.137253	0.164632	0.00553919	0.0206696	0.00388214	0.0182588	-0.357567	0.051965	-0.665342	0.0659127	-0.0614786	0.627383	-0.127319	0.71126	0.188174	0.522734	0.0537633	1	20	4	0.0644967	0.0280979	94.2687	4.06238919598065e-13	85.5403	6.91578	16.1541	0.00105439
24513	56357	56357_24513	Ivd	Chr2 cM	Chr2:118692475-118713388(+)	isovaleryl coenzyme A dehydrogenase	Ivd	Chr3 q35	isovaleryl-CoA dehydrogenase	-0.107552	-0.0499019	-0.274147	0.0216823	0.0387774	0.0775951	0.0744434	0.0824947	0.00554459	0.520155	0.000230838	0.79268	-0.183554	-0.201986	-0.420054	-0.140004	-0.0315493	0.102182	-0.128241	0.183369	0.188174	0.966475	0.00838645	1	22	4	0.0184374	0.00806915	139.323	8.64795849825525e-21	81.9225	5.53173	14.1641	0.00269003
497878	18197	18197_497878	Nsg2	Chr11 cM	Chr11:31950463-32009202(+)	neuron specific gene family member 2	Nsg2	Chr10 q12	neuronal vesicle trafficking associated 2	-0.0622568	0.0104993	-0.0952108	-0.0054514	0.0224761	0.0381149	0.0352061	0.0438394	0.00560718	0.78296	0.00684306	0.901039	-0.106309	-0.0642046	-0.164213	-0.091375	-0.0182044	0.0852031	-0.0262082	0.0804722	0.189907	1	0.0767298	1	20	4	0.00138681	0.00176542	20.2612	0.208685	27.0582	1.37096	7.81399	0.0500166
29524	16886	16886_29524	Limk2	Chr11 cM	Chr11:3294256-3359189(-)	LIM domain kinase 2	Limk2	Chr14 q21	LIM domain kinase 2	-0.0522928	-0.0210713	-0.0281012	0.0422403	0.0188835	0.0357477	0.0344468	0.0395522	0.00561878	0.555562	0.414622	0.285536	-0.0893036	-0.0911355	-0.0956157	-0.0352805	-0.0152819	0.0489928	0.0394133	0.119761	0.18991	0.972867	0.701917	1	22	4	0.00140544	0.00180607	27.4908	0.0702394	25.1753	1.33646	2.11536	0.548812
114207	20190	20190_114207	Ryr1	Chr7 cM	Chr7:28702765-28824599(-)	ryanodine receptor 1, skeletal muscle	Ryr1	Chr1 q21	ryanodine receptor 1	-0.388618	-0.0712958	-0.600549	0.0266639	0.14043	0.253296	0.215793	0.231965	0.00565143	0.778348	0.00538621	0.908486	-0.663856	-0.567747	-1.0235	-0.427979	-0.113381	0.425155	-0.177601	0.481306	0.190129	1	0.0655647	1	14	4	0.100631	0.0565326	61.6076	1.79668945091973e-09	86.8088	7.58079	8.54613	0.0359755
362914	76773	76773_362914	Ntaq1	Chr15 cM	Chr15:58004773-58022061(+)	N-terminal glutamine amidase 1	Ntaq1	Chr7 q33	N-terminal glutamine amidase 1	-0.0749629	0.00744105	-0.0834212	0.0218365	0.0270989	0.0566549	0.0537576	0.0572118	0.00567016	0.895506	0.12071	0.7027	-0.128076	-0.1036	-0.188784	-0.0902965	-0.02185	0.118483	0.0219418	0.133969	0.190129	1	0.383001	1	20	4	0.00459711	0.003778	30.6616	0.014859	43.9452	1.78397	2.82015	0.420194
60427	17311	17311_60427	Kitl	Chr10 cM	Chr10:99851492-99936278(+)	kit ligand	Kitlg	Chr7 q21	KIT ligand	-0.158517	0.266186	-0.049068	0.0900654	0.057306	0.123931	0.112676	0.134973	0.00567221	0.0317252	0.663213	0.50459	-0.270835	0.0232856	-0.269908	-0.174477	-0.0461994	0.509086	0.171772	0.354608	0.190129	0.577992	0.866527	1	20	4	0.0399191	0.0181535	97.1326	1.19062387574375e-13	85.1847	6.74978	5.50664	0.138242
680537	107823	107823_680537	Nsd2	Chr5 cM	Chr5:33978069-34055319(+)	nuclear receptor binding SET domain protein 2	Nsd2	Chr14 q21	nuclear receptor binding SET domain protein 2	0.0534197	0.0130709	0.0958044	-0.0074104	0.0193221	0.0311772	0.0309901	0.038552	0.00569775	0.675038	0.00199177	0.847571	0.015549	-0.0480353	0.035065	-0.0829709	0.0912904	0.074177	0.156544	0.0681501	0.190129	0.994623	0.0355902	1	20	4	0.000173838	0.001221	18.3221	0.305373	4.34578	1.04543	9.89526	0.0194778
309357	236848	236848_309357	Tmem185a	ChrX cM	ChrX:69503359-69520786(-)	transmembrane protein 185A	Tmem185a	ChrX	transmembrane protein 185A	-0.0374241	-0.00881329	-0.124327	0.052398	0.0135401	0.0294275	0.028223	0.0292166	0.00571081	0.764565	1.05707378888096e-05	0.0729037	-0.0639622	-0.0664902	-0.179643	-0.00486546	-0.0108859	0.0488636	-0.0690106	0.109662	0.190129	1	0.000937227	1	22	4	3.68543771847764e-06	0.000946402	17.1821	0.510622	0.110092	1.0011	21.0624	0.000102179
364637	66822	66822_364637	Fbxo25	Chr8 cM	Chr8:13957803-13990522(+)	F-box protein 25	Fbxo25	Chr16 q12.5	F-box protein 25	0.0755335	-0.0055777	0.143089	0.107898	0.0273284	0.0544152	0.0543951	0.0493738	0.00571109	0.918358	0.00852461	0.0288654	0.0219709	-0.112229	0.0364767	0.0111267	0.129096	0.101074	0.249701	0.204669	0.190129	1	0.0871158	1	17	4	0.00394165	0.00287256	29.1172	0.00629992	58.0711	2.38499	15.7808	0.00125754
499593	20674	20674_499593	Sox2	Chr3 cM	Chr3:34704554-34706610(+)	SRY (sex determining region Y)-box 2	Sox2	Chr2 q24	SRY-box transcription factor 2	-0.0495553	0.0823343	-0.0842095	0.0796595	0.0179344	0.0386259	0.0385462	0.0385368	0.00572477	0.0330409	0.0289153	0.0387245	-0.084706	0.00662903	-0.159759	0.00412877	-0.0144045	0.15804	-0.00866038	0.15519	0.190129	0.580486	0.17759	1	21	4	8.5485421014264e-07	0.00169539	23.9665	0.120348	0.0143811	1.00014	12.1185	0.0069879
NA	52120	52120_NA	Hgsnat	Chr8 cM	Chr8:26434481-26466781(-)	heparan-alpha-glucosaminide N-acetyltransferase	NA	NA	NA	0.0707214	-0.0647085	0.0419771	-0.0275381	0.0255961	0.034838	0.0312247	0.0472523	0.00572765	0.0632525	0.178833	0.560035	0.020554	-0.13299	-0.0192221	-0.120151	0.120889	0.00357268	0.103176	0.0650747	0.190129	0.677459	0.465031	1	12	4	0	0.00100213	6.29987	0.613681	0	1	9.76645	0.0206594
171083	71927	71927_171083	Itfg1	Chr8 cM	Chr8:86444207-86567550(-)	integrin alpha FG-GAP repeat containing 1	Itfg1	Chr19 p11	integrin alpha FG-GAP repeat containing 1	0.0350893	-0.00865074	0.0508995	-0.0677032	0.0127002	0.0287239	0.0277778	0.0279666	0.00572899	0.763285	0.0668941	0.015484	0.0101974	-0.0649485	-0.00354387	-0.122517	0.0599811	0.047647	0.105343	-0.0128896	0.190129	1	0.281037	1	21	4	0.000138957	0.000803796	15.57	0.554499	5.10452	1.05379	7.79114	0.0505313
304410	80909	80909_304410	Castor2	Chr5 cM	Chr5:134128587-134170621(+)	cytosolic arginine sensor for mTORC1 subunit 2	Castor2	Chr12 q12	cytosolic arginine sensor for mTORC1 subunit 2	-0.0734231	0.0106918	-0.0844417	0.0361437	0.0265903	0.0529592	0.0517125	0.057999	0.00575774	0.840005	0.102489	0.533168	-0.125539	-0.0931064	-0.185796	-0.0775324	-0.0213069	0.11449	0.016913	0.14982	0.190699	1	0.353196	1	21	4	0.00504449	0.00379147	31.2974	0.0183711	46.9602	1.88538	2.93143	0.402319
360945	231238	231238_360945	Sel1l3	Chr5 cM	Chr5:53264425-53370794(-)	sel-1 suppressor of lin-12-like 3 (C. elegans)	Sel1l3	Chr14 q11	SEL1L family member 3	0.236613	0.0230895	0.409155	-0.12647	0.0857316	0.153127	0.126299	0.142495	0.00578146	0.880144	0.0011971	0.374788	0.0685819	-0.277034	0.161613	-0.405756	0.404644	0.323213	0.656697	0.152815	0.191101	1	0.0254119	1	14	4	0.0345914	0.0196385	66.5885	2.01128133799799e-10	81.4607	5.39395	12.86	0.00494944
361385	66916	66916_361385	Ndufb7	Chr8 cM	Chr8:84293387-84298252(+)	NADH:ubiquinone oxidoreductase subunit B7	Ndufb7	Chr19 q11	NADH:ubiquinone oxidoreductase subunit B7	-0.0404615	-0.0190496	-0.0951292	-0.0107405	0.0146665	0.0375959	0.0363543	0.0318016	0.00580189	0.61237	0.00887787	0.735564	-0.0692073	-0.0927363	-0.166382	-0.0730705	-0.0117157	0.0546371	-0.023876	0.0515895	0.191393	0.983872	0.0892876	1	21	4	0.000217815	0.00079623	18.056	0.385319	6.73283	1.07219	9.58282	0.0224664
363001	75284	75284_363001	Bcdin3d	Chr15 cM	Chr15:99367965-99372611(-)	BCDIN3 domain containing	Bcdin3d	Chr7	BCDIN3 domain containing RNA methyltransferase	-0.0895858	0.0174459	-0.116035	0.0535115	0.0324839	0.0660553	0.0663468	0.0714969	0.00581816	0.791694	0.080305	0.454192	-0.153253	-0.11202	-0.246073	-0.0866198	-0.0259186	0.146912	0.0140021	0.193643	0.191546	1	0.309997	1	22	4	0.0112082	0.00608752	58.9508	3.01987481482803e-06	65.1129	2.86639	3.45279	0.326937
362537	77634	77634_362537	Snapc3	Chr4 cM	Chr4:83335961-83385913(+)	small nuclear RNA activating complex, polypeptide 3	Snapc3	Chr5 q31	small nuclear RNA activating complex, polypeptide 3	0.0914374	0.0610063	0.129797	-0.0416427	0.0331742	0.0659081	0.0617287	0.0686934	0.00584622	0.354641	0.0354923	0.544375	0.0264173	-0.0681713	0.00881067	-0.176279	0.156458	0.190184	0.250783	0.0929938	0.192079	0.918145	0.19887	1	22	4	0.0102053	0.00553765	50.3571	6.66453955481029e-05	66.4332	2.97913	4.6812	0.196686
304073	56173	56173_304073	Cldn14	Chr16 cM	Chr16:93715919-93809696(-)	claudin 14	Cldn14	Chr11 q11	claudin 14	0.0817448	0.0276119	-0.0687628	-0.0204246	0.0296648	0.0590269	0.0445455	0.0641348	0.00585814	0.639938	0.122672	0.750134	0.0236029	-0.0880788	-0.15607	-0.146127	0.139887	0.143303	0.0185448	0.105277	0.192079	0.991676	0.386137	1	19	4	0.00207074	0.00257776	18.7372	0.22589	30.1474	1.43158	3.61887	0.305669
360702	22129	22129_360702	Ttc3	Chr16 cM	Chr16:94171479-94270081(+)	tetratricopeptide repeat domain 3	Ttc3	Chr11 q11	tetratricopeptide repeat domain 3	0.0500541	0.0970625	0.127975	0.0145742	0.0181687	0.0339685	0.0314209	0.0384718	0.00586995	0.00427088	4.64278835058141e-05	0.704816	0.014444	0.0304855	0.0663909	-0.0608292	0.0856641	0.163639	0.189559	0.0899776	0.192079	0.349797	0.00274474	1	22	4	0	0.00119375	11.9417	0.850232	0	1	18.5084	0.000345442
303292	11736	11736_303292	Ankfy1	Chr11 cM	Chr11:72580832-72662972(+)	ankyrin repeat and FYVE domain containing 1	Ankfy1	Chr10 q24	ankyrin repeat and FYVE domain containing 1	-0.0454926	0.0176004	-0.0814934	-0.0400394	0.0165167	0.0280668	0.0271347	0.0324341	0.00588092	0.5306	0.00267082	0.217023	-0.0778647	-0.0374095	-0.134676	-0.103609	-0.0131206	0.0726104	-0.0283102	0.0235303	0.192079	0.968774	0.0421152	1	22	4	1.68929414244728e-06	0.000935898	25.1981	0.119555	0.0469104	1.00047	14.7058	0.00208614
288051	22247	22247_288051	Umps	Chr16 cM	Chr16:33775152-33787408(-)	uridine monophosphate synthetase	Umps	Chr11 q22	uridine monophosphate synthetase	-0.065311	0.0481137	-0.090945	0.0769266	0.0237225	0.0390845	0.035801	0.0486484	0.00590288	0.218317	0.011076	0.113814	-0.111806	-0.0284905	-0.161114	-0.0184224	-0.0188158	0.124718	-0.0207763	0.172276	0.192415	0.861875	0.102403	1	22	4	0.00133562	0.00194948	20.9081	0.284073	21.5861	1.27528	10.2532	0.0165319
311842	227693	227693_311842	Zer1	Chr2 cM	Chr2:29987295-30014597(-)	zyg-11 related, cell cycle regulator	Zer1	Chr3 p12	zyg-11 related, cell cycle regulator	-0.0458034	-0.0768819	-0.152008	0.00117382	0.0166499	0.0393579	0.0436775	0.0316373	0.00594184	0.0507719	0.000500979	0.970403	-0.0784366	-0.154022	-0.237614	-0.0608342	-0.0131702	0.000258235	-0.0664014	0.0631818	0.193303	0.63683	0.0145154	1	17	4	1.03563882369038e-07	0.00132243	16.0167	0.248228	0.00235108	1.00002	13.9724	0.00294293
24167	11517	11517_24167	Adcyap1r1	Chr6 cM	Chr6:55428963-55478436(+)	adenylate cyclase activating polypeptide 1 receptor 1	Adcyap1r1	Chr4 q24	ADCYAP receptor type I	-0.122048	-0.0211485	-0.270529	0.00866169	0.0443849	0.0872472	0.0846254	0.0957498	0.00596367	0.808472	0.0013897	0.92792	-0.209041	-0.19215	-0.436392	-0.179004	-0.0350555	0.149853	-0.104666	0.196328	0.193631	1	0.0281249	1	22	4	0.0248809	0.0106665	102.47	7.7978252380142e-14	82.3368	5.66147	11.4545	0.00950559
308441	27998	27998_308441	Exosc5	Chr7 cM	Chr7:25358578-25367457(+)	exosome component 5	Exosc5	Chr1 q21	exosome component 5	-0.048398	-0.117348	-0.101433	-0.0598627	0.0176112	0.0421759	0.0431069	0.0403964	0.00599343	0.00539678	0.0186198	0.138371	-0.0829154	-0.200011	-0.185921	-0.139038	-0.0138807	-0.0346846	-0.016945	0.0193127	0.194025	0.368111	0.138776	1	22	4	0.000336008	0.00190052	16.116	0.584454	5.15203	1.05432	12.1463	0.00689856
288111	212514	212514_288111	Spice1	Chr16 cM	Chr16:44167761-44208857(+)	spindle and centriole associated protein 1	Spice1	Chr11 q21	spindle and centriole associated protein 1	-0.0488978	0.0610265	-0.116327	0.00728525	0.0178006	0.0403256	0.0368927	0.0383901	0.0060148	0.130192	0.00161537	0.84949	-0.0837864	-0.0180103	-0.188636	-0.0679579	-0.0140093	0.140063	-0.0440187	0.0825284	0.194025	0.787234	0.0313826	1	20	4	0	0.00161783	12.3657	0.718447	0	1	23.6595	2.94216969545581e-05
360921	52822	52822_360921	Rufy3	Chr5 cM	Chr5:88712899-88799251(+)	RUN and FYVE domain containing 3	Rufy3	Chr14 p22	RUN and FYVE domain containing 3	0.0330302	0.0276881	0.0791685	-0.00274054	0.0120251	0.024956	0.0240054	0.0258121	0.00601831	0.267223	0.000973955	0.915445	0.00946153	-0.0212247	0.0321188	-0.0533312	0.0565989	0.0766009	0.126218	0.0478502	0.194025	0.888701	0.0223427	1	22	4	0	0.000719825	9.01197	0.959465	0	1	11.242	0.0104865
300982	68644	68644_300982	Abhd14a	Chr9 cM	Chr9:106317253-106324877(-)	abhydrolase domain containing 14A	Abhd14a	Chr8 q32	abhydrolase domain containing 14A	-0.0429827	-0.0390972	-0.0351845	-0.0217999	0.0156498	0.0367538	0.0330627	0.0355335	0.00602283	0.287437	0.287249	0.539544	-0.0736558	-0.111133	-0.0999861	-0.0914444	-0.0123097	0.0329389	0.0296172	0.0478446	0.194025	0.893648	0.588119	1	22	4	1.65390301411484e-06	0.00106216	15.5409	0.624552	0.0388779	1.00039	1.78696	0.617776
361500	269854	269854_361500	Nat14	Chr7 cM	Chr7:4925027-4928005(+)	N-acetyltransferase 14	Nat14	Chr1 q12	N-acetyltransferase 14	-0.0479586	0.0119091	-0.0762261	-0.0039612	0.0174746	0.0382997	0.0368417	0.0393537	0.00606082	0.755843	0.0385444	0.919823	-0.0822083	-0.0631569	-0.148434	-0.0810931	-0.013709	0.0869751	-0.00401773	0.0731707	0.194868	1	0.207348	1	22	4	0.00149015	0.00167905	30.4737	0.0330879	28.9717	1.40789	6.89089	0.0754581
498153	80290	80290_498153	Gpr146	Chr5 cM	Chr5:139363452-139382170(+)	G protein-coupled receptor 146	Gpr146	Chr12 q11	G protein-coupled receptor 146	-0.0514215	-0.01103	-0.0887147	0.0155263	0.0187454	0.0362394	0.0332491	0.0397765	0.00608514	0.760851	0.00762621	0.696287	-0.0881617	-0.0820579	-0.153882	-0.0624342	-0.0146813	0.059998	-0.0235477	0.0934868	0.195269	1	0.0814362	1	22	4	0	0.00152258	15.649	0.617026	0	1	7.44669	0.0589442
100910054	77286	77286_100910054	Nkrf	ChrX cM	ChrX:36151193-36167166(-)	NF-kappaB repressing factor	Nkrf	ChrX	NFKB repressing factor	0.138941	0.173237	0.315267	-0.0623912	0.0506987	0.0904572	0.0790171	0.0868155	0.00613396	0.0554768	6.61139115116334e-05	0.472348	0.0395738	-0.00405616	0.160396	-0.232546	0.238309	0.35053	0.470137	0.107764	0.196453	0.654473	0.00351769	1	14	4	0.00774599	0.00694292	20.0049	0.0292067	51.1234	2.04597	16.3962	0.000940424
25388	216869	216869_25388	Arrb2	Chr11 cM	Chr11:70323461-70331654(+)	arrestin, beta 2	Arrb2	Chr10 q24	arrestin, beta 2	-0.0528657	-0.0658275	-0.165	0.016992	0.0192961	0.0389701	0.0375269	0.0403266	0.00614931	0.0911851	1.09839145083874e-05	0.673492	-0.0906853	-0.142208	-0.238551	-0.0620466	-0.0150461	0.0105525	-0.0914484	0.0960307	0.196563	0.719102	0.000953519	1	22	4	0.00108706	0.00189474	23.4458	0.174034	18.0161	1.21975	19.6441	0.000201147
293847	75590	75590_293847	Dusp9	ChrX cM	ChrX:72683025-72687120(+)	dual specificity phosphatase 9	Dusp9	ChrX	dual specificity phosphatase 9	0.0586587	0.00696036	0.0335347	0.0685015	0.0214205	0.0543967	0.0468803	0.0587534	0.0061731	0.898184	0.474408	0.243648	0.0166754	-0.0996552	-0.0583491	-0.0466529	0.100642	0.113576	0.125418	0.183656	0.196942	1	0.74328	1	21	4	0	0.00207157	12.2704	0.783497	0	1	4.34335	0.226696
94271	11957	11957_94271	Atp5pf	Chr16 cM	Chr16:84624754-84632495(-)	ATP synthase peripheral stalk subunit F6	Atp5pf	Chr11 q11	ATP synthase peripheral stalk subunit F6	-0.0376019	0.0321717	-0.0510128	0.013252	0.0137355	0.0305739	0.0295838	0.0276496	0.00618933	0.292681	0.0846445	0.631737	-0.0645229	-0.0277521	-0.108996	-0.0409402	-0.0106809	0.0920955	0.00697032	0.0674441	0.197079	0.895877	0.318041	1	21	4	0.000687641	0.000994561	22.0977	0.18099	22.25	1.28617	7.25435	0.0642179
292845	110826	110826_292845	Etfb	Chr7 cM	Chr7:43093507-43107224(+)	electron transferring flavoprotein, beta polypeptide	Etfb	Chr1 q22	electron transfer flavoprotein subunit beta	-0.0470318	-0.0327242	-0.0960671	0.0417307	0.0171944	0.0345006	0.0339917	0.0367783	0.00623241	0.342869	0.00471042	0.25652	-0.0807322	-0.100344	-0.16269	-0.0303535	-0.0133314	0.0348957	-0.0294447	0.113815	0.198068	0.913718	0.0605091	1	21	4	0.000929606	0.00140949	18.9956	0.328784	21.3309	1.27115	8.64228	0.0344452
497770	20269	20269_497770	Scn3a	Chr2 cM	Chr2:65288607-65397971(-)	sodium channel, voltage-gated, type III, alpha	Scn3a	Chr3 q21	sodium voltage-gated channel alpha subunit 3	-0.0853388	0.107818	-0.0698845	0.0830678	0.0312423	0.0619828	0.0572538	0.0675644	0.00630435	0.0819509	0.222234	0.218899	-0.146572	-0.0136664	-0.1821	-0.049356	-0.0241051	0.229302	0.0423309	0.215492	0.198991	0.704009	0.517731	1	20	4	0.00874309	0.00485519	47.1561	6.43885771514287e-05	67.2084	3.04956	5.55344	0.135477
503027	399510	399510_503027	Map4k5	Chr12 cM	Chr12:69850531-69939937(-)	mitogen-activated protein kinase kinase kinase kinase 5	Map4k5	Chr6 q24	mitogen-activated protein kinase kinase kinase kinase 5	0.0553101	-0.0157935	0.0932756	-0.0778904	0.0202533	0.0430492	0.0409748	0.0444835	0.00631597	0.713715	0.0228211	0.0799466	0.0156142	-0.100168	0.0129666	-0.165076	0.0950059	0.0685814	0.173585	0.00929561	0.198991	1	0.155287	1	20	4	0.00197045	0.00215567	24.7837	0.0737306	32.3673	1.47857	7.09412	0.0689577
288532	17220	17220_288532	Mcm7	Chr5 cM	Chr5:138162845-138170675(-)	minichromosome maintenance complex component 7	Mcm7	Chr12 q11	minichromosome maintenance complex component 7	-0.0552861	0.0493159	-0.136184	0.0607839	0.0202462	0.0509722	0.0457238	0.0496847	0.00632008	0.33329	0.00289746	0.221182	-0.0949679	-0.0505877	-0.225801	-0.0365964	-0.0156044	0.14922	-0.0465673	0.158164	0.198991	0.910944	0.0444565	1	21	4	0.00229876	0.00225112	23.5953	0.130853	36.924	1.58539	14.3156	0.00250559
291105	13557	13557_291105	E2f3	Chr13 cM	Chr13:30090558-30170046(-)	E2F transcription factor 3	E2f3	Chr17 p12	E2F transcription factor 3	0.0831116	-0.037913	0.0841958	-0.0011081	0.0304387	0.0587219	0.0526501	0.0661423	0.0063246	0.518514	0.109786	0.986633	0.0234529	-0.153006	-0.0189965	-0.130745	0.14277	0.0771797	0.187388	0.128528	0.198991	0.9664	0.365047	1	21	4	0.00447772	0.00398136	27.3532	0.0530864	39.8391	1.66221	4.38549	0.222735
498798	20844	20844_498798	Stam	Chr2 cM	Chr2:14078910-14153296(+)	signal transducing adaptor molecule (SH3 domain and ITAM motif) 1	Stam	Chr17 q12.3	signal transducing adaptor molecule	0.0474232	0.0064496	0.0259115	-0.0232527	0.0173705	0.0260645	0.0255806	0.03436	0.00633149	0.804562	0.311091	0.498572	0.0133777	-0.0446359	-0.0242256	-0.0905972	0.0814688	0.0575351	0.0760487	0.0440917	0.198991	1	0.611508	1	22	4	0	0.000994484	5.84339	0.996791	0	1	1.51177	0.679556
79247	15564	15564_79247	Htr5b	Chr1 cM	Chr1:121437571-121456194(-)	5-hydroxytryptamine (serotonin) receptor 5B	Htr5b	Chr13 q11	5-hydroxytryptamine (serotonin) receptor 5B	0.138773	-0.220485	0.156308	-0.138593	0.050833	0.104323	0.106676	0.115024	0.00633383	0.0345589	0.142851	0.228241	0.0391422	-0.424954	-0.0527736	-0.364036	0.238404	-0.0160162	0.365389	0.0868503	0.198991	0.588411	0.416053	1	22	4	0.0249178	0.0140581	45.2711	0.000378639	64.3713	2.80673	7.58755	0.055351
266605	69305	69305_266605	Dcps	Chr9 cM	Chr9:35035710-35087283(-)	decapping enzyme, scavenger	Dcps	Chr8 q21	decapping enzyme, scavenger	-0.0924998	0.00783506	-0.198733	0.108805	0.0338922	0.0681234	0.0657529	0.0730904	0.00634814	0.908435	0.00250757	0.136583	-0.158927	-0.125684	-0.327607	-0.0344495	-0.0260723	0.141354	-0.06986	0.25206	0.199061	1	0.0407559	1	22	4	0.0128351	0.0063376	60.2712	1.84953651721455e-06	73.1134	3.71932	9.71947	0.0211077
360763	22217	22217_360763	Usp12	Chr5 cM	Chr5:146671619-146731816(-)	ubiquitin specific peptidase 12	Usp12	Chr12 p11	ubiquitin specific peptidase 12	0.0488355	-0.0691284	0.0455738	0.0124448	0.0178995	0.0362072	0.0348299	0.0383838	0.00636571	0.0562307	0.190714	0.745772	0.0137532	-0.140093	-0.0226915	-0.0627862	0.0839179	0.00183646	0.113839	0.0876757	0.199233	0.655455	0.479319	1	22	4	0.000806091	0.00154709	22.5285	0.209362	16.138	1.19243	11.7566	0.00826522
84391	16563	16563_84391	Kif2a	Chr13 cM	Chr13:107095504-107158634(-)	kinesin family member 2A	Kif2a	Chr2 q13	kinesin family member 2A	0.0488061	-0.0113555	0.106465	-0.0308893	0.0178971	0.0354542	0.0324164	0.037798	0.00639044	0.748752	0.00102239	0.413802	0.0137285	-0.0808444	0.04293	-0.104972	0.0838837	0.0581334	0.17	0.0431934	0.199629	1	0.022912	1	22	4	0.000812479	0.00154634	18.8536	0.40089	16.3338	1.19523	12.3874	0.00616733
363158	56693	56693_363158	Crtap	Chr9 cM	Chr9:114204204-114219743(-)	cartilage associated protein	Crtap	Chr8 q32	cartilage associated protein	-0.100393	-0.0883771	-0.12288	0.00951143	0.0368293	0.080498	0.0764693	0.0798205	0.00641269	0.272257	0.108071	0.905148	-0.172577	-0.24615	-0.272757	-0.146934	-0.0282088	0.0693961	0.0269968	0.165957	0.199945	0.889864	0.362371	1	20	4	0.0122787	0.00755464	40.8562	0.000583063	61.4651	2.59505	3.00528	0.390812
362285	12841	12841_362285	Col9a3	Chr2 cM	Chr2:180239895-180263985(+)	collagen, type IX, alpha 3	Col9a3	Chr3 q43	collagen type IX alpha 3 chain	0.0560955	-0.0821564	-0.00710163	-0.0475974	0.0205957	0.0579831	0.0515367	0.0579277	0.00645637	0.156511	0.8904	0.411265	0.0157287	-0.195801	-0.108112	-0.161134	0.0964623	0.0314884	0.0939084	0.0659387	0.200506	0.812277	0.977191	1	20	4	0.000191971	0.00234398	14.8142	0.538285	2.302	1.02356	2.1347	0.544924
25639	14225	14225_25639	Fkbp1a	Chr2 cM	Chr2:151384403-151403611(+)	FK506 binding protein 1a	Fkbp1a	Chr3 q41	FKBP prolyl isomerase 1A	0.079562	-0.108	0.0496409	-0.0740755	0.0292168	0.0576548	0.055258	0.0619182	0.00646604	0.061038	0.369	0.231562	0.0222982	-0.221001	-0.0586627	-0.195433	0.136826	0.00500121	0.157945	0.0472819	0.200506	0.670392	0.663717	1	22	4	0.00964306	0.00468036	74.462	7.83100673528541e-09	75.1944	4.03135	5.31855	0.149903
298247	320713	320713_298247	Mysm1	Chr4 cM	Chr4:94830277-94867337(-)	myb-like, SWIRM and MPN domains 1	Mysm1	Chr5 q33	myb-like, SWIRM and MPN domains 1	0.119109	0.128628	0.31882	-0.0595666	0.0437402	0.0665392	0.0581412	0.0778545	0.00646715	0.0532215	4.16895510932089e-08	0.444211	0.0333799	-0.00178621	0.204865	-0.212159	0.204838	0.259043	0.432775	0.0930255	0.200506	0.645319	1.44560432763228e-05	1	14	4	0.00320669	0.00395302	15.4743	0.115704	36.6599	1.57878	30.7591	9.55367946460329e-07
25390	11933	11933_25390	Atp1b3	Chr9 cM	Chr9:96214708-96246368(-)	ATPase, Na+/K+ transporting, beta 3 polypeptide	Atp1b3	Chr8 q31	ATPase Na+/K+ transporting subunit beta 3	0.10381	0.0637753	0.200407	-0.00112836	0.0381312	0.077662	0.0746541	0.0775702	0.00648006	0.411538	0.00726432	0.988394	0.0290744	-0.0884394	0.0540879	-0.153163	0.178546	0.21599	0.346727	0.150906	0.200529	0.942803	0.0795331	1	22	4	0.017091	0.00777791	64.4477	3.8357745617259e-07	79.8111	4.95321	7.51914	0.0570686
363448	67117	67117_363448	Dynlt3	ChrX cM	ChrX:9520509-9529222(-)	dynein light chain Tctex-type 3	Dynlt3	ChrX q12	dynein light chain Tctex-type 3	0.0845991	0.100521	0.155714	-0.0343062	0.0310943	0.0624352	0.058364	0.0666554	0.00651382	0.107398	0.00763098	0.606777	0.0236554	-0.02185	0.0413224	-0.164948	0.145543	0.222892	0.270105	0.096336	0.201196	0.75508	0.0814362	1	22	4	0.00987839	0.00501653	57.5197	5.11643408571295e-06	72.0569	3.5787	8.30037	0.0401951
59318	320840	320840_59318	Negr1	Chr3 cM	Chr3:156267431-157022082(+)	neuronal growth regulator 1	Negr1	Chr2 q45	neuronal growth regulator 1	-0.108616	0.0668936	-0.16123	0.0150824	0.039952	0.079158	0.0768355	0.0851924	0.00655475	0.398075	0.0358722	0.859478	-0.18692	-0.0882532	-0.311824	-0.151892	-0.0303113	0.22204	-0.0106348	0.182056	0.201958	0.938277	0.199823	1	22	4	0.0184087	0.00874611	63.2882	5.95597210744914e-07	75.1924	4.03103	7.02912	0.0709755
307986	66866	66866_307986	Nhlrc2	Chr19 cM	Chr19:56536693-56591935(+)	NHL repeat containing 2	Nhlrc2	Chr1 q55	NHL repeat containing 2	-0.0636029	0.068295	-0.0363042	0.0497051	0.0233985	0.0403833	0.0382479	0.0485937	0.00656296	0.0908041	0.342529	0.306369	-0.109463	-0.0108547	-0.111269	-0.0455368	-0.0177426	0.147445	0.0386604	0.144947	0.201958	0.719102	0.639176	1	21	4	0.00220487	0.00225528	27.5983	0.0498569	33.2652	1.49847	4.5846	0.204867
84510	20257	20257_84510	Stmn2	Chr3 cM	Chr3:8574587-8626664(+)	stathmin-like 2	Stmn2	Chr2 q23	stathmin 2	0.0774055	-0.0781073	0.131312	-0.1253	0.0285219	0.0532697	0.0526695	0.0595448	0.00664971	0.142577	0.0126621	0.035352	0.0215036	-0.182514	0.0280819	-0.242006	0.133307	0.0262995	0.234543	-0.00859465	0.204246	0.798799	0.111267	1	22	4	0.0064577	0.0039056	46.5988	0.000242476	59.3458	2.45977	9.58588	0.0224351
294864	12465	12465_294864	Cct5	Chr15 cM	Chr15:31590946-31601950(-)	chaperonin containing TCP1 subunit 5	Cct5	Chr2 q23	chaperonin containing TCP1 subunit 5	-0.0599104	-0.0260857	-0.166721	-0.0327692	0.0220809	0.0428316	0.0392364	0.0442143	0.00666319	0.542505	2.14587631083192e-05	0.458606	-0.103188	-0.110034	-0.243623	-0.119428	-0.0166327	0.0578628	-0.0898192	0.0538893	0.20428	0.969747	0.00159433	1	22	4	0.00347421	0.00227899	41.4926	0.00130124	54.3094	2.18863	20.9088	0.000109968
29437	11459	11459_29437	Acta1	Chr8 cM	Chr8:124618508-124621490(-)	actin alpha 1, skeletal muscle	Acta1	Chr19 q12	actin, alpha 1, skeletal muscle	0.0664579	-0.0146895	0.182268	0.0822618	0.0245139	0.0499253	0.0456011	0.0532596	0.00670743	0.768582	6.41489235663108e-05	0.122456	0.0184116	-0.112541	0.0928913	-0.022125	0.114504	0.0831623	0.271644	0.186649	0.205255	1	0.0034353	1	22	4	0.00193635	0.00307402	21.2128	0.268811	20.1816	1.25284	27.6122	4.3805089120306e-06
29318	13202	13202_29318	Ddt	Chr10 cM	Chr10:75607067-75609208(-)	D-dopachrome tautomerase	Ddt	Chr20 p12	D-dopachrome tautomerase	-0.0746108	-0.0957523	-0.194134	-9.89896e-05	0.0275275	0.0565061	0.055943	0.060428	0.00672009	0.0901609	0.000520064	0.998693	-0.128564	-0.206502	-0.30378	-0.118536	-0.0206578	0.0149975	-0.0844874	0.118338	0.205261	0.719102	0.0148407	1	22	4	0.0055449	0.00388592	36.7316	0.00567889	55.4082	2.24257	13.6722	0.00338708
362979	406218	406218_362979	Panx2	Chr15 cM	Chr15:88943937-88957770(+)	pannexin 2	Panx2	Chr7 q34	pannexin 2	-0.1443	0.134911	-0.141045	0.0789977	0.0532587	0.103648	0.0970935	0.1128	0.00674026	0.193045	0.146316	0.483717	-0.248685	-0.0682358	-0.331344	-0.142085	-0.0399146	0.338058	0.0492551	0.300081	0.205497	0.840468	0.421942	1	19	4	0.0308843	0.0140353	95.3215	9.98178231746934e-14	85.465	6.87995	4.64689	0.199557
24654	18795	18795_24654	Plcb1	Chr2 cM	Chr2:134628084-135317178(+)	phospholipase C, beta 1	Plcb1	Chr3 q36	phospholipase C beta 1	0.0676598	0.0193341	0.125335	-0.0290479	0.0249822	0.0400044	0.0371009	0.0517399	0.00676254	0.628883	0.000729554	0.574509	0.0186955	-0.0590731	0.0526187	-0.130456	0.116624	0.0977412	0.198052	0.0723603	0.205656	0.989117	0.0184897	1	21	4	1.61521242113572e-06	0.0020897	19.0224	0.327249	0.0226213	1.00023	11.4977	0.00931792
303547	14055	14055_303547	Ezh1	Chr11 cM	Chr11:101081941-101117268(-)	enhancer of zeste 1 polycomb repressive complex 2 subunit	Ezh1	Chr10 q31	enhancer of zeste 1 polycomb repressive complex 2 subunit	-0.051508	-0.0491949	-0.139046	0.0201288	0.0190212	0.0280965	0.0302151	0.0358586	0.0067704	0.0799586	4.18736211732355e-06	0.574568	-0.0887888	-0.104263	-0.198266	-0.0501528	-0.0142272	0.00587322	-0.0798252	0.0904103	0.205656	0.703978	0.000482981	1	22	4	8.50560098340431e-08	0.00117078	22.7154	0.201763	0.00192221	1.00002	22.3769	5.44499199541973e-05
84509	19384	19384_84509	Ran	Chr5 cM	Chr5:129097220-129101386(+)	RAN, member RAS oncogene family	Ran	Chr12 q13	RAN, member RAS oncogene family	-0.0359913	0.031164	-0.0567841	-0.0289907	0.0132956	0.0261501	0.0274136	0.0250986	0.0067891	0.233365	0.0383227	0.248061	-0.0620501	-0.0200893	-0.110514	-0.0781832	-0.00993247	0.0824174	-0.00305448	0.0202017	0.205818	0.874845	0.206702	1	22	4	0	0.000770524	16.825	0.535165	0	1	17.1558	0.00065646
25747	19013	19013_25747	Ppara	Chr15 cM	Chr15:85619184-85687020(+)	peroxisome proliferator activated receptor alpha	Ppara	Chr7 q34	peroxisome proliferator activated receptor alpha	-0.065503	0.00771248	-0.0635861	0.00233232	0.0242055	0.0526883	0.0438141	0.0578648	0.00680747	0.883622	0.146704	0.967849	-0.112945	-0.0955547	-0.14946	-0.111081	-0.0180611	0.11098	0.0222879	0.115745	0.205818	1	0.422514	1	21	4	0.00232052	0.00270799	21.3337	0.211718	28.9569	1.4076	2.69059	0.441829
140938	19183	19183_140938	Psmc3ip	Chr11 cM	Chr11:100982649-100986262(-)	proteasome (prosome, macropain) 26S subunit, ATPase 3, interacting protein	Psmc3ip	Chr10 q31	PSMC3 interacting protein	-0.0837478	-0.0219062	-0.157521	0.0643694	0.0309508	0.0653254	0.0648055	0.0705716	0.00681318	0.737369	0.0150709	0.361708	-0.14441	-0.149942	-0.284537	-0.0739484	-0.0230854	0.106129	-0.0305044	0.202687	0.205818	1	0.123364	1	21	4	0.00879983	0.00552255	36.1147	0.00442751	60.963	2.56167	5.92328	0.115403
304577	22256	22256_304577	Ung	Chr5 cM	Chr5:114268447-114277384(+)	uracil DNA glycosylase	Ung	Chr12 q16	uracil-DNA glycosylase	-0.105807	0.0688206	-0.112839	0.0318654	0.0391284	0.0843428	0.0897114	0.0927427	0.00684892	0.414521	0.208464	0.731155	-0.182498	-0.0964882	-0.28867	-0.149907	-0.029117	0.234129	0.062992	0.213638	0.206519	0.944847	0.49985	1	21	4	0.0142386	0.00934963	41.5167	0.000787248	55.8229	2.26362	3.43475	0.329324
360692	67102	67102_360692	D16Ertd472e	Chr16 cM	Chr16:78337224-78373576(-)	DNA segment, Chr 16, ERATO Doi 472, expressed	C11h21orf91	Chr11 q11	similar to human chromosome 21 open reading frame 91	-0.195013	0.189519	-0.29181	0.0169264	0.0721457	0.142308	0.137911	0.152848	0.0068708	0.182942	0.0343505	0.911822	-0.336416	-0.0893993	-0.562111	-0.28265	-0.0536099	0.468436	-0.0215099	0.316503	0.206618	0.835561	0.195776	1	22	4	0.0763934	0.0284107	256.076	4.72922018046955e-44	92.2422	12.8902	8.96646	0.0297402
25695	12609	12609_25695	Cebpd	Chr16 cM	Chr16:15705150-15707409(+)	CCAAT/enhancer binding protein delta	Cebpd	Chr11	CCAAT/enhancer binding protein delta	-0.362681	-0.473788	-1.08308	-0.258333	0.134191	0.315241	0.289206	0.268575	0.00687726	0.132855	0.000180376	0.336117	-0.62569	-1.09165	-1.64992	-0.78473	-0.0996722	0.144073	-0.51625	0.268064	0.206618	0.792126	0.0070334	1	16	4	0.160436	0.0734683	108.068	1.44141314934057e-17	94.1612	17.1269	14.7541	0.00203928
289745	67900	67900_289745	Mtfp1	Chr11 cM	Chr11:4041481-4045431(-)	mitochondrial fission process 1	Mtfp1	Chr14 q21	mitochondrial fission process 1	-0.126357	0.00966242	-0.157356	0.110441	0.0467659	0.0914409	0.0893442	0.0981594	0.00689441	0.915845	0.0781991	0.260539	-0.218016	-0.169558	-0.332467	-0.081948	-0.0346974	0.188883	0.0177555	0.30283	0.206757	1	0.305282	1	22	4	0.0268224	0.0118366	82.5634	3.03919998764576e-10	84.0086	6.25336	3.58076	0.310437
301563	75734	75734_301563	Mff	Chr1 cM	Chr1:82702611-82730115(+)	mitochondrial fission factor	Mff	Chr9 q34	mitochondrial fission factor	0.0376631	0.000529205	0.0685852	-0.04364	0.013952	0.0251123	0.0245288	0.0284885	0.00694467	0.983187	0.00517211	0.125561	0.0103178	-0.04869	0.0205097	-0.0994765	0.0650084	0.0497484	0.116661	0.0121965	0.207886	1	0.064142	1	22	4	0.000166554	0.00074416	17.3708	0.497764	6.38973	1.06826	10.055	0.0181046
81512	16840	16840_81512	Cnmd	Chr14 cM	Chr14:79875130-79899610(-)	chondromodulin	Cnmd	Chr15 q12	chondromodulin	0.113237	0.0179547	-0.0683365	-0.0319051	0.0419761	0.0941075	0.0871804	0.115622	0.00698288	0.848691	0.433127	0.782592	0.0309656	-0.166493	-0.239207	-0.25852	0.195509	0.202402	0.102534	0.19471	0.208278	1	0.715831	1	19	4	0	0.004654	11.2452	0.735024	0	1	2.0273	0.56676
171015	266690	266690_171015	Cyb5r4	Chr9 cM	Chr9:86904082-86959827(+)	cytochrome b5 reductase 4	Cyb5r4	Chr8 q31	cytochrome b5 reductase 4	0.044132	0.0296391	0.0838395	0.0235104	0.0163594	0.0327043	0.0305744	0.0348944	0.006983	0.364789	0.00610398	0.500464	0.0120682	-0.03446	0.0239147	-0.0448814	0.0761958	0.0937383	0.143764	0.0919022	0.208278	0.922969	0.0713024	1	22	4	0.000421486	0.00124589	20.3431	0.313837	10.13	1.11272	9.07491	0.0283113
366991	114566	114566_366991	Krt82	Chr15 cM	Chr15:101449651-101459094(-)	keratin 82	Krt82	Chr7 q36	keratin 82	0.0753626	0.102847	0.00868388	0.136568	0.0279444	0.0634785	0.0409189	0.0600877	0.00699926	0.105193	0.831934	0.0230381	0.0205926	-0.0215689	-0.0715158	0.0187978	0.130133	0.227262	0.0888835	0.254337	0.208386	0.751434	0.952295	1	16	4	0	0.00218882	8.75633	0.72359	0	1	5.51517	0.137734
362635	230848	230848_362635	Zbtb40	Chr4 cM	Chr4:136707043-136776112(-)	zinc finger and BTB domain containing 40	Zbtb40	Chr5 q36	zinc finger and BTB domain containing 40	-0.132226	0.00588569	-0.274473	0.330241	0.0490407	0.0901182	0.0827126	0.103609	0.00701265	0.947927	0.000905374	0.00143566	-0.228344	-0.170743	-0.436586	0.127172	-0.0361077	0.182514	-0.112359	0.533311	0.208408	1	0.0211741	0.618631	20	4	0.0193647	0.0109248	51.9953	1.09729377263329e-05	69.516	3.28041	18.628	0.000326345
362662	63954	63954_362662	Rbp7	Chr4 cM	Chr4:149534144-149539435(-)	retinol binding protein 7, cellular	Rbp7	Chr5 q36	retinol binding protein 7	0.0694367	0.0224253	-0.0783954	0.0296014	0.0257597	0.0515924	0.0323819	0.0463413	0.00702704	0.663807	0.0154793	0.522973	0.0189487	-0.078694	-0.141863	-0.0612259	0.119925	0.123545	-0.0149281	0.120429	0.20846	0.993035	0.125155	1	19	4	3.08258341753452e-06	0.00142535	19.2815	0.201259	0.0501939	1.0005	6.57612	0.0867083
297342	232089	232089_297342	Elmod3	Chr6 cM	Chr6:72542905-72575396(-)	ELMO/CED-12 domain containing 3	Elmod3	Chr4 q32	ELMO domain containing 3	-0.0576278	-0.0736984	-0.145883	0.119229	0.0213881	0.0360589	0.0366314	0.044697	0.00705192	0.0409703	6.82064428526324e-05	0.00764208	-0.0995478	-0.144373	-0.217679	0.0316241	-0.0157078	-0.00302415	-0.0740867	0.206833	0.208823	0.609885	0.00359424	0.834758	22	4	0	0.0016687	14.959	0.664782	0	1	19.3878	0.000227291
619581	66257	66257_619581	Nicn1	Chr9 cM	Chr9:108167642-108173697(+)	nicolin 1	Nicn1	Chr8	nicolin 1, tubulin polyglutamylase complex subunit	0.0549411	-0.0418076	0.103622	0.0327162	0.0203965	0.0358863	0.0437219	0.0332497	0.00706732	0.244018	0.0177873	0.325139	0.0149647	-0.112143	0.0179282	-0.0324521	0.0949175	0.0285282	0.189315	0.0978844	0.208904	0.881929	0.135638	1	17	4	0.000275015	0.00133727	14.3003	0.353043	6.91506	1.07429	16.0847	0.00108955
290753	67620	67620_290753	Lrp2bp	Chr8 cM	Chr8:46463639-46482515(+)	Lrp2 binding protein	Lrp2bp	Chr16 q11	Lrp2 binding protein	0.0662312	0.0447687	-0.111864	0.0775243	0.0246007	0.0446563	0.0403118	0.0495073	0.00709731	0.316095	0.00552063	0.117368	0.0180146	-0.0427561	-0.190874	-0.0195083	0.114448	0.132293	-0.0328545	0.174557	0.209137	0.910921	0.0667701	1	19	4	2.90407336730947e-06	0.00124875	9.99229	0.820224	0.0603795	1.0006	9.27191	0.0258858
116666	70361	70361_116666	Lman1	Chr18 cM	Chr18:66113810-66135706(-)	lectin, mannose-binding, 1	Lman1	Chr18 q12.1	lectin, mannose-binding, 1	0.0886923	0.0232281	-0.00397059	-0.161512	0.0329457	0.046805	0.0447544	0.0644315	0.00710085	0.619701	0.929305	0.0121857	0.02412	-0.0685079	-0.0916877	-0.287795	0.153265	0.114964	0.0837465	-0.0352283	0.209137	0.98685	0.994463	0.943621	22	4	0.00373159	0.00309898	30.0448	0.0370132	42.4496	1.73761	7.07724	0.0694763
29445	12857	12857_29445	Cox4i1	Chr8 cM	Chr8:121394964-121400948(+)	cytochrome c oxidase subunit 4I1	Cox4i1	Chr19 q12	cytochrome c oxidase subunit 4i1	-0.0285685	-0.0332958	-0.0659163	-0.000563912	0.0106143	0.0298971	0.0253374	0.0259039	0.00711325	0.265416	0.0092806	0.982632	-0.0493722	-0.0918929	-0.115577	-0.0513346	-0.00776473	0.0253014	-0.0162559	0.0502068	0.209137	0.887789	0.0916064	1	21	4	1.35697163991133e-06	0.000708788	18.2834	0.371175	0.0462469	1.00046	6.86841	0.0762125
300149	52683	52683_300149	Ncaph2	Chr15 cM	Chr15:89239922-89257029(+)	non-SMC condensin II complex, subunit H2	Ncaph2	Chr7 q34	non-SMC condensin II complex, subunit H2	-0.0461043	0.0519431	-0.0616293	0.0556744	0.0171369	0.0335657	0.0326796	0.0351348	0.00713763	0.121741	0.0593135	0.113059	-0.079692	-0.0138445	-0.12568	-0.0131886	-0.0125166	0.117731	0.00242161	0.124537	0.209481	0.77559	0.262847	1	22	4	0.00136187	0.00149918	24.4709	0.140197	30.1087	1.43079	8.79518	0.0321417
84390	15165	15165_84390	Hcn1	Chr13 cM	Chr13:117738856-118117564(+)	hyperpolarization activated cyclic nucleotide gated potassium channel 1	Hcn1	Chr2 q14	hyperpolarization-activated cyclic nucleotide-gated potassium channel 1	0.114435	-0.0700815	0.285945	-0.125202	0.0425483	0.0888564	0.0830289	0.0971678	0.00715539	0.430284	0.000573334	0.197566	0.0310416	-0.244237	0.123212	-0.315647	0.197828	0.104074	0.448679	0.0652431	0.209629	0.94694	0.0158401	1	21	4	0.0152707	0.00916855	41.768	0.000724382	63.8963	2.7698	13.958	0.00296283
298185	329872	329872_298185	Frem1	Chr4 cM	Chr4:82816164-82970576(-)	Fras1 related extracellular matrix protein 1	Frem1	Chr5 q31	Fras1 related extracellular matrix 1	-0.134353	-0.0883588	-0.302594	-0.163341	0.0499796	0.119654	0.0675127	0.100831	0.00718486	0.460239	7.39347386904013e-06	0.105245	-0.232311	-0.322876	-0.434917	-0.360966	-0.0363946	0.146158	-0.170272	0.0342849	0.210119	0.955105	0.000730227	1	15	4	0	0.00394443	8.5522	0.663149	0	1	22.2818	5.69920263174603e-05
81682	17022	17022_81682	Lum	Chr10 cM	Chr10:97401363-97408565(+)	lumican	Lum	Chr7 q13	lumican	-0.210825	0.124484	-0.451313	0.227754	0.0784457	0.160377	0.152611	0.158356	0.00719827	0.437632	0.00310363	0.150366	-0.364576	-0.189848	-0.750425	-0.0826178	-0.0570744	0.438816	-0.152202	0.538126	0.210138	0.948146	0.0465798	1	22	4	0.0567277	0.0321866	60.5144	1.68918737413429e-06	68.5791	3.18259	11.2078	0.0106535
24258	12652	12652_24258	Chga	Chr12 cM	Chr12:102521228-102531287(+)	chromogranin A	Chga	Chr6 q32	chromogranin A	0.0619139	0.00136332	0.0845657	0.0376407	0.0230495	0.043551	0.0439323	0.0469428	0.00722864	0.975027	0.0542406	0.422645	0.0167376	-0.0839951	-0.00154	-0.0543656	0.10709	0.0867217	0.170671	0.129647	0.210289	1	0.25025	1	22	4	0.00150217	0.00189202	30.9072	0.0295067	25.33	1.33923	6.67053	0.0831746
315789	76886	76886_315789	Fam81a	Chr9 cM	Chr9:69996586-70049840(-)	family with sequence similarity 81, member A	Fam81a	Chr8 q24	family with sequence similarity 81, member A	-0.0640968	0.113878	-0.0122062	0.0478011	0.0238623	0.047605	0.0454633	0.0508517	0.00722894	0.0167506	0.788325	0.347213	-0.110866	0.0205736	-0.101313	-0.0518665	-0.0173275	0.207182	0.0769002	0.147469	0.210289	0.505089	0.931015	1	19	4	0.0020021	0.00284468	26.4512	0.0335389	25.0485	1.3342	6.10807	0.106469
113990	94353	94353_113990	Hmgn3	Chr9 cM	Chr9:82992001-83028738(-)	high mobility group nucleosomal binding domain 3	Hmgn3	Chr8 q31	high mobility group nucleosomal binding domain 3	0.0457121	0.000662638	0.0710565	-0.000921476	0.0170286	0.0349716	0.0335131	0.0353604	0.00726534	0.984883	0.0339843	0.97921	0.0123367	-0.0678804	0.00537194	-0.0702266	0.0790875	0.0692057	0.136741	0.0683837	0.210782	1	0.19472	1	22	4	0.00109115	0.00150109	22.917	0.193801	23.3111	1.30397	5.66497	0.129098
503049	217698	217698_503049	Acot5	Chr12 cM	Chr12:84116099-84122794(+)	acyl-CoA thioesterase 5	Acot5	Chr6 q31	acyl-CoA thioesterase 5	-0.159948	0.0874865	-0.198784	0.0320756	0.0595937	0.115347	0.118746	0.12776	0.00727512	0.448173	0.0941241	0.801766	-0.27675	-0.138589	-0.431522	-0.218329	-0.0431469	0.313562	0.0339531	0.28248	0.210782	0.949775	0.336358	1	21	4	0.0372711	0.0194793	56.9371	3.33461728916347e-06	72.6508	3.65641	4.32902	0.228058
50689	26417	26417_50689	Mapk3	Chr7 cM	Chr7:126358798-126364988(+)	mitogen-activated protein kinase 3	Mapk3	Chr1 q36	mitogen activated protein kinase 3	-0.131549	0.0295004	-0.228151	0.0111612	0.0490201	0.0942351	0.0925955	0.102803	0.00728422	0.754242	0.0137416	0.913545	-0.227626	-0.155197	-0.409635	-0.190329	-0.0354709	0.214198	-0.0466667	0.212652	0.210782	1	0.116952	1	22	4	0.0303651	0.0127195	95.1722	1.68185246572553e-12	86.123	7.20615	7.37077	0.0609735
684352	23999	23999_684352	Twf2	Chr9 cM	Chr9:106080307-106092586(+)	twinfilin actin binding protein 2	Twf2	Chr8	twinfilin actin-binding protein 2	0.1448	-0.019987	0.165216	-0.0574094	0.054003	0.116965	0.106737	0.100717	0.00733306	0.864319	0.121653	0.568672	0.0389559	-0.249235	-0.0439856	-0.254811	0.250644	0.209261	0.374418	0.139992	0.211824	1	0.38469	1	18	4	0.0256076	0.0123232	79.5129	3.48352231953241e-11	84.4898	6.44739	3.39394	0.33478
170914	54561	54561_170914	Nap1l3	ChrX cM	ChrX:121304257-121307082(-)	nucleosome assembly protein 1-like 3	Nap1l3	ChrX q31	nucleosome assembly protein 1-like 3	0.0741133	0.0283139	0.160714	-0.0151809	0.0276508	0.0537618	0.0495227	0.0574278	0.00735493	0.598434	0.00117346	0.791512	0.0199187	-0.0770573	0.063651	-0.127737	0.128308	0.133685	0.257777	0.0973754	0.212084	0.982341	0.0250186	1	22	4	0.0059406	0.00369444	38.0121	0.00385911	58.6253	2.41694	10.7103	0.0134002
24962	107869	107869_24962	Cth	Chr3 cM	Chr3:157599885-157630714(-)	cystathionine gamma lyase	Cth	Chr2 q45	cystathionine gamma-lyase	-0.119753	0.163063	-0.111519	0.0397331	0.0446898	0.0910003	0.083599	0.103029	0.00736988	0.0731495	0.182213	0.699756	-0.207344	-0.0152942	-0.27537	-0.1622	-0.0321627	0.34142	0.0523322	0.241666	0.212145	0.693168	0.468133	1	21	4	0.0187513	0.0101572	57.2789	2.93419507304411e-06	70.2026	3.356	7.31313	0.0625593
289786	192950	192950_289786	Nacad	Chr11 cM	Chr11:6547823-6556053(-)	NAC alpha domain containing	Nacad	Chr14 q21	NAC alpha domain containing	0.0608051	-0.00721493	0.0934009	0.0490375	0.0227016	0.0498378	0.0483064	0.0507626	0.0073963	0.884894	0.0531736	0.334036	0.0163108	-0.104895	-0.00127798	-0.0504553	0.105299	0.0904653	0.18808	0.14853	0.21235	1	0.247683	1	22	4	0.00424047	0.00300268	35.3456	0.00854888	49.6811	1.98732	9.07088	0.0283632
309158	381199	381199_309158	Tmem151a	Chr19 cM	Chr19:5120859-5135519(-)	transmembrane protein 151A	Tmem151a	Chr1 q43	transmembrane protein 151A	0.10745	-0.0814722	0.132156	-0.0118342	0.0401207	0.0749052	0.0729332	0.0843281	0.00740277	0.276741	0.0699838	0.888395	0.0288146	-0.228284	-0.0107903	-0.177114	0.186085	0.0653393	0.275102	0.153446	0.21235	0.889864	0.287854	1	22	4	0.0160761	0.00785675	60.6367	1.61379911362616e-06	73.7804	3.81394	6.3414	0.0961314
498433	103554	103554_498433	Psme4	Chr11 cM	Chr11:30721726-30830361(+)	proteasome (prosome, macropain) activator subunit 4	Psme4	Chr14 q22	proteasome activator subunit 4	0.046017	0.013154	0.14232	-0.0658539	0.017201	0.0357512	0.037513	0.0332342	0.00746727	0.712925	0.000148314	0.0475342	0.0123037	-0.056917	0.0687956	-0.130992	0.0797304	0.0832249	0.215844	-0.00071603	0.213829	1	0.00627252	1	22	4	2.13980046598019e-07	0.0012163	20.045	0.330291	0.00448214	1.00004	16.8837	0.00074674
362619	100340	100340_362619	Smpdl3b	Chr4 cM	Chr4:132460277-132484558(-)	sphingomyelin phosphodiesterase, acid-like 3B	Smpdl3b	Chr5 q36	sphingomyelin phosphodiesterase, acid-like 3B	-0.152334	0.0869621	-0.295973	-0.00778798	0.0569778	0.115754	0.113005	0.124158	0.00750489	0.452492	0.00881585	0.949985	-0.264009	-0.139911	-0.517459	-0.251134	-0.0406597	0.313835	-0.0744873	0.235558	0.213855	0.950872	0.0887179	1	22	4	0.0422577	0.0185267	93.0231	4.12121759718894e-12	84.0367	6.26437	10.6511	0.0137699
289657	67249	67249_289657	Tbc1d19	Chr5 cM	Chr5:53966948-54061307(+)	TBC1 domain family, member 19	Tbc1d19	Chr14 q11	TBC1 domain family, member 19	0.0475408	0.0423765	0.0905684	-0.00341655	0.0177842	0.0350933	0.0337427	0.0383078	0.00751292	0.227225	0.00727269	0.928933	0.0126845	-0.0264052	0.024434	-0.0784984	0.0823971	0.111158	0.156703	0.0716653	0.213855	0.868414	0.0795331	1	22	4	0.0014041	0.00167544	24.4542	0.140704	27.0865	1.37149	7.63705	0.0541396
252889	66676	66676_252889	Tmed7	Chr18 cM	Chr18:46718995-46730602(-)	transmembrane p24 trafficking protein 7	Tmed7	Chr18 q11	transmembrane p24 trafficking protein 7	0.0771802	0.024552	0.132196	-0.02224	0.0288747	0.0676454	0.0625529	0.0589883	0.00751915	0.716641	0.0345708	0.706156	0.0205868	-0.108031	0.00959473	-0.137855	0.133774	0.157135	0.254798	0.093375	0.213855	1	0.196154	1	16	4	0.00380198	0.00359521	21.0908	0.049066	44.3969	1.79846	5.47464	0.140164
316238	75564	75564_316238	Rsph9	Chr17 cM	Chr17:46432961-46455142(-)	radial spoke head 9 homolog (Chlamydomonas)	Rsph9	Chr9 q12	radial spoke head component 9	-0.0766599	-0.0911352	-0.184838	0.0580822	0.0286855	0.0556654	0.0526093	0.0576905	0.00753052	0.10159	0.000442405	0.314036	-0.132882	-0.200237	-0.28795	-0.0549892	-0.0204373	0.0179671	-0.0817254	0.171154	0.213855	0.739851	0.0132915	1	21	4	0.00338543	0.00380603	30.2558	0.024558	31.0241	1.44978	14.0229	0.00287419
171500	29819	29819_171500	Stau2	Chr1 cM	Chr1:16298898-16590336(-)	staufen double-stranded RNA binding protein 2	Stau2	Chr5 q11	staufen double-stranded RNA binding protein 2	0.0401105	0.052669	0.141923	0.0146902	0.0150176	0.0388532	0.0366251	0.0314979	0.00756474	0.17523	0.000106613	0.640939	0.0106766	-0.0234819	0.0701393	-0.0470446	0.0695444	0.12882	0.213707	0.076425	0.213855	0.826265	0.00491194	1	18	4	0	0.00112875	14.943	0.382061	0	1	18.5385	0.000340545
500981	80902	80902_500981	Zfp202	Chr9 cM	Chr9:40103612-40124900(+)	zinc finger protein 202	Zfp202	Chr8 q22	zinc finger protein 202	-0.0476442	-0.0635187	-0.107384	-0.0376493	0.0178389	0.0424119	0.0391787	0.0436347	0.00756699	0.134221	0.00612762	0.388231	-0.0826078	-0.146644	-0.184173	-0.123172	-0.0126806	0.019607	-0.030595	0.0478731	0.213855	0.792736	0.0713764	1	22	4	0.00118581	0.00185953	22.1364	0.225986	20.0013	1.25002	10.5714	0.0142844
641521	192198	192198_641521	Lrrc4	Chr6 cM	Chr6:28828125-28831746(-)	leucine rich repeat containing 4	Lrrc4	Chr4 q22	leucine rich repeat containing 4	0.0423445	-0.00529295	0.0777832	-0.00307956	0.0158572	0.0310732	0.0285139	0.0339952	0.00757678	0.864744	0.00637373	0.92782	0.011265	-0.0661953	0.0218971	-0.069709	0.073424	0.0556094	0.133669	0.0635499	0.213855	1	0.0733624	1	22	4	0	0.00106247	11.9538	0.849612	0	1	9.57333	0.0225639
298606	384071	384071_298606	Slc25a34	Chr4 cM	Chr4:141346135-141351132(-)	solute carrier family 25, member 34	Slc25a34	Chr5 q36	solute carrier family 25, member 34	-0.0791328	-0.0618076	-0.0634366	0.0395608	0.0296362	0.065576	0.0602916	0.0664813	0.00758185	0.345919	0.292724	0.551798	-0.137219	-0.190334	-0.181606	-0.0907401	-0.021047	0.066719	0.0547327	0.169862	0.213855	0.914961	0.594088	1	22	4	0.00357654	0.00451658	23.9155	0.157815	25.5157	1.34256	2.04057	0.56403
26295	108155	108155_26295	Ogt	ChrX cM	ChrX:100683666-100727957(+)	O-linked N-acetylglucosamine (GlcNAc) transferase (UDP-N-acetylglucosamine:polypeptide-N-acetylglucosaminyl transferase)	Ogt	ChrX q22	O-linked N-acetylglucosamine (GlcNAc) transferase	0.0869274	-0.0406472	0.0797656	-0.162449	0.0325569	0.05729	0.0531228	0.0681311	0.00758488	0.478015	0.133218	0.017109	0.0231169	-0.152934	-0.0243531	-0.295983	0.150738	0.0716392	0.183884	-0.0289144	0.213855	0.95722	0.401626	1	22	4	0.00789808	0.00442452	45.6826	0.000329993	64.8712	2.84667	6.70082	0.0820704
494345	56426	56426_494345	Pdcd10	Chr3 cM	Chr3:75423797-75464159(-)	programmed cell death 10	Pdcd10	Chr2 q32	programmed cell death 10	0.0689126	0.0324781	0.0699323	-0.0367148	0.0258589	0.053528	0.0508665	0.0541811	0.00769994	0.544018	0.169187	0.498006	0.0182302	-0.072435	-0.0297643	-0.142908	0.119595	0.137391	0.169629	0.0694782	0.216558	0.970096	0.452549	1	22	4	0.00519726	0.00348156	38.9381	0.00290466	53.8775	2.16814	2.28588	0.515231
361068	213484	213484_361068	Nudt18	Chr14 cM	Chr14:70815264-70820128(+)	nudix hydrolase 18	Nudt18	Chr15 p11	nudix hydrolase 18	0.0585127	-0.0555358	0.0785444	0.0129491	0.0219589	0.0444369	0.0443779	0.0433537	0.00770702	0.211385	0.0767441	0.76518	0.015474	-0.142631	-0.00843472	-0.0720225	0.101551	0.031559	0.165523	0.0979207	0.216558	0.855686	0.303166	1	22	4	0.00248083	0.00224033	29.1828	0.04619	38.4602	1.62496	8.98992	0.0294251
307997	73442	73442_307997	Hspa12a	Chr19 cM	Chr19:58784182-58932086(-)	heat shock protein 12A	Hspa12a	Chr1 q55	heat shock protein family A (Hsp70) member 12A	-0.057785	0.0100633	-0.0795149	0.0206323	0.0216949	0.0361066	0.0392459	0.0403816	0.0077326	0.780466	0.0427577	0.609397	-0.100306	-0.0607043	-0.156436	-0.0585141	-0.0152638	0.080831	-0.00259436	0.0997788	0.216907	1	0.220114	1	22	4	5.51892268356371e-06	0.00187591	16.647	0.547491	0.0800074	1.0008	4.99003	0.172528
309570	76306	76306_309570	Slc18b1	Chr10 cM	Chr10:23672884-23703866(+)	solute carrier family 18, subfamily B, member 1	Slc18b1	Chr1 p12	solute carrier family 18 member B1	-0.0914424	-0.0313628	-0.210102	0.00204485	0.0343508	0.0537348	0.0600155	0.0729423	0.0077674	0.55945	0.000463869	0.977635	-0.158769	-0.136681	-0.327731	-0.140919	-0.0241161	0.0739556	-0.0924739	0.145009	0.217421	0.973961	0.0137133	1	11	4	0	0.00284327	3.7364	0.809589	0	1	18.6021	0.000330393
100360914	50754	50754_100360914	Fbxw7	Chr3 cM	Chr3:84722575-84886505(+)	F-box and WD-40 domain protein 7	Fbxw7	Chr2	F-box and WD repeat domain containing 7	0.0777321	0.0647141	0.238002	0.0303743	0.0292052	0.0486706	0.0470692	0.0534718	0.00777728	0.183639	4.27185617443178e-07	0.570005	0.0204911	-0.0306786	0.145748	-0.0744285	0.134973	0.160107	0.330256	0.135177	0.217421	0.835616	8.79313072114938e-05	1	14	4	0.0012562	0.00230223	14.6773	0.144277	23.518	1.3075	28.0338	3.5731855914217e-06
116667	26401	26401_116667	Map3k1	Chr13 cM	Chr13:111882962-111945527(-)	mitogen-activated protein kinase kinase kinase 1	Map3k1	Chr2 q14	mitogen-activated protein kinase kinase kinase 1	-0.0599717	0.0552586	-0.052518	-0.0107994	0.0225539	0.0411097	0.0347327	0.0484798	0.00783645	0.178892	0.130518	0.823721	-0.104177	-0.0253149	-0.120593	-0.105818	-0.0157668	0.135832	0.0155568	0.0842192	0.218471	0.827902	0.397776	1	22	4	0.000181578	0.00175909	13.794	0.742415	2.70802	1.02783	5.77359	0.12316
25479	65114	65114_25479	Vps35	Chr8 cM	Chr8:85987014-86026146(-)	VPS35 retromer complex component	Vps35	Chr19 q11	VPS35 retromer complex component	0.0621347	0.0160095	0.0805773	-0.091518	0.0233692	0.0423221	0.0405331	0.0476214	0.00784133	0.705224	0.0468186	0.0546332	0.0163319	-0.0669402	0.00113387	-0.184854	0.107938	0.0989592	0.160021	0.00181828	0.218471	0.999911	0.231899	1	22	4	0.00248544	0.0023959	28.1238	0.0601956	35.062	1.53993	6.93027	0.0741538
108352059	76917	76917_108352059	Flywch2	Chr17 cM	Chr17:23995890-24005055(-)	FLYWCH family member 2	Flywch2	Chr10	FLYWCH family member 2	0.256164	0.0196036	0.287753	0.179885	0.0963861	0.175823	0.152484	0.156624	0.00786793	0.911223	0.0591465	0.250757	0.0672507	-0.325003	-0.0111102	-0.127093	0.445077	0.36421	0.586616	0.486863	0.218842	1	0.26253	1	13	4	0.0420316	0.0270769	45.7695	6.6452043673846e-07	85.6842	6.9853	5.39149	0.145275
310341	329628	329628_310341	Fat4	Chr3 cM	Chr3:38941089-39066134(+)	FAT atypical cadherin 4	Fat4	Chr2 q25	FAT atypical cadherin 4	-0.318994	0.265264	-0.477437	0.213149	0.12016	0.248995	0.230058	0.268105	0.00793674	0.286723	0.0379595	0.426602	-0.554503	-0.222757	-0.928342	-0.312328	-0.0834852	0.753285	-0.0265321	0.738626	0.219455	0.893483	0.205582	1	21	4	0.207244	0.0774875	339.083	9.13965685543205e-62	95.7704	23.6431	6.95044	0.0734942
305123	114642	114642_305123	Brdt	Chr5 cM	Chr5:107479025-107534924(+)	bromodomain, testis-specific	Brdt	Chr14 p22	bromodomain testis associated	0.0422355	-0.0314022	0.0698875	-0.0281977	0.0159101	0.0361267	0.0353317	0.0372366	0.00793933	0.384725	0.0479239	0.448895	0.0110523	-0.102209	0.000638752	-0.10118	0.0734187	0.0394048	0.139136	0.0447847	0.219455	0.934404	0.234089	1	20	4	0.000548571	0.00132917	17.6046	0.347555	13.4365	1.15522	7.30829	0.0626945
310640	68521	68521_310640	Entrep3	Chr3 cM	Chr3:89090450-89096602(+)	endosomal transmembrane epsin interactor 3	Entrep3	Chr2 q34	endosomal transmembrane epsin interactor 3	0.0360264	-0.106026	0.000595068	-0.0471832	0.0135717	0.0330956	0.0284381	0.0321548	0.00794199	0.00135703	0.983305	0.142274	0.00942637	-0.170892	-0.0551425	-0.110206	0.0626263	-0.0411601	0.0563326	0.0158391	0.219455	0.255653	1	1	22	4	0	0.000917252	9.39254	0.949944	0	1	12.6705	0.00540617
295461	99683	99683_295461	Sec24b	Chr3 cM	Chr3:129776408-129855202(-)	SEC24 homolog B, COPII coat complex component	Sec24b	Chr2 q43	SEC24 homolog B, COPII coat complex component	0.0372878	-0.049776	0.00329387	-0.0304841	0.01405	0.0302271	0.0306771	0.0303015	0.00795586	0.0996128	0.914494	0.314402	0.00975033	-0.10902	-0.0568322	-0.089874	0.0648253	0.00946805	0.0634199	0.0289057	0.219455	0.737032	0.987025	1	22	4	0	0.000991149	10.3641	0.919373	0	1	3.49728	0.321115
362245	66734	66734_362245	Map1lc3a	Chr2 cM	Chr2:155118284-155119993(+)	microtubule-associated protein 1 light chain 3 alpha	Map1lc3a	Chr3 q41	microtubule-associated protein 1 light chain 3 alpha	0.0753933	-0.0641591	0.168841	-0.0261667	0.0284084	0.0576862	0.0555371	0.0588338	0.00795648	0.266048	0.0023646	0.656496	0.0197139	-0.177222	0.0599904	-0.141479	0.131073	0.0489038	0.277692	0.0891454	0.219455	0.88812	0.0392228	1	22	4	0.00669312	0.00425729	38.0377	0.00382907	57.6371	2.36055	14.4936	0.00230475
498997	72780	72780_498997	Rspo3	Chr10 cM	Chr10:29329102-29411863(-)	R-spondin 3	Rspo3	Chr1 p11	R-spondin 3	-0.189775	0.0822104	-0.270875	0.108514	0.0715874	0.137104	0.137597	0.149884	0.00802632	0.54876	0.0489975	0.469074	-0.330084	-0.186509	-0.54056	-0.185253	-0.0494667	0.35093	-0.0011901	0.402281	0.220814	0.971164	0.237207	1	22	4	0.0604246	0.0269257	73.3608	1.21011052276315e-08	82.649	5.76334	4.64285	0.199896
365834	229488	229488_365834	Fhip1a	Chr3 cM	Chr3:85567370-85653516(-)	FHF complex subunit HOOK interacting protein 1A	Fhip1a	Chr2 q34	FHF complex subunit HOOK interacting protein 1A	-0.331871	0.112759	-0.522218	0.234471	0.125201	0.262048	0.244809	0.277885	0.00803251	0.66698	0.0329107	0.398799	-0.577261	-0.400846	-1.00203	-0.310174	-0.0864811	0.626363	-0.0424024	0.779116	0.220814	0.993945	0.190533	1	21	4	0.220153	0.0865533	163.801	4.72841913309429e-26	94.1221	17.0128	5.56439	0.134837
29647	12361	12361_29647	Cask	ChrX cM	ChrX:13383319-13713020(-)	calcium/calmodulin dependent serine protein kinase	Cask	ChrX q12	calcium/calmodulin dependent serine protein kinase	0.0541245	0.0372122	0.109841	-0.0064245	0.0204306	0.0423798	0.04242	0.0435062	0.00806851	0.379909	0.00961501	0.882604	0.0140813	-0.0458507	0.0266997	-0.0916951	0.0941677	0.120275	0.192983	0.0788461	0.221434	0.933565	0.094063	1	22	4	0.00176419	0.00224836	25.5892	0.109528	25.33	1.33923	7.08426	0.06926
687633	117146	117146_687633	Ube3b	Chr5 cM	Chr5:114518668-114559230(+)	ubiquitin protein ligase E3B	Ube3b	Chr12	ubiquitin protein ligase E3B	0.0582435	-0.00874022	0.0949239	0.00617812	0.022012	0.0403625	0.0399962	0.0418259	0.00814511	0.828564	0.0176289	0.882571	0.0151009	-0.0878493	0.0165327	-0.0757992	0.101386	0.0703688	0.173315	0.0881555	0.223165	1	0.134945	1	18	4	0.000995505	0.00156595	15.8183	0.324597	22.7694	1.29482	8.71028	0.0334014
252857	56508	56508_252857	Rapgef4	Chr2 cM	Chr2:71811584-72087818(+)	Rap guanine nucleotide exchange factor (GEF) 4	Rapgef4	Chr3 q23	Rap guanine nucleotide exchange factor 4	0.0773427	0.00649201	0.271899	-0.129695	0.0292436	0.0557044	0.0550621	0.0638621	0.00817466	0.907221	7.89094267916593e-07	0.0422697	0.0200262	-0.102687	0.16398	-0.254862	0.134659	0.115671	0.379819	-0.00452725	0.223603	1	0.00013995	1	22	4	0.00606065	0.0041837	40.2412	0.00193504	50.985	2.04019	24.6911	1.79158790345568e-05
313782	30843	30843_313782	Fbxl12	Chr9 cM	Chr9:20549045-20556064(-)	F-box and leucine-rich repeat protein 12	Fbxl12	Chr8 q13	F-box and leucine-rich repeat protein 12	-0.0464325	0.0158377	-0.0017801	-0.00410781	0.0175763	0.0407966	0.0403432	0.0414309	0.00824761	0.69786	0.964806	0.92102	-0.0808815	-0.0641222	-0.0808514	-0.0853108	-0.0119835	0.0957975	0.0772912	0.0770952	0.225225	0.997841	1	1	21	4	0.000945349	0.00162172	21.4212	0.208016	18.3636	1.22494	0.353645	0.949643
294508	27355	27355_294508	Pald1	Chr10 cM	Chr10:61155435-61219309(-)	phosphatase domain containing, paladin 1	Pald1	Chr20 q11	phosphatase domain containing, paladin 1	-0.150362	0.0913925	-0.216144	0.0274208	0.0569416	0.10831	0.105162	0.116609	0.00827507	0.398778	0.0398453	0.814091	-0.261966	-0.120891	-0.422257	-0.201129	-0.0387585	0.303676	-0.0100309	0.255971	0.225602	0.938831	0.211457	1	21	4	0.0391224	0.0166734	95.5648	5.8605831676085e-13	86.9458	7.66038	6.22533	0.101148
29735	20503	20503_29735	Slc16a7	Chr10 cM	Chr10:125055139-125225334(-)	solute carrier family 16 (monocarboxylic acid transporters), member 7	Slc16a7	Chr7 q22	solute carrier family 16 member 7	0.0680855	0.0150999	0.126527	-0.0465145	0.025799	0.055086	0.0481637	0.0596657	0.00831323	0.783996	0.00861336	0.435635	0.0175204	-0.0928666	0.0321284	-0.163457	0.118651	0.123067	0.220926	0.0704281	0.225814	1	0.0874807	1	21	4	0.00401035	0.00309665	36.2147	0.00429326	47.2877	1.89709	7.2357	0.0647528
363545	74763	74763_363545	Naa60	Chr16 cM	Chr16:3690365-3722645(+)	N(alpha)-acetyltransferase 60, NatF catalytic subunit	Naa60	Chr10 q12	N(alpha)-acetyltransferase 60, NatF catalytic subunit	-0.0440926	-0.0251471	-0.0401707	0.00808281	0.0167079	0.031723	0.0308884	0.0338806	0.00831446	0.427947	0.193426	0.811441	-0.0768395	-0.087323	-0.100711	-0.058322	-0.0113457	0.0370288	0.0203695	0.0744876	0.225814	0.94694	0.482672	1	21	4	0.000328826	0.00132694	18.8258	0.338621	7.68047	1.08319	1.91879	0.589433
361368	16795	16795_361368	Large1	Chr8 cM	Chr8:73541227-74080164(-)	LARGE xylosyl- and glucuronyltransferase 1	Large1	Chr19 p12-p11	LARGE xylosyl- and glucuronyltransferase 1	0.0697141	-0.138592	0.0212925	-0.06575	0.0264204	0.0489725	0.0472191	0.0580805	0.00832393	0.00465484	0.65204	0.257613	0.0179309	-0.234576	-0.0712553	-0.179586	0.121497	-0.0426077	0.11384	0.0480856	0.225814	0.36044	0.858731	1	22	4	0.00413793	0.00302382	40.614	0.00172043	48.9261	1.95795	8.33616	0.0395518
287661	217149	217149_287661	Cisd3	Chr11 cM	Chr11:97576652-97579447(+)	CDGSH iron sulfur domain 3	Cisd3	Chr10 q31	CDGSH iron sulfur domain 3	-0.0419849	-0.0389597	-0.102477	0.0304997	0.0159192	0.0359944	0.0332039	0.0356923	0.00835497	0.279083	0.00202671	0.392817	-0.0731859	-0.109507	-0.167556	-0.0394558	-0.0107839	0.0315881	-0.0373985	0.100455	0.225829	0.890999	0.0358291	1	19	4	0.000711786	0.00110628	19.1197	0.208363	21.9662	1.2815	10.1728	0.0171526
171113	53619	53619_171113	Blcap	Chr2 cM	Chr2:157398282-157408281(-)	bladder cancer associated protein	Blcap	Chr3 q42	BLCAP, apoptosis inducing factor	-0.0824745	-0.054933	-0.117065	-0.0312446	0.0312736	0.0630423	0.0597908	0.0653502	0.00835967	0.383553	0.0502397	0.632572	-0.14377	-0.178494	-0.234253	-0.159329	-0.0211792	0.0686275	0.000122364	0.0968394	0.225829	0.934404	0.240244	1	22	4	0.0111428	0.00527656	67.7201	1.09416557531854e-07	75.3654	4.05933	4.73429	0.19232
25121	18549	18549_25121	Pcsk2	Chr2 cM	Chr2:143388076-143658205(+)	proprotein convertase subtilisin/kexin type 2	Pcsk2	Chr3 q41	proprotein convertase subtilisin/kexin type 2	0.0926065	-0.0457689	0.134383	-0.0106525	0.0351217	0.0644375	0.0618676	0.0722209	0.00837097	0.477528	0.0298471	0.882738	0.0237692	-0.172064	0.0131252	-0.152203	0.161444	0.0805263	0.255642	0.130898	0.225829	0.95722	0.180926	1	22	4	0.0108398	0.00584399	49.9138	7.77826949715027e-05	69.4963	3.27829	6.50114	0.0896174
307035	75739	75739_307035	Mpp7	Chr18 cM	Chr18:7347959-7626866(-)	membrane protein, palmitoylated 7 (MAGUK p55 subfamily member 7)	Mpp7	Chr17 q12.1	MAGUK p55 scaffold protein 7	0.119049	-0.0614999	0.149017	-0.0297874	0.0451558	0.0919306	0.0819117	0.10504	0.00837924	0.503507	0.0688757	0.776731	0.0305447	-0.241681	-0.0115274	-0.235662	0.207552	0.118681	0.309561	0.176088	0.225829	0.960707	0.286082	1	20	4	0.0116823	0.00925421	29.2649	0.0222098	47.0647	1.8891	4.68789	0.19613
54248	217480	217480_54248	Dgkb	Chr12 cM	Chr12:37930169-38684238(+)	diacylglycerol kinase, beta	Dgkb	Chr6 q21	diacylglycerol kinase, beta	0.182477	-0.160033	0.236343	-0.178796	0.069236	0.138321	0.133205	0.148042	0.00839935	0.247286	0.0760169	0.227149	0.046777	-0.431137	-0.024734	-0.468954	0.318177	0.111072	0.49742	0.111361	0.225873	0.883096	0.302077	1	22	4	0.0685616	0.0267241	154.765	8.77891584260939e-24	90.5698	10.6042	5.33674	0.148736
361207	67511	67511_361207	Tmed9	Chr13 cM	Chr13:55740948-55745510(+)	transmembrane p24 trafficking protein 9	Tmed9	Chr17 p14	transmembrane p24 trafficking protein 9	-0.0360395	-0.0250515	-0.144511	0.00655488	0.0136762	0.0318983	0.0308552	0.0305205	0.00840905	0.432244	2.81958980639115e-06	0.829947	-0.0628444	-0.0875709	-0.204986	-0.0532641	-0.00923454	0.0374679	-0.0840365	0.0663739	0.225873	0.947307	0.000365476	1	22	4	2.60621865134657e-06	0.000864497	15.9638	0.595074	0.0794024	1.00079	30.3004	1.19318834704667e-06
689688	329015	329015_689688	Atg2a	Chr19 cM	Chr19:6291698-6312365(+)	autophagy related 2A	Atg2a	Chr1 q43	autophagy related 2A	0.0412452	-0.0233044	0.0730428	0.0459225	0.0156552	0.0383102	0.0399591	0.02993	0.00842372	0.542984	0.0675588	0.124949	0.0105615	-0.098391	-0.00527562	-0.0127392	0.0719288	0.0517823	0.151361	0.104584	0.225873	0.969747	0.282893	1	18	4	1.87456795013598e-05	0.000980268	17.0689	0.252527	0.542182	1.00545	18.2269	0.000394914
312563	243548	243548_312563	Prickle2	Chr6 cM	Chr6:92347889-92683136(-)	prickle planar cell polarity protein 2	Prickle2	Chr4 q34	prickle planar cell polarity protein 2	-0.0409798	-0.0125101	-0.0609135	-0.0155025	0.0155573	0.035199	0.0313728	0.0347236	0.00843568	0.722282	0.0521856	0.65527	-0.0714717	-0.0814989	-0.122403	-0.0835594	-0.010488	0.0564787	0.00057615	0.0525545	0.225873	1	0.244949	1	21	4	5.47775876274752e-05	0.00114567	17.7368	0.405622	1.31462	1.01332	4.57057	0.206081
317183	279653	279653_317183	Pcdh19	ChrX cM	ChrX:132483609-132589736(-)	protocadherin 19	Pcdh19	ChrX q32	protocadherin 19	-0.229293	0.111378	-0.441476	0.167693	0.0871329	0.1771	0.165836	0.189871	0.00850021	0.529416	0.00776489	0.37713	-0.40007	-0.235733	-0.766509	-0.204447	-0.0585152	0.458489	-0.116444	0.539833	0.227233	0.968414	0.0824688	1	20	4	0.101368	0.0400119	343.133	2.79433845462653e-63	93.045	14.3781	8.25312	0.0410601
309082	212070	212070_309082	Clrn3	Chr7 cM	Chr7:135113195-135130383(-)	clarin 3	Clrn3	Chr1 q41	clarin 3	0.10787	-0.0881037	-0.185688	0.0770906	0.0410092	0.0839493	0.0782233	0.0976146	0.00852866	0.293954	0.0176048	0.429677	0.0274937	-0.252641	-0.339003	-0.11423	0.188247	0.0764339	-0.0323736	0.268412	0.227367	0.896826	0.13487	1	16	4	0.00794473	0.00614876	35.7857	0.000350705	64.8261	2.84302	6.47991	0.0904582
287156	214952	214952_287156	Rhot2	Chr17 cM	Chr17:26057431-26063499(-)	ras homolog family member T2	Rhot2	Chr10 q12	ras homolog family member T2	-0.0724318	-0.0228567	-0.110517	0.0281293	0.0275382	0.0519308	0.0500947	0.0565781	0.0085328	0.659838	0.0273725	0.619064	-0.126406	-0.124639	-0.208701	-0.0827617	-0.0184578	0.0789259	-0.0123333	0.13902	0.227367	0.993035	0.172915	1	22	4	0.00634887	0.00379156	44.3809	0.000508821	59.1488	2.44791	4.89507	0.179644
313866	213556	213556_313866	Plekhh2	Chr17 cM	Chr17:84819323-84929566(+)	pleckstrin homology domain containing, family H (with MyTH4 domain) member 2	Plekhh2	Chr6 q12	pleckstrin homology, MyTH4 and FERM domain containing H2	-0.0996443	0.0277242	0.00199548	0.0684144	0.0379058	0.0790479	0.0720976	0.0851144	0.00857029	0.725793	0.977919	0.421517	-0.173938	-0.127207	-0.139313	-0.0984068	-0.0253503	0.182655	0.143304	0.235236	0.227997	1	1	1	21	4	0.0144138	0.00749004	57.1757	3.0497863270418e-06	70.3545	3.37319	0.681598	0.877523
311193	228359	228359_311193	Arhgap1	Chr2 cM	Chr2:91480463-91502670(+)	Rho GTPase activating protein 1	Arhgap1	Chr3 q24	Rho GTPase activating protein 1	0.0550361	-0.066459	0.108686	-0.0120399	0.0209522	0.0404047	0.0401972	0.0431755	0.00862056	0.100005	0.00685497	0.780352	0.0139706	-0.145651	0.0299005	-0.0966624	0.0961017	0.0127329	0.187471	0.0725826	0.228742	0.737032	0.0767625	1	22	4	0.00247919	0.00216304	28.7275	0.0518134	39.1677	1.64386	15.972	0.00114907
29525	18738	18738_29525	Pitpna	Chr11 cM	Chr11:75478923-75519630(+)	phosphatidylinositol transfer protein, alpha	Pitpna	Chr10 q24	phosphatidylinositol transfer protein, alpha	0.0442508	0.025885	0.121318	-0.0194474	0.0168571	0.0340571	0.0330818	0.034173	0.00866365	0.447226	0.000245219	0.569298	0.0112114	-0.0408657	0.0564785	-0.0864252	0.0772901	0.0926357	0.186157	0.0475305	0.228742	0.949663	0.00873571	1	22	4	0.00134943	0.00136149	27.9552	0.0627395	32.8083	1.48828	13.8464	0.0031219
84420	11513	11513_84420	Adcy7	Chr8 cM	Chr8:88999031-89056590(+)	adenylate cyclase 7	Adcy7	Chr19 p11	adenylate cyclase 7	0.061838	0.017307	-0.049427	0.0552123	0.0235609	0.0540584	0.0459035	0.0553707	0.00867515	0.748852	0.281587	0.318697	0.0156594	-0.0886456	-0.139396	-0.0533123	0.108017	0.12326	0.0405421	0.163737	0.228742	1	0.582382	1	21	4	0	0.00234496	11.9189	0.805021	0	1	1.72787	0.630756
288475	53324	53324_288475	Nptx2	Chr5 cM	Chr5:144482712-144494288(+)	neuronal pentraxin 2	Nptx2	Chr12 p11	neuronal pentraxin 2	0.263252	-0.152211	0.39757	0.0132525	0.100311	0.197924	0.196497	0.20869	0.00868117	0.441873	0.0430429	0.949366	0.0666462	-0.540135	0.0124439	-0.395772	0.459857	0.235714	0.782697	0.422277	0.228742	0.948176	0.220874	1	22	4	0.136519	0.0544654	118.536	7.92597667916331e-17	92.0489	12.5769	6.65382	0.0837895
291824	57813	57813_291824	Tk2	Chr8 cM	Chr8:104953317-104975190(-)	thymidine kinase 2, mitochondrial	Tk2	Chr19 p14	thymidine kinase 2	0.0322262	-0.0139872	0.0657036	-0.0117356	0.0122814	0.0307234	0.0289504	0.0274269	0.00869064	0.64892	0.0232364	0.668733	0.00815515	-0.074204	0.00896193	-0.0654914	0.0562972	0.0462296	0.122445	0.0420201	0.228742	0.993011	0.156693	1	22	4	1.04526235569263e-07	0.000848477	17.4786	0.490461	0.00317269	1.00003	9.05168	0.0286116
24786	20655	20655_24786	Sod1	Chr16 cM	Chr16:90017650-90023221(+)	superoxide dismutase 1, soluble	Sod1	Chr11 q11	superoxide dismutase 1	-0.038352	0.0349403	-0.0427052	-0.0178946	0.0146176	0.0328166	0.0312342	0.0325028	0.0086985	0.287006	0.171544	0.581938	-0.0670019	-0.0293791	-0.103923	-0.081599	-0.00970197	0.0992596	0.0185127	0.0458097	0.228742	0.893648	0.455335	1	22	4	0.00115793	0.00117797	27.2226	0.0749142	33.5256	1.50434	8.25825	0.0409653
83523	55980	55980_83523	Impa1	Chr3 cM	Chr3:10377016-10396499(-)	inositol (myo)-1(or 4)-monophosphatase 1	Impa1	Chr2 q23	inositol monophosphatase 1	0.0475105	0.0302352	0.0810731	-0.00264128	0.0181102	0.0378063	0.0361955	0.0382314	0.00870547	0.423861	0.0250997	0.944921	0.0120151	-0.0438637	0.0101312	-0.0775734	0.0830059	0.104334	0.152015	0.0722908	0.228742	0.945188	0.163634	1	22	4	0.00146625	0.00170886	26.1607	0.0961398	28.2152	1.39305	5.11753	0.163391
309004	27973	27973_309004	Vkorc1	Chr7 cM	Chr7:127492235-127494789(-)	vitamin K epoxide reductase complex, subunit 1	Vkorc1	Chr1 q37	vitamin K epoxide reductase complex, subunit 1	-0.0351172	-0.0201015	-0.0965948	-0.00569006	0.0133899	0.0377828	0.0350231	0.0309129	0.00872445	0.594707	0.00581505	0.85396	-0.0613609	-0.0941544	-0.165239	-0.0662782	-0.00887352	0.0539515	-0.0279508	0.0548981	0.228742	0.981462	0.0692422	1	22	4	2.37899540747731e-05	0.000986846	17.4275	0.493919	0.577518	1.00581	10.788	0.0129292
364386	268749	268749_364386	Rnf31	Chr14 cM	Chr14:55829199-55841131(+)	ring finger protein 31	Rnf31	Chr15 p13	ring finger protein 31	-0.0604914	-0.0601375	-0.17468	0.011599	0.0230654	0.0443043	0.0429147	0.0486061	0.0087261	0.174662	4.69310691580553e-05	0.811391	-0.105699	-0.146972	-0.258791	-0.0836672	-0.015284	0.0266973	-0.0905689	0.106865	0.228742	0.826177	0.00275474	1	21	4	0.003654	0.00278805	30.4264	0.0234289	46.0513	1.85361	17.3581	0.000596445
293448	67003	67003_293448	Uqcrc2	Chr7 cM	Chr7:120234412-120258746(+)	ubiquinol cytochrome c reductase core protein 2	Uqcrc2	Chr1 q36	ubiquinol cytochrome c reductase core protein 2	-0.0309392	0.0237549	-0.0535559	-0.0210277	0.011799	0.0248222	0.0250929	0.0232087	0.00873694	0.338567	0.032818	0.36492	-0.0540649	-0.0248958	-0.102737	-0.0665159	-0.00781351	0.0724056	-0.00437467	0.0244604	0.228742	0.912131	0.190157	1	22	4	0	0.000632941	15.3398	0.638521	0	1	16.2225	0.00102087
301085	17281	17281_301085	Fyco1	Chr9 cM	Chr9:123618565-123680964(-)	FYVE and coiled-coil domain containing 1	Fyco1	Chr8 q32	FYVE and coiled-coil domain autophagy adaptor 1	-0.101414	0.123931	-0.0865264	0.0304319	0.0387066	0.0691166	0.0654865	0.0812764	0.00879141	0.0729626	0.186406	0.708088	-0.177277	-0.0115355	-0.214878	-0.128867	-0.0255501	0.259397	0.0418247	0.189731	0.2293	0.693168	0.474129	1	22	4	0.00978668	0.00663917	38.4429	0.00338296	52.4285	2.1021	6.27032	0.0991743
362778	66787	66787_362778	Gskip	Chr12 cM	Chr12:105651611-105669317(+)	GSK3B interacting protein	Gskip	Chr6 q32	GSK3B interacting protein	0.0370094	-0.0329824	0.0328133	-0.0447848	0.0141254	0.0390219	0.0367102	0.0313315	0.00879159	0.397983	0.371404	0.152894	0.00932405	-0.109464	-0.0391374	-0.106193	0.0646947	0.0434991	0.104764	0.0166239	0.2293	0.938277	0.66637	1	20	4	0	0.000908701	14.1339	0.588737	0	1	3.84012	0.279254
288499	243328	243328_288499	Slc29a4	Chr5 cM	Chr5:142678267-142708245(+)	solute carrier family 29 (nucleoside transporters), member 4	Slc29a4	Chr12 p11	solute carrier family 29 member 4	-0.0701877	-0.0282518	-0.2664	0.134511	0.026792	0.0644409	0.0546929	0.0676196	0.0088	0.661086	1.11124026143764e-06	0.0466758	-0.122699	-0.154554	-0.373597	0.00197894	-0.0176764	0.09805	-0.159204	0.267043	0.2293	0.993035	0.000183288	1	22	4	0.00292772	0.00363391	25.5299	0.111003	26.8174	1.36644	24.6414	1.83495588490964e-05
298702	78369	78369_298702	Icam4	Chr9 cM	Chr9:20940728-20941892(+)	intercellular adhesion molecule 4, Landsteiner-Wiener blood group	Icam4	Chr8 q13	intercellular adhesion molecule 4, Landsteiner-Wiener blood group	-0.185006	0.0113932	-0.366536	0.0804495	0.0707001	0.162584	0.151288	0.142942	0.00887637	0.944134	0.0154029	0.573563	-0.323576	-0.307266	-0.663056	-0.199712	-0.0464369	0.330052	-0.0700165	0.360611	0.230926	1	0.124904	1	16	4	0.0398082	0.0224531	51.2048	8.57089549311456e-07	79.667	4.9181	7.76622	0.0510985
306492	18983	18983_306492	Cnot7	Chr8 cM	Chr8:40945581-40968888(-)	CCR4-NOT transcription complex, subunit 7	Cnot7	Chr16 q12.1	CCR4-NOT transcription complex, subunit 7	0.0731528	-0.00972734	0.137162	-0.0753886	0.0279701	0.0542675	0.0506786	0.0570101	0.00891244	0.857743	0.00679971	0.186044	0.0183324	-0.11609	0.0378333	-0.187126	0.127973	0.096635	0.23649	0.0363491	0.231499	1	0.0763995	1	22	4	0.00610487	0.00381258	42.51	0.000938126	56.7187	2.31047	8.68315	0.0338141
312511	232196	232196_312511	C87436	Chr6 cM	Chr6:86415356-86450482(+)	expressed sequence C87436	C4h2orf42	Chr4 q34	similar to human chromosome 2 open reading frame 42	-0.0500241	-0.0324429	-0.0570365	-0.0423771	0.0191368	0.037684	0.0369876	0.0394508	0.00894834	0.389282	0.123063	0.282743	-0.0875316	-0.106302	-0.129531	-0.119699	-0.0125166	0.0414164	0.0154578	0.034945	0.231827	0.935405	0.386849	1	22	4	0.0012509	0.00193875	19.2321	0.377666	20.6952	1.26096	4.22253	0.238415
366360	329828	329828_366360	Myorg	Chr4 cM	Chr4:41495604-41503076(-)	myogenesis regulating glycosidase (putative)	Myorg	Chr5 q22	myogenesis regulating glycosidase	-0.0891707	0.10689	-0.151452	0.0629822	0.0341149	0.067922	0.0633103	0.0761129	0.0089532	0.115553	0.0167471	0.407963	-0.156035	-0.0262346	-0.275538	-0.0861964	-0.0223068	0.240015	-0.0273658	0.212161	0.231827	0.768208	0.131282	1	20	4	0.0104109	0.00584203	47.1284	6.50325981502021e-05	66.1111	2.95082	10.066	0.0180136
298771	213760	213760_298771	Prepl	Chr17 cM	Chr17:85370898-85397669(-)	prolyl endopeptidase-like	Prepl	Chr6 q12	prolyl endopeptidase-like	0.0756885	-0.0268485	0.0965379	-0.118074	0.0289663	0.0509447	0.0482893	0.0605951	0.00897553	0.598185	0.0455914	0.0513466	0.0189156	-0.126698	0.00189258	-0.236838	0.132461	0.0730013	0.191183	0.00069034	0.232041	0.982275	0.228428	1	20	4	0.00612417	0.00359932	44.6144	0.000158999	65.7335	2.9183	6.84921	0.0768624
407758	320864	320864_407758	Krt26	Chr11 cM	Chr11:99219376-99228792(-)	keratin 26	Krt26	Chr10 q31	keratin 26	-0.0897345	0.0343544	0.0893049	-0.0403781	0.0343677	0.0727029	0.0674988	0.0752814	0.00902743	0.636548	0.185816	0.591709	-0.157094	-0.108141	-0.0429904	-0.187927	-0.0223751	0.176849	0.2216	0.107171	0.233018	0.991451	0.473189	1	20	4	0.00374289	0.00481926	17.7937	0.336115	26.6396	1.36313	1.87414	0.598935
29362	21685	21685_29362	Tef	Chr15 cM	Chr15:81686874-81711064(+)	thyrotroph embryonic factor	Tef	Chr7 q34	TEF transcription factor, PAR bZIP family member	-0.0418175	0.00820748	-0.124202	0.02384	0.0160218	0.0349681	0.0348903	0.0329043	0.00905339	0.814431	0.000371137	0.468743	-0.0732197	-0.0603287	-0.192586	-0.0406513	-0.0104153	0.0767436	-0.0558187	0.0883313	0.233025	1	0.0117046	1	22	4	9.09339957836325e-05	0.00111569	21.429	0.258324	2.02536	1.02067	16.2806	0.00099325
266681	80893	80893_266681	Tmprss5	Chr9 cM	Chr9:49013994-49028891(+)	transmembrane protease, serine 5 (spinesin)	Tmprss5	Chr8 q23	transmembrane serine protease 5	0.05237	0.0587818	-0.0888147	0.018489	0.0200665	0.0496664	0.0451645	0.0555025	0.00905896	0.236598	0.0492441	0.739044	0.0130404	-0.0385626	-0.177335	-0.090294	0.0916996	0.156126	-0.000293948	0.127272	0.233025	0.877983	0.237591	1	21	4	6.71337692963933e-05	0.00200099	18.9071	0.333891	0.850395	1.00858	9.99818	0.0185816
294119	59012	59012_294119	Moxd1	Chr10 cM	Chr10:24099415-24178681(+)	monooxygenase, DBH-like 1	Moxd1	Chr1 p12	monooxygenase, DBH-like 1	-0.391157	-0.0207697	-0.650965	-0.110378	0.149961	0.269073	0.227362	0.248722	0.00909671	0.938473	0.00419488	0.657203	-0.685074	-0.548143	-1.09659	-0.597865	-0.0972396	0.506603	-0.205344	0.377109	0.233025	1	0.0565742	1	14	4	0.127902	0.0629492	128.411	9.84973433740304e-23	93.2963	14.917	9.69248	0.0213694
501688	72290	72290_501688	Lsm11	Chr11 cM	Chr11:45819096-45835762(-)	U7 snRNP-specific Sm-like protein LSM11	Lsm11	Chr10 q21	LSM11, U7 small nuclear RNA associated	0.0501295	-0.0496953	0.0506114	-0.00964531	0.0192192	0.0512102	0.0421315	0.0520221	0.00909916	0.331838	0.229646	0.852909	0.0124606	-0.150065	-0.0319649	-0.111607	0.0877984	0.0506749	0.133188	0.0923161	0.233025	0.910921	0.526081	1	21	4	7.31439183264688e-07	0.00193212	26.6635	0.0631912	0.0100243	1.0001	5.05307	0.167952
299159	73834	73834_299159	Atp6v1d	Chr12 cM	Chr12:78889756-78908810(-)	ATPase, H+ transporting, lysosomal V1 subunit D	Atp6v1d	Chr6 q24	ATPase H+ transporting V1 subunit D	0.0549703	0.0434853	0.108841	-0.0199803	0.0210804	0.0416378	0.0409388	0.0424805	0.00911666	0.296314	0.00784607	0.638111	0.0136535	-0.0381233	0.0286023	-0.103241	0.0962872	0.125094	0.189079	0.0632799	0.233025	0.899384	0.0828509	1	21	4	0.00332742	0.00235494	35.4402	0.00544323	51.6105	2.06656	7.23608	0.0647419
83722	20620	20620_83722	Plk2	Chr13 cM	Chr13:110531580-110537378(+)	polo like kinase 2	Plk2	Chr2 q14	polo-like kinase 2	0.131339	-0.0845604	0.223075	-0.0629475	0.0503698	0.100848	0.0968439	0.107041	0.00912071	0.401753	0.0212537	0.556486	0.0326161	-0.282219	0.0332643	-0.272744	0.230062	0.113098	0.412886	0.146849	0.233025	0.939959	0.149428	1	22	4	0.0299296	0.0140528	58.6523	3.37213166788717e-06	81.517	5.41037	7.13306	0.0677755
293166	233752	233752_293166	Insc	Chr7 cM	Chr7:114342931-114449615(+)	INSC spindle orientation adaptor protein	Insc	Chr1 q34	INSC, spindle orientation adaptor protein	0.0548598	0.0614364	0.0498463	0.0668453	0.0210444	0.0474875	0.0394739	0.047691	0.00913772	0.195756	0.206674	0.161025	0.0136135	-0.0316374	-0.0275212	-0.0266273	0.096106	0.15451	0.127214	0.160318	0.233025	0.842897	0.497646	1	21	4	0.000830854	0.00220749	18.4589	0.360462	10.829	1.12144	4.5458	0.208241
58923	54483	54483_58923	Mefv	Chr16 cM	Chr16:3525082-3535961(-)	Mediterranean fever	Mefv	Chr10 q12	MEFV innate immunity regulator, pyrin	0.0886642	-0.0343326	-0.125357	0.0288044	0.0340134	0.0693945	0.0617681	0.0784638	0.00914074	0.62078	0.0424096	0.713541	0.0219992	-0.170343	-0.24642	-0.124982	0.155329	0.101678	-0.00429376	0.182591	0.233025	0.987	0.219162	1	18	4	0.00325778	0.00361406	21.2534	0.0953119	38.5258	1.6267	4.29064	0.231743
680609	50498	50498_680609	Ebi3	Chr17 cM	Chr17:56259640-56264022(+)	Epstein-Barr virus induced gene 3	Ebi3	Chr9	Epstein-Barr virus induced 3	0.0512542	-0.120843	-0.0554512	0.068289	0.0196762	0.0503985	0.0329411	0.0485462	0.00919044	0.0164956	0.0923088	0.159522	0.0126896	-0.219623	-0.120015	-0.0268598	0.0898188	-0.0220643	0.00911223	0.163438	0.233931	0.503849	0.332663	1	22	4	0	0.00139875	11.0027	0.894241	0	1	20.6456	0.000124709
300682	214531	214531_300682	Tmprss13	Chr9 cM	Chr9:45230398-45258879(+)	transmembrane protease, serine 13	Tmprss13	Chr8 q22	transmembrane serine protease 13	-0.0687101	-0.144485	-0.148636	0.0562776	0.026413	0.0521371	0.0519423	0.0609101	0.00928503	0.00558413	0.00421557	0.355515	-0.120479	-0.246672	-0.250441	-0.063104	-0.0169416	-0.0422982	-0.0468312	0.175659	0.23532	0.368111	0.0567212	1	18	4	0.000188906	0.00282179	12.3196	0.580657	2.11167	1.02157	16.5218	0.000886214
691149	12340	12340_691149	Capza1	Chr3 cM	Chr3:104730097-104771821(-)	capping actin protein of muscle Z-line subunit alpha 1	Capza1	Chr2 q34	capping actin protein of muscle Z-line subunit alpha 1	0.0393164	0.0973875	0.0910168	-0.0110577	0.0151137	0.0307044	0.0292152	0.0324396	0.00928514	0.00151513	0.00183699	0.733201	0.00969408	0.0372079	0.0337561	-0.0746381	0.0689388	0.157567	0.148277	0.0525228	0.23532	0.255653	0.0339041	1	22	4	0	0.00114594	8.09639	0.977167	0	1	17.2844	0.000617648
288661	70650	70650_288661	Zcchc8	Chr5 cM	Chr5:123836365-123859107(-)	zinc finger, CCHC domain containing 8	Zcchc8	Chr12 q16	zinc finger CCHC-type containing 8	-0.0425733	-0.00427636	-0.0912012	-0.0328068	0.0163663	0.035493	0.0375625	0.0317503	0.00928781	0.904099	0.015183	0.301475	-0.0746506	-0.0738413	-0.164822	-0.0950362	-0.0104959	0.0652886	-0.0175801	0.0294226	0.23532	1	0.123851	1	22	4	1.497404487073e-06	0.00129034	18.8554	0.400776	0.030438	1.0003	12.2093	0.0066995
297682	70686	70686_297682	Dusp16	Chr6 cM	Chr6:134692431-134769588(-)	dual specificity phosphatase 16	Dusp16	Chr4 q43	dual specificity phosphatase 16	-0.057201	0.0866778	-0.0620267	0.133123	0.0220022	0.0491301	0.0465982	0.0496706	0.00932815	0.0776899	0.183157	0.0073599	-0.100325	-0.00961546	-0.153358	0.0357699	-0.0140775	0.182971	0.0293042	0.230475	0.235979	0.701094	0.469284	0.834758	22	4	0.00127578	0.00270663	20.5988	0.300134	14.6257	1.17131	9.02667	0.0289384
303067	66628	66628_303067	Thg1l	Chr11 cM	Chr11:45837670-45846321(-)	tRNA-histidine guanylyltransferase 1-like (S. cerevisiae)	Thg1l	Chr10 q21	tRNA-histidine guanylyltransferase 1-like	-0.059834	0.00830263	-0.121266	0.00182225	0.0230221	0.0520956	0.0502323	0.0536586	0.00935029	0.873375	0.0157742	0.972909	-0.104957	-0.0938029	-0.219719	-0.103347	-0.0147114	0.110408	-0.0228122	0.106991	0.236177	1	0.126513	1	22	4	0.0034509	0.00301664	28.4793	0.0551257	39.4399	1.65125	8.58428	0.0353606
84011	11981	11981_84011	Atp9a	Chr2 cM	Chr2:168476358-168584290(-)	ATPase, class II, type 9A	Atp9a	Chr3	ATPase phospholipid transporting 9A (putative)	-0.0873314	-0.0333125	-0.204294	-0.0369429	0.0336556	0.0311674	0.0520356	0.062073	0.00946311	0.285148	8.63559782465434e-05	0.551741	-0.153295	-0.0943994	-0.306282	-0.158604	-0.0213676	0.0277744	-0.102306	0.084718	0.238341	0.892195	0.00422472	1	13	4	3.61448198272718e-09	0.00138734	8.75522	0.460169	9.67220798926386e-05	1	15.5187	0.00142302
313484	56296	56296_313484	Dmrtb1	Chr4 cM	Chr4:107533487-107541427(-)	DMRT-like family B with proline-rich C-terminal, 1	Dmrtb1	Chr5 q34	DMRT-like family B with proline-rich C-terminal, 1	0.121697	0.0448367	-0.0717913	0.126239	0.0469068	0.0898673	0.0792292	0.094961	0.00947455	0.617835	0.364871	0.183723	0.0297612	-0.1313	-0.227078	-0.059881	0.213633	0.220973	0.0834951	0.312359	0.238341	0.985943	0.660613	1	19	4	0.00773297	0.00807375	20.9167	0.139513	35.0625	1.53994	2.23865	0.524376
65033	100226	100226_65033	Stx12	Chr4 cM	Chr4:132581375-132611769(-)	syntaxin 12	Stx12	Chr5 q36	syntaxin 12	0.0507272	0.0400359	0.0786846	0.0181298	0.0195602	0.0413602	0.03896	0.0408508	0.00950375	0.333054	0.0434221	0.657184	0.0123898	-0.0410287	0.00232445	-0.0619363	0.0890646	0.1211	0.155045	0.0981958	0.238341	0.910921	0.221735	1	19	4	0.00277611	0.00200799	30.846	0.00921118	53.3132	2.14193	4.42235	0.219322
298533	76850	76850_298533	Ago4	Chr4 cM	Chr4:126383334-126427265(-)	argonaute RISC catalytic subunit 4	Ago4	Chr5 q36	argonaute RISC component 4	-0.113953	0.0738595	-0.144252	0.0396646	0.04395	0.0820719	0.078472	0.0912069	0.00952019	0.368154	0.0660247	0.663646	-0.200093	-0.0869985	-0.298054	-0.139098	-0.0278125	0.234717	0.00955069	0.218427	0.238341	0.924677	0.279204	1	22	4	0.0211232	0.00967751	113.955	5.74599347198644e-16	79.6102	4.90442	5.0314	0.169513
56827	239556	239556_56827	Cacna1i	Chr15 cM	Chr15:80171439-80282480(+)	calcium channel, voltage-dependent, alpha 1I subunit	Cacna1i	Chr7 q34	calcium voltage-gated channel subunit alpha1 I	0.113395	-0.178065	0.0592871	-0.0427263	0.0437429	0.098541	0.101608	0.0907114	0.00953324	0.0707607	0.559564	0.637631	0.0276609	-0.371201	-0.139861	-0.220517	0.19913	0.0150722	0.258435	0.135065	0.238341	0.690326	0.799225	1	15	4	0.00580488	0.00726568	17.2055	0.101943	34.7746	1.53315	6.06293	0.108588
308870	101706	101706_308870	Numa1	Chr7 cM	Chr7:101583318-101664171(+)	nuclear mitotic apparatus protein 1	Numa1	Chr1 q32	nuclear mitotic apparatus protein 1	-0.0499585	0.000310546	-0.128302	0.0255816	0.0192751	0.0375957	0.0361317	0.0408762	0.00954543	0.993409	0.000383815	0.531426	-0.087737	-0.0733757	-0.199119	-0.0545342	-0.0121801	0.0739968	-0.0574857	0.105697	0.238341	1	0.0120126	1	22	4	0.00189888	0.0018195	25.0204	0.124354	34.8729	1.53546	13.9227	0.00301232
300247	109052	109052_300247	Krt75	Chr15 cM	Chr15:101471780-101482339(-)	keratin 75	Krt75	Chr7 q36	keratin 75	0.0724756	0.0159245	0.16659	-0.10169	0.0279639	0.060413	0.0589887	0.0691683	0.00954868	0.792093	0.0047413	0.141514	0.0176674	-0.102483	0.0509745	-0.237257	0.127284	0.134332	0.282206	0.0338779	0.238341	1	0.0606535	1	21	4	0.00312044	0.00402071	20.4387	0.252407	24.9255	1.33201	8.11876	0.04362
686179	72747	72747_686179	Ttc39c	Chr18 cM	Chr18:12732953-12871920(+)	tetratricopeptide repeat domain 39C	Ttc39c	Chr18	tetratricopeptide repeat domain 39C	-0.133297	-0.151003	-0.333558	-0.0438522	0.051433	0.111951	0.103741	0.0955811	0.00955157	0.17739	0.00130312	0.646381	-0.234104	-0.370423	-0.536886	-0.231188	-0.0324897	0.0684167	-0.130229	0.143483	0.238341	0.826986	0.0267334	1	18	4	0.023831	0.0114905	104.878	5.47243228282184e-16	82.6204	5.75387	10.6991	0.0134693
365844	77595	77595_365844	Nup210l	Chr3 cM	Chr3:90011439-90119355(+)	nucleoporin 210-like	Nup210l	Chr2 q34	nucleoporin 210-like	0.0797943	0.0879132	0.0298709	0.0113772	0.0307968	0.0552686	0.042808	0.0640781	0.00956997	0.111688	0.48531	0.859075	0.0194337	-0.0204114	-0.0540312	-0.114214	0.140155	0.196238	0.113773	0.136968	0.23844	0.759975	0.751562	1	20	4	0.000262315	0.00253709	14.624	0.55233	2.49442	1.02558	3.36256	0.33903
100360682	20643	20643_100360682	Snrpe	Chr1 cM	Chr1:133531609-133538018(-)	small nuclear ribonucleoprotein E	Snrpe	Chr13	small nuclear ribonucleoprotein polypeptide E	-0.0354831	-0.00151642	-0.0858241	0.00543113	0.0136991	0.0506321	0.0322468	0.0451653	0.00959238	0.976107	0.00777982	0.904285	-0.0623328	-0.100754	-0.149027	-0.0830913	-0.00863347	0.0977207	-0.0226216	0.0939536	0.238638	1	0.0825742	1	15	4	3.70216578219112e-05	0.000931299	13.709	0.249514	1.33498	1.01353	10.6602	0.0137129
313021	52174	52174_313021	Tmem222	Chr4 cM	Chr4:132993356-133005101(-)	transmembrane protein 222	Tmem222	Chr5 q36	transmembrane protein 222	-0.0398564	-0.0563062	-0.070023	-0.00622002	0.015394	0.0340149	0.030976	0.0336974	0.00962308	0.0978558	0.0237867	0.853555	-0.0700281	-0.122974	-0.130735	-0.0722656	-0.00968472	0.0103618	-0.00931119	0.0598256	0.239041	0.733652	0.159	1	19	4	0.00126453	0.00126693	22.5054	0.0952218	36.9095	1.58502	6.02786	0.110262
685697	109115	109115_685697	Supt3	Chr17 cM	Chr17:45088039-45430177(+)	SPT3, SAGA and STAGA complex component	Supt3h	Chr9 q12-q13	SPT3 homolog, SAGA and STAGA complex component	-0.0866089	-0.00989172	-0.0287917	0.147564	0.0334761	0.0655749	0.0506897	0.0533007	0.00967623	0.880097	0.570036	0.00563109	-0.152221	-0.138416	-0.128142	0.0430968	-0.0209971	0.118633	0.0705583	0.252032	0.239386	1	0.806047	0.813401	13	4	6.71023381671878e-08	0.00307553	7.09376	0.627358	0.000963409	1.00001	9.91251	0.0193247
499943	75642	75642_499943	Spata25	Chr2 cM	Chr2:164669302-164670454(-)	spermatogenesis associated 25	Spata25	Chr3 q42	spermatogenesis associated 25	-0.0806699	-0.155046	-0.00405758	-0.0674781	0.0311836	0.0671839	0.0513875	0.0673116	0.00968337	0.0210111	0.937064	0.316115	-0.141789	-0.286724	-0.104775	-0.199406	-0.0195512	-0.0233679	0.09666	0.0644502	0.239386	0.525886	0.99805	1	18	4	0.00195317	0.0037266	31.7472	0.00435099	17.0778	1.20595	5.33192	0.149044
24772	20315	20315_24772	Cxcl12	Chr6 cM	Chr6:117145496-117158328(+)	C-X-C motif chemokine ligand 12	Cxcl12	Chr4 q42	C-X-C motif chemokine ligand 12	-0.11989	-0.037494	-0.21223	0.11171	0.0463485	0.0934751	0.0896051	0.100158	0.00968955	0.688338	0.0178604	0.264704	-0.210732	-0.220702	-0.387852	-0.0845954	-0.029049	0.145714	-0.0366068	0.308016	0.239386	0.995655	0.135989	1	22	4	0.0223343	0.0116355	52.0557	3.6684795580615e-05	69.387	3.26659	5.85152	0.119062
84431	11886	11886_84431	Asah1	Chr8 cM	Chr8:41793234-41827810(-)	N-acylsphingosine amidohydrolase 1	Asah1	Chr16 q12.1	N-acylsphingosine amidohydrolase 1	0.0427258	0.0292552	0.0763678	-0.00866954	0.016521	0.0320732	0.0305837	0.033717	0.00970548	0.361696	0.0125245	0.797081	0.0103452	-0.0336071	0.0164249	-0.0747536	0.0751064	0.0921176	0.136311	0.0574146	0.239386	0.9223	0.110352	1	22	4	0.000273744	0.00133025	19.0362	0.389595	6.18394	1.06592	6.2935	0.0981718
309288	225998	225998_309288	Rorb	Chr19 cM	Chr19:18907969-19088560(-)	RAR-related orphan receptor beta	Rorb	Chr1 q51	RAR-related orphan receptor B	-0.0455241	0.15374	0.0614472	0.0415337	0.017604	0.0415158	0.0416015	0.0489504	0.00970955	0.000212927	0.139664	0.396167	-0.0800273	0.0723703	-0.0200903	-0.0544072	-0.0110208	0.235109	0.142985	0.137475	0.239386	0.130157	0.411288	1	22	4	3.57699678138766e-07	0.00180967	23.6602	0.166477	0.0055951	1.00006	15.9284	0.00117295
691909	233899	233899_691909	Cfap119	Chr7 cM	Chr7:127182527-127187819(-)	cilia and flagella associated protein 119	Cfap119	Chr1 q37	cilia and flagella associated protein 119	-0.0679211	0.00297069	-0.233131	0.0824196	0.0262828	0.0571255	0.0547467	0.0622511	0.00975931	0.958526	2.05934733534062e-05	0.185507	-0.119434	-0.108993	-0.340433	-0.0395902	-0.0164078	0.114935	-0.12583	0.204429	0.239853	1	0.00153848	1	22	4	0.00450486	0.00378508	28.1831	0.0593227	41.9373	1.72228	18.9006	0.000286643
287918	74319	74319_287918	Mettl23	Chr11 cM	Chr11:116734341-116740566(+)	methyltransferase like 23	Mettl23	Chr10 q32.2	methyltransferase 23, arginine	-0.0509661	0.00847691	-0.0657155	0.0498418	0.0197258	0.0453284	0.0397773	0.0444688	0.00977378	0.851652	0.0985174	0.262362	-0.0896279	-0.0803651	-0.143678	-0.0373154	-0.0123043	0.0973189	0.0122466	0.136999	0.239853	1	0.345804	1	20	4	0.00144719	0.00204487	29.2411	0.02236	23.9812	1.31546	3.77768	0.286493
362765	68737	68737_362765	Angel1	Chr12 cM	Chr12:86747276-86773234(-)	angel homolog 1	Angel1	Chr6 q31	angel homolog 1	0.0374048	-0.0654599	0.0305244	0.0302597	0.0144774	0.0402573	0.0375681	0.0372759	0.00977567	0.103942	0.4165	0.416921	0.00902958	-0.144363	-0.0431077	-0.0427998	0.06578	0.013443	0.104156	0.103319	0.239853	0.747346	0.703508	1	22	4	0	0.000798547	18.5276	0.42144	0	1	18.3915	0.000365194
81514	16981	16981_81514	Lrrn3	Chr12 cM	Chr12:41501667-41536056(-)	leucine rich repeat protein 3, neuronal	Lrrn3	Chr6 q21	leucine rich repeat neuronal 3	-0.0962465	0.0626961	-0.217753	-0.00830181	0.0372575	0.0736438	0.0720895	0.0774375	0.00978663	0.394579	0.00252284	0.914625	-0.16927	-0.0816431	-0.359045	-0.160077	-0.0232231	0.207035	-0.0764599	0.143473	0.239853	0.937374	0.0407559	1	21	4	0.0161627	0.00751428	62.7313	3.69672037759556e-07	79.0809	4.78032	13.4093	0.00383003
500685	217682	217682_500685	Plekhd1	Chr12 cM	Chr12:80739375-80770990(+)	pleckstrin homology domain containing, family D (with coiled-coil domains) member 1	Plekhd1	Chr6 q24	pleckstrin homology and coiled-coil domain containing D1	-0.337095	0.521022	-0.485288	0.198263	0.130707	0.271599	0.251056	0.286422	0.00990826	0.0550667	0.0532371	0.488808	-0.593275	-0.0113025	-0.977348	-0.363115	-0.0809141	1.05335	0.00677126	0.759641	0.24208	0.652645	0.247699	1	20	4	0.246341	0.0934446	304.84	2.53513327710938e-55	96.9523	32.812	9.716	0.0211411
361663	76429	76429_361663	Lhpp	Chr7 cM	Chr7:132212367-132308149(+)	phospholysine phosphohistidine inorganic pyrophosphate phosphatase	Lhpp	Chr1 q41	phospholysine phosphohistidine inorganic pyrophosphate phosphatase	-0.0832548	-0.0241524	-0.0619177	-0.0569803	0.0322835	0.0675838	0.0621925	0.0709569	0.00991248	0.720816	0.319453	0.421959	-0.146529	-0.156614	-0.183813	-0.196053	-0.0199804	0.10831	0.0599774	0.0820926	0.24208	1	0.617782	1	20	4	0.00794809	0.00503739	38.4303	0.00131348	63.0298	2.70488	2.201	0.531752
360990	17847	17847_360990	Usp34	Chr11 cM	Chr11:23256895-23440560(+)	ubiquitin specific peptidase 34	Usp34	Chr14 q22	ubiquitin specific peptidase 34	0.0417518	-0.0147266	0.0402413	-0.0295674	0.0161919	0.0365723	0.0357596	0.0356866	0.00992153	0.68719	0.260449	0.407371	0.0100161	-0.086407	-0.0298461	-0.0995119	0.0734874	0.0569538	0.110329	0.0403771	0.24208	0.995304	0.560523	1	18	4	0	0.00120187	7.79149	0.899904	0	1	1.85612	0.602799
361071	20916	20916_361071	Sucla2	Chr14 cM	Chr14:73790226-73833584(+)	succinate-Coenzyme A ligase, ADP-forming, beta subunit	Sucla2	Chr15 q11	succinate-CoA ligase ADP-forming subunit beta	0.0381557	-0.00238949	0.0339371	-0.0507906	0.0148053	0.0307068	0.0289839	0.0301904	0.00996157	0.937974	0.241641	0.0925026	0.0091378	-0.0625736	-0.0228703	-0.109963	0.0671737	0.0577946	0.0907445	0.00838153	0.242697	1	0.540058	1	20	4	0.000219879	0.000980179	16.1579	0.441996	6.81428	1.07313	4.41263	0.220217
363206	75712	75712_363206	Tmem14a	Chr1 cM	Chr1:21288799-21300391(+)	transmembrane protein 14A	Tmem14a	Chr9 q13	transmembrane protein 14A	0.0697206	-0.0157357	0.100648	-0.0624368	0.0270616	0.0583634	0.051606	0.0594957	0.00998449	0.787456	0.0511393	0.293978	0.0166808	-0.130126	-0.000498249	-0.179046	0.12276	0.0986544	0.201793	0.0541725	0.242787	1	0.242174	1	21	4	0.00444392	0.00341012	38.9338	0.00182553	48.706	1.94954	5.07391	0.166465
308069	20499	20499_308069	Slc12a7	Chr13 cM	Chr13:73881213-73964873(+)	solute carrier family 12, member 7	Slc12a7	Chr1 p11	solute carrier family 12 member 7	-0.0792899	-0.0114724	-0.116622	0.0916539	0.0307832	0.0631106	0.0609028	0.0680856	0.0100022	0.855753	0.0555074	0.178252	-0.139624	-0.135167	-0.235989	-0.0417915	-0.0189559	0.112222	0.00274555	0.225099	0.242787	1	0.253051	1	22	4	0.00655787	0.00510553	34.7965	0.0100255	44.6429	1.80645	4.26415	0.234317
680594	105638	105638_680594	Dph3	Chr14 cM	Chr14:31802523-31807686(-)	diphthamine biosynthesis 3	Dph3	Chr16 p16	diphthamide biosynthesis 3	0.0507133	0.0185948	0.142729	-0.0254412	0.0196908	0.0406684	0.038182	0.0427189	0.01001	0.647506	0.000185403	0.551477	0.0121201	-0.0611138	0.0678935	-0.109169	0.0893065	0.0983034	0.217564	0.0582863	0.242787	0.993011	0.00719539	1	22	4	0.00122279	0.00179452	23.1125	0.186306	21.6481	1.27629	14.1117	0.00275701
25501	18231	18231_25501	Nxph1	Chr6 cM	Chr6:8948431-9249032(+)	neurexophilin 1	Nxph1	Chr4 q21	neurexophilin 1	0.0555257	0.0188502	0.0963859	-0.0618887	0.0215708	0.0427498	0.0413143	0.0441197	0.0100497	0.659255	0.0196486	0.160693	0.0132477	-0.0649378	0.0154114	-0.148362	0.0978037	0.102638	0.17736	0.0245843	0.242787	0.993035	0.14321	1	22	4	0	0.00180704	10.4217	0.917269	0	1	7.2945	0.0630805
691193	66126	66126_691193	Elof1	Chr9 cM	Chr9:22024285-22028468(-)	ELF1 homolog, elongation factor 1	Elof1	Chr8 q13	elongation factor 1	0.0424616	-0.0360763	0.0815943	-0.0195368	0.0164971	0.0368513	0.0344937	0.0368051	0.0100563	0.327596	0.0180066	0.595545	0.0101279	-0.108304	0.0139878	-0.0916735	0.0747952	0.036151	0.149201	0.0525999	0.242787	0.910921	0.136678	1	22	4	0.00115076	0.00146789	24.8292	0.129695	25.237	1.33756	9.69642	0.0213311
308106	26407	26407_308106	Map3k4	Chr17 cM	Chr17:12446508-12537683(-)	mitogen-activated protein kinase kinase kinase 4	Map3k4	Chr1 q11	mitogen activated protein kinase kinase kinase 4	-0.11757	0.0116113	-0.247812	0.0515326	0.0456822	0.0930803	0.0851996	0.101402	0.010063	0.900725	0.00363048	0.611312	-0.207106	-0.170823	-0.4148	-0.147212	-0.0280349	0.194045	-0.0808236	0.250277	0.242787	1	0.0511663	1	21	4	0.0253263	0.0108158	103.417	2.06198755623395e-14	85.0533	6.69046	9.3849	0.0245879
100360302	227648	227648_100360302	Sec16a	Chr2 cM	Chr2:26299443-26335228(-)	SEC16 homolog A, endoplasmic reticulum export factor	Sec16a	Chr3	SEC16 homolog A, endoplasmic reticulum export factor	-0.0360343	-0.0172302	-0.098755	0.00854029	0.0140063	0.0271161	0.0283722	0.0267011	0.0100903	0.525152	0.000500118	0.749084	-0.0634862	-0.0703769	-0.154363	-0.043793	-0.00858246	0.0359164	-0.0431465	0.0608735	0.242787	0.967471	0.0145154	1	22	4	0	0.000829599	11.9499	0.849814	0	1	12.3843	0.0061761
497933	71998	71998_497933	Slc25a35	Chr11 cM	Chr11:68858954-68863342(+)	solute carrier family 25, member 35	Slc25a35	Chr10 q24	solute carrier family 25, member 35	-0.0522368	-0.0823061	-0.0749211	-0.026664	0.0203051	0.0514958	0.0538632	0.0497723	0.0100937	0.109975	0.16424	0.592152	-0.092034	-0.183236	-0.180491	-0.124216	-0.0124397	0.0186238	0.0306488	0.0708879	0.242787	0.757677	0.445913	1	21	4	0.00120319	0.00208107	20.0988	0.269207	17.7952	1.21647	3.47959	0.323419
64631	67128	67128_64631	Ube2g1	Chr11 cM	Chr11:72498109-72577307(+)	ubiquitin-conjugating enzyme E2G 1	Ube2g1	Chr10 q24	ubiquitin-conjugating enzyme E2G 1	0.0615198	0.0688929	0.165112	-0.0198837	0.0239147	0.0464689	0.0428813	0.0485837	0.0100977	0.138192	0.000117903	0.682343	0.0146478	-0.0221845	0.0810664	-0.115106	0.108392	0.15997	0.249158	0.0753386	0.242787	0.795439	0.00526276	1	22	4	0.00362904	0.00279021	31.0311	0.0285499	45.0263	1.81905	15.0295	0.00179162
286937	58869	58869_286937	Pex5l	Chr3 cM	Chr3:33003557-33197396(-)	peroxisomal biogenesis factor 5-like	Pex5l	Chr2 q24	peroxisomal biogenesis factor 5-like	0.0834287	-0.114949	0.0553953	-0.00553088	0.0324457	0.0673695	0.0655072	0.0704179	0.0101307	0.0879637	0.397755	0.937396	0.0198364	-0.24699	-0.0729964	-0.143547	0.147021	0.0170934	0.183787	0.132486	0.243225	0.715068	0.688388	1	22	4	0.00877416	0.00559956	37.9011	0.00399171	56.0873	2.27725	6.13324	0.105305
689226	67615	67615_689226	Ube2r2	Chr4 cM	Chr4:41136021-41193370(+)	ubiquitin-conjugating enzyme E2R 2	Ube2r2	Chr5 q22	ubiquitin-conjugating enzyme E2R 2	0.0348329	-0.0171777	0.0241961	0.0392685	0.0135638	0.0289917	0.0297048	0.0261725	0.0102265	0.553513	0.415328	0.133518	0.00824832	-0.0740003	-0.0340241	-0.0120287	0.0614176	0.0396449	0.0824164	0.0905657	0.244833	0.972102	0.702599	1	20	4	2.70827154816076e-05	0.000750504	14.428	0.566859	0.999697	1.0101	7.79439	0.0504578
312382	26357	26357_312382	Abcg2	Chr6 cM	Chr6:58561476-58669436(+)	ATP binding cassette subfamily G member 2 (Junior blood group)	Abcg2	Chr4 q24	ATP binding cassette subfamily G member 2	-0.07369	-0.0249921	-0.0825018	-0.0453411	0.0286963	0.0637256	0.0575027	0.0611411	0.0102308	0.694923	0.151359	0.458341	-0.129934	-0.149892	-0.195205	-0.165176	-0.0174464	0.0999077	0.0302015	0.0744933	0.244833	0.997322	0.428294	1	20	4	0.00427039	0.00434984	26.367	0.049078	35.0203	1.53894	3.07285	0.380529
364835	67158	67158_364835	Sft2d3	Chr18 cM	Chr18:32042151-32044877(-)	SFT2 domain containing 3	Sft2d3	Chr18 p12	SFT2 domain containing 3	-0.068343	-0.0362804	-0.198608	-0.0218299	0.026626	0.0532462	0.049201	0.057292	0.0102648	0.495637	5.42166153621238e-05	0.703181	-0.120529	-0.140641	-0.29504	-0.13412	-0.016157	0.0680802	-0.102176	0.0904602	0.244833	0.960187	0.00308362	1	20	4	0.00294665	0.00356912	22.128	0.139106	28.7913	1.40432	17.7283	0.000500411
79212	232333	232333_79212	Slc6a1	Chr6 cM	Chr6:114259735-114294491(+)	solute carrier family 6 (neurotransmitter transporter, GABA), member 1	Slc6a1	Chr4 q42	solute carrier family 6 member 1	-0.0938116	0.024015	-0.101663	-0.0508092	0.0365498	0.0716228	0.0689457	0.0774382	0.0102678	0.7374	0.140338	0.511743	-0.165448	-0.116363	-0.236794	-0.202585	-0.0221753	0.164393	0.0334684	0.100967	0.244833	1	0.412168	1	22	4	0.0148092	0.00700816	65.1818	2.89963176524695e-07	74.5558	3.93016	4.6736	0.197318
140607	117150	117150_140607	Pip4k2c	Chr10 cM	Chr10:127032936-127047454(-)	phosphatidylinositol-5-phosphate 4-kinase, type II, gamma	Pip4k2c	Chr7 q22	phosphatidylinositol-5-phosphate 4-kinase type 2 gamma	0.0540535	-0.0292471	0.0761592	-0.0360111	0.0210609	0.041574	0.0402642	0.047716	0.0102719	0.481747	0.0585596	0.450432	0.012775	-0.110731	-0.00275726	-0.129533	0.0953321	0.0522364	0.155076	0.0575106	0.244833	0.95722	0.261332	1	21	4	0.00130198	0.00208954	18.6316	0.350083	20.4516	1.2571	5.08865	0.165419
303673	68572	68572_303673	Mrpl58	Chr11 cM	Chr11:115294578-115303500(+)	mitochondrial ribosomal protein L58	Mrpl58	Chr10 q32.1	mitochondrial ribosomal protein L58	-0.0432905	0.00406136	-0.0508308	0.0143384	0.0168849	0.0308206	0.0308283	0.0339371	0.0103514	0.895163	0.0991816	0.672661	-0.0763842	-0.0563459	-0.111253	-0.052177	-0.0101968	0.0644686	0.0095916	0.0808538	0.246229	1	0.347546	1	21	4	0.000416729	0.00130918	19.8209	0.283493	10.0235	1.1114	3.17354	0.365635
114520	94186	94186_114520	Strn3	Chr12 cM	Chr12:51656415-51738680(-)	striatin, calmodulin binding protein 3	Strn3	Chr6 q23	striatin 3	0.0409906	0.057733	0.0580659	-0.0343025	0.0159946	0.0312323	0.0307151	0.0322108	0.0103837	0.0645296	0.0586952	0.286905	0.00964181	-0.00348117	-0.00213453	-0.0974346	0.0723394	0.118947	0.118266	0.0288296	0.246229	0.679228	0.261442	1	22	4	0.000385135	0.00112222	26.4061	0.0908289	9.97109	1.11075	7.66873	0.053378
362388	68499	68499_362388	Mrpl53	Chr6 cM	Chr6:83086089-83086913(+)	mitochondrial ribosomal protein L53	Mrpl53	Chr4 q34	mitochondrial ribosomal protein L53	-0.0523824	-0.0263885	-0.129148	0.0313131	0.0204409	0.0465286	0.0432449	0.0458896	0.0103883	0.570615	0.00282255	0.495013	-0.0924457	-0.117583	-0.213906	-0.0586289	-0.012319	0.0648059	-0.0443894	0.121255	0.246229	0.974822	0.0437236	1	22	4	0.00286802	0.0023489	30.7387	0.0308544	42.9327	1.75232	9.09664	0.0280332
302526	70495	70495_302526	Atp6ap2	ChrX cM	ChrX:12454040-12483288(+)	ATPase, H+ transporting, lysosomal accessory protein 2	Atp6ap2	ChrX q12	ATPase H+ transporting accessory protein 2	0.0620377	0.026322	0.167721	-0.0331439	0.0242105	0.0452852	0.0430727	0.0481177	0.0103942	0.561072	9.86403613656191e-05	0.490943	0.014586	-0.0624353	0.0833003	-0.127453	0.109489	0.115079	0.252142	0.061165	0.246229	0.974652	0.0046485	1	21	4	0.00290884	0.002604	25.2369	0.0895305	39.1433	1.6432	15.7256	0.00129076
293653	71670	71670_293653	Acy3	Chr19 cM	Chr19:4036570-4040007(+)	aminoacylase 3	Acy3	Chr1 q43	aminoacylase 3	-0.059619	-0.0162421	-0.020726	-0.0380187	0.0232699	0.0537713	0.0502756	0.0568906	0.0104051	0.762607	0.680157	0.503957	-0.105227	-0.121632	-0.119264	-0.149522	-0.0140109	0.0891477	0.0778122	0.0734848	0.246229	1	0.876427	1	22	4	0.00249107	0.00325801	21.8139	0.240351	24.773	1.32931	0.996774	0.802033
498130	243362	243362_498130	Stard13	Chr5 cM	Chr5:150960975-151157301(-)	StAR related lipid transfer domain containing 13	Stard13	Chr12 p12	StAR-related lipid transfer domain containing 13	-0.206444	0.117563	-0.366145	0.0679494	0.080593	0.161393	0.1572	0.171098	0.0104203	0.466354	0.01985	0.691266	-0.364404	-0.198762	-0.674251	-0.267396	-0.0484846	0.433888	-0.0580393	0.403295	0.246235	0.956651	0.143536	1	22	4	0.101385	0.0364811	226.991	3.75994956605385e-38	94.7505	19.0493	7.40682	0.0600017
297891	58864	58864_297891	Tssk3	Chr4 cM	Chr4:129382807-129384815(-)	testis-specific serine kinase 3	Tssk3	Chr5 q36	testis-specific serine kinase 3	-0.098556	-0.124887	-0.113532	0.113246	0.0385045	0.0898681	0.101784	0.110959	0.0104794	0.164629	0.264672	0.30744	-0.174024	-0.301025	-0.313026	-0.10423	-0.0230885	0.0512512	0.0859619	0.330721	0.246497	0.819092	0.564383	1	18	4	0.00907409	0.00764951	28.6132	0.0117835	52.1554	2.0901	4.65949	0.198497
303731	30951	30951_303731	Cbx8	Chr11 cM	Chr11:118929262-118931739(-)	chromobox 8	Cbx8	Chr10 q32.3	chromobox 8	-0.0443038	0.0381976	-0.119137	0.0228506	0.0173102	0.0382747	0.0343164	0.0382208	0.0104853	0.318287	0.000517139	0.549935	-0.0782312	-0.0368195	-0.186396	-0.0520608	-0.0103764	0.113215	-0.0518779	0.097762	0.246497	0.910921	0.0147828	1	22	4	0.000270068	0.00130202	18.2745	0.437712	5.61959	1.05954	16.9785	0.000713979
287645	27681	27681_287645	Snf8	Chr11 cM	Chr11:95925711-95938256(+)	SNF8, ESCRT-II complex subunit, homolog (S. cerevisiae)	Snf8	Chr10 q26	SNF8 subunit of ESCRT-II	-0.0352065	-0.0235938	-0.0579376	0.0109485	0.0137563	0.0305199	0.028457	0.0305355	0.0104883	0.439484	0.0417534	0.719931	-0.0621683	-0.0834116	-0.113712	-0.0488999	-0.00824466	0.036224	-0.00216291	0.0707969	0.246497	0.948146	0.217524	1	22	4	0	0.000898775	13.2829	0.774501	0	1	4.19565	0.241098
NA	81877	81877_NA	Tnxb	Chr17 cM	Chr17:34879431-34938789(+)	tenascin XB	NA	NA	NA	-0.37869	-0.122264	-0.709301	-0.152827	0.147971	0.289582	0.250597	0.249552	0.0104911	0.672872	0.00464828	0.540268	-0.668708	-0.689835	-1.20046	-0.64194	-0.0886708	0.445306	-0.218141	0.336285	0.246497	0.994623	0.0601324	1	12	4	0.125204	0.0696761	143.507	4.42084141116355e-27	91.3739	11.5927	10.0015	0.0185533
289733	237625	237625_289733	Pla2g3	Chr11 cM	Chr11:3438284-3449350(+)	phospholipase A2, group III	Pla2g3	Chr14 q21	phospholipase A2, group III	0.0705093	-0.0853637	-0.0879807	0.052283	0.0275652	0.0631451	0.0586543	0.0691495	0.0105305	0.176418	0.133618	0.449597	0.0164824	-0.209126	-0.202941	-0.0832475	0.124536	0.0383985	0.0269797	0.187813	0.246894	0.826265	0.402317	1	20	4	0.00513348	0.00421091	26.7244	0.0446499	45.2567	1.82671	4.74354	0.191569
363070	78323	78323_363070	Fam219b	Chr9 cM	Chr9:57444811-57450467(+)	family with sequence similarity 219, member B	Fam219b	Chr8 q24	family with sequence similarity 219, member B	-0.0401846	-0.0327562	-0.0714569	-0.00997855	0.0157115	0.0357706	0.0341741	0.0319894	0.010538	0.359809	0.0365312	0.755091	-0.0709785	-0.102865	-0.138437	-0.0726767	-0.00939066	0.0373529	-0.00447684	0.0527195	0.246894	0.921536	0.201697	1	22	4	0	0.00129403	13.8206	0.740711	0	1	4.59057	0.204353
399489	13555	13555_399489	E2f1	Chr2 cM	Chr2:154401327-154411812(-)	E2F transcription factor 1	E2f1	Chr3 q41	E2F transcription factor 1	0.0869186	-0.0036474	0.130429	0.0406587	0.0340058	0.0702369	0.0692894	0.0739679	0.0105885	0.958585	0.0597836	0.582538	0.0202685	-0.141309	-0.00537532	-0.104316	0.153569	0.134014	0.266234	0.185633	0.247061	1	0.263585	1	21	4	0.0103958	0.00645231	38.1427	0.00234912	59.2212	2.45225	6.02367	0.110465
302937	72615	72615_302937	Anks3	Chr16 cM	Chr16:4759300-4782069(-)	ankyrin repeat and sterile alpha motif domain containing 3	Anks3	Chr10 q12	ankyrin repeat and sterile alpha motif domain containing 3	-0.0637016	0.00931704	-0.0944454	-0.0172172	0.0249258	0.0522478	0.049678	0.0542552	0.0105989	0.858468	0.0572823	0.750988	-0.112555	-0.0930867	-0.191812	-0.123555	-0.014848	0.111721	0.00292175	0.089121	0.247061	1	0.257443	1	22	4	0.00468098	0.00337688	33.9516	0.0127698	48.9341	1.95825	5.64473	0.130234
688318	217366	217366_688318	Lrrc45	Chr11 cM	Chr11:120604779-120611954(+)	leucine rich repeat containing 45	Lrrc45	Chr10	leucine rich repeat containing 45	-0.0489507	-0.0308608	-0.069674	-0.0373785	0.019154	0.0456492	0.0410511	0.0431393	0.0105993	0.499014	0.0896489	0.386237	-0.0864918	-0.120332	-0.150133	-0.12193	-0.0114096	0.0586101	0.0107846	0.0471729	0.247061	0.960292	0.327928	1	18	4	0	0.000874646	8.79495	0.843957	0	1	4.22953	0.237721
304794	213464	213464_304794	Rbbp5	Chr1 cM	Chr1:132405103-132433397(+)	retinoblastoma binding protein 5, histone lysine methyltransferase complex subunit	Rbbp5	Chr13 q13	RB binding protein 5, histone lysine methyltransferase complex subunit	-0.0690622	0.066192	-0.154878	0.072258	0.0270254	0.0504292	0.0491513	0.0535592	0.010605	0.189327	0.00162689	0.177297	-0.122031	-0.0326474	-0.251213	-0.032716	-0.0160933	0.165031	-0.0585431	0.177232	0.247061	0.838404	0.0314951	1	21	4	0.00580707	0.00349406	40.3912	0.00113943	63.0536	2.70663	14.5181	0.00227844
407759	100126226	100126226_407759	Krt83	Chr15 cM	Chr15:101383011-101389393(-)	keratin 83	Krt83	Chr7 q36	keratin 83	0.0618263	-0.0459283	0.0522148	0.00158245	0.0242153	0.0711103	0.0684737	0.0607856	0.0106742	0.518361	0.44573	0.979231	0.0143651	-0.185302	-0.0819911	-0.117555	0.109288	0.0934453	0.186421	0.12072	0.248321	0.9664	0.724751	1	14	4	0.00038235	0.00358932	10.5419	0.394305	3.99423	1.0416	3.71035	0.294488
25440	16204	16204_25440	Fabp6	Chr11 cM	Chr11:43486876-43492367(-)	fatty acid binding protein 6	Fabp6	Chr10 q21	fatty acid binding protein 6	-0.0607748	-0.0819253	0.00346988	0.00837012	0.0238146	0.048862	0.0311779	0.0453616	0.0107105	0.0936072	0.911384	0.853605	-0.107451	-0.177693	-0.0576377	-0.0805369	-0.0140992	0.0138424	0.0645775	0.0972772	0.248816	0.722458	0.985876	1	17	4	0.000312042	0.00115176	13.3822	0.418742	7.84356	1.08511	3.91764	0.270496
497874	214489	214489_497874	Uqcc4	Chr17 cM	Chr17:25403535-25406636(+)	ubiquinol-cytochrome c reductase complex assembly factor 4	Uqcc4	Chr10 q12	ubiquinol-cytochrome c reductase complex assembly factor 4	-0.0370062	-0.0536304	-0.124241	-0.0407818	0.0145056	0.0304049	0.0297941	0.0294266	0.0107362	0.0777536	3.04608481776444e-05	0.165783	-0.0654366	-0.113223	-0.182637	-0.0984569	-0.00857577	0.00596218	-0.0658459	0.0168933	0.249062	0.701094	0.00207612	1	19	4	2.18899391736517e-06	0.000955585	13.9994	0.525574	0.070254	1.0007	20.375	0.000141921
60350	12475	12475_60350	Cd14	Chr18 cM	Chr18:36858120-36859851(-)	CD14 antigen	Cd14	Chr18 p11	CD14 molecule	0.100129	-0.0693956	0.0727264	-0.0967747	0.0392575	0.0809619	0.078501	0.0877284	0.0107551	0.391368	0.354218	0.269977	0.0231852	-0.228078	-0.0811329	-0.268719	0.177072	0.0892868	0.226586	0.0751699	0.24915	0.935405	0.651263	1	22	4	0.0128802	0.00872625	36.0282	0.00699764	53.8307	2.16594	2.09882	0.552151
297570	74043	74043_297570	Pex26	Chr6 cM	Chr6:121160626-121175796(+)	peroxisomal biogenesis factor 26	Pex26	Chr4 q42	peroxisomal biogenesis factor 26	-0.0577292	-0.0512865	-0.0326765	0.0328177	0.0226547	0.0439177	0.0398978	0.0453787	0.0108273	0.242893	0.412783	0.46956	-0.102132	-0.137364	-0.110875	-0.0561229	-0.0133268	0.0347906	0.0455217	0.121758	0.250301	0.881825	0.700324	1	22	4	0.00174184	0.00251308	23.8171	0.16111	22.3356	1.28759	2.57463	0.461954
407760	16679	16679_407760	Krt86	Chr15 cM	Chr15:101371359-101377864(+)	keratin 86	Krt86	Chr7 q36	keratin 86	0.0477807	0.019614	-0.0759148	0.122536	0.0187525	0.0583913	0.044368	0.0585448	0.0108351	0.736941	0.0870763	0.0363471	0.0110266	-0.0948309	-0.162874	0.00778991	0.0845349	0.134059	0.0110449	0.237281	0.250301	1	0.32316	1	16	4	0	0.00189758	8.34402	0.757701	0	1	6.66388	0.0834189
306255	64652	64652_306255	Nisch	Chr14 cM	Chr14:30892885-30928783(-)	nischarin	Nisch	Chr16 p16	nischarin	-0.0617042	-0.0101384	-0.1178	0.0315598	0.0242283	0.046634	0.0456585	0.0515607	0.0108722	0.827893	0.00987957	0.540478	-0.109191	-0.101539	-0.207289	-0.0694973	-0.0142176	0.0812625	-0.0283106	0.132617	0.250612	1	0.095682	1	21	4	0.00541263	0.00306721	44.2816	0.000311234	62.6776	2.67936	6.83205	0.0774479
25285	16011	16011_25285	Igfbp5	Chr1 cM	Chr1:72897224-72914024(-)	insulin-like growth factor binding protein 5	Igfbp5	Chr9 q33	insulin-like growth factor binding protein 5	-0.182531	0.0753533	-0.352647	0.161301	0.0716843	0.145342	0.142246	0.152474	0.0108866	0.60414	0.01317	0.290105	-0.32303	-0.209511	-0.631444	-0.137543	-0.0420324	0.360218	-0.0738504	0.460145	0.250612	0.982676	0.113844	1	22	4	0.0691152	0.0289743	106.752	1.26274598183542e-14	87.483	7.98916	7.34725	0.0616159
360625	268482	268482_360625	Krt12	Chr11 cM	Chr11:99306492-99313085(-)	keratin 12	Krt12	Chr10 q31	keratin 12	-0.163214	0.272979	-0.136626	0.194235	0.064104	0.12776	0.129725	0.145837	0.0108942	0.032626	0.292252	0.182907	-0.288855	0.0225741	-0.390882	-0.0916012	-0.0375721	0.523384	0.117631	0.480071	0.250612	0.57969	0.593866	1	19	4	0.0369981	0.0222634	36.9309	0.00129525	66.1142	2.95109	6.47629	0.0906022
362837	75406	75406_362837	Ndufs7	Chr10 cM	Chr10:80084955-80092628(+)	NADH:ubiquinone oxidoreductase core subunit S7	Ndufs7	Chr7 q11	NADH:ubiquinone oxidoreductase core subunit S7	-0.0460769	-0.00173609	-0.0875225	0.0338887	0.0181086	0.0374433	0.0352954	0.0391923	0.0109443	0.963019	0.0131486	0.387215	-0.0815691	-0.0751236	-0.1567	-0.0429267	-0.0105846	0.0716515	-0.0183449	0.110704	0.251122	1	0.113844	1	22	4	0.00169494	0.00166643	27.6767	0.0671482	34.5655	1.52825	6.69213	0.0823855
499933	66934	66934_499933	Dsn1	Chr2 cM	Chr2:156837185-156849074(-)	DSN1 homolog, MIS12 kinetochore complex component	Dsn1	Chr3 q42	DSN1 component of MIS12 kinetochore complex	0.0502773	-0.0616847	0.0119797	-0.0830593	0.0197606	0.0480241	0.0438358	0.0485658	0.0109491	0.198984	0.784634	0.0872214	0.0115472	-0.15581	-0.0739369	-0.178247	0.0890074	0.0324409	0.0978963	0.012128	0.251122	0.84505	0.92933	1	21	4	3.58956400876702e-07	0.00176275	12.9967	0.736408	0.0052284	1.00005	3.02675	0.387519
83503	69833	69833_83503	Polr2f	Chr15 cM	Chr15:79025525-79035974(+)	polymerase (RNA) II (DNA directed) polypeptide F	Polr2f	Chr7 q34	RNA polymerase II, I and III subunit F	0.03624	-0.0190667	-0.00895196	0.0378674	0.0142458	0.0319401	0.0319619	0.0300819	0.010962	0.55054	0.779414	0.208098	0.00831873	-0.0816681	-0.0715961	-0.021092	0.0641613	0.0435347	0.0536922	0.0968269	0.251122	0.971396	0.927538	1	21	4	6.46376977758183e-06	0.000912256	24.0061	0.11927	0.184115	1.00184	3.72528	0.292698
291713	19762	19762_291713	Rit2	Chr18 cM	Chr18:31107367-31450181(-)	Ras-like without CAAX 2	Rit2	Chr18 p12	Ras-like without CAAX 2	-0.0538836	0.0965763	-0.0463158	0.066905	0.0211942	0.0446469	0.0417595	0.0487305	0.0110103	0.0305325	0.267383	0.169765	-0.0954235	0.00906996	-0.128163	-0.028605	-0.0123437	0.184083	0.0355312	0.162415	0.251732	0.575479	0.567734	1	22	4	0.00247308	0.00233314	30.806	0.0303095	36.2368	1.5683	6.34482	0.0959877
293676	13041	13041_293676	Ctsw	Chr19 cM	Chr19:5515071-5518535(-)	cathepsin W	Ctsw	Chr1 q43	cathepsin W	0.138517	-0.131893	-0.059032	-0.0778541	0.0544893	0.121851	0.121231	0.132831	0.0110192	0.279071	0.626303	0.557799	0.0317196	-0.370717	-0.296641	-0.338198	0.245314	0.106931	0.178577	0.18249	0.251732	0.890999	0.843629	1	19	4	0.027832	0.0161726	50.0796	1.1685690619403e-05	69.6692	3.29698	1.38562	0.708908
29271	12631	12631_29271	Cfl1	Chr19 cM	Chr19:5540483-5544059(+)	cofilin 1, non-muscle	Cfl1	Chr1 q43	cofilin 1	0.0764263	-0.100417	0.112242	-0.046219	0.0300834	0.0547673	0.0458009	0.0684131	0.0110699	0.0667263	0.0142602	0.499303	0.017464	-0.207759	0.0224735	-0.180306	0.135389	0.00692539	0.20201	0.0878682	0.25254	0.683864	0.11967	1	18	4	0.00257446	0.0027563	19.0574	0.162768	35.9238	1.56064	10.6881	0.0135374
361184	71941	71941_361184	Cars2	Chr8 cM	Chr8:11564017-11600781(-)	cysteinyl-tRNA synthetase 2, mitochondrial	Cars2	Chr16 q12.5	cysteinyl-tRNA synthetase 2, mitochondrial	-0.0625901	0.000123638	-0.0819595	0.0343347	0.0246651	0.0521161	0.048059	0.0539024	0.0111617	0.998107	0.088121	0.524139	-0.110933	-0.102022	-0.176153	-0.071312	-0.0142473	0.102269	0.0122344	0.139981	0.254284	1	0.325525	1	20	4	0.00396372	0.0032207	28.7312	0.0258128	44.312	1.79572	3.09829	0.376718
291450	110695	110695_291450	Aldh7a1	Chr18 cM	Chr18:56657794-56706112(-)	aldehyde dehydrogenase family 7, member A1	Aldh7a1	Chr18 q12.1	aldehyde dehydrogenase 7 family, member A1	-0.0376213	0.0526395	-0.0364919	-0.0125553	0.0148331	0.0331231	0.0345709	0.0293449	0.011203	0.112014	0.291167	0.668758	-0.0666938	-0.0122806	-0.10425	-0.0700702	-0.00854891	0.11756	0.0312659	0.0449596	0.254872	0.759981	0.592756	1	22	4	2.66090541691967e-07	0.0012961	21.7955	0.241191	0.00544387	1.00005	10.5889	0.0141697
305438	81840	81840_305438	Sorcs2	Chr5 cM	Chr5:36174524-36555483(-)	sortilin-related VPS10 domain containing receptor 2	Sorcs2	Chr14 q21	sortilin-related VPS10 domain containing receptor 2	-0.164486	0.126682	-0.298813	0.0699856	0.064871	0.1293	0.124987	0.136508	0.011226	0.327207	0.0168136	0.608171	-0.291631	-0.126741	-0.543783	-0.197565	-0.0373409	0.380106	-0.0538436	0.337536	0.255045	0.910921	0.131358	1	22	4	0.0599562	0.0234745	121.535	2.15270379490625e-17	91.0864	11.2188	8.38981	0.0386063
502733	75196	75196_502733	Ankrd7	Chr6 cM	Chr6:18866317-18879585(+)	ankyrin repeat domain 7	Ankrd7	Chr4 q22	ankyrin repeat domain 7	-0.0965274	-0.0580082	-0.0515919	-0.0351239	0.038099	0.0689342	0.0675362	0.0770536	0.01129	0.400067	0.444918	0.648507	-0.1712	-0.193117	-0.18396	-0.186146	-0.0218547	0.0771004	0.0807765	0.115898	0.255904	0.939339	0.724144	1	20	4	0.00647508	0.00620107	27.5773	0.0354956	37.1498	1.59108	1.24376	0.742529
102556967	210105	210105_102556967	Zfp719	Chr7 cM	Chr7:43229034-43242659(+)	zinc finger protein 719	Zfp719	Chr1	zinc finger protein 719	0.121125	0.0942236	0.287019	0.0595624	0.0478103	0.0554535	0.0931304	0.0863176	0.0112949	0.0892917	0.0020568	0.49017	0.0274181	-0.0144633	0.104487	-0.109617	0.214831	0.20291	0.469552	0.228742	0.255904	0.718598	0.0359183	1	11	4	0	0.00274206	5.98087	0.541985	0	1	10.75	0.0131575
690784	73344	73344_690784	1700034J05Rik	Chr6 cM	Chr6:146852799-146855937(-)	RIKEN cDNA 1700034J05 gene	C4h12orf71	Chr4 q44	similar to human chromosome 12 open reading frame 71	0.0841377	0.118919	0.0729451	-0.084263	0.0332191	0.0642591	0.0568002	0.0546601	0.0113152	0.0642236	0.199058	0.123175	0.0190295	-0.00702604	-0.0383813	-0.191395	0.149246	0.244865	0.184271	0.0228688	0.256011	0.67874	0.489382	1	14	4	0.00171428	0.00256176	12.4034	0.258968	30.9284	1.44777	6.95077	0.0734837
498189	68955	68955_498189	Srrm4	Chr5 cM	Chr5:116577334-116729876(-)	serine/arginine repetitive matrix 4	Srrm4	Chr12 q16	serine/arginine repetitive matrix 4	-0.071199	0.0194639	-0.17332	0.0873919	0.0281242	0.0583464	0.05333	0.062142	0.0113547	0.738688	0.00115422	0.159627	-0.126321	-0.0948929	-0.277845	-0.0344041	-0.0160765	0.133821	-0.0687955	0.209188	0.256434	1	0.0247564	1	20	4	0.00266989	0.00368575	21.5225	0.159288	24.9438	1.33233	13.2819	0.00406504
312937	74256	74256_312937	Cyld	Chr8 cM	Chr8:89423675-89478573(+)	CYLD lysine 63 deubiquitinase	Cyld	Chr19 p11	CYLD lysine 63 deubiquitinase	0.0628653	0.0567668	0.0702491	-0.0245975	0.0248355	0.0503885	0.0492592	0.0514843	0.0113649	0.259919	0.153836	0.632817	0.0141887	-0.0419928	-0.0262972	-0.125505	0.111542	0.155526	0.166795	0.07631	0.256434	0.884709	0.43167	1	22	4	0.00452007	0.00319785	34.4853	0.0109648	49.0714	1.96353	2.84074	0.416836
59117	239528	239528_59117	Ago2	Chr15 cM	Chr15:72967693-73056777(-)	argonaute RISC catalytic subunit 2	Ago2	Chr7 q34	argonaute RISC catalytic component 2	-0.0576619	-0.0835911	-0.157683	0.0714638	0.0227884	0.0478715	0.0628729	0.0650566	0.0113959	0.080784	0.0121428	0.271992	-0.102326	-0.177418	-0.280912	-0.0560448	-0.0129975	0.0102354	-0.0344546	0.198972	0.256781	0.703978	0.108172	1	22	4	0.00245129	0.00293093	23.2103	0.182639	26.6069	1.36253	8.02911	0.045414
290947	210009	210009_290947	Mtrr	Chr13 cM	Chr13:68708899-68730268(-)	5-methyltetrahydrofolate-homocysteine methyltransferase reductase	Mtrr	Chr1	5-methyltetrahydrofolate-homocysteine methyltransferase reductase	-0.105865	0.108807	-0.227336	0.0309215	0.0418475	0.0845618	0.0825325	0.0895608	0.0114133	0.198195	0.00587808	0.729901	-0.187885	-0.0569314	-0.389097	-0.144614	-0.0238455	0.274545	-0.0655756	0.206457	0.256823	0.84505	0.0696001	1	22	4	0.0239233	0.00990785	109.961	3.20074710697998e-15	83.4955	6.05895	12.7131	0.00530004
29191	21334	21334_29191	Tac2	Chr10 cM	Chr10:127560347-127567637(+)	tachykinin 2	Tac3	Chr7 q22	tachykinin precursor 3	0.268818	-0.452412	0.395546	-0.353242	0.106292	0.217751	0.210601	0.230296	0.0114367	0.0377414	0.0603567	0.125064	0.0604907	-0.879197	-0.0172239	-0.804613	0.477146	-0.0256268	0.808316	0.0981295	0.256998	0.606732	0.26445	1	22	4	0.172573	0.0642631	156.507	4.01363819112127e-24	95.3016	21.284	9.00645	0.0292052
84019	234664	234664_84019	Nae1	Chr8 cM	Chr8:105237660-105261269(-)	NEDD8 activating enzyme E1 subunit 1	Nae1	Chr19 p14	NEDD8 activating enzyme E1 subunit 1	0.0579773	0.0683323	0.142865	-0.0538298	0.022944	0.0498785	0.0463349	0.047433	0.0115074	0.170695	0.00204708	0.256434	0.0130078	-0.0294277	0.0520504	-0.146797	0.102947	0.166092	0.23368	0.0391371	0.258081	0.824674	0.0359183	1	22	4	0.00344916	0.00277083	33.3492	0.0151375	42.871	1.75042	10.3803	0.0155956
499865	67356	67356_499865	Tmco5	Chr2 cM	Chr2:116709172-116722975(+)	transmembrane and coiled-coil domains 5	Tmco5a	Chr3 q35	transmembrane and coiled-coil domains 5A	-0.147472	-0.0535582	-0.153613	0.078961	0.0583671	0.122729	0.0718883	0.0844871	0.0115162	0.662551	0.0326115	0.349998	-0.26187	-0.294102	-0.294512	-0.0866306	-0.0330748	0.186986	-0.0127148	0.244553	0.258081	0.993035	0.189816	1	14	4	0.00335015	0.00589113	12.132	0.276321	23.4339	1.30606	4.82435	0.18512
360521	216724	216724_360521	Rufy1	Chr11 cM	Chr11:50280113-50321952(-)	RUN and FYVE domain containing 1	Rufy1	Chr10 q22	RUN and FYVE domain containing 1	-0.0550396	0.0180475	-0.103851	-0.00303633	0.0218252	0.0395817	0.0385037	0.0419726	0.0116743	0.648422	0.00699348	0.942331	-0.0978161	-0.0595312	-0.179316	-0.0853011	-0.012263	0.0956263	-0.0283846	0.0792284	0.261271	0.993011	0.0777294	1	22	4	0.00171332	0.00196568	23.5321	0.170961	28.6626	1.40179	9.56883	0.0226102
313845	20662	20662_313845	Sos1	Chr17 cM	Chr17:80701181-80787882(-)	SOS Ras/Rac guanine nucleotide exchange factor 1	Sos1	Chr6 q12	SOS Ras/Rac guanine nucleotide exchange factor 1	0.0346657	0.031298	0.0732731	-0.00721728	0.0137564	0.0373516	0.0333497	0.0343278	0.0117367	0.40207	0.0280125	0.833476	0.0077036	-0.0419097	0.00790881	-0.0744986	0.0616277	0.104506	0.138637	0.060064	0.26207	0.940256	0.175044	1	21	4	0	0.000960556	7.17011	0.981237	0	1	4.87161	0.181443
29528	22319	22319_29528	Vamp3	Chr4 cM	Chr4:151131762-151142410(-)	vesicle-associated membrane protein 3	Vamp3	Chr5 q36	vesicle-associated membrane protein 3	0.043836	0.0381225	0.059064	-0.053026	0.0173979	0.0371794	0.0370295	0.041024	0.0117484	0.30519	0.110701	0.196163	0.00973672	-0.0347478	-0.0135125	-0.133431	0.0779353	0.110993	0.13164	0.0273795	0.26207	0.90347	0.366579	1	22	4	0.000682615	0.00166355	22.8419	0.19674	12.7182	1.14571	4.25369	0.235341
500337	243653	243653_500337	Clec1a	Chr6 cM	Chr6:129403647-129428963(-)	C-type lectin domain family 1, member a	Clec1a	Chr4 q42	C-type lectin domain family 1, member A	-0.221167	0.186611	-0.313623	0.164186	0.0877878	0.181642	0.179529	0.192157	0.0117577	0.304253	0.0806504	0.392864	-0.393228	-0.169401	-0.665494	-0.212435	-0.0491059	0.542623	0.0382467	0.540808	0.26207	0.902077	0.310549	1	21	4	0.11304	0.0452371	181.132	1.71680115831014e-29	92.5936	13.5018	4.74216	0.191681
312974	320790	320790_312974	Chd7	Chr4 cM	Chr4:8690406-8867659(+)	chromodomain helicase DNA binding protein 7	Chd7	Chr5 q13	chromodomain helicase DNA binding protein 7	-0.130117	0.120506	-0.283624	0.107185	0.0516702	0.0962833	0.0920266	0.10613	0.0117949	0.210723	0.00205626	0.312522	-0.231389	-0.0682055	-0.463993	-0.100825	-0.0288452	0.309218	-0.103256	0.315196	0.262545	0.855269	0.0359183	1	20	4	0.0225581	0.0125639	40.3672	0.000688013	68.1114	3.13592	12.3152	0.00637792
296554	227613	227613_296554	Tubb4b	Chr2 cM	Chr2:25112172-25114714(-)	tubulin, beta 4B class IVB	Tubb4b	Chr3 p13	tubulin, beta 4B class IVb	0.06986	-0.125074	0.0498453	-0.0706432	0.027752	0.0530094	0.0497744	0.059316	0.0118259	0.0183012	0.316621	0.233668	0.0154671	-0.228971	-0.0477107	-0.186901	0.124253	-0.0211775	0.147401	0.045614	0.262879	0.508952	0.615356	1	18	4	0.00542478	0.00358117	33.1734	0.00271964	61.1723	2.57548	8.02618	0.0454737
305645	71228	71228_305645	Dlg5	Chr14 cM	Chr14:24184021-24295988(-)	discs large MAGUK scaffold protein 5	Dlg5	Chr15 p16	discs large MAGUK scaffold protein 5	-0.10858	0.0469302	-0.168031	-0.0409575	0.0431853	0.0843423	0.0785795	0.093966	0.0119273	0.57792	0.0324874	0.662926	-0.193222	-0.118378	-0.322044	-0.225127	-0.0239387	0.212238	-0.0140184	0.143212	0.264776	0.977919	0.189546	1	20	4	0.0184756	0.00930207	75.0424	1.2850163937544e-09	73.9816	3.84343	7.66505	0.0534659
171565	70527	70527_171565	Stambp	Chr6 cM	Chr6:83520193-83549711(-)	STAM binding protein	Stambp	Chr4 q34	Stam binding protein	0.0648737	-0.0640367	0.0245365	-0.0401443	0.0258155	0.0495196	0.0460967	0.0534071	0.0119716	0.195957	0.594529	0.452252	0.0142764	-0.161093	-0.0658114	-0.14482	0.115471	0.0330201	0.114884	0.0645317	0.265403	0.842897	0.821769	1	22	4	0.00457023	0.0031784	35.34	0.00856298	49.888	1.99553	2.56855	0.46303
NA	11727	11727_NA	Ang	Chr14 cM	Chr14:51328607-51339462(+)	angiogenin, ribonuclease, RNase A family, 5	NA	NA	NA	-0.129087	-0.144847	-0.0958464	0.0391223	0.0514044	0.118601	0.0698603	0.0797119	0.0120322	0.221974	0.170072	0.62357	-0.229838	-0.377301	-0.23277	-0.11711	-0.0283359	0.0876069	0.0410772	0.195355	0.265465	0.865133	0.45325	1	12	4	0	0.00371641	3.05415	0.930913	0	1	2.89205	0.40857
360946	78796	78796_360946	Zcchc4	Chr5 cM	Chr5:52932751-52982007(+)	zinc finger, CCHC domain containing 4	Zcchc4	Chr14 q11	zinc finger CCHC-type containing 4	-0.0480642	-0.0432539	-0.0517391	-0.0371739	0.019142	0.0457723	0.0411567	0.0438193	0.0120413	0.344669	0.208708	0.396246	-0.0855819	-0.132966	-0.132405	-0.123058	-0.0105466	0.0464582	0.0289265	0.0487104	0.265465	0.914464	0.500208	1	21	4	0	0.00179893	5.25253	0.996963	0	1	2.58678	0.459812
25515	18817	18817_25515	Plk1	Chr7 cM	Chr7:121758662-121769096(+)	polo like kinase 1	Plk1	Chr1 q36	polo-like kinase 1	-0.0567236	0.0460837	0.0535185	-0.0574528	0.0225908	0.0562927	0.0617582	0.0619464	0.0120417	0.41299	0.386171	0.353689	-0.101001	-0.064248	-0.0675254	-0.178866	-0.0124465	0.156415	0.174562	0.06396	0.265465	0.943828	0.677646	1	22	4	0.00270379	0.00317782	24.4396	0.141147	27.7685	1.38444	2.20529	0.530908
66029	15930	15930_66029	Ido1	Chr8 cM	Chr8:25074148-25086987(-)	indoleamine 2,3-dioxygenase 1	Ido1	Chr16 q12.5	indoleamine 2,3-dioxygenase 1	-0.0621851	0.140169	0.130269	-0.0411549	0.024768	0.0590316	0.0799547	0.0755931	0.012049	0.0175743	0.103252	0.586148	-0.110729	0.0244688	-0.0264389	-0.189315	-0.0136408	0.255869	0.286978	0.107005	0.265465	0.508952	0.354427	1	19	4	0	0.00402157	18.8863	0.218935	0	1	6.42108	0.0928276
399684	69568	69568_399684	Vkorc1l1	Chr5 cM	Chr5:129970950-130015533(+)	vitamin K epoxide reductase complex, subunit 1-like 1	Vkorc1l1	Chr12 q12-q13	vitamin K epoxide reductase complex, subunit 1-like 1	0.0579811	-0.032829	0.0793655	-0.0431656	0.0230951	0.0419917	0.0399033	0.0466138	0.0120549	0.434334	0.0467071	0.354433	0.0127155	-0.115131	0.00115649	-0.134527	0.103247	0.0494732	0.157575	0.0481959	0.265465	0.947702	0.231643	1	22	4	0.00198524	0.00220519	22.193	0.223529	29.4065	1.41656	6.50378	0.0895137
313774	67389	67389_313774	C1qtnf12	Chr4 cM	Chr4:156046775-156051086(+)	C1q and tumor necrosis factor related 12	C1qtnf12	Chr5 q36	C1q and TNF related 12	-0.0643377	-0.00270449	-0.119855	0.0311033	0.02567	0.0522621	0.0495471	0.0588305	0.0121988	0.958729	0.0155625	0.597019	-0.11465	-0.105136	-0.216966	-0.0842025	-0.0140254	0.0997272	-0.0227447	0.146409	0.267957	1	0.125601	1	21	4	0.0034288	0.00330149	26.3437	0.0684219	35.353	1.54686	6.16113	0.104029
688869	110323	110323_688869	Cox6b1	Chr7 cM	Chr7:30316396-30325539(-)	cytochrome c oxidase, subunit 6B1	Cox6b1	Chr1 q21	cytochrome c oxidase subunit 6B1	-0.043218	-0.0329618	-0.0153905	0.0470259	0.0172454	0.031637	0.0283966	0.0358529	0.0122087	0.297469	0.587831	0.189643	-0.0770184	-0.0949692	-0.0710468	-0.0232445	-0.00941755	0.0290455	0.0402659	0.117296	0.267957	0.899384	0.816591	1	22	4	0.000544828	0.00112899	19.9155	0.337599	14.3184	1.16711	3.95955	0.265865
58856	30959	30959_58856	Ddx25	Chr9 cM	Chr9:35453144-35469766(-)	DEAD box helicase 25	Ddx25	Chr8 q21	DEAD-box helicase 25	0.0396893	0.0567667	0.112492	0.0237717	0.0158394	0.0336887	0.0340271	0.0324723	0.0122199	0.0919812	0.00094656	0.464132	0.0086446	-0.00926189	0.0457999	-0.0398729	0.0707339	0.122795	0.179184	0.0874163	0.267957	0.719102	0.0218357	1	21	4	0.000209705	0.00128899	22.6842	0.159817	4.83463	1.0508	12.7228	0.00527613
25107	54140	54140_25107	Avpr1a	Chr10 cM	Chr10:122284404-122289357(+)	arginine vasopressin receptor 1A	Avpr1a	Chr7 q22	arginine vasopressin receptor 1A	-0.0469685	0.0651292	-0.0629773	0.159387	0.0187482	0.0453806	0.0512244	0.0555351	0.0122371	0.151237	0.218908	0.00410433	-0.0837142	-0.0238152	-0.163375	0.0505406	-0.0102228	0.154074	0.0374208	0.268234	0.267957	0.809067	0.513033	0.795119	22	4	0	0.00196234	16.9062	0.529563	0	1	8.6388	0.0344995
690333	329641	329641_690333	Sertm1	Chr3 cM	Chr3:54804489-54823308(-)	serine rich and transmembrane domain containing 1	Sertm1	Chr2 q26	serine-rich and transmembrane domain containing 1	-0.109076	0.0206581	-0.271592	0.0319948	0.0435454	0.0872312	0.0839342	0.0896219	0.0122493	0.812796	0.00121314	0.721094	-0.194424	-0.150312	-0.4361	-0.143661	-0.0237286	0.191628	-0.107084	0.207651	0.267957	1	0.0256204	1	22	4	0.0190015	0.00963921	75.8563	4.5028205765802e-09	75.2246	4.03626	12.282	0.00647698
29492	18129	18129_29492	Notch2	Chr3 cM	Chr3:97920854-98057683(+)	notch 2	Notch2	Chr2 q34	notch receptor 2	-0.0989193	-0.0643036	-0.115067	0.164751	0.0395161	0.0706718	0.0643566	0.0827474	0.0123052	0.36288	0.0737829	0.0464796	-0.176369	-0.202818	-0.241203	0.00256915	-0.0214693	0.0742106	0.0110697	0.326933	0.268823	0.922901	0.29704	1	21	4	0.0121991	0.00659963	45.1309	0.00023282	66.4396	2.9797	7.52059	0.0570318
29213	22153	22153_29213	Tubb4a	Chr17 cM	Chr17:57387061-57394600(-)	tubulin, beta 4A class IVA	Tubb4a	Chr9	tubulin, beta 4A class IVa	0.125679	-0.0831102	0.228244	0.0315191	0.0502214	0.100192	0.0933423	0.0976881	0.0123324	0.406817	0.0144757	0.74696	0.0272464	-0.279483	0.0452966	-0.159946	0.224111	0.113263	0.411192	0.222984	0.269061	0.942801	0.120587	1	18	4	0.0127886	0.00910405	35.7131	0.00115175	57.3897	2.34685	13.1226	0.00437892
298690	117592	117592_298690	B3galt6	Chr4 cM	Chr4:156073923-156077106(-)	UDP-Gal:betaGal beta 1,3-galactosyltransferase, polypeptide 6	B3galt6	Chr5 q36	Beta-1,3-galactosyltransferase 6	-0.0489101	-0.0598898	-0.0915325	-0.0159121	0.0195542	0.048253	0.0410404	0.0468198	0.0123751	0.214546	0.0257273	0.733963	-0.0872356	-0.154464	-0.17197	-0.107677	-0.0105847	0.0346843	-0.0110948	0.075853	0.269314	0.858427	0.166541	1	22	4	0.000390976	0.00192441	16.8224	0.535345	5.79375	1.0615	5.31515	0.150122
NA	18597	18597_NA	Pdha1	ChrX cM	ChrX:158905205-158921409(-)	pyruvate dehydrogenase E1 alpha 1	NA	NA	NA	0.100367	-0.027587	0.171622	-0.0198916	0.0401314	0.0694359	0.0641898	0.069878	0.0123858	0.691144	0.0075028	0.775903	0.0217108	-0.163679	0.0458122	-0.15685	0.179023	0.108505	0.297432	0.117067	0.269314	0.996313	0.0809361	1	12	4	0.00410233	0.00433886	15.8554	0.0444967	49.3372	1.97383	11.7561	0.00826707
305478	71673	71673_305478	Rnf215	Chr11 cM	Chr11:4085202-4091172(+)	ring finger protein 215	Rnf215	Chr14 q21	ring finger protein 215	-0.0483241	-0.0168246	-0.0301583	-0.0263933	0.0193255	0.0420024	0.0400135	0.0418028	0.0124004	0.688741	0.451027	0.527794	-0.0862013	-0.0991478	-0.108583	-0.108325	-0.0104469	0.0654985	0.0482666	0.0555387	0.269314	0.995655	0.728337	1	22	4	0.0020605	0.00212605	24.1856	0.14904	32.5683	1.48298	1.25373	0.740148
500986	170761	170761_500986	Nherf4	Chr9 cM	Chr9:44158609-44162761(-)	NHERF family PDZ scaffold protein 4	Nherf4	Chr8 q22	NHERF family PDZ scaffold protein 4	-0.129307	-0.0149582	-0.321395	0.160872	0.0517188	0.106484	0.104306	0.115505	0.0124122	0.888286	0.00206127	0.16369	-0.230674	-0.223663	-0.525831	-0.0655144	-0.0279405	0.193747	-0.116958	0.387259	0.269314	1	0.0359183	1	22	4	0.0318821	0.0154527	61.0691	1.37296183852534e-06	74.7581	3.96167	9.65065	0.0217815
84031	69993	69993_84031	Chn2	Chr6 cM	Chr6:54016917-54278797(+)	chimerin 2	Chn2	Chr4 q24	chimerin 2	0.126026	0.0560794	0.252519	-0.0209485	0.0504201	0.101328	0.098031	0.109676	0.012436	0.57996	0.00999764	0.848522	0.0272047	-0.14252	0.0603819	-0.235909	0.224848	0.254679	0.444656	0.194012	0.269314	0.978663	0.0959987	1	22	4	0.0307794	0.0142064	66.2361	1.93692623845149e-07	77.4932	4.44311	7.03743	0.0707141
361004	268721	268721_361004	Zswim8	Chr14 cM	Chr14:20757620-20773687(+)	zinc finger SWIM-type containing 8	Zswim8	Chr15 p16	zinc finger, SWIM-type containing 8	-0.0513542	-0.0480164	-0.159356	0.00948895	0.0205474	0.0415993	0.040457	0.0448232	0.0124436	0.248393	8.18547964483525e-05	0.832343	-0.0916263	-0.129549	-0.23865	-0.0783629	-0.0110821	0.0335167	-0.0800619	0.0973408	0.269314	0.883096	0.00409125	1	22	4	0.00256626	0.00221449	31.2545	0.0268954	39.3811	1.64965	16.3593	0.000956962
85333	11739	11739_85333	Slc25a4	Chr8 cM	Chr8:46660205-46664099(-)	solute carrier family 25 (mitochondrial carrier, adenine nucleotide translocator), member 4	Slc25a4	Chr16 q11	solute carrier family 25 member 4	0.0325555	0.0145957	0.0486263	-0.027955	0.013028	0.0272103	0.0255483	0.0273423	0.0124583	0.59168	0.0570005	0.306586	0.00702113	-0.0387355	-0.0014475	-0.0815449	0.0580899	0.0679269	0.0987001	0.0256348	0.269314	0.981327	0.256946	1	21	4	0.000424467	0.00084928	21.6692	0.19778	15.3139	1.18083	4.46293	0.215621
54290	67865	67865_54290	Rgs10	Chr7 cM	Chr7:127975345-128020482(-)	regulator of G-protein signalling 10	Rgs10	Chr1 q37	regulator of G-protein signaling 10	0.140281	-0.143407	0.0915751	0.0178422	0.0561773	0.106892	0.112339	0.0944741	0.0125208	0.179724	0.414975	0.850204	0.0301757	-0.352911	-0.128605	-0.167324	0.250387	0.0660974	0.311755	0.203008	0.270312	0.830127	0.702298	1	18	4	0.0188501	0.0119256	33.4294	0.00249716	67.7346	3.0993	5.09514	0.164962
117022	16178	16178_117022	Il1r2	Chr1 cM	Chr1:40123872-40164390(+)	interleukin 1 receptor, type II	Il1r2	Chr9 q22	interleukin 1 receptor type 2	0.106139	-0.00749239	-0.0629615	0.0162307	0.0425253	0.0857791	0.082781	0.0999178	0.0125639	0.930397	0.446908	0.870959	0.0227907	-0.175616	-0.225209	-0.179605	0.189487	0.160632	0.0992862	0.212066	0.270484	1	0.725333	1	20	4	0.00916265	0.00681949	37.0872	0.00203858	59.5479	2.47206	0.596898	0.897142
29367	12651	12651_29367	Chkb	Chr15 cM	Chr15:89310563-89314111(-)	choline kinase beta	Chkb	Chr7 q34	choline kinase beta	-0.0668189	-0.0729222	-0.133493	-0.0184805	0.0267739	0.0526169	0.0548256	0.0460612	0.0125718	0.165775	0.0148976	0.688261	-0.119295	-0.176049	-0.240949	-0.108759	-0.0143431	0.030205	-0.0260364	0.0717978	0.270484	0.821041	0.122883	1	14	4	0	0.00163641	2.13866	0.995163	0	1	8.80172	0.0320467
681112	58181	58181_681112	Il20	Chr1 cM	Chr1:130834722-130839033(-)	interleukin 20	Il20	Chr13 q13	interleukin 20	0.0910838	0.0926932	-0.031012	0.136029	0.0365067	0.0847159	0.0739177	0.0968557	0.012596	0.273882	0.674816	0.160184	0.019532	-0.0733468	-0.175888	-0.0538043	0.162636	0.258733	0.113864	0.325863	0.270484	0.889864	0.873325	1	16	4	0.0092046	0.00616759	36.3607	0.000283445	73.5879	3.78615	2.16275	0.539322
140635	14255	14255_140635	Flt3	Chr5 cM	Chr5:147267551-147337299(-)	FMS-like tyrosine kinase 3	Flt3	Chr12 p11	Fms related receptor tyrosine kinase 3	-0.167398	0.133166	-0.235435	0.100596	0.0671234	0.141428	0.131204	0.149451	0.0126355	0.346409	0.0727448	0.500883	-0.298957	-0.144029	-0.49259	-0.192323	-0.0358384	0.41036	0.0217189	0.393515	0.270484	0.914961	0.295167	1	21	4	0.0632056	0.0253615	105.99	6.82244899750528e-15	90.9225	11.0163	5.28154	0.152305
29263	11480	11480_29263	Acvr2a	Chr2 cM	Chr2:48704121-48793276(+)	activin receptor IIA	Acvr2a	Chr3 q12	activin A receptor type 2A	-0.151477	0.13436	-0.191357	0.107851	0.0607444	0.119075	0.114297	0.126926	0.0126429	0.259166	0.0940884	0.395483	-0.270533	-0.0990229	-0.415375	-0.140919	-0.0324199	0.367743	0.0326602	0.356622	0.270484	0.884709	0.336358	1	22	4	0.0519229	0.0199465	134.744	6.55999783990849e-20	90.1412	10.1432	4.8659	0.181884
113918	102680	102680_113918	Slc6a20a	Chr9 cM	Chr9:123465972-123507897(-)	solute carrier family 6 (neurotransmitter transporter), member 20A	Slc6a20a	Chr8 q32	solute carrier family 6 member 20a	-0.284439	0.110802	-0.408138	0.0824732	0.114076	0.187964	0.220587	0.171063	0.012652	0.555535	0.0642789	0.62972	-0.508023	-0.257601	-0.84048	-0.252805	-0.0608542	0.479205	0.0242035	0.417751	0.270484	0.972867	0.274739	1	13	4	0.019973	0.0257212	13.52	0.140453	38.165	1.61721	4.11686	0.249118
305256	231413	231413_305256	Grsf1	Chr5 cM	Chr5:88807307-88824030(-)	G-rich RNA sequence binding factor 1	Grsf1	Chr14 p22	G-rich RNA sequence binding factor 1	0.0310578	0.0159053	0.0537488	-0.0341644	0.0124569	0.0271242	0.0269345	0.0257734	0.0126588	0.557614	0.0459842	0.184983	0.00664278	-0.0372571	0.000958171	-0.0846794	0.0554728	0.0690678	0.106539	0.0163506	0.270484	0.973357	0.22942	1	22	4	1.45333233720379e-05	0.000759208	15.6523	0.616799	0.524512	1.00527	5.31474	0.150149
685374	433667	433667_685374	Ankrd13c	Chr3 cM	Chr3:157652876-157713671(+)	ankyrin repeat domain 13c	Ankrd13c	Chr2 q45	ankyrin repeat domain 13C	0.0502633	0.00966137	0.0689035	0.0330011	0.0201628	0.0358112	0.0345929	0.0396983	0.0126713	0.787324	0.0463885	0.405806	0.010745	-0.0605272	0.00110273	-0.0448062	0.0897816	0.0798499	0.136704	0.110808	0.270484	1	0.230809	1	22	4	0.000654005	0.00171694	22.0221	0.231003	11.6544	1.13192	5.4449	0.141972
266775	241197	241197_266775	Serpinb10	Chr1 cM	Chr1:107456757-107477001(+)	serine (or cysteine) peptidase inhibitor, clade B (ovalbumin), member 10	Serpinb10	Chr13 p11	serpin family B member 10	-0.0655511	-0.057899	0.242769	-0.174564	0.0263064	0.0719592	0.338716	0.340836	0.0127088	0.421046	0.47354	0.608537	-0.117111	-0.198936	-0.421103	-0.84259	-0.0139914	0.0831384	0.90664	0.493463	0.270484	0.945188	0.743267	1	13	4	2.12508818875917e-07	0.00241648	11.7535	0.227565	0.00284208	1.00003	5.49709	0.138813
64520	116870	116870_64520	Mta1	Chr12 cM	Chr12:113061898-113100826(+)	metastasis associated 1	Mta1	Chr6 q32	metastasis associated 1	-0.0582984	-0.0365685	-0.0446955	0.0104758	0.0233962	0.0374335	0.0369623	0.0485307	0.0127101	0.328622	0.226578	0.829098	-0.104154	-0.109937	-0.11714	-0.0846427	-0.0124427	0.0367998	0.0277492	0.105594	0.270484	0.910921	0.522975	1	22	4	0.00165424	0.00198846	23.8862	0.158793	27.1662	1.37299	1.9703	0.578593
293666	66419	66419_293666	Mrpl11	Chr19 cM	Chr19:5012180-5017023(+)	mitochondrial ribosomal protein L11	mrpl11	Chr1 q43	mitochondrial ribosomal protein L11	-0.069985	-0.112399	-0.159683	-0.0258941	0.0280958	0.0597771	0.0555786	0.0558589	0.0127407	0.0600672	0.00406464	0.642961	-0.125052	-0.22956	-0.268615	-0.135375	-0.0149181	0.00476208	-0.0507509	0.0835873	0.270484	0.669174	0.0553153	1	22	4	0.00528126	0.00380582	42.4053	0.000970443	50.9028	2.03678	9.21705	0.0265401
25362	230810	230810_25362	Slc30a2	Chr4 cM	Chr4:134070492-134081795(+)	solute carrier family 30 (zinc transporter), member 2	Slc30a2	Chr5 q36	solute carrier family 30 member 2	0.0897201	-0.000558837	-0.027235	-0.0422932	0.0360189	0.0663485	0.0681475	0.0779568	0.0127414	0.99328	0.689415	0.587459	0.0191244	-0.130599	-0.160802	-0.195086	0.160316	0.129482	0.106332	0.110499	0.270484	1	0.881012	1	17	4	0.00516289	0.00565743	19.8006	0.100296	36.0708	1.56423	0.709215	0.871034
361454	215814	215814_361454	Ccdc28a	Chr10 cM	Chr10:18089424-18110746(-)	coiled-coil domain containing 28A	Ccdc28a	Chr1 p12	coiled-coil domain containing 28A	-0.0564152	-0.0041477	-0.102622	0.0253841	0.0226485	0.0458905	0.0435583	0.0489652	0.012742	0.927983	0.018475	0.604171	-0.100805	-0.0940914	-0.187994	-0.0705859	-0.0120249	0.085796	-0.0172488	0.121354	0.270484	1	0.138458	1	22	4	0.00344013	0.00250778	33.5479	0.014315	47.6346	1.90966	5.89926	0.116616
310677	229603	229603_310677	Otud7b	Chr3 cM	Chr3:96011839-96068446(+)	OTU domain containing 7B	Otud7b	Chr2 q34	OTU deubiquitinase 7B	-0.0564498	-0.0500198	-0.112876	-0.0188606	0.0226772	0.0520148	0.0432324	0.0486398	0.0128004	0.336228	0.00902989	0.698193	-0.100896	-0.151967	-0.19761	-0.114193	-0.0120033	0.0519273	-0.0281424	0.0764716	0.271376	0.912131	0.0901738	1	18	4	0.000590854	0.00193397	15.2798	0.359298	10.2638	1.11438	6.95574	0.0733219
362375	71835	71835_362375	Lancl2	Chr6 cM	Chr6:57679525-57716424(+)	LanC (bacterial lantibiotic synthetase component C)-like 2	Lancl2	Chr4 q24	LanC like glutathione S-transferase 2	0.0350236	-0.00763757	0.0884911	-0.023769	0.0140835	0.0289913	0.0302611	0.0269488	0.0128876	0.792209	0.00345291	0.377773	0.00742054	-0.0644595	0.0291803	-0.0765877	0.0626267	0.0491843	0.147802	0.0290496	0.272872	1	0.0497863	1	22	4	0	0.00106617	17.6323	0.480108	0	1	10.5491	0.0144313
100364240	100503185	100503185_100364240	Btbd8	Chr5 cM	Chr5:107585863-107659073(+)	BTB domain containing 8	Btbd8	Chr14	BTB domain containing 8	0.140158	0.251797	0.510071	0.108965	0.0564043	0.1097	0.0736853	0.111835	0.0129595	0.0217144	4.44406820017968e-12	0.329891	0.0296076	0.0367891	0.36565	-0.110228	0.250709	0.466804	0.654491	0.328158	0.273309	0.533767	5.63849699182798e-09	1	12	4	0.00255716	0.00578849	12.1391	0.145106	21.3674	1.27174	48.7547	1.47109356126266e-10
116464	56406	56406_116464	Ncoa6	Chr2 cM	Chr2:155232585-155315741(-)	nuclear receptor coactivator 6	Ncoa6	Chr3 q41-q42	nuclear receptor coactivator 6	0.0427977	-0.0118512	0.0510723	0.028408	0.0172244	0.0379984	0.0363108	0.0349392	0.0129654	0.755127	0.159567	0.416178	0.00903855	-0.0863267	-0.0200956	-0.0400715	0.0765568	0.0626244	0.12224	0.0968875	0.273309	1	0.439219	1	22	4	0.000869753	0.00156031	21.6361	0.248544	17.3945	1.21057	5.29399	0.151493
316325	50785	50785_316325	Hs6st1	Chr1 cM	Chr1:36107481-36145527(+)	heparan sulfate 6-O-sulfotransferase 1	Hs6st1	Chr9 q21	heparan sulfate 6-O-sulfotransferase 1	0.0844049	-0.0116285	0.177196	-0.0310823	0.0339721	0.0646232	0.0633147	0.0686741	0.012972	0.857198	0.00513159	0.650833	0.0178209	-0.138288	0.0531015	-0.165681	0.150989	0.115031	0.301291	0.103517	0.273309	1	0.0637833	1	22	4	0.0102904	0.00574918	54.94	1.30843831241587e-05	66.0674	2.94702	8.6036	0.035053
685729	72562	72562_685729	Pcbd2	Chr13 cM	Chr13:55875181-55924643(+)	pterin 4 alpha carbinolamine dehydratase/dimerization cofactor of hepatocyte nuclear factor 1 alpha (TCF1) 2	Pcbd2	Chr17 p14	pterin-4 alpha-carbinolamine dehydratase 2	-0.130757	-0.084428	-0.395394	-0.0745853	0.0526296	0.0874058	0.0745414	0.0887227	0.0129745	0.334078	1.1306695310832e-07	0.400541	-0.233909	-0.25574	-0.541493	-0.248479	-0.0276045	0.0868842	-0.249296	0.0993081	0.273309	0.911545	2.95306241988373e-05	1	14	4	0.00684979	0.00643651	20.1226	0.0281141	54.3602	2.19107	29.9679	1.40168978192809e-06
313699	77034	77034_313699	2510039O18Rik	Chr4 cM	Chr4:148025352-148031771(+)	RIKEN cDNA 2510039O18 gene	2510039O18Rikl	Chr5 q36	RIKEN cDNA 2510039O18 gene like	0.0484861	-0.0587577	0.0915519	-0.0509832	0.0195238	0.0374466	0.0373643	0.0407373	0.013012	0.116623	0.0142757	0.210748	0.0102202	-0.132152	0.0183192	-0.130827	0.0867521	0.0146362	0.164785	0.0288605	0.273751	0.769641	0.11967	1	22	4	0.00108888	0.00188384	20.627	0.298648	18.4698	1.22654	11.6687	0.00860852
689065	69861	69861_689065	2010003K11Rik	Chr19 cM	Chr19:4546816-4548611(-)	RIKEN cDNA 2010003K11 gene	C1h11orf86	Chr1 q43	similar to human chromosome 11 open reading frame 86	-0.0494633	-0.0700653	0.0720601	-0.085529	0.0199364	0.0632627	0.063386	0.0565306	0.0130996	0.268065	0.255603	0.130288	-0.088538	-0.194058	-0.0521741	-0.196327	-0.0103886	0.0539274	0.196294	0.025269	0.274859	0.88919	0.555529	1	17	4	0	0.0017135	5.2245	0.969913	0	1	5.14759	0.161304
303653	56699	56699_303653	Cdc42ep4	Chr11 cM	Chr11:113617676-113642707(-)	CDC42 effector protein 4	Cdc42ep4	Chr10 q32.1	CDC42 effector protein 4	-0.106877	0.0478291	-0.226612	0.0615049	0.0430841	0.0838242	0.0810856	0.089279	0.0131143	0.568279	0.00519435	0.490882	-0.19132	-0.116463	-0.385537	-0.113479	-0.0224333	0.212121	-0.0676873	0.236488	0.274859	0.974809	0.0642922	1	21	4	0.0189005	0.00965044	47.8238	9.13595658155185e-05	72.7234	3.66615	8.86398	0.0311551
317464	17692	17692_317464	Msl3	ChrX cM	ChrX:167437113-167456894(-)	MSL complex subunit 3	Msl3	ChrX q13	MSL complex subunit 3	0.0406561	0.0154753	0.0448734	0.0424138	0.0163904	0.0303009	0.0287388	0.033542	0.0131202	0.609547	0.118424	0.206052	0.0085316	-0.0439133	-0.0114536	-0.0233273	0.0727807	0.0748639	0.1012	0.108155	0.274859	0.98341	0.379472	1	21	4	0.000168846	0.0011319	15.5092	0.558851	4.5854	1.04806	5.03177	0.169486
613267	72090	72090_613267	Entpd8	Chr2 cM	Chr2:24970316-24975728(+)	ectonucleoside triphosphate diphosphohydrolase 8	Entpd8	Chr3	ectonucleoside triphosphate diphosphohydrolase 8	-0.141467	-0.143722	0.253661	-0.109575	0.0570454	0.17489	0.0903536	0.114325	0.013142	0.411199	0.00499394	0.337836	-0.253274	-0.486501	0.0765711	-0.333647	-0.0296599	0.199056	0.430751	0.114498	0.274859	0.942803	0.0625912	1	11	4	0.00248837	0.00570967	10.5815	0.157944	21.2949	1.27057	15.0762	0.00175263
361999	66471	66471_361999	Anp32e	Chr3 cM	Chr3:95836557-95854699(+)	acidic nuclear phosphoprotein 32 family member E	Anp32e	Chr2 q34	acidic nuclear phosphoprotein 32 family member E	0.0671359	-0.00939396	0.100102	0.0234639	0.0270804	0.0537187	0.0516011	0.0527817	0.0131704	0.861179	0.0523891	0.656648	0.0140592	-0.114681	-0.00103417	-0.0799863	0.120213	0.0958927	0.201238	0.126914	0.274859	1	0.245345	1	22	4	0.0041197	0.00337781	29.1576	0.0464867	41.7615	1.71708	5.61079	0.13216
308336	68992	68992_308336	Zfp580	Chr7 cM	Chr7:5054537-5056722(+)	zinc finger protein 580	Zfp580	Chr1 q12	zinc finger protein 580	0.0749287	-0.0832145	0.125412	-0.0344033	0.0302295	0.0639487	0.0576442	0.0669262	0.0131876	0.193166	0.0295837	0.607218	0.01568	-0.208552	0.0124313	-0.165576	0.134177	0.0421226	0.238393	0.0967697	0.274859	0.840468	0.179924	1	20	4	0.00463498	0.00446798	24.92	0.0712478	37.0109	1.58758	9.40775	0.0243333
288774	20847	20847_288774	Stat2	Chr10 cM	Chr10:128106428-128128718(+)	signal transducer and activator of transcription 2	Stat2	Chr7 q11	signal transducer and activator of transcription 2	-0.0441556	-0.00628368	-0.0354066	-0.0302018	0.0178188	0.0362236	0.0358901	0.036503	0.0132107	0.862283	0.323875	0.408022	-0.0790798	-0.0772807	-0.10575	-0.101746	-0.00923145	0.0647134	0.0349368	0.0413427	0.274859	1	0.622102	1	22	4	0.000296303	0.00160598	16.1083	0.584991	5.26538	1.05558	2.54524	0.46717
304667	234542	234542_304667	Rtbdn	Chr8 cM	Chr8:85673620-85683232(+)	retbindin	Rtbdn	Chr19 q11	retbindin	0.0593804	-0.0277323	-0.055431	-0.0127067	0.0239638	0.0577303	0.0444186	0.0554583	0.013215	0.63096	0.212059	0.818774	0.0124122	-0.140882	-0.14249	-0.121403	0.106349	0.085417	0.0316279	0.0959896	0.274859	0.989546	0.504615	1	22	4	2.70720629704861e-06	0.00255914	13.3486	0.770463	0.0260632	1.00026	1.76766	0.621998
292328	68618	68618_292328	Eola1	ChrX cM	ChrX:69429519-69433022(+)	endothelium and lymphocyte associated ASCH domain 1	Eola2	ChrX	endothelium and lymphocyte associated ASCH domain 2	-0.0858257	-0.0158228	-0.198003	0.0618521	0.0346372	0.0713195	0.0691171	0.0745301	0.0132178	0.824424	0.00417348	0.406599	-0.153713	-0.155606	-0.33347	-0.0842242	-0.017938	0.123961	-0.0625357	0.207928	0.274859	1	0.0564704	1	22	4	0.0142559	0.00676754	107.411	9.53194504336715e-15	77.6484	4.47395	8.39392	0.0385349
498404	104479	104479_498404	Ccdc117	Chr11 cM	Chr11:5478887-5492187(-)	coiled-coil domain containing 117	Ccdc117	Chr14 q21	coiled-coil domain containing 117	-0.0695771	0.0406902	-0.0287069	0.00683162	0.028084	0.0553052	0.0520084	0.0597776	0.0132321	0.461889	0.580972	0.909013	-0.124621	-0.067706	-0.130641	-0.11033	-0.0145334	0.149086	0.0732277	0.123994	0.274859	0.955285	0.812308	1	22	4	0.00483645	0.00396184	30.0283	0.0371722	41.1993	1.70066	1.24401	0.74247
29169	22370	22370_29169	Vtn	Chr11 cM	Chr11:78389946-78393151(+)	vitronectin	Vtn	Chr10 q25	vitronectin	-0.116893	-0.0228629	-0.14519	0.114599	0.0471906	0.100181	0.0944776	0.10275	0.013248	0.819478	0.12435	0.264715	-0.209385	-0.219213	-0.330363	-0.0867877	-0.0244007	0.173488	0.0399825	0.315985	0.274859	1	0.389	1	22	4	0.0215924	0.0119232	55.8785	9.31481959034802e-06	66.5698	2.99131	2.99784	0.391958
306203	218699	218699_306203	Pxk	Chr14 cM	Chr14:14304656-14371562(-)	PX domain containing serine/threonine kinase	Pxk	Chr15 p14	PX domain containing serine/threonine kinase	0.0494899	0.0324134	0.128263	0.0600665	0.0199878	0.0374868	0.0374259	0.0413708	0.0132862	0.387224	0.000610023	0.146528	0.0103145	-0.0410593	0.0549095	-0.0210187	0.0886652	0.105886	0.201616	0.141152	0.275306	0.934435	0.0166309	1	22	4	0.00224414	0.00194844	29.675	0.0407286	39.404	1.65027	18.0782	0.000423819
304293	54201	54201_304293	Zfp316	Chr5 cM	Chr5:143235452-143255777(-)	zinc finger protein 316	Zfp316	Chr12 p11	zinc finger protein 316	-0.0602269	-0.0517537	-0.136661	0.0525463	0.0243305	0.0451467	0.0445964	0.0513185	0.0133099	0.251652	0.00218116	0.30587	-0.107914	-0.14024	-0.224068	-0.048036	-0.01254	0.0367322	-0.0492533	0.153129	0.275449	0.883872	0.0373184	1	22	4	0.00383944	0.00287525	32.3198	0.0201453	45.8181	1.84564	9.70157	0.0212809
84469	94275	94275_84469	Maged1	ChrX cM	ChrX:93579080-93585631(-)	MAGE family member D1	Maged1	ChrX q22	MAGE family member D1	-0.0420915	0.022995	-0.101974	-0.0209551	0.0170102	0.0319798	0.0309968	0.0354355	0.0133429	0.472111	0.00100254	0.554279	-0.075431	-0.0396842	-0.162726	-0.0904074	-0.00875208	0.0856743	-0.0412211	0.0484971	0.275787	0.956651	0.0226569	1	22	4	0.00128008	0.00136694	24.687	0.133784	30.8004	1.4451	18.1263	0.000414247
367214	106821	106821_367214	Oard1	Chr17 cM	Chr17:48717042-48724294(+)	O-acyl-ADP-ribose deacylase 1	Oard1	Chr9 q12	O-acyl-ADP-ribose deacylase 1	-0.0640946	0.0623521	-0.0495612	0.069129	0.0259164	0.0546233	0.0526621	0.0563985	0.0133936	0.253665	0.346645	0.220302	-0.11489	-0.0447076	-0.152777	-0.04141	-0.0132994	0.169412	0.0536546	0.179668	0.276413	0.883872	0.643249	1	22	4	0.00528915	0.00366574	39.2909	0.00260405	50.3114	2.01254	3.14652	0.369582
81651	121021	121021_81651	Cspg4	Chr9 cM	Chr9:56772388-56807154(+)	chondroitin sulfate proteoglycan 4	Cspg4	Chr8 q24	chondroitin sulfate proteoglycan 4	-0.0697445	0.0116714	-0.0824369	0.0851693	0.0282049	0.0594931	0.0554457	0.0591638	0.0134067	0.844468	0.137067	0.149994	-0.125025	-0.104933	-0.191109	-0.0307896	-0.0144639	0.128276	0.0262347	0.201128	0.276413	1	0.407784	1	22	4	0.00618071	0.00427895	37.078	0.00511932	51.6432	2.06796	3.60809	0.307011
24561	268395	268395_24561	Mpg	Chr11 cM	Chr11:32176505-32182700(+)	N-methylpurine-DNA glycosylase	Mpg	Chr10 q12	N-methylpurine-DNA glycosylase	-0.0597897	-0.0148417	-0.142944	0.0316481	0.0241843	0.0504294	0.0474346	0.0537578	0.0134266	0.768523	0.00258255	0.556051	-0.10719	-0.113681	-0.235914	-0.0737151	-0.0123893	0.083998	-0.0499739	0.137011	0.276477	1	0.0410372	1	22	4	0.00460312	0.00318472	35.4327	0.00833445	50.6785	2.02751	9.45891	0.0237726
500076	76223	76223_500076	Agbl3	Chr6 cM	Chr6:34757367-34836394(+)	ATP/GTP binding protein-like 3	Agbl3	Chr4 q22	AGBL carboxypeptidase 3	-0.100877	-0.148462	-0.0387119	0.0908124	0.0408292	0.0677407	0.0412332	0.0664275	0.0134849	0.0284063	0.347806	0.171597	-0.180901	-0.281232	-0.119528	-0.0393831	-0.0208529	-0.0156932	0.0421036	0.221008	0.277332	0.563192	0.643995	1	14	4	4.11133562766825e-06	0.00118763	12.4106	0.258513	0.0954094	1.00096	6.90099	0.0751215
365872	226548	226548_365872	Aph1a	Chr3 cM	Chr3:95801281-95805600(+)	aph1 homolog A, gamma secretase subunit	Aph1a	Chr2 q34	aph-1 homolog A, gamma secretase subunit	-0.0371477	-0.0990762	-0.120737	0.00924344	0.0150406	0.0334533	0.0302248	0.0329801	0.0135178	0.00306018	6.4793219872514e-05	0.779268	-0.0666267	-0.164643	-0.179976	-0.0553963	-0.00766865	-0.0335089	-0.0614975	0.0738832	0.277662	0.302243	0.00345857	1	22	4	1.29124780510102e-06	0.00108703	19.4782	0.362949	0.0333728	1.00033	19.4609	0.000219503
500316	54137	54137_500316	Acrbp	Chr6 cM	Chr6:125026890-125040228(+)	proacrosin binding protein	Acrbp	Chr4 q42	acrosin binding protein	-0.0551694	-0.0241427	-0.00184808	-0.114842	0.022343	0.051718	0.0536689	0.0577843	0.0135414	0.640633	0.97253	0.0468761	-0.0989608	-0.125508	-0.107037	-0.228097	-0.011378	0.0772228	0.103341	-0.00158641	0.2778	0.99189	1	1	22	4	0.00143032	0.0030108	13.3826	0.768362	14.219	1.16576	5.81204	0.121122
681578	24017	24017_681578	Rnf13	Chr3 cM	Chr3:57643483-57742654(+)	ring finger protein 13	Rnf13	Chr2	ring finger protein 13	0.0733995	0.0662478	0.106763	-0.0902893	0.0297404	0.0641284	0.0576412	0.067783	0.0135868	0.301581	0.0639976	0.182848	0.0151094	-0.0594416	-0.00621183	-0.223141	0.13169	0.191937	0.219737	0.0425628	0.277911	0.900367	0.274104	1	21	4	0.00830138	0.00470634	44.5325	0.000285726	63.031	2.70497	5.79433	0.122057
291787	225182	225182_291787	Rbbp8	Chr18 cM	Chr18:11766333-11876264(+)	retinoblastoma binding protein 8, endonuclease	Rbbp8	Chr18 p13	RB binding protein 8, endonuclease	0.0466259	0.0196316	0.0654977	0.0325524	0.0188977	0.0531856	0.0476736	0.0505934	0.0136144	0.712042	0.16948	0.519956	0.00958711	-0.0846103	-0.0279409	-0.0666088	0.0836646	0.123874	0.158936	0.131714	0.277911	1	0.452705	1	19	4	2.6260353932072e-06	0.00116419	20.8932	0.140277	0.0522287	1.00052	4.48187	0.213913
679944	66400	66400_679944	Alkbh7	Chr17 cM	Chr17:57304339-57306322(+)	alkB homolog 7	Alkbh7	Chr9	alkB homolog 7	-0.0488495	-0.0574416	-0.141948	0.0253278	0.0198006	0.0424645	0.0411994	0.044544	0.0136224	0.176152	0.00057023	0.569627	-0.087658	-0.14067	-0.222697	-0.061977	-0.010041	0.0257873	-0.0611987	0.112632	0.277911	0.826265	0.0157808	1	22	4	0.00122791	0.00197601	23.9388	0.157041	19.407	1.2408	12.404	0.00611991
294292	56409	56409_294292	Nudt3	Chr17 cM	Chr17:27798356-27842426(-)	nudix hydrolase 3	Nudt3	Chr20 p12	nudix hydrolase 3	-0.0524358	-0.019758	-0.0808979	-0.00394638	0.0212589	0.045053	0.0407051	0.0459807	0.0136429	0.660988	0.0468768	0.931604	-0.0941025	-0.10806	-0.160678	-0.0940669	-0.0107691	0.0685442	-0.00111726	0.0861742	0.277911	0.993035	0.232054	1	21	4	0.00399876	0.00233535	45.3522	0.00021577	62.8299	2.69033	4.19207	0.241457
360704	15312	15312_360704	Hmgn1	Chr16 cM	Chr16:95922788-95928925(-)	high mobility group nucleosomal binding domain 1	Hmgn1	Chr11 q11	high mobility group nucleosome binding domain 1	-0.0574172	0.0514499	-0.0647466	0.0317224	0.0232811	0.0442292	0.0419072	0.0469313	0.0136532	0.244726	0.122347	0.499083	-0.103047	-0.0352378	-0.146883	-0.0602612	-0.0117871	0.138137	0.0173901	0.123706	0.277911	0.881929	0.385553	1	21	4	0.00194042	0.00238163	29.5761	0.0295694	26.8919	1.36784	5.35026	0.147874
296131	68126	68126_296131	Fahd2a	Chr2 cM	Chr2:127278135-127286485(-)	fumarylacetoacetate hydrolase domain containing 2A	Fahd2a	Chr3 q36	fumarylacetoacetate hydrolase domain containing 2A	-0.0559348	-0.105114	-0.0507181	-0.00638992	0.0226807	0.0444805	0.0405559	0.0476185	0.0136562	0.0181209	0.21109	0.893253	-0.100388	-0.192294	-0.130206	-0.0997205	-0.0114814	-0.0179334	0.0287699	0.0869407	0.277911	0.508952	0.50321	1	22	4	0.00202819	0.00234494	25.1403	0.1211	28.3357	1.3954	6.19055	0.102699
310720	269470	269470_310720	Wdr3	Chr3 cM	Chr3:100045496-100069723(-)	WD repeat domain 3	Wdr3	Chr2 q34	WD repeat domain 3	-0.0411089	0.0951927	-0.00636036	0.0710283	0.0166754	0.0359073	0.0317302	0.0389782	0.013692	0.00802374	0.841128	0.0684156	-0.073792	0.0248157	-0.0685505	-0.00536747	-0.00842575	0.16557	0.0558298	0.147424	0.277911	0.403487	0.956665	1	22	4	0.000712193	0.00133963	22.4111	0.214246	16.4726	1.19721	7.7561	0.0513307
315591	272589	272589_315591	Tbcel	Chr9 cM	Chr9:42323612-42383534(-)	tubulin folding cofactor E-like	Tbcel	Chr8 q22	tubulin folding cofactor E-like	-0.0544087	0.053755	-0.0423859	0.0327153	0.022071	0.0378452	0.0372273	0.0446766	0.0136952	0.155493	0.254882	0.464004	-0.0976671	-0.0204201	-0.11535	-0.0548492	-0.0111502	0.12793	0.0305782	0.12028	0.277911	0.812277	0.555059	1	22	4	0.000827675	0.00181726	21.0974	0.274529	13.7867	1.15991	5.63051	0.131037
298086	319885	319885_298086	Zcchc7	Chr4 cM	Chr4:44756556-44932215(+)	zinc finger, CCHC domain containing 7	Zcchc7	Chr5 q22	zinc finger CCHC-type containing 7	-0.0724122	0.0778447	-0.067502	-0.0632314	0.0293752	0.0545028	0.0531209	0.0600108	0.0136984	0.153214	0.203827	0.292036	-0.129987	-0.0289788	-0.171617	-0.18085	-0.0148378	0.184668	0.0366131	0.0543876	0.277911	0.812055	0.495003	1	21	4	0.0032897	0.00364761	23.754	0.126275	32.7025	1.48594	9.59047	0.0223881
25650	11931	11931_25650	Atp1b1	Chr1 cM	Chr1:164264678-164285924(-)	ATPase, Na+/K+ transporting, beta 1 polypeptide	Atp1b1	Chr13 q23	ATPase Na+/K+ transporting subunit beta 1	0.044706	-0.0279998	0.0662664	-0.0589282	0.0181438	0.053896	0.0363081	0.0441633	0.0137402	0.603402	0.0679837	0.182097	0.00914483	-0.133634	-0.00489611	-0.145487	0.0802671	0.0776345	0.137429	0.0276302	0.278416	0.982676	0.283879	1	11	4	0	0.00125911	5.09214	0.64872	0	1	6.12647	0.105617
686999	68533	68533_686999	Mphosph6	Chr8 cM	Chr8:118518384-118528682(-)	M phase phosphoprotein 6	Mphosph6	Chr19	M phase phosphoprotein 6	-0.0800896	-0.0900099	-0.22145	-0.051637	0.0325235	0.0725477	0.0666198	0.0617444	0.0137967	0.214717	0.000887088	0.402985	-0.143835	-0.232201	-0.352023	-0.172654	-0.0163446	0.052181	-0.0908776	0.0693798	0.279219	0.858427	0.0208904	1	18	4	0.00698457	0.00473882	32.8974	0.00298074	58.7111	2.42196	12.2615	0.00653887
103693495	66431	66431_103693495	Oxld1	Chr11 cM	Chr11:120347432-120348894(-)	oxidoreductase like domain containing 1	Oxld1	Chr10	oxidoreductase-like domain containing 1	-0.094909	-0.137906	-0.262217	0.0164434	0.0385486	0.0905772	0.0798937	0.0791527	0.0138141	0.127877	0.00103048	0.83543	-0.170463	-0.315434	-0.418805	-0.138693	-0.0193551	0.0396217	-0.105628	0.17158	0.279228	0.782278	0.0230308	1	18	4	0.0103294	0.00646874	40.6503	0.000201858	67.2907	3.05724	10.8341	0.0126573
407761	64818	64818_407761	Krt81	Chr15 cM	Chr15:101356942-101361632(-)	keratin 81	Krt81	Chr7 q36	keratin 81	0.0646466	-0.191606	-0.135567	0.02192	0.0262644	0.0704091	0.0589648	0.0653032	0.0138406	0.00650194	0.0214983	0.737124	0.0131693	-0.329606	-0.251136	-0.106072	0.116124	-0.0536072	-0.0199981	0.149912	0.27942	0.379627	0.150258	1	14	4	0.00151321	0.00386374	12.2165	0.270827	16.4661	1.19712	12.8316	0.00501526
171406	67310	67310_171406	Prl8a9	Chr13 cM	Chr13:27741978-27748589(-)	prolactin family8, subfamily a, member 9	Prl8a9	Chr17 p12	prolactin family 8, subfamily A, member 9	-0.0813207	-0.107101	-0.0150327	0.0137641	0.0330516	0.0670806	0.0724438	0.0700389	0.0138777	0.110355	0.835613	0.844203	-0.146101	-0.238576	-0.15702	-0.12351	-0.0165407	0.0243748	0.126955	0.151038	0.279508	0.757786	0.953945	1	17	4	0.00343532	0.00350645	18.4532	0.141056	45.6709	1.84063	2.90718	0.406159
360817	76199	76199_360817	Med13l	Chr5 cM	Chr5:118698744-118903503(+)	mediator complex subunit 13-like	Med13l	Chr12 q16	mediator complex subunit 13L	-0.096796	-0.0388308	-0.221658	-0.000530395	0.0393418	0.0605443	0.0504963	0.0662544	0.0138788	0.521288	1.13563317144903e-05	0.993613	-0.173905	-0.157496	-0.320629	-0.130387	-0.0196875	0.0798339	-0.122687	0.129326	0.279508	0.966475	0.000970525	1	14	4	0.00315316	0.00301529	18.439	0.0479941	49.0851	1.96406	20.6181	0.00012636
25288	14081	14081_25288	Acsl1	Chr8 cM	Chr8:46924074-46989088(+)	acyl-CoA synthetase long-chain family member 1	Acsl1	Chr16 q11	acyl-CoA synthetase long-chain family member 1	0.0693645	0.016344	0.0912	-0.0265473	0.0281997	0.0528128	0.0518975	0.0598225	0.013903	0.756963	0.078865	0.657211	0.0140941	-0.0871671	-0.0105172	-0.143797	0.124635	0.119855	0.192917	0.0907027	0.279624	1	0.306864	1	22	4	0.00665434	0.00393007	41.6989	0.0012181	58.4543	2.40699	3.09681	0.376938
29181	320873	320873_29181	Cdh10	Chr15 cM	Chr15:18819033-19014322(+)	cadherin 10	Cdh10	Chr2 q21	cadherin 10	0.108957	-0.0331143	0.255184	-0.0169438	0.044303	0.0896767	0.0829484	0.0958503	0.0139185	0.711931	0.00209502	0.859686	0.0221247	-0.208877	0.0926083	-0.204807	0.195789	0.142649	0.41776	0.170919	0.279624	1	0.0363357	1	20	4	0.0196092	0.00972982	69.5487	1.19694624280741e-08	79.5425	4.88818	11.4377	0.00958003
301476	22779	22779_301476	Ikzf2	Chr1 cM	Chr1:69570373-69726404(-)	IKAROS family zinc finger 2	Ikzf2	Chr9 q33	IKAROS family zinc finger 2	-0.104998	-0.0551011	-0.0993517	-0.019452	0.0427125	0.0742197	0.0638546	0.0902082	0.0139618	0.457842	0.11973	0.829273	-0.188713	-0.200569	-0.224504	-0.196257	-0.0212829	0.0903668	0.025801	0.157353	0.279772	0.954156	0.381242	1	21	4	0.00811408	0.00615504	31.4872	0.0174121	52.6147	2.11036	2.69025	0.441886
294972	72039	72039_294972	Mccc1	Chr3 cM	Chr3:36013461-36054827(-)	methylcrotonoyl-Coenzyme A carboxylase 1 (alpha)	Mccc1	Chr2 q25	methylcrotonyl-CoA carboxylase subunit 1	-0.0497866	0.0305799	-0.0689655	0.00382322	0.0202546	0.0452867	0.0430102	0.0484325	0.0139699	0.499516	0.108832	0.937081	-0.0894849	-0.0581803	-0.153264	-0.0911028	-0.0100883	0.11934	0.015333	0.0987492	0.279772	0.960292	0.363591	1	22	4	0.00301724	0.00232346	33.5201	0.0144275	48.1557	1.92885	4.9025	0.179077
360514	79560	79560_360514	Ublcp1	Chr11 cM	Chr11:44345398-44361325(-)	ubiquitin-like domain containing CTD phosphatase 1	Ublcp1	Chr10 q21	ubiquitin-like domain containing CTD phosphatase 1	0.0512922	0.0869042	0.0907658	-0.0398766	0.020869	0.0427524	0.0411713	0.0425428	0.0139785	0.0420793	0.027483	0.34859	0.0103897	0.00311112	0.0100715	-0.123259	0.0921948	0.170697	0.17146	0.0435059	0.279772	0.610687	0.173282	1	22	4	0.00263336	0.0022622	29.5328	0.0422436	39.3882	1.64984	8.11656	0.0436633
306722	69635	69635_306722	Dapk1	Chr13 cM	Chr13:60749761-60911005(+)	death associated protein kinase 1	Dapk1	Chr17 p14	death associated protein kinase 1	-0.102505	0.0235388	-0.281132	0.0122651	0.0417122	0.0816511	0.0807877	0.092786	0.0139937	0.773128	0.000501623	0.894836	-0.184259	-0.136494	-0.439473	-0.169592	-0.0207502	0.183572	-0.122791	0.194122	0.279772	1	0.0145154	1	22	4	0.0209447	0.00905059	92.7496	4.61778233908675e-12	82.1289	5.59562	15.6603	0.00133111
140670	71770	71770_140670	Ap2b1	Chr11 cM	Chr11:83189850-83295861(+)	adaptor-related protein complex 2, beta 1 subunit	Ap2b1	Chr10 q26	adaptor related protein complex 2 subunit beta 1	0.0563788	-0.0644783	0.0509995	-0.0123041	0.0229486	0.0413403	0.0427054	0.0478444	0.0140205	0.118831	0.232393	0.797048	0.0114003	-0.145504	-0.0327016	-0.106077	0.101357	0.0165471	0.1347	0.0814692	0.279968	0.769641	0.52936	1	22	4	0.00286623	0.00239568	29.652	0.0409701	41.3262	1.70434	5.60722	0.132364
310807	72776	72776_310807	Sass6	Chr3 cM	Chr3:116388631-116424653(+)	SAS-6 centriolar assembly protein	Sass6	Chr2 q42	SAS-6 centriolar assembly protein	-0.0562381	0.151064	-0.0983852	0.0756906	0.0229157	0.0498767	0.0417424	0.0511452	0.0141227	0.00245577	0.0184252	0.138896	-0.101152	0.053307	-0.180199	-0.0245522	-0.0113241	0.24882	-0.0165716	0.175933	0.281668	0.295763	0.138328	1	22	4	0	0.00217702	9.63775	0.943091	0	1	21.9041	6.82968566199448e-05
116691	19157	19157_116691	Cyth1	Chr11 cM	Chr11:118054996-118139452(-)	cytohesin 1	Cyth1	Chr10 q32.2-q32.3	cytohesin 1	-0.115395	-0.111835	-0.295473	-0.0497821	0.0470331	0.0972063	0.0933519	0.0875595	0.0141479	0.249941	0.00155004	0.56966	-0.207578	-0.302356	-0.478439	-0.221396	-0.0232119	0.0786856	-0.112506	0.121831	0.281829	0.883096	0.0305088	1	18	4	0.016269	0.0091511	47.6839	1.4826790234881e-05	69.8906	3.32122	10.6918	0.0135144
498075	77647	77647_498075	Trat1	Chr16 cM	Chr16:48551137-48592384(-)	T cell receptor associated transmembrane adaptor 1	Trat1	Chr11 q21	T cell receptor associated transmembrane adaptor 1	0.0493745	-0.0030114	-0.0439033	0.0322459	0.0201288	0.0457299	0.039478	0.0466525	0.0141698	0.947496	0.266097	0.489445	0.00992279	-0.0926404	-0.121279	-0.0591914	0.0888261	0.0866176	0.0334722	0.123683	0.281923	1	0.566166	1	18	4	0.000165936	0.0017742	13.1427	0.515318	2.93017	1.03019	1.39187	0.70744
362002	67845	67845_362002	Rnf115	Chr3 cM	Chr3:96634869-96698471(+)	ring finger protein 115	Rnf115	Chr2 q34	ring finger protein 115	0.0569504	-0.0595234	0.0728708	-0.0911302	0.0232214	0.0483662	0.0444793	0.0524008	0.0141867	0.218442	0.101357	0.0820172	0.0114374	-0.154319	-0.014307	-0.193834	0.102463	0.0352727	0.160049	0.0115734	0.281923	0.862139	0.350553	1	21	4	0.004777	0.00287247	40.9532	0.000947906	59.7124	2.48215	5.73626	0.125171
171119	13508	13508_171119	Dscam	Chr16 cM	Chr16:96392040-96971952(-)	DS cell adhesion molecule	Dscam	Chr11 q11	DS cell adhesion molecule	-0.0919877	0.0442324	-0.12838	0.133947	0.0375353	0.0753558	0.0730418	0.0793924	0.0142579	0.557217	0.0788111	0.0915745	-0.165556	-0.103462	-0.271539	-0.0216594	-0.0184199	0.191927	0.0147791	0.289553	0.282996	0.973357	0.306727	1	22	4	0.016831	0.00772354	77.3637	2.4685704626095e-09	78.5972	4.6723	5.04048	0.168857
114901	234214	234214_114901	Sorbs2	Chr8 cM	Chr8:45960825-46280943(+)	sorbin and SH3 domain containing 2	Sorbs2	Chr16 q11	sorbin and SH3 domain containing 2	0.0550658	0.0671859	0.165623	-0.0064287	0.0224819	0.0417876	0.040819	0.0462006	0.014312	0.10788	4.96004967036218e-05	0.889334	0.011002	-0.0147162	0.0856194	-0.0969802	0.0991295	0.149088	0.245627	0.0841228	0.283608	0.756091	0.00289085	1	22	4	0.0021632	0.002238	25.2152	0.119103	32.1597	1.47405	17.1072	0.000671769
361542	233073	233073_361542	U2af1l4	Chr7 cM	Chr7:30262765-30264789(+)	U2 small nuclear RNA auxiliary factor 1-like 4	U2af1l4	Chr1 q21	U2 small nuclear RNA auxiliary factor 1-like 4	-0.0539271	-0.0153229	-0.16114	0.0337889	0.0220199	0.0435918	0.0407384	0.0455246	0.0143245	0.725208	7.63797659594685e-05	0.457958	-0.0970853	-0.100761	-0.240986	-0.0554376	-0.010769	0.0701156	-0.0812942	0.123015	0.283608	1	0.00391065	1	22	4	0.00314536	0.00246088	32.0716	0.0215618	44.4012	1.7986	16.0727	0.00109574
29355	320795	320795_29355	Pkn1	Chr8 cM	Chr8:84393165-84425808(-)	protein kinase N1	Pkn1	Chr19 q11	protein kinase N1	-0.0610229	-0.0265814	-0.111763	0.0353385	0.0249213	0.0488272	0.0480357	0.0540896	0.0143403	0.586168	0.0199834	0.513541	-0.109868	-0.122281	-0.205911	-0.0706751	-0.012178	0.0691182	-0.0176144	0.141352	0.283608	0.979542	0.144122	1	22	4	0.00530314	0.00327317	51.3533	4.70030720409762e-05	57.0034	2.32577	5.42803	0.143007
246326	70546	70546_246326	Zdhhc2	Chr8 cM	Chr8:40876526-40946178(+)	zinc finger, DHHC domain containing 2	Zdhhc2	Chr16 q12.1	zinc finger DHHC-type palmitoyltransferase 2	0.0731288	-0.00621592	0.140711	-0.0622899	0.0298706	0.0654501	0.0572218	0.071222	0.0143575	0.924337	0.0139309	0.381798	0.0145836	-0.134496	0.028558	-0.201882	0.131674	0.122064	0.252863	0.0773027	0.283609	1	0.118137	1	21	4	0.00491126	0.00433463	29.8481	0.0274619	40.0946	1.6693	6.26017	0.0996163
NA	103836	103836_NA	Zfp692	Chr11 cM	Chr11:58197895-58205453(+)	zinc finger protein 692	NA	NA	NA	-0.0991587	-0.000369716	-0.145352	-0.0265611	0.0405202	0.0591075	0.0481158	0.0695859	0.0143995	0.995009	0.00252049	0.702682	-0.178577	-0.116218	-0.239657	-0.162947	-0.0197405	0.115479	-0.0510463	0.109825	0.283876	1	0.0407559	1	11	4	0	0.00238892	5.54563	0.593685	0	1	10.248	0.0165712
304985	18313	18313_304985	Or10j5	Chr1 cM	Chr1:172784335-172785384(+)	olfactory receptor family 10 subfamily J member 5	Or10j5	Chr13 q24	olfactory receptor family 10 subfamily J member 5	0.03952	0.00675949	-0.0405334	0.124543	0.0161504	0.0549169	0.0432513	0.0581813	0.0144055	0.902039	0.348676	0.0323069	0.00786568	-0.100876	-0.125304	0.0105092	0.0711742	0.114395	0.0442376	0.238576	0.283876	1	0.644666	1	15	4	0	0.0025119	6.58588	0.83156	0	1	12.5791	0.00564109
363151	72654	72654_363151	Ccdc12	Chr9 cM	Chr9:110485571-110540674(+)	coiled-coil domain containing 12	Ccdc12	Chr8 q32	coiled-coil domain containing 12	-0.0413741	-0.081268	-0.0780322	0.0768704	0.0169216	0.0410106	0.0315486	0.0384254	0.0144831	0.0475202	0.0133836	0.0454451	-0.0745398	-0.161647	-0.139866	0.00155805	-0.00820845	-0.000888689	-0.0161981	0.152183	0.284972	0.625795	0.115093	1	22	4	4.99645404999581e-07	0.0010619	15.5301	0.625303	0.00987813	1.0001	12.4781	0.0059127
192178	213988	213988_192178	Tnrc6b	Chr15 cM	Chr15:80595514-80825286(+)	trinucleotide repeat containing 6b	Tnrc6b	Chr7 q34	trinucleotide repeat containing adaptor 6B	-0.0410764	0.00699727	-0.108491	0.016636	0.016802	0.0379997	0.0361935	0.0366341	0.0144957	0.853903	0.00272172	0.649748	-0.0740077	-0.0674807	-0.179429	-0.0551655	-0.00814519	0.0814753	-0.0375534	0.0884374	0.284972	1	0.042695	1	21	4	0	0.00139585	7.57373	0.974833	0	1	11.0562	0.0114256
306375	234356	234356_306375	Csgalnact1	Chr8 cM	Chr8:68809433-69187798(-)	chondroitin sulfate N-acetylgalactosaminyltransferase 1	Csgalnact1	Chr16 p14	chondroitin sulfate N-acetylgalactosaminyltransferase 1	-0.181014	0.14484	-0.337817	0.168024	0.0740973	0.146663	0.144535	0.157902	0.0145688	0.323363	0.0194253	0.287282	-0.326242	-0.142614	-0.6211	-0.141458	-0.035786	0.432294	-0.0545335	0.477507	0.285466	0.910921	0.142574	1	22	4	0.078942	0.0301013	102.752	6.91846231499277e-14	92.2561	12.9133	7.28173	0.0634401
29146	16449	16449_29146	Jag1	Chr2 cM	Chr2:136923371-136958440(-)	jagged 1	Jag1	Chr3 q36	jagged canonical Notch ligand 1	-0.153976	0.157646	-0.0616254	0.0778945	0.0630429	0.127383	0.117422	0.139071	0.0145901	0.215872	0.599707	0.575406	-0.277538	-0.0920192	-0.291768	-0.194679	-0.030414	0.407311	0.168517	0.350468	0.285466	0.861235	0.825398	1	21	4	0.0478531	0.0205762	127.783	5.00121568243464e-19	85.1291	6.72456	2.27832	0.516687
64678	22042	22042_64678	Tfrc	Chr16 cM	Chr16:32427738-32451612(+)	transferrin receptor	Tfrc	Chr11 q22	transferrin receptor	0.0652704	0.0105988	0.135406	-0.0457029	0.0267262	0.0555345	0.0513661	0.0588601	0.0145984	0.848643	0.00838664	0.437473	0.0128881	-0.0982469	0.0347302	-0.161067	0.117653	0.119444	0.236082	0.0696608	0.285466	1	0.0862256	1	22	4	0.00589322	0.00374721	38.5995	0.00322408	56.3276	2.28978	7.16342	0.0668674
310707	68058	68058_310707	Chd1l	Chr3 cM	Chr3:97468058-97517519(-)	chromodomain helicase DNA binding protein 1-like	Chd1l	Chr2 q34	chromodomain helicase DNA binding protein 1-like	-0.0991716	-0.0233096	-0.173686	0.109678	0.0406102	0.0669778	0.0552725	0.0653113	0.0146047	0.727826	0.00167597	0.0930927	-0.178766	-0.154584	-0.282018	-0.0183302	-0.019577	0.107965	-0.0653534	0.237685	0.285466	1	0.0320691	1	14	4	0.00269571	0.00363444	14.3492	0.157653	33.0925	1.4946	15.0678	0.00175963
310909	229877	229877_310909	Rap1gds1	Chr3 cM	Chr3:138631663-138780962(-)	RAP1, GTP-GDP dissociation stimulator 1	Rap1gds1	Chr2 q44	Rap1 GTPase-GDP dissociation stimulator 1	0.0619484	0.0119605	0.119573	0.01328	0.0253754	0.0491762	0.0467968	0.0505036	0.0146355	0.807837	0.0106143	0.792587	0.0122135	-0.0844231	0.0278527	-0.0857051	0.111683	0.108344	0.211293	0.112265	0.285466	1	0.0998132	1	22	4	0.00437942	0.00300101	35.8005	0.00748282	52.7602	2.11686	7.57591	0.0556397
362346	67690	67690_362346	Prss37	Chr6 cM	Chr6:40491757-40496418(-)	serine protease 37	Prss37	Chr4 q23	serine protease 37	0.0621502	0.0578751	0.01654	-0.0129274	0.0254594	0.0615539	0.044871	0.0552328	0.0146406	0.347098	0.712416	0.814944	0.0122507	-0.0627684	-0.0714055	-0.121182	0.11205	0.178519	0.104486	0.095327	0.285466	0.914961	0.892064	1	16	4	7.33015688066633e-05	0.00236169	15.2248	0.229374	1.02746	1.01038	1.51957	0.67776
682988	67219	67219_682988	Med18	Chr4 cM	Chr4:132186042-132191232(-)	mediator complex subunit 18	Med18	Chr5	mediator complex subunit 18	0.0495543	0.0176929	0.0423377	0.0458651	0.0202999	0.0619277	0.0468636	0.0554671	0.014642	0.775106	0.366301	0.408301	0.00976732	-0.103683	-0.0495133	-0.0628485	0.0893414	0.139069	0.134189	0.154579	0.285466	1	0.661864	1	18	4	0	0.00164462	7.87747	0.895611	0	1	2.91247	0.405319
303592	24086	24086_303592	Tlk2	Chr11 cM	Chr11:105069633-105174785(+)	tousled-like kinase 2 (Arabidopsis)	Tlk2	Chr10 q32.1	tousled-like kinase 2	0.0363906	0.0424218	0.100489	0.0303103	0.0149116	0.0281363	0.0287711	0.0291777	0.0146702	0.131624	0.00047816	0.298888	0.00716438	-0.0127242	0.0440985	-0.0268768	0.0656168	0.0975679	0.156879	0.0874975	0.285679	0.791689	0.0140334	1	22	4	0	0.000995867	13.1182	0.784503	0	1	14.7385	0.00205429
54309	53420	53420_54309	Syt5	Chr7 cM	Chr7:4542764-4550540(-)	synaptotagmin V	Syt5	Chr1 q12	synaptotagmin 5	0.0959559	-0.1246	0.167564	-0.0457359	0.0393362	0.074421	0.0714249	0.0862658	0.0147125	0.0940795	0.0189751	0.595991	0.0188584	-0.270462	0.027574	-0.214814	0.173053	0.0212624	0.307554	0.123342	0.286164	0.723552	0.140222	1	22	4	0.0148537	0.00716063	69.5287	5.42929512324634e-08	74.7456	3.95971	10.9862	0.0118009
64190	108017	108017_64190	Fxyd4	Chr6 cM	Chr6:117910520-117914653(-)	FXYD domain-containing ion transport regulator 4	Fxyd4	Chr4 q42	FXYD domain-containing ion transport regulator 4	0.0941788	0.0117238	-0.145712	0.0127198	0.0386297	0.0747056	0.0494211	0.0604571	0.0147692	0.875298	0.0031945	0.83336	0.018466	-0.134697	-0.242575	-0.105774	0.169892	0.158144	-0.0488483	0.131213	0.286596	1	0.0475542	1	18	4	0.00102638	0.0021538	18.4618	0.18655	14.7077	1.17244	9.17171	0.0270929
365410	76303	76303_365410	Osbp	Chr19 cM	Chr19:11943305-11971476(+)	oxysterol binding protein	Osbp	Chr1 q43	oxysterol binding protein	0.042532	0.0320953	0.090482	0.00140957	0.0174456	0.0301409	0.0295701	0.0351132	0.0147694	0.286947	0.002214	0.967979	0.00833934	-0.0269798	0.0325257	-0.067411	0.0767247	0.0911705	0.148438	0.0702301	0.286596	0.893648	0.0376472	1	20	4	0.000815527	0.00113814	19.4377	0.246622	24.2171	1.31956	9.39755	0.0244467
114768	22262	22262_114768	Uox	Chr3 cM	Chr3:146302904-146337238(+)	urate oxidase	Uox	Chr2 q44	urate oxidase	0.0717038	-0.0954722	-0.138328	-0.112892	0.0294184	0.0452711	0.0660812	0.0745685	0.0147941	0.0349533	0.0363227	0.130042	0.0140448	-0.184202	-0.267844	-0.259043	0.129363	-0.00674246	-0.0088108	0.0332597	0.286738	0.589313	0.201369	1	18	4	1.3225133564501e-08	0.000879957	22.2503	0.0736165	0.000300428	1	14.1743	0.00267726
500110	68910	68910_500110	Zfp467	Chr6 cM	Chr6:48404631-48422759(-)	zinc finger protein 467	Zfp467	Chr4 q24	zinc finger protein 467	-0.0847307	-0.00567531	-0.1154	-0.00404446	0.0347772	0.0673967	0.0654994	0.0742589	0.014835	0.932891	0.078095	0.956565	-0.152893	-0.13777	-0.243776	-0.149589	-0.0165685	0.12642	0.0129765	0.1415	0.287193	1	0.30502	1	22	4	0.0110295	0.00624525	46.7807	0.000228008	62.1052	2.63889	3.71542	0.293879
302822	209268	209268_302822	Igsf1	ChrX cM	ChrX:48871413-48886626(-)	immunoglobulin superfamily, member 1	Igsf1	ChrX q36	immunoglobulin superfamily, member 1	-0.238888	0.230419	-0.410716	0.185173	0.0981496	0.201433	0.194775	0.207811	0.0149362	0.252666	0.0349733	0.372894	-0.431258	-0.164382	-0.792469	-0.222129	-0.0465187	0.625219	-0.0289637	0.592475	0.288814	0.883872	0.197416	1	22	4	0.143253	0.055241	195.742	7.10415246225647e-32	90.3385	10.3503	7.10347	0.0686719
301570	109032	109032_301570	Sp110	Chr1 cM	Chr1:85504620-85526538(-)	Sp110 nuclear body protein	Sp110	Chr9 q35	SP110 nuclear body protein	0.0467457	0.0479857	-0.00800667	0.0349928	0.0192157	0.046865	0.0448919	0.0514812	0.0149876	0.305876	0.858444	0.496681	0.00908356	-0.043868	-0.0959931	-0.0659084	0.0844078	0.139839	0.0799798	0.135894	0.289468	0.90382	0.965584	1	20	4	3.76318103784056e-06	0.00178089	10.9154	0.814678	0.0529432	1.00053	1.23529	0.744554
84582	56233	56233_84582	Hdac7	Chr15 cM	Chr15:97690545-97742383(-)	histone deacetylase 7	Hdac7	Chr7 q36	histone deacetylase 7	-0.0900969	-0.0241038	0.029725	0.0506951	0.0370489	0.0658539	0.0558771	0.0635114	0.0150226	0.714351	0.594745	0.424752	-0.162711	-0.153175	-0.079792	-0.073785	-0.0174823	0.104968	0.139242	0.175175	0.289692	1	0.821861	1	13	4	6.22215233954625e-07	0.00351927	10.0445	0.346894	0.0068736	1.00007	1.36737	0.7132
[truncated: 15,639 more rows]

## Sheet: ColumnDefinitions
Column Name	Definition
Gene Annotation Columns:
[truncated: 29 more rows]
