# Supplementary material for: The Converging Effects of Different Categories of Antidepressants on the Brain: A Systematic Meta‐Analysis of Public Transcriptional Profiling Data From the Hippocampus and Cortex
Source: J Neurochem. 2026 Jul 3;170(7):e70502. doi: 10.1111/jnc.70502 (PMC13329748; doi:10.1111/jnc.70502)
Supplement: Supplementary file 12 — Table S15: The full cortical meta‐analysis results (15,583 genes, 15,454 stable meta‐analysis estimates). [file JNC-170-e70502-s014.xlsx]

## Sheet: metaOutputFDR_orderedByPval
Rat_EntrezGene.ID	Mouse_EntrezGene.ID	MouseVsRat_EntrezGene.ID	Mouse_Symbol	Mouse_Genetic.Location	Mouse_Genome.Coordinates..mouse..GRCm39.human..GRCh38.	Mouse_Name	Rat_Symbol	Rat_Genetic.Location	Rat_Name	Log2FC_estimate	SE	pval	CI_lb	CI_ub	FDR	Leave1Out_Min_Log2FC	Leave1Out_Max_Log2FC	Leave1Out_Min_Pval	Leave1Out_Max_Pval	Number_Of_Comparisons	Number_of_Coefficients	tau2_ResidualHeterogeneity	SE_tau2_ResidualHeterogeneity	QE_CochransQ_Teststat	QEp_CochransQ_pval	QEp_FDR	I2_PercentVar_TrueHeterogeneity	H2_Ratio_EffectHetero_overSamplVar	PubBias_Egger_Zstat	PubBias_Egger_pval	Egger_FDR
117596	11966	11966_117596	Atp6v1b2	Chr8 cM	Chr8:69541388-69566370(+)	ATPase, H+ transporting, lysosomal V1 subunit B2	Atp6v1b2	Chr16 p14	ATPase H+ transporting V1 subunit B2	0.0487152	0.00925668	1.41949693585135e-07	0.0305725	0.066858	0.002212	0.0438407	0.0521932	4.74832296209917e-08	0.000126563	16	1	0	0.000375839	16.0417	0.379286	0.506463	0	1	-1.13371	0.256918	0.981828
29547	26557	26557_29547	Homer2	Chr7 cM	Chr7:81250229-81356673(-)	homer scaffolding protein 2	Homer2	Chr1 q31	homer scaffold protein 2	-0.0804827	0.0189767	2.22403499694458e-05	-0.117676	-0.043289	0.106985	-0.0911296	-0.0694238	4.38749702356284e-06	0.00286958	15	1	0	0.00161137	13.4616	0.490541	0.610259	0	1	-0.428716	0.66813	1
297596	16768	16768_297596	Lag3	Chr6 cM	Chr6:124881324-124888668(-)	lymphocyte-activation gene 3	Lag3	Chr4 q42	lymphocyte activating 3	0.106845	0.0252373	2.29967800616613e-05	0.0573807	0.156309	0.106985	0.0957766	0.118514	5.949227525209e-06	0.0200084	15	1	1.89074350533631e-06	0.00284684	17.8592	0.213268	0.327618	0.0157396	1.00016	-0.645359	0.518694	1
25058	15275	15275_25058	Hk1	Chr10 cM	Chr10:62104634-62215687(-)	hexokinase 1	Hk1	Chr20 q11	hexokinase 1	0.0406658	0.0100198	4.93802366408666e-05	0.0210273	0.0603043	0.106985	0.0365532	0.0441755	1.88701334598248e-05	0.00125711	16	1	0	0.000406625	11.4679	0.718778	0.804372	0	1	-1.04293	0.296982	0.983818
432363	227394	227394_432363	Slco4c1	Chr1 cM	Chr1:96744918-96800027(-)	solute carrier organic anion transporter family, member 4C1	Slco4c1	Chr9 q36	solute carrier organic anion transporter family, member 4C1	-0.116184	0.0289471	5.97804977650303e-05	-0.172919	-0.059449	0.106985	-0.154948	-0.106855	5.47164983434886e-05	0.00025221	14	1	5.74400542331341e-07	0.0037061	13.9086	0.380316	0.507402	0.00385002	1.00004	-1.17269	0.240919	0.981828
500929	22143	22143_500929	Tuba1b	Chr15 cM	Chr15:98829310-98832271(-)	tubulin, alpha 1B	Tuba1b	Chr7	tubulin, alpha 1B	0.0417223	0.0103997	6.02344092369883e-05	0.0213393	0.0621053	0.106985	0.0330826	0.0447036	3.39679619996405e-05	0.00464245	14	1	0	0.000472975	10.6049	0.643875	0.744789	0	1	0.466921	0.640556	1
29143	14824	14824_29143	Grn	Chr11 cM	Chr11:102321333-102327635(+)	granulin	Grn	Chr10 q32.1	granulin precursor	0.0591124	0.0147628	6.22449836510085e-05	0.0301778	0.0880471	0.106985	0.0514548	0.0648964	6.56492973217384e-06	0.000406267	16	1	0.000388629	0.00107778	18.8516	0.220538	0.336299	11.466	1.12951	-0.134681	0.892864	1
NA	329782	329782_NA	NA	NA	NA	NA	NA	NA	NA	-0.115784	0.0290811	6.85039643875049e-05	-0.172782	-0.0587861	0.106985	-0.128585	-0.105864	1.52161360860874e-05	0.00263158	13	1	1.76778326932385e-06	0.00371	14.7534	0.255202	0.375667	0.0138957	1.00014	1.23536	0.216698	0.977001
114022	69367	69367_114022	Glrx2	Chr1 cM	Chr1:143614787-143625416(+)	glutaredoxin 2	Glrx2	Chr13 q21	glutaredoxin 2	-0.0413746	0.0104473	7.48561980025486e-05	-0.061851	-0.0208982	0.106985	-0.047861	-0.0352827	8.49916096989978e-06	0.0200347	14	1	0	0.000449082	14.3593	0.349037	0.476765	0	1	0.481375	0.63025	1
296957	232679	232679_296957	Zc3hc1	Chr6 cM	Chr6:30366383-30391019(-)	zinc finger, C3HC type 1	Zc3hc1	Chr4 q22	zinc finger, C3HC-type containing 1	0.0660647	0.0166966	7.59654893543002e-05	0.0333401	0.0987894	0.106985	0.0546317	0.0749549	1.86289635369282e-05	0.000387823	16	1	0.00136476	0.00142084	21.9683	0.108638	0.193409	37.2977	1.59484	0.827307	0.408063	0.995714
311387	317750	317750_311387	Slc24a5	Chr2 cM	Chr2:124910076-124930316(+)	solute carrier family 24, member 5	Slc24a5	Chr3 q36	solute carrier family 24 member 5	-0.202815	0.0514185	8.00033981115268e-05	-0.303593	-0.102036	0.106985	-0.212656	-0.160783	5.02671356168099e-05	0.0385141	12	1	0	0.0107104	7.6901	0.740766	0.82183	0	1	0.651952	0.514432	1
360467	383103	383103_360467	Tvp23a	Chr16 cM	Chr16:10238421-10265226(-)	trans-golgi network vesicle protein 23A	Tvp23a	Chr10 q11	trans-golgi network vesicle protein 23 homolog A	0.0440306	0.0111828	8.2385890799657e-05	0.0221127	0.0659485	0.106985	0.041188	0.0489152	2.29483892029208e-05	0.0028895	15	1	0	0.000528905	7.9616	0.891317	0.934432	0	1	-0.610349	0.541631	1
83806	70247	70247_83806	Psmd1	Chr1 cM	Chr1:85992341-86067017(+)	proteasome (prosome, macropain) 26S subunit, non-ATPase, 1	Psmd1	Chr9 q35	proteasome 26S subunit, non-ATPase 1	0.0452992	0.0115985	9.3987900072066e-05	0.0225665	0.0680318	0.112663	0.0403202	0.0502622	2.6577464256259e-05	0.00103527	16	1	0.000902904	0.000699634	32.3014	0.00585648	0.0169505	54.6083	2.20305	-0.919185	0.357999	0.98781
NA	16414	16414_NA	Itgb2	Chr10 cM	Chr10:77366164-77401542(+)	integrin beta 2	NA	NA	NA	0.0834737	0.0215098	0.000104143	0.0413153	0.125632	0.115839	0.0721578	0.0969702	8.29984031892523e-05	0.0011959	13	1	5.67239391266745e-05	0.00193793	9.59421	0.651512	0.75087	0.829925	1.00837	-0.559915	0.575537	1
360459	67254	67254_360459	Bmerb1	Chr16 cM	Chr16:13804468-13919364(+)	bMERB domain containing 1	Bmerb1	Chr10 q11	bMERB domain containing 1	0.0340595	0.00881437	0.000111506	0.0167837	0.0513354	0.115839	0.0309489	0.0376858	4.84772218973286e-05	0.00253401	16	1	0	0.00034034	13.2786	0.580791	0.690823	0	1	0.961002	0.336551	0.98781
114207	20190	20190_114207	Ryr1	Chr7 cM	Chr7:28702765-28824599(-)	ryanodine receptor 1, skeletal muscle	Ryr1	Chr1 q21	ryanodine receptor 1	-0.108431	0.0283546	0.000131247	-0.164005	-0.0528571	0.127826	-0.130425	-0.0887795	0.00011165	0.00112885	15	1	0.00113214	0.00340544	14.1599	0.437866	0.561308	9.41454	1.10393	-0.517881	0.604541	1
50654	13040	13040_50654	Ctss	Chr3 cM	Chr3:95434097-95463714(+)	cathepsin S	Ctss	Chr2 q34	cathepsin S	0.0570976	0.0150112	0.000142577	0.0276761	0.086519	0.130693	0.0479598	0.06152	7.66520034647766e-05	0.00539064	16	1	0	0.000999786	16.0735	0.377183	0.504693	0	1	-1.12561	0.260329	0.981828
54257	14806	14806_54257	Grik2	Chr10 cM	Chr10:48970929-49664862(-)	glutamate receptor, ionotropic, kainate 2 (beta 2)	Grik2	Chr20 q13	glutamate ionotropic receptor kainate type subunit 2	-0.0604407	0.0160234	0.000161933	-0.0918461	-0.0290353	0.140189	-0.0666689	-0.0506198	7.98381355394917e-05	0.00234182	15	1	2.40916661290383e-06	0.00111023	12.2116	0.589313	0.697964	0.0557167	1.00056	0.0274972	0.978063	1
289560	29817	29817_289560	Igfbp7	Chr5 cM	Chr5:77497092-77555892(-)	insulin-like growth factor binding protein 7	Igfbp7	Chr14 p11	insulin-like growth factor binding protein 7	0.0805051	0.0215819	0.000191317	0.0382053	0.122805	0.15691	0.0727706	0.0859025	9.11994179598507e-05	0.00278844	15	1	1.18453032288639e-06	0.00206236	13.9018	0.457056	0.579803	0.0156353	1.00016	-0.933286	0.350673	0.98781
292888	84113	84113_292888	Ptov1	Chr7 cM	Chr7:44512491-44519212(-)	prostate tumor over expressed gene 1	Ptov1	Chr1 q22	PTOV1, extended AT-hook containing adaptor protein	0.0271528	0.00731798	0.000206918	0.0128098	0.0414957	0.161168	0.0260018	0.029894	9.87634459971815e-05	0.0326998	15	1	0	0.000313105	8.92308	0.835946	0.894865	0	1	-0.000156971	0.999875	1
171572	69737	69737_171572	Ttl	Chr2 cM	Chr2:128907867-128938203(+)	tubulin tyrosine ligase	Ttl	Chr3 q36	tubulin tyrosine ligase	-0.0496196	0.0134175	0.000217198	-0.0759174	-0.0233218	0.161168	-0.060445	-0.0448809	8.14219646820223e-05	0.00121042	15	1	0	0.000817081	10.5776	0.718854	0.804372	0	1	-0.854197	0.392996	0.995714
292898	68845	68845_292898	Pih1d1	Chr7 cM	Chr7:44803727-44809489(+)	PIH1 domain containing 1	Pih1d1	Chr1 q22	PIH1 domain containing 1	0.0548407	0.0148769	0.000227536	0.0256826	0.0839989	0.161168	0.0437394	0.0586251	0.000123222	0.00585727	16	1	0	0.00101687	8.49231	0.902534	0.943151	0	1	-1.05109	0.293215	0.982832
299265	100504156	100504156_299265	Fam181a	Chr12 cM	Chr12:103277272-103283326(+)	family with sequence similarity 181, member A	Fam181a	Chr6 q32	family with sequence similarity 181, member A	0.0979842	0.0272321	0.000320537	0.0446102	0.151358	0.217171	0.092885	0.146779	0.000369211	0.00142266	15	1	1.58360305265142e-05	0.00377067	15.1452	0.3683	0.496047	0.0860372	1.00086	1.88989	0.0587731	0.876571
NA	100038743	100038743_NA	NA	NA	NA	NA	NA	NA	NA	-0.0822691	0.02297	0.000341509	-0.127289	-0.0372487	0.221739	-0.0867894	-0.0666979	0.000181928	0.24755	12	1	2.27907614675021e-06	0.00270035	14.5845	0.202317	0.314673	0.0179932	1.00018	0.949183	0.342527	0.98781
312358	78004	78004_312358	Prr15	Chr6 cM	Chr6:54302820-54307186(+)	proline rich 15	Prr15	Chr4 q24	proline rich 15	0.102328	0.0290411	0.000425792	0.0454086	0.159248	0.265405	0.0964055	0.108864	0.000242191	0.0194001	15	1	3.09000240195599e-06	0.00363026	25.4807	0.0301081	0.0677606	0.01865	1.00019	0.964453	0.334819	0.98781
259274	18107	18107_259274	Nmt1	Chr11 cM	Chr11:102919163-102959734(+)	N-myristoyltransferase 1	Nmt1	Chr10 q32.1	N-myristoyltransferase 1	0.0472019	0.0135194	0.00048047	0.0207043	0.0736994	0.287968	0.0394733	0.0546361	5.33194233348791e-06	0.00272009	16	1	0.00102223	0.000945725	23.7185	0.0700311	0.136039	41.3647	1.70546	0.108552	0.913557	1
313529	68777	68777_313529	Tmem53	Chr4 cM	Chr4:117109148-117125779(+)	transmembrane protein 53	Tmem53	Chr5 q36	transmembrane protein 53	-0.0488299	0.014076	0.000522346	-0.0764182	-0.0212415	0.299189	-0.0578419	-0.0456036	0.000351932	0.0292558	16	1	2.78864751677167e-06	0.00105173	11.7105	0.700797	0.790712	0.0439092	1.00044	0.168914	0.865864	1
298069	12819	12819_298069	Col15a1	Chr4 cM	Chr4:47208161-47313167(+)	collagen, type XV, alpha 1	Col15a1	Chr5 q22	collagen type XV alpha 1 chain	-0.171076	0.0496661	0.000572083	-0.268419	-0.0737319	0.299189	-0.189007	-0.121104	0.000239619	0.00237469	16	1	0.025591	0.0136928	64.3191	4.49594378087871e-08	3.56359572418275e-07	82.1796	5.61156	-1.10274	0.270139	0.981828
365314	67164	67164_365314	Lipt2	Chr7 cM	Chr7:99808484-99810138(+)	lipoyl(octanoyl) transferase 2 (putative)	Lipt2	Chr1 q32	lipoyl(octanoyl) transferase 2	0.0663929	0.0193133	0.000586734	0.0285395	0.104246	0.299189	0.0582893	0.0911627	0.000147245	0.0254214	14	1	0	0.00168578	16.2186	0.237526	0.355599	0	1	1.35726	0.174699	0.962797
NA	13190	13190_NA	Dct	Chr14 cM	Chr14:118250202-118289656(-)	dopachrome tautomerase	NA	NA	NA	0.369533	0.107709	0.000601709	0.158427	0.580639	0.299189	0.236836	0.421822	0.000186244	0.00247384	13	1	0.0754679	0.055021	43.6292	1.76598065594771e-05	9.30019485016329e-05	70.0358	3.33731	0.508805	0.610889	1
679906	58800	58800_679906	Trpm7	Chr2 cM	Chr2:126633485-126718150(-)	transient receptor potential cation channel, subfamily M, member 7	Trpm7	Chr3 q36	transient receptor potential cation channel, subfamily M, member 7	-0.0403921	0.0118397	0.000645857	-0.0635974	-0.0171867	0.299189	-0.0459462	-0.0347692	0.000227569	0.00439966	15	1	0	0.000587972	14.0481	0.446134	0.569564	0	1	0.944862	0.344729	0.98781
302302	60322	60322_302302	Chst7	ChrX cM	ChrX:19925799-19963760(+)	carbohydrate sulfotransferase 7	Chst7	ChrX q11	carbohydrate sulfotransferase 7	0.0752425	0.0220587	0.000647232	0.0320082	0.118477	0.299189	0.0680968	0.0882967	0.000188326	0.0109692	15	1	0	0.0022857	15.1014	0.371258	0.498906	0	1	0.34617	0.729215	1
302500	68995	68995_302500	Mcts1	ChrX cM	ChrX:37689455-37702303(+)	malignant T cell amplified sequence 1	Mcts1	ChrX q35	MCTS1, re-initiation and release factor	-0.047343	0.0138931	0.000655248	-0.074573	-0.0201129	0.299189	-0.0585941	-0.0363084	0.000346352	0.00271599	16	1	0.000277061	0.000835466	14.4058	0.494999	0.614334	9.00548	1.09897	-0.160756	0.872285	1
313385	242553	242553_313385	Kank4	Chr4 cM	Chr4:98643135-98705774(-)	KN motif and ankyrin repeat domains 4	Kank4	Chr5 q33	KN motif and ankyrin repeat domains 4	0.0834069	0.0245158	0.000668526	0.0353569	0.131457	0.299189	0.0687076	0.0950004	0.000167816	0.0293906	16	1	6.68852269816331e-07	0.00275053	22.5839	0.0933829	0.1714	0.00624684	1.00006	-0.576766	0.564097	1
502086	69479	69479_502086	Cfap96	Chr8 cM	Chr8:46406643-46428477(-)	cilia and flagella associated protein 96	Cfap96	Chr16 q11	cilia and flagella associated protein 96	-0.090696	0.0266693	0.00067199	-0.142967	-0.038425	0.299189	-0.106196	-0.074992	3.58332441212923e-05	0.00733644	15	1	0.000844195	0.00323324	13.302	0.502894	0.621558	7.8946	1.08571	-0.0793601	0.936746	1
541462	212518	212518_541462	Sprn	Chr7 cM	Chr7:139730541-139734572(-)	shadow of prion protein	Sprn	Chr1 q41	shadow of prion protein	0.0559724	0.0165497	0.000719373	0.0235357	0.0884091	0.310217	0.0482803	0.0637178	4.75880241196278e-05	0.00334256	16	1	0.000661505	0.00134191	22.2667	0.101	0.182818	16.0074	1.19058	1.77256	0.0763009	0.91354
NA	212391	212391_NA	Lcor	Chr19 cM	Chr19:41471076-41574975(+)	ligand dependent nuclear receptor corepressor	NA	NA	NA	-0.0628675	0.0186241	0.000736574	-0.0993701	-0.0263648	0.310217	-0.0803978	-0.0546416	0.000427371	0.0039629	14	1	0	0.00148628	10.3155	0.667958	0.764463	0	1	-0.954842	0.339658	0.98781
81921	20408	20408_81921	Sh3gl3	Chr7 cM	Chr7:81824581-81956618(+)	SH3-domain GRB2-like 3	Sh3gl3	Chr1 q31	SH3 domain containing GRB2 like 3, endophilin A3	0.0785959	0.0233581	0.000765942	0.0328148	0.124377	0.314097	0.0698443	0.0963942	8.20375770223449e-07	0.0032474	15	1	0.00263144	0.00268939	24.5993	0.0387352	0.0837186	41.4273	1.70728	1.42776	0.153362	0.958933
NA	100503924	100503924_NA	NA	NA	NA	NA	NA	NA	NA	0.126589	0.0377978	0.000810755	0.0525062	0.200671	0.314135	0.0866375	0.135685	0.000387428	0.110947	12	1	0	0.00577889	5.16385	0.922972	0.956623	0	1	-1.49274	0.135507	0.958933
500981	80902	80902_500981	Zfp202	Chr9 cM	Chr9:40103612-40124900(+)	zinc finger protein 202	Zfp202	Chr8 q22	zinc finger protein 202	-0.0853135	0.025527	0.000831494	-0.135345	-0.0352815	0.314135	-0.0963488	-0.0578046	0.000349473	0.00224015	16	1	0.00263003	0.00326796	19.4234	0.195186	0.306055	30.7439	1.44392	-0.80391	0.421449	0.995971
362520	246179	246179_362520	Fktn	Chr4 cM	Chr4:53713745-53765785(+)	fukutin	Fktn	Chr5 q24	fukutin	-0.0467878	0.014003	0.000833948	-0.0742331	-0.0193424	0.314135	-0.0563127	-0.0421792	0.00035017	0.00334597	16	1	0	0.000908546	12.9602	0.605375	0.712128	0	1	-0.931913	0.351382	0.98781
66020	14447	14447_66020	Gapdhs	Chr7 cM	Chr7:30429204-30443106(-)	glyceraldehyde-3-phosphate dehydrogenase, spermatogenic	Gapdhs	Chr1 q21	glyceraldehyde-3-phosphate dehydrogenase, spermatogenic	-0.13294	0.0398375	0.000846672	-0.211021	-0.0548604	0.314135	-0.17582	-0.118057	5.59966411634483e-09	0.00671854	14	1	0.00739207	0.00748286	26.4163	0.0149397	0.0376319	45.4873	1.83443	-0.577367	0.563691	1
310540	68659	68659_310540	Gask1b	Chr3 cM	Chr3:79791840-79853587(+)	golgi associated kinase 1B	Gask1b	Chr2 q33	golgi associated kinase 1B	-0.127508	0.0386241	0.000962561	-0.20321	-0.0518059	0.3455	-0.145443	-0.0982369	0.000190948	0.00432374	16	1	0.00718133	0.0074143	24.9793	0.0502227	0.103729	36.8651	1.58391	0.828448	0.407417	0.995714
NA	327812	327812_NA	NA	NA	NA	NA	NA	NA	NA	-0.0884669	0.0268418	0.000981183	-0.141076	-0.035858	0.3455	-0.109673	-0.0764812	1.24180823457494e-06	0.0313255	12	1	0.00144809	0.00317242	13.9946	0.23329	0.351005	17.7504	1.21581	1.12945	0.258706	0.981828
362770	68339	68339_362770	Ccdc88c	Chr12 cM	Chr12:100877782-100995315(-)	coiled-coil domain containing 88C	Ccdc88c	Chr6 q32	coiled-coil domain containing 88C	-0.0540366	0.0164187	0.000997721	-0.0862166	-0.0218566	0.3455	-0.0666741	-0.0465343	6.5869789838611e-05	0.00931527	15	1	0.00038281	0.0011686	11.5909	0.639123	0.740756	9.72155	1.10768	-0.33658	0.736433	1
117559	64051	64051_117559	Sv2a	Chr3 cM	Chr3:96088543-96102499(+)	synaptic vesicle glycoprotein 2a	Sv2a	Chr2 q34	synaptic vesicle glycoprotein 2a	0.0284634	0.00868731	0.00105129	0.0114365	0.0454902	0.356135	0.0260922	0.0333771	0.000422222	0.0035503	16	1	9.93230249484106e-07	0.000318854	14.7249	0.471409	0.592942	0.0737623	1.00074	1.12555	0.260357	0.981828
679944	66400	66400_679944	Alkbh7	Chr17 cM	Chr17:57304339-57306322(+)	alkB homolog 7	Alkbh7	Chr9	alkB homolog 7	-0.0541552	0.01672	0.00119968	-0.0869257	-0.0213847	0.379684	-0.0587515	-0.050701	0.000595157	0.0134462	16	1	0	0.00124513	7.21663	0.951357	0.976936	0	1	0.565656	0.571627	1
60326	67498	67498_60326	Kcnv1	Chr15 cM	Chr15:44969680-44978316(-)	potassium channel, subfamily V, member 1	Kcnv1	Chr7 q31	potassium voltage-gated channel modifier subfamily V member 1	-0.058016	0.0179412	0.00122209	-0.0931801	-0.0228519	0.379684	-0.0701627	-0.0473952	0.000390358	0.00907853	15	1	0.000218941	0.00134496	19.0363	0.163568	0.267181	4.31087	1.04505	0.458525	0.646575	1
NA	268595	268595_NA	D430019H16Rik	Chr12 cM	Chr12:105420115-105459354(+)	RIKEN cDNA D430019H16 gene	NA	NA	NA	0.0543534	0.0168371	0.00124576	0.0213533	0.0873535	0.379684	0.0471659	0.0619058	0.000605401	0.0365907	12	1	1.18847575074377e-06	0.0011451	11.8858	0.37229	0.499904	0.0287169	1.00029	0.661337	0.508396	1
NA	76710	76710_NA	NA	NA	NA	NA	NA	NA	NA	0.0684284	0.0211975	0.001246	0.0268821	0.109975	0.379684	0.0646338	0.0934022	0.000943976	0.0179313	12	1	3.0812987024341e-06	0.00230797	9.8825	0.540986	0.656455	0.0296709	1.0003	1.26701	0.205151	0.975222
NA	13349	13349_NA	Ackr1	Chr1 cM	Chr1:173159457-173161079(-)	atypical chemokine receptor 1 (Duffy blood group)	NA	NA	NA	0.0691701	0.0214686	0.00127336	0.0270924	0.111248	0.379684	0.0451235	0.0783104	0.000353847	0.170968	14	1	3.47877576072832e-06	0.00189093	25.2853	0.021169	0.0505499	0.0365088	1.00037	-2.77644	0.00549581	0.563928
293774	207521	207521_293774	Dtx4	Chr19 cM	Chr19:12443702-12478818(-)	deltex 4, E3 ubiquitin ligase	Dtx4	Chr1 q43	deltex E3 ubiquitin ligase 4	0.0406844	0.0126441	0.00129245	0.0159023	0.0654664	0.379684	0.0373729	0.0436962	0.000632302	0.00679247	16	1	2.25748886661973e-06	0.000740882	18.8899	0.218768	0.334255	0.0823497	1.00082	-2.35823	0.0183621	0.749931
NA	105243866	105243866_NA	NA	NA	NA	NA	NA	NA	NA	0.0637867	0.0198745	0.00132982	0.0248333	0.10274	0.379684	0.0541956	0.0686731	0.000737094	0.0323318	13	1	1.78671353217827e-06	0.00145763	9.53928	0.656308	0.754671	0.0281558	1.00028	-0.699816	0.484042	1
287191	104458	104458_287191	Rars1	Chr11 cM	Chr11:35699208-35725333(-)	arginyl-tRNA synthetase 1	Rars1	Chr10 q12	arginyl-tRNA synthetase 1	0.0361541	0.0112759	0.00134451	0.0140537	0.0582545	0.379684	0.0267651	0.0449739	0.000410392	0.0111209	16	1	0.000169021	0.00056576	10.2608	0.803019	0.870925	8.3826	1.0915	0.635594	0.525041	1
117260	17766	17766_117260	Nudt1	Chr5 cM	Chr5:140307411-140323892(+)	nudix hydrolase 1	Nudt1	Chr12 q11	nudix hydrolase 1	0.0769391	0.0240607	0.00138525	0.029781	0.124097	0.379684	0.0521238	0.0881028	0.000163236	0.00558893	16	1	0.00275493	0.00281085	21.0485	0.135288	0.230655	39.7125	1.65872	0.0416631	0.966767	1
361400	18021	18021_361400	Nfatc3	Chr8 cM	Chr8:106785472-106857169(+)	nuclear factor of activated T cells, cytoplasmic, calcineurin dependent 3	Nfatc3	Chr19 q12	nuclear factor of activated T-cells 3	-0.053752	0.0168131	0.0013885	-0.086705	-0.0207989	0.379684	-0.0616327	-0.0493349	0.000589897	0.0119836	16	1	4.84547874023806e-07	0.00134468	16.3604	0.35851	0.486177	0.00801858	1.00008	0.981246	0.326471	0.98781
100361529	19367	19367_100361529	Rad9a	Chr19 cM	Chr19:4245195-4251661(-)	RAD9 checkpoint clamp component A	Rad9a	Chr1	RAD9 checkpoint clamp component A	-0.0443577	0.0138749	0.00138882	-0.071552	-0.0171633	0.379684	-0.0485484	-0.0299138	0.000553663	0.291295	15	1	5.13016939516089e-07	0.00101822	17.9446	0.209314	0.32269	0.0107233	1.00011	1.24678	0.212479	0.975947
291069	76487	76487_291069	Ppp1r3g	Chr13 cM	Chr13:36142822-36154371(+)	protein phosphatase 1, regulatory subunit 3G	Ppp1r3g	Chr17 p12	protein phosphatase 1, regulatory subunit 3G	-0.0563499	0.0176674	0.00142524	-0.0909772	-0.0217225	0.382922	-0.0606856	-0.0413824	0.000673604	0.182933	14	1	0	0.00170095	9.26614	0.752559	0.831063	0	1	0.395237	0.692668	1
303637	27404	27404_303637	Abca8b	Chr11 cM	Chr11:109823016-109886671(-)	ATP-binding cassette, sub-family A member 8b	Abca8	Chr10 q32.1	ATP binding cassette subfamily A member 8	-0.0543404	0.0170855	0.00147026	-0.0878274	-0.0208533	0.388323	-0.0604519	-0.0455704	0.000681213	0.0205931	15	1	0	0.0013048	10.456	0.728145	0.812276	0	1	-0.146264	0.883713	1
NA	100043489	100043489_NA	NA	NA	NA	NA	NA	NA	NA	-0.0670914	0.0212063	0.00155751	-0.108655	-0.0255278	0.392944	-0.0995427	-0.0608736	0.00136197	0.00506513	12	1	0	0.00223125	3.43257	0.983687	0.998554	0	1	-1.01909	0.308162	0.984978
314432	22201	22201_314432	Uba1	ChrX cM	ChrX:20524565-20549418(+)	ubiquitin-like modifier activating enzyme 1	Uba1	ChrX q11	ubiquitin-like modifier activating enzyme 1	0.0325255	0.0102961	0.00158305	0.0123455	0.0527056	0.392944	0.02804	0.039859	0.000722301	0.0130718	16	1	0	0.000462703	7.38619	0.946034	0.973201	0	1	0.100354	0.920063	1
688459	71583	71583_688459	9130008F23Rik	Chr17 cM	Chr17:41186373-41191449(-)	RIKEN cDNA 9130008F23 gene	C9h6orf141	Chr9 q13	similar to human chromosome 6 open reading frame 141	0.0706169	0.0223923	0.00161256	0.0267288	0.114505	0.392944	0.0478724	0.0768526	0.000705932	0.186151	11	1	0	0.00195516	7.63805	0.664144	0.761251	0	1	-0.434472	0.663946	1
64533	103711	103711_64533	Pnpo	Chr11 cM	Chr11:96828651-96834812(-)	pyridoxine 5'-phosphate oxidase	Pnpo	Chr10	pyridoxamine 5'-phosphate oxidase	0.0661259	0.0209719	0.00161566	0.0250216	0.10723	0.392944	0.0528898	0.0779433	9.04867312979281e-05	0.00692104	16	1	0.00339989	0.00240454	41.8553	0.000236572	0.000990196	59.0601	2.44261	1.24712	0.212354	0.975947
288454	71706	71706_288454	Slc46a3	Chr5 cM	Chr5:147815247-147831625(-)	solute carrier family 46, member 3	Slc46a3	Chr12 p11	solute carrier family 46, member 3	-0.0492909	0.0156498	0.00163481	-0.0799639	-0.0186179	0.392944	-0.0581363	-0.0434175	0.00132527	0.00891784	16	1	0	0.0011126	6.1567	0.976994	0.99396	0	1	0.0805865	0.935771	1
66031	104082	104082_66031	Wdr7	Chr18 cM	Chr18:63841756-64122847(+)	WD repeat domain 7	Wdr7	Chr18 q12.1	WD repeat domain 7	0.0311935	0.00991714	0.00165851	0.0117563	0.0506308	0.392944	0.0274827	0.0382268	0.000907323	0.00786278	15	1	4.6268939172193e-06	0.000424135	8.39687	0.867643	0.916643	0.251956	1.00253	-0.381167	0.703079	1
NA	99870	99870_NA	NA	NA	NA	NA	NA	NA	NA	-0.0782216	0.0249804	0.00174021	-0.127182	-0.029261	0.392944	-0.095761	-0.0605838	0.000848151	0.00964769	12	1	0.00109259	0.00259422	15.5044	0.16055	0.263159	15.4211	1.18233	1.19661	0.23146	0.977001
287562	20293	20293_287562	Ccl12	Chr11 cM	Chr11:81992671-81994225(+)	C-C motif chemokine ligand 12	Ccl12	Chr10 q26	C-C motif chemokine ligand 12	0.140998	0.0451234	0.00177967	0.0525582	0.229439	0.392944	0.118346	0.169539	0.000686718	0.0178032	13	1	2.4280529818987e-06	0.0083571	12.8429	0.380564	0.507603	0.00850054	1.00009	-0.33101	0.740637	1
252929	64138	64138_252929	Ctsz	Chr2 cM	Chr2:174269287-174280832(-)	cathepsin Z	Ctsz	Chr3	cathepsin Z	0.0662133	0.02121	0.00179752	0.0246425	0.107784	0.392944	0.0477491	0.0758683	0.000336404	0.00484508	16	1	0.0022535	0.00231524	23.5866	0.0724538	0.139664	37.338	1.59586	0.556159	0.578102	1
NA	21376	21376_NA	Tbrg1	Chr9 cM	Chr9:37560478-37568608(-)	transforming growth factor beta regulated gene 1	NA	NA	NA	0.032933	0.0105775	0.00184888	0.0122015	0.0536646	0.392944	0.0299676	0.0368977	0.00133052	0.0197257	14	1	1.27052509130127e-06	0.000457728	17.297	0.18608	0.295404	0.0649989	1.00065	1.30069	0.193365	0.969803
313511	100465	100465_313511	Mob3c	Chr4 cM	Chr4:115685289-115693382(+)	MOB kinase activator 3C	Mob3c	Chr5 q35	MOB kinase activator 3C	0.059989	0.0192928	0.00187473	0.0221757	0.0978023	0.392944	0.0523537	0.0661193	0.000741863	0.0548593	16	1	0	0.00167842	14.2233	0.508667	0.626655	0	1	0.193483	0.846581	1
259229	14208	14208_259229	Ppm1g	Chr5 cM	Chr5:31360012-31377889(-)	protein phosphatase 1G (formerly 2C), magnesium-dependent, gamma isoform	Ppm1g	Chr6 q14	protein phosphatase, Mg2+/Mn2+ dependent, 1G	0.0495581	0.0159483	0.00188733	0.0182999	0.0808163	0.392944	0.0443896	0.0623086	5.10175141623553e-06	0.00697362	16	1	0.00124229	0.00130006	23.6006	0.0721931	0.139265	35.9996	1.56249	0.557477	0.577202	1
301008	74443	74443_301008	P4htm	Chr9 cM	Chr9:108456061-108474866(-)	prolyl 4-hydroxylase, transmembrane (endoplasmic reticulum)	P4htm	Chr8 q32	prolyl 4-hydroxylase, transmembrane	0.0379174	0.0122252	0.00192494	0.0139564	0.0618784	0.392944	0.0327303	0.0466832	0.00094883	0.0113869	14	1	0	0.000645912	6.03812	0.944754	0.972398	0	1	-0.0768986	0.938704	1
306790	20354	20354_306790	Sema4d	Chr13 cM	Chr13:51839565-51947783(-)	sema domain, immunoglobulin domain (Ig), transmembrane domain (TM) and short cytoplasmic domain, (semaphorin) 4D	Sema4d	Chr17 p14	semaphorin 4D	0.040344	0.0130142	0.00193519	0.0148367	0.0658513	0.392944	0.0357092	0.0429179	0.00140472	0.0124288	16	1	0	0.000693039	9.82606	0.830536	0.891646	0	1	-0.714341	0.475016	1
292071	67177	67177_292071	Cdt1	Chr8 cM	Chr8:123294754-123299869(+)	chromatin licensing and DNA replication factor 1	Cdt1	Chr19 q12	chromatin licensing and DNA replication factor 1	0.140066	0.0453204	0.00199774	0.0512395	0.228892	0.392944	0.0785577	0.163627	0.000665263	0.0181962	16	1	0.0104703	0.0100641	26.5981	0.0321865	0.0717046	44.6573	1.80692	0.945608	0.344349	0.98781
309349	245450	245450_309349	Slitrk2	ChrX cM	ChrX:65692924-65704999(+)	SLIT and NTRK-like family, member 2	Slitrk2	ChrX q37	SLIT and NTRK-like family, member 2	-0.0758493	0.024566	0.00201799	-0.123998	-0.0277008	0.392944	-0.0858586	-0.0572011	0.000856024	0.00694862	15	1	0.00222119	0.00296382	21.3382	0.0932748	0.171242	28.4678	1.39797	0.630963	0.528064	1
500800	70976	70976_500800	Tektl1	Chr10 cM	Chr10:78582760-78588899(-)	tektin like 1	Tektl1	Chr7 q11	tektin like 1	0.0753201	0.0244011	0.00202354	0.0274949	0.123145	0.392944	0.0622509	0.0877292	0.00144298	0.0725267	12	1	4.05226980076134e-06	0.00294815	16.4415	0.125515	0.217081	0.0300033	1.0003	-2.73434	0.00625051	0.580295
266601	67952	67952_266601	Tomm20	Chr8 cM	Chr8:127657417-127672594(-)	translocase of outer mitochondrial membrane 20	Tomm20	Chr19 q12	translocase of outer mitochondrial membrane 20	0.0304724	0.00988107	0.00204294	0.0111059	0.0498389	0.392944	0.0255927	0.0382782	0.000595353	0.0180087	15	1	0	0.000434907	9.02056	0.829731	0.891164	0	1	0.0783078	0.937583	1
100125374	100113398	100113398_100125374	Adat3	Chr10 cM	Chr10:80438714-80443488(+)	adenosine deaminase, tRNA-specific 3	Adat3	Chr7	adenosine deaminase, tRNA-specific 3	0.0547598	0.0177579	0.00204452	0.019955	0.0895646	0.392944	0.0464088	0.0603567	0.000786399	0.142843	14	1	1.03278695781732e-06	0.00145943	14.3786	0.347733	0.475451	0.014165	1.00014	-0.267354	0.789196	1
502584	78373	78373_502584	Nudt17	Chr3 cM	Chr3:96613383-96615878(-)	nudix hydrolase 17	Nudt17	Chr2 q34	nudix hydrolase 17	-0.0496919	0.0161293	0.00206409	-0.0813046	-0.0180791	0.392944	-0.0536114	-0.0318249	0.000955681	0.386023	15	1	2.06716359870422e-06	0.00132641	20.1825	0.124491	0.215741	0.030611	1.00031	1.00717	0.313851	0.987337
294088	75735	75735_294088	Pank1	Chr19 cM	Chr19:34784340-34856855(-)	pantothenate kinase 1	Pank1	Chr1 q53	pantothenate kinase 1	-0.0456062	0.0148091	0.00207277	-0.0746316	-0.0165809	0.392944	-0.0529124	-0.0363311	0.000880674	0.0280596	16	1	0	0.000975491	15.4987	0.416127	0.540691	0	1	-0.23844	0.81154	1
291640	83885	83885_291640	Slc25a2	Chr18 cM	Chr18:37770431-37771776(-)	solute carrier family 25 (mitochondrial carrier, ornithine transporter) member 2	Slc25a2	Chr18 p11	solute carrier family 25 member 2	0.0615357	0.0200188	0.00211287	0.0222995	0.100772	0.392944	0.0390448	0.0679284	0.000966126	0.330169	12	1	3.51177400010916e-06	0.00226825	20.9115	0.0342994	0.0757387	0.0337077	1.00034	1.82821	0.0675176	0.895817
361664	72096	72096_361664	Eef1akmt2	Chr7 cM	Chr7:132429186-132454376(-)	EEF1A lysine methyltransferase 2	Eef1akmt2	Chr1 q41	EEF1A lysine methyltransferase 2	-0.0415203	0.0135166	0.00212764	-0.0680123	-0.0150284	0.392944	-0.0440829	-0.0313516	0.00129674	0.0283609	15	1	0	0.00080225	9.44352	0.801634	0.869785	0	1	0.752937	0.451488	1
298848	100732	100732_298848	Mapre3	Chr5 cM	Chr5:30971985-31023450(+)	microtubule-associated protein, RP/EB family, member 3	Mapre3	Chr6 q14	microtubule-associated protein, RP/EB family, member 3	0.0364908	0.0118893	0.00214625	0.0131882	0.0597934	0.392944	0.0291253	0.0429551	0.000690444	0.0192483	16	1	0	0.000625584	11.5847	0.710155	0.797804	0	1	0.395412	0.692539	1
685067	229900	229900_685067	Gbp7	Chr3 cM	Chr3:142236103-142255910(+)	guanylate binding protein 7	Gbp7	Chr2 q44	guanylate binding protein 7	-0.102177	0.0332987	0.00215132	-0.167441	-0.036913	0.392944	-0.131285	-0.0681049	0.000280519	0.00917907	14	1	0.00247042	0.00486072	11.9119	0.534884	0.650468	17.9276	1.21844	-1.60175	0.109211	0.934416
306765	26919	26919_306765	Zfp346	Chr13 cM	Chr13:55253124-55282638(+)	zinc finger protein 346	Zfp346	Chr17 p14	zinc finger protein 346	0.0535342	0.0174488	0.00215444	0.0193352	0.0877333	0.392944	0.0340944	0.0633579	0.000544925	0.0141558	15	1	0.00120883	0.00158712	17.5853	0.226326	0.34291	28.9112	1.40669	0.169175	0.865659	1
315668	270160	270160_315668	Rab39	Chr9 cM	Chr9:53595410-53617532(-)	RAB39, member RAS oncogene family	Rab39a	Chr8 q24	RAB39A, member RAS oncogene family	0.0634133	0.020682	0.00216859	0.0228774	0.103949	0.392944	0.0515252	0.0702792	0.000987528	0.253878	15	1	0	0.00206156	17.5459	0.228253	0.345326	0	1	-0.94226	0.34606	0.98781
65157	56332	56332_65157	Amotl2	Chr9 cM	Chr9:102594290-102610616(+)	angiomotin-like 2	Amotl2	Chr8 q32	angiomotin like 2	-0.0566369	0.0185709	0.00229023	-0.0930353	-0.0202386	0.394769	-0.0614353	-0.0517762	0.00124959	0.0129056	15	1	3.02612092680809e-07	0.0015524	10.2386	0.744539	0.824629	0.00496432	1.00005	-0.558783	0.57631	1
315463	69773	69773_315463	Timm29	Chr9 cM	Chr9:21504018-21507266(+)	translocase of inner mitochondrial membrane 29	Timm29	Chr8 q13	translocase of inner mitochondrial membrane 29	0.0459505	0.0150848	0.00231799	0.0163848	0.0755162	0.394769	0.0373812	0.05627	9.91753670607934e-05	0.00958204	16	1	0.000823965	0.0011334	19.9787	0.172751	0.278702	26.0746	1.35271	1.04244	0.297209	0.983818
303183	67826	67826_303183	Snap47	Chr11 cM	Chr11:59297967-59340868(-)	synaptosomal-associated protein, 47	Snap47	Chr10 q22	synaptosome associated protein 47	0.047521	0.0156051	0.00232502	0.0169356	0.0781063	0.394769	0.044024	0.0565041	0.000115632	0.00879833	16	1	0.00154904	0.00126948	31.27	0.00808194	0.0223339	50.815	2.03314	0.11097	0.91164	1
310512	97112	97112_310512	Nmd3	Chr3 cM	Chr3:69629354-69656380(+)	NMD3 ribosome export adaptor	Nmd3	Chr2 q32	NMD3 ribosome export adaptor	0.0680531	0.0223681	0.00234691	0.0242123	0.111894	0.394769	0.0408914	0.0781163	0.00038672	0.0117629	16	1	0.00288702	0.00271629	24.1353	0.0628316	0.124727	41.2957	1.70345	0.812665	0.41641	0.995714
307893	209239	209239_307893	Gan	Chr8 cM	Chr8:117884720-117932573(+)	giant axonal neuropathy	Gan	Chr19 q12	gigaxonin	-0.0704038	0.0231595	0.00236618	-0.115796	-0.025012	0.394769	-0.0848325	-0.0597577	0.000178564	0.0170016	16	1	0.000693665	0.00230725	19.3305	0.199146	0.310969	8.19494	1.08926	-1.62449	0.104271	0.933994
60577	57738	57738_60577	Slc15a2	Chr16 cM	Chr16:36570539-36605324(-)	solute carrier family 15 (H+/peptide transporter), member 2	Slc15a2	Chr11 q21	solute carrier family 15 member 2	-0.0501099	0.016488	0.00237224	-0.0824258	-0.0177941	0.394769	-0.0608098	-0.0425367	0.00179452	0.0111274	15	1	0	0.00115058	15.7592	0.328298	0.454906	0	1	-1.36757	0.171447	0.959303
499913	76192	76192_499913	Abhd12	Chr2 cM	Chr2:150674413-150746661(-)	abhydrolase domain containing 12	Abhd12	Chr3 q41	abhydrolase domain containing 12, lysophospholipase	0.0407155	0.013419	0.00241201	0.0144147	0.0670163	0.394769	0.0317364	0.0442511	0.00174742	0.0126128	16	1	0.000758677	0.000920229	21.8536	0.111701	0.197778	30.3115	1.43496	-0.235196	0.814057	1
363518	56292	56292_363518	Naa10	ChrX cM	ChrX:72960479-72965550(-)	N(alpha)-acetyltransferase 10, NatA catalytic subunit	Naa10	ChrX	N(alpha)-acetyltransferase 10, NatA catalytic subunit	0.0400189	0.013199	0.00242974	0.0141493	0.0658885	0.394769	0.0359181	0.0458119	0.000852194	0.00972694	16	1	1.21750810743423e-06	0.000791777	15.4563	0.419077	0.543347	0.0360969	1.00036	1.02066	0.307414	0.984978
360851	69549	69549_360851	2310009B15Rik	Chr1 cM	Chr1:138779721-138784590(-)	RIKEN cDNA 2310009B15 gene	C13h1orf53	Chr13 q13	similar to human chromosome 1 open reading frame 53	-0.0587528	0.0193837	0.00243712	-0.0967442	-0.0207614	0.394769	-0.0667887	-0.0434187	0.00018177	0.0614077	15	1	0.000698797	0.00140382	14.5172	0.411933	0.536853	14.5989	1.17094	1.67989	0.0929795	0.923673
24795	20716	20716_24795	Serpina3n	Chr12 cM	Chr12:104372988-104380588(+)	serine (or cysteine) peptidase inhibitor, clade A, member 3N	Serpina3n	Chr6 q32	serine (or cysteine) peptidase inhibitor, clade A, member 3N	0.0842409	0.0278131	0.00245513	0.0297282	0.138754	0.394769	0.0673239	0.0950649	0.00114636	0.0137994	14	1	0.000888906	0.00377567	15.2443	0.292349	0.41692	8.22957	1.08968	0.564743	0.572249	1
303332	195040	195040_303332	Tmem199	Chr11 cM	Chr11:78397881-78402994(-)	transmembrane protein 199	Tmem199	Chr10 q25	transmembrane protein 199	0.0333832	0.0110228	0.00245733	0.0117788	0.0549875	0.394769	0.0296524	0.03991	0.000785692	0.00970428	16	1	0	0.000561474	12.5734	0.635212	0.737648	0	1	0.826222	0.408678	0.995714
171111	328778	328778_171111	Rab26	Chr17 cM	Chr17:24748038-24752696(-)	RAB26, member RAS oncogene family	Rab26	Chr10 q12	RAB26, member RAS oncogene family	0.112912	0.0375138	0.00261345	0.0393866	0.186438	0.411316	0.0934272	0.134741	4.37251839509003e-05	0.010853	14	1	0.00940609	0.00720932	34.5849	0.000980225	0.00353994	57.7608	2.36747	1.09085	0.275339	0.981828
114028	18163	18163_114028	Ctnnd2	Chr15 cM	Chr15:30172739-31029487(+)	catenin delta 2	Ctnnd2	Chr2 q22-q23	catenin delta 2	0.0303016	0.0100796	0.00264503	0.010546	0.0500572	0.411316	0.0252411	0.0358861	7.818685192846e-05	0.0314691	16	1	0.000190808	0.000470486	16.4695	0.351551	0.479578	12.3451	1.14084	-0.530867	0.595511	1
316013	235626	235626_316013	Setd2	Chr9 cM	Chr9:110361665-110447701(+)	SET domain containing 2	Setd2	Chr8 q32	SET domain containing 2, histone lysine methyltransferase	-0.0383013	0.0127507	0.0026659	-0.0632923	-0.0133103	0.411316	-0.0438718	-0.0264793	0.000801621	0.221071	15	1	0	0.000683541	19.988	0.130521	0.224123	0	1	0.90918	0.363255	0.98781
29518	16858	16858_29518	Lgals7	Chr7 cM	Chr7:28563278-28565709(+)	lectin, galactose binding, soluble 7	Lgals7	Chr1 q21	galectin 7	0.0351716	0.0117089	0.00266591	0.0122227	0.0581206	0.411316	0.0303569	0.047032	0.00178303	0.0370891	14	1	1.61577304963797e-08	0.000448297	15.6279	0.269809	0.391912	0.000546276	1.00001	1.32514	0.185124	0.965544
29194	12660	12660_29194	Chka	Chr19 cM	Chr19:3901773-3944369(+)	choline kinase alpha	Chka	Chr1 q43	choline kinase alpha	-0.0392232	0.0130935	0.00273885	-0.064886	-0.0135604	0.415306	-0.0477017	-0.0356854	0.000816576	0.0717754	16	1	4.41795012252687e-06	0.000839248	21.6906	0.116177	0.204067	0.107225	1.00107	-0.463393	0.643083	1
100359680	270084	270084_100359680	Lpcat2	Chr8 cM	Chr8:93581967-93645907(+)	lysophosphatidylcholine acyltransferase 2	Lpcat2	Chr19	lysophosphatidylcholine acyltransferase 2	0.0898454	0.0300636	0.00280343	0.0309218	0.148769	0.415306	0.058687	0.100177	0.00134396	0.0080044	16	1	0.00694976	0.00502021	33.2094	0.0043906	0.0132292	56.6096	2.30466	0.0842063	0.932892	1
78971	11796	11796_78971	Birc3	Chr9 cM	Chr9:7848700-7873187(-)	baculoviral IAP repeat-containing 3	Birc3	Chr8 q11	baculoviral IAP repeat-containing 3	0.0520551	0.0174286	0.00281943	0.0178957	0.0862145	0.415306	0.046073	0.0630415	0.00139509	0.0260117	15	1	0	0.00113796	13.9257	0.455261	0.578065	0	1	0.529063	0.596762	1
100361138	110524	110524_100361138	Dgkq	Chr5 cM	Chr5:108794910-108808696(-)	diacylglycerol kinase, theta	Dgkq	Chr14	diacylglycerol kinase, theta	-0.0451356	0.0151142	0.00282369	-0.0747589	-0.0155123	0.415306	-0.0504181	-0.0402855	0.001132	0.023573	16	1	0	0.0010075	5.51944	0.98674	1	0	1	0.26933	0.787675	1
25649	11807	11807_25649	Apoa2	Chr1 cM	Chr1:171052623-171053948(+)	apolipoprotein A-II	Apoa2	Chr13 q24	apolipoprotein A2	0.0591708	0.0198322	0.00284904	0.0203004	0.0980411	0.415306	0.0525235	0.0729917	0.00144343	0.11829	13	1	0	0.00143533	9.74475	0.638343	0.740071	0	1	-0.0927963	0.926065	1
314683	216198	216198_314683	Tcp11l2	Chr10 cM	Chr10:84412811-84450219(+)	t-complex 11 (mouse) like 2	Tcp11l2	Chr7 q13	t-complex 11 like 2	0.0855878	0.0286891	0.00285168	0.0293583	0.141817	0.415306	0.0741814	0.0970934	2.57495976530185e-05	0.0119869	14	1	0.00597752	0.00423401	31.0594	0.00330488	0.0103186	61.4211	2.59209	0.576399	0.564345	1
311332	54485	54485_311332	Dll4	Chr2 cM	Chr2:119156265-119166147(+)	delta like canonical Notch ligand 4	Dll4	Chr3 q35	delta like canonical Notch ligand 4	0.0567335	0.0190428	0.00288946	0.0194103	0.0940568	0.416911	0.0441471	0.064679	0.00125528	0.101575	15	1	6.7125653053576e-06	0.00124913	17.0546	0.253282	0.373335	0.0851075	1.00085	-0.0201738	0.983905	1
NA	211378	211378_NA	NA	NA	NA	NA	NA	NA	NA	-0.0802551	0.02698	0.00293359	-0.133135	-0.0273752	0.419395	-0.110262	-0.0672287	0.00185623	0.0100203	12	1	0.000374436	0.00314074	7.91011	0.721333	0.806235	3.74681	1.03893	-0.0435476	0.965265	1
65023	70357	70357_65023	Kcnip1	Chr11 cM	Chr11:33579339-33943152(-)	Kv channel-interacting protein 1	Kcnip1	Chr10 q12	potassium voltage-gated channel interacting protein 1	0.0537115	0.0181288	0.00304875	0.0181798	0.0892432	0.426136	0.0396245	0.0665794	0.00133561	0.0124603	16	1	0.000525845	0.00157483	21.1622	0.131725	0.225692	10.1857	1.11341	2.36022	0.018264	0.749931
311129	99031	99031_311129	Osbpl6	Chr2 cM	Chr2:76236852-76430991(+)	oxysterol binding protein-like 6	Osbpl6	Chr3 q24	oxysterol binding protein-like 6	-0.0425989	0.0143826	0.00305808	-0.0707882	-0.0144095	0.426136	-0.0481608	-0.0360678	0.00175016	0.0130822	16	1	4.7436179658522e-06	0.000920398	17.4309	0.293766	0.418331	0.130684	1.00131	-1.26045	0.207508	0.97533
83840	72508	72508_83840	Rps6kb1	Chr11 cM	Chr11:86389697-86435631(-)	ribosomal protein S6 kinase, polypeptide 1	Rps6kb1	Chr10 q26	ribosomal protein S6 kinase B1	-0.0368997	0.0124646	0.00307273	-0.0613298	-0.0124696	0.426136	-0.0423859	-0.0310084	0.00134941	0.0189851	16	1	0	0.000703134	11.2633	0.733717	0.816913	0	1	-0.608404	0.54292	1
360674	268515	268515_360674	Bahcc1	Chr11 cM	Chr11:120123773-120183108(+)	BAH domain and coiled-coil containing 1	Bahcc1	Chr10 q32.3	BAH domain and coiled-coil containing 1	-0.0501326	0.0169445	0.00309013	-0.0833432	-0.0169219	0.426136	-0.0534662	-0.0409012	0.00210462	0.0119803	15	1	0.00117398	0.00137846	18.0709	0.20357	0.315896	34.2638	1.52123	-0.572519	0.56697	1
298555	230824	230824_298555	Grhl3	Chr4 cM	Chr4:135269199-135300941(-)	grainyhead like transcription factor 3	Grhl3	Chr5 q36	grainyhead-like transcription factor 3	0.141507	0.0478915	0.00312934	0.0476413	0.235372	0.427758	0.113491	0.166341	1.57823612416588e-05	0.0221973	14	1	0.00914669	0.0101889	19.773	0.101016	0.182826	40.6644	1.68533	0.694224	0.487542	1
29441	18984	18984_29441	Por	Chr5 cM	Chr5:135698894-135764180(+)	cytochrome p450 oxidoreductase	Por	Chr12 q12	cytochrome p450 oxidoreductase	0.0401475	0.0136114	0.00318234	0.0134697	0.0668254	0.431221	0.0330828	0.0448893	0.00141838	0.0505014	16	1	1.38678263950005e-06	0.000844298	16.2567	0.365198	0.492973	0.0396926	1.0004	0.0993594	0.920853	1
252942	17885	17885_252942	Myh8	Chr11 cM	Chr11:67167950-67199460(+)	myosin, heavy polypeptide 8, skeletal muscle, perinatal	Myh8	Chr10 q24	myosin heavy chain 8	0.104955	0.0356708	0.00325751	0.0350418	0.174869	0.432972	0.0786084	0.129703	0.00281941	0.00788201	14	1	0.0021155	0.00531711	13.2197	0.43099	0.555051	12.4865	1.14268	1.08105	0.279674	0.981828
314196	217666	217666_314196	L2hgdh	Chr12 cM	Chr12:69737210-69771648(-)	L-2-hydroxyglutarate dehydrogenase	L2hgdh	Chr6 q24	L-2-hydroxyglutarate dehydrogenase	-0.0324537	0.0110389	0.00328267	-0.0540896	-0.0108179	0.432972	-0.043093	-0.0290182	0.00186766	0.0110277	16	1	0	0.00056965	10.7052	0.7732	0.847312	0	1	-0.299801	0.764329	1
288482	76800	76800_288482	Usp42	Chr5 cM	Chr5:143696080-143718035(-)	ubiquitin specific peptidase 42	Usp42	Chr12 p11	ubiquitin specific peptidase 42	-0.0442459	0.0150574	0.00329816	-0.0737578	-0.014734	0.432972	-0.0512607	-0.0301217	0.00193271	0.0118963	15	1	0.000726824	0.00107729	17.0268	0.254753	0.375113	24.9517	1.33248	0.932597	0.351028	0.98781
NA	14131	14131_NA	Fcgr3	Chr1 cM	Chr1:170878743-170892504(-)	Fc receptor, IgG, low affinity III	NA	NA	NA	0.0684188	0.0232898	0.0033064	0.0227716	0.114066	0.432972	0.0488971	0.0777697	0.00145396	0.160023	13	1	0	0.00236171	12.8	0.383742	0.510445	0	1	-1.80788	0.0706249	0.906406
NA	218030	218030_NA	Pou6f2	Chr13 cM	Chr13:18295683-18572271(-)	POU domain, class 6, transcription factor 2	NA	NA	NA	0.249746	0.0851576	0.0033597	0.0828404	0.416652	0.436285	0.158274	0.283275	0.00144662	0.00959013	13	1	0.0592611	0.03634	66.4586	1.46362078806529e-09	1.37977028072725e-08	84.9864	6.66063	0.115417	0.908115	1
NA	102632008	102632008_NA	NA	NA	NA	NA	NA	NA	NA	-0.0951137	0.0324956	0.00342277	-0.158804	-0.0314235	0.440802	-0.122607	-0.0738522	0.00394165	0.00732171	11	1	0.00169195	0.00437412	10.3391	0.41126	0.536245	14.6306	1.17138	-1.01141	0.311819	0.987149
363085	76459	76459_363085	Car12	Chr9 cM	Chr9:66620968-66674127(+)	carbonic anhydrase 12	Car12	Chr8 q24	carbonic anhydrase 12	-0.248886	0.0853776	0.00355557	-0.416223	-0.0815486	0.442647	-0.280293	-0.199477	0.00122717	0.0107456	16	1	0.0847756	0.0419659	67.9898	1.01624691616949e-08	8.71556174720371e-08	79.7573	4.94006	-0.833879	0.404349	0.995714
25569	22044	22044_25569	Trh	Chr6 cM	Chr6:92219042-92221631(-)	thyrotropin releasing hormone	Trh	Chr4 q34	thyrotropin releasing hormone	0.0970834	0.0333219	0.00357403	0.0317736	0.162393	0.442647	0.0855895	0.122635	0.00236589	0.0305785	16	1	1.16342777769403e-07	0.00551575	29.4224	0.0141836	0.0359973	0.000387247	1	0.132074	0.894926	1
63865	19141	19141_63865	Lgmn	Chr12 cM	Chr12:102360341-102405987(-)	legumain	Lgmn	Chr6 q32	legumain	0.0670687	0.0230423	0.00360641	0.0219067	0.112231	0.442647	0.0452408	0.0757291	0.00101209	0.00979487	16	1	0.00538954	0.00296127	78.1844	1.49771606147857e-10	1.57270278881541e-09	76.3474	4.22786	0.0856208	0.931768	1
257644	52696	52696_257644	Zwint	Chr10 cM	Chr10:72490678-72510796(+)	ZW10 interactor	Zwint	Chr20	ZW10 interacting kinetochore protein	0.0425241	0.0146321	0.00365838	0.0138456	0.0712025	0.442647	0.0333419	0.0470269	0.000910579	0.02791	15	1	0.000627504	0.000974663	20.6443	0.111102	0.196962	22.2279	1.28581	-0.39785	0.690741	1
81747	107650	107650_81747	Pi4kb	Chr3 cM	Chr3:94882042-94914154(+)	phosphatidylinositol 4-kinase beta	Pi4kb	Chr2 q34	phosphatidylinositol 4-kinase beta	0.0414192	0.0142532	0.0036612	0.0134835	0.0693549	0.442647	0.0334285	0.0487133	0.000565454	0.013564	16	1	0.00061263	0.00104875	16.9494	0.321896	0.447946	20.1182	1.25185	-0.00323742	0.997417	1
501546	59026	59026_501546	Huwe1	ChrX cM	ChrX:150583803-150718413(+)	HECT, UBA and WWE domain containing 1	Huwe1	ChrX q13	HECT, UBA and WWE domain containing E3 ubiquitin protein ligase 1	-0.0324248	0.0111725	0.00370564	-0.0543226	-0.010527	0.442647	-0.037632	-0.0237382	0.00177317	0.0690146	14	1	0	0.000470317	6.92755	0.905847	0.945466	0	1	1.13064	0.258205	0.981828
315250	239618	239618_315250	Pdzrn4	Chr15 cM	Chr15:92294762-92669700(+)	PDZ domain containing RING finger 4	Pdzrn4	Chr7 q35	PDZ domain containing RING finger 4	0.107487	0.0370367	0.00370586	0.0348962	0.180078	0.442647	0.0914469	0.127546	0.000539522	0.0137013	15	1	0.00968135	0.00720941	34.8668	0.00153822	0.00526469	57.9499	2.37812	0.343203	0.731446	1
685169	109349	109349_685169	Fam163b	Chr2 cM	Chr2:27000391-27032489(-)	family with sequence similarity 163, member B	Fam163b	Chr3 p12	family with sequence similarity 163, member B	0.0758446	0.0261359	0.00370871	0.0246191	0.12707	0.442647	0.0570277	0.0869148	0.000151405	0.0157168	15	1	0.00408419	0.00348608	26.6233	0.0215416	0.0512961	50.7916	2.03217	2.09886	0.0358292	0.830842
25674	14654	14654_25674	Glra1	Chr11 cM	Chr11:55405065-55499024(-)	glycine receptor, alpha 1 subunit	Glra1	Chr10 q22	glycine receptor, alpha 1	0.099283	0.0342162	0.00371215	0.0322206	0.166346	0.442647	0.0753887	0.106312	0.00232025	0.0779344	15	1	0	0.00468319	12.0442	0.602754	0.71001	0	1	-2.31567	0.0205765	0.765933
54283	270198	270198_54283	Pfkfb4	Chr9 cM	Chr9:108820846-108861296(+)	6-phosphofructo-2-kinase/fructose-2,6-biphosphatase 4	Pfkfb4	Chr8 q32	6-phosphofructo-2-kinase/fructose-2,6-biphosphatase 4	-0.0564487	0.0194701	0.00374052	-0.0946093	-0.018288	0.442647	-0.0650882	-0.0368347	0.00145777	0.0174261	16	1	0.00121055	0.00189406	17.1203	0.311722	0.43754	22.6559	1.29292	-1.0352	0.300574	0.984978
24380	14417	14417_24380	Gad2	Chr2 cM	Chr2:22512262-22583889(+)	glutamic acid decarboxylase 2	Gad2	Chr17 q12.3	glutamate decarboxylase 2	-0.0590444	0.0203707	0.00374956	-0.0989702	-0.0191186	0.442647	-0.0715917	-0.0506329	5.24988493239305e-05	0.0189112	15	1	0.00202741	0.00207768	28.8963	0.0107932	0.0285553	36.4638	1.5739	1.92123	0.054703	0.859476
498795	74186	74186_498795	Ccdc3	Chr2 cM	Chr2:5142587-5235682(+)	coiled-coil domain containing 3	Ccdc3	Chr17 q12.3	coiled-coil domain containing 3	0.0938443	0.0324988	0.00388171	0.0301477	0.157541	0.451037	0.0768083	0.113288	0.00022496	0.0646854	15	1	0.00150691	0.00487418	20.572	0.113115	0.199736	9.66952	1.10705	-1.79095	0.0733016	0.912417
NA	192197	192197_NA	Bcas3	Chr11 cM	Chr11:85243993-85716884(+)	BCAS3 microtubule associated cell migration factor	NA	NA	NA	0.0629357	0.0218069	0.00390117	0.020195	0.105677	0.451037	0.0549568	0.0758901	0.000260425	0.0158249	14	1	0.0031274	0.00246755	28.9497	0.00665433	0.01895	52.4697	2.10392	-1.06716	0.2859	0.981828
NA	71508	71508_NA	Zfp935	Chr13 cM	Chr13:62600830-62614626(-)	zinc finger protein 935	NA	NA	NA	-0.107377	0.037244	0.00393834	-0.180373	-0.0343797	0.451037	-0.137388	-0.0839867	0.000387664	0.0190409	12	1	0.00296047	0.00612932	10.3043	0.503237	0.621833	18.9155	1.23328	-1.22688	0.219868	0.977001
305246	19023	19023_305246	Ppef2	Chr5 cM	Chr5:92374538-92404137(-)	protein phosphatase, EF hand calcium-binding domain 2	Ppef2	Chr14 p22	protein phosphatase with EF-hand domain 2	0.0685402	0.0237978	0.00397549	0.0218973	0.115183	0.451037	0.0645693	0.106197	0.00355905	0.0134966	14	1	0	0.00289985	10.9722	0.613145	0.718502	0	1	2.38673	0.0169989	0.749883
29663	11764	11764_29663	Ap1b1	Chr11 cM	Chr11:4936824-4992791(+)	adaptor protein complex AP-1, beta 1 subunit	Ap1b1	Chr14 q21	adaptor related protein complex 1 subunit beta 1	0.0325626	0.0113113	0.00399219	0.010393	0.0547323	0.451037	0.0349556	0.0447207	0.000536878	0.00338568	15	1	0.000175417	0.000572468	9.70589	0.783354	0.855052	9.20511	1.10138	NA	NA	NA
NA	12974	12974_NA	Cs	Chr10 cM	Chr10:128173603-128198348(+)	citrate synthase	NA	NA	NA	0.0227026	0.0078928	0.00402272	0.00723305	0.0381723	0.451037	0.0189883	0.0260649	0.00167841	0.0236746	13	1	0	0.000260888	9.99096	0.616754	0.721321	0	1	0.591887	0.553926	1
NA	74476	74476_NA	NA	NA	NA	NA	NA	NA	NA	-0.0737736	0.0256705	0.0040548	-0.124087	-0.0234603	0.451037	-0.0858676	-0.0574616	0.000876243	0.0992797	12	1	0.000233366	0.00272601	11.4918	0.403027	0.528695	2.68627	1.0276	0.796783	0.425577	0.996952
498267	240892	240892_498267	Styxl2	Chr1 cM	Chr1:165925717-165955467(-)	serine/threonine/tyrosine interacting like 2	Styxl2	Chr13 q23	serine/threonine/tyrosine interacting like 2	0.088577	0.0308267	0.00406101	0.0281577	0.148996	0.451037	0.0747235	0.12149	0.000131397	0.0169381	15	1	0.002484	0.00394296	19.7319	0.138822	0.235062	21.6176	1.2758	0.157994	0.874461	1
252854	233836	233836_252854	Slc5a11	Chr7 cM	Chr7:122814003-122872476(+)	solute carrier family 5 (sodium/glucose cotransporter), member 11	Slc5a11	Chr1 q36	solute carrier family 5 member 11	0.0465531	0.0162108	0.00408228	0.0147805	0.0783257	0.451037	0.0417341	0.0610609	0.00209886	0.188141	15	1	3.86630692060708e-06	0.0017545	21.3906	0.0920332	0.169542	0.0377734	1.00038	1.11737	0.263836	0.981828
24649	18712	18712_24649	Pim1	Chr17 cM	Chr17:29709759-29715085(+)	proviral integration site 1	Pim1	Chr20 p12	Pim-1 proto-oncogene, serine/threonine kinase	-0.167545	0.0584661	0.00416113	-0.282137	-0.0529538	0.451037	-0.193531	-0.122215	0.0014672	0.0146581	14	1	0.0279261	0.0179841	41.1813	8.90426925302582e-05	0.000409066	72.7094	3.66426	-5.04154	4.61804877538288e-07	0.00527667
293491	66090	66090_293491	Ypel3	Chr7 cM	Chr7:126376135-126379682(+)	yippee like 3	Ypel3	Chr1 q36	yippee-like 3	0.0473016	0.0165168	0.00418526	0.0149293	0.0796739	0.451037	0.0421443	0.0597143	0.000429757	0.0166176	16	1	0.00105207	0.00136939	18.5575	0.23449	0.352131	28.2056	1.39287	NA	NA	NA
313722	74646	74646_313722	Spsb1	Chr4 cM	Chr4:149980740-150039494(-)	splA/ryanodine receptor domain and SOCS box containing 1	Spsb1	Chr5 q36	splA/ryanodine receptor domain and SOCS box containing 1	0.0644305	0.0225072	0.00420103	0.0203172	0.108544	0.451037	0.0542521	0.0886306	0.000747835	0.0148495	16	1	0.000769981	0.00226279	18.2403	0.250245	0.369942	9.67214	1.10708	-0.116792	0.907025	1
81529	18573	18573_81529	Pde1a	Chr2 cM	Chr2:79664797-79959802(-)	phosphodiesterase 1A, calmodulin-dependent	Pde1a	Chr3 q24	phosphodiesterase 1A	0.0437253	0.0153013	0.00426844	0.0137352	0.0737153	0.451037	0.0361926	0.0495141	0.0015718	0.0422298	15	1	7.50727965065786e-09	0.000979083	12.5928	0.558808	0.671648	0.000194097	1	-0.597845	0.549943	1
287478	83429	83429_287478	Ctns	Chr11 cM	Chr11:73074422-73089868(-)	cystinosis, nephropathic	Ctns	Chr10 q24	cystinosin, lysosomal cystine transporter	0.0412154	0.0144433	0.00432279	0.012907	0.0695237	0.451037	0.0318228	0.0454926	0.00224271	0.0488615	16	1	0	0.000877177	9.2903	0.861856	0.913253	0	1	-0.479073	0.631887	1
50687	16728	16728_50687	L1cam	ChrX cM	ChrX:72897384-72924843(-)	L1 cell adhesion molecule	L1cam	ChrX	L1 cell adhesion molecule	0.0374156	0.0131191	0.00434453	0.0117027	0.0631286	0.451037	0.0264911	0.044356	0.00134267	0.0691789	16	1	9.4721097286485e-06	0.000664445	15.2122	0.436245	0.559738	0.293048	1.00294	-1.11955	0.262906	0.981828
365252	243983	243983_365252	Zdhhc13	Chr7 cM	Chr7:48438751-48477188(+)	zinc finger, DHHC domain containing 13	Zdhhc13	Chr1 q22	zinc finger DHHC-type palmitoyltransferase 13	0.0508269	0.0178441	0.00439415	0.0158531	0.0858006	0.451037	0.0399364	0.0574304	0.000832904	0.0167844	16	1	0.000934873	0.00154015	18.897	0.218438	0.333871	21.2617	1.27003	0.121485	0.903307	1
619581	66257	66257_619581	Nicn1	Chr9 cM	Chr9:108167642-108173697(+)	nicolin 1	Nicn1	Chr8	nicolin 1, tubulin polyglutamylase complex subunit	0.043872	0.0154043	0.00439888	0.0136802	0.0740639	0.451037	0.0319385	0.051668	0.00149525	0.0178329	15	1	0.00122275	0.00120545	22.0667	0.0772547	0.147117	40.7682	1.68828	0.701474	0.483007	1
306761	58992	58992_306761	F12	Chr13 cM	Chr13:55565771-55574606(-)	coagulation factor XII (Hageman factor)	F12	Chr17 p14	coagulation factor XII	0.0653898	0.0229843	0.00444142	0.0203415	0.110438	0.451037	0.0610483	0.0831627	0.00260536	0.0305073	14	1	0	0.00246377	7.94059	0.847449	0.902961	0	1	1.8774	0.0604636	0.879742
314397	217835	217835_314397	Rin3	Chr12 cM	Chr12:102249307-102357114(+)	Ras and Rab interactor 3	Rin3	Chr6 q32	Ras and Rab interactor 3	0.0671472	0.0236066	0.00444917	0.0208791	0.113415	0.451037	0.0529256	0.0750641	0.0019	0.112009	16	1	4.0901309417826e-06	0.00255412	17.7242	0.277445	0.400169	0.035694	1.00036	-0.256517	0.797552	1
494021	30937	30937_494021	Lmcd1	Chr6 cM	Chr6:112250747-112307384(+)	LIM and cysteine-rich domains 1	Lmcd1	Chr4 q41	LIM and cysteine-rich domains 1	-0.0590011	0.0207466	0.00445652	-0.0996636	-0.0183386	0.451037	-0.0657303	-0.0456647	0.00193684	0.166575	16	1	2.44559626235485e-08	0.00194688	25.5975	0.0424718	0.0900583	0.000327767	1	1.75097	0.0799516	0.921513
365460	24087	24087_365460	Tll2	Chr19 cM	Chr19:41071192-41195274(-)	tolloid-like 2	Tll2	Chr1 q54	tolloid-like 2	0.0768052	0.0270266	0.00448545	0.023834	0.129776	0.451037	0.0578892	0.0879395	0.00200935	0.169563	14	1	0	0.00315253	13.1822	0.433841	0.557294	0	1	-0.404844	0.685592	1
79125	11749	11749_79125	Anxa6	Chr11 cM	Chr11:54869934-54924271(-)	annexin A6	Anxa6	Chr10 q22	annexin A6	0.0521627	0.0183794	0.00453829	0.0161397	0.0881858	0.451037	0.0405578	0.0668316	0.000198996	0.0231962	15	1	0.00112683	0.00160334	16.4133	0.288791	0.412893	25.5026	1.34233	-0.4647	0.642146	1
679934	101314	101314_679934	Brk1	Chr6 cM	Chr6:113581733-113593912(+)	BRICK1, SCAR/WAVE actin-nucleating complex subunit	Brk1	Chr4 q42	BRICK1 subunit of SCAR/WAVE actin nucleating complex	0.0357418	0.01261	0.00459128	0.0110266	0.060457	0.451037	0.02976	0.0461517	0.00108897	0.0187386	16	1	0.000298863	0.00072594	16.2792	0.363742	0.491518	12.4678	1.14244	0.993532	0.320451	0.98781
304024	12892	12892_304024	Cpox	Chr16 cM	Chr16:58490571-58500754(+)	coproporphyrinogen oxidase	Cpox	Chr11 q12	coproporphyrinogen oxidase	0.0391327	0.0138139	0.00461361	0.0120579	0.0662075	0.451037	0.031622	0.0461136	0.0018928	0.0301867	15	1	0	0.00084894	12.8975	0.534606	0.650281	0	1	-0.387771	0.698185	1
298596	67680	67680_298596	Sdhb	Chr4 cM	Chr4:140688582-140706509(+)	succinate dehydrogenase complex, subunit B, iron sulfur (Ip)	Sdhb	Chr5 q36	succinate dehydrogenase complex iron sulfur subunit B	0.0279144	0.00985459	0.00461668	0.00859977	0.0472291	0.451037	0.0230801	0.0334075	0.000927585	0.0253502	16	1	0	0.000428465	13.7986	0.540852	0.656394	0	1	0.564529	0.572394	1
338457	81897	81897_338457	Tlr9	Chr9 cM	Chr9:106099797-106104075(+)	toll-like receptor 9	Tlr9	Chr8	toll-like receptor 9	0.053485	0.0188904	0.00463544	0.0164605	0.0905094	0.451037	0.043056	0.0738667	0.00227463	0.0465029	15	1	3.08581688659832e-06	0.00137185	16.7532	0.269566	0.391596	0.0379085	1.00038	-0.932249	0.351208	0.98781
360625	268482	268482_360625	Krt12	Chr11 cM	Chr11:99306492-99313085(-)	keratin 12	Krt12	Chr10 q31	keratin 12	-0.0698543	0.0246783	0.00464605	-0.118223	-0.0214858	0.451037	-0.0775581	-0.0434431	0.000769674	0.397672	15	1	0.000186207	0.00294898	19.2357	0.156136	0.257521	1.3116	1.01329	0.963594	0.33525	0.98781
312912	109294	109294_312912	Prex2	Chr1 cM	Chr1:11063689-11373905(+)	phosphatidylinositol-3,4,5-trisphosphate-dependent Rac exchange factor 2	Prex2	Chr5 q11	phosphatidylinositol-3,4,5-trisphosphate-dependent Rac exchange factor 2	-0.0536572	0.0189853	0.00470952	-0.0908676	-0.0164468	0.451037	-0.0592417	-0.0471186	0.00201086	0.0160549	16	1	3.69999749426019e-09	0.00162009	13.469	0.566123	0.677721	6.01645438979694e-05	1	0.816278	0.414341	0.995714
NA	18655	18655_NA	Pgk1	ChrX cM	ChrX:105230706-105247305(+)	phosphoglycerate kinase 1	NA	NA	NA	0.0556753	0.0197149	0.00474245	0.0170349	0.0943158	0.451037	0.0239868	0.064082	0.00393768	0.0127064	14	1	0.00267864	0.00193467	30.8663	0.00352673	0.0109237	64.9544	2.85342	3.05879	0.00222233	0.448585
298086	319885	319885_298086	Zcchc7	Chr4 cM	Chr4:44756556-44932215(+)	zinc finger, CCHC domain containing 7	Zcchc7	Chr5 q22	zinc finger CCHC-type containing 7	-0.0857225	0.0304046	0.00481147	-0.145314	-0.0261306	0.451037	-0.10712	-0.0640612	0.000325599	0.0251159	15	1	0.00515562	0.00463196	31.3131	0.0050102	0.0148317	49.4439	1.978	-0.583467	0.559579	1
303599	77097	77097_303599	Tanc2	Chr11 cM	Chr11:105480812-105820130(+)	tetratricopeptide repeat, ankyrin repeat and coiled-coil containing 2	Tanc2	Chr10 q32.1	tetratricopeptide repeat, ankyrin repeat and coiled-coil containing 2	-0.0342196	0.0121392	0.0048184	-0.0580121	-0.0104272	0.451037	-0.0372807	-0.029577	0.00254061	0.0511386	14	1	0	0.000617408	5.9185	0.949069	0.975293	0	1	1.00619	0.314324	0.987337
60384	50797	50797_60384	Copb2	Chr9 cM	Chr9:98445784-98470428(+)	COPI coat complex subunit beta 2	Copb2	Chr8	COPI coat complex subunit beta 2	0.0285627	0.0101527	0.00490328	0.00866383	0.0484615	0.451037	0.0230863	0.0356041	0.00221839	0.0329117	16	1	0	0.000480965	9.41437	0.854874	0.908503	0	1	-0.621558	0.534233	1
307350	69597	69597_307350	Afg3l2	Chr18 cM	Chr18:67537834-67582242(-)	AFG3-like AAA ATPase 2	Afg3l2	Chr18 q12.1	AFG3 like matrix AAA peptidase subunit 2	0.0459736	0.0163497	0.00492502	0.0139288	0.0780184	0.451037	0.0336205	0.054703	0.000790145	0.0196313	16	1	0.00186053	0.00141324	31.872	0.00670146	0.0190703	53.2707	2.13999	-0.670203	0.502729	1
364838	13476	13476_364838	Reep5	Chr18 cM	Chr18:34477938-34507123(-)	receptor accessory protein 5	Reep5	Chr18 p12	receptor accessory protein 5	0.0495343	0.0176167	0.00492687	0.0150061	0.0840624	0.451037	0.032701	0.0558496	0.00283078	0.013276	16	1	0.00238704	0.00162109	32.7296	0.00511505	0.0150962	63.2043	2.71771	0.73554	0.462011	1
361813	106504	106504_361813	Stk38	Chr17 cM	Chr17:29189854-29226969(-)	serine/threonine kinase 38	Stk38	Chr20 p12	serine/threonine kinase 38	-0.0407068	0.014492	0.0049708	-0.0691106	-0.0123031	0.451037	-0.0468059	-0.0343136	0.00251056	0.0387398	15	1	2.71482226087737e-06	0.000983232	14.1313	0.439977	0.563228	0.0647205	1.00065	1.02571	0.305028	0.984978
303553	11858	11858_303553	Rnd2	Chr11 cM	Chr11:101359001-101362679(+)	Rho family GTPase 2	Rnd2	Chr10 q31	Rho family GTPase 2	-0.0424083	0.0151003	0.00497821	-0.0720043	-0.0128122	0.451037	-0.0475903	-0.0360453	0.00236989	0.0923458	16	1	0	0.00101158	7.75608	0.933189	0.964316	0	1	0.67879	0.497271	1
84510	20257	20257_84510	Stmn2	Chr3 cM	Chr3:8574587-8626664(+)	stathmin-like 2	Stmn2	Chr2 q23	stathmin 2	0.0537456	0.0191374	0.00497869	0.016237	0.0912542	0.451037	0.0330292	0.0641697	0.000596585	0.0143679	16	1	0.00296013	0.00193716	40.9769	0.000322395	0.00130901	66.1535	2.95451	-0.213307	0.831087	1
NA	27386	27386_NA	Npas3	Chr12 cM	Chr12:53294940-54118958(+)	neuronal PAS domain protein 3	NA	NA	NA	-0.0899984	0.0320488	0.00498246	-0.152813	-0.0271839	0.451037	-0.106125	-0.0615283	0.00130841	0.0235801	14	1	0.00703641	0.00534909	33.0646	0.00166634	0.00565597	56.9522	2.323	-0.239851	0.810446	1
100912292	69638	69638_100912292	Enho	Chr4 cM	Chr4:41638144-41640302(-)	energy homeostasis associated	Enho	Chr5	energy homeostasis associated	-0.0519591	0.0185064	0.00499072	-0.0882309	-0.0156873	0.451037	-0.064565	-0.042961	3.4720946713942e-05	0.0304621	15	1	0.00122601	0.00161262	19.2334	0.156223	0.257575	28.117	1.39115	1.12028	0.262593	0.981828
364183	117197	117197_364183	Bloc1s4	Chr5 cM	Chr5:36904722-36905994(-)	biogenesis of lysosomal organelles complex-1, subunit 4, cappuccino	Bloc1s4	Chr14 q21	biogenesis of lysosomal organelles complex 1 subunit 4	0.0655757	0.0233791	0.00503339	0.0197536	0.111398	0.451037	0.0492554	0.0811681	0.00323656	0.0158274	15	1	0.00104852	0.00249717	19.8146	0.136096	0.231728	13.5533	1.15678	0.862312	0.388516	0.995714
NA	320456	320456_NA	NA	NA	NA	NA	NA	NA	NA	-0.074266	0.0264904	0.00505507	-0.126186	-0.0223457	0.451037	-0.0814746	-0.0429982	0.00238898	0.368676	12	1	0	0.00377527	7.67441	0.742138	0.822847	0	1	1.51991	0.128533	0.958933
309174	332359	332359_309174	Tigd3	Chr19 cM	Chr19:5941166-5944156(-)	tigger transposable element derived 3	Tigd3	Chr1 q43	tigger transposable element derived 3	0.112874	0.0402664	0.00506015	0.0339533	0.191795	0.451037	0.0450014	0.128883	0.00152404	0.0116991	16	1	0.0125116	0.00871774	32.6535	0.00523993	0.0154122	63.9459	2.77361	2.43534	0.0148778	0.743077
289608	67980	67980_289608	Gnpda2	Chr5 cM	Chr5:69732344-69749684(-)	glucosamine-6-phosphate deaminase 2	Gnpda2	Chr14 p11	glucosamine-6-phosphate deaminase 2	-0.0497508	0.0177501	0.00506523	-0.0845403	-0.0149614	0.451037	-0.0576133	-0.0358425	0.00261532	0.0160492	16	1	0.00101326	0.00148696	16.8202	0.329728	0.456521	23.5604	1.30822	0.187899	0.850956	1
311209	277414	277414_311209	Trp53i11	Chr2 cM	Chr2:93017893-93032104(+)	transformation related protein 53 inducible protein 11	Tp53i11	Chr3 q31	tumor protein p53 inducible protein 11	0.068597	0.0245213	0.00515075	0.0205362	0.116658	0.453407	0.0554843	0.0904369	1.78698633749941e-05	0.0410845	16	1	0.00164394	0.0029459	18.5108	0.236764	0.354725	18.5967	1.22845	-0.818485	0.41308	0.995714
317227	279572	279572_317227	Tlr13	ChrX cM	ChrX:105186881-105204099(+)	toll-like receptor 13	Tlr13	ChrX q22	toll-like receptor 13	0.068077	0.0243531	0.00518341	0.0203457	0.115808	0.453407	0.0618241	0.10431	0.00403172	0.0118877	14	1	1.78650522960079e-06	0.00276307	12.9294	0.453277	0.576198	0.0145869	1.00015	1.19684	0.23137	0.977001
100360752	108811	108811_100360752	Ccdc122	Chr14 cM	Chr14:77274212-77349697(+)	coiled-coil domain containing 122	Ccdc122	Chr15	coiled-coil domain containing 122	-0.0910364	0.0325834	0.0052069	-0.154899	-0.027174	0.453407	-0.118423	-0.0671188	0.00188519	0.0269615	13	1	0.0012069	0.0042011	12.0598	0.440891	0.564165	8.23031	1.08968	-0.391362	0.69553	1
NA	100503265	100503265_NA	NA	NA	NA	NA	NA	NA	NA	-0.067254	0.0240858	0.00523398	-0.114461	-0.0200467	0.453407	-0.0731036	-0.0613635	0.00281158	0.2346	11	1	0	0.00351746	11.6718	0.307621	0.432953	0	1	0.63206	0.527347	1
56003	24050	24050_56003	Septin3	Chr15 cM	Chr15:82153003-82178775(+)	septin 3	Septin3	Chr7 q34	septin 3	0.0492925	0.0176556	0.00524002	0.0146882	0.0838969	0.453407	0.0356377	0.0562711	0.00231396	0.0224947	14	1	0.00156286	0.00150923	22.7999	0.0441412	0.0930159	45.9557	1.85033	-0.660478	0.508947	1
290875	69957	69957_290875	Cdc16	Chr8 cM	Chr8:13807676-13831938(+)	CDC16 cell division cycle 16	Cdc16	Chr16 q12.5	cell division cycle 16	0.0316444	0.0113429	0.0052742	0.00941266	0.053876	0.453407	0.0242911	0.0381616	0.00173382	0.0209816	15	1	0.000151504	0.000574789	15.3387	0.355402	0.483393	7.69651	1.08338	0.67842	0.497505	1
311791	67187	67187_311791	Zmynd19	Chr2 cM	Chr2:24839789-24850882(+)	zinc finger, MYND domain containing 19	Zmynd19	Chr3 p13	zinc finger, MYND-type containing 19	0.0496547	0.0178092	0.00530099	0.0147493	0.0845601	0.453407	0.0374019	0.0610713	0.000551132	0.0193387	15	1	0.00126379	0.00157833	19.5875	0.143693	0.241577	30.1786	1.43223	-0.0507767	0.959503	1
58950	14226	14226_58950	Fkbp1b	Chr12 cM	Chr12:4883174-4891591(-)	FK506 binding protein 1b	Fkbp1b	Chr6	FKBP prolyl isomerase 1B	0.054634	0.0196234	0.00536716	0.0161729	0.0930951	0.453407	0.0445956	0.0642834	0.00313025	0.0201377	16	1	0.0011746	0.00185614	20.016	0.17132	0.276909	22.0931	1.28358	-1.44018	0.149815	0.958933
500545	52276	52276_500545	Cdca8	Chr4 cM	Chr4:124812258-124830710(-)	cell division cycle associated 8	Cdca8	Chr5 q36	cell division cycle associated 8	0.0730375	0.0262494	0.00539516	0.0215896	0.124485	0.453407	0.0649395	0.0826863	0.00367666	0.0305622	15	1	0	0.00287174	11.1977	0.670443	0.766172	0	1	0.90838	0.363677	0.98781
689918	214105	214105_689918	Sox30	Chr11 cM	Chr11:45871137-45908821(+)	SRY (sex determining region Y)-box 30	Sox30	Chr10 q21	SRY-box transcription factor 30	0.0593905	0.0213478	0.00540184	0.0175495	0.101231	0.453407	0.044628	0.0814018	0.00357395	0.0379363	14	1	0.000571171	0.00159519	21.7982	0.0585692	0.117705	9.32569	1.10285	-0.470283	0.638153	1
309150	107239	107239_309150	Carns1	Chr19 cM	Chr19:4214323-4225478(-)	carnosine synthase 1	Carns1	Chr1 q43	carnosine synthase 1	0.0999197	0.0359388	0.00543131	0.0294809	0.170358	0.453407	0.0906657	0.131232	7.95742211874007e-05	0.0130663	13	1	0.00447019	0.00568206	15.7967	0.200726	0.312724	34.3308	1.52278	2.07922	0.0375974	0.837407
117263	19179	19179_117263	Psmc1	Chr12 cM	Chr12:100076461-100089623(+)	protease (prosome, macropain) 26S subunit, ATPase 1	Psmc1	Chr6 q32	proteasome 26S subunit, ATPase 1	0.028302	0.0101842	0.00545255	0.0083413	0.0482627	0.453407	0.0202018	0.0313929	0.00178416	0.0202653	16	1	0.000245208	0.000489545	16.2279	0.367069	0.494942	16.1434	1.19251	-0.284817	0.775784	1
309362	71972	71972_309362	Dnmbp	Chr19 cM	Chr19:43835260-43928630(-)	dynamin binding protein	Dnmbp	Chr1 q54	dynamin binding protein	-0.0642419	0.0231256	0.0054701	-0.109567	-0.0189167	0.453407	-0.0738242	-0.0355966	0.00146356	0.0353406	16	1	0.00261568	0.00274971	26.081	0.0371803	0.0809983	38.9887	1.63904	-0.0121013	0.990345	1
114246	64177	64177_114246	Trpv6	Chr6 cM	Chr6:41597558-41613339(-)	transient receptor potential cation channel, subfamily V, member 6	Trpv6	Chr4 q23	transient receptor potential cation channel, subfamily V, member 6	0.0695455	0.0250595	0.00551651	0.0204298	0.118661	0.45383	0.0610053	0.0943112	0.000869019	0.0141719	16	1	0.00137123	0.00288652	25.7097	0.0411865	0.0877868	15.0042	1.17653	-0.218147	0.827315	1
502784	243385	243385_502784	Gprin3	Chr6 cM	Chr6:59324211-59403279(-)	GPRIN family member 3	Gprin3	Chr4 q24	GPRIN family member 3	-0.117304	0.0423329	0.00558863	-0.200275	-0.034333	0.45383	-0.141059	-0.0868388	0.000833642	0.0215502	14	1	0.0117984	0.0088052	33.3434	0.00151295	0.00518845	69.6444	3.29429	0.421854	0.673132	1
246250	57264	57264_246250	Retn	Chr8 cM	Chr8:3705770-3709818(+)	resistin	Retn	Chr12 p12	resistin	0.0754145	0.0272166	0.0055902	0.0220709	0.128758	0.45383	0.0674614	0.0881548	0.00160792	0.130048	13	1	5.77870963752669e-06	0.00328786	15.4343	0.218542	0.333942	0.039409	1.00039	1.64999	0.0989448	0.931508
83571	12576	12576_83571	Cdkn1b	Chr6 cM	Chr6:134897364-134902476(+)	cyclin dependent kinase inhibitor 1B	Cdkn1b	Chr4 q43	cyclin-dependent kinase inhibitor 1B	-0.046541	0.0167969	0.00559169	-0.0794623	-0.0136197	0.45383	-0.0502323	-0.0409005	0.0038132	0.019591	15	1	0	0.00125589	9.49324	0.798216	0.866983	0	1	-0.632517	0.527049	1
100365363	224585	224585_100365363	Zfp160	Chr17 cM	Chr17:21229203-21249119(+)	zinc finger protein 160	Zfp160	Chr1	zinc finger protein 160	-0.0486503	0.0175891	0.0056761	-0.0831244	-0.0141762	0.455883	-0.053246	-0.0367591	0.00281088	0.148466	15	1	1.99917380985639e-06	0.00140065	14.9049	0.384689	0.51123	0.0337844	1.00034	1.88612	0.0592782	0.876571
301381	75623	75623_301381	Tex30	Chr1 cM	Chr1:44125773-44141601(-)	testis expressed 30	Tex30	Chr9 q22	testis expressed 30	0.0621999	0.022495	0.00569136	0.0181105	0.106289	0.455883	0.0330757	0.0691581	0.00238199	0.419088	13	1	0	0.002819	7.99191	0.785762	0.857059	0	1	-0.725511	0.468139	1
NA	402757	402757_NA	NA	NA	NA	NA	NA	NA	NA	-0.0853849	0.0308886	0.00570476	-0.145925	-0.0248444	0.455883	-0.107679	-0.0564176	1.65821947353688e-05	0.147333	13	1	0.00126078	0.00384787	16.3337	0.176425	0.28328	9.87883	1.10962	-0.999702	0.317455	0.98781
NA	20115	20115_NA	Rps7	Chr12 cM	Chr12:28680853-28685952(-)	ribosomal protein S7	NA	NA	NA	0.0309823	0.0112191	0.00575266	0.00899317	0.0529714	0.457366	0.0267029	0.0459157	0.00158064	0.0166135	13	1	4.72462708010047e-05	0.00051753	7.75152	0.804235	0.871879	2.50286	1.02567	1.61482	0.10635	0.934416
303601	13056	13056_303601	Cyb561	Chr11 cM	Chr11:105824528-105844157(-)	cytochrome b-561	Cyb561	Chr10 q32.1	cytochrome b-561	0.0423879	0.0153709	0.00582145	0.0122615	0.0725144	0.460486	0.0368009	0.0499096	0.000222345	0.0416887	16	1	0.000594339	0.00119438	20.1034	0.168001	0.272846	16.6155	1.19926	0.12361	0.901624	1
362384	52250	52250_362384	Reep1	Chr6 cM	Chr6:71684545-71787694(+)	receptor accessory protein 1	Reep1	Chr4 q32	receptor accessory protein 1	0.0292278	0.0106132	0.00588864	0.00842639	0.0500293	0.463448	0.0229566	0.0389704	0.00276419	0.0203854	16	1	0.000103278	0.000481006	15.1725	0.439062	0.562426	5.39067	1.05698	1.60169	0.109224	0.934416
289353	226781	226781_289353	Slc30a10	Chr1 cM	Chr1:185187045-185200959(+)	solute carrier family 30, member 10	Slc30a10	Chr13 q26	solute carrier family 30, member 10	-0.0455141	0.016542	0.00593378	-0.0779359	-0.0130923	0.464653	-0.0528373	-0.035632	0.00187981	0.191633	16	1	3.94624317708802e-06	0.00126657	17.0134	0.318065	0.444043	0.0676519	1.00068	-0.242115	0.808691	1
NA	100042484	100042484_NA	NA	NA	NA	NA	NA	NA	NA	0.0892325	0.0324553	0.00597053	0.0256212	0.152844	0.465194	0.0543868	0.108798	0.00014041	0.243598	11	1	0.000842661	0.00411422	24.2401	0.00698794	0.0197628	5.99683	1.06379	-0.288792	0.772741	1
368070	18949	18949_368070	Pnn	Chr12 cM	Chr12:59113705-59120803(+)	pinin	Pnn	Chr6 q23	pinin, desmosome associated protein	-0.0419792	0.0152803	0.00600925	-0.071928	-0.0120304	0.465882	-0.0497052	-0.0359132	0.00245692	0.0242281	14	1	0	0.000979863	9.89679	0.702352	0.791892	0	1	-0.427075	0.669325	1
365619	77041	77041_365619	Arsk	Chr13 cM	Chr13:76208829-76246744(-)	arylsulfatase K	Arsk	Chr2 q11	arylsulfatase family, member K	-0.0511813	0.0186525	0.00607072	-0.0877396	-0.0146231	0.467013	-0.0585936	-0.040628	0.00095301	0.0466737	15	1	0.000397791	0.00154245	16.9121	0.260893	0.381414	7.39061	1.0798	0.387514	0.698376	1
58856	30959	30959_58856	Ddx25	Chr9 cM	Chr9:35453144-35469766(-)	DEAD box helicase 25	Ddx25	Chr8 q21	DEAD-box helicase 25	0.0478005	0.0174249	0.00608394	0.0136482	0.0819527	0.467013	0.0383628	0.0570104	0.00121809	0.0206401	15	1	0.0015845	0.00153176	22.7725	0.0640745	0.126726	44.0477	1.78724	0.391649	0.695318	1
NA	20018	20018_NA	Polr1d	Chr5 cM	Chr5:147013860-147048407(+)	polymerase (RNA) I polypeptide D	NA	NA	NA	0.0520087	0.0189701	0.00611376	0.014828	0.0891893	0.467013	0.0275356	0.0607414	0.00394944	0.0292818	14	1	0.00154955	0.00174533	17.8809	0.162095	0.265272	37.2527	1.59369	-0.116377	0.907354	1
500442	68922	68922_500442	Dnai1	Chr4 cM	Chr4:41569775-41638158(+)	dynein axonemal intermediate chain 1	Dnai1	Chr5 q22	dynein, axonemal, intermediate chain 1	-0.050573	0.018466	0.00616798	-0.0867656	-0.0143804	0.467574	-0.0580699	-0.0319841	0.00103179	0.121086	16	1	0.000364428	0.00124618	13.4488	0.567676	0.679059	6.55593	1.07016	1.97598	0.0481574	0.854917
312668	319734	319734_312668	Cacna2d4	Chr6 cM	Chr6:119213487-119329368(+)	calcium channel, voltage-dependent, alpha 2/delta subunit 4	Cacna2d4	Chr4 q42	calcium voltage-gated channel auxiliary subunit alpha2delta 4	0.112875	0.0412252	0.00618112	0.0320753	0.193675	0.467574	0.10373	0.132654	0.00195986	0.0136622	15	1	0.0124742	0.00891769	46.4741	2.34499971142835e-05	0.000120482	63.0716	2.70794	0.273654	0.784351	1
287571	70439	70439_287571	Taf15	Chr11 cM	Chr11:83363912-83397569(+)	TATA-box binding protein associated factor 15	Taf15	Chr10 q26	TATA-box binding protein associated factor 15	-0.0720195	0.0263676	0.0063074	-0.123699	-0.0203398	0.474822	-0.0928818	-0.0595521	7.21015091908281e-06	0.0224146	16	1	0.00468279	0.00361879	26.3088	0.0348997	0.0768898	49.8223	1.99292	1.0613	0.288554	0.982126
NA	20677	20677_NA	Sox4	Chr13 cM	Chr13:29132902-29137682(-)	SRY (sex determining region Y)-box 4	NA	NA	NA	-0.0942451	0.0345294	0.00634472	-0.161922	-0.0265686	0.475139	-0.118489	-0.0781958	0.000276112	0.0239875	13	1	0.00669814	0.0059536	32.9527	0.000984616	0.00355333	50.0387	2.00155	2.33935	0.0193172	0.749931
362149	66935	66935_362149	Cir1	Chr2 cM	Chr2:73113445-73142922(-)	corepressor interacting with RBPJ, 1	Cir1	Chr3 q23	corepressor interacting with RBPJ, 1	0.0439825	0.0161228	0.00637259	0.0123824	0.0755826	0.475139	0.0323621	0.0521774	0.00199624	0.0352893	16	1	0.000869351	0.00128071	14.5352	0.485386	0.605392	23.4049	1.30557	-0.294535	0.768349	1
64470	13194	13194_64470	Ddb1	Chr19 cM	Chr19:10582961-10607186(+)	damage specific DNA binding protein 1	Ddb1	Chr1 q43	damage-specific DNA binding protein 1	0.0231699	0.00850656	0.0064542	0.00649734	0.0398424	0.478933	0.018465	0.0255134	0.00394803	0.0445284	16	1	0	0.000322545	11.5925	0.709571	0.797321	0	1	-1.26309	0.206558	0.97533
680415	23850	23850_680415	Pappa2	Chr1 cM	Chr1:158539297-158788019(-)	pappalysin 2	Pappa2	Chr13 q22	pappalysin 2	0.0938755	0.0345616	0.00660407	0.026136	0.161615	0.487731	0.0725616	0.112458	0.0015735	0.115177	14	1	0	0.00476671	15.0311	0.305413	0.430585	0	1	-0.310017	0.756548	1
302977	67504	67504_302977	Rnf151	Chr17 cM	Chr17:24934813-24937031(-)	ring finger protein 151	Rnf151	Chr10 q12	ring finger protein 151	0.0529794	0.0195352	0.00668795	0.0146911	0.0912677	0.489521	0.0489434	0.0997521	0.00323524	0.053598	12	1	0	0.00132716	17.37	0.0973976	0.177452	0	1	2.2541	0.0241899	0.779452
305911	219105	219105_305911	Zmym5	Chr14 cM	Chr14:57028042-57049173(-)	zinc finger, MYM-type 5	Zmym5	Chr15 p12	zinc finger MYM-type containing 5	-0.0358633	0.0132298	0.00671215	-0.0617933	-0.00993339	0.489521	-0.0500107	-0.0302572	0.00271521	0.0203936	15	1	6.22492521587483e-05	0.00078476	9.28732	0.812216	0.877662	2.12352	1.0217	-1.00991	0.312539	0.987149
293484	56347	56347_293484	Eif3c	Chr7 cM	Chr7:126146083-126165538(-)	eukaryotic translation initiation factor 3, subunit C	Eif3c	Chr1 q36	eukaryotic translation initiation factor 3, subunit C	0.029066	0.0107243	0.00672256	0.00804669	0.0500853	0.489521	0.0238046	0.0368699	0.00123164	0.0515596	16	1	0	0.000529114	13.3146	0.57801	0.688467	0	1	-0.386056	0.699455	1
79559	11658	11658_79559	Alcam	Chr16 cM	Chr16:52069359-52273444(-)	activated leukocyte cell adhesion molecule	Alcam	Chr11 q21	activated leukocyte cell adhesion molecule	-0.0587121	0.0216842	0.00677724	-0.101212	-0.0162118	0.489876	-0.0791966	-0.0481783	2.41638851973074e-07	0.0299293	15	1	0.00238167	0.00228591	26.1272	0.0249396	0.0579271	43.3139	1.7641	1.15729	0.247154	0.981828
362501	106021	106021_362501	Topors	Chr4 cM	Chr4:40259601-40269850(-)	topoisomerase I binding, arginine/serine-rich	Topors	Chr5 q22	TOP1 binding arginine/serine rich protein, E3 ubiquitin ligase	0.062743	0.0231873	0.00681159	0.0172967	0.108189	0.489876	0.0470865	0.0724648	0.00264464	0.0248665	16	1	0.00385352	0.00294491	30.9243	0.00899211	0.0243949	51.4415	2.05937	-0.887819	0.374638	0.990563
246274	72393	72393_246274	Faim2	Chr15 cM	Chr15:99394893-99426046(-)	Fas apoptotic inhibitory molecule 2	Faim2	Chr7	Fas apoptotic inhibitory molecule 2	0.0538943	0.0199208	0.00682173	0.0148502	0.0929384	0.489876	0.0394074	0.0631328	0.00146602	0.0206466	16	1	0.00298166	0.00209725	35.3624	0.00218295	0.00717505	58.8162	2.42814	-0.0291841	0.976718	1
58966	54409	54409_58966	Ramp2	Chr11 cM	Chr11:101137160-101139076(+)	receptor (calcitonin) activity modifying protein 2	Ramp2	Chr10 q31	receptor activity modifying protein 2	0.0995114	0.0368089	0.00686222	0.0273672	0.171656	0.490523	0.0724395	0.120851	0.000372139	0.0304142	15	1	0.00964114	0.00716241	42.3628	0.000108261	0.000487017	60.9805	2.56282	1.68894	0.0912318	0.923673
25488	68202	68202_25488	Ndufa5	Chr6 cM	Chr6:24518661-24527689(-)	NADH:ubiquinone oxidoreductase subunit A5	Ndufa5	Chr4 q22	NADH:ubiquinone oxidoreductase subunit A5	-0.05197	0.01927	0.00699815	-0.0897385	-0.0142014	0.497555	-0.0597072	-0.035884	0.00311346	0.0250837	16	1	0.00227338	0.00191907	26.8864	0.0296757	0.0670781	49.8911	1.99565	-0.273663	0.784344	1
306771	74257	74257_306771	Tspan17	Chr13 cM	Chr13:54937190-54944589(+)	tetraspanin 17	Tspan17	Chr17 p14	tetraspanin 17	0.0366847	0.0136096	0.00702841	0.0100103	0.063359	0.497555	0.0305411	0.0487614	0.00368734	0.0262526	16	1	6.82967461105534e-07	0.000780418	29.994	0.0119432	0.0310962	0.0180334	1.00018	0.570514	0.568329	1
313873	72722	72722_313873	Fam98a	Chr17 cM	Chr17:75844081-75858941(-)	family with sequence similarity 98, member A	Fam98a	Chr6 q12	family with sequence similarity 98, member A	0.0383237	0.0142495	0.00715626	0.0103953	0.0662522	0.497555	0.0304159	0.0471278	0.00213857	0.026084	16	1	0.000715848	0.00100051	19.2918	0.200815	0.312791	25.7955	1.34763	-1.27576	0.202039	0.973523
100362346	116871	116871_100362346	Mta3	Chr17 cM	Chr17:84013592-84128945(+)	metastasis associated 3	Mta3	Chr6	metastasis associated 1 family, member 3	0.0299587	0.0111497	0.00721095	0.00810561	0.0518117	0.497555	0.0229746	0.0346486	0.000694068	0.095761	15	1	0.00015859	0.00053993	21.3711	0.0924943	0.17025	8.63753	1.09454	-2.58465	0.00974767	0.630282
361635	71517	71517_361635	Vps35l	Chr7 cM	Chr7:118339401-118440712(+)	VPS35 endosomal protein sorting factor like	Vps35l	Chr1 q35	VPS35 endosomal protein sorting factor like	0.0411088	0.0152997	0.00721171	0.011122	0.0710956	0.497555	0.0338444	0.0545586	0.000146536	0.0277447	16	1	0.000837233	0.00123812	17.0275	0.317222	0.443184	23.8406	1.31304	-0.256732	0.797386	1
363735	14390	14390_363735	Gabpa	Chr16 cM	Chr16:84631813-84660667(+)	GA repeat binding protein, alpha	Gabpa	Chr11 q11	GA binding protein transcription factor subunit alpha	-0.0617396	0.0229945	0.0072536	-0.106808	-0.0166712	0.497555	-0.0730919	-0.0423909	0.00165959	0.0346777	16	1	0.00319081	0.00284348	28.4331	0.0190101	0.046236	43.7876	1.77897	-1.95742	0.0502984	0.859015
298518	12986	12986_298518	Csf3r	Chr4 cM	Chr4:125918343-125938233(+)	colony stimulating factor 3 receptor	Csf3r	Chr5 q36	colony stimulating factor 3 receptor	0.0470146	0.0175172	0.00727658	0.0126816	0.0813476	0.497555	0.0413009	0.0532178	0.00289388	0.0438858	15	1	0	0.00140418	11.9889	0.607194	0.713567	0	1	-0.595149	0.551744	1
246120	71772	71772_246120	Plbd2	Chr5 cM	Chr5:120621958-120641688(-)	phospholipase B domain containing 2	Plbd2	Chr12 q16	phospholipase B domain containing 2	0.0442367	0.0164841	0.00728335	0.0119285	0.0765448	0.497555	0.0325036	0.0580381	0.00157991	0.025176	15	1	0.000498772	0.00125784	19.793	0.136805	0.23265	12.8026	1.14682	-1.15984	0.246113	0.981828
NA	66662	66662_NA	NA	NA	NA	NA	NA	NA	NA	-0.0630534	0.0235258	0.0073583	-0.109163	-0.0169436	0.497555	-0.068156	-0.0495386	0.00471199	0.0810661	13	1	0	0.00260877	10.4162	0.5795	0.689673	0	1	0.92367	0.355658	0.98781
690000	72244	72244_690000	1600014C10Rik	Chr7 cM	Chr7:37882642-37896992(+)	RIKEN cDNA 1600014C10 gene	C1h19orf12	Chr1 q21	similar to human chromosome 19 open reading frame 12	0.0689554	0.0257332	0.00737029	0.0185194	0.119391	0.497555	0.0554151	0.078677	0.00246068	0.0239543	15	1	0.00493519	0.00354579	35.1069	0.00141743	0.00490294	58.7316	2.42316	-0.850723	0.394923	0.995714
NA	70987	70987_NA	NA	NA	NA	NA	NA	NA	NA	0.0861716	0.03216	0.00737401	0.0231391	0.149204	0.497555	0.0724845	0.160638	0.00430841	0.0222547	11	1	0.000580446	0.0054786	5.69802	0.839964	0.897378	2.52057	1.02586	1.47126	0.141222	0.958933
691799	239114	239114_691799	Il17d	Chr14 cM	Chr14:57762234-57780623(+)	interleukin 17D	Il17d	Chr15 p12	interleukin 17D	0.0846891	0.0316209	0.00740056	0.0227132	0.146665	0.497555	0.0675704	0.0996706	0.00175107	0.0260974	15	1	0.0066365	0.00543213	26.9554	0.0195123	0.0472215	48.0609	1.92533	0.0423272	0.966238	1
114506	11732	11732_114506	Ank	Chr15 cM	Chr15:27466763-27594995(+)	progressive ankylosis	Ankh	Chr2 q22	ANKH inorganic pyrophosphate transport regulator	0.0547708	0.0204517	0.00740503	0.0146863	0.0948554	0.497555	0.0435142	0.0657689	0.000322295	0.0229814	16	1	0.00372886	0.00228495	43.1937	0.000146912	0.000643792	68.6994	3.19483	-0.240514	0.809932	1
307199	225825	225825_307199	Cd226	Chr18 cM	Chr18:89195091-89290353(+)	CD226 antigen	Cd226	Chr18 q13	CD226 molecule	0.0517983	0.019344	0.00741188	0.0138848	0.0897118	0.497555	0.0457666	0.0718523	0.00448043	0.0938766	14	1	3.78294284105304e-08	0.00195395	22.3231	0.0505538	0.104286	0.00038212	1	0.50716	0.612043	1
252855	71514	71514_252855	Sfpq	Chr4 cM	Chr4:126915117-126930806(+)	splicing factor proline/glutamine rich (polypyrimidine tract binding protein associated)	Sfpq	Chr5 q36	splicing factor proline and glutamine rich	-0.0582079	0.021751	0.0074485	-0.100839	-0.0155766	0.497555	-0.0712766	-0.0446167	0.000709865	0.0330557	16	1	0.00207803	0.00244564	20.4863	0.154059	0.254852	31.1174	1.45175	-1.80868	0.0705	0.906406
304884	30935	30935_304884	Tor3a	Chr1 cM	Chr1:156481187-156501909(-)	torsin family 3, member A	Tor3a	Chr13 q22	torsin family 3, member A	0.0523108	0.0195607	0.00748904	0.0139725	0.0906491	0.497555	0.0394693	0.0601629	0.00306649	0.0378382	16	1	0.000356828	0.00177677	17.0899	0.313521	0.439352	5.72525	1.06073	0.657003	0.511179	1
307494	67936	67936_307494	Wdr55	Chr18 cM	Chr18:36893275-36896761(+)	WD repeat domain 55	Wdr55	Chr18 p11	WD repeat domain 55	0.0680533	0.0254535	0.0075034	0.0181654	0.117941	0.497555	0.0317444	0.0826341	0.00222182	0.0848783	16	1	0.00326579	0.003236	28.4215	0.0190747	0.0463665	42.9917	1.75413	0.149661	0.881032	1
293589	212503	212503_293589	Paox	Chr7 cM	Chr7:139693182-139714249(+)	polyamine oxidase (exo-N4-amino)	Paox	Chr1 q41	polyamine oxidase	0.0691064	0.025893	0.00760938	0.0183572	0.119856	0.502248	0.0549017	0.0825782	0.00203368	0.0300142	16	1	0.00422592	0.00347436	30.3986	0.0105627	0.0280021	53.5135	2.15116	0.626983	0.530671	1
298377	69893	69893_298377	Coa7	Chr4 cM	Chr4:108185349-108197915(+)	cytochrome c oxidase assembly factor 7	Coa7	Chr5 q34	cytochrome c oxidase assembly factor 7	0.0549532	0.0206085	0.00766389	0.0145613	0.0953451	0.502248	0.0284372	0.0651799	0.00348128	0.0615088	16	1	0.00190946	0.00214851	23.1354	0.0813069	0.153068	34.219	1.5202	-0.353469	0.723737	1
NA	20195	20195_NA	S100a11	Chr3 cM	Chr3:93427803-93433595(+)	S100 calcium binding protein A11	NA	NA	NA	0.101033	0.0379481	0.00775823	0.0266566	0.17541	0.502248	0.0810677	0.134236	0.0038791	0.0302288	14	1	0.000613923	0.00644845	12.2726	0.505426	0.623599	2.80445	1.02885	1.60061	0.109463	0.935493
300796	382083	382083_300796	Snx22	Chr9 cM	Chr9:65972458-65977001(-)	sorting nexin 22	Snx22	Chr8 q24	sorting nexin 22	-0.0760145	0.0285808	0.00782257	-0.132032	-0.0199971	0.502248	-0.083805	-0.0505216	0.00445688	0.0159956	16	1	0.00368128	0.00414946	20.2833	0.161333	0.264192	34.3548	1.52334	0.429097	0.667852	1
313231	56737	56737_313231	Alg2	Chr4 cM	Chr4:47469833-47474367(-)	ALG2 alpha-1,3/1,6-mannosyltransferase	Alg2	Chr5 q22	ALG2, alpha-1,3/1,6-mannosyltransferase	0.0256804	0.00965986	0.00784964	0.00674747	0.0446134	0.502248	0.0226801	0.0382325	0.00252902	0.0223046	15	1	8.01004718172814e-06	0.000386454	9.96165	0.764982	0.840552	0.478538	1.00481	2.00085	0.0454084	0.852814
310664	229589	229589_310664	Prune1	Chr3 cM	Chr3:95160985-95189387(-)	prune exopolyphosphatase	Prune1	Chr2 q34	prune exopolyphosphatase 1	0.0475245	0.0178853	0.00787956	0.01247	0.082579	0.502248	0.0412171	0.0584033	0.00135859	0.0175888	16	1	0.00114207	0.00156445	18.7577	0.224923	0.341316	26.9074	1.36813	1.99464	0.0460826	0.852814
367315	64095	64095_367315	Gpr35	Chr1 cM	Chr1:92878587-92914113(+)	G protein-coupled receptor 35	Gpr35	Chr9 q36	G protein-coupled receptor 35	0.0493062	0.0185562	0.007881	0.0129367	0.0856756	0.502248	0.0424482	0.0580391	0.00336921	0.123169	15	1	6.90815929513855e-06	0.00141794	23.0937	0.0587628	0.118018	0.0957474	1.00096	1.52673	0.126827	0.958933
288124	58998	58998_288124	Nectin3	Chr16 cM	Chr16:46208069-46318888(-)	nectin cell adhesion molecule 3	Nectin3	Chr11 q21	nectin cell adhesion molecule 3	-0.106322	0.0400377	0.00791786	-0.184795	-0.0278498	0.502248	-0.12397	-0.0927461	1.49226671298749e-06	0.0269131	16	1	0.0111848	0.00887549	28.5866	0.0181724	0.0444135	50.1702	2.00683	-0.0366696	0.970748	1
65033	100226	100226_65033	Stx12	Chr4 cM	Chr4:132581375-132611769(-)	syntaxin 12	Stx12	Chr5 q36	syntaxin 12	0.0233395	0.00878978	0.00792373	0.00611187	0.0405672	0.502248	0.0205088	0.0269919	0.00575175	0.023772	15	1	0	0.000342326	3.95551	0.995728	1	0	1	0.121849	0.903019	1
56822	12524	12524_56822	Cd86	Chr16 cM	Chr16:36424231-36486443(-)	CD86 antigen	Cd86	Chr11 q22	CD86 molecule	0.0673189	0.025363	0.0079493	0.0176083	0.117029	0.502248	0.0566976	0.099081	0.00595156	0.0298979	15	1	0	0.00293451	10.6116	0.716242	0.802617	0	1	0.75499	0.450255	1
362762	73828	73828_362762	Dcaf4	Chr12 cM	Chr12:83567240-83588694(+)	DDB1 and CUL4 associated factor 4	Dcaf4	Chr6 q31	DDB1 and CUL4 associated factor 4	0.0405154	0.0152658	0.00795434	0.010595	0.0704358	0.502248	0.03341	0.0479921	0.00202991	0.0694299	16	1	0	0.00109948	14.3579	0.49858	0.617618	0	1	-1.23473	0.216931	0.977001
79252	11504	11504_79252	Adamts1	Chr16 cM	Chr16:85590715-85600001(-)	ADAM metallopeptidase with thrombospondin type 1 motif 1	Adamts1	Chr11 q11	ADAM metallopeptidase with thrombospondin type 1 motif, 1	-0.152512	0.0574709	0.00796094	-0.265153	-0.0398709	0.502248	-0.170715	-0.114452	0.00358729	0.0180331	16	1	0.0398888	0.0189017	64.655	3.92702958317986e-08	3.13177594650418e-07	83.3503	6.00611	-0.851733	0.394362	0.995714
361410	234740	234740_361410	Tmem231	Chr8 cM	Chr8:112638639-112660445(-)	transmembrane protein 231	Tmem231	Chr19 q12	transmembrane protein 231	0.0362818	0.0137126	0.0081479	0.00940565	0.0631579	0.508437	0.0289236	0.0410023	0.00323773	0.0928008	15	1	7.96240891707244e-08	0.000756646	13.7847	0.465872	0.587971	0.00239811	1.00002	-0.338295	0.735141	1
361377	102093	102093_361377	Phkb	Chr8 cM	Chr8:86567588-86788005(+)	phosphorylase kinase beta	Phkb	Chr19 p11	phosphorylase kinase regulatory subunit beta	-0.0372705	0.0140863	0.00814825	-0.0648791	-0.0096618	0.508437	-0.0490002	-0.0303643	0.0026029	0.0332837	16	1	2.60529222069373e-06	0.000871705	25.4422	0.0443109	0.0933103	0.0733397	1.00073	-1.75246	0.0796948	0.920432
361652	100043597	100043597_361652	Srcap	Chr7 cM	Chr7:127111155-127160391(+)	Snf2-related CREBBP activator protein	Srcap	Chr1 q37	Snf2-related CREBBP activator protein	-0.0414229	0.0156579	0.00815691	-0.0721117	-0.0107341	0.508437	-0.0531991	-0.0353683	0.00431779	0.0265712	14	1	0	0.00105021	6.82943	0.910726	0.948844	0	1	-0.646677	0.517841	1
313493	242406	242406_313493	Rgp1	Chr4 cM	Chr4:43578735-43587487(+)	RAB6A GEF compex partner 1	Rgp1	Chr5 q22	RGP1 homolog, RAB6A GEF complex partner 1	-0.031857	0.0120546	0.00822444	-0.0554837	-0.00823032	0.509098	-0.0427058	-0.0264084	0.00400394	0.0293076	14	1	1.56192816486243e-05	0.000650827	13.3553	0.420757	0.544889	0.650487	1.00655	-1.13964	0.254438	0.981828
29271	12631	12631_29271	Cfl1	Chr19 cM	Chr19:5540483-5544059(+)	cofilin 1, non-muscle	Cfl1	Chr1 q43	cofilin 1	0.05288	0.0200124	0.00823286	0.0136565	0.0921035	0.509098	0.0304411	0.0586185	0.00673758	0.0180616	14	1	0.00226893	0.00193539	21.156	0.069899	0.135883	51.8693	2.07768	0.177469	0.85914	1
298510	230721	230721_298510	Pabpc4	Chr4 cM	Chr4:123172722-123192718(+)	poly(A) binding protein, cytoplasmic 4	Pabpc4	Chr5 q36	poly(A) binding protein, cytoplasmic 4	-0.0736284	0.0279058	0.0083282	-0.128323	-0.0189341	0.511299	-0.0827859	-0.0559589	0.00307156	0.0373527	11	1	0.0037079	0.00364837	18.5604	0.0462151	0.0967177	46.9001	1.88324	1.20384	0.228653	0.977001
500247	72103	72103_500247	Aplf	Chr6 cM	Chr6:87605406-87649175(-)	aprataxin and PNKP like factor	Aplf	Chr4 q34	aprataxin and PNKP like factor	0.0617437	0.0234035	0.00833408	0.0158737	0.107614	0.511299	0.0449767	0.0751038	0.00147154	0.0295836	16	1	0.00220398	0.00275281	21.4764	0.122285	0.212604	29.9405	1.42736	2.13036	0.033142	0.812032
362477	58175	58175_362477	Rgs20	Chr1 cM	Chr1:4979799-5140508(-)	regulator of G-protein signaling 20	Rgs20	Chr5 q12	regulator of G-protein signaling 20	-0.102842	0.0390409	0.00843295	-0.179361	-0.0263237	0.513612	-0.118034	-0.0711669	0.00192582	0.0235876	15	1	0.0157254	0.00843466	48.715	1.00042215878113e-05	5.51648213032072e-05	78.2698	4.60189	-0.320921	0.74827	1
64203	12036	12036_64203	Bcat2	Chr7 cM	Chr7:45219773-45239134(+)	branched chain aminotransferase 2, mitochondrial	Bcat2	Chr1 q22	branched chain amino acid transaminase 2	-0.0516957	0.01963	0.00845082	-0.0901698	-0.0132216	0.513612	-0.0663573	-0.0441821	0.00549083	0.0355375	16	1	0	0.00167859	12.5127	0.639877	0.741404	0	1	-0.43693	0.662162	1
311372	214585	214585_311372	Spg11	Chr2 cM	Chr2:121884001-121948867(-)	SPG11, spatacsin vesicle trafficking associated	Spg11	Chr3 q35	SPG11 vesicle trafficking associated, spatacsin	-0.0312816	0.0118819	0.00847066	-0.0545696	-0.0079935	0.513612	-0.0389952	-0.0257582	0.00408609	0.0670513	15	1	0	0.00055289	10.5647	0.719845	0.805149	0	1	0.3014	0.76311	1
NA	69581	69581_NA	Rhou	Chr8 cM	Chr8:124380668-124390623(+)	ras homolog family member U	NA	NA	NA	0.0704803	0.0267847	0.0085043	0.0179832	0.122977	0.513653	0.0551583	0.0821483	0.000813448	0.0298621	14	1	0.00316366	0.00351645	21.8726	0.057368	0.115679	37.3061	1.59505	-1.21139	0.225747	0.977001
362733	14009	14009_362733	Etv1	Chr12 cM	Chr12:38829655-38920484(+)	ets variant 1	Etv1	Chr6 q21	ETS variant transcription factor 1	-0.0509546	0.0194098	0.00865965	-0.0889971	-0.0129122	0.521017	-0.0570325	-0.0429232	0.00414605	0.0313972	16	1	2.82463799383523e-06	0.00161234	16.7826	0.332027	0.458971	0.0413713	1.00041	0.295901	0.767305	1
360956	100855	100855_360956	Tbc1d14	Chr5 cM	Chr5:36647948-36743611(-)	TBC1 domain family, member 14	Tbc1d14	Chr14 q21	TBC1 domain family, member 14	0.0264003	0.0100618	0.00869508	0.00667954	0.046121	0.521136	0.0228811	0.032071	0.00316651	0.0403665	16	1	1.00088279988986e-06	0.000451705	12.8227	0.61599	0.720752	0.0577154	1.00058	-0.420141	0.674383	1
29491	16443	16443_29491	Itsn1	Chr16 cM	Chr16:91526198-91717479(+)	intersectin 1 (SH3 domain protein 1A)	Itsn1	Chr11 q11	intersectin 1	-0.0296401	0.0113079	0.00876263	-0.0518033	-0.00747697	0.521178	-0.0344588	-0.0226426	0.0061066	0.076034	16	1	0	0.00054068	4.79158	0.993749	1	0	1	0.342563	0.731928	1
685634	80284	80284_685634	Smim12	Chr4 cM	Chr4:127137577-127141602(+)	small integral membrane protein 12	Smim12	Chr5 q36	small integral membrane protein 12	-0.0311757	0.0118964	0.00877736	-0.0544921	-0.00785924	0.521178	-0.034252	-0.0227303	0.00481359	0.125878	16	1	0	0.00060112	9.79649	0.832342	0.892786	0	1	0.191838	0.847869	1
500974	235184	235184_500974	Msantd2	Chr9 cM	Chr9:37400317-37435921(+)	Myb/SANT-like DNA-binding domain containing 2	Msantd2	Chr8 q22	Myb/SANT DNA binding domain containing 2	-0.0504883	0.0192712	0.00879612	-0.0882593	-0.0127174	0.521178	-0.0589892	-0.0368512	0.00266451	0.264582	14	1	0	0.00185078	12.9341	0.452911	0.575858	0	1	0.466094	0.641148	1
295518	27278	27278_295518	Clnk	Chr5 cM	Chr5:38863805-39034155(-)	cytokine-dependent hematopoietic cell linker	Clnk	Chr14 q21	cytokine-dependent hematopoietic cell linker	0.114796	0.0438526	0.00885094	0.028846	0.200745	0.52244	0.0804212	0.14347	0.000788572	0.0369928	13	1	0.00819927	0.00765255	28.9277	0.00403849	0.0122938	56.013	2.2734	0.335508	0.737242	1
361118	70564	70564_361118	Prxl2a	Chr14 cM	Chr14:40715697-40735745(-)	peroxiredoxin like 2A	Prxl2a	Chr16 p14	peroxiredoxin like 2A	0.0364955	0.0139653	0.00896737	0.00912399	0.063867	0.525361	0.0312484	0.0479254	0.00372384	0.0392331	15	1	0	0.000828365	7.46628	0.915241	0.951828	0	1	-0.189126	0.849994	1
293847	75590	75590_293847	Dusp9	ChrX cM	ChrX:72683025-72687120(+)	dual specificity phosphatase 9	Dusp9	ChrX	dual specificity phosphatase 9	0.048851	0.0187028	0.00900253	0.0121941	0.0855078	0.525361	0.0423175	0.0644739	0.00661527	0.0783674	15	1	0	0.00149697	11.7582	0.62571	0.729022	0	1	0.925163	0.354881	0.98781
308392	97387	97387_308392	Strn4	Chr7 cM	Chr7:16549814-16574856(+)	striatin, calmodulin binding protein 4	Strn4	Chr1 q21	striatin 4	0.0621796	0.0238097	0.00901391	0.0155135	0.108846	0.525361	0.0493526	0.0723336	0.00198248	0.0288052	16	1	0.00584367	0.00316875	66.3876	1.94925010731417e-08	1.60970664664953e-07	79.1181	4.78883	-0.869855	0.38438	0.993486
500973	56857	56857_500973	Slc37a2	Chr9 cM	Chr9:37140445-37166709(-)	solute carrier family 37 (glycerol-3-phosphate transporter), member 2	Slc37a2	Chr8 q22	solute carrier family 37 member 2	0.0448461	0.0171795	0.00904264	0.0111748	0.0785173	0.525361	0.0218109	0.0504448	0.00386266	0.561864	15	1	8.080419222331e-08	0.00174534	22.0457	0.0776799	0.14778	0.000902068	1.00001	0.243654	0.807499	1
NA	328479	328479_NA	NA	NA	NA	NA	NA	NA	NA	-0.0762954	0.0292468	0.00908932	-0.133618	-0.0189727	0.525361	-0.103903	-0.0544017	0.00116542	0.0418963	13	1	0.00134404	0.00326456	9.53925	0.656311	0.754671	12.9608	1.14891	0.168274	0.866368	1
155423	11750	11750_155423	Anxa7	Chr14 cM	Chr14:20505328-20530201(-)	annexin A7	Anxa7	Chr15 p16	annexin A7	0.0378213	0.0145011	0.0091027	0.00939973	0.0662429	0.525361	0.0321236	0.0460338	0.00152765	0.0300594	15	1	0.000890656	0.00102531	20.5346	0.114168	0.201205	33.2117	1.49727	0.674932	0.499719	1
56084	15239	15239_56084	Hgs	Chr11 cM	Chr11:120358461-120374805(+)	HGF-regulated tyrosine kinase substrate	Hgs	Chr10 q32.3	hepatocyte growth factor-regulated tyrosine kinase substrate	0.0388805	0.0149214	0.00916911	0.00963504	0.0681259	0.527241	0.0291217	0.0442169	0.0021745	0.0489913	16	1	0.000894708	0.00107942	23.8636	0.0674454	0.131936	31.2238	1.45399	-1.98712	0.0469088	0.854917
25700	15925	15925_25700	Ide	Chr19 cM	Chr19:37246142-37340010(-)	insulin degrading enzyme	Ide	Chr1 q53	insulin degrading enzyme	0.0350682	0.0134711	0.00923532	0.00866534	0.0614711	0.529096	0.0276601	0.0419213	0.00433521	0.0568975	16	1	7.26207412068482e-07	0.000781974	20.9452	0.138591	0.234746	0.0230532	1.00023	0.327462	0.743319	1
304695	227449	227449_304695	Zcchc2	Chr1 cM	Chr1:105918136-105961804(+)	zinc finger, CCHC domain containing 2	Zcchc2	Chr13 p11	zinc finger CCHC-type containing 2	-0.048248	0.0185614	0.00933931	-0.0846275	-0.0118684	0.533094	-0.0550133	-0.0394697	0.000843816	0.0302094	15	1	0.00159064	0.0017391	25.9131	0.0265534	0.0610386	36.4797	1.5743	-0.831407	0.405744	0.995714
303165	319475	319475_303165	Zfp672	Chr11 cM	Chr11:58205940-58221165(-)	zinc finger protein 672	Zfp672	Chr10 q22	zinc finger protein 672	0.0328432	0.0126485	0.0094149	0.0080526	0.0576338	0.535447	0.0266625	0.0386011	0.0028615	0.094378	16	1	0	0.000740186	13.8772	0.534866	0.650468	0	1	-0.119846	0.904605	1
304735	66343	66343_304735	Tmem177	Chr1 cM	Chr1:119835620-119840913(-)	transmembrane protein 177	Tmem177	Chr13 q11	transmembrane protein 177	0.0696954	0.0268587	0.009462	0.0170534	0.122337	0.535527	0.0363376	0.0793446	0.00322066	0.0333832	16	1	0.00478084	0.0039306	29.369	0.0144118	0.0364991	49.5918	1.9838	0.303583	0.761446	1
502710	231051	231051_502710	Kmt2c	Chr5 cM	Chr5:25476796-25703781(-)	lysine (K)-specific methyltransferase 2C	Kmt2c	Chr4 q11	lysine methyltransferase 2C	-0.0398255	0.0153526	0.00948504	-0.069916	-0.00973498	0.535527	-0.0532901	-0.0263143	0.00133245	0.0594012	13	1	0.000380739	0.000940875	8.56164	0.739846	0.821272	13.2551	1.15281	0.924378	0.35529	0.98781
117556	64176	64176_117556	Sv2b	Chr7 cM	Chr7:74764642-74959010(-)	synaptic vesicle glycoprotein 2b	Sv2b	Chr1 q31	synaptic vesicle glycoprotein 2b	0.0308761	0.0119145	0.00955667	0.00752408	0.054228	0.537623	0.0259691	0.0339444	0.00521464	0.0492059	15	1	1.27130149675063e-07	0.000583181	14.4142	0.419328	0.543626	0.00518492	1.00005	-0.603939	0.545884	1
NA	381983	381983_NA	Lmtk3	Chr7 cM	Chr7:45433162-45453568(+)	lemur tyrosine kinase 3	NA	NA	NA	-0.0716614	0.0277301	0.00975911	-0.126011	-0.0173115	0.54475	-0.0866859	-0.0369663	0.00521151	0.015304	14	1	0.0039504	0.00358843	24.0719	0.030475	0.0684381	52.0112	2.08382	-2.50189	0.0123534	0.695899
24188	11668	11668_24188	Aldh1a1	Chr19 cM	Chr19:20470079-20620829(+)	aldehyde dehydrogenase family 1, subfamily A1	Aldh1a1	Chr1 q51	aldehyde dehydrogenase 1 family, member A1	-0.0693696	0.026849	0.00977499	-0.121993	-0.0167464	0.54475	-0.0820654	-0.0574013	0.000197401	0.0891898	16	1	0.00177218	0.00334566	21.1776	0.131251	0.225128	17.0067	1.20492	0.586407	0.557602	1
497990	217151	217151_497990	Arl5c	Chr11 cM	Chr11:97880404-97887007(-)	ADP-ribosylation factor-like 5C	Arl5c	Chr10 q31	ADP-ribosylation factor like GTPase 5C	0.144029	0.0557555	0.00978823	0.0347501	0.253308	0.54475	0.120283	0.200533	5.64758890298688e-05	0.0516872	11	1	0.00984472	0.0131484	15.2114	0.124544	0.215809	37.2942	1.59475	0.8057	0.420416	0.995808
81745	18607	18607_81745	Pdpk1	Chr17 cM	Chr17:24292654-24369898(-)	3-phosphoinositide dependent protein kinase 1	Pdpk1	Chr10 q12	3-phosphoinositide dependent protein kinase-1	-0.0279875	0.0108651	0.00999767	-0.0492827	-0.00669231	0.553654	-0.0320479	-0.0232453	0.00378217	0.0445246	16	1	0	0.000499071	9.98831	0.820475	0.884195	0	1	-0.0541301	0.956832	1
307403	12978	12978_307403	Csf1r	Chr18 cM	Chr18:61238644-61264211(+)	colony stimulating factor 1 receptor	Csf1r	Chr18	colony stimulating factor 1 receptor	0.0344113	0.013363	0.0100208	0.00822022	0.0606024	0.553654	0.0265594	0.0467393	0.00333871	0.0415567	15	1	0.00013761	0.000777089	15.7774	0.327159	0.453802	4.87296	1.05123	-1.43784	0.15048	0.958933
309957	17258	17258_309957	Mef2a	Chr7 cM	Chr7:66880911-67022606(-)	myocyte enhancer factor 2A	Mef2a	Chr1 q22	myocyte enhancer factor 2a	0.0300225	0.011664	0.0100548	0.00716142	0.0528836	0.553654	0.0240859	0.0344643	0.0041177	0.09284	16	1	3.25554928529684e-06	0.000588145	14.9855	0.452462	0.575568	0.132889	1.00133	0.38415	0.700868	1
499241	56788	56788_499241	Scube2	Chr7 cM	Chr7:109397897-109464886(-)	signal peptide, CUB domain, EGF-like 2	Scube2	Chr1 q33	signal peptide, CUB domain and EGF like domain containing 2	0.152266	0.0592286	0.0101457	0.0361803	0.268352	0.556693	0.10449	0.18402	0.00429607	0.0346116	14	1	0.0219447	0.0171977	30.1584	0.0044683	0.0134316	63.3475	2.72833	4.16755	3.07894103822151e-05	0.0599739
314642	56371	56371_314642	Fzr1	Chr10 cM	Chr10:81202713-81214204(-)	fizzy and cell division cycle 20 related 1	Fzr1	Chr7 q11	fizzy and cell division cycle 20 related 1	0.0549046	0.0213856	0.0102476	0.0129896	0.0968196	0.560307	0.0443977	0.0671825	0.00192088	0.0373249	16	1	0.00292711	0.00243211	30.6404	0.00981059	0.0262542	48.9285	1.95804	-1.42589	0.1539	0.958933
65034	68070	68070_65034	Pdzd2	Chr15 cM	Chr15:12359797-12740010(-)	PDZ domain containing 2	Pdzd2	Chr2 q16	PDZ domain containing 2	-0.073841	0.0287937	0.0103329	-0.130276	-0.0174064	0.563001	-0.0844887	-0.0519043	0.00259832	0.0328544	15	1	0.00642085	0.00440353	36.1392	0.000994532	0.00358496	61.2582	2.58119	0.974354	0.329881	0.98781
117280	51810	51810_117280	Hnrnpu	Chr1 cM	Chr1:178148673-178165362(-)	heterogeneous nuclear ribonucleoprotein U	Hnrnpu	Chr13 q25	heterogeneous nuclear ribonucleoprotein U	-0.039425	0.0153865	0.0103979	-0.069582	-0.00926798	0.563027	-0.0452729	-0.0263259	0.00231575	0.0297182	14	1	0.000845558	0.00108495	18.361	0.144288	0.242184	29.7964	1.42443	-0.232329	0.816283	1
299521	73582	73582_299521	Camkmt	Chr17 cM	Chr17:85397989-85766017(+)	calmodulin-lysine N-methyltransferase	Camkmt	Chr6 q12	calmodulin-lysine N-methyltransferase	-0.0677132	0.0264478	0.0104596	-0.11955	-0.0158764	0.563027	-0.0805567	-0.0527597	0.00183035	0.0382867	14	1	0.00352223	0.00346145	21.2485	0.0681564	0.133027	43.1584	1.75928	0.742504	0.457782	1
497900	66089	66089_497900	Rmnd5b	Chr11 cM	Chr11:51514500-51526723(-)	required for meiotic nuclear division 5 homolog B	Rmnd5b	Chr10 q22	required for meiotic nuclear division 5 homolog B	0.0681207	0.0266218	0.0105025	0.0159429	0.120298	0.563027	0.0379775	0.0765658	0.00393053	0.0263256	16	1	0.00596792	0.0039819	38.7205	0.000705426	0.00264246	63.6254	2.74917	-0.336021	0.736855	1
311215	14043	14043_311215	Ext2	Chr2 cM	Chr2:93525978-93652913(-)	exostosin glycosyltransferase 2	Ext2	Chr3 q31	exostosin glycosyltransferase 2	0.0338029	0.0132134	0.0105207	0.00790513	0.0597007	0.563027	0.024645	0.0436565	0.00588009	0.075604	16	1	3.29500667636275e-06	0.000772013	10.8819	0.760921	0.837479	0.10351	1.00104	-0.527953	0.597532	1
307821	17463	17463_307821	Psmd7	Chr8 cM	Chr8:108307013-108315096(-)	proteasome (prosome, macropain) 26S subunit, non-ATPase, 7	Psmd7	Chr19 q12	proteasome 26S subunit, non-ATPase 7	0.0351885	0.0137599	0.0105481	0.0082196	0.0621573	0.563027	0.0191287	0.0439299	0.00168686	0.0996759	16	1	0.000846075	0.000937188	20.8365	0.142134	0.239392	33.792	1.51039	0.415678	0.677646	1
498580	69069	69069_498580	Tmem273	Chr14 cM	Chr14:32507920-32539941(+)	transmembrane protein 273	Tmem273	Chr16 p16	transmembrane protein 273	0.109823	0.0429643	0.0105838	0.0256147	0.194032	0.563027	0.0829251	0.140121	0.00336836	0.049783	13	1	0.0058503	0.00746643	17.2032	0.142114	0.239386	33.887	1.51256	1.62145	0.10492	0.934416
298686	56036	56036_298686	Ccnl2	Chr4 cM	Chr4:155896946-155909000(+)	cyclin L2	Ccnl2	Chr5 q36	cyclin L2	-0.0545772	0.0213521	0.0105863	-0.0964265	-0.012728	0.563027	-0.0774977	-0.0334561	0.000826959	0.0583998	14	1	0.000883416	0.00190627	12.4916	0.4878	0.607625	15.3292	1.18104	NA	NA	NA
170633	14174	14174_170633	Fgf3	Chr7 cM	Chr7:144392349-144397085(+)	fibroblast growth factor 3	Fgf3	Chr1 q42	fibroblast growth factor 3	0.0172743	0.00676995	0.0107227	0.00400541	0.0305431	0.566679	-0.00105667	0.0185174	0.00748359	0.969613	12	1	0	0.000702329	11.3301	0.416036	0.540617	0	1	-0.387529	0.698364	1
308821	75985	75985_308821	Rab30	Chr7 cM	Chr7:92390845-92493743(+)	RAB30, member RAS oncogene family	Rab30	Chr1 q32	RAB30, member RAS oncogene family	-0.118349	0.0464009	0.0107544	-0.209293	-0.0274051	0.566679	-0.140704	-0.0889883	0.00104708	0.0298283	15	1	0.0251645	0.0120272	82.0106	1.19688794001848e-11	1.39395401863288e-10	87.2788	7.86087	0.0377853	0.969859	1
302656	333605	333605_302656	Frmpd4	ChrX cM	ChrX:166254305-167360227(-)	FERM and PDZ domain containing 4	Frmpd4	ChrX q13	FERM and PDZ domain containing 4	0.0447956	0.0175658	0.0107673	0.0103673	0.0792239	0.566679	0.0314601	0.0523516	0.00244717	0.0926744	12	1	0.000238073	0.00133726	15.0053	0.182257	0.290577	6.31612	1.06742	-1.76275	0.0779427	0.917018
362782	13116	13116_362782	Cyp46a1	Chr12 cM	Chr12:108300640-108328493(+)	cytochrome P450, family 46, subfamily a, polypeptide 1	Cyp46a1	Chr6 q32	cytochrome P450, family 46, subfamily a, polypeptide 1	0.029825	0.0117005	0.0108021	0.00689245	0.0527576	0.566679	0.0214603	0.0342981	0.00365417	0.145696	15	1	0	0.000545324	15.2413	0.361862	0.489955	0	1	-1.25985	0.207723	0.97533
297797	108664	108664_297797	Atp6v1h	Chr1 cM	Chr1:5153201-5233438(+)	ATPase, H+ transporting, lysosomal V1 subunit H	Atp6v1h	Chr5 q12	ATPase H+ transporting V1 subunit H	0.0643104	0.0252454	0.0108526	0.0148303	0.11379	0.566679	0.0372209	0.0717119	0.00646118	0.0278318	16	1	0.00614747	0.00346237	64.0209	5.06909769749496e-08	3.97542775138722e-07	78.9201	4.74385	0.370086	0.711318	1
362952	55944	55944_362952	Eif3d	Chr15 cM	Chr15:77843201-77855006(-)	eukaryotic translation initiation factor 3, subunit D	Eif3d	Chr7 q34	eukaryotic translation initiation factor 3, subunit D	0.0282183	0.0110903	0.0109462	0.00648169	0.0499549	0.566679	0.0254787	0.0322823	0.00432222	0.0348707	15	1	0	0.000536664	6.46071	0.953511	0.978425	0	1	-0.137876	0.890338	1
293166	233752	233752_293166	Insc	Chr7 cM	Chr7:114342931-114449615(+)	INSC spindle orientation adaptor protein	Insc	Chr1 q34	INSC, spindle orientation adaptor protein	0.0994706	0.0391319	0.0110241	0.0227736	0.176168	0.566679	0.0840706	0.125057	0.000570231	0.0423146	15	1	0.00580647	0.00670415	23.5039	0.0525482	0.107688	36.1429	1.566	2.24228	0.0249431	0.779452
306007	219158	219158_306007	Ccar2	Chr14 cM	Chr14:70375613-70391260(-)	cell cycle activator and apoptosis regulator 2	Ccar2	Chr15 p11	cell cycle and apoptosis regulator 2	0.0271821	0.0107	0.0110728	0.00621057	0.0481537	0.566679	0.0225887	0.0336311	0.00303722	0.0440218	15	1	0	0.000527152	10.0134	0.7612	0.837637	0	1	0.459694	0.645736	1
362896	20852	20852_362896	Stat6	Chr10 cM	Chr10:127478855-127496826(+)	signal transducer and activator of transcription 6	Stat6	Chr7 q22	signal transducer and activator of transcription 6	0.0408981	0.01611	0.0111274	0.00932299	0.0724731	0.566679	0.0351968	0.0506246	0.00621863	0.0333906	15	1	0	0.0012191	10.6638	0.712218	0.799548	0	1	0.553304	0.580055	1
114613	114479	114479_114613	Slc5a5	Chr8 cM	Chr8:71335533-71345401(-)	solute carrier family 5 (sodium iodide symporter), member 5	Slc5a5	Chr16 p14	solute carrier family 5 member 5	0.0563678	0.0222092	0.0111476	0.0128386	0.0998971	0.566679	0.0481878	0.0613171	0.00620734	0.0664411	15	1	4.51658282005953e-06	0.00218065	13.8859	0.458244	0.580744	0.0465841	1.00047	-0.803373	0.421759	0.996356
116724	13823	13823_116724	Epb41l3	Chr17 cM	Chr17:69382678-69596984(+)	erythrocyte membrane protein band 4.1 like 3	Epb41l3	Chr9 q38	erythrocyte membrane protein band 4.1-like 3	-0.0356207	0.0140366	0.0111581	-0.0631318	-0.00810952	0.566679	-0.0401608	-0.0250979	0.00391512	0.0818463	15	1	8.30182717044891e-05	0.000841486	15.3287	0.35606	0.483909	2.62142	1.02692	1.92477	0.0542585	0.859425
100359967	434377	434377_100359967	Zfp560	Chr9 cM	Chr9:20256432-20296473(-)	zinc finger protein 560	Zfp560	Chr8	zinc finger protein 560	-0.0544357	0.0214526	0.0111651	-0.0964819	-0.0123894	0.566679	-0.0632583	-0.0459629	0.00657034	0.0552199	14	1	0	0.00190949	6.65317	0.91913	0.954344	0	1	0.131632	0.895275	1
29714	19276	19276_29714	Ptprn2	Chr12 cM	Chr12:116449340-117240469(+)	protein tyrosine phosphatase receptor type N polypeptide 2	Ptprn2	Chr6 q33	protein tyrosine phosphatase, receptor type N2	0.0266978	0.0105225	0.0111739	0.00607409	0.0473215	0.566679	0.0229879	0.0316792	0.00563	0.0385093	16	1	0	0.000465722	16.0323	0.37991	0.507121	0	1	1.03619	0.300116	0.984978
60418	56209	56209_60418	Gde1	Chr7 cM	Chr7:118287781-118304961(-)	glycerophosphodiester phosphodiesterase 1	Gde1	Chr1	glycerophosphodiester phosphodiesterase 1	0.0660732	0.026046	0.0111874	0.015024	0.117122	0.566679	0.046079	0.0742213	4.4148497949897e-05	0.0231555	16	1	0.00743337	0.00382165	63.88	5.36449197546132e-08	4.18183484010074e-07	78.5093	4.65317	-0.44181	0.658627	1
NA	226562	226562_NA	Prrc2c	Chr1 cM	Chr1:162499354-162568125(-)	proline-rich coiled-coil 2C	NA	NA	NA	-0.049944	0.019691	0.0112005	-0.0885377	-0.0113503	0.566679	-0.0712857	-0.035274	4.02081536865111e-05	0.0736007	12	1	0.000930985	0.00153064	10.2704	0.506242	0.624457	24.076	1.31711	0.243698	0.807465	1
100910751	212508	212508_100910751	Mtg1	Chr7 cM	Chr7:139717477-139730699(+)	mitochondrial ribosome-associated GTPase 1	Mtg1	Chr1	mitochondrial ribosome-associated GTPase 1	-0.0514445	0.0203118	0.0113174	-0.0912549	-0.0116341	0.570743	-0.0586172	-0.0310015	0.00555809	0.0280361	15	1	0.00199691	0.00212232	20.845	0.10567	0.189532	39.6274	1.65638	-0.318996	0.74973	1
301062	208194	208194_301062	Exog	Chr9 cM	Chr9:119274026-119294584(+)	exo/endonuclease G	Exog	Chr8 q32	exo/endonuclease G	0.0608442	0.0240532	0.0114203	0.0137008	0.107988	0.573092	0.048555	0.0691224	0.00319559	0.0362711	16	1	0.003848	0.00311274	29.7491	0.0128592	0.0331214	50.5462	2.02209	-0.362543	0.716946	1
192204	98878	98878_192204	Ehd4	Chr2 cM	Chr2:119919958-119985028(-)	EH-domain containing 4	Ehd4	Chr3 q35	EH-domain containing 4	0.0612102	0.0242148	0.0114778	0.0137502	0.10867	0.573092	0.0463632	0.0717688	0.00384417	0.0338503	16	1	0.00384929	0.0031961	31.0909	0.00854219	0.0233614	50.0542	2.00217	1.85552	0.0635216	0.887278
NA	381062	381062_NA	Ermard	Chr17 cM	Chr17:15261813-15310307(+)	ER membrane associated RNA degradation	NA	NA	NA	-0.0600653	0.0237654	0.0114901	-0.106645	-0.013486	0.573092	-0.0759408	-0.0379054	0.0030915	0.0476509	14	1	0.00192543	0.00268609	18.3389	0.145071	0.243314	28.9881	1.40821	-0.395149	0.692733	1
299714	320091	320091_299714	Ano4	Chr10 cM	Chr10:88784856-89180624(-)	anoctamin 4	Ano4	Chr7 q13	anoctamin 4	0.0724776	0.0286837	0.0115111	0.0162586	0.128697	0.573092	0.0359191	0.0848423	0.00554761	0.0680243	16	1	0.00527036	0.00431799	28.8356	0.0168868	0.0418027	51.7363	2.07195	1.91954	0.0549164	0.859476
29214	22154	22154_29214	Tubb5	Chr17 cM	Chr17:36144812-36149193(-)	tubulin, beta 5 class I	Tubb5	Chr20 p12	tubulin, beta 5 class I	0.0510396	0.0202085	0.0115484	0.0114317	0.0906475	0.573118	0.0312307	0.0583379	0.00591922	0.0288676	16	1	0.00311769	0.00220948	32.0814	0.00627586	0.0180237	59.3521	2.46015	0.535061	0.592608	1
361230	621976	621976_361230	Tmem170b	Chr13 cM	Chr13:41759383-41794831(+)	transmembrane protein 170B	Tmem170b	Chr17 p12	transmembrane protein 170B	-0.0593624	0.0235271	0.0116311	-0.105475	-0.01325	0.574442	-0.0698627	-0.0477478	0.00248663	0.0385802	15	1	0.00522585	0.00298418	68.9894	2.94007888637699e-09	2.68711139509752e-08	79.0966	4.7839	-0.705558	0.480463	1
114636	22793	22793_114636	Zyx	Chr6 cM	Chr6:42326564-42337147(+)	zyxin	Zyx	Chr4 q24	zyxin	0.0394647	0.0156527	0.0116931	0.00878599	0.0701434	0.574442	0.0342227	0.0517621	0.00178975	0.0951758	15	1	0	0.00107469	8.96402	0.833349	0.89325	0	1	0.257841	0.796529	1
498024	70382	70382_498024	Kctd2	Chr11 cM	Chr11:115310954-115322100(+)	potassium channel tetramerisation domain containing 2	Kctd2	Chr10 q32.1	potassium channel tetramerization domain containing 2	0.0394306	0.0156514	0.0117587	0.00875444	0.0701067	0.574442	0.0291196	0.0512379	0.00197152	0.0399097	15	1	0.000520641	0.00114093	16.8116	0.266355	0.387798	15.129	1.17826	-0.303284	0.761673	1
100125385	223658	223658_100125385	Mroh1	Chr15 cM	Chr15:76264638-76337239(+)	maestro heat-like repeat family member 1	Mroh1	Chr7	maestro heat-like repeat family member 1	0.0317678	0.0126127	0.0117785	0.00704734	0.0564883	0.574442	0.0267265	0.0371599	0.00452559	0.219535	13	1	1.34862240091734e-06	0.000700834	20.2857	0.0618704	0.123148	0.0499804	1.0005	-0.673503	0.500627	1
292409	14293	14293_292409	Fpr1	Chr17 cM	Chr17:18096733-18104201(-)	formyl peptide receptor 1	Fpr1	Chr1 q12	formyl peptide receptor 1	0.0668729	0.0265767	0.0118619	0.0147836	0.118962	0.574442	0.059801	0.103096	0.010245	0.0274426	14	1	0	0.00299587	12.9037	0.455278	0.578065	0	1	2.90392	0.00368525	0.517363
170538	18753	18753_170538	Prkcd	Chr14 cM	Chr14:30317311-30348167(-)	protein kinase C, delta	Prkcd	Chr16 p16	protein kinase C, delta	-0.10316	0.0410045	0.0118758	-0.183527	-0.0227924	0.574442	-0.1207	-0.0615558	0.00485945	0.0618074	16	1	0.0116527	0.00875756	38.8187	0.000682063	0.00256234	58.0671	2.38476	-0.804424	0.421152	0.995874
362945	378937	378937_362945	Lrrc24	Chr15 cM	Chr15:76599476-76606373(-)	leucine rich repeat containing 24	Lrrc24	Chr7 q34	leucine rich repeat containing 24	0.0515176	0.0204823	0.0118958	0.011373	0.0916623	0.574442	0.0261716	0.0588426	0.00604515	0.043215	16	1	0.00254848	0.00226634	25.6508	0.0418569	0.088948	45.113	1.82192	1.11275	0.265814	0.981828
362087	98766	98766_362087	Ubac1	Chr2 cM	Chr2:25888555-25911759(-)	ubiquitin associated domain containing 1	Ubac1	Chr3 p13	UBA domain containing 1	0.0401129	0.01595	0.0119061	0.00885146	0.0713743	0.574442	0.030086	0.0487861	0.00298697	0.0434679	16	1	0.0014787	0.00133755	29.2312	0.0150166	0.0377718	45.174	1.82395	0.22122	0.824921	1
362252	19018	19018_362252	Scand1	Chr2 cM	Chr2:156153766-156154624(-)	SCAN domain-containing 1	Scand1	Chr3 q42	SCAN domain-containing 1	-0.0430064	0.017102	0.0119131	-0.0765256	-0.00948721	0.574442	-0.0503511	-0.0260352	0.00167102	0.150679	16	1	0.00051978	0.00116695	13.1368	0.59173	0.700147	12.3917	1.14144	2.19979	0.0278217	0.780504
309860	109205	109205_309860	Sobp	Chr10 cM	Chr10:42878496-43050526(-)	sine oculis binding protein	Sobp	Chr20 q13	sine oculis binding protein homolog	-0.0413914	0.0164701	0.0119665	-0.0736722	-0.00911069	0.574442	-0.0486227	-0.0269292	0.00434456	0.0509573	16	1	0.000941311	0.0012981	17.7373	0.276727	0.399355	24.5189	1.32484	-1.02852	0.303707	0.984978
282584	210376	210376_282584	Mtmr9	Chr14 cM	Chr14:63757100-63781402(-)	myotubularin related protein 9	Mtmr9	Chr15 p12	myotubularin related protein 9	0.029203	0.0116243	0.0119971	0.00641974	0.0519863	0.574442	0.0227656	0.0336687	0.00554948	0.107115	16	1	0	0.000594454	15.7649	0.397843	0.523604	0	1	-0.905937	0.364969	0.98781
170824	68428	68428_170824	Steap3	Chr1 cM	Chr1:120154137-120198810(-)	STEAP family member 3	Steap3	Chr13 q11	STEAP3 metalloreductase	0.0472371	0.0188074	0.0120175	0.0103754	0.0840989	0.574442	0.0426587	0.0528852	0.00524479	0.0983305	15	1	1.19115039462559e-06	0.0015806	15.3539	0.354396	0.482571	0.0176358	1.00018	-0.571764	0.567482	1
286972	72351	72351_286972	Ptar1	Chr19 cM	Chr19:23664793-23709032(+)	protein prenyltransferase alpha subunit repeat containing 1	Ptar1	Chr1 q51	protein prenyltransferase alpha subunit repeat containing 1	-0.0454237	0.0181041	0.0121064	-0.0809071	-0.00994029	0.576925	-0.0603122	-0.0395507	0.00594744	0.0407537	15	1	0	0.00136391	11.1986	0.670369	0.766172	0	1	-0.751331	0.452453	1
282546	239985	239985_282546	Arid1b	Chr17 cM	Chr17:5044607-5397931(+)	AT-rich interaction domain 1B	Arid1b	Chr1 q11	AT-rich interaction domain 1B	-0.0434658	0.0173326	0.0121503	-0.0774371	-0.00949454	0.577251	-0.0494916	-0.0296612	0.00481018	0.0394796	14	1	0.00167527	0.0014724	23.3824	0.0373101	0.0811902	48.2821	1.93357	-0.103606	0.917482	1
310969	99899	99899_310969	Ifi44	Chr3 cM	Chr3:151436559-151455580(-)	interferon-induced protein 44	Ifi44	Chr2 q45	interferon-induced protein 44	-0.0720938	0.0287715	0.0122196	-0.128485	-0.0157027	0.578759	-0.0825988	-0.0571052	0.00633562	0.095322	14	1	0	0.00328646	10.531	0.650043	0.74951	0	1	-0.581853	0.560666	1
362810	210582	210582_362810	Coq10a	Chr10 cM	Chr10:128198965-128204849(-)	coenzyme Q10A	Coq10a	Chr7 q11	coenzyme Q10A	0.0268895	0.0107367	0.0122648	0.00584583	0.0479331	0.578759	0.0238031	0.0313411	0.00900144	0.0363692	15	1	0	0.000506988	5.39586	0.979505	0.995801	0	1	-0.335755	0.737055	1
289780	52513	52513_289780	Ddx56	Chr11 cM	Chr11:6208919-6217772(-)	DEAD box helicase 56	Ddx56	Chr14 q21	DEAD-box helicase 56	0.0500043	0.0199842	0.0123425	0.0108361	0.0891725	0.578759	0.0369213	0.0598453	0.00300619	0.0425482	15	1	0.00275654	0.00210963	32.5069	0.0033915	0.0105552	55.0527	2.22483	1.47698	0.13968	0.958933
315958	20842	20842_315958	Stag1	Chr9 cM	Chr9:100479762-100840597(+)	STAG1 cohesin complex component	Stag1	Chr8 q31	STAG1 cohesin complex component	-0.0541699	0.0216567	0.0123736	-0.0966162	-0.0117237	0.578759	-0.0637352	-0.0350213	0.00256632	0.0318438	16	1	0.00294093	0.0024666	26.4115	0.0339132	0.0750453	49.2585	1.97077	0.584878	0.55863	1
192357	105446	105446_192357	Gmpr2	Chr14 cM	Chr14:55909398-55916657(+)	guanosine monophosphate reductase 2	Gmpr2	Chr15 p13	guanosine monophosphate reductase 2	0.0324795	0.0129855	0.0123768	0.0070284	0.0579305	0.578759	0.0288173	0.0354417	0.00677364	0.0401351	16	1	0	0.000710355	9.09438	0.872531	0.920309	0	1	-1.13428	0.256677	0.981828
207123	234678	234678_207123	Phaf1	Chr8 cM	Chr8:105951779-105979685(+)	phagosome assembly factor 1	Phaf1	Chr19 q11	phagosome assembly factor 1	0.0285664	0.0114247	0.0124049	0.00617445	0.0509584	0.578759	0.0249133	0.0393238	0.00299524	0.0370924	15	1	9.18445095640704e-05	0.00059542	13.7488	0.468589	0.590283	4.50791	1.04721	0.775028	0.438323	0.99819
64154	56494	56494_64154	Gosr2	Chr11 cM	Chr11:103567675-103588724(-)	golgi SNAP receptor complex member 2	Gosr2	Chr10 q32.1	golgi SNAP receptor complex member 2	0.0251213	0.010064	0.0125546	0.00539626	0.0448464	0.582367	0.0175793	0.0288	0.00605248	0.114395	16	1	4.45457515831691e-05	0.000477307	12.2891	0.657029	0.755161	2.65626	1.02729	-0.441192	0.659074	1
503165	66251	66251_503165	Arfgap3	Chr15 cM	Chr15:83183940-83234448(-)	ADP-ribosylation factor GTPase activating protein 3	Arfgap3	Chr7 q34	ADP-ribosylation factor GTPase activating protein 3	0.0585978	0.0234758	0.012557	0.012586	0.104609	0.582367	0.0468269	0.0678609	0.00404799	0.0327102	16	1	0.00438749	0.00307389	31.3162	0.00796734	0.0220642	55.0574	2.22506	-1.08667	0.277183	0.981828
300776	78250	78250_300776	Iqch	Chr9 cM	Chr9:63328737-63509775(-)	IQ motif containing H	Iqch	Chr8 q24	IQ motif containing H	-0.047044	0.018869	0.0126602	-0.0840266	-0.0100614	0.584388	-0.0667474	-0.0433367	0.00765882	0.0997891	13	1	0	0.0022332	7.51985	0.821438	0.884988	0	1	-1.49649	0.134527	0.958933
298655	100198	100198_298655	H6pd	Chr4 cM	Chr4:150063932-150093480(-)	hexose-6-phosphate dehydrogenase (glucose 1-dehydrogenase)	H6pd	Chr5 q36	hexose-6-phosphate dehydrogenase (glucose 1-dehydrogenase)	-0.0382032	0.0153289	0.0126941	-0.0682472	-0.00815915	0.584388	-0.0459084	-0.0316789	0.00563945	0.13754	16	1	1.72891846601842e-06	0.000998276	12.6723	0.627591	0.73054	0.0357893	1.00036	0.507042	0.612125	1
117277	13854	13854_117277	Epn1	Chr7 cM	Chr7:5083234-5101177(+)	epsin 1	Epn1	Chr1 q12	Epsin 1	0.0256764	0.0103089	0.0127493	0.00547127	0.0458814	0.584388	0.0202672	0.0302668	0.00405895	0.0921321	15	1	4.49728787422244e-07	0.000406061	13.627	0.477854	0.598633	0.024484	1.00024	-1.04565	0.295725	0.982832
299625	16907	16907_299625	Lmnb2	Chr10 cM	Chr10:80737197-80754079(-)	lamin B2	Lmnb2	Chr7 q11	lamin B2	0.0435704	0.0174935	0.0127506	0.00928376	0.0778571	0.584388	0.0363637	0.0529557	0.000409838	0.108891	16	1	0.000694496	0.00144851	19.5198	0.191137	0.301254	15.349	1.18132	-1.0896	0.275888	0.981828
364298	219024	219024_364298	Pip4p1	Chr14 cM	Chr14:51164672-51168306(-)	phosphatidylinositol-4,5-bisphosphate 4-phosphatase 1	Pip4p1	Chr15 p14	phosphatidylinositol-4,5-bisphosphate 4-phosphatase 1	0.0454008	0.018245	0.012832	0.00964128	0.0811602	0.585276	0.0315613	0.0545623	0.00206052	0.0395934	15	1	0.0020722	0.00175105	31.6762	0.00445272	0.0133977	50.3701	2.01492	1.69006	0.0910159	0.923673
289419	74137	74137_289419	Nuak2	Chr1 cM	Chr1:132243864-132261226(+)	NUAK family, SNF1-like kinase, 2	Nuak2	Chr13 q13	NUAK family kinase 2	-0.056388	0.0226711	0.0128745	-0.100822	-0.0119535	0.585276	-0.0716197	-0.0330174	0.000315221	0.247127	16	1	0.000571804	0.00215755	13.183	0.588165	0.697093	6.55658	1.07017	1.83038	0.0671926	0.895027
360602	67684	67684_360602	Luc7l3	Chr11 cM	Chr11:94181899-94213196(-)	LUC7-like 3 (S. cerevisiae)	Luc7l3	Chr10 q26	LUC7-like 3 pre-mRNA splicing factor	-0.0489855	0.0197018	0.0129062	-0.0876004	-0.0103707	0.585276	-0.0584718	-0.0361827	0.00624617	0.0393317	16	1	0.00133056	0.0018885	22.5546	0.0940652	0.172368	25.3804	1.34013	-0.802678	0.422161	0.996356
689616	494504	494504_689616	Apcdd1	Chr18 cM	Chr18:63055398-63086886(+)	adenomatosis polyposis coli down-regulated 1	Apcdd1	Chr18 q12.1	APC down-regulated 1	0.100721	0.0405627	0.0130245	0.0212198	0.180222	0.585276	0.0735695	0.114065	0.00437841	0.0350451	15	1	0.0142901	0.00896754	43.0111	8.53220198222708e-05	0.000393481	69.0576	3.23181	0.234851	0.814325	1
NA	67184	67184_NA	Ndufa13	Chr8 cM	Chr8:70346830-70355208(-)	NADH:ubiquinone oxidoreductase subunit A13	NA	NA	NA	-0.0261045	0.0105143	0.0130371	-0.0467122	-0.00549678	0.585276	-0.0297832	-0.0178397	0.00429739	0.09639	14	1	8.22221234419679e-05	0.000436444	8.42413	0.814914	0.879784	4.68128	1.04911	0.614062	0.539174	1
296084	68142	68142_296084	Ino80	Chr2 cM	Chr2:119203523-119308168(-)	INO80 complex subunit	Ino80	Chr3 q35	INO80 complex ATPase subunit	-0.0337607	0.0135986	0.0130407	-0.0604136	-0.00710791	0.585276	-0.0379294	-0.0293613	0.00680262	0.0825996	16	1	0	0.00083458	12.0746	0.673376	0.768228	0	1	0.231124	0.817219	1
NA	70123	70123_NA	Nbdy	ChrX cM	ChrX:152506550-152524292(+)	negative regulator of P-body association	NA	NA	NA	0.0610808	0.0246195	0.0131016	0.0128275	0.109334	0.585276	0.0349563	0.0718321	0.00258793	0.0309837	13	1	0.00325196	0.00291788	26.7532	0.00838439	0.0230187	54.275	2.18699	0.669753	0.503015	1
310849	74442	74442_310849	Sgms2	Chr3 cM	Chr3:131112634-131197172(-)	sphingomyelin synthase 2	Sgms2	Chr2 q43	sphingomyelin synthase 2	-0.065315	0.0263281	0.0131084	-0.116917	-0.0137129	0.585276	-0.100487	-0.058046	0.0122288	0.0358544	14	1	0	0.00327159	6.86939	0.908756	0.947363	0	1	-0.846799	0.397107	0.995714
25317	14164	14164_25317	Fgf1	Chr18 cM	Chr18:38971726-39062525(-)	fibroblast growth factor 1	Fgf1	Chr18 p11	fibroblast growth factor 1	0.0985392	0.0397326	0.013136	0.0206648	0.176414	0.585276	0.0515892	0.111185	0.00771522	0.055535	16	1	0.0166855	0.00865792	106.214	8.56625371318293e-16	1.4200843788567e-14	84.3003	6.36955	0.827865	0.407747	0.995714
83516	19017	19017_83516	Ppargc1a	Chr5 cM	Chr5:51611592-51725068(-)	peroxisome proliferative activated receptor, gamma, coactivator 1 alpha	Ppargc1a	Chr14 q11	PPARG coactivator 1 alpha	-0.0399016	0.0160907	0.0131455	-0.0714387	-0.00836454	0.585276	-0.0457866	-0.0341612	0.00639923	0.0423891	16	1	3.2869406001978e-06	0.00114594	19.2778	0.201419	0.313589	0.0719594	1.00072	1.72052	0.0853385	0.923673
308493	76686	76686_308493	Clip3	Chr7 cM	Chr7:29991153-30007792(+)	CAP-GLY domain containing linker protein 3	Clip3	Chr1 q21	CAP-GLY domain containing linker protein 3	0.0316547	0.012785	0.0132895	0.00659647	0.0567129	0.586259	0.0240616	0.03933	0.000278493	0.0483791	15	1	0.000517936	0.000736989	16.9398	0.259399	0.379694	25.4449	1.34129	0.535427	0.592354	1
301126	224902	224902_301126	Safb2	Chr17 cM	Chr17:56867965-56891585(-)	scaffold attachment factor B2	Safb2	Chr9 q11	scaffold attachment factor B2	-0.0371759	0.0150162	0.0132968	-0.0666071	-0.0077447	0.586259	-0.0419897	-0.0278466	0.00780683	0.0440309	15	1	0.000275673	0.00100896	14.0543	0.445673	0.56907	8.10388	1.08819	0.504749	0.613735	1
292902	381884	381884_292902	Slc6a16	Chr7 cM	Chr7:44890509-44922791(+)	solute carrier family 6, member 16	Slc6a16	Chr1 q22	solute carrier family 6, member 16	0.0644763	0.0260494	0.0133179	0.0134204	0.115532	0.586259	0.0583697	0.09215	0.00568942	0.0462159	13	1	0	0.00315133	9.19228	0.686425	0.778611	0	1	0.698459	0.48489	1
316033	12091	12091_316033	Glb1	Chr9 cM	Chr9:114230146-114303447(+)	galactosidase, beta 1	Glb1	Chr8 q32	galactosidase, beta 1	0.0622756	0.0251778	0.0133823	0.012928	0.111623	0.586259	0.0497745	0.0750477	0.00336422	0.0436743	14	1	0.0044804	0.00323841	39.9834	0.000139088	0.000613608	64.2438	2.79671	0.48019	0.631092	1
NA	414758	414758_NA	Zfp950	Chr19 cM	Chr19:61042692-61129297(-)	zinc finger protein 950	NA	NA	NA	-0.073747	0.0298178	0.0133888	-0.132189	-0.0153053	0.586259	-0.101096	-0.0557433	0.000257966	0.0651701	13	1	0.00350198	0.00399511	18.3394	0.105766	0.18966	38.005	1.61303	1.00214	0.316278	0.987764
302502	72584	72584_302502	Cul4b	ChrX cM	ChrX:37622151-37665073(-)	cullin 4B	Cul4b	ChrX q35	cullin 4B	-0.0291391	0.0117822	0.0133933	-0.0522319	-0.00604631	0.586259	-0.0354881	-0.0248634	0.00680374	0.0464453	16	1	0	0.000601606	11.8831	0.687853	0.779607	0	1	-0.066579	0.946917	1
29388	21952	21952_29388	Tnni1	Chr1 cM	Chr1:135709252-135738727(+)	troponin I, skeletal, slow 1	Tnni1	Chr13 q13	troponin I1, slow skeletal type	0.108424	0.043872	0.0134595	0.0224366	0.194412	0.58655	0.086494	0.144155	0.000199694	0.0468854	14	1	0.00689631	0.00825041	22.0163	0.0551104	0.111777	37.5756	1.60194	1.40614	0.159684	0.958933
362993	223881	223881_362993	Rnd1	Chr15 cM	Chr15:98567086-98575342(-)	Rho family GTPase 1	Rnd1	Chr7	Rho family GTPase 1	-0.0823526	0.0333319	0.0134854	-0.147682	-0.0170233	0.58655	-0.0962957	-0.059412	0.00376104	0.0394703	15	1	0.00725419	0.00571334	26.8599	0.0200772	0.0483083	51.3391	2.05504	-0.699814	0.484044	1
25713	16421	16421_25713	Itgb7	Chr15 cM	Chr15:102124430-102140379(-)	integrin beta 7	Itgb7	Chr7 q36	integrin subunit beta 7	0.0548341	0.0222004	0.0135129	0.0113221	0.0983462	0.58655	0.0399725	0.0600117	0.00783019	0.383139	14	1	3.62294305681351e-07	0.00250823	14.677	0.327951	0.454708	0.00259645	1.00003	-0.117515	0.906452	1
25662	16008	16008_25662	Igfbp2	Chr1 cM	Chr1:72863662-72891633(+)	insulin-like growth factor binding protein 2	Igfbp2	Chr9 q33	insulin-like growth factor binding protein 2	-0.0725547	0.0293992	0.0135904	-0.130176	-0.0149332	0.588278	-0.0842165	-0.0624223	0.00472341	0.0477835	15	1	1.09877532775999e-07	0.00374501	18.6892	0.17717	0.284183	0.000767662	1.00001	0.575337	0.565064	1
293871	67383	67383_293871	Carnmt1	Chr19 cM	Chr19:18648128-18684564(+)	carnosine N-methyltransferase 1	Carnmt1	Chr1 q51	carnosine N-methyltransferase 1	0.036515	0.0148221	0.0137567	0.00746425	0.0655657	0.589787	0.0286648	0.0444551	0.00415505	0.0995741	15	1	0	0.00094881	14.6154	0.404938	0.530353	0	1	0.0520089	0.958522	1
303201	216825	216825_303201	Usp22	Chr11 cM	Chr11:61042611-61065881(-)	ubiquitin specific peptidase 22	Usp22	Chr10 q22	ubiquitin specific peptidase 22	0.0314348	0.0127608	0.0137631	0.00642409	0.0564455	0.589787	0.0254481	0.0396709	0.00634037	0.0576279	16	1	4.23408335972896e-06	0.000756331	14.1336	0.515422	0.632626	0.153093	1.00153	-0.610231	0.541709	1
362855	28088	28088_362855	Rtcb	Chr10 cM	Chr10:85774501-85793657(-)	RNA 2',3'-cyclic phosphate and 5'-OH ligase	Rtcb	Chr7 q13	RNA 2',3'-cyclic phosphate and 5'-OH ligase	0.0402463	0.0163383	0.0137662	0.00822379	0.0722689	0.589787	0.0265465	0.0459223	0.00753779	0.0370329	16	1	0.0018978	0.00143481	28.8525	0.0168027	0.0416275	52.8812	2.1223	0.383892	0.701058	1
287446	54351	54351_287446	Elp5	Chr11 cM	Chr11:69859050-69872352(-)	elongator acetyltransferase complex subunit 5	Elp5	Chr10 q24	elongator acetyltransferase complex subunit 5	0.0393124	0.015961	0.0137767	0.00802948	0.0705954	0.589787	0.0293669	0.0507978	0.000354472	0.0537182	16	1	0.00125479	0.00132068	23.5482	0.0731738	0.140791	37.9299	1.61108	1.10678	0.268388	0.981828
361537	22177	22177_361537	Tyrobp	Chr7 cM	Chr7:30113207-30117007(+)	TYRO protein tyrosine kinase binding protein	Tyrobp	Chr1 q21	transmembrane immune signaling adaptor Tyrobp	0.0664571	0.0270062	0.0138623	0.013526	0.119388	0.589837	0.053705	0.0796468	0.000229443	0.0360303	16	1	0.00281794	0.00370351	20.7625	0.14459	0.24264	27.5075	1.37945	0.515551	0.606168	1
100363276	11856	11856_100363276	Arhgap6	ChrX cM	ChrX:167578095-168087431(+)	Rho GTPase activating protein 6	Arhgap6	ChrX	Rho GTPase activating protein 6	-0.154642	0.062845	0.0138667	-0.277816	-0.0314686	0.589837	-0.19393	-0.11912	0.000565401	0.0375922	15	1	0.0382176	0.0213568	58.2463	2.37612130527548e-07	1.69305433471e-06	79.299	4.83069	1.25148	0.210758	0.975826
303511	22780	22780_303511	Ikzf3	Chr11 cM	Chr11:98355728-98436857(-)	IKAROS family zinc finger 3	Ikzf3	Chr10 q31	IKAROS family zinc finger 3	0.0464714	0.0188968	0.0139241	0.00943427	0.0835084	0.589837	0.0348353	0.0575059	0.00285207	0.206615	13	1	7.13280694929299e-05	0.00144872	22.433	0.0329436	0.0730971	1.1982	1.01213	0.650592	0.51531	1
292622	243842	243842_292622	Bicra	Chr7 cM	Chr7:15704597-15781846(-)	BRD4 interacting chromatin remodeling complex associated protein	Bicra	Chr1 q21	BRD4 interacting chromatin remodeling complex associated protein	-0.0599585	0.0243825	0.0139293	-0.107747	-0.0121697	0.589837	-0.0711092	-0.0452252	0.00213606	0.0965503	11	1	0.000699318	0.00252084	14.0177	0.172185	0.27795	10.7422	1.12035	-0.278694	0.780479	1
295274	319190	319190_295274	H2bc21	Chr3 cM	Chr3:96128435-96131054(+)	H2B clustered histone 21	Hist2h2be	Chr2 q34	histone cluster 2 H2B family member E	-0.101247	0.0412064	0.0140072	-0.18201	-0.0204843	0.590554	-0.118462	-0.0664279	0.0045023	0.0414562	15	1	0.0121285	0.00884387	49.4209	7.63119231171522e-06	4.28220633033699e-05	61.6629	2.60844	1.30653	0.191373	0.968937
313340	329877	329877_313340	Dennd4c	Chr4 cM	Chr4:86666792-86768840(+)	DENN domain containing 4C	Dennd4c	Chr5 q32	DENN domain containing 4C	-0.0433834	0.0176592	0.014022	-0.0779949	-0.00877196	0.590554	-0.0488658	-0.036663	0.00664758	0.101552	13	1	0	0.00142049	13.5086	0.33318	0.460115	0	1	0.819377	0.412571	0.995714
360738	27883	27883_360738	Tango2	Chr16 cM	Chr16:18118689-18165962(-)	transport and golgi organization 2	Tango2	Chr11 q23	transport and golgi organization 2 homolog	0.0557593	0.0227125	0.0140885	0.0112435	0.100275	0.591753	0.0412928	0.063218	0.00622084	0.0433013	16	1	0.0053793	0.00287532	83.6066	1.5208078850912e-11	1.75676421596561e-10	80.5827	5.15004	-1.13846	0.254927	0.981828
NA	26913	26913_NA	Gprin1	Chr13 cM	Chr13:54884484-54897486(-)	G protein-regulated inducer of neurite outgrowth 1	NA	NA	NA	0.0533585	0.0217456	0.0141369	0.010738	0.095979	0.591834	0.0429911	0.0667923	0.000353037	0.0446412	14	1	0.00158262	0.0022501	15.1035	0.300939	0.426122	26.5991	1.36238	0.0282453	0.977467	1
293725	67160	67160_293725	Eef1g	Chr19 cM	Chr19:8944405-8955544(+)	eukaryotic translation elongation factor 1 gamma	Eef1g	Chr1 q43	eukaryotic translation elongation factor 1 gamma	0.028984	0.0118176	0.0141822	0.00582196	0.0521461	0.591834	0.0205872	0.0362651	0.00626845	0.0385795	15	1	0.000371797	0.00064419	20.3984	0.118074	0.206642	20.1138	1.25178	1.02029	0.307593	0.984978
296272	21407	21407_296272	Tcf15	Chr2 cM	Chr2:151985481-151991017(+)	transcription factor 15	Tcf15	Chr3 q41	transcription factor 15	0.0592732	0.0241789	0.0142284	0.0118835	0.106663	0.591834	0.0554068	0.0675138	0.00855646	0.212376	14	1	0	0.00299744	7.30789	0.885595	0.930088	0	1	0.248865	0.803465	1
679932	18232	18232_679932	Nxph2	Chr2 cM	Chr2:23211258-23291985(+)	neurexophilin 2	Nxph2	Chr3 p13	neurexophilin 2	0.0625424	0.0255161	0.0142423	0.0125317	0.112553	0.591834	0.0492063	0.0915724	0.0066095	0.0509822	15	1	0.000279097	0.00273927	15.0403	0.375405	0.502859	2.43009	1.02491	1.83395	0.0666613	0.895027
29135	15451	15451_29135	Hpn	Chr7 cM	Chr7:30798150-30814715(-)	hepsin	Hpn	Chr1 q21	hepsin	0.0551367	0.0225119	0.0143164	0.0110142	0.0992592	0.593333	0.0515946	0.0589657	0.0104615	0.203022	15	1	0	0.00276739	10.861	0.696917	0.787395	0	1	1.38038	0.16747	0.958933
682206	381067	381067_682206	Zfp229	Chr17 cM	Chr17:21949936-21967950(+)	zinc finger protein 229	Zfp748-ps1	Chr1	zinc finger protein 748, pseudogene 1	-0.0430707	0.0176024	0.0144108	-0.0775708	-0.00857052	0.595187	-0.0502868	-0.0259498	0.00859902	0.424335	14	1	4.92111207064289e-07	0.00148201	18.1446	0.152107	0.252274	0.00582417	1.00006	1.14437	0.25247	0.981828
300250	16678	16678_300250	Krt1	Chr15 cM	Chr15:101753861-101759221(-)	keratin 1	Krt1	Chr7 q36	keratin 1	0.0645668	0.0264116	0.0144999	0.0128009	0.116333	0.595187	0.0420438	0.0708507	0.00786625	0.315813	14	1	0	0.003185	9.30888	0.749236	0.828471	0	1	-1.22559	0.220354	0.977001
304656	67736	67736_304656	Yju2b	Chr8 cM	Chr8:84984424-84997009(-)	YJU2 splicing factor homolog B	Yju2b	Chr19 q11	YJU2 splicing factor homolog B	0.0524607	0.0214616	0.0145091	0.0103968	0.0945246	0.595187	0.0441869	0.0688659	0.0011149	0.0352358	16	1	0.00164068	0.00234396	21.0435	0.135446	0.230875	25.5272	1.34277	2.38912	0.0168888	0.749883
29147	16450	16450_29147	Jag2	Chr12 cM	Chr12:112871439-112893396(-)	jagged 2	Jag2	Chr6 q32	jagged canonical Notch ligand 2	-0.040865	0.0167258	0.0145562	-0.0736469	-0.00808312	0.595187	-0.0591541	-0.0458783	0.00199585	0.00930993	15	1	0.000452207	0.00126314	11.9349	0.611531	0.717096	11.0716	1.1245	-1.83816	0.0660391	0.891757
306264	105522	105522_306264	Ankrd28	Chr14 cM	Chr14:31420725-31552608(-)	ankyrin repeat domain 28	Ankrd28	Chr16 p16	ankyrin repeat domain 28	-0.0428055	0.0175338	0.014634	-0.0771711	-0.00843986	0.595187	-0.048919	-0.0344791	0.000826029	0.121617	13	1	0.000599123	0.00139042	15.475	0.21648	0.331571	15.7591	1.18707	0.928588	0.353102	0.98781
315798	235469	235469_315798	Zfp280d	Chr9 cM	Chr9:72182142-72271059(+)	zinc finger protein 280D	Zfp280d	Chr8 q24	zinc finger protein 280D	-0.0541856	0.0222051	0.0146776	-0.0977067	-0.0106645	0.595187	-0.0651827	-0.0442121	0.00159748	0.0463811	16	1	0.00344338	0.00269206	29.915	0.0122318	0.0317573	52.1367	2.08928	0.512838	0.608065	1
291905	26383	26383_291905	Fto	Chr8 cM	Chr8:92040153-92395067(+)	FTO alpha-ketoglutarate dependent dioxygenase	Fto	Chr19 p11	FTO, alpha-ketoglutarate dependent dioxygenase	0.0299416	0.01227	0.0146778	0.00589289	0.0539903	0.595187	0.0255366	0.0386514	0.000283603	0.0634638	16	1	0.000414705	0.000723606	22.6974	0.0907788	0.167528	18.6275	1.22892	0.708844	0.478422	1
25421	12960	12960_25421	Crybb1	Chr5 cM	Chr5:112403686-112417451(+)	crystallin, beta B1	Crybb1	Chr12	crystallin, beta B1	0.065696	0.0269526	0.0147906	0.0128699	0.118522	0.595187	0.0431127	0.087276	0.0106627	0.0265431	16	1	0.00129847	0.00324211	13.6444	0.552648	0.666402	11.5416	1.13047	0.0574923	0.954153	1
25183	14567	14567_25183	Gdi1	ChrX cM	ChrX:73348618-73355473(+)	GDP dissociation inhibitor 1	Gdi1	ChrX q37	GDP dissociation inhibitor 1	0.0230057	0.00943969	0.0148047	0.00450422	0.0415071	0.595187	0.0202045	0.0264623	0.00780158	0.068393	14	1	0	0.000406396	9.86609	0.704846	0.793786	0	1	0.296259	0.767032	1
60337	54615	54615_60337	Npff	Chr15 cM	Chr15:102432274-102433056(-)	neuropeptide FF-amide peptide precursor	Npff	Chr7	neuropeptide FF-amide peptide precursor	0.0452193	0.0185568	0.0148179	0.00884857	0.08159	0.595187	0.0376708	0.0580889	0.00464169	0.0880276	14	1	0	0.00141424	10.7191	0.63434	0.736856	0	1	1.39141	0.1641	0.958933
300117	271305	271305_300117	Phf21b	Chr15 cM	Chr15:84669582-84740250(-)	PHD finger protein 21B	Phf21b	Chr7 q34	PHD finger protein 21B	-0.127965	0.0525236	0.0148371	-0.230909	-0.0250205	0.595187	-0.149201	-0.095431	0.0034066	0.0315874	14	1	0.0222025	0.0145119	34.0515	0.00118208	0.00417599	65.904	2.93289	-0.157072	0.875188	1
361142	270049	270049_361142	Galntl6	Chr8 cM	Chr8:58227086-59365674(-)	UDP-N-acetyl-alpha-D-galactosamine:polypeptide N-acetylgalactosaminyltransferase-like 6	Galntl6	Chr16 p12-p11	polypeptide N-acetylgalactosaminyltransferase-like 6	-0.0470448	0.0193211	0.0148962	-0.0849134	-0.00917616	0.595187	-0.0547861	-0.0323154	0.00538761	0.206272	15	1	3.09250688844565e-07	0.00161094	14.8257	0.39017	0.516437	0.0046017	1.00005	0.559724	0.575668	1
690853	11302	11302_690853	Aatk	Chr11 cM	Chr11:119898139-119937993(-)	apoptosis-associated tyrosine kinase	Aatk	Chr10 q32.3	apoptosis-associated tyrosine kinase	0.0293018	0.0120388	0.0149352	0.00570619	0.0528975	0.595187	0.0206087	0.0352842	0.0103065	0.124045	14	1	0	0.000580819	7.90921	0.849464	0.904675	0	1	-0.32143	0.747884	1
NA	56846	56846_NA	Necab3	Chr2 cM	Chr2:154386319-154400810(-)	N-terminal EF-hand calcium binding protein 3	NA	NA	NA	0.0702055	0.0288491	0.0149518	0.0136624	0.126749	0.595187	0.0560817	0.0943837	1.24897487718528e-06	0.0430592	14	1	0.00575396	0.004282	33.4567	0.00145457	0.00501139	57.3128	2.34262	-0.624205	0.532493	1
24560	17470	17470_24560	Cd200	Chr16 cM	Chr16:45202498-45229416(-)	CD200 molecule	Cd200	Chr11 q21	Cd200 molecule	0.0520595	0.0214029	0.015001	0.0101106	0.0940085	0.595187	0.0281432	0.0611973	0.00399391	0.0510684	16	1	0.00282948	0.00233998	29.6785	0.0131349	0.0337147	49.0227	1.96166	1.45965	0.144388	0.958933
246264	233060	233060_246264	Zfp382	Chr7 cM	Chr7:29821367-29834375(+)	zinc finger protein 382	Zfp382	Chr1 q21	zinc finger protein 382	-0.039185	0.0161126	0.0150179	-0.0707651	-0.00760489	0.595187	-0.0496523	-0.0281028	0.00336462	0.0527969	14	1	0.000588147	0.00120556	12.3029	0.502976	0.62161	17.3562	1.21001	-2.12071	0.033946	0.824086
362029	77559	77559_362029	Agl	Chr3 cM	Chr3:116533648-116601815(-)	amylo-1,6-glucosidase, 4-alpha-glucanotransferase	Agl	Chr2 q42	amylo-alpha-1, 6-glucosidase, 4-alpha-glucanotransferase	-0.073459	0.0302128	0.0150411	-0.132675	-0.014243	0.595187	-0.0862897	-0.0437683	0.00415718	0.0331716	15	1	0.00743932	0.0048034	49.9681	6.18194545700981e-06	3.53386852738752e-05	65.9677	2.93838	1.12726	0.259635	0.981828
245961	74129	74129_245961	Dmgdh	Chr13 cM	Chr13:93810944-93889331(+)	dimethylglycine dehydrogenase precursor	Dmgdh	Chr2 q12	dimethylglycine dehydrogenase	0.068989	0.0283765	0.0150487	0.0133722	0.124606	0.595187	0.0497839	0.0987182	0.00913848	0.0516448	15	1	0.000767133	0.00333183	14.8452	0.388821	0.515265	5.24571	1.05536	-0.999253	0.317672	0.98781
298579	18782	18782_298579	Pla2g2d	Chr4 cM	Chr4:138503046-138509357(+)	phospholipase A2, group IID	Pla2g2d	Chr5 q36	phospholipase A2, group IID	0.0531098	0.021854	0.0150903	0.0102767	0.0959429	0.595321	0.0462421	0.0581409	0.0126244	0.15329	13	1	1.64304085824381e-06	0.00193373	14.5408	0.267516	0.389343	0.018951	1.00019	0.563497	0.573096	1
499322	107373	107373_499322	Fam111a	Chr19 cM	Chr19:12550874-12567133(+)	family with sequence similarity 111, member A	Fam111a	Chr1 q43	FAM111 trypsin like peptidase A	0.125628	0.0517225	0.0151456	0.0242535	0.227002	0.595994	0.0757758	0.139599	0.00149766	0.036595	16	1	0.0196345	0.0139638	33.7792	0.00365696	0.0112867	63.3311	2.7271	0.845119	0.398044	0.995714
687008	110821	110821_687008	Pcca	Chr14 cM	Chr14:122771736-123128512(+)	propionyl-Coenzyme A carboxylase, alpha polypeptide	Pcca	Chr15	propionyl-CoA carboxylase subunit alpha	0.0445342	0.0183515	0.0152352	0.008566	0.0805024	0.596222	0.0373404	0.058669	9.66426117327547e-05	0.0432487	16	1	0.00192431	0.00179188	29.5346	0.0137149	0.0350187	42.0162	1.72462	0.464854	0.642036	1
498798	20844	20844_498798	Stam	Chr2 cM	Chr2:14078910-14153296(+)	signal transducing adaptor molecule (SH3 domain and ITAM motif) 1	Stam	Chr17 q12.3	signal transducing adaptor molecule	0.0338449	0.0139613	0.0153421	0.00648135	0.0612085	0.596222	0.0238767	0.0387637	0.00439051	0.0387837	16	1	0.000630024	0.00098054	20.0352	0.170587	0.276154	22.5853	1.29174	0.292588	0.769837	1
499520	77803	77803_499520	Shisal2b	Chr13 cM	Chr13:104981791-105000401(-)	shisa like 2B	Shisal2b	Chr2 q13	shisa like 2B	0.0793657	0.0327394	0.0153437	0.0151976	0.143534	0.596222	0.0565816	0.0969353	0.000107741	0.0542071	14	1	0.0039508	0.00425145	33.5885	0.0013894	0.00481318	54.0728	2.17736	4.11332	3.9000525916679e-05	0.0675272
305021	109232	109232_305021	Sccpdh	Chr1 cM	Chr1:179495796-179514754(+)	saccharopine dehydrogenase (putative)	Sccpdh	Chr13 q26	saccharopine dehydrogenase (putative)	0.0787014	0.0324878	0.0154145	0.0150265	0.142376	0.596222	0.0661173	0.100294	0.000425437	0.0473458	16	1	0.00656883	0.00566702	26.725	0.0310586	0.0695682	45.643	1.83969	-2.11256	0.0346388	0.824086
304822	18772	18772_304822	Pkp1	Chr1 cM	Chr1:135799133-135846945(-)	plakophilin 1	Pkp1	Chr13 q13	plakophilin 1	0.0423654	0.0174906	0.0154277	0.00808446	0.0766463	0.596222	0.0133084	0.04571	0.00947101	0.799339	13	1	3.26999031078056e-06	0.00198959	13.493	0.334249	0.461346	0.0322306	1.00032	-1.26168	0.207063	0.97533
24439	14651	14651_24439	Hagh	Chr17 cM	Chr17:25059117-25083424(+)	hydroxyacyl glutathione hydrolase	Hagh	Chr10 q12	hydroxyacyl glutathione hydrolase	0.036941	0.015252	0.0154336	0.00704761	0.0668344	0.596222	0.0258204	0.0472151	0.000501591	0.0533353	16	1	0.000734125	0.00117222	13.848	0.537088	0.652537	21.4622	1.27327	0.00567139	0.995475	1
NA	414072	414072_NA	NA	NA	NA	NA	NA	NA	NA	-0.0607699	0.0251076	0.0155045	-0.10998	-0.0115598	0.596222	-0.0853567	-0.0469701	0.00373165	0.0395261	13	1	0.00100332	0.00265157	12.9098	0.37563	0.502899	12.6023	1.14419	-2.34683	0.0189339	0.749931
313484	56296	56296_313484	Dmrtb1	Chr4 cM	Chr4:107533487-107541427(-)	DMRT-like family B with proline-rich C-terminal, 1	Dmrtb1	Chr5 q34	DMRT-like family B with proline-rich C-terminal, 1	0.0971521	0.0401409	0.0155086	0.0184775	0.175827	0.596222	0.0664774	0.112672	0.00692467	0.0705748	14	1	0.00707161	0.00695854	24.9441	0.0234772	0.0550973	46.0517	1.85363	-0.591249	0.554354	1
29598	67972	67972_29598	Atp2b1	Chr10 cM	Chr10:98750268-98862005(+)	ATPase, Ca++ transporting, plasma membrane 1	Atp2b1	Chr7 q13	ATPase plasma membrane Ca2+ transporting 1	-0.0297884	0.012316	0.0155768	-0.0539273	-0.00564957	0.596222	-0.0346211	-0.0201909	0.00305547	0.0638693	16	1	0.000282687	0.000643349	19.8684	0.177041	0.284035	12.6933	1.14539	0.858917	0.390386	0.995714
313409	72685	72685_313409	Dnajc6	Chr4 cM	Chr4:101353828-101499996(+)	DnaJ heat shock protein family (Hsp40) member C6	Dnajc6	Chr5 q33	DnaJ heat shock protein family (Hsp40) member C6	0.0431881	0.017858	0.0155882	0.00818704	0.0781891	0.596222	0.0230549	0.0514791	0.00872085	0.0364995	16	1	0.00195803	0.0016203	28.3933	0.0192331	0.0466692	48.7814	1.95241	2.14008	0.0323486	0.803667
499748	68846	68846_499748	Rnf208	Chr2 cM	Chr2:25132941-25134273(+)	ring finger protein 208	Rnf208	Chr3 p13	ring finger protein 208	0.0455716	0.0188447	0.0155943	0.0086367	0.0825065	0.596222	0.0338712	0.0527386	0.00563355	0.0487461	16	1	0.00158797	0.00177665	19.47	0.193218	0.303612	33.6428	1.507	-0.638611	0.523076	1
84683	84682	84682_84683	Cox4i2	Chr2 cM	Chr2:152596093-152606957(+)	cytochrome c oxidase subunit 4I2	Cox4i2	Chr3 q41	cytochrome c oxidase subunit 4i2	0.0731206	0.0302414	0.0156105	0.0138485	0.132393	0.596222	0.0463604	0.0955904	0.00356491	0.0729823	15	1	0.00265441	0.0038815	19.6811	0.140522	0.237295	24.9241	1.33199	0.788129	0.430621	0.997142
313865	240174	240174_313865	Thada	Chr17 cM	Chr17:84497504-84773633(-)	thyroid adenoma associated	Thada	Chr6 q12	THADA, armadillo repeat containing	-0.0381841	0.0158063	0.0157028	-0.0691639	-0.00720432	0.597816	-0.0455774	-0.0319284	0.00463484	0.0869929	16	1	0	0.001143	15.8146	0.394478	0.520107	0	1	-0.231517	0.816913	1
NA	100503289	100503289_NA	NA	NA	NA	NA	NA	NA	NA	-0.148237	0.0613782	0.015729	-0.268536	-0.0279381	0.597816	-0.18243	-0.107287	0.00195328	0.0549037	12	1	0.0257168	0.0178244	59.3585	1.21963831032955e-08	1.03235327484331e-07	77.2578	4.39712	-1.75664	0.0789795	0.920188
29565	13629	13629_29565	Eef2	Chr10 cM	Chr10:81012465-81018332(+)	eukaryotic translation elongation factor 2	Eef2	Chr7 q11	eukaryotic translation elongation factor 2	0.0227494	0.0094236	0.0157749	0.00427944	0.0412193	0.598102	0.0188309	0.0344031	0.0115919	0.0546174	13	1	0	0.000418704	11.4939	0.48713	0.606985	0	1	0.45222	0.65111	1
680110	67874	67874_680110	Rprm	Chr2 cM	Chr2:53974105-53975564(-)	reprimo, TP53 dependent G2 arrest mediator candidate	Rprm	Chr3 q12	reprimo, TP53 dependent G2 arrest mediator homolog	0.116731	0.0484041	0.0158831	0.0218606	0.211601	0.600743	0.0622048	0.136464	0.00906151	0.0415022	15	1	0.0158804	0.0113289	36.0664	0.00101983	0.00366299	69.124	3.23876	1.2023	0.229249	0.977001
682138	100048658	100048658_682138	Ddx43	Chr9 cM	Chr9:78303059-78330869(+)	DEAD box helicase 43	Ddx43	Chr8	DEAD-box helicase 43	0.0719796	0.0298727	0.0159726	0.0134301	0.130529	0.602665	0.0610186	0.0792633	0.00819725	0.104103	11	1	9.25108261687242e-07	0.00377814	20.9269	0.0216092	0.0514106	0.00620697	1.00006	-1.62397	0.104382	0.933994
362166	192285	192285_362166	Phf21a	Chr2 cM	Chr2:92014451-92195011(+)	PHD finger protein 21A	Phf21a	Chr3 q24	PHD finger protein 21A	-0.0463583	0.019262	0.0160966	-0.0841112	-0.00860538	0.603392	-0.0569529	-0.0353376	0.00398729	0.0598576	15	1	0.00191235	0.00187572	26.6603	0.0213064	0.0508061	41.4294	1.70734	-0.920727	0.357193	0.98781
100909776	329909	329909_100909776	Tmem61	Chr4 cM	Chr4:106356005-106363532(-)	transmembrane protein 61	Tmem61	Chr5	transmembrane protein 61	0.0542384	0.0225421	0.0161242	0.0100567	0.09842	0.603392	0.0392661	0.0606081	0.00976452	0.210947	11	1	8.01301903068226e-07	0.00176642	12.1736	0.273609	0.395882	0.0105349	1.00011	-2.96105	0.00306589	0.484977
310174	320865	320865_310174	Cdh18	Chr15 cM	Chr15:22549108-23474504(+)	cadherin 18	Cdh18	Chr2 q22	cadherin 18	0.0667292	0.0277347	0.016129	0.0123702	0.121088	0.603392	0.0311948	0.0773524	0.00776108	0.0571726	15	1	0.00519367	0.00393714	28.3007	0.0129751	0.0333759	56.7948	2.31454	1.24111	0.214564	0.975947
362965	19387	19387_362965	Rangap1	Chr15 cM	Chr15:81588449-81614120(-)	RAN GTPase activating protein 1	Rangap1	Chr7 q34	RAN GTPase activating protein 1	0.055373	0.0230297	0.0161981	0.0102357	0.10051	0.603392	0.0295569	0.0620676	0.0095741	0.0344109	16	1	0.00474532	0.00286396	39.9941	0.000454427	0.00177923	69.0777	3.23391	0.781733	0.434372	0.99819
499865	67356	67356_499865	Tmco5	Chr2 cM	Chr2:116709172-116722975(+)	transmembrane and coiled-coil domains 5	Tmco5a	Chr3 q35	transmembrane and coiled-coil domains 5A	0.0465963	0.0193817	0.0162105	0.00860888	0.0845837	0.603392	0.038978	0.0541789	0.0122199	0.059728	15	1	0	0.00160977	11.826	0.620272	0.724511	0	1	-0.853154	0.393574	0.995714
689954	73251	73251_689954	Setd7	Chr3 cM	Chr3:51422740-51468300(-)	SET domain containing (lysine methyltransferase) 7	Setd7	Chr2 q26	SET domain containing 7, histone lysine methyltransferase	-0.0318518	0.0132504	0.0162242	-0.0578222	-0.00588146	0.603392	-0.0360723	-0.0278236	0.01032	0.0421923	15	1	3.81928794267728e-06	0.000758737	10.8939	0.694351	0.785201	0.123076	1.00123	-0.784372	0.432822	0.997142
359727	53414	53414_359727	Bysl	Chr17 cM	Chr17:47910256-47922417(-)	bystin-like	Bysl	Chr9	bystin-like	0.0266724	0.011104	0.0163036	0.00490891	0.048436	0.604902	0.0231713	0.0308855	0.0062225	0.197144	15	1	1.00196340743859e-06	0.000542459	19.7141	0.139416	0.235861	0.0440055	1.00044	-0.682217	0.495101	1
25159	14461	14461_25159	Gata2	Chr6 cM	Chr6:88170873-88184014(+)	GATA binding protein 2	Gata2	Chr4 q34	GATA binding protein 2	-0.0455562	0.0189782	0.0163749	-0.0827528	-0.00835963	0.606106	-0.0677217	-0.0404882	0.0139552	0.0355194	16	1	0	0.0018359	7.4504	0.943926	0.971803	0	1	-0.763213	0.445337	0.998947
641521	192198	192198_641521	Lrrc4	Chr6 cM	Chr6:28828125-28831746(-)	leucine rich repeat containing 4	Lrrc4	Chr4 q22	leucine rich repeat containing 4	-0.0290615	0.0121235	0.0165248	-0.0528232	-0.0052998	0.607142	-0.0336545	-0.0230153	0.00740098	0.0924799	16	1	4.52089144579294e-06	0.000680102	17.5911	0.284772	0.408582	0.181524	1.00182	0.173273	0.862437	1
29542	23980	23980_29542	Pebp1	Chr5 cM	Chr5:117420716-117425629(-)	phosphatidylethanolamine binding protein 1	Pebp1	Chr12 q16	phosphatidylethanolamine binding protein 1	0.0340106	0.0141899	0.0165382	0.0061989	0.0618223	0.607142	0.0180688	0.0421112	0.0060959	0.0802774	15	1	0.000826413	0.000958938	19.2729	0.15478	0.25583	34.4597	1.52578	0.442523	0.658111	1
NA	72397	72397_NA	Rbm12b1	Chr4 cM	Chr4:12140264-12146731(+)	RNA binding motif protein 12 B1	NA	NA	NA	-0.109673	0.0457718	0.0165718	-0.199384	-0.0199615	0.607142	-0.130081	-0.0823022	0.00432941	0.0455502	12	1	0.0137564	0.0101265	37.5738	9.23046494828831e-05	0.000421813	64.4419	2.8123	-2.20394	0.0275283	0.779452
NA	20846	20846_NA	Stat1	Chr1 cM	Chr1:52158599-52201024(+)	signal transducer and activator of transcription 1	NA	NA	NA	0.040259	0.016807	0.0166034	0.00731794	0.0732	0.607142	0.0337414	0.0485404	0.0113383	0.0486294	14	1	5.09269723841223e-06	0.00124551	13.5515	0.406168	0.531563	0.111514	1.00112	0.534695	0.592861	1
117130	77998	77998_117130	Grifin	Chr5 cM	Chr5:140548874-140550826(-)	galectin-related inter-fiber protein	Grifin	Chr12 q11	galectin-related inter-fiber protein	0.102742	0.0429345	0.0167114	0.018592	0.186892	0.607142	0.0741526	0.147272	0.000534844	0.0681888	13	1	0.00501859	0.00727636	15.3003	0.225423	0.341809	27.4584	1.37852	1.43819	0.150379	0.958933
102550196	654821	654821_102550196	Gcnt7	Chr2 cM	Chr2:172292233-172300516(-)	glucosaminyl (N-acetyl) transferase family member 7	Gcnt7	Chr3	glucosaminyl (N-acetyl) transferase family member 7	0.0994962	0.0415882	0.016738	0.0179847	0.181008	0.607142	0.0768735	0.128225	0.00239896	0.0513463	13	1	0.00671686	0.00675091	27.9111	0.00570008	0.0165624	69.0388	3.22985	2.39692	0.0165337	0.749883
690315	70377	70377_690315	Derl3	Chr10 cM	Chr10:75729247-75731775(+)	Der1-like domain family, member 3	Derl3	Chr20 p12	derlin 3	0.126377	0.0528261	0.0167424	0.0228394	0.229914	0.607142	0.0932184	0.144825	0.00459784	0.0471371	15	1	0.0190174	0.0143151	29.8228	0.00807238	0.0223114	62.5007	2.66672	0.497209	0.619041	1
362814	67588	67588_362814	Rnf41	Chr10 cM	Chr10:128247526-128277310(+)	ring finger protein 41	Rnf41	Chr7 q11	ring finger protein 41	0.0426672	0.0178361	0.0167485	0.0077091	0.0776253	0.607142	0.0325793	0.0505037	0.00633466	0.0508503	16	1	0.00191963	0.00164668	27.6393	0.0239388	0.0559865	44.5979	1.80499	-1.04962	0.293891	0.982832
363331	57435	57435_363331	Plin4	Chr17 cM	Chr17:56407591-56416803(-)	perilipin 4	Plin4	Chr9	perilipin 4	0.0788164	0.032949	0.0167536	0.0142375	0.143395	0.607142	0.0614529	0.119219	0.00763615	0.0689647	14	1	0.00098647	0.00460976	21.4165	0.065088	0.128291	5.38787	1.05695	1.24976	0.211386	0.975826
360707	69457	69457_360707	Tmem45a2	Chr16 cM	Chr16:56857330-56891735(-)	transmembrane protein 45A2	Tmem45a2	Chr11 q12	transmembrane protein 45A2	0.0209539	0.00877181	0.0169045	0.00376147	0.0381463	0.611191	0.0188638	0.02724	0.0140997	0.26908	11	1	2.17297567868292e-06	0.000558834	16.5469	0.0850111	0.158878	0.0643796	1.00064	-2.25114	0.0243767	0.779452
114512	56321	56321_114512	Aatf	Chr11 cM	Chr11:84313681-84404348(-)	apoptosis antagonizing transcription factor	Aatf	Chr10 q26	apoptosis antagonizing transcription factor	-0.0321057	0.0134477	0.0169654	-0.0584627	-0.00574879	0.611203	-0.0368781	-0.0275585	0.0065894	0.0668213	14	1	4.54879405322451e-07	0.000813941	11.9466	0.532024	0.648407	0.013354	1.00013	0.339113	0.734524	1
360161	59126	59126_360161	Nek6	Chr2 cM	Chr2:38401655-38484618(+)	NIMA (never in mitosis gene a)-related expressed kinase 6	Nek6	Chr3 q12	NIMA-related kinase 6	0.0359979	0.0150805	0.0169845	0.0064406	0.0655552	0.611203	0.0214838	0.041392	0.00782186	0.236747	15	1	0	0.00101215	10.2282	0.745318	0.825347	0	1	-1.42783	0.15334	0.958933
63883	57442	57442_63883	Kcne3	Chr7 cM	Chr7:99825714-99834076(+)	potassium voltage-gated channel, Isk-related subfamily, gene 3	Kcne3	Chr1 q32	potassium voltage-gated channel subfamily E regulatory subunit 3	0.0389279	0.0163264	0.0171089	0.00692883	0.070927	0.611203	0.036957	0.0427892	0.0118921	0.163472	13	1	8.7497856803365e-06	0.00130008	8.05376	0.780915	0.853138	0.130446	1.00131	0.520879	0.602451	1
140868	16592	16592_140868	Fabp5	Chr3 cM	Chr3:10077645-10081670(+)	fatty acid binding protein 5, epidermal	Fabp5	Chr2	fatty acid binding protein 5	0.0399961	0.0167779	0.0171323	0.00711204	0.0728803	0.611203	0.0312476	0.0543469	0.000611205	0.100366	16	1	0.000486645	0.00128591	15.2722	0.431996	0.555887	11.2859	1.12722	-0.307156	0.758725	1
25339	18162	18162_25339	Npr3	Chr15 cM	Chr15:11839982-11907287(-)	natriuretic peptide receptor 3	Npr3	Chr2 q16	natriuretic peptide receptor 3	-0.080742	0.0338928	0.0172061	-0.147171	-0.0143133	0.611203	-0.0903696	-0.0609447	0.00531555	0.0526484	16	1	0.0059042	0.00595799	28.0453	0.0212874	0.0507822	39.0073	1.63954	0.590334	0.554967	1
682431	230767	230767_682431	Iqcc	Chr4 cM	Chr4:129509410-129512969(-)	IQ motif containing C	Iqcc	Chr5	IQ motif containing C	-0.0529473	0.0222311	0.0172343	-0.0965195	-0.00937504	0.611203	-0.0617437	-0.0316033	0.0107612	0.0426409	14	1	0.00128326	0.00220291	12.5995	0.479205	0.599795	21.5455	1.27462	0.249369	0.803075	1
361508	109889	109889_361508	Mzf1	Chr7 cM	Chr7:12776230-12788691(-)	myeloid zinc finger 1	Mzf1	Chr1 q21	myeloid zinc finger 1	-0.0392749	0.016498	0.0172853	-0.0716104	-0.00693937	0.611203	-0.0455298	-0.0323893	0.00800203	0.145255	15	1	1.25574816855635e-07	0.00124521	19.3371	0.152466	0.252752	0.0023457	1.00002	-0.0465235	0.962893	1
282845	80751	80751_282845	Rnf34	Chr5 cM	Chr5:122988270-123007008(+)	ring finger protein 34	Rnf34	Chr12 q16	ring finger protein 34	0.0154281	0.00648278	0.0173194	0.00272207	0.0281341	0.611203	0.0135149	0.0190512	0.00927932	0.0510317	16	1	0	0.000166304	11.3629	0.726467	0.811038	0	1	1.19624	0.231601	0.977001
367038	11768	11768_367038	Ap1m2	Chr9 cM	Chr9:21206753-21223617(-)	adaptor protein complex AP-1, mu 2 subunit	Ap1m2	Chr8 q13	adaptor related protein complex 1 subunit mu 2	-0.0525245	0.0220801	0.0173685	-0.0958008	-0.00924824	0.611203	-0.0681732	-0.0416538	0.00196863	0.0575802	16	1	0.00089426	0.00193962	21.8434	0.111976	0.198161	12.9738	1.14908	-1.38039	0.167465	0.958933
290946	69577	69577_290946	Fastkd3	Chr13 cM	Chr13:68730353-68740457(+)	FAST kinase domains 3	Fastkd3	Chr1	FAST kinase domains 3	0.026759	0.0112491	0.0173704	0.00471122	0.0488069	0.611203	0.0228357	0.0394473	0.00471356	0.102457	16	1	0	0.000506233	24.9047	0.0512381	0.105475	0	1	0.846985	0.397004	0.995714
288664	231717	231717_288664	Pheta1	Chr5 cM	Chr5:121987060-121992667(+)	PH domain containing endocytic trafficking adaptor 1	Pheta1	Chr12 q16	PH domain containing endocytic trafficking adaptor 1	0.0466608	0.0196168	0.0173776	0.00821268	0.085109	0.611203	0.0317114	0.0610279	0.000963878	0.0657913	16	1	0.00119136	0.0017901	17.5266	0.288373	0.412495	23.2788	1.30342	0.75908	0.447805	1
NA	330166	330166_NA	Miat	Chr5 cM	Chr5:112361094-112376814(-)	myocardial infarction associated transcript (non-protein coding)	NA	NA	NA	-0.0451852	0.0190023	0.0174128	-0.0824291	-0.00794125	0.611203	-0.0526363	-0.0386921	0.00778641	0.155887	12	1	1.79135792365514e-06	0.00183469	7.98242	0.714878	0.801954	0.0229749	1.00023	-0.44129	0.659003	1
298575	68943	68943_298575	Pink1	Chr4 cM	Chr4:138040720-138053618(-)	PTEN induced putative kinase 1	Pink1	Chr5 q36	PTEN induced kinase 1	0.0338276	0.0142346	0.0174809	0.0059283	0.061727	0.611203	0.0219021	0.0400024	0.00508998	0.171359	16	1	2.75682212002901e-05	0.000904855	16.4653	0.35182	0.479861	0.793262	1.008	-1.99124	0.046455	0.852948
316557	76867	76867_316557	Rhbdd1	Chr1 cM	Chr1:82294178-82423087(+)	rhomboid domain containing 1	Rhbdd1	Chr9 q34	rhomboid domain containing 1	0.0588026	0.0247513	0.0175139	0.0102909	0.107314	0.611203	0.0176517	0.0666085	0.0109336	0.0597745	16	1	0.00435964	0.0031782	39.4756	0.000543901	0.00209429	70.3791	3.37599	-0.305459	0.760016	1
500077	78412	78412_500077	Cyren	Chr6 cM	Chr6:34848706-34854995(-)	cell cycle regulator of NHEJ	Cyren	Chr4 q22	cell cycle regulator of NHEJ	0.0955781	0.0402443	0.0175514	0.0167008	0.174456	0.611203	0.0719064	0.10958	0.00499698	0.0836718	11	1	0.0041176	0.00743939	12.7871	0.235818	0.353546	24.0274	1.31626	-1.85707	0.0633008	0.887278
100302465	71007	71007_100302465	D7Ertd443e	Chr7 cM	Chr7:133867508-134102889(-)	DNA segment, Chr 7, ERATO Doi 443, expressed	C1h10orf90	Chr1 q41	similar to human chromosome 10 open reading frame 90	0.125176	0.0527074	0.0175525	0.0218715	0.228481	0.611203	0.0688026	0.149558	0.00974268	0.0526019	15	1	0.0182994	0.0135736	34.5751	0.00169834	0.00575332	81.7264	5.47237	3.78545	0.000153432	0.13283
100363146	207921	207921_100363146	Fam228b	Chr12 cM	Chr12:4789888-4819259(-)	family with sequence similarity 228, member B	Fam228b	Chr6	family with sequence similarity 228, member B	-0.0811448	0.0341884	0.0176223	-0.148153	-0.0141368	0.611203	-0.0918571	-0.0572686	0.0053741	0.0565365	14	1	0.00465664	0.00565311	22.6686	0.0458296	0.0960154	34.6881	1.53111	0.9717	0.3312	0.98781
NA	77533	77533_NA	NA	NA	NA	NA	NA	NA	NA	-0.163819	0.0690301	0.0176371	-0.299115	-0.0285223	0.611203	-0.188163	-0.108625	0.00942816	0.0565324	13	1	0.0402087	0.0244196	51.3312	8.14138356607073e-07	5.37117612659103e-06	78.1448	4.57557	-0.512363	0.608397	1
85424	13709	13709_85424	Elf1	Chr14 cM	Chr14:79718632-79819931(+)	E74 like ETS transcription factor 1	Elf1	Chr15 q12	E74 like ETS transcription factor 1	-0.0686337	0.028928	0.0176649	-0.125332	-0.0119358	0.611203	-0.0809802	-0.0376545	0.00993555	0.0706488	16	1	0.00355831	0.00419068	20.7378	0.145417	0.243737	32.2515	1.47605	0.262937	0.792599	1
291245	11472	11472_291245	Actn2	Chr13 cM	Chr13:12284312-12355613(-)	actinin alpha 2	Actn2	Chr17 q12.1	actinin alpha 2	-0.0900657	0.0379694	0.0176893	-0.164484	-0.015647	0.611203	-0.110708	-0.0594946	0.00668405	0.0649462	15	1	0.00713323	0.00699453	30.8797	0.00576248	0.016725	45.3123	1.82857	-1.0631	0.287737	0.982126
499926	228801	228801_499926	Bpifb1	Chr2 cM	Chr2:154032738-154062263(+)	BPI fold containing family B, member 1	Bpifb1	Chr3 q41	BPI fold containing family B, member 1	0.062509	0.0263885	0.0178461	0.0107885	0.11423	0.611446	0.0481462	0.0761729	0.00967599	0.243675	12	1	0	0.00266158	9.44748	0.580661	0.690823	0	1	-0.306531	0.759201	1
289178	56429	56429_289178	Dpt	Chr1 cM	Chr1:164624232-164651843(+)	dermatopontin	Dpt	Chr13 q23	dermatopontin	0.044179	0.0186614	0.0179139	0.0076032	0.0807547	0.611446	0.0405572	0.0620132	0.0168341	0.0458432	13	1	0	0.00135337	2.00752	0.999394	1	0	1	0.678484	0.497465	1
295704	56791	56791_295704	Ube2l6	Chr2 cM	Chr2:84629172-84640347(+)	ubiquitin-conjugating enzyme E2L 6	Ube2l6	Chr3 q24	ubiquitin-conjugating enzyme E2L 6	0.0746519	0.0315478	0.0179662	0.0128194	0.136484	0.611446	0.045084	0.09646	0.00677306	0.0623078	15	1	0.0027578	0.00447083	15.1916	0.365183	0.492973	22.1427	1.2844	-0.0270955	0.978384	1
114202	13384	13384_114202	Mpp3	Chr11 cM	Chr11:101890478-101919287(-)	membrane protein, palmitoylated 3 (MAGUK p55 subfamily member 3)	Mpp3	Chr10 q32.1	MAGUK p55 scaffold protein 3	-0.0516884	0.0218562	0.0180337	-0.0945258	-0.00885094	0.611446	-0.0632555	-0.042735	0.0102669	0.0552701	15	1	0.00166615	0.00220001	22.0826	0.0769334	0.146667	29.5865	1.42018	-0.454049	0.649794	1
25531	19339	19339_25531	Rab3a	Chr8 cM	Chr8:71207328-71211323(+)	RAB3A, member RAS oncogene family	Rab3a	Chr16 p14	RAB3A, member RAS oncogene family	0.0367215	0.0155278	0.0180355	0.00628757	0.0671554	0.611446	0.020694	0.0436993	0.00913304	0.0765601	16	1	0.000971381	0.00112689	16.1236	0.373888	0.501575	31.4637	1.45908	0.0682994	0.945547	1
25751	13430	13430_25751	Dnm2	Chr9 cM	Chr9:21336204-21419055(+)	dynamin 2	Dnm2	Chr8 q13	dynamin 2	-0.0439728	0.0186009	0.0180781	-0.0804299	-0.00751572	0.611446	-0.0512209	-0.0338679	0.00511956	0.0647774	16	1	0.00136443	0.00173093	19.6639	0.18521	0.294369	28.689	1.40231	1.39208	0.163897	0.958933
307171	54519	54519_307171	Apbb1ip	Chr2 cM	Chr2:22664106-22765665(+)	amyloid beta precursor protein binding family B member 1 interacting protein	Apbb1ip	Chr17 q12.3	amyloid beta precursor protein binding family B member 1 interacting protein	-0.0960255	0.0406317	0.0181123	-0.175662	-0.0163888	0.611446	-0.107948	-0.0416646	0.0131684	0.0606561	15	1	0.0112872	0.00881179	30.0392	0.00753763	0.0210912	56.9511	2.32294	-0.152496	0.878795	1
116459	20713	20713_116459	Serpini1	Chr3 cM	Chr3:75464800-75549830(+)	serine (or cysteine) peptidase inhibitor, clade I, member 1	Serpini1	Chr2 q32	serpin family I member 1	0.102239	0.043291	0.0181932	0.0173899	0.187088	0.611446	0.0460698	0.112461	0.0133382	0.0422045	16	1	0.0234128	0.010704	138.893	3.80473674136655e-22	9.6092727132439e-21	90.1223	10.1238	0.655426	0.512193	1
NA	207819	207819_NA	Bnip5	Chr17 cM	Chr17:29115366-29134298(-)	BCL2 interacting protein 5	NA	NA	NA	0.04561	0.0193129	0.0181946	0.0077574	0.0834627	0.611446	0.0309347	0.0526072	0.00739193	0.461104	13	1	0	0.00215197	12.6916	0.391846	0.517995	0	1	-0.2487	0.803593	1
304570	69663	69663_304570	Ddx51	Chr5 cM	Chr5:110801317-110808362(+)	DEAD box helicase 51	Ddx51	Chr12 q16	DEAD-box helicase 51	-0.0396785	0.0168048	0.0182188	-0.0726153	-0.00674171	0.611446	-0.050255	-0.0349888	0.00340538	0.0340293	16	1	0.00105863	0.00145159	18.2952	0.247466	0.366599	26.9635	1.36918	-2.67685	0.0074318	0.598348
246299	66596	66596_246299	Gtf3a	Chr5 cM	Chr5:146885467-146892424(+)	general transcription factor III A	Gtf3a	Chr12	general transcription factor III A	0.0591695	0.0250688	0.0182607	0.0100356	0.108303	0.611446	0.0340961	0.0695771	0.00546014	0.0697865	16	1	0.00542476	0.00351386	42.0182	0.000223311	0.000940754	65.7175	2.91694	0.482551	0.629415	1
362145	78830	78830_362145	Slc25a12	Chr2 cM	Chr2:71104614-71198125(-)	solute carrier family 25 (mitochondrial carrier, Aralar), member 12	Slc25a12	Chr3 q22	solute carrier family 25 member 12	0.0325883	0.0138073	0.0182637	0.00552657	0.0596501	0.611446	0.0252021	0.0421972	0.000490514	0.0549475	15	1	0.000842511	0.000932488	22.2688	0.0732567	0.140916	36.1131	1.56527	1.7586	0.0786452	0.920188
24660	18858	18858_24660	Pmp22	Chr11 cM	Chr11:63019808-63050373(+)	peripheral myelin protein 22	Pmp22	Chr10 q23	peripheral myelin protein 22	0.0714593	0.0302796	0.0182756	0.0121125	0.130806	0.611446	0.0504322	0.0806823	0.00884349	0.0569117	15	1	0.00636315	0.00471082	31.2569	0.00510219	0.0150668	58.6599	2.41896	-0.0892918	0.92885	1
65152	18642	18642_65152	Pfkm	Chr15 cM	Chr15:97990470-98030328(+)	phosphofructokinase, muscle	Pfkm	Chr7 q36	phosphofructokinase, muscle	0.0397637	0.0168501	0.018282	0.0067382	0.0727892	0.611446	0.0252776	0.0454511	0.00365658	0.0390864	16	1	0.00220737	0.00153419	30.5026	0.0102327	0.0272273	60.7982	2.55091	0.627461	0.530357	1
497958	276919	276919_497958	Gemin4	Chr11 cM	Chr11:76101397-76108398(-)	gem nuclear organelle associated protein 4	Gemin4	Chr10 q24	gem (nuclear organelle) associated protein 4	0.0471032	0.0199632	0.0182995	0.00797605	0.0862304	0.611446	0.0358631	0.0581918	0.00846846	0.109536	11	1	0	0.00167736	7.42581	0.684727	0.777421	0	1	-0.14004	0.888628	1
288106	212153	212153_288106	Ccdc191	Chr16 cM	Chr16:43710172-43784677(+)	coiled-coil domain containing 191	Ccdc191	Chr11 q21	coiled-coil domain containing 191	-0.0596377	0.0252996	0.0184104	-0.109224	-0.0100514	0.611446	-0.085283	-0.0451572	0.00652964	0.0480105	13	1	0.000685055	0.00284964	13.3386	0.344919	0.472392	7.81108	1.08473	-1.41376	0.157432	0.958933
50567	17254	17254_50567	Slc3a2	Chr19 cM	Chr19:8684931-8700733(-)	solute carrier family 3 (activators of dibasic and neutral amino acid transport), member 2	Slc3a2	Chr1 q43	solute carrier family 3 member 2	0.0390477	0.0165748	0.0184801	0.0065618	0.0715337	0.611446	0.0232814	0.0464013	0.0102238	0.0591651	14	1	0.000918923	0.00130769	15.2722	0.290672	0.414983	27.5755	1.38075	-0.732906	0.463616	1
408206	71522	71522_408206	Ggt6	Chr11 cM	Chr11:72326352-72329226(+)	gamma-glutamyltransferase 6	Ggt6	Chr10 q24	gamma-glutamyl transferase 6	0.0737332	0.0313054	0.0185082	0.0123758	0.135091	0.611446	0.0585817	0.090485	0.000207259	0.108484	11	1	0.00211003	0.00369884	12.94	0.227049	0.343672	24.2093	1.31942	-0.673961	0.500336	1
309197	68693	68693_309197	Hnrnpul2	Chr19 cM	Chr19:8797374-8811507(+)	heterogeneous nuclear ribonucleoprotein U-like 2	Hnrnpul2	Chr1 q43	heterogeneous nuclear ribonucleoprotein U-like 2	-0.0233722	0.009927	0.0185524	-0.0428287	-0.0039156	0.611446	-0.0276815	-0.0197855	0.00701962	0.0595067	14	1	0	0.000448981	7.75214	0.859364	0.911543	0	1	0.0767043	0.938859	1
686505	235040	235040_686505	Atg4d	Chr9 cM	Chr9:21176496-21186133(+)	autophagy related 4D, cysteine peptidase	Atg4d	Chr8	autophagy related 4D, cysteine peptidase	0.0677717	0.0287909	0.0185761	0.0113426	0.124201	0.611446	0.0436376	0.0770851	0.0112486	0.0484218	16	1	0.00679022	0.00450357	43.6101	0.000126531	0.000564804	64.2203	2.79488	-0.571837	0.567432	1
29662	14569	14569_29662	Gdi2	Chr13 cM	Chr13:3588075-3616261(+)	GDP dissociation inhibitor 2	Gdi2	Chr17 q12.2	GDP dissociation inhibitor 2	0.0458356	0.019473	0.0185827	0.00766914	0.0840021	0.611446	0.025789	0.0536063	0.00472068	0.0426426	16	1	0.00391172	0.00212474	74.7197	6.36196885035465e-10	6.23905353021249e-09	74.9197	3.98719	0.220156	0.825749	1
171408	67880	67880_171408	Dcxr	Chr11 cM	Chr11:120616225-120618107(-)	dicarbonyl L-xylulose reductase	Dcxr	Chr10	dicarbonyl and L-xylulose reductase	0.0458036	0.0194836	0.0187287	0.00761658	0.0839907	0.611446	0.0311901	0.059578	0.0122442	0.0829352	16	1	0.000305498	0.00160204	16.1558	0.371775	0.499399	4.46183	1.0467	-0.812899	0.416276	0.995714
NA	233789	233789_NA	Smg1	Chr7 cM	Chr7:117730531-117842893(-)	SMG1 nonsense mediated mRNA decay associated PI3K related kinase	NA	NA	NA	-0.0335688	0.0142816	0.0187481	-0.0615602	-0.0055775	0.611446	-0.0432986	-0.0278842	0.00348464	0.161464	14	1	0	0.000773363	17.4354	0.180158	0.287799	0	1	-0.907705	0.364034	0.98781
690599	67622	67622_690599	Mxra7	Chr11 cM	Chr11:116694226-116718953(-)	matrix-remodelling associated 7	Mxra7	Chr10 q32.2	matrix remodeling associated 7	-0.0676922	0.0288005	0.018754	-0.12414	-0.0112443	0.611446	-0.0797576	-0.0537388	0.00110225	0.0596062	15	1	0.00212258	0.0040465	16.9373	0.259532	0.379817	18.4164	1.22574	-0.245567	0.806018	1
84007	12267	12267_84007	C3ar1	Chr6 cM	Chr6:122824099-122833116(-)	complement component 3a receptor 1	C3ar1	Chr4 q42	complement C3a receptor 1	0.0668991	0.0284637	0.0187566	0.0111114	0.122687	0.611446	0.0600979	0.0806758	0.0099561	0.0559124	14	1	1.68638567666863e-06	0.00372825	11.671	0.554791	0.668314	0.010903	1.00011	1.23687	0.216137	0.977001
500300	213393	213393_500300	Depp1	Chr6 cM	Chr6:116627645-116629808(+)	DEPP1 autophagy regulator	Depp1	Chr4 q42	DEPP autophagy regulator 1	0.0616083	0.0262146	0.0187656	0.0102287	0.112988	0.611446	0.051154	0.121611	0.0155613	0.126595	15	1	1.60538294736557e-06	0.00414161	23.9684	0.0462269	0.0967177	0.00671409	1.00007	1.13044	0.25829	0.981828
299246	76260	76260_299246	Ttc8	Chr12 cM	Chr12:98886833-98949497(+)	tetratricopeptide repeat domain 8	Ttc8	Chr6 q32	tetratricopeptide repeat domain 8	-0.0315491	0.0134251	0.0187726	-0.0578618	-0.00523648	0.611446	-0.0357853	-0.0260209	0.01315	0.0624007	15	1	0	0.00081085	11.0997	0.678188	0.772314	0	1	1.03467	0.300822	0.984978
298370	66073	66073_298370	Txndc12	Chr4 cM	Chr4:108691875-108719317(+)	thioredoxin domain containing 12 (endoplasmic reticulum)	Txndc12	Chr5 q34	thioredoxin domain containing 12	0.0476516	0.0202825	0.0188041	0.00789859	0.0874045	0.611446	0.0218851	0.057159	0.00770384	0.1405	16	1	0.00264091	0.00217012	37.6872	0.00100343	0.00361037	53.2137	2.13738	-0.629151	0.52925	1
64358	16494	16494_64358	Kcna6	Chr6 cM	Chr6:126685292-126717610(-)	potassium voltage-gated channel, shaker-related, subfamily, member 6	Kcna6	Chr4 q42	potassium voltage-gated channel subfamily A member 6	0.0602805	0.0256682	0.0188519	0.00997168	0.110589	0.611446	0.0352832	0.0688831	0.00804553	0.0409444	16	1	0.0046226	0.00339525	30.5963	0.00994394	0.0265518	55.1895	2.23162	0.75544	0.449985	1
288077	15163	15163_288077	Hcls1	Chr16 cM	Chr16:36755345-36783574(+)	hematopoietic cell specific Lyn substrate 1	Hcls1	Chr11 q21	hematopoietic cell specific Lyn substrate 1	0.0413675	0.0176342	0.0189831	0.00680503	0.07593	0.611446	0.0288697	0.0528532	0.0126709	0.118407	15	1	0.000120492	0.00129604	13.0251	0.524548	0.641101	2.36511	1.02422	-0.869001	0.384847	0.993549
291406	329003	329003_291406	Zfp516	Chr18 cM	Chr18:82928788-83023439(+)	zinc finger protein 516	Zfp516	Chr18 q12.3	zinc finger protein 516	-0.0578875	0.0246771	0.0189863	-0.106254	-0.00952129	0.611446	-0.067917	-0.0318033	0.00332128	0.0847054	16	1	0.00302582	0.00296909	41.4455	0.000273411	0.00112713	43.5987	1.77301	0.880803	0.378424	0.992678
290224	85308	85308_290224	Emc9	Chr14 cM	Chr14:55818973-55822759(-)	ER membrane protein complex subunit 9	Emc9	Chr15 p13	ER membrane protein complex subunit 9	0.0284199	0.0121219	0.0190523	0.00466137	0.0521784	0.611446	0.0264457	0.03382	0.00989732	0.056733	16	1	0	0.000632531	9.37886	0.85689	0.909723	0	1	0.847484	0.396725	0.995714
171086	70827	70827_171086	Trak2	Chr1 cM	Chr1:58939608-59012589(-)	trafficking protein, kinesin binding 2	Trak2	Chr9 q31	trafficking kinesin protein 2	0.034503	0.0147183	0.019067	0.00565558	0.0633504	0.611446	0.0275992	0.0465168	0.000520399	0.0703436	16	1	0.000619689	0.00102695	17.7247	0.277416	0.400164	19.8497	1.24766	-0.0862181	0.931293	1
289380	66208	66208_289380	Nenf	Chr1 cM	Chr1:191038984-191050328(-)	neuron derived neurotrophic factor	Nenf	Chr13 q27	neudesin neurotrophic factor	0.0441706	0.0188431	0.0190718	0.00723877	0.0811024	0.611446	0.0264379	0.0552019	0.00300006	0.103187	16	1	0.00216472	0.00178727	35.2558	0.00226086	0.00739215	53.691	2.15941	0.318793	0.749884	1
246766	14594	14594_246766	Ggta1	Chr2 cM	Chr2:35290191-35353243(-)	glycoprotein galactosyltransferase alpha 1, 3	Ggta1	Chr3 p11	glycoprotein alpha-galactosyltransferase 1	0.0611376	0.0260818	0.0190748	0.0100181	0.112257	0.611446	0.0543904	0.0667852	0.0122419	0.0418937	16	1	0	0.00312614	9.65061	0.841123	0.898309	0	1	-0.0389909	0.968898	1
29191	21334	21334_29191	Tac2	Chr10 cM	Chr10:127560347-127567637(+)	tachykinin 2	Tac3	Chr7 q22	tachykinin precursor 3	0.113956	0.0486584	0.0191826	0.0185874	0.209325	0.611446	0.0538671	0.130507	0.0116683	0.0702336	15	1	0.0190037	0.0122132	101.631	2.30682047520746e-15	3.70866565145142e-14	76.4729	4.25042	-0.707409	0.479312	1
500226	75659	75659_500226	Wdr54	Chr6 cM	Chr6:83129691-83133383(-)	WD repeat domain 54	Wdr54	Chr4 q34	WD repeat domain 54	0.0484529	0.0207003	0.0192482	0.00788111	0.0890247	0.611446	0.0384614	0.0670983	7.2915226435057e-05	0.083337	16	1	0.00144329	0.00218181	18.0717	0.258916	0.379428	23.3767	1.30509	-1.16454	0.244205	0.981828
81022	78808	78808_81022	Stxbp5	Chr10 cM	Chr10:9631291-9776823(-)	syntaxin binding protein 5 (tomosyn)	Stxbp5	Chr1 p13	syntaxin binding protein 5	0.0358767	0.0153371	0.0193241	0.00581666	0.0659368	0.611446	0.0299729	0.0488781	9.87775350178002e-05	0.0774407	15	1	0.000925804	0.00120548	18.4935	0.18522	0.294369	28.4969	1.39854	-1.0703	0.284484	0.981828
292758	24030	24030_292758	Mrps12	Chr7 cM	Chr7:28439066-28441245(-)	mitochondrial ribosomal protein S12	Mrps12	Chr1 q21	mitochondrial ribosomal protein S12	-0.0375316	0.0160452	0.0193296	-0.0689797	-0.00608354	0.611446	-0.0477242	-0.0258793	0.00311793	0.0681916	16	1	0.00129137	0.00126146	26.5339	0.0327712	0.072773	40.2045	1.67237	0.333914	0.738444	1
500818	71137	71137_500818	Rfx4	Chr10 cM	Chr10:84591926-84742402(+)	regulatory factor X, 4 (influences HLA class II expression)	Rfx4	Chr7 q13	regulatory factor X4	-0.0555187	0.0237401	0.0193561	-0.102048	-0.00898889	0.611446	-0.0756661	-0.0406693	0.000795285	0.0763612	15	1	0.00198905	0.00271202	21.6176	0.0868202	0.161543	27.323	1.37595	-0.749886	0.453324	1
289468	70681	70681_289468	Abraxas1	Chr5 cM	Chr5:100953058-100968831(-)	BRCA1 A complex subunit	Abraxas1	Chr14 p22	abraxas 1, BRCA1 A complex subunit	-0.078723	0.0337158	0.0195488	-0.144805	-0.0126412	0.611446	-0.096575	-0.0590598	0.0060644	0.0602578	16	1	0.00635964	0.00582495	26.0979	0.0370061	0.0807317	45.4774	1.8341	0.300713	0.763633	1
361549	243914	243914_361549	Lgi4	Chr7 cM	Chr7:30758767-30770360(+)	leucine-rich repeat LGI family, member 4	Lgi4	Chr1 q21	leucine-rich repeat LGI family, member 4	-0.0709526	0.0304057	0.0196202	-0.130547	-0.0113586	0.611446	-0.0807633	-0.0310338	0.00760687	0.0438659	16	1	0.00757239	0.00503784	35.1043	0.00237631	0.00771941	64.9668	2.85444	-0.500147	0.616972	1
84430	99011	99011_84430	Pomt1	Chr2 cM	Chr2:32126652-32145017(+)	protein-O-mannosyltransferase 1	Pomt1	Chr3 p12	protein-O-mannosyltransferase 1	0.0306239	0.0131245	0.0196302	0.00490039	0.0563474	0.611446	0.0253009	0.0350899	0.00849255	0.23861	15	1	0	0.000876292	7.9816	0.890283	0.933724	0	1	-0.394985	0.692854	1
266802	11682	11682_266802	Alk	Chr17 cM	Chr17:72175967-72911622(-)	anaplastic lymphoma kinase	Alk	Chr6 q14	ALK receptor tyrosine kinase	-0.0419179	0.0179769	0.019713	-0.0771519	-0.00668384	0.611446	-0.0525481	-0.0351104	0.00672515	0.103553	16	1	7.3430262435314e-06	0.00149473	17.3489	0.298439	0.42328	0.102697	1.00103	-0.433897	0.664363	1
361580	14884	14884_361580	Gtf2h1	Chr7 cM	Chr7:46445527-46473224(+)	general transcription factor II H, polypeptide 1	Gtf2h1	Chr1 q22	general transcription factor IIH subunit 1	0.0253221	0.0108662	0.0197878	0.00402467	0.0466195	0.611446	0.0220394	0.0334498	0.0124652	0.0490238	16	1	1.62186882914834e-06	0.000535632	14.2087	0.509762	0.627458	0.0750975	1.00075	0.353865	0.72344	1
308501	12483	12483_308501	Cd22	Chr7 cM	Chr7:30564829-30579767(-)	CD22 antigen	Cd22	Chr1 q21	CD22 molecule	0.090688	0.0389244	0.0198141	0.0143976	0.166979	0.611446	0.0437449	0.115689	0.00760001	0.111294	14	1	0.00511982	0.00611815	26.0798	0.0165862	0.0411959	34.0713	1.51679	1.9207	0.0547699	0.859476
554172	69675	69675_554172	Pxdn	Chr12 cM	Chr12:29987607-30067657(+)	peroxidasin	Pxdn	Chr6 q16	peroxidasin	0.0503297	0.0216133	0.0198781	0.00796833	0.0926911	0.611446	0.0396117	0.061255	0.0118704	0.0985829	15	1	0	0.00198639	9.81014	0.775928	0.84932	0	1	-0.673525	0.500613	1
313535	140546	140546_313535	Eri3	Chr4 cM	Chr4:117407562-117531494(+)	exoribonuclease 3	Eri3	Chr5 q36	ERI1 exoribonuclease family member 3	0.0501161	0.0215241	0.0198922	0.00792972	0.0923026	0.611446	0.0469221	0.0584791	0.00588051	0.0447004	15	1	0.00331172	0.00241786	35.7692	0.00112973	0.00401198	63.9451	2.77354	-0.497572	0.618786	1
311575	228829	228829_311575	Phf20	Chr2 cM	Chr2:156038567-156151873(+)	PHD finger protein 20	Phf20	Chr3 q42	PHD finger protein 20	0.035969	0.0154497	0.0199053	0.00568805	0.0662499	0.611446	0.0247556	0.0472794	0.000850878	0.070883	14	1	0.000927485	0.00115589	18.8509	0.127798	0.220345	32.0179	1.47098	-0.43501	0.663555	1
679572	67067	67067_679572	Romo1	Chr2 cM	Chr2:155986073-155987714(+)	reactive oxygen species modulator 1	Romo1	Chr3 q42	reactive oxygen species modulator 1	-0.0262176	0.0112619	0.0199123	-0.0482904	-0.00414472	0.611446	-0.0324542	-0.0209121	0.0150659	0.0937859	16	1	0	0.000518947	4.72042	0.994241	1	0	1	-0.362323	0.71711	1
64535	14181	14181_64535	Fgfbp1	Chr5 cM	Chr5:44136200-44139121(-)	fibroblast growth factor binding protein 1	Fgfbp1	Chr14 q21	fibroblast growth factor binding protein 1	0.246479	0.105885	0.0199228	0.0389482	0.45401	0.611446	0.162972	0.284472	0.0123259	0.0557559	15	1	0.0920868	0.0572013	46.6977	2.15505947568901e-05	0.000111384	89.2415	9.29499	0.859766	0.389918	0.995714
25635	17202	17202_25635	Mc4r	Chr18 cM	Chr18:66990776-66993558(-)	melanocortin 4 receptor	Mc4r	Chr18 q12.1	melanocortin 4 receptor	0.160282	0.0688629	0.0199362	0.0253128	0.29525	0.611446	0.106134	0.198693	0.0021285	0.0653682	11	1	0.0155391	0.0197725	13.4918	0.19746	0.308783	38.2474	1.61936	1.95279	0.050845	0.859015
691431	70556	70556_691431	Slc25a33	Chr4 cM	Chr4:149828493-149858734(-)	solute carrier family 25, member 33	Slc25a33	Chr5 q36	solute carrier family 25 member 33	0.053295	0.0229016	0.0199582	0.00840876	0.0981813	0.611446	0.0411745	0.063325	0.00575294	0.0577785	16	1	0.0033913	0.00280179	28.6245	0.0179714	0.0440121	51.9761	2.08229	0.604456	0.54554	1
24947	14396	14396_24947	Gabra3	ChrX cM	ChrX:71476287-71700454(-)	gamma-aminobutyric acid type A receptor subunit alpha 3	Gabra3	ChrX	gamma-aminobutyric acid type A receptor subunit alpha 3	0.0460707	0.0198134	0.0200593	0.00723727	0.0849042	0.611446	0.0366317	0.0683342	2.94995141230604e-06	0.0771778	16	1	0.00198989	0.00195677	30.6723	0.00971534	0.0260441	38.8208	1.63454	1.58031	0.114037	0.946033
291760	13506	13506_291760	Dsc2	Chr18 cM	Chr18:20163690-20192611(-)	desmocollin 2	Dsc2	Chr18 p12	desmocollin 2	0.19895	0.085632	0.0201619	0.0311149	0.366786	0.611446	0.078935	0.239314	0.00733192	0.041027	15	1	0.0632674	0.0376362	40.2555	0.00023273	0.000976476	85.0462	6.68725	3.36776	0.000757819	0.319165
312965	68053	68053_312965	Ubxn2b	Chr4 cM	Chr4:6191105-6219788(+)	UBX domain protein 2B	Ubxn2b	Chr5 q12	UBX domain protein 2B	-0.0547949	0.0235881	0.0201799	-0.101027	-0.00856299	0.611446	-0.0660254	-0.0386908	0.00746217	0.0669533	15	1	0.001702	0.00282794	21.9464	0.0797215	0.150856	21.6465	1.27627	-1.51957	0.128619	0.958933
362294	100763	100763_362294	Ube3c	Chr5 cM	Chr5:29774240-29881075(+)	ubiquitin protein ligase E3C	Ube3c	Chr4 q11	ubiquitin protein ligase E3C	0.0248791	0.0107152	0.0202406	0.00387776	0.0458804	0.611446	0.0192301	0.0279893	0.0103806	0.079551	15	1	0	0.000523197	13.7247	0.470415	0.591787	0	1	-1.04004	0.298323	0.98449
295596	26428	26428_295596	Orc4	Chr2 cM	Chr2:48792836-48840289(-)	origin recognition complex, subunit 4	Orc4	Chr3 q12	origin recognition complex, subunit 4	-0.0300518	0.0129586	0.0203914	-0.0554502	-0.00465346	0.611446	-0.0373059	-0.0243879	0.0121024	0.0821943	16	1	0	0.000720271	14.4138	0.494406	0.613646	0	1	-0.578706	0.562787	1
84408	12564	12564_84408	Cdh8	Chr8 cM	Chr8:99751103-100143103(-)	cadherin 8	Cdh8	Chr19 p13	cadherin 8	-0.0425445	0.0183575	0.0204736	-0.0785246	-0.00656445	0.611446	-0.0482005	-0.038488	0.011003	0.05086	16	1	5.52654558543562e-07	0.00149788	8.54746	0.899967	0.941509	0.00861202	1.00009	-0.743396	0.457242	1
501512	75905	75905_501512	Dipk2b	ChrX cM	ChrX:18281120-18327636(-)	divergent protein kinase domain 2B	Dipk2b	ChrX q11	divergent protein kinase domain 2B	0.0493484	0.0212993	0.0205089	0.00760257	0.0910942	0.611446	0.0452682	0.0577592	0.00851322	0.226307	13	1	5.61960161877389e-06	0.00229413	8.11308	0.776233	0.8495	0.0543725	1.00054	-0.145743	0.884124	1
315670	270162	270162_315670	Elmod1	Chr9 cM	Chr9:53818741-53882585(-)	ELMO/CED-12 domain containing 1	Elmod1	Chr8 q24	ELMO domain containing 1	-0.0241911	0.0104456	0.0205633	-0.0446641	-0.00371805	0.611446	-0.0279448	-0.0171554	0.0129455	0.0716024	16	1	0.000228558	0.000490031	17.0587	0.31537	0.441466	14.1963	1.16545	1.6127	0.106809	0.934416
362093	140858	140858_362093	Wdr5	Chr2 cM	Chr2:27405169-27426547(+)	WD repeat domain 5	Wdr5	Chr3 p12	WD repeat domain 5	0.028765	0.0124333	0.0206927	0.00439619	0.0531339	0.611446	0.0196733	0.0325204	0.0113234	0.136113	16	1	5.26543967103621e-06	0.000689458	19.7528	0.18162	0.289658	0.186553	1.00187	-0.649653	0.515916	1
24551	17449	17449_24551	Mdh1	Chr11 cM	Chr11:21506692-21521934(-)	malate dehydrogenase 1, NAD (soluble)	Mdh1	Chr14 q22	malate dehydrogenase 1	0.0487549	0.0210844	0.0207577	0.00743013	0.0900796	0.611446	0.0281791	0.0561161	0.00973855	0.0386025	16	1	0.00363121	0.00242676	37.0522	0.00124349	0.00437213	59.776	2.48608	0.277434	0.781447	1
292263	67141	67141_292263	Fbxo5	Chr10 cM	Chr10:5749155-5755465(-)	F-box protein 5	Fbxo5	Chr1 q11	F-box protein 5	0.0476676	0.0206152	0.0207636	0.00726257	0.0880726	0.611446	0.0451607	0.0635608	0.0122605	0.177109	13	1	3.73698394368478e-07	0.00294754	15.5833	0.211077	0.324924	0.00248066	1.00002	-0.209813	0.833813	1
29235	14429	14429_29235	Galr3	Chr15 cM	Chr15:78926085-78927758(+)	galanin receptor 3	Galr3	Chr7 q34	galanin receptor 3	0.18465	0.0798589	0.0207667	0.0281291	0.34117	0.611446	0.120991	0.217784	0.00869382	0.0619271	15	1	0.0438331	0.0300052	52.5468	2.27163683344542e-06	1.39695804165667e-05	91.9076	12.3573	1.1892	0.234361	0.97884
363087	320528	320528_363087	Vps13c	Chr9 cM	Chr9:67747678-67902920(+)	vacuolar protein sorting 13C	Vps13c	Chr8 q24	vacuolar protein sorting 13 homolog C	-0.0454695	0.0196702	0.0208004	-0.0840225	-0.00691653	0.611446	-0.0554552	-0.0303224	0.00780727	0.110182	14	1	0.000821598	0.00157082	11.1128	0.60137	0.708754	17.3412	1.20979	0.327565	0.743241	1
NA	66826	66826_NA	Tafazzin	ChrX cM	ChrX:73325518-73333757(+)	tafazzin, phospholipid-lysophospholipid transacylase	NA	NA	NA	-0.0277229	0.0119958	0.0208296	-0.0512341	-0.00421165	0.611446	-0.0333661	-0.0171314	0.00635651	0.440654	14	1	0	0.000696452	13.9272	0.378988	0.506324	0	1	0.576222	0.564465	1
25149	13983	13983_25149	Esr2	Chr12 cM	Chr12:76167193-76224033(-)	estrogen receptor 2 (beta)	Esr2	Chr6 q24	estrogen receptor 2	0.0478205	0.0206931	0.0208365	0.00726268	0.0883783	0.611446	0.0381945	0.0656226	0.0169083	0.440336	14	1	1.66032303391666e-06	0.002963	15.5899	0.271984	0.39408	0.00969252	1.0001	0.0203904	0.983732	1
362464	272322	272322_362464	Bmal2	Chr6 cM	Chr6:146697553-146735027(+)	basic helix-loop-helix ARNT like 2	Bmal2	Chr4 q44	basic helix-loop-helix ARNT like 2	-0.086187	0.0373005	0.0208542	-0.159295	-0.0130794	0.611446	-0.104939	-0.0643718	0.00407929	0.0558491	15	1	0.0068687	0.00691224	23.8427	0.0478663	0.0996793	41.844	1.71951	-1.66354	0.0962049	0.928703
301004	69232	69232_301004	Qrich1	Chr9 cM	Chr9:108394010-108437366(+)	glutamine-rich 1	Qrich1	Chr8 q32	glutamine-rich 1	0.0218534	0.00945836	0.0208615	0.00331533	0.0403914	0.611446	0.016187	0.0258901	0.00847705	0.128651	15	1	1.44258613555339e-06	0.00038747	17.4063	0.235172	0.352781	0.0998086	1.001	1.28349	0.199319	0.972308
499770	227695	227695_499770	Spout1	Chr2 cM	Chr2:30063465-30068471(-)	SPOUT domain containing methyltransferase 1	Spout1	Chr3 p12	SPOUT domain containing methyltransferase 1	0.0467424	0.0202383	0.0209099	0.00707616	0.0864086	0.611446	0.0373853	0.0553577	0.00603571	0.0636029	15	1	0.0024821	0.00212639	28.0254	0.0141177	0.0358475	51.1442	2.04684	0.671091	0.502163	1
NA	270624	270624_NA	Spin4	ChrX cM	ChrX:94066116-94070288(-)	spindlin family, member 4	NA	NA	NA	-0.0658286	0.028522	0.0209995	-0.121731	-0.00992652	0.611446	-0.0690145	-0.0470594	0.016939	0.42059	12	1	0	0.0051188	5.50995	0.903984	0.944217	0	1	0.222688	0.823778	1
50719	20539	20539_50719	Slc7a5	Chr8 cM	Chr8:122607885-122634425(-)	solute carrier family 7 (cationic amino acid transporter, y+ system), member 5	Slc7a5	Chr19 q12	solute carrier family 7 member 5	0.0665373	0.0288374	0.0210368	0.010017	0.123058	0.611446	0.0427434	0.0806203	0.00293682	0.0465424	16	1	0.00683359	0.0045433	36.4808	0.00150614	0.00516737	61.7477	2.61422	0.640375	0.521929	1
685545	68241	68241_685545	Mcrip2	Chr17 cM	Chr17:26082672-26087738(-)	MAPK regulated corepressor interacting protein 2	Mcrip2	Chr10 q12	MAPK regulated co-repressor interacting protein 2	-0.0549778	0.0238321	0.0210613	-0.101688	-0.0082678	0.611446	-0.0735896	-0.0343091	0.00327706	0.102098	16	1	0.00219826	0.00270412	21.2553	0.128869	0.221865	31.8787	1.46797	NA	NA	NA
303010	67579	67579_303010	Cpeb4	Chr11 cM	Chr11:31822211-31885634(+)	cytoplasmic polyadenylation element binding protein 4	Cpeb4	Chr10 q12	cytoplasmic polyadenylation element binding protein 4	-0.037211	0.0161327	0.02108	-0.0688306	-0.00559137	0.611446	-0.0437911	-0.0331465	0.00850331	0.0688015	15	1	2.80588746614408e-08	0.00114524	17.1365	0.248978	0.368524	0.000659556	1.00001	1.07989	0.280189	0.981828
306349	67937	67937_306349	Tmem59l	Chr8 cM	Chr8:70936517-70940008(-)	transmembrane protein 59-like	Tmem59l	Chr16 p14	transmembrane protein 59-like	0.0407253	0.0176621	0.0211219	0.00610818	0.0753425	0.611446	0.0323606	0.0547395	0.000239652	0.0561876	16	1	0.00148514	0.00156519	23.712	0.0701492	0.136233	36.0005	1.56251	1.12429	0.260891	0.981828
NA	67921	67921_NA	Ube2f	Chr1 cM	Chr1:91177412-91214243(+)	ubiquitin-conjugating enzyme E2F (putative)	NA	NA	NA	0.0522238	0.0226491	0.0211229	0.00783244	0.0966152	0.611446	0.0354385	0.0591697	0.00662115	0.0571147	14	1	0.00293037	0.00255735	24.5801	0.0261949	0.0603571	50.5015	2.02026	-0.941565	0.346415	0.98781
298024	677884	677884_298024	Pakap	Chr4 cM	Chr4:57434475-57896984(+)	paralemmin A kinase anchor protein	Pakap	Chr5 q24	paralemmin A kinase anchor protein	-0.0461926	0.0200336	0.0211244	-0.0854578	-0.00692743	0.611446	-0.0548568	-0.0328245	0.00844641	0.192197	16	1	0	0.00166914	9.33038	0.859619	0.911737	0	1	0.0800601	0.936189	1
NA	18477	18477_NA	Prdx1	Chr4 cM	Chr4:116542796-116557196(+)	peroxiredoxin 1	NA	NA	NA	0.0610241	0.0264709	0.0211481	0.00914214	0.112906	0.611446	0.0318718	0.0687369	0.0100858	0.0397758	14	1	0.00486986	0.0035684	30.5517	0.00391901	0.0119815	59.4447	2.46577	-0.288936	0.772631	1
113893	104069	104069_113893	Sncb	Chr13 cM	Chr13:54906673-54914408(-)	synuclein, beta	Sncb	Chr17 p14	synuclein, beta	0.0321342	0.0139412	0.0211677	0.00480993	0.0594585	0.611446	0.0220337	0.0412609	0.00583846	0.0736947	15	1	0.000309601	0.00086306	18.2702	0.19475	0.305556	11.0122	1.12375	0.831616	0.405626	0.995714
362199	269338	269338_362199	Vps39	Chr2 cM	Chr2:120146942-120183618(-)	VPS39 HOPS complex subunit	Vps39	Chr3 q35	VPS39 subunit of HOPS complex	0.0326535	0.0141671	0.0211733	0.00488646	0.0604206	0.611446	0.0223773	0.038019	0.00926769	0.0606757	16	1	0.00116027	0.0010067	23.4829	0.0744106	0.142778	45.1229	1.82225	-0.356417	0.721528	1
287099	56863	56863_287099	Cldn9	Chr17 cM	Chr17:23901558-23903000(-)	claudin 9	Cldn9	Chr10 q12	claudin 9	0.0470903	0.0204553	0.0213291	0.00699866	0.0871819	0.611446	0.0411804	0.0503327	0.0180228	0.135372	13	1	0	0.00193186	9.36114	0.671814	0.767119	0	1	0.190239	0.849122	1
294972	72039	72039_294972	Mccc1	Chr3 cM	Chr3:36013461-36054827(-)	methylcrotonoyl-Coenzyme A carboxylase 1 (alpha)	Mccc1	Chr2 q25	methylcrotonyl-CoA carboxylase subunit 1	-0.0345746	0.0150229	0.0213657	-0.0640189	-0.00513026	0.611446	-0.0441156	-0.0295915	0.0129353	0.0560665	15	1	0	0.000989856	13.402	0.495145	0.614416	0	1	-0.505197	0.61342	1
115768	22696	22696_115768	Zfp37	Chr4 cM	Chr4:62107774-62127634(-)	zinc finger protein 37	Zfp37	Chr5 q24	zinc finger protein 37	0.035016	0.0152184	0.0213975	0.00518845	0.0648436	0.611446	0.0294856	0.0441779	0.00499294	0.0883429	16	1	0	0.0010499	15.9731	0.383843	0.510535	0	1	1.18282	0.236881	0.980411
84609	20359	20359_84609	Sema6b	Chr17 cM	Chr17:56430085-56447343(-)	sema domain, transmembrane domain (TM), and cytoplasmic domain, (semaphorin) 6B	Sema6b	Chr9 q11	semaphorin 6B	0.0310341	0.0134944	0.0214604	0.00458567	0.0574826	0.611446	0.0215214	0.0435974	0.00287324	0.101465	16	1	0.000245349	0.000851265	9.09286	0.872612	0.920333	8.52151	1.09315	0.234102	0.814906	1
305251	73246	73246_305251	Rassf6	Chr5 cM	Chr5:90750935-90788516(-)	Ras association (RalGDS/AF-6) domain family member 6	Rassf6	Chr14 p22	Ras association domain family member 6	0.103585	0.0450574	0.0215081	0.0152736	0.191895	0.611446	0.0767867	0.135451	0.00248814	0.0600005	15	1	0.00792219	0.008704	28.2649	0.0131189	0.0337013	42.1681	1.72915	2.96808	0.00299669	0.484977
246235	246049	246049_246235	Slc36a2	Chr11 cM	Chr11:55049296-55075903(-)	solute carrier family 36 (proton/amino acid symporter), member 2	Slc36a2	Chr10 q22	solute carrier family 36 member 2	0.0861873	0.0374979	0.0215357	0.0126928	0.159682	0.611446	0.066228	0.129969	1.8497338520404e-05	0.0995502	13	1	0.00447117	0.00538023	20.9707	0.050811	0.104734	36.5492	1.57602	0.336651	0.73638	1
315478	102607	102607_315478	Snx19	Chr9 cM	Chr9:30338404-30378029(+)	sorting nexin 19	Snx19	Chr8 q13	sorting nexin 19	0.0254974	0.0110946	0.0215513	0.00375241	0.0472424	0.611446	0.0212322	0.0336601	0.00726587	0.0601343	16	1	2.65811876015459e-06	0.000570219	11.2826	0.732315	0.815877	0.127633	1.00128	0.0688564	0.945104	1
499593	20674	20674_499593	Sox2	Chr3 cM	Chr3:34704554-34706610(+)	SRY (sex determining region Y)-box 2	Sox2	Chr2 q24	SRY-box transcription factor 2	-0.0710594	0.0309243	0.0215702	-0.13167	-0.010449	0.611446	-0.0920503	-0.0603207	0.000183565	0.0641144	15	1	0.00695314	0.00493319	41.8775	0.000129282	0.000575766	63.6814	2.75341	1.06859	0.285254	0.981828
685888	68002	68002_685888	Sdhaf4	Chr1 cM	Chr1:24035020-24044721(-)	succinate dehydrogenase complex assembly factor 4	Sdhaf4	Chr9 q13	succinate dehydrogenase complex assembly factor 4	-0.0284404	0.0123817	0.0216209	-0.0527081	-0.00417263	0.611446	-0.0313599	-0.0201092	0.0142189	0.200377	15	1	0	0.000628015	10.1849	0.748546	0.82804	0	1	0.563219	0.573286	1
303407	66569	66569_303407	Gdpd1	Chr11 cM	Chr11:86924693-86964888(-)	glycerophosphodiester phosphodiesterase domain containing 1	Gdpd1	Chr10 q26	glycerophosphodiester phosphodiesterase domain containing 1	0.0280802	0.0122281	0.0216545	0.00411364	0.0520468	0.611446	0.0191675	0.0320902	0.0112941	0.12919	16	1	0	0.000679656	13.0533	0.598179	0.705794	0	1	0.9948	0.319834	0.98781
297336	28035	28035_297336	Usp39	Chr6 cM	Chr6:72295749-72322190(-)	ubiquitin specific peptidase 39	Usp39	Chr4 q32	ubiquitin specific peptidase 39	0.0454903	0.0198239	0.0217493	0.00663613	0.0843445	0.611446	0.0268235	0.051085	0.0141909	0.0421611	16	1	0.00279491	0.00210167	29.4733	0.0139692	0.0355516	53.3072	2.14166	0.693267	0.488142	1
25125	20848	20848_25125	Stat3	Chr11 cM	Chr11:100777632-100830447(-)	signal transducer and activator of transcription 3	Stat3	Chr10 q31	signal transducer and activator of transcription 3	0.03953	0.0172281	0.021761	0.00576363	0.0732964	0.611446	0.0265911	0.0437369	0.0157474	0.0553126	16	1	0.00132692	0.00156962	21.257	0.128816	0.221805	30.5184	1.43923	-0.251648	0.801313	1
24799	13628	13628_24799	Eef1a2	Chr2 cM	Chr2:180789446-180798807(-)	eukaryotic translation elongation factor 1 alpha 2	Eef1a2	Chr3 q43	eukaryotic translation elongation factor 1 alpha 2	0.0278077	0.0121204	0.0217738	0.00405217	0.0515631	0.611446	0.0228661	0.0352367	0.00781181	0.172217	12	1	0	0.000574178	8.09319	0.704932	0.793826	0	1	0.469723	0.638553	1
288772	66701	66701_288772	Spryd4	Chr10 cM	Chr10:128045777-128047663(-)	SPRY domain containing 4	Spryd4	Chr7 q11	SPRY domain containing 4	0.0413039	0.018004	0.0217815	0.00601678	0.076591	0.611446	0.031675	0.0480371	0.00949816	0.150517	15	1	2.51022470760374e-07	0.00149698	20.4849	0.115581	0.203192	0.00409241	1.00004	0.645054	0.518892	1
292995	68634	68634_292995	Tm2d3	Chr7 cM	Chr7:65343204-65351650(+)	TM2 domain containing 3	Tm2d3	Chr1 q22	TM2 domain containing 3	0.0324958	0.0141749	0.0218775	0.00471348	0.0602781	0.611446	0.0235032	0.0451225	0.00882712	0.0625452	16	1	0.000212231	0.000901153	18.3833	0.243052	0.361712	6.32573	1.06753	2.08823	0.0367769	0.835245
NA	21991	21991_NA	Tpi1	Chr6 cM	Chr6:124787549-124791121(-)	triosephosphate isomerase 1	NA	NA	NA	0.0209556	0.00914466	0.0219306	0.0030324	0.0388788	0.611446	0.0187517	0.0250058	0.0109407	0.0586764	14	1	0	0.000326563	12.5145	0.48597	0.605891	0	1	0.37043	0.711062	1
25630	18746	18746_25630	Pkm	Chr9 cM	Chr9:59563859-59586655(+)	pyruvate kinase, muscle	Pkm	Chr8 q24	pyruvate kinase M1/2	0.0329016	0.014366	0.0220072	0.00474478	0.0610584	0.611446	0.027901	0.058837	0.0230161	0.0569712	11	1	9.77888445579463e-06	0.00111429	3.81288	0.955394	0.979661	0.233834	1.00234	0.618549	0.536214	1
288369	69129	69129_288369	Pex11g	Chr8 cM	Chr8:3507105-3517648(-)	peroxisomal biogenesis factor 11 gamma	Pex11g	Chr12 p12	peroxisomal biogenesis factor 11 gamma	0.0642784	0.0280664	0.0220079	0.0092694	0.119287	0.611446	0.0270375	0.0855761	0.00405357	0.224726	15	1	0.0023846	0.00343492	16.903	0.261386	0.381828	25.7595	1.34697	0.791719	0.428525	0.997142
NA	22608	22608_NA	Ybx1	Chr4 cM	Chr4:119135178-119151801(-)	Y box protein 1	NA	NA	NA	-0.0648974	0.0283495	0.0220684	-0.120461	-0.00933336	0.611446	-0.0813503	-0.0445697	0.00328175	0.0684024	13	1	0.00555731	0.00396291	42.1762	3.11066595008223e-05	0.000156064	64.7802	2.83931	0.374731	0.707861	1
84508	22644	22644_84508	Rnf103	Chr6 cM	Chr6:71470878-71487865(+)	ring finger protein 103	Rnf103	Chr4 q32	ring finger protein 103	0.0347733	0.0151924	0.0220876	0.00499671	0.06455	0.611446	0.015241	0.0414604	0.0130807	0.175317	16	1	0.00103222	0.00118136	19.5216	0.191065	0.301207	33.0452	1.49355	1.0201	0.307681	0.984978
287418	442801	442801_287418	Arhgef15	Chr11 cM	Chr11:68833981-68848306(-)	Rho guanine nucleotide exchange factor 15	Arhgef15	Chr10 q24	Rho guanine nucleotide exchange factor 15	0.0434473	0.0189836	0.0220983	0.0062401	0.0806545	0.611446	0.0280345	0.0513683	0.00796847	0.297243	14	1	0	0.0016362	7.52982	0.872827	0.920372	0	1	-0.750405	0.453011	1
361722	14705	14705_361722	Bscl2	Chr19 cM	Chr19:8814831-8826047(+)	BSCL2 lipid droplet biogenesis associated, seipin	Bscl2	Chr1 q43	BSCL2 lipid droplet biogenesis associated, seipin	0.0332656	0.0145399	0.0221445	0.00476789	0.0617633	0.611446	0.0231818	0.0405476	0.0125268	0.074867	15	1	0.000669796	0.00101927	16.336	0.293289	0.417903	24.1545	1.31847	0.0407353	0.967507	1
298782	74196	74196_298782	Ttc27	Chr17 cM	Chr17:75024730-75170565(+)	tetratricopeptide repeat domain 27	Ttc27	Chr6 q13	tetratricopeptide repeat domain 27	0.0399956	0.0174881	0.022195	0.0057195	0.0742717	0.611446	0.026034	0.0436769	0.012411	0.131859	16	1	0.000719075	0.00146844	16.8764	0.326307	0.453033	15.6828	1.186	-2.45659	0.0140262	0.716739
497959	216974	216974_497959	Proca1	Chr11 cM	Chr11:78084218-78096589(+)	protein interacting with cyclin A1	Proca1	Chr10 q25	protein interacting with cyclin A1	0.11602	0.0507666	0.0222918	0.0165192	0.215521	0.611446	0.0747245	0.134012	0.00958256	0.0710933	16	1	0.0264337	0.0145361	50.5193	9.90128120528326e-06	5.46165185918333e-05	78.8905	4.73721	2.04246	0.0411059	0.843309
498992	26464	26464_498992	Vnn3	Chr10 cM	Chr10:23727360-23745741(+)	vanin 3	Vnn3	Chr1 p12	vanin 3	0.0245094	0.0107249	0.0222971	0.00348888	0.0455298	0.611446	0.0188379	0.0423572	0.0214451	0.091795	12	1	1.75417948343626e-05	0.000531871	9.8	0.548462	0.66279	0.537792	1.00541	0.508705	0.610959	1
690262	67057	67057_690262	Yaf2	Chr15 cM	Chr15:93182159-93234816(-)	YY1 associated factor 2	Yaf2	Chr7 q35	YY1 associated factor 2	0.0293566	0.0128472	0.0223096	0.00417651	0.0545368	0.611446	0.0151093	0.0323474	0.0149602	0.141613	16	1	0.000601684	0.000794931	17.2892	0.301871	0.427021	27.44	1.37817	NA	NA	NA
59302	12155	12155_59302	Bmp15	ChrX cM	ChrX:6226161-6232775(-)	bone morphogenetic protein 15	Bmp15	ChrX q12	bone morphogenetic protein 15	-0.0536628	0.0234962	0.0223776	-0.0997144	-0.00761116	0.611446	-0.0573763	-0.0476883	0.0160098	0.290908	12	1	0	0.00391688	12.8185	0.305353	0.430539	0	1	-0.238975	0.811125	1
100360066	14020	14020_100360066	Evi5	Chr5 cM	Chr5:107892661-108022973(-)	ecotropic viral integration site 5	Evi5	Chr14	ecotropic viral integration site 5	-0.0299874	0.0131317	0.0223955	-0.055725	-0.00424978	0.611446	-0.0365055	-0.0200354	0.00507917	0.201138	15	1	6.58945919343952e-05	0.000777363	15.8121	0.324981	0.451595	2.37593	1.02434	0.807392	0.419441	0.995714
292820	243937	243937_292820	Zfp536	Chr7 cM	Chr7:37017449-37473066(-)	zinc finger protein 536	Zfp536	Chr1 q21	zinc finger protein 536	-0.0366473	0.0160493	0.0224057	-0.0681033	-0.00519122	0.611446	-0.040723	-0.0229189	0.0118646	0.383349	13	1	2.6397645006016e-07	0.00125785	12.8146	0.382661	0.509571	0.00503698	1.00005	2.18513	0.0288795	0.786634
305544	216549	216549_305544	Aftph	Chr11 cM	Chr11:20635084-20691589(-)	aftiphilin	Aftph	Chr14 q22	aftiphilin	0.0226652	0.00992729	0.022423	0.00320811	0.0421224	0.611446	0.0182862	0.031075	0.0116645	0.0726082	16	1	0	0.000448369	12.7564	0.621108	0.72527	0	1	0.143522	0.885878	1
NA	66594	66594_NA	Uqcr11	Chr10 cM	Chr10:80238831-80242655(-)	ubiquinol-cytochrome c reductase, complex III subunit XI	NA	NA	NA	-0.0401592	0.0176028	0.0225244	-0.0746602	-0.00565831	0.611446	-0.0464357	-0.0204519	0.0132448	0.0904876	14	1	0.00111883	0.00134306	16.931	0.202479	0.314799	34.8321	1.5345	0.242589	0.808324	1
102551716	432450	432450_102551716	Nkain2	Chr10 cM	Chr10:31565306-32766458(-)	Na+/K+ transporting ATPase interacting 2	Nkain2	Chr1	sodium/potassium transporting ATPase interacting 2	0.0314232	0.0137763	0.0225503	0.00442224	0.0584242	0.611446	0.0242021	0.0429271	0.0125446	0.0878473	14	1	1.72341714128676e-05	0.000827566	9.94787	0.698192	0.788381	0.578953	1.00582	0.481879	0.629892	1
365037	70097	70097_365037	Sash1	Chr10 cM	Chr10:8597983-8761814(-)	SAM and SH3 domain containing 1	Sash1	Chr1 p13	SAM and SH3 domain containing 1	-0.0403489	0.0176962	0.022602	-0.0750328	-0.00566512	0.611446	-0.0539066	-0.0336131	0.00469953	0.0720981	13	1	0.000482801	0.00134512	14.3596	0.278337	0.401141	12.2275	1.13931	-0.830428	0.406297	0.995714
246294	71648	71648_246294	Optn	Chr2 cM	Chr2:5025453-5068862(-)	optineurin	Optn	Chr17 q12.3	optineurin	0.0373786	0.0163943	0.0226094	0.00524631	0.0695109	0.611446	0.0317523	0.0414127	0.0128947	0.113747	16	1	0	0.00122994	10.1861	0.807875	0.874244	0	1	-0.418652	0.675471	1
313860	106522	106522_313860	Pkdcc	Chr17 cM	Chr17:83522721-83532499(+)	protein kinase domain containing, cytoplasmic	Pkdcc	Chr6 q12	protein kinase domain containing, cytoplasmic	-0.0357206	0.01567	0.0226343	-0.0664332	-0.00500793	0.611446	-0.0416598	-0.0260517	0.00864019	0.251423	16	1	0	0.00103408	12.1028	0.671233	0.766625	0	1	0.821427	0.411403	0.995714
688272	217340	217340_688272	Rnf157	Chr11 cM	Chr11:116227179-116303858(-)	ring finger protein 157	Rnf157	Chr10	ring finger protein 157	0.0230948	0.0101323	0.0226479	0.00323585	0.0429538	0.611446	0.0186612	0.029374	0.00810448	0.0785991	14	1	1.28213794210991e-07	0.000443952	16.9209	0.202946	0.315274	0.00836394	1.00008	0.675049	0.499644	1
304302	231861	231861_304302	Tnrc18	Chr5 cM	Chr5:142710416-142803417(-)	trinucleotide repeat containing 18	Tnrc18	Chr12 p11	trinucleotide repeat containing 18	-0.0459572	0.0201657	0.0226686	-0.0854812	-0.00643308	0.611446	-0.0561911	-0.0325108	0.00686776	0.0627854	16	1	0.00172105	0.00205968	20.7057	0.146498	0.245287	30.5319	1.43951	-2.29882	0.0215151	0.768967
83623	245865	245865_83623	Spag4	Chr2 cM	Chr2:155907108-155911421(+)	sperm associated antigen 4	Spag4	Chr3 q42	sperm associated antigen 4	0.104601	0.0458981	0.0226688	0.0146418	0.194559	0.611446	0.0397717	0.127915	0.0101932	0.148051	14	1	0.0121233	0.0102199	24.4259	0.0274307	0.0627223	59.4213	2.46435	2.62755	0.00860032	0.60642
NA	100043636	100043636_NA	NA	NA	NA	NA	NA	NA	NA	0.0604964	0.0265669	0.022778	0.00842632	0.112567	0.611446	0.0540279	0.0672185	0.0184784	0.213226	11	1	0	0.00403461	1.91124	0.996976	1	0	1	0.462345	0.643834	1
NA	101243624	101243624_NA	NA	NA	NA	NA	NA	NA	NA	0.0426717	0.0187459	0.0228269	0.00593038	0.0794131	0.611446	0.0374306	0.0451091	0.0185078	0.568708	11	1	0	0.00447825	10.1392	0.428371	0.552323	0	1	-0.586676	0.557421	1
363658	12467	12467_363658	Cct6b	Chr11 cM	Chr11:82610076-82655147(-)	chaperonin containing TCP1 subunit 6B	Cct6b	Chr10 q26	chaperonin containing TCP1 subunit 6B	0.0486131	0.0213626	0.0228694	0.00674303	0.0904831	0.611446	0.03865	0.0797611	0.0232831	0.0500921	13	1	0.000201843	0.00216904	6.93738	0.861724	0.913175	2.11329	1.02159	-0.459289	0.646027	1
298512	230726	230726_298512	Rhbdl2	Chr4 cM	Chr4:123681667-123723697(+)	rhomboid like 2	Rhbdl2	Chr5 q36	rhomboid like 2	0.0237304	0.0104288	0.0228779	0.00329033	0.0441705	0.611446	0.0198495	0.0321187	0.0176192	0.0940925	15	1	0	0.000432409	10.1154	0.753695	0.831846	0	1	0.465311	0.641709	1
282821	15116	15116_282821	Has1	Chr17 cM	Chr17:18063588-18075450(-)	hyaluronan synthase 1	Has1	Chr1 q12	hyaluronan synthase 1	-0.0942755	0.0414358	0.0228928	-0.175488	-0.0130628	0.611446	-0.112269	-0.0618457	0.00745901	0.0992665	16	1	0.0124105	0.00921082	34.5075	0.0028884	0.00916326	58.718	2.42236	-1.85402	0.0637358	0.887278
688637	225348	225348_688637	Wdr36	Chr18 cM	Chr18:32970241-33000008(+)	WD repeat domain 36	Wdr36	Chr18 p12	WD repeat domain 36	0.0335637	0.0147519	0.0228932	0.00465051	0.0624769	0.611446	0.0273709	0.0392381	0.0188424	0.0733663	14	1	0	0.00101107	7.11956	0.895885	0.938463	0	1	0.166453	0.8678	1
309911	76563	76563_309911	Qrsl1	Chr10 cM	Chr10:43750184-43777741(-)	glutaminyl-tRNA synthase (glutamine-hydrolyzing)-like 1	Qrsl1	Chr20 q13	glutaminyl-tRNA amidotransferase subunit QRSL1	0.0473967	0.0208424	0.0229629	0.00654633	0.0882471	0.611446	0.0292985	0.0588216	0.00930873	0.0773453	15	1	0.00118326	0.00201996	14.2363	0.43226	0.555997	20.5617	1.25884	1.40178	0.16098	0.958933
293023	207952	207952_293023	Klhl25	Chr7 cM	Chr7:75498086-75523881(+)	kelch-like 25	Klhl25	Chr1 q31	kelch-like family member 25	0.0336799	0.0148174	0.023026	0.0046384	0.0627214	0.611446	0.0224021	0.0383907	0.0105973	0.173177	16	1	3.71603836192108e-07	0.000948368	17.1943	0.307381	0.432654	0.00897733	1.00009	-1.38122	0.16721	0.958933
NA	77857	77857_NA	NA	NA	NA	NA	NA	NA	NA	0.0164773	0.00725458	0.0231288	0.00225862	0.030696	0.611446	0.0060181	0.0172137	0.0179477	0.823497	12	1	0	0.000675347	5.38658	0.91101	0.948885	0	1	-0.784867	0.432532	0.997142
498950	73608	73608_498950	Marveld3	Chr8 cM	Chr8:110674546-110688835(-)	MARVEL (membrane-associating) domain containing 3	Marveld3	Chr19 q12	MARVEL domain containing 3	-0.0757782	0.0333656	0.0231379	-0.141173	-0.0103829	0.611446	-0.105008	-0.0585041	0.00528766	0.0666926	13	1	0.00190631	0.00441024	12.1685	0.432247	0.555997	14.1953	1.16544	-1.64184	0.100622	0.931508
84574	21804	21804_84574	Tgfb1i1	Chr7 cM	Chr7:127845963-127852884(+)	transforming growth factor beta 1 induced transcript 1	Tgfb1i1	Chr1 q37	transforming growth factor beta 1 induced transcript 1	0.0722802	0.0318312	0.0231631	0.00989219	0.134668	0.611446	0.0531962	0.0892549	0.00272423	0.0757848	15	1	0.00350841	0.00541399	19.276	0.154668	0.255696	23.9452	1.31484	-2.19099	0.0284527	0.783355
302969	75956	75956_302969	Srrm2	Chr17 cM	Chr17:24009506-24043715(+)	serine/arginine repetitive matrix 2	Srrm2	Chr10 q12	serine/arginine repetitive matrix 2	-0.0431538	0.0190065	0.0231785	-0.0804058	-0.0059018	0.611446	-0.0522154	-0.0341988	0.00404391	0.0988243	16	1	0.00127727	0.00170921	18.2029	0.252148	0.372085	26.087	1.35294	0.493824	0.62143	1
306322	68112	68112_306322	Entr1	Chr2 cM	Chr2:26272814-26279328(-)	endosome associated trafficking regulator 1	Entr1	Chr3 p13	endosome associated trafficking regulator 1	-0.0490959	0.0216292	0.023214	-0.0914883	-0.00670352	0.611446	-0.0559609	-0.0368349	0.0130669	0.0612522	16	1	0.002616	0.00242037	24.5494	0.0563324	0.1139	42.764	1.74715	1.39176	0.163997	0.958933
24803	22318	22318_24803	Vamp2	Chr11 cM	Chr11:68979354-68983207(+)	vesicle-associated membrane protein 2	Vamp2	Chr10 q24	vesicle-associated membrane protein 2	0.0856076	0.0377209	0.023238	0.011676	0.159539	0.611446	0.0254853	0.100218	0.0130819	0.102196	12	1	0.0101475	0.00666844	59.5074	1.14448912638032e-08	9.73502950676011e-08	78.7534	4.70663	0.445627	0.655867	1
500153	232035	232035_500153	Ccser1	Chr6 cM	Chr6:61157308-62359849(+)	coiled-coil serine rich 1	Ccser1	Chr4 q24-q31	coiled-coil serine-rich protein 1	-0.0348166	0.0153435	0.0232598	-0.0648894	-0.00474386	0.611446	-0.0413704	-0.0217092	0.00814072	0.301509	15	1	2.84492740266829e-06	0.00104211	16.9116	0.26092	0.381418	0.0649671	1.00065	0.515423	0.606257	1
NA	320566	320566_NA	NA	NA	NA	NA	NA	NA	NA	0.26663	0.117528	0.0232895	0.0362795	0.496981	0.611446	0.141034	0.307538	0.0117967	0.0619904	13	1	0.125878	0.0704098	63.7707	4.59676824869492e-09	4.10083910892032e-08	89.8164	9.8197	0.386299	0.699275	1
266772	240756	240756_266772	Klhl12	Chr1 cM	Chr1:134383240-134418618(+)	kelch-like 12	Klhl12	Chr13 q13	kelch-like family member 12	0.0258116	0.0113777	0.0232923	0.00351165	0.0481115	0.611446	0.0168718	0.0305043	0.00876917	0.299082	16	1	0	0.000584924	14.2453	0.507014	0.625212	0	1	-1.28022	0.200467	0.972308
313339	230379	230379_313339	Acer2	Chr4 cM	Chr4:86792633-86853059(+)	alkaline ceramidase 2	Acer2	Chr5 q32	alkaline ceramidase 2	0.164596	0.0725556	0.0232958	0.0223896	0.306802	0.611446	0.123957	0.18525	0.0128568	0.0626472	16	1	0.0559788	0.0295658	64.0095	5.09239693698506e-08	3.99169122077657e-07	81.036	5.27315	0.341555	0.732686	1
266792	432731	432731_266792	Zscan26	Chr13 cM	Chr13:21626350-21637900(-)	zinc finger and SCAN domain containing 26	Zscan26	Chr17 p11	zinc finger and SCAN domain containing 26	-0.0303188	0.0133664	0.0233119	-0.0565165	-0.00412113	0.611446	-0.0383015	-0.024989	0.0102932	0.0694469	15	1	0	0.000785754	12.0325	0.603692	0.710685	0	1	-1.39358	0.163443	0.958933
83725	22393	22393_83725	Wfs1	Chr5 cM	Chr5:37123448-37146326(-)	wolframin ER transmembrane glycoprotein	Wfs1	Chr14 q21	wolframin ER transmembrane glycoprotein	0.0789849	0.0348295	0.0233439	0.0107203	0.147249	0.611446	0.0618492	0.0994071	0.00250551	0.0916661	16	1	0.00491503	0.0062841	18.3713	0.243646	0.362192	27.853	1.38606	-1.71178	0.0869371	0.923673
NA	665268	665268_NA	NA	NA	NA	NA	NA	NA	NA	0.0533473	0.0235249	0.0233481	0.00723925	0.0994553	0.611446	0.0259638	0.0627616	0.0110751	0.494161	12	1	0	0.00246377	7.93182	0.719398	0.804823	0	1	0.162137	0.871198	1
290234	52585	52585_290234	Dhrs1	Chr14 cM	Chr14:55976477-55983147(-)	dehydrogenase/reductase 1	Dhrs1	Chr15 p13	dehydrogenase/reductase 1	0.029036	0.0128105	0.0234157	0.00392793	0.054144	0.611446	0.0232088	0.0371325	0.00528525	0.122302	16	1	0	0.000770628	11.9961	0.679322	0.773003	0	1	-0.378541	0.705028	1
302559	54636	54636_302559	Wdr45	ChrX cM	ChrX:7588193-7594440(+)	WD repeat domain 45	Wdr45	ChrX q12	WD repeat domain 45	0.0385545	0.0170132	0.0234421	0.00520922	0.0718997	0.611446	0.0324351	0.0499096	0.000431031	0.0595524	16	1	0.00156829	0.0015175	28.7505	0.0173166	0.0426718	41.6686	1.71434	0.10389	0.917257	1
362187	68201	68201_362187	Ccdc34	Chr2 cM	Chr2:109848162-110003705(+)	coiled-coil domain containing 34	Ccdc34	Chr3 q34	coiled-coil domain containing 34	-0.0614802	0.0271496	0.0235433	-0.114692	-0.00826803	0.611446	-0.0734794	-0.0504996	0.00381165	0.0691616	15	1	0.00438116	0.00371439	24.1769	0.0436182	0.0921067	49.6538	1.98625	0.396462	0.691764	1
NA	100043213	100043213_NA	NA	NA	NA	NA	NA	NA	NA	-0.0566081	0.0250187	0.0236582	-0.105644	-0.00757244	0.611446	-0.0715719	-0.0444197	0.0135359	0.0840019	13	1	0	0.00264443	9.5342	0.656752	0.754956	0	1	0.0245107	0.980445	1
291877	68219	68219_291877	Nudt21	Chr8 cM	Chr8:94746031-94763667(-)	nudix hydrolase 21	Nudt21	Chr19 p12	nudix hydrolase 21	0.0501118	0.0221493	0.0236691	0.00670004	0.0935236	0.611446	0.0306217	0.057983	0.0111707	0.066493	16	1	0.00340059	0.00268318	28.1482	0.0206594	0.0494644	53.7888	2.16398	0.84525	0.397971	0.995714
500032	330267	330267_500032	Thsd7a	Chr6 cM	Chr6:12311607-12749252(-)	thrombospondin, type I, domain containing 7A	Thsd7a	Chr4 q21	thrombospondin type 1 domain containing 7A	-0.174579	0.0772034	0.0237418	-0.325894	-0.0232628	0.611446	-0.195287	-0.0735701	0.00047156	0.0443709	15	1	0.0737297	0.0334942	196.513	2.8292800182249e-34	1.34008117094221e-32	91.3771	11.5971	0.880263	0.378717	0.992678
78963	11783	11783_78963	Apaf1	Chr10 cM	Chr10:90825173-90918632(-)	apoptotic peptidase activating factor 1	Apaf1	Chr7 q13	apoptotic peptidase activating factor 1	0.0643513	0.0284632	0.0237682	0.00856434	0.120138	0.611446	0.0523866	0.0772954	0.00132028	0.0678042	15	1	0.00292097	0.00412278	21.1116	0.0988078	0.179685	26.3275	1.35736	0.721732	0.470459	1
362634	12262	12262_362634	C1qc	Chr4 cM	Chr4:136617112-136620242(-)	complement component 1, q subcomponent, C chain	C1qc	Chr5 q36	complement C1q C chain	0.0752446	0.0332898	0.0238035	0.00999768	0.140491	0.611446	0.0573431	0.0905156	0.00563633	0.0605432	16	1	0.00788408	0.00605302	29.0445	0.0158738	0.0396539	51.3687	2.05629	-0.869671	0.38448	0.993486
29213	22153	22153_29213	Tubb4a	Chr17 cM	Chr17:57387061-57394600(-)	tubulin, beta 4A class IVA	Tubb4a	Chr9	tubulin, beta 4A class IVa	0.0377515	0.0167023	0.0238055	0.00501553	0.0704875	0.611446	0.0213642	0.0480672	0.0107146	0.0661638	16	1	0.00088804	0.00118795	21.1023	0.133594	0.228166	27.0511	1.37082	0.234113	0.814897	1
NA	100503007	100503007_NA	NA	NA	NA	NA	NA	NA	NA	-0.0538394	0.0238268	0.0238452	-0.100539	-0.00713973	0.611446	-0.057522	-0.0358185	0.0167346	0.506983	12	1	0	0.0041001	5.65105	0.895603	0.938294	0	1	0.834325	0.404098	0.995714
29672	26442	26442_29672	Psma5	Chr3 cM	Chr3:108164242-108187268(+)	proteasome subunit alpha 5	Psma5	Chr2 q34	proteasome 20S subunit alpha 5	0.0390147	0.0172677	0.0238584	0.00517061	0.0728588	0.611446	0.0345401	0.0588269	0.000260881	0.0565948	16	1	0.00117315	0.00144441	24.1035	0.0633558	0.125607	30.8553	1.44624	-0.991853	0.321269	0.98781
291526	26447	26447_291526	Poli	Chr18 cM	Chr18:70641751-70663691(-)	polymerase (DNA directed), iota	Poli	Chr18 q12.1	DNA polymerase iota	-0.0556169	0.0246163	0.0238614	-0.103864	-0.00736986	0.611446	-0.0725829	-0.0365339	0.00358717	0.0940106	16	1	0.00231497	0.00298026	20.0416	0.170343	0.275902	29.8526	1.42557	-1.00134	0.316663	0.98781
140608	11958	11958_140608	Atp5me	Chr5 cM	Chr5:108581112-108582265(-)	ATP synthase membrane subunit e	Atp5me	Chr14 p22	ATP synthase membrane subunit e	-0.041971	0.018578	0.0238727	-0.0783833	-0.00555869	0.611446	-0.0491108	-0.0323682	0.00764039	0.0721227	15	1	0.00183038	0.00170092	27.6682	0.0157407	0.0393531	47.3251	1.89844	1.33883	0.180626	0.964385
300122	67747	67747_300122	Ribc2	Chr15 cM	Chr15:85016279-85028771(+)	RIB43A domain with coiled-coils 2	Ribc2	Chr7 q34	RIB43A domain with coiled-coils 2	0.0672662	0.0297748	0.0238732	0.00890862	0.125624	0.611446	0.0620495	0.0742102	0.0206146	0.183428	14	1	0	0.0046979	4.04185	0.990738	1	0	1	-0.921132	0.356981	0.98781
303608	56095	56095_303608	Ftsj3	Chr11 cM	Chr11:106139968-106146905(-)	FtsJ RNA 2'-O-methyltransferase 3	Ftsj3	Chr10 q32.1	FtsJ RNA 2'-O-methyltransferase 3	0.0607864	0.0269085	0.0238828	0.00804683	0.113526	0.611446	0.0314719	0.0677498	0.0146301	0.053867	16	1	0.00631485	0.00398523	40.1653	0.000428159	0.00168826	64.2166	2.79459	0.440063	0.659891	1
171070	24000	24000_171070	Ptpn21	Chr12 cM	Chr12:98643000-98703664(-)	protein tyrosine phosphatase, non-receptor type 21	Ptpn21	Chr6 q32	protein tyrosine phosphatase, non-receptor type 21	-0.0421641	0.0186671	0.0239	-0.078751	-0.00557717	0.611446	-0.0558998	-0.0335104	0.0101048	0.190585	16	1	7.68192648311279e-07	0.00136057	27.1274	0.0277151	0.0632983	0.011459	1.00011	0.236434	0.813096	1
297428	54161	54161_297428	Copg1	Chr6 cM	Chr6:87864801-87890577(+)	coatomer protein complex, subunit gamma 1	Copg1	Chr4 q34	COPI coat complex subunit gamma 1	0.0457654	0.0202677	0.0239428	0.00604143	0.0854894	0.611446	0.0238488	0.0525211	0.0140964	0.0570386	16	1	0.00356092	0.0022254	49.322	1.55314211691538e-05	8.2546431131966e-05	67.8947	3.11475	-0.844956	0.398136	0.995714
100909598	66364	66364_100909598	Pigbos1	Chr9 cM	Chr9:72947000-72950061(+)	Pigb opposite strand 1	Pigbos1	Chr8	PIGB opposite strand 1	-0.0362633	0.0160617	0.0239615	-0.0677437	-0.00478289	0.611446	-0.0453289	-0.0338992	0.0194397	0.122904	14	1	0	0.00139632	6.57935	0.92251	0.956325	0	1	-0.581	0.56124	1
297077	66058	66058_297077	Tmem176a	Chr6 cM	Chr6:48818417-48822298(+)	transmembrane protein 176A	Tmem176a	Chr4 q24	transmembrane protein 176A	0.0440035	0.0194993	0.0240287	0.00578558	0.0822215	0.611446	0.0327652	0.050584	0.00975643	0.196097	15	1	4.22968633575664e-06	0.00166782	20.4953	0.115283	0.202783	0.0632455	1.00063	-1.68792	0.0914273	0.923673
102547932	78834	78834_102547932	Zfp623	Chr15 cM	Chr15:75812801-75821249(+)	zinc finger protein 623	Zfp623	Chr7	zinc finger protein 623	0.0565097	0.0250543	0.0241025	0.00740422	0.105615	0.611446	0.031843	0.0668276	0.00627819	0.0589505	14	1	0.00306507	0.00313003	21.4825	0.0639176	0.12648	43.5739	1.77223	-0.00268614	0.997857	1
NA	269682	269682_NA	Golga3	Chr5 cM	Chr5:110324723-110374336(+)	golgin A3	NA	NA	NA	0.028734	0.0127397	0.0241044	0.00376455	0.0537034	0.611446	0.0227747	0.0406664	0.00404718	0.0690815	14	1	0.000201085	0.000712503	13.6667	0.397728	0.52355	8.88258	1.09749	-0.823312	0.41033	0.995714
378774	70325	70325_378774	Pigw	Chr11 cM	Chr11:84767141-84771111(-)	phosphatidylinositol glycan anchor biosynthesis, class W	Pigw	Chr10 q26	phosphatidylinositol glycan anchor biosynthesis, class W	-0.111899	0.0496171	0.0241173	-0.209147	-0.0146515	0.611446	-0.137209	-0.0898223	0.00710039	0.0706919	11	1	0.0148138	0.0117628	26.6339	0.00297498	0.00940921	61.6075	2.60467	-0.440083	0.659877	1
297458	232236	232236_297458	Ccdc174	Chr6 cM	Chr6:91855034-91876824(+)	coiled-coil domain containing 174	Ccdc174	Chr4 q34	coiled-coil domain containing 174	0.027741	0.0123011	0.0241233	0.00363124	0.0518508	0.611446	0.0246236	0.0362464	0.0117399	0.0487745	16	1	8.45757487748683e-06	0.000659698	15.2583	0.432974	0.55641	0.30565	1.00307	1.61945	0.105351	0.934416
362398	18844	18844_362398	Plxna1	Chr6 cM	Chr6:89293295-89339595(-)	plexin A1	Plxna1	Chr4 q34	plexin A1	0.0428666	0.0190093	0.0241314	0.00560902	0.0801241	0.611446	0.0346525	0.0533033	0.00706429	0.0834651	13	1	0.00083964	0.00158878	21.5613	0.0427412	0.0905555	19.5809	1.24349	-1.2127	0.225245	0.977001
NA	329217	329217_NA	NA	NA	NA	NA	NA	NA	NA	-0.109748	0.048717	0.024274	-0.205231	-0.0142644	0.61351	-0.133652	-0.0736439	0.00445144	0.0732125	13	1	0.0163646	0.0119086	33.2557	0.000882944	0.00322752	66.7512	3.00762	-1.70423	0.0883382	0.923673
NA	72834	72834_NA	Cerox1	Chr17 cM	Chr17:25789785-25794017(+)	cytoplasmic endogenous regulator of oxidative phosphorylation 1	NA	NA	NA	0.0580635	0.0257783	0.0242962	0.00753887	0.108588	0.61351	0.034759	0.0706049	0.00130722	0.115563	13	1	0.00282323	0.00303356	20.6958	0.055017	0.111675	42.6714	1.74433	3.12939	0.00175172	0.419955
296968	74354	74354_296968	Lrguk	Chr6 cM	Chr6:34006379-34110969(+)	leucine-rich repeats and guanylate kinase domain containing	Lrguk	Chr4 q22	leucine-rich repeats and guanylate kinase domain containing	0.0343546	0.0152561	0.0243309	0.00445323	0.064256	0.61351	0.0181385	0.0527291	0.0149416	0.0388558	15	1	0.000443406	0.000913952	18.3393	0.19176	0.301897	14.8557	1.17448	1.32623	0.184765	0.965544
83510	26394	26394_83510	Lypla2	Chr4 cM	Chr4:135695535-135699937(-)	lysophospholipase 2	Lypla2	Chr5 q36	lysophospholipase 2	0.0314307	0.0139708	0.0244657	0.00404837	0.0588131	0.615911	0.0193922	0.0390314	0.0131532	0.112497	16	1	0.00041657	0.000964845	18.9377	0.216572	0.33168	14.0217	1.16308	1.25646	0.208948	0.975826
NA	329078	329078_NA	Emx2os	Chr19 cM	Chr19:59413536-59447067(-)	Emx2 opposite strand/antisense transcript, non-protein coding	NA	NA	NA	-0.0503083	0.0223777	0.0245674	-0.0941678	-0.00644868	0.617474	-0.0668259	-0.0415831	0.0130236	0.131098	12	1	0	0.00280553	8.32494	0.683934	0.776917	0	1	-0.567403	0.570441	1
498606	75620	75620_498606	Kxd1	Chr8 cM	Chr8:70966046-70975830(-)	KxDL motif containing 1	Kxd1	Chr16 p14	KxDL motif containing 1	0.0432438	0.0192582	0.0247377	0.00549842	0.0809891	0.620752	0.0344174	0.050193	0.0060866	0.0837856	14	1	0.00197791	0.00184782	24.9623	0.0233486	0.0548586	47.6695	1.91093	-0.432801	0.665159	1
303306	27364	27364_303306	Srr	Chr11 cM	Chr11:74797185-74816774(-)	serine racemase	Srr	Chr10 q24	serine racemase	0.0259398	0.0115624	0.0248671	0.0032779	0.0486016	0.622258	0.0182147	0.0335321	0.00593514	0.106331	16	1	0.000260894	0.000613601	14.9279	0.456623	0.579442	12.9368	1.14859	1.43296	0.151868	0.958933
81519	17308	17308_81519	Mgat1	Chr11 cM	Chr11:49135018-49153854(+)	mannoside acetylglucosaminyltransferase 1	Mgat1	Chr10 q21	alpha-1,3-mannosyl-glycoprotein 2-beta-N-acetylglucosaminyltransferase	0.0290249	0.0129385	0.0248775	0.00366592	0.0543838	0.622258	0.0203314	0.0348471	0.00339769	0.0747004	16	1	0.000492664	0.000825153	16.3717	0.357785	0.485489	20.224	1.25351	-0.923513	0.35574	0.98781
360595	76892	76892_360595	Rnft1	Chr11 cM	Chr11:86375483-86389833(+)	ring finger protein, transmembrane 1	Rnft1	Chr10 q26	ring finger protein, transmembrane 1	-0.0474964	0.0211886	0.0249869	-0.0890253	-0.00596758	0.623971	-0.06095	-0.0349767	0.00758684	0.0845866	15	1	0.000736527	0.00219733	12.1984	0.590374	0.698807	11.1552	1.12556	-0.0904706	0.927913	1
294004	226162	226162_294004	Dpcd	Chr19 cM	Chr19:45549018-45566728(+)	deleted in primary ciliary dyskinesia	Dpcd	Chr1 q54	deleted in primary ciliary dyskinesia	-0.0230685	0.0102939	0.0250261	-0.0432441	-0.00289294	0.623971	-0.0261068	-0.0205841	0.0126928	0.0746037	16	1	0	0.00044438	11.5084	0.71579	0.802447	0	1	-0.37914	0.704584	1
301549	69368	69368_301549	Wdfy1	Chr1 cM	Chr1:79679979-79753764(-)	WD repeat and FYVE domain containing 1	Wdfy1	Chr9 q34	WD repeat and FYVE domain containing 1	-0.0474253	0.0211723	0.0250929	-0.0889223	-0.00592838	0.62449	-0.0664271	-0.0407644	0.000265222	0.0649133	14	1	0.00206563	0.00219308	24.1768	0.029542	0.0668146	39.1729	1.64401	-2.16793	0.030164	0.788667
NA	229613	229613_NA	NA	NA	NA	NA	NA	NA	NA	-0.0431767	0.0192826	0.025146	-0.0809699	-0.00538347	0.62449	-0.0583235	-0.0344649	0.0195292	0.11558	13	1	0	0.00143167	6.09483	0.911226	0.948984	0	1	1.17018	0.241929	0.981828
286920	171209	171209_286920	Asic3	Chr5 cM	Chr5:24618449-24622836(+)	acid-sensing ion channel 3	Asic3	Chr4 q11	acid sensing ion channel subunit 3	0.0641287	0.0286541	0.025219	0.00796777	0.12029	0.62449	0.0333669	0.0850384	0.00365076	0.115695	14	1	0.00313725	0.00317208	23.0291	0.0413287	0.088076	53.3215	2.14231	0.253123	0.800173	1
NA	50787	50787_NA	Hs6st3	Chr14 cM	Chr14:119375753-120107227(+)	heparan sulfate 6-O-sulfotransferase 3	NA	NA	NA	-0.134814	0.0602929	0.0253524	-0.252986	-0.0166424	0.62449	-0.154645	-0.0668188	0.0161635	0.0656998	14	1	0.030505	0.0187011	50.3927	2.5526692901897e-06	1.55505260160384e-05	75.1506	4.02425	-0.451304	0.651771	1
24210	11889	11889_24210	Asgr1	Chr11 cM	Chr11:69944911-69948720(+)	asialoglycoprotein receptor 1	Asgr1	Chr10 q24	asialoglycoprotein receptor 1	0.206392	0.0923296	0.0253924	0.025429	0.387354	0.62449	0.129786	0.241562	0.0108707	0.0768813	16	1	0.07895	0.0459115	70.0847	4.3144818095363e-09	3.8728438961984e-08	78.582	4.66897	0.431895	0.665818	1
312511	232196	232196_312511	C87436	Chr6 cM	Chr6:86415356-86450482(+)	expressed sequence C87436	C4h2orf42	Chr4 q34	similar to human chromosome 2 open reading frame 42	0.0468809	0.0209783	0.0254346	0.00576428	0.0879975	0.62449	0.0423087	0.0632601	0.00206528	0.0506396	16	1	0.00215008	0.00229259	23.4024	0.0759623	0.14517	36.8423	1.58334	0.871098	0.3837	0.993458
NA	68763	68763_NA	NA	NA	NA	NA	NA	NA	NA	0.0428967	0.0191975	0.0254503	0.00527036	0.0805231	0.62449	0.0371714	0.0507562	0.0153767	0.250981	12	1	0	0.00156237	6.49887	0.838095	0.89618	0	1	0.175415	0.860753	1
688318	217366	217366_688318	Lrrc45	Chr11 cM	Chr11:120604779-120611954(+)	leucine rich repeat containing 45	Lrrc45	Chr10	leucine rich repeat containing 45	-0.0469197	0.021005	0.0255004	-0.0880887	-0.00575061	0.62449	-0.0568589	-0.0311837	0.0107111	0.0532804	16	1	0.00117453	0.00199997	25.7727	0.0404804	0.0867325	19.4636	1.24168	-0.128829	0.897493	1
246772	116733	116733_246772	Vps4a	Chr8 cM	Chr8:107757901-107772392(+)	vacuolar protein sorting 4A	Vps4a	Chr19 q12	vacuolar protein sorting 4 homolog A	0.0362658	0.0162379	0.0255222	0.00444012	0.0680914	0.62449	0.0335089	0.0428483	0.0123958	0.0527697	16	1	0.00188735	0.00143374	31.8633	0.00671969	0.0191152	53.866	2.1676	-0.160759	0.872283	1
100359829	100503915	100503915_100359829	Smpd5	Chr15 cM	Chr15:76178548-76181096(+)	sphingomyelin phosphodiesterase 5	Smpd5	Chr7	sphingomyelin phosphodiesterase 5	0.0168659	0.00755247	0.0255379	0.00206336	0.0316685	0.62449	0.0157935	0.0825161	0.0169544	0.154598	15	1	0	0.000583893	22.7271	0.0648579	0.127934	0	1	1.60006	0.109584	0.935493
316317	27993	27993_316317	Imp4	Chr1 cM	Chr1:34478558-34484828(+)	IMP4, U3 small nucleolar ribonucleoprotein	Imp4	Chr9 q21	IMP U3 small nucleolar ribonucleoprotein 4	0.032448	0.0145329	0.0255667	0.00396408	0.0609319	0.62449	0.0237097	0.0381891	0.00953186	0.11856	15	1	0	0.000944824	14.984	0.379248	0.506463	0	1	-0.746391	0.455431	1
303518	57376	57376_303518	Smarce1	Chr11 cM	Chr11:99099873-99121843(-)	SWI/SNF related, matrix associated, actin dependent regulator of chromatin, subfamily e, member 1	Smarce1	Chr10 q31	SWI/SNF related, matrix associated, actin dependent regulator of chromatin, subfamily e, member 1	0.0340743	0.0152623	0.0255762	0.00416085	0.0639878	0.62449	0.0240879	0.0412796	0.00703755	0.0931014	16	1	0.00109629	0.00119376	20.672	0.147641	0.246828	35.4589	1.5494	-0.461595	0.644372	1
102554838	380842	380842_102554838	Stmnd1	Chr13 cM	Chr13:46427197-46453591(+)	stathmin domain containing 1	Stmnd1	Chr17	stathmin domain containing 1	0.0860464	0.0385514	0.0256157	0.010487	0.161606	0.62449	0.0644317	0.127478	3.19782754240966e-05	0.117409	12	1	0.00495745	0.00565065	18.4598	0.0715065	0.138249	42.2418	1.73136	1.08112	0.279645	0.981828
361807	224640	224640_361807	Lemd2	Chr17 cM	Chr17:27408574-27423443(-)	LEM domain containing 2	Lemd2	Chr20 p12	LEM domain nuclear envelope protein 2	0.0484914	0.0217339	0.0256717	0.00589377	0.0910889	0.62449	0.0239681	0.0576493	0.0120587	0.164512	16	1	0.00310203	0.00249119	31.2673	0.00808888	0.0223491	54.1056	2.17891	0.728978	0.466015	1
309212	14764	14764_309212	Ptgdr2	Chr19 cM	Chr19:10914524-10919875(+)	prostaglandin D2 receptor 2	Ptgdr2	Chr1 q43	prostaglandin D2 receptor 2	0.048667	0.0218132	0.0256757	0.00591395	0.09142	0.62449	0.0167513	0.0530111	0.0182818	0.671279	11	1	0	0.0023091	6.35813	0.784331	0.855838	0	1	-0.246743	0.805107	1
56281	56280	56280_56281	Mrpl37	Chr4 cM	Chr4:106913071-106924063(-)	mitochondrial ribosomal protein L37	Mrpl37	Chr5 q34	mitochondrial ribosomal protein L37	0.0256249	0.0114879	0.0257073	0.00310909	0.0481407	0.62449	0.0206849	0.0348678	0.0159801	0.0860541	16	1	0	0.000599847	10.6905	0.774212	0.848182	0	1	0.0265334	0.978832	1
63837	56370	56370_63837	Tagln3	Chr16 cM	Chr16:45531593-45544971(-)	transgelin 3	Tagln3	Chr11 q21	transgelin 3	0.0275495	0.0123524	0.0257282	0.00333918	0.0517597	0.62449	0.0163206	0.0376966	0.00119539	0.201368	16	1	0.00029739	0.000678372	13.9292	0.530909	0.647453	13.1259	1.15109	-1.11494	0.264878	0.981828
304978	12847	12847_304978	Copa	Chr1 cM	Chr1:171910096-171949897(+)	coatomer protein complex subunit alpha	Copa	Chr13 q24	COPI coat complex subunit alpha	0.0518928	0.0232767	0.025788	0.00627134	0.0975142	0.624967	0.0383419	0.0577635	0.0166586	0.0465755	16	1	0.00626539	0.00305626	63.7031	5.75963452560842e-08	4.47419665067577e-07	82.2182	5.62371	-0.512378	0.608386	1
NA	100041241	100041241_NA	NA	NA	NA	NA	NA	NA	NA	-0.0546795	0.0245562	0.0259668	-0.102809	-0.00655023	0.62691	-0.0940231	-0.0482052	0.0195685	0.0522403	13	1	4.53333386229731e-06	0.00306518	19.3109	0.0812964	0.153068	0.0327244	1.00033	0.134004	0.893399	1
363015	71946	71946_363015	Endod1	Chr9 cM	Chr9:14265286-14292538(-)	endonuclease domain containing 1	Endod1	Chr8 q12	endonuclease domain containing 1	0.0381119	0.0171167	0.0259745	0.0045638	0.0716601	0.62691	0.0291983	0.0523187	0.00136905	0.0884859	15	1	0.000859878	0.00135166	14.2805	0.429027	0.552889	22.1737	1.28491	1.49629	0.134579	0.958933
362956	110253	110253_362956	Triobp	Chr15 cM	Chr15:78831924-78890069(+)	TRIO and F-actin binding protein	Triobp	Chr7 q34	TRIO and F-actin binding protein	-0.0886146	0.0398021	0.0259888	-0.166625	-0.0106039	0.62691	-0.097519	-0.0256428	0.0220689	0.132901	16	1	0.0159945	0.00896219	55.2737	1.60632299933908e-06	1.0142354659117e-05	74.9015	3.9843	-0.0964085	0.923196	1
361065	57784	57784_361065	Bin3	Chr14 cM	Chr14:70337538-70375413(+)	bridging integrator 3	Bin3	Chr15 p11	bridging integrator 3	0.0527344	0.0237036	0.0260984	0.00627624	0.0991925	0.627411	0.022079	0.0602822	0.0122225	0.0981899	15	1	0.00342217	0.00294287	30.0032	0.00762417	0.021284	50.6952	2.0282	-1.01364	0.310752	0.986846
363268	66153	66153_363268	Fbxo36	Chr1 cM	Chr1:84817562-84878208(+)	F-box protein 36	Fbxo36	Chr9 q35	F-box protein 36	0.0636165	0.0286095	0.0261742	0.007543	0.11969	0.627411	0.0484219	0.0926883	0.00789292	0.0558952	15	1	0.00117008	0.00339904	14.5013	0.413073	0.537754	9.53413	1.10539	2.42488	0.0153136	0.749883
289323	67459	67459_289323	Nvl	Chr1 cM	Chr1:180914703-180971769(-)	nuclear VCP-like	Nvl	Chr13 q26	nuclear VCP-like	-0.0381309	0.0171581	0.0262608	-0.0717601	-0.00450176	0.627411	-0.0488225	-0.0298821	0.00708439	0.103098	15	1	0	0.00127662	8.72315	0.848366	0.903814	0	1	-0.523391	0.600702	1
307305	225518	225518_307305	Prdm6	Chr18 cM	Chr18:53597027-53708976(+)	PR domain containing 6	Prdm6	Chr18 q11	PR/SET domain 6	0.0542789	0.0244319	0.0263076	0.00639325	0.102165	0.627411	0.0496302	0.0711053	0.0191585	0.0895326	13	1	4.290618340606e-06	0.00277803	13.7165	0.319179	0.445317	0.0324135	1.00032	0.821446	0.411392	0.995714
304763	226412	226412_304763	R3hdm1	Chr1 cM	Chr1:128031038-128165473(+)	R3H domain containing 1	R3hdm1	Chr13 q13	R3H domain containing 1	-0.0513448	0.0231129	0.0263183	-0.0966452	-0.00604446	0.627411	-0.0608824	-0.0446112	0.00297161	0.0838842	16	1	0.00364352	0.00276179	33.7669	0.00367143	0.0113224	57.6356	2.36047	1.18484	0.236079	0.980411
303735	672511	672511_303735	Rnf213	Chr11 cM	Chr11:119283926-119378244(+)	ring finger protein 213	Rnf213	Chr10 q32.3	ring finger protein 213	0.0410628	0.0184893	0.0263579	0.00482448	0.0773011	0.627411	0.0360645	0.0535267	0.0107297	0.0609853	14	1	0	0.00145661	13.9125	0.380035	0.507158	0	1	0.65183	0.514511	1
25525	19197	19197_25525	Pspn	Chr17 cM	Chr17:57306457-57307018(-)	persephin	Pspn	Chr9 q11	persephin	0.0867251	0.0390496	0.0263581	0.0101892	0.163261	0.627411	0.0607292	0.120846	0.00178421	0.103633	14	1	0.00427308	0.00614613	14.0906	0.367494	0.495343	26.5381	1.36125	2.98882	0.00280056	0.484901
404660	244238	244238_404660	Mrgpre	Chr7 cM	Chr7:143332100-143338237(-)	MAS-related GPR, member E	Mrgpre	Chr1 q42	MAS related GPR family member E	0.0582614	0.026237	0.0263794	0.00683781	0.109685	0.627411	0.0444216	0.0778937	0.00209619	0.0797948	16	1	0.00282827	0.00358536	20.5725	0.151054	0.25116	30.0161	1.4289	1.27101	0.203726	0.974482
58971	56188	56188_58971	Fxyd1	Chr7 cM	Chr7:30751103-30756624(-)	FXYD domain-containing ion transport regulator 1	Fxyd1	Chr1 q21	FXYD domain-containing ion transport regulator 1	0.0160051	0.00720832	0.0263936	0.0018771	0.0301332	0.627411	0.00770935	0.0173006	0.0168362	0.707854	16	1	0	0.00041817	11.5612	0.711892	0.799295	0	1	-1.46125	0.143947	0.958933
684934	243846	243846_684934	Ccdc9	Chr7 cM	Chr7:16007967-16020720(-)	coiled-coil domain containing 9	Ccdc9	Chr1	coiled-coil domain containing 9	-0.0316947	0.0142763	0.0264122	-0.0596757	-0.00371373	0.627411	-0.0451664	-0.0273052	0.0129695	0.0619942	15	1	0	0.00091811	10.7885	0.702567	0.792053	0	1	-1.56213	0.118256	0.950791
NA	100038746	100038746_NA	NA	NA	NA	NA	NA	NA	NA	-0.0488786	0.022026	0.0264778	-0.0920488	-0.00570841	0.628012	-0.0653733	-0.0309098	0.000137881	0.334981	12	1	0.000925499	0.00200319	19.259	0.0566004	0.114333	17.1208	1.20658	0.769914	0.441351	0.99819
683687	66616	66616_683687	Snx9	Chr17 cM	Chr17:5891604-5982229(+)	sorting nexin 9	Snx9	Chr1	sorting nexin 9	-0.0469339	0.021174	0.0266521	-0.0884342	-0.0054335	0.629739	-0.0631169	-0.0359628	0.00129671	0.0861795	16	1	0.00203975	0.00237338	21.392	0.124767	0.216123	33.3235	1.49978	-1.22445	0.220782	0.977001
500573	77056	77056_500573	Tmco4	Chr4 cM	Chr4:138700199-138786482(+)	transmembrane and coiled-coil domains 4	Tmco4	Chr5 q36	transmembrane and coiled-coil domains 4	0.0594995	0.0268431	0.0266531	0.00688787	0.112111	0.629739	0.0316279	0.0793862	0.0132673	0.0966736	16	1	0.00167664	0.00332495	16.8799	0.326097	0.452782	16.3538	1.19551	0.943582	0.345383	0.98781
84021	16369	16369_84021	Irs3	Chr5 cM	Chr5:137641294-137643976(-)	insulin receptor substrate 3	Irs3	Chr12 q12	insulin receptor substrate 3	0.0782498	0.0353067	0.0266719	0.00904991	0.14745	0.629739	0.0282864	0.100593	0.000302938	0.566109	13	1	0.00145999	0.00518332	8.51722	0.743519	0.823941	7.80232	1.08463	-1.8648	0.0622096	0.882889
680440	69547	69547_680440	Nkpd1	Chr7 cM	Chr7:19251763-19258981(+)	NTPase, KAP family P-loop domain containing 1	Nkpd1	Chr1 q21	NTPase, KAP family P-loop domain containing 1	0.137771	0.0621948	0.0267492	0.0158718	0.259671	0.630609	0.103503	0.165928	0.00437458	0.0776177	14	1	0.0249785	0.0195684	29.8327	0.00497812	0.0147619	63.0159	2.70387	-0.697351	0.485583	1
291923	244562	244562_291923	Abcc12	Chr8 cM	Chr8:87231197-87307317(-)	ATP-binding cassette, sub-family C member 12	Abcc12	Chr19 p11	ATP binding cassette subfamily C member 12	0.0284039	0.0128345	0.0268919	0.00324868	0.0535592	0.632143	0.0238204	0.0364297	0.020534	0.106906	14	1	0	0.000613635	44.4753	2.55912607682109e-05	0.000130153	0	1	1.32752	0.184337	0.965482
362934	17069	17069_362934	Ly6e	Chr15 cM	Chr15:74826900-74831752(+)	lymphocyte antigen 6 family member E	Ly6e	Chr7 q34	lymphocyte antigen 6 family member E	0.0703159	0.0317748	0.0269015	0.0080384	0.132593	0.632143	0.0394262	0.0845047	0.00867947	0.0842956	16	1	0.00933861	0.00554867	61.4105	1.44065761749101e-07	1.05497028446252e-06	71.1424	3.46529	-0.690968	0.489586	1
312365	330323	330323_312365	Mindy4	Chr6 cM	Chr6:55180368-55297207(+)	MINDY lysine 48 deubiquitinase 4	Mindy4	Chr4 q24	MINDY lysine 48 deubiquitinase 4	0.0592036	0.0267692	0.0269922	0.0067369	0.11167	0.632143	0.034643	0.0732893	0.00812516	0.0816946	14	1	0.00351913	0.00346493	24.7196	0.0251206	0.0582869	49.2807	1.97163	0.543327	0.586905	1
361630	21676	21676_361630	Tead1	Chr7 cM	Chr7:112278563-112505991(+)	TEA domain family member 1	Tead1	Chr1 q33	TEA domain transcription factor 1	-0.0594297	0.0268742	0.0270079	-0.112102	-0.00675723	0.632143	-0.0763276	-0.029199	0.00717152	0.186437	15	1	0.0032684	0.0035619	21.015	0.101248	0.183204	37.6856	1.60476	0.0163988	0.986916	1
NA	72665	72665_NA	NA	NA	NA	NA	NA	NA	NA	0.0629913	0.0284865	0.0270171	0.00715886	0.118824	0.632143	0.0412541	0.076248	0.0129498	0.371188	13	1	7.2147328777747e-07	0.00336522	14.4739	0.271476	0.393627	0.00428217	1.00004	1.27278	0.203098	0.973754
100362676	546611	546611_100362676	Klhl33	Chr14 cM	Chr14:51126038-51134940(-)	kelch-like 33	Klhl33	Chr15	kelch-like family member 33	-0.0950812	0.0430222	0.0271016	-0.179403	-0.0107593	0.632738	-0.107439	-0.0456893	0.0111487	0.0663172	14	1	0.0123593	0.00929396	57.0862	1.73309069916592e-07	1.25379537442445e-06	63.7784	2.76079	1.76511	0.0775444	0.916533
NA	74227	74227_NA	NA	NA	NA	NA	NA	NA	NA	0.0571867	0.025888	0.0271744	0.00644715	0.107926	0.632738	0.0461773	0.0601864	0.0203366	0.474105	11	1	0	0.00505436	6.53257	0.768713	0.843522	0	1	0.321341	0.747952	1
303130	320027	320027_303130	Fstl4	Chr11 cM	Chr11:52655461-53079365(+)	follistatin-like 4	Fstl4	Chr10 q22	follistatin-like 4	-0.0680377	0.0308039	0.0271932	-0.128412	-0.00766307	0.632738	-0.0810414	-0.0154552	0.00960715	0.200988	16	1	0.0061566	0.00461013	34.2214	0.00316981	0.00994869	70.4536	3.38451	-1.28592	0.198472	0.972308
315388	71753	71753_315388	Tmprss6	Chr15 cM	Chr15:78323867-78352834(-)	transmembrane serine protease 6	Tmprss6	Chr7 q34	transmembrane serine protease 6	0.052937	0.0239739	0.0272363	0.00594913	0.0999249	0.632738	-0.000914826	0.0650656	0.00750309	0.989262	13	1	0	0.00276495	14.8959	0.247181	0.366281	0	1	0.447703	0.654368	1
314212	208846	208846_314212	Daam1	Chr12 cM	Chr12:71877852-72039107(+)	dishevelled associated activator of morphogenesis 1	Daam1	Chr6 q24	dishevelled associated activator of morphogenesis 1	-0.0320878	0.0145326	0.0272455	-0.0605712	-0.00360435	0.632738	-0.0415027	-0.0228892	0.003876	0.13387	16	1	0.000298943	0.00100652	13.6384	0.553112	0.666897	8.98828	1.09876	0.237823	0.812018	1
362455	74525	74525_362455	Fam234b	Chr6 cM	Chr6:135173881-135213240(+)	family with sequence similarity 234, member B	Fam234b	Chr4 q43	family with sequence similarity 234, member B	0.0348777	0.0158006	0.0272885	0.0039091	0.0658463	0.632793	0.0252318	0.0417329	0.0105785	0.084674	16	1	0.00117084	0.0012297	21.5094	0.121328	0.2112	35.1489	1.54199	0.368803	0.712274	1
252891	24068	24068_252891	Sra1	Chr18 cM	Chr18:36800240-36803364(-)	steroid receptor RNA activator 1	Sra1	Chr18 p11	steroid receptor RNA activator 1	0.0345371	0.0156545	0.0273694	0.00385484	0.0652193	0.633006	0.0235841	0.0427247	0.00967547	0.0985275	16	1	0.00130949	0.00123345	26.5678	0.0324616	0.0722023	44.0292	1.78665	-0.354362	0.723067	1
287821	69602	69602_287821	Otop3	Chr11 cM	Chr11:115225557-115237753(+)	otopetrin 3	Otop3	Chr10 q32.1	otopetrin 3	0.0802768	0.0363939	0.0273994	0.00894619	0.151607	0.633006	0.0466839	0.0921399	0.0144724	0.345615	13	1	1.35394581062723e-06	0.00541299	12.8818	0.377687	0.505193	0.0063371	1.00006	-2.26943	0.0232422	0.779452
685277	100039795	100039795_685277	Ildr2	Chr1 cM	Chr1:166081708-166144392(+)	immunoglobulin-like domain containing receptor 2	Ildr2	Chr13 q23	immunoglobulin-like domain containing receptor 2	-0.0407243	0.0184674	0.0274396	-0.0769197	-0.00452897	0.633006	-0.0548569	-0.0296443	0.00246561	0.0876594	14	1	0.00127773	0.0016127	20.7638	0.0777347	0.147796	31.7339	1.46486	0.675036	0.499653	1
308995	16408	16408_308995	Itgal	Chr7 cM	Chr7:126895432-126934310(+)	integrin alpha L	Itgal	Chr1 q37	integrin subunit alpha L	-0.0172663	0.00783085	0.0274602	-0.0326145	-0.00191816	0.633006	-0.0185581	-0.0160219	0.023063	0.433115	14	1	0	0.000535659	6.60055	0.921548	0.955836	0	1	0.28319	0.777031	1
690285	66836	66836_690285	Tmem223	Chr19 cM	Chr19:8748360-8749839(+)	transmembrane protein 223	Tmem223	Chr1 q43	transmembrane protein 223	-0.0277442	0.0125969	0.0276323	-0.0524335	-0.00305478	0.633016	-0.0314262	-0.0200952	0.0143517	0.350699	16	1	5.08286092389559e-07	0.000732011	20.597	0.150207	0.249913	0.0147697	1.00015	0.623238	0.533128	1
315907	27206	27206_315907	Nrk	ChrX cM	ChrX:137815179-137911281(+)	Nik related kinase	Nrk	ChrX q32	Nik related kinase	-0.01598	0.00725705	0.0276659	-0.0302035	-0.0017564	0.633016	-0.0169796	-0.00316076	0.0225013	0.884256	12	1	0	0.000428209	8.668	0.652507	0.751572	0	1	2.02408	0.0429615	0.845289
316249	83965	83965_316249	Enpp5	Chr17 cM	Chr17:44389704-44397458(+)	ectonucleotide pyrophosphatase/phosphodiesterase 5	Enpp5	Chr9 q13	ectonucleotide pyrophosphatase/phosphodiesterase family member 5	0.0298308	0.0135483	0.0276783	0.00327668	0.0563849	0.633016	0.0213357	0.0416551	0.000101676	0.0996749	16	1	0.000868279	0.00086334	23.9591	0.065791	0.129349	38.1089	1.61574	0.202691	0.839376	1
293783	107321	107321_293783	Lpxn	Chr19 cM	Chr19:12773557-12811171(+)	leupaxin	Lpxn	Chr1 q43	leupaxin	0.0739402	0.0335857	0.027698	0.00811342	0.139767	0.633016	0.0389231	0.0919324	0.0140052	0.0842285	16	1	0.00414383	0.00515001	24.1393	0.0627655	0.124611	30.0692	1.42999	1.90817	0.0563698	0.866723
361109	75901	75901_361109	Dcp1a	Chr14 cM	Chr14:30201613-30249013(+)	decapping mRNA 1A	Dcp1a	Chr16 p16	decapping mRNA 1A	0.0316597	0.0143808	0.0276991	0.00347381	0.0598457	0.633016	0.0213153	0.0393282	0.0157428	0.116866	16	1	0.000291521	0.000962064	15.6959	0.402543	0.528282	8.97254	1.09857	0.711118	0.477011	1
192359	75553	75553_192359	Zc3h14	Chr12 cM	Chr12:98713223-98754012(+)	zinc finger CCCH type containing 14	Zc3h14	Chr6 q32	zinc finger CCCH type containing 14	0.0295283	0.0134131	0.0277043	0.00323906	0.0558176	0.633016	0.0181225	0.0373655	0.00859762	0.0900491	16	1	0.000715771	0.000898029	28.4859	0.0187178	0.0456319	29.0654	1.40975	2.85558	0.0042958	0.534907
295457	67006	67006_295457	Cisd2	Chr3 cM	Chr3:135112173-135129194(-)	CDGSH iron sulfur domain 2	Cisd2	Chr2 q43	CDGSH iron sulfur domain 2	-0.0338377	0.0153987	0.0279886	-0.0640185	-0.0036569	0.638575	-0.0388398	-0.0238899	0.0115297	0.076977	15	1	0.000983071	0.00113485	18.8148	0.172146	0.277927	33.0256	1.49311	0.975259	0.329432	0.98781
306270	218885	218885_306270	Oxnad1	Chr14 cM	Chr14:31807331-31825159(+)	oxidoreductase NAD-binding domain containing 1	Oxnad1	Chr16 p16	oxidoreductase NAD-binding domain containing 1	0.0358517	0.0163274	0.0281062	0.00385061	0.0678528	0.640029	0.0214041	0.0389156	0.0231028	0.174597	16	1	0.000244057	0.00112821	10.9603	0.755401	0.833005	5.33177	1.05632	NA	NA	NA
297096	71982	71982_297096	Snx10	Chr6 cM	Chr6:51500882-51567659(+)	sorting nexin 10	Snx10	Chr4 q24	sorting nexin 10	0.0301325	0.0137276	0.0281612	0.00322694	0.057038	0.640029	0.0218504	0.0336623	0.016015	0.140563	16	1	0	0.000802967	7.05377	0.95614	0.980086	0	1	-0.148558	0.881902	1
289019	18557	18557_289019	Cdk18	Chr1 cM	Chr1:132041285-132067433(-)	cyclin dependent kinase 18	Cdk18	Chr13 q13	cyclin-dependent kinase 18	0.0455511	0.0207538	0.0281755	0.00487443	0.0862277	0.640029	0.028167	0.0558411	0.00700308	0.266042	15	1	0.000125704	0.00188606	13.2003	0.510813	0.628404	1.77318	1.01805	0.169823	0.86515	1
500598	21936	21936_500598	Tnfrsf18	Chr4 cM	Chr4:156110779-156113351(+)	tumor necrosis factor receptor superfamily, member 18	Tnfrsf18	Chr5 q36	TNF receptor superfamily member 18	-0.141904	0.0647161	0.0283283	-0.268745	-0.0150624	0.642562	-0.167902	-0.0133922	0.0133485	0.538725	14	1	0.0291615	0.020731	80.0705	1.07009271911118e-11	1.25756069697658e-10	75.3797	4.06169	-1.03543	0.300467	0.984978
499132	243923	243923_499132	Rgs9bp	Chr7 cM	Chr7:35278418-35285007(-)	regulator of G-protein signalling 9 binding protein	Rgs9bp	Chr1 q21	regulator of G protein signaling 9 binding protein	0.0972455	0.0443713	0.0284062	0.0102793	0.184212	0.642701	0.0422381	0.105412	0.0215608	0.233515	16	1	0.00884446	0.00921801	25.4015	0.0448039	0.0941069	41.6219	1.71297	-0.0960773	0.923459	1
114117	14704	14704_114117	Gng3	Chr19 cM	Chr19:8814297-8816558(-)	guanine nucleotide binding protein (G protein), gamma 3	Gng3	Chr1 q43	G protein subunit gamma 3	0.0525803	0.023999	0.0284562	0.00554318	0.0996174	0.642701	0.0262135	0.0603157	0.0131812	0.0682692	16	1	0.00406978	0.00303071	36.1543	0.00167939	0.00569655	62.0028	2.63178	-0.484743	0.627859	1
303505	72324	72324_303505	Plxdc1	Chr11 cM	Chr11:97814064-97877270(-)	plexin domain containing 1	Plxdc1	Chr10 q31	plexin domain containing 1	0.040167	0.0183358	0.028478	0.00422958	0.0761045	0.642701	0.0160362	0.0472084	0.0069823	0.518732	16	1	0.000132625	0.00145412	18.8832	0.219074	0.334525	2.04001	1.02082	-1.44739	0.147789	0.958933
313905	72195	72195_313905	Supt7l	Chr5 cM	Chr5:31671913-31684106(-)	SPT7-like, STAGA complex gamma subunit	Supt7l	Chr6 q14	SPT7 like, STAGA complex subunit gamma	0.035425	0.016177	0.0285357	0.00371874	0.0671313	0.642701	0.0265542	0.0444568	0.00688402	0.0857704	15	1	0.00128827	0.00129996	23.7496	0.0491135	0.101854	41.433	1.70745	0.968795	0.332647	0.98781
289707	17089	17089_289707	Lyar	Chr5 cM	Chr5:38377815-38391650(+)	Ly1 antibody reactive clone	Lyar	Chr14 q21	Ly1 antibody reactive	0.0196173	0.00895859	0.0285406	0.00205877	0.0371758	0.642701	0.0169274	0.0280348	0.0212495	0.0676161	16	1	4.99899254415037e-07	0.000319872	22.1504	0.103921	0.187041	0.0249608	1.00025	0.205829	0.836924	1
NA	69928	69928_NA	Cenps	Chr4 cM	Chr4:149212806-149222057(-)	centromere protein S	NA	NA	NA	0.113303	0.0517765	0.0286478	0.0118224	0.214783	0.643466	0.0393457	0.130522	0.0156064	0.125935	14	1	0.0193821	0.0139618	44.8152	2.24658712439968e-05	0.000115731	66.3197	2.96909	-0.223993	0.822762	1
NA	68808	68808_NA	NA	NA	NA	NA	NA	NA	NA	-0.0707424	0.0323448	0.0287326	-0.134137	-0.00734783	0.643466	-0.103346	-0.0484877	0.00849087	0.0944928	13	1	0.00153896	0.00423107	14.6908	0.25878	0.379287	11.422	1.12895	1.11895	0.263162	0.981828
498028	58251	58251_498028	Cep295nl	Chr11 cM	Chr11:118223186-118233368(-)	CEP295 N-terminal like	Cep295nl	Chr10 q32.3	CEP295 N-terminal like	0.0520648	0.0238079	0.0287519	0.00540218	0.0987274	0.643466	0.0435066	0.0743517	0.0240313	0.143586	13	1	1.38853525784077e-06	0.00324526	14.7211	0.257046	0.377384	0.00766005	1.00008	-1.7129	0.0867305	0.923673
306570	11733	11733_306570	Ank1	Chr8 cM	Chr8:23464860-23640513(+)	ankyrin 1, erythroid	Ank1	Chr16 q12.5	ankyrin 1	-0.0385931	0.0176639	0.0288995	-0.0732137	-0.00397246	0.643466	-0.0531932	-0.0323239	0.0174587	0.0732064	16	1	0	0.0013843	8.49208	0.902545	0.943151	0	1	-0.0241802	0.980709	1
117514	56338	56338_117514	Txnip	Chr3 cM	Chr3:96465273-96469173(+)	thioredoxin interacting protein	Txnip	Chr2 q34	thioredoxin interacting protein	-0.0505398	0.023133	0.0289073	-0.0958798	-0.00519994	0.643466	-0.058209	-0.044085	0.0198404	0.0859115	16	1	2.26886365638702e-06	0.00232132	16.9032	0.324682	0.451253	0.0193235	1.00019	-0.418489	0.67559	1
287657	217143	217143_287657	Gpr179	Chr11 cM	Chr11:97222935-97242903(-)	G protein-coupled receptor 179	Gpr179	Chr10 q31	G protein-coupled receptor 179	0.0442928	0.0202788	0.0289478	0.00454717	0.0840385	0.643466	0.0381613	0.0613425	0.0212255	0.160082	13	1	2.16309905703057e-06	0.00268761	9.86833	0.62751	0.73054	0.0165121	1.00017	0.164682	0.869195	1
311748	66559	66559_311748	Metap1d	Chr2 cM	Chr2:71283625-71355538(+)	methionyl aminopeptidase type 1D (mitochondrial)	Metap1d	Chr3 q23	methionyl aminopeptidase type 1D (mitochondrial)	-0.0594154	0.0272033	0.0289527	-0.112733	-0.00609804	0.643466	-0.0720783	-0.0464968	0.007384	0.0792388	16	1	0.00438849	0.00394238	27.3583	0.0259487	0.0598873	44.446	1.80005	1.65736	0.0974467	0.931508
684293	329324	329324_684293	Syt14	Chr1 cM	Chr1:192573541-192718083(-)	synaptotagmin XIV	Syt14	Chr13	synaptotagmin 14	-0.0286443	0.0131222	0.0290441	-0.0543633	-0.00292524	0.643466	-0.0315638	-0.025662	0.0169152	0.141689	14	1	1.3687300699237e-06	0.000863357	11.5146	0.567789	0.679142	0.0362849	1.00036	0.0630358	0.949738	1
304919	226539	226539_304919	Dars2	Chr1 cM	Chr1:160868171-160898228(-)	aspartyl-tRNA synthetase 2 (mitochondrial)	Dars2	Chr13 q22	aspartyl-tRNA synthetase 2 (mitochondrial)	0.0455339	0.0208606	0.0290524	0.00464795	0.0864198	0.643466	0.0358145	0.0551615	0.0103603	0.075123	16	1	0.00306938	0.00241226	32.8849	0.00486897	0.0144796	51.2984	2.05332	-0.707711	0.479125	1
502091	68867	68867_502091	Rnf122	Chr8 cM	Chr8:31601848-31621510(+)	ring finger protein 122	Rnf122	Chr16 q12.3	ring finger protein 122	0.115926	0.0531163	0.0290729	0.0118201	0.220032	0.643466	0.0671345	0.134489	0.0137904	0.0871609	14	1	0.0214251	0.0146762	34.1247	0.00115218	0.00408148	67.0361	3.03362	1.06283	0.287861	0.982126
286925	12958	12958_286925	Cryba2	Chr1 cM	Chr1:74929093-74932302(-)	crystallin, beta A2	Cryba2	Chr9 q33	crystallin, beta A2	0.0620516	0.0284365	0.029101	0.0063172	0.117786	0.643466	0.0486294	0.0874872	0.0203456	0.110687	13	1	2.11528787243468e-07	0.00317895	15.6002	0.210242	0.323928	0.00163792	1.00002	-0.803324	0.421788	0.996356
314360	14420	14420_314360	Galc	Chr12 cM	Chr12:98168553-98225718(-)	galactosylceramidase	Galc	Chr6 q32	galactosylceramidase	-0.0369224	0.0169256	0.0291496	-0.0700959	-0.00374889	0.643466	-0.0451563	-0.0274927	0.00527861	0.095304	16	1	0.000486092	0.00144126	14.7033	0.472993	0.594407	10.8229	1.12136	1.07756	0.28123	0.981828
290350	94352	94352_290350	Loxl2	Chr14 cM	Chr14:69846517-69933283(+)	lysyl oxidase-like 2	Loxl2	Chr15 p11	lysyl oxidase-like 2	0.0694252	0.0318317	0.0291829	0.00703616	0.131814	0.643466	0.0464067	0.0922156	0.00843818	0.0844327	15	1	0.00148373	0.00411542	15.2197	0.363306	0.49133	10.0678	1.11195	1.31668	0.187947	0.968552
64152	56398	56398_64152	Chp1	Chr2 cM	Chr2:119378178-119417508(+)	calcineurin-like EF hand protein 1	Chp1	Chr3 q35	calcineurin-like EF-hand protein 1	0.0483686	0.0221778	0.0291877	0.00490083	0.0918364	0.643466	0.0288551	0.0530863	0.00626568	0.0570153	16	1	0.00466529	0.00269249	45.4721	6.44821441020914e-05	0.000303756	72.3549	3.61728	-0.319148	0.749614	1
64086	214897	214897_64086	Csnk1g1	Chr9 cM	Chr9:65816235-65952297(+)	casein kinase 1, gamma 1	Csnk1g1	Chr8 q24	casein kinase 1, gamma 1	-0.0258954	0.011874	0.029194	-0.0491679	-0.00262287	0.643466	-0.0361639	-0.0205071	0.00948587	0.101119	16	1	0	0.000597443	8.36779	0.908193	0.94709	0	1	-0.81002	0.417929	0.995714
313610	56219	56219_313610	Extl1	Chr4 cM	Chr4:134083684-134099893(-)	exostosin-like glycosyltransferase 1	Extl1	Chr5 q36	exostosin-like glycosyltransferase 1	0.0492221	0.0225953	0.0293745	0.00493615	0.093508	0.645268	0.0393269	0.0595496	0.00852071	0.0660038	16	1	0.00391783	0.00277543	42.5689	0.000183631	0.000788081	56.46	2.29674	-1.34701	0.177977	0.963984
289036	72674	72674_289036	Adipor1	Chr1 cM	Chr1:134343116-134361089(+)	adiponectin receptor 1	Adipor1	Chr13 q13	adiponectin receptor 1	0.0214123	0.00983132	0.0294087	0.00214323	0.0406813	0.645268	0.0152188	0.0246929	0.0147798	0.196352	16	1	0	0.000414296	14.4502	0.491693	0.611225	0	1	-1.00992	0.312535	0.987149
619345	20931	20931_619345	Surf2	Chr2 cM	Chr2:26806380-26810184(+)	surfeit gene 2	Surf2	Chr3 p13	surfeit 2	0.0449895	0.0206636	0.0294631	0.00448958	0.0854895	0.645268	0.0239492	0.0527277	0.0182114	0.126111	16	1	0.00247515	0.00229052	26.4031	0.0339933	0.0751906	43.0914	1.7572	-1.0088	0.313069	0.987337
685612	140709	140709_685612	Col26a1	Chr5 cM	Chr5:136770613-136912063(-)	collagen, type XXVI, alpha 1	Col26a1	Chr12 q12	collagen type XXVI alpha 1 chain	-0.0896728	0.0412051	0.0295361	-0.170433	-0.00891234	0.645268	-0.110661	-0.0573147	0.0118903	0.104991	16	1	0.00762577	0.00857255	21.9039	0.110348	0.195849	34.9357	1.53694	-1.56118	0.118481	0.950791
500087	66117	66117_500087	Fmc1	Chr6 cM	Chr6:38511796-38516384(+)	formation of mitochondrial complex V assembly factor 1	Fmc1	Chr4 q23	formation of mitochondrial complex V assembly factor 1	-0.0487908	0.0224206	0.0295437	-0.0927344	-0.00484713	0.645268	-0.0594883	-0.0276551	0.0172283	0.0621392	16	1	0.00165844	0.002199	19.1541	0.206834	0.319714	28.9703	1.40786	-0.0188903	0.984929	1
29161	12391	12391_29161	Cav3	Chr6 cM	Chr6:112436466-112449833(+)	caveolin 3	Cav3	Chr4 q41	caveolin 3	-0.405268	0.186249	0.0295591	-0.770309	-0.0402268	0.645268	-0.466006	-0.074908	0.0197397	0.106874	13	1	0.327188	0.173539	234.731	2.07032522180069e-43	1.42122810270133e-41	98.3749	61.5365	-1.53458	0.124887	0.958034
362727	75040	75040_362727	Efcab10	Chr12 cM	Chr12:33444853-33451266(+)	EF-hand calcium binding domain 10	Efcab10	Chr6 q16	EF-hand calcium binding domain 10	-0.0467308	0.0214801	0.0295893	-0.088831	-0.00463069	0.645268	-0.052924	-0.0321675	0.0145987	0.38265	15	1	0	0.00202705	10.7148	0.708279	0.796329	0	1	0.854632	0.392755	0.995714
687866	231646	231646_687866	Myo1h	Chr5 cM	Chr5:114427314-114502637(+)	myosin 1H	Myo1h	Chr12	myosin IH	0.0612113	0.0281392	0.029607	0.00605961	0.116363	0.645268	0.0505417	0.0891683	0.0223336	0.0946188	14	1	0	0.00348728	9.65485	0.721885	0.806664	0	1	-0.0174743	0.986058	1
308320	232853	232853_308320	Zfp954	Chr7 cM	Chr7:7117682-7124475(-)	zinc finger protein 954	Zfp954	Chr1 q12	zinc finger protein 954	0.0751026	0.0345347	0.0296527	0.00741582	0.142789	0.64536	0.0460898	0.0850773	0.0184746	0.0761225	16	1	0.00967743	0.00649018	36.9372	0.0012925	0.00452403	63.2236	2.71914	-0.565487	0.571743	1
361180	66790	66790_361180	Grtp1	Chr8 cM	Chr8:13226869-13250695(-)	GH regulated TBC protein 1	Grtp1	Chr16 q12.5	growth hormone regulated TBC protein 1	-0.0388818	0.0178895	0.0297473	-0.0739446	-0.00381896	0.645734	-0.0560593	-0.0292029	0.0257358	0.11073	15	1	0	0.00145903	10.9262	0.691824	0.783135	0	1	-1.02562	0.305072	0.984978
116472	56069	56069_116472	Il17b	Chr18 cM	Chr18:61821006-61825609(+)	interleukin 17B	Il17b	Chr18 q12.1	interleukin 17B	0.0268765	0.0123663	0.0297528	0.00263899	0.0511139	0.645734	0.0209427	0.0438249	0.0242528	0.137585	15	1	0	0.000597768	13.822	0.463059	0.585226	0	1	-0.229271	0.818658	1
171381	73728	73728_171381	Psd	Chr19 cM	Chr19:46300526-46315595(-)	pleckstrin and Sec7 domain containing	Psd	Chr1 q54	pleckstrin and Sec7 domain containing	0.0333428	0.0153476	0.0298175	0.00326202	0.0634235	0.646238	0.0234917	0.0489129	8.97841506359163e-05	0.134305	15	1	0.000684424	0.000994323	18.043	0.20483	0.317492	24.3097	1.32117	-0.874925	0.381615	0.993174
113894	18412	18412_113894	Sqstm1	Chr11 cM	Chr11:50090193-50101654(-)	sequestosome 1	Sqstm1	Chr10 q22	sequestosome 1	0.0392593	0.0180801	0.0299002	0.00382297	0.0746957	0.647131	0.0277483	0.0456861	0.0102134	0.079511	16	1	0.00237589	0.00172893	31.7568	0.00694697	0.0196612	60.6489	2.54123	0.285593	0.77519	1
64039	72194	72194_64039	Fbxl20	Chr11 cM	Chr11:97973382-98041229(-)	F-box and leucine-rich repeat protein 20	Fbxl20	Chr10 q31	F-box and leucine-rich repeat protein 20	-0.0233796	0.0107709	0.0299589	-0.0444901	-0.00226909	0.647503	-0.0272317	-0.018006	0.0102982	0.113955	15	1	5.38338833032226e-05	0.00051149	14.8221	0.390423	0.516685	2.9096	1.02997	0.600286	0.548316	1
362606	68828	68828_362606	Sync	Chr4 cM	Chr4:129181410-129202352(+)	syncoilin	Sync	Chr5 q36	syncoilin, intermediate filament protein	0.17531	0.0808199	0.0300714	0.0169063	0.333715	0.647553	0.115216	0.197566	0.0161689	0.0723857	15	1	0.0712091	0.0359033	100.59	3.65563046234613e-15	5.7891960868638e-14	86.4016	7.35382	-1.11227	0.266023	0.981828
NA	27029	27029_NA	Sgsh	Chr11 cM	Chr11:119234315-119246336(-)	N-sulfoglucosamine sulfohydrolase (sulfamidase)	NA	NA	NA	0.0738926	0.0340699	0.0300938	0.00711684	0.140668	0.647553	0.0528493	0.0893857	0.00543993	0.0736821	12	1	0.00457071	0.00546418	16.6336	0.119192	0.208242	38.7841	1.63356	0.101442	0.9192	1
25311	13176	13176_25311	Dcc	Chr18 cM	Chr18:71386705-72484140(-)	DCC netrin 1 receptor	Dcc	Chr18 q12.1-q12.2	DCC netrin 1 receptor	-0.0524031	0.0241665	0.0301265	-0.0997685	-0.00503774	0.647553	-0.0677769	-0.0364224	0.0121519	0.0823062	15	1	0.0021935	0.00263959	22.6542	0.0661352	0.129878	38.2989	1.62072	-2.16524	0.0303693	0.79138
NA	381022	381022_NA	Kmt2d	Chr15 cM	Chr15:98729550-98769085(-)	lysine (K)-specific methyltransferase 2D	NA	NA	NA	-0.0523922	0.0241668	0.0301631	-0.0997583	-0.00502616	0.647553	-0.0669605	-0.0387988	0.00218708	0.0915144	13	1	0.00209545	0.00256159	17.5709	0.129355	0.222512	35.9213	1.56058	-0.369839	0.711502	1
80841	12140	12140_80841	Fabp7	Chr10 cM	Chr10:57661019-57664546(+)	fatty acid binding protein 7, brain	Fabp7	Chr20 q12	fatty acid binding protein 7	-0.139218	0.064265	0.0302875	-0.265175	-0.0132609	0.647553	-0.16381	-0.11224	0.0101477	0.0778614	15	1	0.0376822	0.0221996	56.6966	4.41472145575449e-07	3.03327180092691e-06	77.1053	4.36783	0.310019	0.756547	1
303141	192786	192786_303141	Rapgef6	Chr11 cM	Chr11:54413673-54590111(+)	Rap guanine nucleotide exchange factor (GEF) 6	Rapgef6	Chr10 q22	Rap guanine nucleotide exchange factor 6	-0.0493314	0.0227723	0.0302893	-0.0939643	-0.00469846	0.647553	-0.0602549	-0.0367919	0.0055022	0.0947042	16	1	0.0022058	0.00252607	19.3869	0.196734	0.308018	33.1888	1.49675	0.70798	0.478958	1
304521	269695	269695_304521	Rnft2	Chr5 cM	Chr5:118328801-118383181(-)	ring finger protein, transmembrane 2	Rnft2	Chr12 q16	ring finger protein, transmembrane 2	0.0502695	0.0232064	0.0302968	0.00478573	0.0957533	0.647553	0.0274545	0.0567329	0.0190494	0.0540865	16	1	0.00471685	0.00293797	40.6436	0.000362332	0.00145222	65.7373	2.91862	0.446865	0.654973	1
29753	22627	22627_29753	Ywhae	Chr11 cM	Chr11:75623695-75656671(+)	tyrosine 3-monooxygenase/tryptophan 5-monooxygenase activation protein, epsilon polypeptide	Ywhae	Chr10 q24	tyrosine 3-monooxygenase/tryptophan 5-monooxygenase activation protein, epsilon	0.0318359	0.0147014	0.0303496	0.00302164	0.0606501	0.647553	0.0256879	0.0369091	0.0171259	0.112195	12	1	0	0.000895368	2.75393	0.993594	1	0	1	-0.130301	0.896328	1
500616	56468	56468_500616	Socs5	Chr17 cM	Chr17:87415107-87445267(+)	suppressor of cytokine signaling 5	Socs5	Chr6 q12	suppressor of cytokine signaling 5	0.024198	0.0111744	0.0303505	0.00229658	0.0460994	0.647553	0.0191144	0.0342694	0.00446961	0.0858882	16	1	0.000165211	0.000586394	10.4746	0.788875	0.859413	8.35533	1.09117	1.1677	0.242927	0.981828
501658	67048	67048_501658	Vma21	ChrX cM	ChrX:70856368-70868312(+)	VMA21 vacuolar H+-ATPase homolog (S. cerevisiae)	Vma21	ChrX	vacuolar ATPase assembly factor VMA21	-0.0288467	0.0133233	0.0303768	-0.0549598	-0.00273365	0.647553	-0.0393581	-0.0223681	0.0150634	0.100791	14	1	0	0.000728523	13.9757	0.375554	0.502859	0	1	0.00640203	0.994892	1
29653	14732	14732_29653	Gpam	Chr19 cM	Chr19:55056067-55115666(-)	glycerol-3-phosphate acyltransferase, mitochondrial	Gpam	Chr1 q55	glycerol-3-phosphate acyltransferase, mitochondrial	0.0339513	0.0157014	0.0305946	0.00317705	0.0647255	0.649344	0.0285139	0.0429226	0.00716163	0.130527	16	1	8.6987797632012e-06	0.00113749	27.6175	0.0240896	0.0562798	0.204521	1.00205	0.111074	0.911558	1
81821	104418	104418_81821	Dgkz	Chr2 cM	Chr2:91763169-91806209(-)	diacylglycerol kinase zeta	Dgkz	Chr3 q24	diacylglycerol kinase zeta	-0.0439317	0.0203182	0.0306035	-0.0837546	-0.00410887	0.649344	-0.0557375	-0.0269229	0.00447982	0.154854	16	1	0.00183906	0.00210854	24.6349	0.0550674	0.111734	32.2426	1.47585	-1.31267	0.189294	0.968589
140473	59289	59289_140473	Ackr2	Chr9 cM	Chr9:121727421-121740140(+)	atypical chemokine receptor 2	Ackr2	Chr8 q32	atypical chemokine receptor 2	0.108825	0.0503316	0.0306054	0.0101772	0.207473	0.649344	0.0757375	0.12436	0.0114739	0.0761777	16	1	0.0251154	0.0140459	94.3344	1.53059415834143e-13	2.13338539977052e-12	77.917	4.52837	-1.80679	0.0707957	0.906406
364654	77733	77733_364654	Rnf170	Chr8 cM	Chr8:26609396-26633903(+)	ring finger protein 170	Rnf170	Chr16	ring finger protein 170	-0.0332862	0.0153969	0.0306275	-0.0634636	-0.00310887	0.649344	-0.0390684	-0.0267825	0.00519665	0.103707	15	1	0.000407662	0.00112871	24.6277	0.0384262	0.0831775	11.8004	1.13379	0.354514	0.722954	1
NA	12943	12943_NA	Pcdha10	Chr18 cM	Chr18:37138373-37320710(+)	protocadherin alpha 10	NA	NA	NA	0.11124	0.0514874	0.0307313	0.0103269	0.212154	0.650659	0.0850143	0.146106	0.00738323	0.0795621	11	1	0.00939391	0.0119002	16.7581	0.07989	0.151138	38.8113	1.63429	2.30362	0.021244	0.767536
682930	12292	12292_682930	Cacna1s	Chr1 cM	Chr1:135980549-136047268(+)	calcium channel, voltage-dependent, L type, alpha 1S subunit	Cacna1s	Chr13	calcium voltage-gated channel subunit alpha1 S	0.0401534	0.0185996	0.0308636	0.00369877	0.076608	0.652463	0.0346265	0.0576477	0.0190904	0.0704117	15	1	2.06610206262299e-06	0.00132134	18.2898	0.193901	0.304469	0.0314259	1.00031	1.2502	0.211227	0.975826
65142	56327	56327_65142	Arl2	Chr19 cM	Chr19:6184419-6191167(-)	ADP-ribosylation factor-like 2	Arl2	Chr1 q43	ADP-ribosylation factor like GTPase 2	0.03949	0.0183041	0.0309716	0.00361458	0.0753654	0.652463	0.0257645	0.0508832	0.00507589	0.109064	16	1	0.00182049	0.0017707	23.1955	0.0800761	0.151398	38.8587	1.63555	-0.649519	0.516003	1
282835	78903	78903_282835	Wrnip1	Chr13 cM	Chr13:32986021-33006592(+)	Werner helicase interacting protein 1	Wrnip1	Chr17 p12	WRN helicase interacting protein 1	0.0228333	0.0105871	0.031028	0.002083	0.0435836	0.652463	0.0167692	0.0298862	0.00881213	0.0697376	15	1	0.00016027	0.000514873	15.5268	0.343118	0.47067	9.52754	1.10531	0.237841	0.812004	1
302415	54601	54601_302415	Foxo4	ChrX cM	ChrX:100298134-100304479(+)	forkhead box O4	Foxo4	ChrX q22	forkhead box O4	0.0182413	0.00845903	0.0310502	0.0016619	0.0348207	0.652463	0.0134766	0.0270113	0.0272646	0.269969	15	1	0	0.000389001	15.0043	0.377858	0.50531	0	1	-1.00823	0.313345	0.987337
500561	230787	230787_500561	Themis2	Chr4 cM	Chr4:132509148-132523675(-)	thymocyte selection associated family member 2	Themis2	Chr5 q36	thymocyte selection associated family member 2	0.0528642	0.0245283	0.0311438	0.00478957	0.100939	0.652463	0.0439317	0.0704606	0.0248644	0.129077	15	1	1.46786909269403e-06	0.00303427	16.1726	0.302948	0.427961	0.00990116	1.0001	-1.07781	0.28112	0.981828
170699	235574	235574_170699	Atp2c1	Chr9 cM	Chr9:105288561-105398456(-)	ATPase, Ca++-sequestering	Atp2c1	Chr8 q32	ATPase secretory pathway Ca2+ transporting 1	-0.0425344	0.0197406	0.0311878	-0.0812253	-0.00384358	0.652463	-0.04935	-0.024124	0.0153073	0.0640827	16	1	0.00286065	0.0020448	30.957	0.00890203	0.0242024	56.0324	2.2744	-0.232874	0.815859	1
83581	20019	20019_83581	Polr1a	Chr6 cM	Chr6:71886037-71956419(+)	polymerase (RNA) I polypeptide A	Polr1a	Chr4 q32	RNA polymerase I subunit A	0.0388887	0.0180515	0.0312157	0.00350829	0.074269	0.652463	0.0222965	0.0505373	0.00381675	0.153292	16	1	0.00122541	0.00167226	18.6645	0.229339	0.346608	26.1634	1.35434	0.448259	0.653966	1
313052	269587	269587_313052	Epb41	Chr4 cM	Chr4:131650724-131802632(-)	erythrocyte membrane protein band 4.1	Epb41	Chr5 q36	erythrocyte membrane protein band 4.1	-0.0405003	0.0188194	0.0313936	-0.0773857	-0.00361491	0.652463	-0.047876	-0.0319283	0.0135087	0.0990326	15	1	0	0.00157578	15.3287	0.356061	0.483909	0	1	0.508313	0.611234	1
312913	329093	329093_312913	Cpa6	Chr1 cM	Chr1:10394945-10790170(-)	carboxypeptidase A6	Cpa6	Chr5 q11	carboxypeptidase A6	0.167397	0.0778129	0.0314543	0.0148867	0.319908	0.652463	0.138566	0.223394	0.00867226	0.0839189	13	1	0.0313317	0.0252177	34.1543	0.000637751	0.0024145	70.2137	3.35724	3.64485	0.000267546	0.206691
298648	230908	230908_298648	Tardbp	Chr4 cM	Chr4:148696839-148711476(-)	TAR DNA binding protein	Tardbp	Chr5 q36	TAR DNA binding protein	-0.0386517	0.0179735	0.0315174	-0.0738792	-0.00342422	0.652463	-0.0460135	-0.0159596	0.0129257	0.214208	16	1	0.00178667	0.0017016	24.1459	0.0626576	0.124476	41.6317	1.71326	-1.22524	0.220485	0.977001
170906	102193	102193_170906	Zdhhc7	Chr8 cM	Chr8:120807834-120828211(-)	zinc finger, DHHC domain containing 7	Zdhhc7	Chr19 q12	zinc finger DHHC-type palmitoyltransferase 7	0.0401778	0.0186902	0.031581	0.00354572	0.0768098	0.652463	0.0308853	0.0486316	0.00842265	0.0871887	16	1	0.00181155	0.00178931	21.9068	0.11027	0.195733	39.0145	1.63973	0.718871	0.47222	1
64476	170731	170731_64476	Mfn2	Chr4 cM	Chr4:147958056-147989161(-)	mitofusin 2	Mfn2	Chr5 q36	mitofusin 2	0.0279788	0.0130161	0.031591	0.00246764	0.0534899	0.652463	0.0212245	0.0344972	0.00581776	0.0934997	16	1	0.00108633	0.000884379	27.3508	0.0260047	0.0599899	48.6667	1.94805	-1.13716	0.255472	0.981828
298933	19819	19819_298933	Rnaseh1	Chr12 cM	Chr12:28699601-28709588(+)	ribonuclease H1	Rnaseh1	Chr6 q16	ribonuclease H1	-0.0284568	0.0132406	0.0316181	-0.0544079	-0.00250567	0.652463	-0.0325196	-0.0213588	0.0159829	0.141527	16	1	0	0.000710174	11.4759	0.718189	0.804279	0	1	-0.480983	0.630528	1
497078	22439	22439_497078	Xk	ChrX cM	ChrX:9139023-9179484(+)	X-linked Kx blood group	Xk	ChrX	X-linked Kx blood group antigen, Kell and VPS13A binding protein	0.0534403	0.0248753	0.0316879	0.00468554	0.102195	0.652463	0.0431072	0.0629988	0.0112776	0.0824611	16	1	0.0035423	0.00327963	27.5373	0.0246518	0.0573698	42.4527	1.7377	0.18196	0.855614	1
309008	101490	101490_309008	Inpp5f	Chr7 cM	Chr7:128213052-128298149(+)	inositol polyphosphate-5-phosphatase F	Inpp5f	Chr1 q37	inositol polyphosphate-5-phosphatase F	-0.0419114	0.01951	0.031698	-0.0801504	-0.00367247	0.652463	-0.0533719	-0.0326847	0.00140936	0.131066	16	1	0.00128583	0.00182252	21.0673	0.134693	0.229791	24.0699	1.317	1.85935	0.0629773	0.887278
680581	237073	237073_680581	Rbm41	ChrX cM	ChrX:138790260-138899344(-)	RNA binding motif protein 41	Rbm41	ChrX	RNA binding motif protein 41	-0.0374671	0.0174417	0.031703	-0.0716522	-0.00328204	0.652463	-0.0592683	-0.0324194	0.0141115	0.0642025	16	1	2.82980934676269e-05	0.00142276	11.4663	0.718891	0.804372	0.467344	1.0047	-1.41513	0.157031	0.958933
171018	269800	269800_171018	Zfp384	Chr6 cM	Chr6:124986108-125014833(+)	zinc finger protein 384	Zfp384	Chr4 q42	zinc finger protein 384	-0.0382496	0.0178085	0.0317273	-0.0731537	-0.0033456	0.652463	-0.0498584	-0.0313011	0.00362276	0.0858727	15	1	0.00149473	0.00156816	20.9964	0.101726	0.18379	38.2885	1.62044	-1.53969	0.123636	0.953768
NA	19765	19765_NA	Ralbp1	Chr17 cM	Chr17:66155410-66192750(-)	ralA binding protein 1	NA	NA	NA	0.0489997	0.0228141	0.031731	0.00428491	0.0937144	0.652463	0.0377442	0.0571378	0.0106387	0.0818993	14	1	0.00450613	0.00274956	41.8701	6.87705701170271e-05	0.000322398	71.4736	3.50552	-1.73054	0.0835341	0.923673
315394	69149	69149_315394	Kbtbd3	Chr9 cM	Chr9:4309833-4331732(+)	kelch repeat and BTB (POZ) domain containing 3	Kbtbd3	Chr8 q11	kelch repeat and BTB domain containing 3	0.0365799	0.0170316	0.0317319	0.00319865	0.0699611	0.652463	0.0169541	0.0424944	0.0150784	0.487323	15	1	0	0.00128481	12.3041	0.5819	0.691824	0	1	-1.31083	0.189914	0.968937
679701	12023	12023_679701	Barx2	Chr9 cM	Chr9:31757340-31824581(-)	BarH-like homeobox 2	Barx2	Chr8 q21	BARX homeobox 2	0.0203759	0.00948704	0.0317329	0.00178162	0.0389701	0.652463	-0.0295437	0.0217016	0.0210124	0.747218	14	1	4.89053248353845e-06	0.000549751	27.2277	0.0115774	0.0302347	0.126281	1.00126	-1.36527	0.172169	0.959894
NA	17110	17110_NA	Lyz1	Chr10 cM	Chr10:117123702-117128773(-)	lysozyme 1	NA	NA	NA	0.133841	0.0623501	0.0318247	0.0116371	0.256045	0.652463	0.0856459	0.183765	0.011753	0.113804	12	1	0.00903158	0.0145418	20.3778	0.0404205	0.0866281	24.3337	1.32159	2.24449	0.0248008	0.779452
680424	668173	668173_680424	Pex10	Chr4 cM	Chr4:155151487-155156863(+)	peroxisomal biogenesis factor 10	Pex10	Chr5 q36	peroxisomal biogenesis factor 10	0.0333457	0.0155363	0.0318488	0.00289502	0.0637964	0.652463	0.0250345	0.0459117	0.012794	0.0990885	15	1	0.000108088	0.00110493	14.096	0.442584	0.566014	2.68455	1.02759	1.02392	0.305871	0.984978
64387	67896	67896_64387	Ccdc80	Chr16 cM	Chr16:44913770-44948287(+)	coiled-coil domain containing 80	Ccdc80	Chr11 q21	coiled-coil domain containing 80	0.0708969	0.033034	0.0318586	0.00615148	0.135642	0.652463	0.0584071	0.086887	0.00594365	0.0931944	16	1	0.00798556	0.00587795	34.5017	0.00289383	0.00917861	57.4875	2.35225	-0.794856	0.426697	0.996952
301563	75734	75734_301563	Mff	Chr1 cM	Chr1:82702611-82730115(+)	mitochondrial fission factor	Mff	Chr9 q34	mitochondrial fission factor	0.0378084	0.0176188	0.0318798	0.00327622	0.0723406	0.652463	0.0112385	0.0439761	0.0192421	0.290453	16	1	0.00229586	0.00164836	42.676	0.000176757	0.00076215	57.6517	2.36137	0.256164	0.797824	1
362186	228421	228421_362186	Kif18a	Chr2 cM	Chr2:109111165-109172094(+)	kinesin family member 18A	Kif18a	Chr3 q34	kinesin family member 18A	0.0368614	0.0171911	0.0320152	0.00316756	0.0705553	0.652463	0.0259443	0.0504959	0.0169896	0.202127	15	1	1.72194174115693e-06	0.00104127	15.9028	0.319344	0.44539	0.0263193	1.00026	1.2699	0.204121	0.974482
170899	16526	16526_170899	Kcnk2	Chr1 cM	Chr1:188940127-189134470(-)	potassium channel, subfamily K, member 2	Kcnk2	Chr13 q26	potassium two pore domain channel subfamily K member 2	-0.0315233	0.0147076	0.0320868	-0.0603497	-0.00269685	0.652463	-0.036373	-0.0249561	0.018914	0.147008	16	1	9.46025283146502e-07	0.000987497	14.5785	0.48218	0.602406	0.0249564	1.00025	0.0919265	0.926756	1
294762	52552	52552_294762	Parp8	Chr13 cM	Chr13:116991356-117162073(-)	poly (ADP-ribose) polymerase family, member 8	Parp8	Chr2 q14	poly (ADP-ribose) polymerase family, member 8	-0.0500322	0.0233466	0.0321119	-0.0957907	-0.00427361	0.652463	-0.0582604	-0.039879	0.00627201	0.105604	14	1	0.00273983	0.0026951	26.2648	0.0156614	0.0391865	43.2634	1.76253	1.20614	0.227765	0.977001
298890	76820	76820_298890	Cyria	Chr12 cM	Chr12:12312140-12430966(+)	CYFIP related Rac1 interactor A	Cyria	Chr6 q15	CYFIP related Rac1 interactor A	0.0474289	0.0221331	0.0321216	0.00404881	0.0908089	0.652463	0.027407	0.053666	0.0215514	0.0604301	16	1	0.00387456	0.00257184	42.2504	0.000205655	0.000871796	62.9026	2.6956	-0.321885	0.74754	1
366915	66696	66696_366915	Snx31	Chr15 cM	Chr15:36504208-36555718(-)	sorting nexin 31	Snx31	Chr7 q22	sorting nexin 31	0.33523	0.156445	0.0321287	0.0286047	0.641856	0.652463	-0.00612343	0.394911	0.0198246	0.612224	12	1	0.214479	0.119458	72.0386	4.99672763663242e-11	5.52618926626281e-10	98.2998	58.8157	2.95892	0.00308721	0.484977
361365	20021	20021_361365	Polr2c	Chr8 cM	Chr8:95584078-95590870(+)	polymerase (RNA) II (DNA directed) polypeptide C	Polr2c	Chr19 p13	RNA polymerase II subunit C	0.0322194	0.015045	0.0322306	0.00273178	0.0617069	0.652463	0.0212577	0.0405707	0.00945452	0.151394	15	1	0.0012454	0.00110442	31.435	0.00481605	0.0143442	52.13	2.08899	0.915728	0.35981	0.98781
288587	72041	72041_288587	Alkbh4	Chr5 cM	Chr5:136165000-136170469(+)	alkB homolog 4, lysine demethylase	Alkbh4	Chr12 q12	alkB homolog 4, lysine demethylase	0.0465557	0.0217438	0.0322661	0.00393856	0.0891728	0.652463	0.0341725	0.0605858	0.0102068	0.0890775	16	1	0.00191357	0.00227044	22.1088	0.104983	0.188516	32.5415	1.48239	3.63144	0.00028184	0.206691
103693341	57916	57916_103693341	Tnfrsf13b	Chr11 cM	Chr11:61017581-61040198(+)	tumor necrosis factor receptor superfamily, member 13b	Tnfrsf13b	Chr10	TNF receptor superfamily member 13B	0.055179	0.0257851	0.0323584	0.00464109	0.105717	0.652463	0.0362131	0.0643174	0.0134525	0.528743	15	1	4.81845822888362e-07	0.00307081	25.7489	0.0278549	0.0635709	0.00323971	1.00003	-1.08988	0.275766	0.981828
NA	68303	68303_NA	Fam114a1	Chr5 cM	Chr5:65127459-65199217(+)	family with sequence similarity 114, member A1	NA	NA	NA	0.0516946	0.0241582	0.0323682	0.00434533	0.0990438	0.652463	0.0280354	0.0729396	0.00720383	0.141726	14	1	0.00117741	0.00262312	11.2219	0.592234	0.700637	15.4398	1.18259	1.30242	0.192772	0.969684
170842	22057	22057_170842	Tob1	Chr11 cM	Chr11:94102280-94106321(+)	transducer of ErbB-2.1	Tob1	Chr10 q26	transducer of ErbB-2.1	-0.0354321	0.0165601	0.0323862	-0.0678892	-0.00297498	0.652463	-0.0456225	-0.0278547	0.0108253	0.146807	16	1	2.6972441110115e-05	0.00130674	18.7365	0.225926	0.342405	0.588166	1.00592	2.50282	0.0123208	0.695899
NA	791415	791415_NA	NA	NA	NA	NA	NA	NA	NA	0.1521	0.0710913	0.032395	0.0127636	0.291436	0.652463	0.0466936	0.177587	0.0199619	0.103016	13	1	0.0339167	0.0240234	44.702	1.15891952437202e-05	6.30787389042585e-05	75.2448	4.03956	0.183847	0.854134	1
362182	19672	19672_362182	Rcn1	Chr2 cM	Chr2:105216636-105229664(-)	reticulocalbin 1	Rcn1	Chr3 q33	reticulocalbin 1	-0.0957949	0.0447944	0.0324723	-0.18359	-0.00799954	0.652463	-0.113374	-0.0765835	0.00855593	0.083846	15	1	0.0191875	0.0107186	61.0686	7.61366103940318e-08	5.80732647954086e-07	79.4365	4.86299	-0.15549	0.876435	1
316102	93730	93730_316102	Lztfl1	Chr9 cM	Chr9:123523469-123546690(-)	leucine zipper transcription factor-like 1	Lztfl1	Chr8 q32	leucine zipper transcription factor-like 1	-0.0321857	0.0150538	0.0325128	-0.0616905	-0.00268085	0.652463	-0.0443412	-0.0241685	0.0142258	0.119725	15	1	7.44003720132905e-05	0.00101646	9.48946	0.798477	0.867191	2.0276	1.0207	0.157964	0.874485	1
65052	225326	225326_65052	Pik3c3	Chr18 cM	Chr18:30405800-30481179(+)	phosphatidylinositol 3-kinase catalytic subunit type 3	Pik3c3	Chr18 p12	phosphatidylinositol 3-kinase, catalytic subunit type 3	0.0306688	0.0143533	0.0326215	0.00253689	0.0588007	0.652463	0.0229525	0.0406741	0.00220165	0.0952244	16	1	0.000794526	0.00103198	19.5585	0.189531	0.299388	28.3994	1.39664	0.893451	0.371616	0.988318
363441	54405	54405_363441	Ndufa1	ChrX cM	ChrX:36451241-36454816(-)	NADH:ubiquinone oxidoreductase subunit A1	Ndufa1	ChrX q35	NADH:ubiquinone oxidoreductase subunit A1	-0.050669	0.0237172	0.0326484	-0.097154	-0.00418413	0.652463	-0.0600649	-0.0216266	0.0214841	0.133614	15	1	0.00338713	0.00277437	27.176	0.0182635	0.044609	59.1239	2.44642	0.0705863	0.943727	1
287106	30943	30943_287106	Prss30	Chr17 cM	Chr17:24191100-24199540(-)	serine protease 30	Prss30	Chr10 q12	protease, serine, 30	0.0465877	0.0218072	0.0326511	0.00384643	0.0893289	0.652463	0.02703	0.050094	0.0228606	0.528629	12	1	1.51016539104951e-06	0.00252101	28.5329	0.00268089	0.00858006	0.0124857	1.00012	1.11317	0.265635	0.981828
NA	102640338	102640338_NA	NA	NA	NA	NA	NA	NA	NA	-0.0929399	0.0435198	0.0327139	-0.178237	-0.00764265	0.652463	-0.128337	-0.0702679	0.00136627	0.0802513	12	1	0.00667648	0.00824065	21.8136	0.0258578	0.0597305	38.4108	1.62366	-1.33893	0.180594	0.964385
304860	74091	74091_304860	Npl	Chr1 cM	Chr1:153378762-153425460(-)	N-acetylneuraminate pyruvate lyase	Npl	Chr13 q21	N-acetylneuraminate pyruvate lyase	0.0445927	0.0208989	0.0328648	0.00363154	0.0855539	0.652463	0.0397913	0.0517366	0.0291159	0.123998	14	1	0	0.00213325	5.1556	0.971606	0.99016	0	1	0.124499	0.90092	1
NA	320742	320742_NA	NA	NA	NA	NA	NA	NA	NA	-0.0366294	0.0171712	0.0329098	-0.0702844	-0.00297436	0.652463	-0.0579945	-0.0311947	0.0210221	0.0755829	13	1	0	0.00149928	7.71712	0.806828	0.873718	0	1	-0.894059	0.37129	0.988318
171492	26405	26405_171492	Map3k2	Chr18 cM	Chr18:32296142-32369804(+)	mitogen-activated protein kinase kinase kinase 2	Map3k2	Chr18 p12	mitogen activated protein kinase kinase kinase 2	-0.0457884	0.0214671	0.032928	-0.087863	-0.00371373	0.652463	-0.0571961	-0.0222136	0.0110686	0.199624	15	1	0.00192811	0.0023602	20.0891	0.127357	0.219755	30.9752	1.44875	-0.390114	0.696452	1
606294	72320	72320_606294	Kifbp	Chr10 cM	Chr10:62394249-62414846(-)	kinesin family binding protein	Kifbp	Chr20 q11	kinesin family binding protein	0.0211525	0.00991705	0.0329291	0.00171548	0.0405896	0.652463	0.0166381	0.0284597	0.00482406	0.116394	16	1	3.70293686970846e-06	0.000441953	18.4528	0.239607	0.357986	0.22025	1.00221	-0.498266	0.618297	1
311549	228787	228787_311549	Xkr7	Chr2 cM	Chr2:152873772-152897695(+)	X-linked Kx blood group related 7	Xkr7	Chr3 q41	XK related 7	0.148284	0.0695522	0.0330083	0.0119642	0.284604	0.652463	0.112199	0.182875	0.00441347	0.0928816	12	1	0.033764	0.0234556	39.0607	5.17297433140749e-05	0.000248109	77.0514	4.35756	1.1282	0.259235	0.981828
313564	230709	230709_313564	Zmpste24	Chr4 cM	Chr4:120916434-120955438(-)	zinc metallopeptidase, STE24	Zmpste24	Chr5 q36	zinc metallopeptidase STE24	0.0357452	0.016774	0.0330897	0.00286883	0.0686215	0.652463	0.0285501	0.0419576	0.00986466	0.106073	16	1	0.00179513	0.00148245	27.8964	0.0222268	0.0526382	51.4904	2.06145	-0.609295	0.542329	1
NA	408064	408064_NA	NA	NA	NA	NA	NA	NA	NA	0.0961525	0.0451305	0.0331268	0.00769833	0.184607	0.652463	0.0674756	0.157692	0.00648583	0.0946707	12	1	0.00348218	0.00831983	10.7774	0.462099	0.584393	14.5374	1.1701	1.69856	0.0894026	0.923673
502020	380916	380916_502020	Lrch1	Chr14 cM	Chr14:74992115-75185316(-)	leucine-rich repeats and calponin homology (CH) domain containing 1	Lrch1	Chr15 q11	leucine rich repeats and calponin homology domain containing 1	-0.0518966	0.0243662	0.0331832	-0.0996534	-0.0041397	0.652463	-0.0608358	-0.0152452	0.020199	0.330496	16	1	0.00398121	0.00316781	30.5263	0.0101589	0.027061	50.7026	2.0285	-0.61325	0.539711	1
302953	52864	52864_302953	Slx4	Chr16 cM	Chr16:3796969-3821634(-)	SLX4 structure-specific endonuclease subunit homolog (S. cerevisiae)	Slx4	Chr10 q12	SLX4 structure-specific endonuclease subunit	0.0532577	0.0250064	0.033191	0.00424612	0.102269	0.652463	0.0391856	0.068378	0.00343379	0.0887915	15	1	0.00485589	0.00327704	37.0749	0.000718737	0.00268652	64.1116	2.78641	-1.4107	0.158333	0.958933
NA	545140	545140_NA	Or10ad1c	Chr15 cM	Chr15:98083894-98093423(-)	olfactory receptor family 10 subfamily AD member 1C	NA	NA	NA	0.143112	0.0671969	0.0331933	0.0114083	0.274815	0.652463	0.0129511	0.192876	0.0131867	0.467902	12	1	0.0176194	0.0171729	23.3798	0.015617	0.0391002	74.4621	3.91574	2.24375	0.0248485	0.779452
100359823	66074	66074_100359823	Tmem167	Chr13 cM	Chr13:90237843-90263047(+)	transmembrane protein 167	Tmem167a	Chr2	transmembrane protein 167A	-0.0256478	0.0120463	0.0332461	-0.0492582	-0.00203745	0.652463	-0.030393	-0.0220441	0.0131761	0.142721	15	1	3.18501246171856e-06	0.0006543	16.1713	0.303024	0.42803	0.122614	1.00123	1.11567	0.264561	0.981828
25705	21417	21417_25705	Zeb1	Chr18 cM	Chr18:5591860-5775467(+)	zinc finger E-box binding homeobox 1	Zeb1	Chr17 q12.1	zinc finger E-box binding homeobox 1	-0.0303628	0.0142632	0.0332742	-0.0583181	-0.00240755	0.652463	-0.0361511	-0.0186339	0.0135572	0.383167	15	1	0	0.000863608	16.2549	0.298055	0.422811	0	1	1.45845	0.144718	0.958933
295701	66958	66958_295701	Tmx2	Chr2 cM	Chr2:84501655-84509172(-)	thioredoxin-related transmembrane protein 2	Tmx2	Chr3 q24	thioredoxin-related transmembrane protein 2	0.0280558	0.0131814	0.0333002	0.00222081	0.0538908	0.652463	0.0182195	0.0356578	0.012311	0.111085	14	1	0.000599026	0.000823314	16.5957	0.218453	0.333871	27.9851	1.3886	2.55075	0.0107491	0.667341
300367	234959	234959_300367	Med17	Chr9 cM	Chr9:15171647-15191227(-)	mediator complex subunit 17	Med17	Chr8 q12	mediator complex subunit 17	0.0255385	0.0119988	0.0333023	0.00202126	0.0490557	0.652463	0.0220116	0.0338201	0.018044	0.0839887	15	1	0	0.00063337	9.53312	0.79546	0.86497	0	1	0.331964	0.739916	1
299762	278279	278279_299762	Tmtc2	Chr10 cM	Chr10:105023524-105410312(-)	transmembrane and tetratricopeptide repeat containing 2	Tmtc2	Chr7 q21	transmembrane O-mannosyltransferase targeting cadherins 2	-0.0675089	0.0317237	0.0333348	-0.129686	-0.00533159	0.652463	-0.0784207	-0.0366895	0.0151989	0.109701	16	1	0.00716094	0.00556636	30.3733	0.0106445	0.0281851	52.9651	2.12608	0.29448	0.768391	1
498902	97487	97487_498902	Cmtm4	Chr8 cM	Chr8:105074823-105122439(-)	CKLF-like MARVEL transmembrane domain containing 4	Cmtm4	Chr19 p14	CKLF-like MARVEL transmembrane domain containing 4	0.033131	0.0155763	0.0334193	0.00260195	0.06366	0.652463	0.0245535	0.0402274	0.0257662	0.106214	16	1	0.000813584	0.00114675	18.1139	0.256727	0.377081	25.176	1.33647	0.270615	0.786687	1
294375	28193	28193_294375	Reep3	Chr10 cM	Chr10:66844968-66932724(-)	receptor accessory protein 3	Reep3	Chr20 p11	receptor accessory protein 3	-0.0548081	0.0257717	0.0334469	-0.10532	-0.00429648	0.652463	-0.0643068	-0.0253751	0.0194418	0.148634	16	1	0.00420278	0.00349205	30.0337	0.0118005	0.0307555	48.7425	1.95094	0.425667	0.67035	1
315329	106073	106073_315329	Mfsd5	Chr15 cM	Chr15:102187891-102190179(+)	major facilitator superfamily domain containing 5	Mfsd5	Chr7 q36	major facilitator superfamily domain containing 5	0.026427	0.0124273	0.0334591	0.00206997	0.050784	0.652463	0.0198376	0.0389765	0.0243345	0.120765	15	1	0	0.000712089	9.08629	0.825483	0.888057	0	1	0.655156	0.512367	1
360827	22241	22241_360827	Ulk1	Chr5 cM	Chr5:110932354-110957963(-)	unc-51 like kinase 1	Ulk1	Chr12 q16	unc-51 like autophagy activating kinase 1	0.0348973	0.0164158	0.033517	0.00272291	0.0670717	0.652463	0.0282976	0.0429037	0.00545453	0.09615	16	1	0.00147029	0.00139072	24.4648	0.0576098	0.116091	39.5925	1.65542	-1.58431	0.113123	0.946033
NA	234700	234700_NA	Nrn1l	Chr8 cM	Chr8:106620199-106621655(+)	neuritin 1-like	NA	NA	NA	0.213615	0.100509	0.0335595	0.0166203	0.41061	0.652463	0.0873029	0.255985	0.00805777	0.075986	14	1	0.090224	0.0525549	135.553	1.63273458339712e-22	4.19849884704246e-21	87.9289	8.28428	-0.119415	0.904947	1
113906	80888	80888_113906	Hspb8	Chr5 cM	Chr5:116546550-116560923(-)	heat shock protein 8	Hspb8	Chr12 q16	heat shock protein family B (small) member 8	0.110225	0.0518673	0.0335758	0.00856671	0.211883	0.652463	0.0733727	0.134286	0.00284791	0.116413	14	1	0.0176922	0.0135219	28.3577	0.00806478	0.0222984	61.8451	2.6209	1.7756	0.0757996	0.912888
100910729	320563	320563_100910729	Islr2	Chr9 cM	Chr9:58103580-58111602(-)	immunoglobulin superfamily containing leucine-rich repeat 2	Islr2	Chr8	immunoglobulin superfamily containing leucine-rich repeat 2	0.0847653	0.0398874	0.0335771	0.00658742	0.162943	0.652463	0.0678886	0.11592	5.26399710368407e-06	0.082994	15	1	0.0106573	0.00824704	31.8347	0.00422844	0.0127896	52.9247	2.12426	1.27246	0.203211	0.973754
NA	100503495	100503495_NA	NA	NA	NA	NA	NA	NA	NA	-0.155905	0.0733951	0.0336541	-0.299757	-0.0120535	0.652463	-0.192824	-0.100882	0.0141458	0.0976318	12	1	0.0308122	0.0250492	27.5531	0.00378825	0.0116389	69.2637	3.25348	-2.69057	0.00713297	0.588868
NA	74883	74883_NA	NA	NA	NA	NA	NA	NA	NA	0.0736216	0.0346863	0.033796	0.00563768	0.141605	0.652463	0.0397965	0.118489	0.0035997	0.142355	12	1	0.00165609	0.00420849	6.70946	0.8221	0.885579	12.0194	1.13661	0.470738	0.637828	1
301309	210933	210933_301309	Adgrb3	Chr1 cM	Chr1:25106557-25868788(-)	adhesion G protein-coupled receptor B3	Adgrb3	Chr9 q21	adhesion G protein-coupled receptor B3	-0.033613	0.0158367	0.0337976	-0.0646524	-0.00257369	0.652463	-0.0389067	-0.0212526	0.0157504	0.0743617	16	1	0.00109623	0.00132534	21.16	0.131794	0.225785	30.8948	1.44707	-0.35478	0.722754	1
116718	103737	103737_116718	Pex12	Chr11 cM	Chr11:83182757-83189849(-)	peroxisomal biogenesis factor 12	Pex12	Chr10 q26	peroxisomal biogenesis factor 12	-0.0397632	0.0187392	0.0338436	-0.0764913	-0.00303512	0.652463	-0.0502411	-0.0210209	0.0136934	0.14293	15	1	0.000971331	0.00156784	24.9547	0.0350168	0.0770716	22.0076	1.28218	1.8242	0.0681219	0.895817
499903	17957	17957_499903	Napb	Chr2 cM	Chr2:148535905-148574387(-)	N-ethylmaleimide sensitive fusion protein attachment protein beta	Napb	Chr3 q41	NSF attachment protein beta	0.0272823	0.0128588	0.0338646	0.00207949	0.0524851	0.652463	0.024149	0.031862	0.0241329	0.0981603	16	1	0	0.000721956	4.88007	0.993094	1	0	1	-0.0839726	0.933078	1
362818	20431	20431_362818	Pmel	Chr10 cM	Chr10:128540064-128556107(+)	premelanosome protein	Pmel	Chr7 q11	premelanosome protein	0.0930943	0.0438973	0.0339445	0.00705721	0.179131	0.652463	0.065311	0.120083	0.00510102	0.115165	15	1	0.00695788	0.00853883	21.3419	0.093187	0.171138	33.8026	1.51063	3.46769	0.000524961	0.272682
NA	317757	317757_NA	Gimap5	Chr6 cM	Chr6:48723131-48731134(+)	GTPase, IMAP family member 5	NA	NA	NA	0.049572	0.0233753	0.033947	0.00375726	0.0953867	0.652463	0.0360108	0.0579053	0.0158672	0.396664	12	1	0	0.00273408	7.57445	0.75084	0.829801	0	1	0.250633	0.802098	1
502990	74552	74552_502990	Nipal3	Chr4 cM	Chr4:135173454-135222283(-)	NIPA-like domain containing 3	Nipal3	Chr5 q36	NIPA-like domain containing 3	0.0632669	0.0298341	0.0339532	0.00479322	0.121741	0.652463	0.0362119	0.0779062	0.0117239	0.150899	14	1	0.00591378	0.00442629	28.5335	0.00761893	0.0212732	63.8226	2.76416	3.56607	0.000362378	0.215774
NA	71449	71449_NA	Mettl13	Chr1 cM	Chr1:162359694-162376098(-)	methyltransferase 13, eEF1A lysine and N-terminal methyltransferase	NA	NA	NA	0.0371543	0.0175267	0.0340168	0.00280266	0.071506	0.652463	0.0325242	0.0457266	0.0202516	0.0713499	14	1	0	0.00140177	6.36515	0.931848	0.963171	0	1	0.132937	0.894243	1
679869	21416	21416_679869	Tcf7l2	Chr19 cM	Chr19:55730252-55922086(+)	transcription factor 7 like 2, T cell specific, HMG box	Tcf7l2	Chr1 q55	transcription factor 7 like 2	-0.0644679	0.0304124	0.0340234	-0.124075	-0.00486083	0.652463	-0.0787844	-0.0422126	0.0153416	0.075943	16	1	0.00271184	0.0044308	23.1889	0.0802111	0.151543	21.0106	1.26599	0.241749	0.808975	1
83726	13018	13018_83726	Ctcf	Chr8 cM	Chr8:106363200-106409554(+)	CCCTC-binding factor	Ctcf	Chr19 q12	CCCTC-binding factor	0.028438	0.0134175	0.0340509	0.00214015	0.0547359	0.652463	0.0199266	0.0355254	0.00858889	0.107649	16	1	0.000816263	0.00091441	18.7128	0.227044	0.343672	32.4807	1.48106	0.313299	0.754053	1
295500	75624	75624_295500	Metap1	Chr3 cM	Chr3:138164721-138195143(-)	methionyl aminopeptidase 1	Metap1	Chr2 q44	methionyl aminopeptidase 1	0.0289654	0.013668	0.0340729	0.00217656	0.0557543	0.652463	0.0222943	0.0365792	0.00296308	0.0963383	16	1	0.000679201	0.000922529	19.6951	0.183943	0.292667	25.9971	1.3513	-0.15998	0.872897	1
313782	30843	30843_313782	Fbxl12	Chr9 cM	Chr9:20549045-20556064(-)	F-box and leucine-rich repeat protein 12	Fbxl12	Chr8 q13	F-box and leucine-rich repeat protein 12	-0.0347042	0.0163774	0.0340878	-0.0668033	-0.00260511	0.652463	-0.0439581	-0.0252658	0.0162533	0.132966	15	1	0	0.00115773	13.154	0.514434	0.631811	0	1	-0.0109546	0.99126	1
299851	216443	216443_299851	Mars1	Chr10 cM	Chr10:127132090-127147655(-)	methionine-tRNA synthetase 1	Mars1	Chr7 q22	methionyl-tRNA synthetase 1	0.0305045	0.0143968	0.0341035	0.00228738	0.0587217	0.652463	0.021093	0.034026	0.0220681	0.0835995	16	1	0.000879204	0.00107359	22.5417	0.0943678	0.172801	29.6958	1.42239	-1.09317	0.274318	0.981828
116563	11773	11773_116563	Ap2m1	Chr16 cM	Chr16:20354230-20363659(+)	adaptor-related protein complex 2, mu 1 subunit	Ap2m1	Chr11 q23	adaptor related protein complex 2 subunit mu 1	0.037195	0.0175573	0.0341337	0.00278327	0.0716068	0.652463	0.0235468	0.0427178	0.00514823	0.0722623	16	1	0.00230229	0.00160828	29.8703	0.0123979	0.0321245	64.2662	2.79847	0.164662	0.86921	1
300826	66991	66991_300826	Khdc3	Chr9 cM	Chr9:73009118-73011720(+)	KH domain containing 3, subcortical maternal complex member	Khdc3	Chr8 q24	KH domain containing 3, subcortical maternal complex member	0.0569499	0.0268887	0.0341765	0.00424893	0.109651	0.652463	0.0408697	0.0911478	0.00690464	0.0940173	14	1	0.00105089	0.00292235	14.5392	0.336997	0.46418	10.2788	1.11456	-0.347441	0.72826	1
690043	70238	70238_690043	Rnf168	Chr16 cM	Chr16:32096277-32120252(+)	ring finger protein 168	Rnf168	Chr11 q22	ring finger protein 168	0.0301178	0.0142251	0.0342409	0.00223703	0.0579985	0.652463	0.0166317	0.0330852	0.0282503	0.23723	16	1	0.000239267	0.000934865	10.8365	0.764099	0.839878	7.37118	1.07958	NA	NA	NA
24642	18648	18648_24642	Pgam1	Chr19 cM	Chr19:41900362-41907099(+)	phosphoglycerate mutase 1	Pgam1	Chr1	phosphoglycerate mutase 1	0.0248776	0.0117539	0.0342993	0.00184033	0.0479148	0.652463	0.0110256	0.0324197	0.0196704	0.223169	14	1	0.000431123	0.000633608	16.4073	0.227832	0.344757	25.5665	1.34348	2.57702	0.00996569	0.636525
246150	100986	100986_246150	Akap9	Chr5 cM	Chr5:3977410-4130204(+)	A kinase anchor protein 9	Akap9	Chr4 q13	A-kinase anchoring protein 9	-0.0414054	0.0195673	0.0343409	-0.0797567	-0.00305412	0.652463	-0.0473948	-0.0298897	0.0151603	0.129358	15	1	0.00137533	0.00179602	15.5137	0.343965	0.471541	28.501	1.39862	1.29901	0.19394	0.969816
313270	230316	230316_313270	Megf9	Chr4 cM	Chr4:70350164-70453165(-)	multiple EGF-like-domains 9	Megf9	Chr5 q31	multiple EGF-like-domains 9	-0.0501751	0.0237281	0.0344649	-0.0966813	-0.00366898	0.652463	-0.0694818	-0.0386452	0.000515868	0.122159	16	1	0.001906	0.0027888	23.3841	0.0763184	0.145762	23.2819	1.30347	0.6573	0.510988	1
84475	12766	12766_84475	Cxcr3	ChrX cM	ChrX:100775141-100777753(-)	C-X-C motif chemokine receptor 3	Cxcr3	ChrX q22	C-X-C motif chemokine receptor 3	0.0799593	0.037819	0.0344927	0.00583547	0.154083	0.652463	0.0457772	0.116643	0.0213281	0.0577936	11	1	0.00257025	0.00556031	8.33973	0.59569	0.703793	17.5589	1.21299	1.66678	0.0955586	0.925805
64169	69352	69352_64169	Necab1	Chr4 cM	Chr4:14952245-15149794(-)	N-terminal EF-hand calcium binding protein 1	Necab1	Chr5 q13	N-terminal EF-hand calcium binding protein 1	0.0450513	0.0213092	0.0345004	0.0032861	0.0868165	0.652463	0.0354367	0.0558018	0.00458438	0.119433	16	1	0.00158093	0.00214721	26.0151	0.0378641	0.0821662	25.5405	1.34301	0.907814	0.363977	0.98781
316531	22145	22145_316531	Tuba4a	Chr1 cM	Chr1:75190872-75196509(-)	tubulin, alpha 4A	Tuba4a	Chr9 q33	tubulin, alpha 4A	0.0209668	0.00992139	0.0345757	0.00152123	0.0404123	0.652463	0.0174302	0.0268293	0.00571671	0.19626	15	1	6.78387937081797e-05	0.000414505	14.5856	0.407058	0.532415	4.23444	1.04422	-0.120616	0.903995	1
315697	102462	102462_315697	Imp3	Chr9 cM	Chr9:56844784-56845682(+)	IMP3, U3 small nucleolar ribonucleoprotein	Imp3	Chr8 q24	IMP U3 small nucleolar ribonucleoprotein 3	0.079496	0.0376196	0.0345879	0.00576283	0.153229	0.652463	0.0435107	0.0924294	0.015853	0.0828859	12	1	0.00915618	0.00693498	28.0661	0.00316267	0.00993228	60.7942	2.55065	-0.365534	0.714713	1
282587	30785	30785_282587	Cttnbp2	Chr6 cM	Chr6:18366477-18514842(-)	cortactin binding protein 2	Cttnbp2	Chr4 q22	cortactin binding protein 2	-0.10282	0.0486627	0.034608	-0.198197	-0.00744301	0.652463	-0.114257	-0.064899	5.13083598520056e-05	0.0547808	15	1	0.0283459	0.0132079	115.278	5.26487074246899e-18	1.04114823324739e-16	88.2627	8.51986	0.776704	0.437334	0.99819
NA	73183	73183_NA	NA	NA	NA	NA	NA	NA	NA	-0.0491158	0.0232507	0.0346487	-0.0946864	-0.00354519	0.652463	-0.0541645	-0.046576	0.0304317	0.321637	12	1	0	0.00390531	5.26902	0.917441	0.953238	0	1	-0.781913	0.434266	0.99819
NA	16370	16370_NA	Irs4	ChrX cM	ChrX:140493994-140508213(-)	insulin receptor substrate 4	NA	NA	NA	0.0916617	0.0433934	0.0346574	0.00661207	0.176711	0.652463	0.0690003	0.132505	0.000293024	0.16046	13	1	0.00457444	0.00675563	20.3303	0.0610901	0.12186	29.4034	1.4165	2.59271	0.00952241	0.628987
289561	231329	231329_289561	Polr2b	Chr5 cM	Chr5:77458331-77497175(+)	polymerase (RNA) II (DNA directed) polypeptide B	Polr2b	Chr14 p11	RNA polymerase II subunit B	0.0187836	0.00889258	0.0346627	0.00135446	0.0362127	0.652463	0.0161455	0.0245552	0.0174603	0.0732584	15	1	9.20173023105245e-07	0.000352901	13.9159	0.455996	0.578835	0.0576032	1.00058	0.44376	0.657216	1
304918	240869	240869_304918	Zbtb37	Chr1 cM	Chr1:160830492-160862419(-)	zinc finger and BTB domain containing 37	Zbtb37	Chr13 q22	zinc finger and BTB domain containing 37	-0.0378159	0.0179035	0.0346689	-0.0729062	-0.00272565	0.652463	-0.0530026	-0.032694	0.013561	0.0766969	15	1	0	0.0014703	11.834	0.619629	0.723923	0	1	-0.760812	0.446769	0.999007
294279	12815	12815_294279	Col11a2	Chr17 cM	Chr17:34258411-34285659(+)	collagen, type XI, alpha 2	Col11a2	Chr20	collagen type XI alpha 2 chain	-0.065664	0.0310957	0.0347146	-0.126611	-0.00471746	0.652463	-0.0767637	-0.0353893	0.0105896	0.0951712	16	1	0.00490358	0.00494214	23.8793	0.0671722	0.131517	38.6129	1.62901	-1.54612	0.122076	0.950791
362440	66108	66108_362440	Ndufa9	Chr6 cM	Chr6:126798826-126826107(-)	NADH:ubiquinone oxidoreductase subunit A9	Ndufa9	Chr4 q42	NADH:ubiquinone oxidoreductase subunit A9	0.0270676	0.0128281	0.034856	0.00192503	0.0522102	0.652463	0.0215527	0.0339769	0.0143846	0.0866027	16	1	0.000548871	0.000791474	19.152	0.20693	0.319772	24.8859	1.33131	0.662232	0.507823	1
727679	57028	57028_727679	Pdxp	Chr15 cM	Chr15:78798119-78803717(+)	pyridoxal (pyridoxine, vitamin B6) phosphatase	Pdxp	Chr7 q34	pyridoxal phosphatase	0.042772	0.0202772	0.0349135	0.00302935	0.0825147	0.652463	0.0194552	0.0498087	0.0155516	0.0917911	16	1	0.00288245	0.00216942	29.6288	0.0133326	0.0341546	56.5502	2.30151	0.372149	0.709782	1
100910046	22718	22718_100910046	Zfp60	Chr7 cM	Chr7:27430834-27451114(+)	zinc finger protein 60	Znf780b	Chr1	zinc finger protein 780B	0.0342642	0.0162446	0.0349215	0.00242538	0.066103	0.652463	0.0301919	0.0434879	0.00990345	0.0867713	15	1	3.01627746363809e-06	0.00116846	14.5353	0.410639	0.535704	0.0655859	1.00066	1.62156	0.104897	0.934416
501007	319477	319477_501007	Insyn1	Chr9 cM	Chr9:58395886-58407063(+)	inhibitory synaptic factor 1	Insyn1	Chr8 q24	inhibitory synaptic factor 1	-0.0547237	0.0259656	0.0350703	-0.105615	-0.00383204	0.652463	-0.0631376	-0.0409474	0.00728784	0.110029	12	1	0.00357127	0.00324062	22.4499	0.0211108	0.0504322	49.3899	1.97589	1.04281	0.297037	0.983818
25116	15483	15483_25116	Hsd11b1	Chr1 cM	Chr1:192903948-192946353(-)	hydroxysteroid 11-beta dehydrogenase 1	Hsd11b1	Chr13 q27	hydroxysteroid 11-beta dehydrogenase 1	-0.180417	0.085612	0.0350848	-0.348213	-0.0126204	0.652463	-0.197515	-0.0833894	0.00280271	0.0668755	16	1	0.0930136	0.0420977	350.284	1.8322710070846e-65	2.77206593236887e-63	93.0884	14.4685	0.252017	0.801028	1
83575	242939	242939_83575	Cpz	Chr5 cM	Chr5:35659562-35682970(-)	carboxypeptidase Z	Cpz	Chr14 q21	carboxypeptidase Z	-0.0508975	0.0241542	0.0351008	-0.0982388	-0.0035562	0.652463	-0.0582031	-0.0360952	0.0202319	0.433605	12	1	0	0.00284636	9.5161	0.574366	0.685013	0	1	-0.456133	0.648294	1
171115	242202	242202_171115	Pde5a	Chr3 cM	Chr3:122522822-122653023(+)	phosphodiesterase 5A, cGMP-specific	Pde5a	Chr2 q42	phosphodiesterase 5A	-0.0478528	0.0227118	0.0351211	-0.092367	-0.00333852	0.652463	-0.0648526	-0.0389632	0.00555149	0.13212	15	1	0.000430021	0.00224169	17.4044	0.235268	0.352857	5.42627	1.05738	-0.207065	0.835959	1
299339	21928	21928_299339	Tnfaip2	Chr12 cM	Chr12:111408903-111421452(+)	tumor necrosis factor, alpha-induced protein 2	Tnfaip2	Chr6 q32	TNF alpha induced protein 2	0.042785	0.0203107	0.0351593	0.00297664	0.0825933	0.652463	0.0359572	0.0590126	0.0097044	0.247331	15	1	1.58436401066356e-06	0.00145496	15.1566	0.367532	0.495351	0.0196311	1.0002	-0.137762	0.890428	1
84420	11513	11513_84420	Adcy7	Chr8 cM	Chr8:88999031-89056590(+)	adenylate cyclase 7	Adcy7	Chr19 p11	adenylate cyclase 7	0.0502518	0.0238607	0.0352002	0.00348567	0.097018	0.652463	0.0318393	0.0612979	0.0136515	0.313551	15	1	0	0.00255617	11.7159	0.629103	0.731834	0	1	-0.896949	0.369746	0.988318
361977	229504	229504_361977	Isg20l2	Chr3 cM	Chr3:87837621-87847993(+)	interferon stimulated exonuclease gene 20-like 2	Isg20l2	Chr2 q34	interferon stimulated exonuclease gene 20-like 2	-0.0294408	0.013981	0.0352237	-0.0568431	-0.00203861	0.652463	-0.0380498	-0.0209049	0.0155289	0.161097	16	1	0.000105029	0.000823828	14.9432	0.455517	0.578322	3.11581	1.03216	-0.0177968	0.985801	1
NA	546100	546100_NA	NA	NA	NA	NA	NA	NA	NA	-0.124649	0.0591984	0.0352379	-0.240676	-0.00862221	0.652463	-0.154581	-0.0656696	0.0110741	0.0874561	13	1	0.0164327	0.0155656	25.9237	0.0110038	0.029009	54.6464	2.20489	-0.0539895	0.956943	1
NA	236573	236573_NA	Gbp9	Chr5 cM	Chr5:105224332-105258255(-)	guanylate-binding protein 9	NA	NA	NA	-0.0662096	0.0314505	0.0352742	-0.127852	-0.00456763	0.652463	-0.0841792	-0.0465931	0.00253871	0.343867	13	1	0.000858267	0.00426952	16.3616	0.175229	0.281766	5.92388	1.06297	0.243304	0.80777	1
289235	98365	98365_289235	Slamf9	Chr1 cM	Chr1:172302927-172305976(+)	SLAM family member 9	Slamf9	Chr13 q24	SLAM family member 9	0.0546991	0.0259839	0.0352811	0.00377163	0.105627	0.652463	0.0114958	0.0669939	0.0110869	0.858414	15	1	1.14939951739946e-06	0.00325552	21.6199	0.0867696	0.161501	0.00651344	1.00007	-0.873452	0.382417	0.993174
116643	269523	269523_116643	Vcp	Chr4 cM	Chr4:42979964-43000507(-)	valosin containing protein	Vcp	Chr5 q22	valosin-containing protein	0.0293223	0.0139302	0.0352965	0.00201955	0.0566251	0.652463	0.0234262	0.0379893	0.00130743	0.0928267	16	1	0.00132513	0.00102776	28.5	0.0186409	0.0454657	53.4076	2.14627	-0.0768901	0.938711	1
299012	11855	11855_299012	Arhgap5	Chr12 cM	Chr12:52550755-52618758(+)	Rho GTPase activating protein 5	Arhgap5	Chr6 q23	Rho GTPase activating protein 5	-0.0369399	0.0175536	0.0353428	-0.0713442	-0.00253552	0.652544	-0.0488011	-0.0305089	0.00519818	0.134361	15	1	0.00044048	0.0014029	15.6236	0.336894	0.464102	9.72936	1.10778	-0.252718	0.800486	1
78959	58810	58810_78959	Akr1a1	Chr4 cM	Chr4:116493707-116508871(-)	aldo-keto reductase family 1, member A1	Akr1a1	Chr5 q35	aldo-keto reductase family 1 member A1	0.0260745	0.0124119	0.0356621	0.00174754	0.0504015	0.656091	0.0209469	0.0369828	0.000800663	0.104712	16	1	0.000711492	0.000759006	23.3951	0.0761032	0.145404	36.9321	1.58559	0.0875383	0.930244	1
NA	668923	668923_NA	Zfp442	Chr2 cM	Chr2:150249061-150293406(-)	zinc finger protein 442	NA	NA	NA	-0.0815794	0.0388339	0.0356651	-0.157692	-0.00546632	0.656091	-0.119987	-0.0525093	0.000785736	0.157002	12	1	0.00546873	0.00687724	17.0304	0.106978	0.191152	36.2046	1.56751	-0.382086	0.702398	1
548106	93890	93890_548106	Pcdhb19	Chr18 cM	Chr18:37630049-37637181(+)	protocadherin beta 19	Pcdhb19	Chr18 p11	protocadherin beta 19	-0.0512553	0.0244103	0.0357517	-0.0990986	-0.00341197	0.656091	-0.0617221	-0.0366624	0.0139271	0.344219	15	1	0	0.00290383	11.5934	0.638923	0.740578	0	1	0.854304	0.392936	0.995714
683891	434778	434778_683891	Ccdc160	ChrX cM	ChrX:51880077-51888345(+)	coiled-coil domain containing 160	Ccdc160	ChrX	coiled-coil domain containing 160	0.097182	0.0462903	0.0357813	0.0064547	0.187909	0.656091	0.0536417	0.118406	0.0100304	0.134243	15	1	0.0170451	0.0111091	42.0431	0.000121695	0.000544466	69.6407	3.29389	0.997671	0.318439	0.98781
304317	231842	231842_304317	Amz1	Chr5 cM	Chr5:140709882-140739067(+)	archaelysin family metallopeptidase 1	Amz1	Chr12 q11	archaelysin family metallopeptidase 1	0.0711031	0.0338936	0.0359197	0.00467296	0.137533	0.656091	0.0491818	0.0925234	0.00104753	0.0964942	16	1	0.00603303	0.00590471	28.4881	0.0187057	0.0456097	41.7977	1.71814	0.3196	0.749271	1
60663	23920	23920_60663	Insrr	Chr3 cM	Chr3:87704258-87723408(+)	insulin receptor-related receptor	Insrr	Chr2 q34	insulin receptor-related receptor	0.0338611	0.0161449	0.0359645	0.00221773	0.0655046	0.656091	0.0315135	0.0438711	0.00955834	0.510467	13	1	0	0.000838617	16.4616	0.170998	0.276647	0	1	1.08526	0.277807	0.981828
83615	54411	54411_83615	Atp6ap1	ChrX cM	ChrX:73340703-73348327(+)	ATPase, H+ transporting, lysosomal accessory protein 1	Atp6ap1	ChrX	ATPase H+ transporting accessory protein 1	0.0232915	0.0111058	0.0359722	0.00152457	0.0450583	0.656091	0.0128658	0.0333012	0.00321486	0.18095	15	1	0.000372412	0.000564163	13.5365	0.484784	0.604738	23.8742	1.31362	0.0984998	0.921535	1
288923	330817	330817_288923	Dhps	Chr8 cM	Chr8:85798386-85801791(+)	deoxyhypusine synthase	Dhps	Chr19 q11	deoxyhypusine synthase	0.0376349	0.0179493	0.0360165	0.00245504	0.0728148	0.656091	0.0243753	0.0442549	0.0160474	0.237236	15	1	0	0.00151813	6.64455	0.947547	0.974292	0	1	-0.633828	0.526193	1
29682	110862	110862_29682	Kcnq3	Chr15 cM	Chr15:65858236-66158491(-)	potassium voltage-gated channel, subfamily Q, member 3	Kcnq3	Chr7 q33	potassium voltage-gated channel subfamily Q member 3	-0.0298963	0.0142585	0.0360176	-0.0578425	-0.00195007	0.656091	-0.0353388	-0.0256043	0.0223727	0.0797852	16	1	1.51880249170009e-06	0.000861696	9.11708	0.871317	0.919255	0.0390492	1.00039	-0.727817	0.466725	1
NA	545261	545261_NA	NA	NA	NA	NA	NA	NA	NA	0.0521429	0.024872	0.0360428	0.00339455	0.100891	0.656091	0.0374449	0.0950641	0.0186474	0.0744643	12	1	0.000521732	0.00268936	7.48414	0.758632	0.835579	4.79323	1.05035	1.67776	0.0933934	0.923673
64630	20619	20619_64630	Snap23	Chr2 cM	Chr2:120398152-120431736(+)	synaptosomal-associated protein 23	Snap23	Chr3 q35	synaptosome associated protein 23	-0.083393	0.0397789	0.0360456	-0.161358	-0.00542777	0.656091	-0.0989116	-0.0262477	0.0119786	0.157804	16	1	0.0154928	0.00898461	46.1671	5.00118856382962e-05	0.00024061	70.9353	3.4406	-0.876278	0.380879	0.993174
360667	69900	69900_360667	Mfsd11	Chr11 cM	Chr11:116743266-116766461(+)	major facilitator superfamily domain containing 11	Mfsd11	Chr10 q32.2	major facilitator superfamily domain containing 11	0.0331563	0.0158168	0.036058	0.00215597	0.0641566	0.656091	0.0192076	0.0434701	0.00738736	0.149956	15	1	0.000983347	0.00126294	19.7803	0.137221	0.233135	30.6166	1.44127	0.586072	0.557827	1
679894	100042165	100042165_679894	Thoc2l	Chr5 cM	Chr5:104656216-104702073(+)	THO complex subunit 2-like	Thoc2l	Chr14 p22	THO complex subunit 2-like	-0.057076	0.0272317	0.0360876	-0.110449	-0.00370285	0.656091	-0.0672244	-0.0443043	0.00776502	0.0828042	15	1	0.00333941	0.00366808	18.8389	0.171198	0.276797	37.7993	1.6077	1.15283	0.24898	0.981828
361416	72155	72155_361416	Cenpn	Chr8 cM	Chr8:117648469-117668246(+)	centromere protein N	Cenpn	Chr19 q12	centromere protein N	0.0335596	0.0160185	0.0361664	0.00216391	0.0649553	0.656091	0.0249524	0.0503626	0.0150434	0.181729	16	1	0.000191026	0.000928351	17.3643	0.297557	0.422367	3.97877	1.04144	0.741725	0.458254	1
313264	69807	69807_313264	Trim32	Chr4 cM	Chr4:65523223-65534475(+)	tripartite motif-containing 32	Trim32	Chr5 q24	tripartite motif-containing 32	0.0331059	0.015802	0.0361665	0.00213464	0.0640772	0.656091	0.0265389	0.0404873	0.00637343	0.0917018	15	1	0.00162019	0.00129434	28.2442	0.0132026	0.0338604	51.9312	2.08035	0.490095	0.624066	1
25393	12032	12032_25393	Bcan	Chr3 cM	Chr3:87894838-87907537(-)	brevican	Bcan	Chr2 q34	brevican	-0.0396112	0.0189186	0.0362802	-0.0766909	-0.00253147	0.656547	-0.0453214	-0.0268768	0.0180695	0.103859	16	1	0.00153153	0.00174367	26.2693	0.035286	0.0776094	32.4602	1.48061	0.429998	0.667197	1
29477	17762	17762_29477	Mapt	Chr11 cM	Chr11:104122216-104222916(+)	microtubule-associated protein tau	Mapt	Chr10 q32.1	microtubule-associated protein tau	0.0287025	0.0137096	0.0362954	0.00183214	0.0555729	0.656547	0.0192721	0.0335682	0.0170904	0.0906841	16	1	0.00128239	0.000951858	29.7492	0.0128587	0.0331214	54.9472	2.21962	-0.814372	0.415432	0.995714
100366237	109054	109054_100366237	Pfdn4	Chr2 cM	Chr2:170338348-170360987(+)	prefoldin 4	Pfdn4	Chr3	prefoldin subunit 4	0.030875	0.0147535	0.0363743	0.0019586	0.0597914	0.656547	0.0170591	0.0353634	0.01973	0.464684	14	1	5.10281210767482e-08	0.00105884	13.5554	0.405884	0.531315	0.00112502	1.00001	0.721749	0.470449	1
24546	24059	24059_24546	Slco2a1	Chr9 cM	Chr9:102885686-102973201(+)	solute carrier organic anion transporter family, member 2a1	Slco2a1	Chr8 q32	solute carrier organic anion transporter family, member 2a1	-0.302346	0.144476	0.0363756	-0.585515	-0.0191778	0.656547	-0.326093	-0.122012	0.010322	0.0743624	16	1	0.29702	0.121419	225.709	1.20957642343174e-39	7.05948666904e-38	96.073	25.4651	-0.138417	0.889911	1
314249	263406	263406_314249	Plekhg3	Chr12 cM	Chr12:76580330-76627265(+)	pleckstrin homology domain containing, family G (with RhoGef domain) member 3	Plekhg3	Chr6 q24	pleckstrin homology and RhoGEF domain containing G3	0.105015	0.0501885	0.0364023	0.00664704	0.203382	0.656547	0.0673909	0.125456	0.0126398	0.125837	15	1	0.0192656	0.0128333	48.0206	1.30426157935105e-05	7.03019999689636e-05	68.2492	3.14953	0.594326	0.552294	1
314323	217721	217721_314323	Flvcr2	Chr12 cM	Chr12:85793313-85860359(+)	feline leukemia virus subgroup C cellular receptor 2	Flvcr2	Chr6 q31	FLVCR choline and putative heme transporter 2	-0.0598891	0.0286536	0.0366081	-0.116049	-0.00372909	0.65807	-0.0758564	-0.0310434	0.010215	0.0885652	16	1	0.00297857	0.00373696	20.8978	0.140125	0.236804	30.5661	1.44022	-1.56817	0.116843	0.950791
498666	24099	24099_498666	Tnfsf13b	Chr8 cM	Chr8:10056229-10086000(+)	tumor necrosis factor (ligand) superfamily, member 13b	Tnfsf13b	Chr16 q12.5	TNF superfamily member 13b	0.0990209	0.0474113	0.036748	0.00609653	0.191945	0.65807	0.0487409	0.126954	0.0144203	0.203455	15	1	0.00978759	0.0104466	22.742	0.0645989	0.127553	40.7042	1.68646	0.130744	0.895978	1
361631	244209	244209_361631	Cyp2r1	Chr7 cM	Chr7:114149358-114162283(-)	cytochrome P450, family 2, subfamily r, polypeptide 1	Cyp2r1	Chr1 q34	cytochrome P450, family 2, subfamily r, polypeptide 1	-0.0491539	0.0235447	0.036826	-0.0953007	-0.00300721	0.65807	-0.0755371	-0.032426	0.000344388	0.202918	13	1	0.00107914	0.00188525	10.966	0.531839	0.648232	19.5116	1.24242	0.239323	0.810855	1
290500	223267	223267_290500	Ggact	Chr14 cM	Chr14:123128272-123150901(-)	gamma-glutamylamine cyclotransferase	Ggact	Chr15 q25	gamma-glutamylamine cyclotransferase	0.0695215	0.0333134	0.0368977	0.00422848	0.134815	0.65807	0.0514776	0.0831482	0.010817	0.0931514	15	1	0.00859231	0.00575665	36.6825	0.00082393	0.00303386	65.0383	2.86027	-0.210114	0.833579	1
NA	98303	98303_NA	D630023F18Rik	Chr1 cM	Chr1:65144444-65162373(-)	RIKEN cDNA D630023F18 gene	NA	NA	NA	0.0483152	0.0231534	0.0369114	0.00293536	0.0936951	0.65807	0.040799	0.0628893	0.0103061	0.0918784	13	1	0	0.00232067	7.32218	0.835609	0.894812	0	1	0.922177	0.356436	0.98781
499856	67606	67606_499856	Fibin	Chr2 cM	Chr2:110191270-110193338(-)	fin bud initiation factor homolog (zebrafish)	Fibin	Chr3 q34	fin bud initiation factor homolog	-0.0517088	0.0247902	0.0369919	-0.100297	-0.00312084	0.65807	-0.056796	-0.0301767	0.0226775	0.529064	15	1	7.45706956944791e-07	0.0024106	22.4189	0.0704074	0.136615	0.00638879	1.00006	1.84756	0.0646665	0.887767
295325	78908	78908_295325	Igsf3	Chr3 cM	Chr3:101284399-101370375(+)	immunoglobulin superfamily, member 3	Igsf3	Chr2 q34	immunoglobulin superfamily, member 3	-0.0304507	0.0145992	0.0369992	-0.0590646	-0.00183671	0.65807	-0.0365658	-0.0252639	0.0216685	0.129805	16	1	2.06717096495328e-06	0.000865864	23.7899	0.0687476	0.134046	0.0504396	1.0005	-0.780291	0.43522	0.99819
310756	17454	17454_310756	Mov10	Chr3 cM	Chr3:104702152-104725879(-)	Mov10 RISC complex RNA helicase	Mov10	Chr2 q34	Mov10 RNA helicase	-0.0394865	0.0189325	0.037011	-0.0765936	-0.00237942	0.65807	-0.0452502	-0.0273941	0.0272261	0.167971	15	1	0	0.00160692	8.10936	0.883551	0.92879	0	1	0.0574838	0.95416	1
114711	50798	50798_114711	Gne	Chr4 cM	Chr4:44034075-44084177(-)	glucosamine (UDP-N-acetyl)-2-epimerase/N-acetylmannosamine kinase	Gne	Chr5 q22	glucosamine (UDP-N-acetyl)-2-epimerase/N-acetylmannosamine kinase	0.0653406	0.0313289	0.0370118	0.0039371	0.126744	0.65807	0.0352501	0.0769994	0.00339552	0.0624312	16	1	0.0108452	0.00553404	59.2782	3.35475270927176e-07	2.34636945550188e-06	81.587	5.43096	0.746669	0.455263	1
474154	66704	66704_474154	Rbm4b	Chr19 cM	Chr19:4806480-4816199(+)	RNA binding motif protein 4B	Rbm4b	Chr1 q43	RNA binding motif protein 4B	-0.0489834	0.0234862	0.037013	-0.0950156	-0.00295121	0.65807	-0.0601649	-0.0266812	0.00858739	0.152579	16	1	0.00300062	0.00287467	29.9587	0.0120713	0.031393	42.7886	1.7479	-1.63405	0.102248	0.931769
59305	75870	75870_59305	Tcam1	Chr11 cM	Chr11:106167498-106179571(+)	testicular cell adhesion molecule 1	Tcam1	Chr10 q32.1	testicular cell adhesion molecule 1	0.0556606	0.0266922	0.0370442	0.00334487	0.107976	0.65807	0.0502193	0.0583565	0.0292164	0.224485	13	1	4.4620974463491e-06	0.00356222	10.8037	0.545808	0.660198	0.0264816	1.00026	-0.124032	0.90129	1
500048	73191	73191_500048	Fezf1	Chr6 cM	Chr6:23245043-23248361(-)	Fez family zinc finger 1	Fezf1	Chr4 q22	Fez family zinc finger 1	0.0184407	0.00884529	0.0370866	0.0011043	0.0357772	0.65807	-0.00894323	0.0209461	0.0187593	0.788656	13	1	0	0.000373224	12.6992	0.391279	0.517493	0	1	0.561931	0.574163	1
300029	72960	72960_300029	Top1mt	Chr15 cM	Chr15:75528884-75550649(-)	DNA topoisomerase 1, mitochondrial	Top1mt	Chr7 q34	DNA topoisomerase I mitochondrial	0.043874	0.0210485	0.0371212	0.00261979	0.0851282	0.65807	0.0310446	0.061198	0.00105661	0.187698	15	1	0.000970116	0.0022164	14.2301	0.432715	0.556262	15.2396	1.1798	-1.74191	0.0815245	0.923673
81749	18755	18755_81749	Prkch	Chr12 cM	Chr12:73631570-73824959(+)	protein kinase C, eta	Prkch	Chr6 q24	protein kinase C, eta	-0.0449184	0.0215533	0.0371546	-0.0871621	-0.00267471	0.65807	-0.0661655	-0.0247869	0.00408584	0.234603	16	1	0.000668104	0.00180454	16.3742	0.357629	0.48532	9.50093	1.10498	1.1337	0.256921	0.981828
302668	70008	70008_302668	Ace2	ChrX cM	ChrX:162922338-162971414(+)	angiotensin converting enzyme 2	Ace2	ChrX q14	angiotensin converting enzyme 2	0.0784967	0.0376662	0.0371595	0.00467226	0.152321	0.65807	0.0459924	0.110926	0.00559818	0.142977	14	1	0.00395006	0.00648737	15.3217	0.287704	0.411877	23.5152	1.30745	0.740521	0.458984	1
362683	320473	320473_362683	Heatr5b	Chr17 cM	Chr17:79060327-79142793(-)	HEAT repeat containing 5B	Heatr5b	Chr6 q12	HEAT repeat containing 5B	0.0300062	0.0143988	0.037166	0.00178505	0.0582274	0.65807	0.0195378	0.0384553	0.0214526	0.17386	15	1	9.86855431273987e-05	0.000923604	15.777	0.327181	0.453802	3.04272	1.03138	0.583895	0.559291	1
29657	11865	11865_29657	Bmal1	Chr7 cM	Chr7:112806672-112913333(+)	basic helix-loop-helix ARNT like 1	Bmal1	Chr1 q33	basic helix-loop-helix ARNT like 1	-0.103119	0.049494	0.037208	-0.200126	-0.00611304	0.65807	-0.119466	-0.0676543	0.0180019	0.090241	15	1	0.030559	0.0137795	112.855	1.56071275595366e-17	2.9443809777271e-16	89.3165	9.36025	-0.893667	0.3715	0.988318
317163	13664	13664_317163	Eif1a	Chr18 cM	Chr18:46730771-46743292(+)	eukaryotic translation initiation factor 1A	Eif1a	Chr18 q11	eukaryotic translation initiation factor 1A	0.0533354	0.0256045	0.0372469	0.0031515	0.103519	0.65807	0.0252496	0.0616751	0.0179045	0.122824	16	1	0.00569494	0.00361923	40.9115	0.00032988	0.00133451	64.4919	2.81626	0.185296	0.852997	1
317580	19337	19337_317580	Rab33a	ChrX cM	ChrX:47608162-47619109(+)	RAB33A, member RAS oncogene family	Rab33a	ChrX q36	RAB33A, member RAS oncogene family	0.0469059	0.02254	0.037433	0.00272837	0.0910834	0.66061	0.0383331	0.0581808	0.0015388	0.0840508	15	1	0.00269211	0.00251693	32.2472	0.00369419	0.0113768	47.6457	1.91006	2.03931	0.0414196	0.845289
308592	101612	101612_308592	Grwd1	Chr7 cM	Chr7:45474647-45480368(-)	glutamate-rich WD repeat containing 1	Grwd1	Chr1 q22	glutamate-rich WD repeat containing 1	0.0448575	0.0215636	0.0375032	0.00259365	0.0871213	0.660963	0.0298758	0.0574389	0.0121826	0.104117	16	1	0.00178924	0.00237742	22.0582	0.106287	0.190375	28.0745	1.39033	-0.229941	0.818138	1
192234	224045	224045_192234	Eif2b5	Chr16 cM	Chr16:20317567-20328073(+)	eukaryotic translation initiation factor 2B, subunit 5 epsilon	Eif2b5	Chr11 q23	eukaryotic translation initiation factor 2B subunit epsilon	0.0381976	0.0183681	0.0375656	0.00219681	0.0741983	0.660963	0.0289357	0.0439215	0.0192893	0.0896137	16	1	0.00310686	0.0018825	39.7083	0.000501817	0.00194862	67.2644	3.05478	-0.906078	0.364894	0.98781
313678	110593	110593_313678	Prdm2	Chr4 cM	Chr4:142833961-142939560(-)	PR domain containing 2, with ZNF domain	Prdm2	Chr5 q36	PR/SET domain 2	0.0568527	0.0273411	0.0375819	0.00326511	0.11044	0.660963	0.0347905	0.067626	0.0134561	0.117771	15	1	0.00577071	0.00398553	35.0068	0.00146663	0.00505073	61.6919	2.61041	0.65091	0.515104	1
311020	71684	71684_311020	Rbm43	Chr2 cM	Chr2:51814460-51825175(-)	RNA binding motif protein 43	Rbm43	Chr3 q12	RNA binding motif protein 43	0.0482805	0.0232274	0.037654	0.00275563	0.0938054	0.660963	0.0261577	0.0606292	0.013266	0.171754	16	1	0.00300721	0.00274048	31.2129	0.00822605	0.0226398	46.3526	1.86402	1.32513	0.185126	0.965544
316137	13733	13733_316137	Adgre1	Chr17 cM	Chr17:57665691-57790527(+)	adhesion G protein-coupled receptor E1	Adgre1	Chr9 q11	adhesion G protein-coupled receptor E1	0.103065	0.0495937	0.0376926	0.00586284	0.200266	0.660963	0.069267	0.123451	0.0125764	0.0857788	16	1	0.027849	0.0141718	90.2748	8.81389373340662e-13	1.14170329216688e-11	79.3388	4.83998	-1.16589	0.243658	0.981828
24918	20850	20850_24918	Stat5a	Chr11 cM	Chr11:100750177-100775995(+)	signal transducer and activator of transcription 5A	Stat5a	Chr10 q31	signal transducer and activator of transcription 5A	0.0431913	0.0207848	0.0377075	0.00245377	0.0839288	0.660963	0.0401382	0.0605238	0.0276117	0.0936734	15	1	0	0.00224491	7.39827	0.918267	0.95383	0	1	0.454204	0.649682	1
307410	66810	66810_307410	Rbm22	Chr18 cM	Chr18:60693858-60705801(+)	RNA binding motif protein 22	Rbm22	Chr18 q12.1	RNA binding motif protein 22	0.0238645	0.0114881	0.0377721	0.00134819	0.0463808	0.66126	0.0214404	0.0261951	0.0273716	0.136436	15	1	0	0.00061553	5.88032	0.969418	0.988901	0	1	0.361309	0.717869	1
114862	58226	58226_114862	Cacna1h	Chr17 cM	Chr17:25593259-25652759(-)	calcium channel, voltage-dependent, T type, alpha 1H subunit	Cacna1h	Chr10 q12	calcium voltage-gated channel subunit alpha1 H	-0.0671742	0.0323432	0.0378093	-0.130566	-0.0037826	0.66126	-0.0819042	-0.0436364	0.011778	0.121277	16	1	0.0064866	0.00542718	31.5412	0.00742972	0.0208308	52.8503	2.12091	0.383822	0.701111	1
306819	218214	218214_306819	Kdm1b	Chr13 cM	Chr13:47196849-47238085(+)	lysine (K)-specific demethylase 1B	Kdm1b	Chr17 p14	lysine demethylase 1B	-0.0488698	0.0235372	0.0378679	-0.0950018	-0.00273779	0.661322	-0.0604536	-0.0302039	0.00719579	0.106404	16	1	0.00244078	0.00276228	21.7705	0.113964	0.200962	33.2077	1.49718	0.487544	0.625873	1
316687	252876	252876_316687	Gin1	Chr1 cM	Chr1:97697897-97721434(+)	gypsy retrotransposon integrase 1	Gin1	Chr9 q36	gypsy retrotransposon integrase 1	-0.0353658	0.0170359	0.0378977	-0.0687555	-0.00197608	0.661322	-0.0434224	-0.0301922	0.0178311	0.0959243	15	1	0	0.00122361	12.6966	0.550539	0.664677	0	1	0.688326	0.491248	1
NA	226691	226691_NA	Ifi207	Chr1 cM	Chr1:173550993-173569313(-)	interferon activated gene 207	NA	NA	NA	0.0285171	0.0137409	0.0379549	0.00158539	0.0554488	0.661579	0.0155964	0.0391608	0.0179372	0.4124	12	1	0	0.000640154	7.52804	0.754853	0.832769	0	1	0.516909	0.60522	1
360899	214791	214791_360899	Sertad4	Chr1 cM	Chr1:192526796-192538060(-)	SERTA domain containing 4	Sertad4	Chr13 q27	SERTA domain containing 4	0.0378115	0.0182254	0.0380179	0.00209041	0.0735327	0.661608	0.0226111	0.0454643	0.0158008	0.36094	15	1	2.97247143551129e-06	0.0014725	17.1788	0.246775	0.365855	0.0486021	1.00049	0.82221	0.410958	0.995714
361178	21781	21781_361178	Tfdp1	Chr8 cM	Chr8:13388751-13428448(+)	transcription factor Dp 1	Tfdp1	Chr16 q12.5	transcription factor Dp-1	0.0361473	0.0174254	0.0380415	0.00199422	0.0703004	0.661608	0.0273637	0.0426528	0.0119165	0.0845238	16	1	0.00227749	0.00168062	28.8454	0.0168379	0.041708	53.7138	2.16047	-0.0935924	0.925433	1
25391	53313	53313_25391	Atp2a3	Chr11 cM	Chr11:72851995-72883869(+)	ATPase, Ca++ transporting, ubiquitous	Atp2a3	Chr10 q24	ATPase sarcoplasmic/endoplasmic reticulum Ca2+ transporting 3	0.0397721	0.0191885	0.0381998	0.00216332	0.0773809	0.663047	0.0329061	0.0544173	0.0245832	0.0969259	16	1	0	0.0017206	10.1972	0.807158	0.873778	0	1	-0.0906911	0.927738	1
NA	13356	13356_NA	Dgcr2	Chr16 cM	Chr16:17658219-17709592(-)	DiGeorge syndrome critical region gene 2	NA	NA	NA	0.0257583	0.012428	0.0382094	0.00139986	0.0501168	0.663047	0.0206833	0.0335282	0.00943074	0.116044	14	1	6.47515104899584e-07	0.000718715	15.1648	0.297177	0.42195	0.0284627	1.00028	-0.961949	0.336075	0.98781
140588	14634	14634_140588	Gli3	Chr13 cM	Chr13:15638308-15904611(+)	GLI-Kruppel family member GLI3	Gli3	Chr17 q12.1	GLI family zinc finger 3	-0.101229	0.0488568	0.03827	-0.196986	-0.00547134	0.663193	-0.126536	-0.0735172	0.0052153	0.0893756	15	1	0.0233403	0.0129637	100.497	3.80875637973216e-15	6.02556859546866e-14	81.7477	5.47876	0.994991	0.319741	0.98781
192153	233919	233919_192153	Gpr26	Chr7 cM	Chr7:131567891-131587362(+)	G protein-coupled receptor 26	Gpr26	Chr1 q41	G protein-coupled receptor 26	-0.0445161	0.0214888	0.0383029	-0.0866333	-0.00239889	0.663193	-0.0633612	-0.026439	0.00450595	0.29644	14	1	0.000377842	0.00188205	9.45645	0.737663	0.820017	5.52012	1.05843	NA	NA	NA
316519	18173	18173_316519	Slc11a1	Chr1 cM	Chr1:74414354-74425221(+)	solute carrier family 11 (proton-coupled divalent metal ion transporters), member 1	Slc11a1	Chr9 q33	solute carrier family 11 member 1	0.0718327	0.0347087	0.0384908	0.00380494	0.13986	0.665132	0.0522926	0.0859382	0.0137912	0.0892803	16	1	0.00718271	0.00624366	29.4771	0.013953	0.0355278	46.5502	1.87091	-1.31319	0.189118	0.968552
298675	67830	67830_298675	Rer1	Chr4 cM	Chr4:155158567-155170839(-)	retention in endoplasmic reticulum sorting receptor 1	Rer1	Chr5 q36	retention in endoplasmic reticulum sorting receptor 1	0.0313915	0.0151687	0.0385002	0.00166135	0.0611216	0.665132	0.0164572	0.0360828	0.0230852	0.144156	16	1	0.000990046	0.00113209	18.6603	0.229541	0.346804	33.279	1.49878	-0.756215	0.44952	1
NA	103012	103012_NA	Firre	ChrX cM	ChrX:49651997-49724198(-)	functional intergenic repeating RNA element	NA	NA	NA	-0.0417506	0.0201899	0.0386501	-0.081322	-0.00217908	0.665338	-0.0505295	-0.0294206	0.0158278	0.177794	13	1	0.000358673	0.00167172	12.231	0.427313	0.551227	6.14302	1.06545	0.832733	0.404995	0.995714
312974	320790	320790_312974	Chd7	Chr4 cM	Chr4:8690406-8867659(+)	chromodomain helicase DNA binding protein 7	Chd7	Chr5 q13	chromodomain helicase DNA binding protein 7	-0.115812	0.0560107	0.03867	-0.225591	-0.00603331	0.665338	-0.127438	-0.046228	0.0116365	0.0718479	15	1	0.0368464	0.0174354	94.9567	4.35805140582446e-14	6.36471556297681e-13	87.6262	8.08161	0.914297	0.360561	0.98781
315686	244895	244895_315686	Peak1	Chr9 cM	Chr9:56108410-56325351(-)	pseudopodium-enriched atypical kinase 1	Peak1	Chr8 q24	pseudopodium-enriched atypical kinase 1	-0.0777216	0.0376127	0.0387939	-0.151441	-0.00400207	0.665338	-0.0892186	-0.0519318	0.0255027	0.101098	15	1	0.0121288	0.0075437	65.6709	1.16087084984615e-08	9.86360439103192e-08	71.9016	3.55892	0.42344	0.671974	1
306977	72739	72739_306977	Zkscan3	Chr13 cM	Chr13:21571173-21586925(-)	zinc finger with KRAB and SCAN domains 3	Zkscan3	Chr17 p11	zinc finger with KRAB and SCAN domains 3	-0.0264264	0.0127916	0.0388356	-0.0514975	-0.00135541	0.665338	-0.0303291	-0.0176932	0.0233833	0.271078	16	1	5.62315283786118e-06	0.000717624	22.8851	0.0866091	0.161246	0.188281	1.00189	0.105847	0.915703	1
171104	76854	76854_171104	Gper1	Chr5 cM	Chr5:139408906-139413555(+)	G protein-coupled estrogen receptor 1	Gper1	Chr12 q11	G protein-coupled estrogen receptor 1	0.0440378	0.0213197	0.0388672	0.00225193	0.0858237	0.665338	0.0181521	0.0494685	0.0222681	0.646329	16	1	9.30093671017481e-06	0.00220896	17.7236	0.277473	0.400172	0.0850674	1.00085	-1.16716	0.243145	0.981828
266975	20226	20226_266975	Sars1	Chr3 cM	Chr3:108332181-108352525(-)	seryl-tRNA synthetase 1	Sars1	Chr2 q34	seryl-tRNA synthetase 1	0.0202793	0.0098177	0.0388679	0.00103693	0.0395216	0.665338	0.0152162	0.0296672	0.021769	0.151084	15	1	0	0.000398318	7.33671	0.920951	0.955599	0	1	0.602233	0.547019	1
100362836	382406	382406_100362836	Poc1b	Chr10 cM	Chr10:98942918-99033936(+)	POC1 centriolar protein B	Poc1b	Chr7	POC1 centriolar protein B	0.0387724	0.018781	0.0389754	0.00196228	0.0755826	0.665338	0.0327532	0.0481061	0.0173711	0.0957946	14	1	0	0.00163821	12.5549	0.482746	0.602997	0	1	-0.407051	0.68397	1
29357	17126	17126_29357	Smad2	Chr18 cM	Chr18:76374651-76444034(+)	SMAD family member 2	Smad2	Chr18 q12.3	SMAD family member 2	0.0540692	0.0262018	0.0390588	0.00271458	0.105424	0.665338	0.0293668	0.0644727	0.0129622	0.0818909	16	1	0.00693203	0.00387386	64.801	3.70248721572841e-08	2.96389217164063e-07	74.1075	3.86212	-1.0635	0.287553	0.982126
366274	18216	18216_366274	Ntsr1	Chr2 cM	Chr2:180141769-180186772(+)	neurotensin receptor 1	Ntsr1	Chr3 q43	neurotensin receptor 1	0.104687	0.0507441	0.0391084	0.0052307	0.204144	0.665338	0.0857446	0.138872	0.000867076	0.0999908	16	1	0.016922	0.0133595	26.2265	0.0357082	0.0783549	51.1315	2.04631	-0.104345	0.916896	1
299599	21830	21830_299599	Spmap2	Chr10 cM	Chr10:79412311-79422970(-)	sperm microtubule associated protein 2	Spmap2	Chr7 q11	sperm microtubule associated protein 2	0.052054	0.025232	0.0391109	0.00260026	0.101508	0.665338	0.041769	0.0678857	0.0106389	0.135966	15	1	2.13328077818244e-06	0.00252166	17.9745	0.207946	0.321024	0.0170067	1.00017	0.640917	0.521577	1
NA	60440	60440_NA	Iigp1	Chr18 cM	Chr18:60509099-60525706(+)	interferon inducible GTPase 1	NA	NA	NA	-0.0941926	0.045666	0.0391469	-0.183696	-0.00468878	0.665338	-0.105871	-0.0821662	0.0218288	0.145138	12	1	3.75597194851968e-07	0.00843588	10.0326	0.527455	0.643946	0.00106383	1.00001	0.874358	0.381923	0.993174
29153	12333	12333_29153	Capn1	Chr19 cM	Chr19:6038573-6065855(-)	calpain 1	Capn1	Chr1 q43	calpain 1	0.029417	0.0142631	0.039165	0.00146175	0.0573722	0.665338	0.0251601	0.0414175	0.0114806	0.0828535	16	1	1.94726785209701e-07	0.000936398	16.3648	0.358231	0.48601	0.0052665	1.00005	0.573345	0.566411	1
309419	18719	18719_309419	Pip5k1b	Chr19 cM	Chr19:24272158-24533236(-)	phosphatidylinositol-4-phosphate 5-kinase, type 1 beta	Pip5k1b	Chr1 q51	phosphatidylinositol-4-phosphate 5-kinase type 1 beta	-0.0493	0.0239074	0.0391957	-0.0961576	-0.00244244	0.665338	-0.060037	-0.0400194	0.00053578	0.0997616	16	1	0.00269181	0.00290537	22.7139	0.090407	0.16696	34.5618	1.52816	0.109737	0.912618	1
24832	21838	21838_24832	Thy1	Chr9 cM	Chr9:43954681-43959876(+)	thymus cell antigen 1, theta	Thy1	Chr8 q22	Thy-1 cell surface antigen	0.053396	0.0259019	0.0392583	0.00262918	0.104163	0.665338	0.0215247	0.0641537	0.0137167	0.171621	14	1	0.00506864	0.00345828	47.8931	6.82220373571882e-06	3.86864631782047e-05	67.8229	3.1078	-0.0723119	0.942354	1
NA	66456	66456_NA	NA	NA	NA	NA	NA	NA	NA	-0.0391224	0.0189785	0.0392644	-0.0763196	-0.0019252	0.665338	-0.044513	-0.0258277	0.0244192	0.208265	12	1	0	0.00159489	7.59273	0.749255	0.828471	0	1	0.470166	0.638237	1
299900	78581	78581_299900	Utp23	Chr15 cM	Chr15:51740837-51748018(+)	UTP23 small subunit processome component	Utp23	Chr7 q31	UTP23, small subunit processome component	0.0335429	0.0162754	0.0393073	0.00164367	0.0654422	0.665338	0.0244494	0.0475331	0.0267611	0.140666	15	1	0	0.00109144	14.5458	0.409892	0.535143	0	1	0.346048	0.729307	1
311852	73598	73598_311852	1700001O22Rik	Chr2 cM	Chr2:30684781-30693673(-)	RIKEN cDNA 1700001O22 gene	C3h9orf50	Chr3 p12	similar to human chromosome 9 open reading frame 50	0.0886189	0.043	0.039312	0.00434049	0.172897	0.665338	0.0282619	0.105012	0.0232127	0.164711	15	1	0.0106437	0.00927412	27.6271	0.0159386	0.0397966	53.6363	2.15686	0.737557	0.460784	1
361814	20383	20383_361814	Srsf3	Chr17 cM	Chr17:29251634-29262346(+)	serine and arginine-rich splicing factor 3	Srsf3	Chr20 p12	serine and arginine rich splicing factor 3	0.031907	0.0154841	0.0393377	0.00155882	0.0622552	0.665338	0.0170967	0.0413587	0.0138763	0.218364	16	1	0.000564392	0.00116903	15.6182	0.407872	0.533165	15.6846	1.18602	0.945032	0.344643	0.98781
294519	103268	103268_294519	Cep57l1	Chr10 cM	Chr10:41594836-41685867(-)	centrosomal protein 57-like 1	Cep57l1	Chr20 q12	centrosomal protein 57-like 1	0.0348464	0.0169153	0.0393929	0.00169314	0.0679998	0.665338	0.0305741	0.0472078	0.0210795	0.0762003	16	1	0	0.00124218	11.8846	0.687742	0.779538	0	1	0.649559	0.515977	1
252857	56508	56508_252857	Rapgef4	Chr2 cM	Chr2:71811584-72087818(+)	Rap guanine nucleotide exchange factor (GEF) 4	Rapgef4	Chr3 q23	Rap guanine nucleotide exchange factor 4	0.0781392	0.0379399	0.0394417	0.00377824	0.1525	0.665338	0.0368775	0.0907113	0.0135784	0.0807945	16	1	0.0120248	0.00766616	60.7404	1.88054885367366e-07	1.35356086775042e-06	70.193	3.35492	-0.123871	0.901417	1
171522	56448	56448_171522	Cyp2d22	Chr15 cM	Chr15:82254728-82264461(-)	cytochrome P450, family 2, subfamily d, polypeptide 22	Cyp2d4	Chr7 q34	cytochrome P450, family 2, subfamily d, polypeptide 4	0.0305815	0.0148505	0.0394663	0.00147507	0.0596879	0.665338	0.027088	0.0385234	0.0114284	0.276204	16	1	1.27159293940022e-07	0.000974084	22.1914	0.102883	0.185623	0.00277658	1.00003	-0.107127	0.914688	1
NA	102632821	102632821_NA	NA	NA	NA	NA	NA	NA	NA	0.0397762	0.0193181	0.039493	0.00191345	0.077639	0.665338	-0.00159899	0.0460269	0.0197759	0.973773	12	1	4.86062509997023e-06	0.00226506	13.1653	0.28266	0.406112	0.0441302	1.00044	-1.62399	0.104378	0.933994
100362555	66183	66183_100362555	Sptssb	Chr3 cM	Chr3:69726875-69767273(-)	serine palmitoyltransferase, small subunit B	Sptssb	Chr2	serine palmitoyltransferase, small subunit B	-0.0595061	0.028903	0.0395112	-0.116155	-0.00285733	0.665338	-0.0885056	-0.0411708	0.0103156	0.141327	15	1	0.0010267	0.00317575	18.8828	0.169478	0.27479	8.11365	1.0883	0.567523	0.570359	1
294091	15958	15958_294091	Ifit2	Chr19 cM	Chr19:34528094-34553819(+)	interferon-induced protein with tetratricopeptide repeats 2	Ifit2	Chr1 q53	interferon-induced protein with tetratricopeptide repeats 2	0.0600006	0.0291531	0.0395784	0.00286162	0.11714	0.665338	0.0281068	0.0690338	0.0188973	0.113664	16	1	0.00466818	0.00426865	29.4419	0.0141008	0.0358162	44.8994	1.81486	-0.463241	0.643192	1
498489	70646	70646_498489	Naa30	Chr14 cM	Chr14:49409703-49428346(+)	N(alpha)-acetyltransferase 30, NatC catalytic subunit	Naa30	Chr15 p14	N(alpha)-acetyltransferase 30, NatC catalytic subunit	-0.0252939	0.0122899	0.0395796	-0.0493815	-0.0012062	0.665338	-0.0319738	-0.0165304	0.0202743	0.186966	15	1	0.000146897	0.000666305	14.337	0.424921	0.548959	6.40294	1.06841	-0.568577	0.569643	1
315196	22422	22422_315196	Wnt7b	Chr15 cM	Chr15:85419638-85466022(-)	wingless-type MMTV integration site family, member 7B	Wnt7b	Chr7 q34	Wnt family member 7B	0.0232924	0.0113221	0.0396616	0.00110155	0.0454832	0.6657	0.0177323	0.0367051	0.0267093	0.136142	16	1	0	0.00075732	8.71644	0.891871	0.93495	0	1	NA	NA	NA
315806	235472	235472_315806	Prtg	Chr9 cM	Chr9:72714556-72824589(+)	protogenin	Prtg	Chr8 q24	protogenin	-0.0136196	0.00662109	0.0396865	-0.0265967	-0.000642463	0.6657	-0.0225165	-0.0123831	0.0263659	0.283962	15	1	1.94605612142643e-06	0.000513688	17.4952	0.230745	0.34805	0.0592078	1.00059	-0.913698	0.360876	0.98781
81859	106025	106025_81859	Sharpin	Chr15 cM	Chr15:76231240-76235310(-)	SHANK-associated RH domain interacting protein	Sharpin	Chr7 q34	SHANK-associated RH domain interactor	0.0261716	0.0127319	0.0398222	0.00121749	0.0511258	0.667052	0.0217324	0.0376179	0.0202752	0.0969983	15	1	0	0.000734103	11.1638	0.673125	0.768054	0	1	1.27228	0.203274	0.973754
290326	52033	52033_290326	Pbk	Chr14 cM	Chr14:66043337-66055271(+)	PDZ binding kinase	Pbk	Chr15 p12	PDZ binding kinase	0.0697185	0.0339218	0.0398527	0.00323302	0.136204	0.667052	0.0438044	0.0851038	0.0242273	0.157034	14	1	0.000990186	0.00435644	18.2291	0.149012	0.248481	5.38399	1.0569	1.75459	0.07933	0.920188
24536	16847	16847_24536	Lepr	Chr4 cM	Chr4:101574601-101672549(+)	leptin receptor	Lepr	Chr5 q33	leptin receptor	-0.0738204	0.0359362	0.039956	-0.144254	-0.0033866	0.667068	-0.113336	-0.0542109	0.00936752	0.108365	15	1	0.00153707	0.00561141	10.5431	0.721497	0.806361	7.69912	1.08341	-1.70749	0.0877311	0.923673
294207	76497	76497_294207	Ppp1r11	Chr17 cM	Chr17:37259248-37262633(-)	protein phosphatase 1, regulatory inhibitor subunit 11	Ppp1r11	Chr20 p12	protein phosphatase 1, regulatory (inhibitor) subunit 11	-0.0285193	0.0138842	0.0399674	-0.0557318	-0.0013068	0.667068	-0.0340808	-0.0214539	0.0142422	0.147807	16	1	0.00065221	0.000885291	18.0252	0.261345	0.381828	26.3202	1.35722	0.863438	0.387897	0.995714
301057	22351	22351_301057	Vill	Chr9 cM	Chr9:118881846-118900593(+)	villin-like	Vill	Chr8 q32	villin-like	0.0478213	0.0232828	0.0399821	0.00218787	0.0934548	0.667068	0.0300185	0.0587412	0.0125211	0.522989	15	1	0	0.00285743	16.933	0.259764	0.380026	0	1	-0.000368369	0.999706	1
361574	20637	20637_361574	Snrnp70	Chr7 cM	Chr7:45025877-45045166(-)	small nuclear ribonucleoprotein 70 (U1)	Snrnp70	Chr1 q22	small nuclear ribonucleoprotein U1 subunit 70	-0.0593821	0.0289263	0.0400846	-0.116077	-0.00268759	0.667769	-0.0796861	-0.0437485	0.000760053	0.120396	15	1	0.00439496	0.0039581	22.8264	0.0631544	0.125272	47.7689	1.91457	0.375266	0.707463	1
NA	320174	320174_NA	NA	NA	NA	NA	NA	NA	NA	-0.0759638	0.0370178	0.0401613	-0.148517	-0.00341016	0.667769	-0.0909137	-0.0519127	0.00620929	0.0971178	12	1	0.00859452	0.00664561	26.3005	0.00585363	0.0169454	62.7897	2.68743	-2.06023	0.0393764	0.83764
306873	68750	68750_306873	Rreb1	Chr13 cM	Chr13:37962376-38135981(+)	ras responsive element binding protein 1	Rreb1	Chr17 p12	ras responsive element binding protein 1	-0.116905	0.0569752	0.040183	-0.228575	-0.00523597	0.667769	-0.133899	-0.0763606	0.0232644	0.0892241	16	1	0.0352357	0.0181784	61.2824	1.51602300874034e-07	1.10445004886399e-06	83.3348	6.00053	-0.340358	0.733587	1
691981	74288	74288_691981	Spem1	Chr11 cM	Chr11:69711697-69712991(-)	spermatid maturation 1	Spem1	Chr10 q24	spermatid maturation 1	-0.0343058	0.0167204	0.0401956	-0.0670773	-0.00153442	0.667769	-0.0478495	-0.0262267	0.0198378	0.158563	12	1	0	0.000922532	9.15156	0.607905	0.713918	0	1	-1.00223	0.316234	0.987764
688634	54169	54169_688634	Kat6b	Chr14 cM	Chr14:21549284-21722546(+)	K(lysine) acetyltransferase 6B	Kat6b	Chr15 p16	lysine acetyltransferase 6B	-0.0304037	0.0148245	0.0402759	-0.0594592	-0.0013482	0.668391	-0.0417043	-0.0236559	0.0313239	0.119756	15	1	0	0.000988299	7.41671	0.917453	0.953238	0	1	0.0128339	0.98976	1
315548	67398	67398_315548	Srpra	Chr9 cM	Chr9:35122499-35128299(+)	signal recognition particle receptor alpha	Srpra	Chr8 q21	SRP receptor subunit alpha	0.0214092	0.0104496	0.0404821	0.00092826	0.0418901	0.669886	0.0152186	0.0254385	0.00816144	0.22549	16	1	0.000109088	0.000486876	16.3977	0.356126	0.483954	6.02804	1.06415	-1.32836	0.184058	0.965482
100912291	75799	75799_100912291	4930444P10Rik	Chr1 cM	Chr1:16136203-16163549(-)	RIKEN cDNA 4930444P10 gene	C5h8orf89	Chr5	similar to human chromosome 8 open reading frame 89	0.0422844	0.0206484	0.0405763	0.00181437	0.0827544	0.669886	0.0369193	0.103349	0.036699	0.247855	12	1	2.64208299074573e-07	0.00247515	22.3671	0.0216784	0.0515355	0.00234101	1.00002	1.23136	0.218187	0.977001
362703	72515	72515_362703	Wdr43	Chr17 cM	Chr17:71923175-71966026(+)	WD repeat domain 43	Wdr43	Chr6 q14	WD repeat domain 43	0.0231354	0.0112984	0.040593	0.000990866	0.0452799	0.669886	0.017932	0.0281979	0.0235754	0.126056	15	1	0	0.000555285	9.25426	0.814426	0.87944	0	1	0.234859	0.814318	1
NA	76024	76024_NA	NA	NA	NA	NA	NA	NA	NA	-0.0397139	0.0193974	0.0406208	-0.0777322	-0.00169564	0.669886	-0.0533556	-0.0240168	0.0350314	0.374916	11	1	0	0.0011718	4.22113	0.936821	0.966961	0	1	1.10415	0.26953	0.981828
338477	20491	20491_338477	Sla	Chr15 cM	Chr15:66652668-66703678(-)	src-like adaptor	Sla	Chr7 q33	src-like adaptor	0.0830887	0.0405836	0.0406238	0.00354641	0.162631	0.669886	0.0428014	0.105651	0.0168468	0.195831	16	1	0.0069835	0.00822381	25.1201	0.0483532	0.100522	33.1772	1.49649	1.98271	0.0474	0.854917
292846	83382	83382_292846	Siglece	Chr7 cM	Chr7:43300494-43309585(-)	sialic acid binding Ig-like lectin E	Siglec8	Chr1 q22	sialic acid binding Ig-like lectin 8	-0.192128	0.0938733	0.0406906	-0.376116	-0.00813924	0.669886	-0.233383	-0.132136	0.0195153	0.0933511	13	1	0.0659407	0.0431511	42.3978	2.85428438589252e-05	0.00014408	84.5468	6.47114	-2.32291	0.020184	0.765273
NA	218695	218695_NA	NA	NA	NA	NA	NA	NA	NA	0.0463547	0.0226543	0.040739	0.00195308	0.0907563	0.669886	0.0432427	0.0618639	0.0345039	0.197068	11	1	0	0.00310071	3.0914	0.97919	0.99561	0	1	1.0154	0.309914	0.98559
680931	12163	12163_680931	Bmp8a	Chr4 cM	Chr4:123206438-123237045(-)	bone morphogenetic protein 8a	Bmp8a	Chr5 q36	bone morphogenetic protein 8a	0.086379	0.0422185	0.0407566	0.00363222	0.169126	0.669886	0.0412365	0.120205	0.00641573	0.172735	14	1	0.00499891	0.0071379	12.7313	0.468774	0.590343	27.0703	1.37118	0.494914	0.620661	1
NA	13543	13543_NA	Dvl2	Chr11 cM	Chr11:69891418-69900935(+)	dishevelled segment polarity protein 2	NA	NA	NA	-0.0422686	0.0206653	0.0408166	-0.0827719	-0.00176531	0.669886	-0.052121	-0.0301948	0.0173218	0.261689	13	1	0	0.00183222	7.7383	0.805233	0.872597	0	1	0.724517	0.468749	1
25296	12159	12159_25296	Bmp4	Chr14 cM	Chr14:46620982-46628126(-)	bone morphogenetic protein 4	Bmp4	Chr15 p14	bone morphogenetic protein 4	0.105234	0.0514686	0.0408924	0.0043571	0.20611	0.669886	0.0717546	0.124831	0.0155917	0.101794	16	1	0.0212124	0.0143281	34.833	0.00259723	0.00834658	63.0722	2.70798	1.55305	0.120412	0.950791
NA	17524	17524_NA	Mpp1	ChrX cM	ChrX:74153339-74174622(-)	membrane protein, palmitoylated	NA	NA	NA	0.0400499	0.0195894	0.0409077	0.00165531	0.0784444	0.669886	0.0285538	0.0554616	0.00286103	0.133044	14	1	0.00192544	0.00192063	23.2162	0.0391538	0.0844359	41.2336	1.70165	-1.17032	0.241873	0.981828
363707	217337	217337_363707	Srp68	Chr11 cM	Chr11:116135992-116165043(-)	signal recognition particle 68	Srp68	Chr10 q32.1	signal recognition particle 68	0.0326829	0.0159884	0.0409366	0.00134634	0.0640195	0.669886	0.0251125	0.0425208	0.00365005	0.105813	16	1	0.00198845	0.00138428	34.6893	0.00272211	0.00870125	58.2359	2.3944	-1.36582	0.171996	0.959894
266711	211134	211134_266711	Lzts1	Chr8 cM	Chr8:69585321-69636877(-)	leucine zipper, putative tumor suppressor 1	Lzts1	Chr16 p14	leucine zipper tumor suppressor 1	0.0380107	0.0185977	0.0409695	0.00155987	0.0744615	0.669886	0.0273854	0.0447846	0.0113121	0.108697	15	1	0.00134085	0.00165133	23.6578	0.0503735	0.103942	31.5494	1.46091	-0.445102	0.656246	1
305955	67302	67302_305955	Zc3h13	Chr14 cM	Chr14:75521813-75581866(+)	zinc finger CCCH type containing 13	Zc3h13	Chr15 q11	zinc finger CCCH type containing 13	-0.0303241	0.0148376	0.0409807	-0.0594053	-0.00124282	0.669886	-0.0363748	-0.0204868	0.0150002	0.127649	16	1	0.000741688	0.00110209	15.8223	0.393961	0.51962	23.1608	1.30142	0.276373	0.782261	1
361285	17354	17354_361285	Mllt10	Chr2 cM	Chr2:18060048-18217199(+)	myeloid/lymphoid or mixed-lineage leukemia; translocated to, 10	Mllt10	Chr17 q12.3	MLLT10, histone lysine methyltransferase DOT1L cofactor	-0.0254992	0.0124792	0.0410186	-0.0499579	-0.00104049	0.669886	-0.0315285	-0.023014	0.0137254	0.0966287	15	1	0	0.000694526	11.0461	0.682408	0.775636	0	1	0.360273	0.718643	1
54244	12914	12914_54244	Crebbp	Chr16 cM	Chr16:3899198-4031864(-)	CREB binding protein	Crebbp	Chr10 q12	CREB binding protein	-0.0324332	0.0158795	0.0411056	-0.0635564	-0.00131005	0.669886	-0.0404893	-0.021611	0.0155423	0.227081	14	1	0	0.00105735	7.97338	0.84533	0.901257	0	1	-0.175209	0.860916	1
681023	227638	227638_681023	Qsox2	Chr2 cM	Chr2:26099136-26127411(-)	quiescin Q6 sulfhydryl oxidase 2	Qsox2	Chr3 p13	quiescin sulfhydryl oxidase 2	0.0220758	0.0108106	0.041146	0.000887459	0.0432642	0.669886	0.0188912	0.0278347	0.0217868	0.0893014	14	1	0	0.00047446	8.18405	0.831406	0.89215	0	1	1.73171	0.0833252	0.923673
310190	223433	223433_310190	Otulinl	Chr15 cM	Chr15:27655154-27681630(-)	OTU deubiquitinase with linear linkage specificity like	Otulinl	Chr2 q22	OTU deubiquitinase with linear linkage specificity like	0.0569553	0.0278945	0.0411704	0.00228304	0.111628	0.669886	0.0417031	0.0686176	0.010592	0.0973171	14	1	0.00541806	0.00408469	31.5884	0.00276354	0.0088138	58.7724	2.42556	-0.413242	0.67943	1
307237	93737	93737_307237	Pard6g	Chr18 cM	Chr18:80090105-80162854(+)	par-6 family cell polarity regulator gamma	Pard6g	Chr18 q12.3	par-6 family cell polarity regulator gamma	-0.0381527	0.0186937	0.0412572	-0.0747917	-0.00151366	0.669886	-0.0484939	-0.031645	0.0131551	0.182062	16	1	9.78584004160564e-07	0.00163107	18.5584	0.234447	0.352131	0.0128394	1.00013	-0.101412	0.919223	1
290925	66423	66423_290925	Coprs	Chr8 cM	Chr8:13934794-13940281(-)	coordinator of PRMT5, differentiation stimulator	Coprs	Chr16 q12.5	coordinator of PRMT5 and differentiation stimulator	0.047797	0.023438	0.0414207	0.00185935	0.0937347	0.669886	0.0332514	0.0621904	0.0105064	0.152396	16	1	0.00287297	0.00274908	27.3316	0.026148	0.0602581	44.8483	1.81318	-0.416786	0.676835	1
307839	234725	234725_307839	Zfp612	Chr8 cM	Chr8:110806378-110819373(+)	zinc finger protein 612	Zfp612	Chr19 q12	zinc finger protein 612	-0.0400017	0.0196191	0.0414586	-0.0784545	-0.00154893	0.669886	-0.0481919	-0.0295419	0.0089898	0.0933454	15	1	0.00239095	0.00199279	25.6339	0.0288016	0.0654155	49.279	1.97157	-0.153271	0.878184	1
312952	242291	242291_312952	Bpnt2	Chr4 cM	Chr4:4762484-4793306(-)	3'(2'), 5'-bisphosphate nucleotidase 2	Bpnt2	Chr5	3'(2'), 5'-bisphosphate nucleotidase 2	0.030714	0.0150653	0.041477	0.00118662	0.0602414	0.669886	0.0195172	0.0394501	0.00639634	0.101984	16	1	0.000806653	0.00105806	25.7554	0.0406734	0.0870026	26.7439	1.36507	0.244275	0.807018	1
363129	75686	75686_363129	Nudt16	Chr9 cM	Chr9:105006102-105009023(-)	nudix hydrolase 16	Nudt16	Chr8 q32	nudix hydrolase 16	0.0468143	0.0229672	0.0415186	0.00179946	0.0918291	0.669886	0.0375406	0.0596514	0.00929679	0.106351	16	1	0.00321399	0.00282481	28.3798	0.0193089	0.0468167	45.5755	1.83741	0.378681	0.704925	1
311607	71389	71389_311607	Chd6	Chr2 cM	Chr2:160788898-160950995(-)	chromodomain helicase DNA binding protein 6	Chd6	Chr3 q42	chromodomain helicase DNA binding protein 6	-0.0248904	0.0122118	0.0415271	-0.048825	-0.000955742	0.669886	-0.029875	-0.0197584	0.0164233	0.13535	15	1	0	0.000653503	8.69894	0.84984	0.904844	0	1	0.584317	0.559007	1
114765	22380	22380_114765	Wbp4	Chr14 cM	Chr14:79697377-79718708(-)	WW domain binding protein 4	Wbp4	Chr15 q12	WW domain binding protein 4	0.0211101	0.0103585	0.0415554	0.000807775	0.0414125	0.669886	0.0166567	0.0248668	0.0190367	0.23881	15	1	0	0.000484692	12.1762	0.592156	0.700597	0	1	0.0194241	0.984503	1
81524	18032	18032_81524	Nfix	Chr8 cM	Chr8:85431341-85527086(-)	nuclear factor I/X	Nfix	Chr19 q11	nuclear factor I X	-0.0328088	0.016099	0.0415555	-0.0643622	-0.00125541	0.669886	-0.0397769	-0.0235626	0.00667141	0.102862	15	1	0.00071595	0.00120715	26.3432	0.0234036	0.0549556	20.5758	1.25906	-0.908835	0.363437	0.98781
299202	238323	238323_299202	Rps6kl1	Chr12 cM	Chr12:85182023-85198038(-)	ribosomal protein S6 kinase-like 1	Rps6kl1	Chr6 q31	ribosomal protein S6 kinase-like 1	0.0303287	0.0148844	0.0415884	0.00115579	0.0595017	0.669886	0.0193483	0.0352585	0.0199287	0.222566	16	1	2.3840609455949e-06	0.00098302	16.9119	0.324157	0.450651	0.0583089	1.00058	-1.18932	0.234313	0.97884
287474	52700	52700_287474	Txndc17	Chr11 cM	Chr11:72098373-72100841(+)	thioredoxin domain containing 17	Txndc17	Chr10 q24	thioredoxin domain containing 17	0.0414804	0.020362	0.0416354	0.00157159	0.0813893	0.669886	0.0291547	0.0527798	0.0227517	0.115795	14	1	0.00137378	0.00189731	14.8021	0.319868	0.445924	28.3549	1.39577	0.597949	0.549874	1
360717	207798	207798_360717	Gramd1c	Chr16 cM	Chr16:43800713-43883708(-)	GRAM domain containing 1C	Gramd1c	Chr11 q21	GRAM domain containing 1C	0.0429846	0.0211025	0.0416554	0.00162452	0.0843446	0.669886	0.0378895	0.0499903	0.0218406	0.218387	15	1	0	0.00223261	10.1428	0.751667	0.830254	0	1	0.664582	0.506318	1
691995	103712	103712_691995	6330403K07Rik	Chr11 cM	Chr11:70922767-70924339(-)	RIKEN cDNA 6330403K07 gene	6330403K07Rikl	Chr10 q24	RIKEN cDNA 6330403K07 gene like	0.0338069	0.0165987	0.0416785	0.00127398	0.0663398	0.669886	0.0221899	0.0427459	0.00769998	0.190305	16	1	0.000902724	0.00130028	19.5867	0.188365	0.298181	23.9896	1.31561	1.24535	0.213004	0.975947
290577	218914	218914_290577	Wapl	Chr14 cM	Chr14:34395885-34469940(+)	WAPL cohesin release factor	Wapl	Chr16 p15	WAPL cohesin release factor	-0.0337164	0.0165585	0.0417304	-0.0661705	-0.00126234	0.669886	-0.0488814	-0.0278943	0.00529854	0.103892	14	1	0.000491205	0.0012746	10.8143	0.626373	0.729504	13.2376	1.15257	-1.62647	0.103849	0.933994
365511	63872	63872_365511	Zfp296	Chr7 cM	Chr7:19311212-19314581(+)	zinc finger protein 296	Zfp296	Chr1	zinc finger protein 296	0.24406	0.119868	0.0417437	0.00912231	0.478998	0.669886	0.121978	0.275354	0.0268084	0.0923966	15	1	0.176637	0.0801819	229.118	5.85645909630812e-41	3.62147627372101e-39	93.4322	15.2258	-0.0263121	0.979008	1
NA	230376	230376_NA	Haus6	Chr4 cM	Chr4:86497092-86530292(-)	HAUS augmin-like complex, subunit 6	NA	NA	NA	-0.0461903	0.0226906	0.0417846	-0.0906631	-0.00171757	0.669886	-0.0562415	-0.0387707	0.0207341	0.0977924	14	1	8.276123639517e-06	0.0022963	17.5964	0.173453	0.279487	0.0969674	1.00097	-0.04324	0.96551	1
246326	70546	70546_246326	Zdhhc2	Chr8 cM	Chr8:40876526-40946178(+)	zinc finger, DHHC domain containing 2	Zdhhc2	Chr16 q12.1	zinc finger DHHC-type palmitoyltransferase 2	0.0353857	0.0173894	0.041861	0.00130308	0.0694684	0.670255	0.0237622	0.0409593	0.0299032	0.0949338	15	1	0.000952468	0.00146548	19.7838	0.137107	0.233042	23.5188	1.30751	-0.148206	0.88218	1
304650	70134	70134_304650	Misp3	Chr8 cM	Chr8:84736857-84738349(-)	MISP family member 3	Misp3	Chr19 q11	MISP family member 3	0.0400169	0.019672	0.0419305	0.00146055	0.0785732	0.670255	0.0368428	0.0561036	0.0395453	0.0924553	12	1	0	0.0015518	11.1401	0.431604	0.555521	0	1	2.00595	0.0448612	0.851171
689055	19362	19362_689055	Rad51ap1	Chr6 cM	Chr6:126900378-126916664(-)	RAD51 associated protein 1	Rad51ap1	Chr4 q42	RAD51 associated protein 1	0.0500372	0.0246048	0.0419888	0.00181257	0.0982617	0.670255	0.0308778	0.0715262	0.00752901	0.158086	16	1	0.00113498	0.00265788	11.5943	0.709439	0.797285	12.6039	1.14422	1.44722	0.147835	0.958933
116498	14065	14065_116498	F2rl3	Chr8 cM	Chr8:73488508-73490502(+)	F2R like thrombin or trypsin receptor 3	F2rl3	Chr16	F2R like thrombin or trypsin receptor 3	0.0867341	0.042658	0.042028	0.00312594	0.170342	0.670255	0.0608949	0.12178	7.13119488315358e-05	0.151176	13	1	0.00546953	0.00706481	26.0483	0.0105661	0.0280021	37.0881	1.58952	-0.174927	0.861137	1
309110	213350	213350_309110	Gatd1	Chr7 cM	Chr7:140988097-140994038(-)	glutamine amidotransferase like class 1 domain containing 1	Gatd1	Chr1 q41	glutamine amidotransferase class 1 domain containing 1	0.0365711	0.0179942	0.0421148	0.00130314	0.0718391	0.670255	0.0242597	0.0524073	0.0107832	0.135553	16	1	0.000517412	0.00150735	11.708	0.700986	0.79081	10.2169	1.1138	1.65619	0.0976825	0.931508
NA	12984	12984_NA	Csf2rb2	Chr15 cM	Chr15:78166707-78189921(-)	colony stimulating factor 2 receptor, beta 2, low-affinity (granulocyte-macrophage)	NA	NA	NA	-0.274767	0.135214	0.0421448	-0.539782	-0.00975217	0.670255	-0.323262	-0.100697	0.0202463	0.132541	13	1	0.188021	0.0960378	152.043	2.18276052372028e-26	7.26793958143869e-25	89.12	9.19117	-0.00779013	0.993784	1
102551929	75555	75555_102551929	Nscme3l	Chr19 cM	Chr19:5552795-5553815(-)	NSE3 homolog, SMC5-SMC6 complex component like	Mageb10	Chr1	MAGE family member B10	-0.215082	0.105844	0.0421467	-0.422532	-0.00763187	0.670255	-0.256925	-0.155233	0.0161213	0.114784	14	1	0.105894	0.0584648	88.7758	2.39482654254367e-13	3.27643389047042e-12	91.4187	11.6532	-0.462666	0.643604	1
299198	73736	73736_299198	Fcf1	Chr12 cM	Chr12:85017704-85030077(+)	FCF1 rRNA processing protein	Fcf1	Chr6 q31	Fcf1 rRNA-processing protein	0.0215094	0.0105852	0.0421517	0.000762725	0.0422561	0.670255	0.017147	0.0350851	0.0300982	0.186477	16	1	0	0.000471945	17.6872	0.279469	0.402269	0	1	0.577208	0.563799	1
252860	67235	67235_252860	Zkscan14	Chr5 cM	Chr5:145131756-145138678(-)	zinc finger with KRAB and SCAN domains 14	Zfp394	Chr12 p11	zinc finger protein 394	0.0455171	0.0224118	0.0422605	0.00159083	0.0894433	0.6713	0.0266107	0.054039	0.0235518	0.142	16	1	0.0023996	0.00256613	22.1388	0.104215	0.18744	36.9748	1.58667	-1.13023	0.258378	0.981828
308519	233115	233115_308519	Dpy19l3	Chr7 cM	Chr7:35384925-35453879(-)	dpy-19 like C-mannosyltransferase 3	Dpy19l3	Chr1 q21	dpy-19 like C-mannosyltransferase 3	-0.0770495	0.0379499	0.0423262	-0.15143	-0.00266919	0.671659	-0.0910834	-0.0316787	0.0190025	0.0992031	15	1	0.0128167	0.00773052	39.6921	0.0002849	0.00116985	69.5551	3.28462	-0.617148	0.537137	1
NA	238693	238693_NA	Zfp58	Chr13 cM	Chr13:67638286-67648641(-)	zinc finger protein 58	NA	NA	NA	-0.0577932	0.0284748	0.0423943	-0.113603	-0.00198368	0.672056	-0.0811312	-0.0358378	0.0108756	0.137544	14	1	0.00167402	0.00374152	15.7546	0.262637	0.383245	15.7109	1.18639	-0.384192	0.700836	1
29734	110920	110920_29734	Hspa13	Chr16 cM	Chr16:75552078-75564575(-)	heat shock protein 70 family, member 13	Hspa13	Chr11 p11	heat shock protein family A (Hsp70) member 13	0.0306444	0.0151121	0.0425804	0.00102519	0.0602637	0.672423	0.0216936	0.035457	0.0212306	0.170803	15	1	0	0.00103704	11.5153	0.645167	0.745814	0	1	-0.743739	0.457034	1
63881	107746	107746_63881	Rapgef1	Chr2 cM	Chr2:29509732-29630376(+)	Rap guanine nucleotide exchange factor (GEF) 1	Rapgef1	Chr3 p12	Rap guanine nucleotide exchange factor 1	0.0351919	0.0173559	0.0425942	0.00117506	0.0692088	0.672423	0.0252336	0.0438191	0.0127865	0.121068	15	1	0.00182233	0.00149532	30.6542	0.00619518	0.0178117	50.3712	2.01496	-0.980766	0.326708	0.98781
NA	58894	58894_NA	NA	NA	NA	NA	NA	NA	NA	0.0626881	0.0309183	0.0426075	0.00208925	0.123287	0.672423	0.0472804	0.0792423	0.0143014	0.116971	12	1	0.0034257	0.00440252	15.7135	0.152106	0.252274	35.2092	1.54343	0.00285805	0.99772	1
24929	19218	19218_24929	Ptger3	Chr3 cM	Chr3:157272459-157350392(+)	prostaglandin E receptor 3 (subtype EP3)	Ptger3	Chr2 q45	prostaglandin E receptor 3	0.0774759	0.0382212	0.0426582	0.00256376	0.152388	0.672423	0.0587122	0.0952276	0.00466156	0.19239	16	1	0.00309255	0.00689982	18.2244	0.251054	0.370857	14.0786	1.16385	-0.749876	0.45333	1
NA	13024	13024_NA	Ctla2a	Chr13 cM	Chr13:61081969-61084439(-)	cytotoxic T lymphocyte-associated protein 2 alpha	NA	NA	NA	0.089505	0.0441556	0.0426586	0.00296168	0.176048	0.672423	0.0728343	0.117361	0.000858168	0.161825	13	1	0.00790456	0.00910973	18.3045	0.106751	0.191001	36.9729	1.58662	-0.513626	0.607514	1
29613	18213	18213_29613	Ntrk3	Chr7 cM	Chr7:77825711-78228865(-)	neurotrophic tyrosine kinase, receptor, type 3	Ntrk3	Chr1 q31	neurotrophic receptor tyrosine kinase 3	-0.0589403	0.0290796	0.0426764	-0.115935	-0.00194541	0.672423	-0.0729145	-0.028787	0.0109097	0.150479	16	1	0.00691207	0.00456503	42.4672	0.000190402	0.000813107	63.9374	2.77295	-0.413117	0.679521	1
29733	13609	13609_29733	S1pr1	Chr3 cM	Chr3:115504082-115508704(-)	sphingosine-1-phosphate receptor 1	S1pr1	Chr2 q42	sphingosine-1-phosphate receptor 1	0.0365144	0.0180298	0.0428442	0.00117666	0.071852	0.674384	0.0287758	0.047059	0.0114028	0.128056	15	1	0.000975603	0.00148152	28.0625	0.0139585	0.035536	22.7717	1.29486	-2.05472	0.0399065	0.839831
NA	100503594	100503594_NA	NA	NA	NA	NA	NA	NA	NA	0.0583028	0.0287954	0.0428956	0.00186481	0.114741	0.674513	0.0368099	0.0915345	0.0170516	0.095779	12	1	0.00105048	0.00324868	10.4179	0.493235	0.612583	9.72127	1.10768	1.06112	0.288635	0.982126
297523	232334	232334_297523	Vgll4	Chr6 cM	Chr6:114837589-114946955(-)	vestigial like family member 4	Vgll4	Chr4 q42	vestigial-like family member 4	-0.0755979	0.0373829	0.0431496	-0.148867	-0.00232878	0.676582	-0.0907275	-0.0521636	0.00979697	0.0871137	16	1	0.015854	0.00805238	48.5509	2.07180261322016e-05	0.00010758	78.0973	4.56565	-0.635443	0.52514	1
24224	12043	12043_24224	Bcl2	Chr1 cM	Chr1:106465908-106642004(-)	B cell leukemia/lymphoma 2	Bcl2	Chr13 p11	BCL2, apoptosis regulator	-0.0440443	0.021794	0.0432865	-0.0867599	-0.00132881	0.676582	-0.0618241	-0.0307714	0.00999963	0.127953	16	1	0.00107847	0.00228574	17.8121	0.272671	0.394855	15.4043	1.18209	-0.294403	0.76845	1
361088	72486	72486_361088	Obi1	Chr14 cM	Chr14:104714972-104760081(-)	ORC ubiquitin ligase 1	Obi1	Chr15 q22	ORC ubiquitin ligase 1	0.0448669	0.0222019	0.0432939	0.00135209	0.0883818	0.676582	0.0234804	0.0513496	0.0236803	0.110393	16	1	0.00236704	0.00253413	23.0165	0.0837901	0.156897	37.3526	1.59624	-0.418609	0.675502	1
114108	53318	53318_114108	Pdlim3	Chr8 cM	Chr8:46338498-46372585(+)	PDZ and LIM domain 3	Pdlim3	Chr16 q11	PDZ and LIM domain 3	0.0553812	0.0274092	0.043328	0.00166018	0.109102	0.676582	0.0420293	0.0695164	0.0158329	0.197404	16	1	4.39967311758452e-06	0.00316737	24.3627	0.0591841	0.11875	0.0329858	1.00033	-0.168824	0.865935	1
501146	227154	227154_501146	Stradb	Chr1 cM	Chr1:59012681-59034281(+)	STE20-related kinase adaptor beta	Stradb	Chr9 q31	STE20 related adaptor beta	0.0665845	0.0329566	0.0433453	0.00199069	0.131178	0.676582	0.0329771	0.0766792	0.0232506	0.0807007	16	1	0.0120879	0.00615248	77.4186	2.06414284657163e-10	2.12735039537869e-09	82.768	5.80317	-0.218207	0.827268	1
501153	73884	73884_501153	Zdbf2	Chr1 cM	Chr1:63312424-63353735(+)	zinc finger, DBF-type containing 2	Zdbf2	Chr9 q32	zinc finger, DBF-type containing 2	-0.067685	0.0335099	0.0433986	-0.133363	-0.00200689	0.676582	-0.0841727	-0.0528281	0.00369797	0.146531	14	1	0.0059799	0.00544431	33.5113	0.0014272	0.00493017	50.0926	2.00371	2.36699	0.0179334	0.749931
NA	71523	71523_NA	NA	NA	NA	NA	NA	NA	NA	0.0611657	0.0302854	0.0434208	0.0018073	0.120524	0.676582	0.0414047	0.0713807	0.0178563	0.106875	12	1	0.00236742	0.0039891	14.1694	0.223759	0.339947	24.9238	1.33198	-0.324276	0.745729	1
295245	19729	19729_295245	Slc50a1	Chr3 cM	Chr3:89175553-89177877(-)	solute carrier family 50 (sugar transporter), member 1	Slc50a1	Chr2 q34	solute carrier family 50 member 1	0.031347	0.0155212	0.0434223	0.000926015	0.0617679	0.676582	0.0259058	0.051052	0.0121979	0.0918026	16	1	7.70543201600248e-05	0.00104371	12.138	0.668559	0.764841	1.70317	1.01733	1.4071	0.159397	0.958933
309108	72000	72000_309108	Lmntd2	Chr7 cM	Chr7:140789905-140793993(-)	lamin tail domain containing 2	Lmntd2	Chr1 q41	lamin tail domain containing 2	0.0296036	0.0146613	0.04347	0.000867976	0.0583393	0.676582	0.0137657	0.047157	0.00443875	0.137069	12	1	0.000349274	0.000746854	12.7703	0.308603	0.4341	15.908	1.18917	0.352944	0.72413	1
294925	72007	72007_294925	Fndc3b	Chr3 cM	Chr3:27470311-27765456(-)	fibronectin type III domain containing 3B	Fndc3b	Chr2 q24	fibronectin type III domain containing 3B	-0.0584577	0.0289534	0.0434845	-0.115205	-0.00171005	0.676582	-0.072097	-0.0346952	0.0164901	0.145537	15	1	0.00541207	0.00450543	30.9867	0.00556731	0.0162306	51.7411	2.07216	0.0971777	0.922585	1
29721	15273	15273_29721	Hivep2	Chr10 cM	Chr10:13841819-14027118(+)	human immunodeficiency virus type I enhancer binding protein 2	Hivep2	Chr1 p13	HIVEP zinc finger 2	-0.046617	0.0230946	0.0435365	-0.0918815	-0.00135246	0.676582	-0.0548117	-0.0327466	0.0164735	0.114768	14	1	0.00367517	0.00275478	35.5648	0.000692966	0.00260142	60.8969	2.55734	0.515451	0.606238	1
500564	100017	100017_500564	Ldlrap1	Chr4 cM	Chr4:134468865-134495335(-)	low density lipoprotein receptor adaptor protein 1	Ldlrap1	Chr5 q36	low density lipoprotein receptor adaptor protein 1	0.0584409	0.0289688	0.0436562	0.00166317	0.115219	0.676582	0.0562748	0.0941259	0.0100221	0.0669579	16	1	0.00147124	0.00379742	11.8382	0.691229	0.782523	11.1611	1.12563	1.50956	0.131155	0.958933
100365450	75656	75656_100365450	1700020A23Rik	Chr2 cM	Chr2:130247179-130247994(+)	RIKEN cDNA 1700020A23 gene	Tmem239	Chr3	transmembrane 239	0.0759286	0.0376391	0.0436663	0.00215733	0.1497	0.676582	0.0359219	0.110432	0.0238832	0.129488	13	1	0.00267598	0.00538487	9.54747	0.655594	0.754235	16.4891	1.19745	1.52479	0.127312	0.958933
295144	381489	381489_295144	Rxfp1	Chr3 cM	Chr3:79548918-79645187(-)	relaxin/insulin-like family peptide receptor 1	Rxfp1	Chr2 q33	relaxin family peptide receptor 1	0.0550918	0.0273109	0.0436734	0.0015635	0.10862	0.676582	0.0345161	0.0710154	0.0162403	0.125551	16	1	0.00138927	0.00317332	20.3002	0.160716	0.263376	12.6224	1.14446	1.07256	0.283467	0.981828
498153	80290	80290_498153	Gpr146	Chr5 cM	Chr5:139363452-139382170(+)	G protein-coupled receptor 146	Gpr146	Chr12 q11	G protein-coupled receptor 146	0.0629343	0.0311994	0.0436784	0.0017846	0.124084	0.676582	0.0487874	0.0761387	0.0052905	0.0979328	16	1	0.00700769	0.00535918	32.4739	0.00554626	0.0161849	53.6137	2.15581	-1.00453	0.315125	0.987337
303469	13394	13394_303469	Dlx4	Chr11 cM	Chr11:95031273-95037089(-)	distal-less homeobox 4	Dlx4	Chr10 q26	distal-less homeobox 4	0.0173359	0.00859892	0.0437947	0.000482279	0.0341894	0.67771	0.00197276	0.0183153	0.0334865	0.949823	11	1	0	0.000530534	7.75157	0.653088	0.752075	0	1	-1.30035	0.19348	0.969803
84484	54403	54403_84484	Slc4a4	Chr5 cM	Chr5:89034345-89387512(+)	solute carrier family 4 (anion exchanger), member 4	Slc4a4	Chr14 p22	solute carrier family 4 member 4	-0.0646625	0.0320905	0.0439039	-0.127559	-0.00176636	0.67848	-0.0733898	-0.0557751	0.000335891	0.0976183	15	1	0.00790684	0.00534411	33.0503	0.0028333	0.00900127	66.1411	2.95343	1.28223	0.199761	0.972308
64001	109672	109672_64001	Cyb5a	Chr18 cM	Chr18:84869463-84897996(+)	cytochrome b5 type A (microsomal)	Cyb5a	Chr18 q12.3	cytochrome b5 type A	0.0298517	0.0148192	0.0439679	0.000806642	0.0588967	0.67848	0.0180917	0.0350664	0.0234654	0.128658	15	1	0.000535514	0.00102283	14.4856	0.414193	0.538942	17.9696	1.21906	-0.154353	0.877331	1
688407	79565	79565_688407	Mettl27	Chr5 cM	Chr5:134961222-134971491(+)	methyltransferase like 27	Mettl27	Chr12 q12	methyltransferase like 27	0.0779975	0.0387289	0.0440161	0.00209033	0.153905	0.67848	0.0589038	0.0987779	0.0046188	0.0996975	16	1	0.014285	0.0084355	48.1649	2.39194680031595e-05	0.000122571	69.9481	3.32758	-1.17767	0.238927	0.980873
362946	223665	223665_362946	C030006K11Rik	Chr15 cM	Chr15:76605665-76608045(-)	RIKEN cDNA C030006K11 gene	C7h8orf82	Chr7 q34	similar to human chromosome 8 open reading frame 82	-0.0349777	0.0173683	0.0440215	-0.069019	-0.000936537	0.67848	-0.0408385	-0.0290429	0.0209556	0.104819	16	1	0	0.00132665	9.78727	0.832904	0.89308	0	1	0.448973	0.653451	1
367994	69665	69665_367994	Upk3bl	Chr5 cM	Chr5:136083346-136093180(+)	uroplakin 3B-like	Upk3bl1	Chr12 q12	uroplakin 3B like 1	0.0435704	0.0216392	0.0440622	0.00115844	0.0859824	0.67848	0.0379592	0.0462996	0.0341226	0.379537	13	1	4.88901664415394e-07	0.00335088	9.1376	0.691135	0.782523	0.00290053	1.00003	0.529788	0.596259	1
362848	378460	378460_362848	Pram1	Chr17 cM	Chr17:33857030-33864680(+)	PML-RAR alpha-regulated adaptor molecule 1	Pram1	Chr7 q13	PML-RARA regulated adaptor molecule 1	-0.1222	0.0607052	0.0441135	-0.24118	-0.00322023	0.678599	-0.153431	-0.067511	0.011234	0.171687	14	1	0.0274146	0.0184457	53.3706	7.78887311559158e-07	5.15169820714192e-06	74.3797	3.90315	-0.0210383	0.983215	1
298443	68276	68276_298443	Toe1	Chr4 cM	Chr4:116661199-116664785(-)	target of EGR1, member 1 (nuclear)	Toe1	Chr5 q35	target of EGR1, exonuclease	0.0295199	0.0146837	0.0443905	0.000740366	0.0582994	0.681546	0.0250011	0.0440677	0.0146564	0.0963355	16	1	0	0.000875948	13.2049	0.586476	0.695461	0	1	0.981758	0.326219	0.98781
171374	11947	11947_171374	Atp5f1b	Chr10 cM	Chr10:127919176-127926257(+)	ATP synthase F1 subunit beta	Atp5f1b	Chr7 q11	ATP synthase F1 subunit beta	0.0332199	0.0165276	0.0444349	0.000826392	0.0656134	0.681546	0.00612101	0.0414187	0.0143634	0.540608	14	1	0.00164045	0.00135041	25.8691	0.0177017	0.0434814	53.6357	2.15683	2.355	0.0185227	0.749931
296152	241636	241636_296152	Tgm6	Chr2 cM	Chr2:129954336-129996152(+)	transglutaminase 6	Tgm6	Chr3 q36	transglutaminase 6	0.0502965	0.0250317	0.0445044	0.0012352	0.0993578	0.681546	0.0411154	0.0781366	0.00217073	0.131377	12	1	0.00127051	0.00230852	11.9509	0.367346	0.495272	19.9404	1.24907	1.08385	0.278429	0.981828
315170	73826	73826_315170	Poldip3	Chr15 cM	Chr15:83010177-83033585(-)	polymerase (DNA-directed), delta interacting protein 3	Poldip3	Chr7 q34	DNA polymerase delta interacting protein 3	0.0307497	0.0153114	0.0446125	0.00073993	0.0607595	0.681546	0.0178902	0.0366686	0.0156234	0.0912465	16	1	0.00161819	0.001221	33.7721	0.00366529	0.0113101	53.3193	2.14221	-0.0204806	0.98366	1
303399	21387	21387_303399	Tbx4	Chr11 cM	Chr11:85777248-85806923(+)	T-box 4	Tbx4	Chr10 q26	T-box transcription factor 4	0.0515138	0.0256559	0.0446568	0.00122914	0.101799	0.681546	0.0436169	0.072936	0.0365974	0.103264	13	1	8.01599573845003e-06	0.00276166	11.1036	0.520064	0.637019	0.0637046	1.00064	0.376283	0.706706	1
58979	14708	14708_58979	Gng7	Chr10 cM	Chr10:80784463-80850742(-)	guanine nucleotide binding protein (G protein), gamma 7	Gng7	Chr7 q11	G protein subunit gamma 7	-0.117699	0.0586219	0.0446679	-0.232596	-0.00280241	0.681546	-0.13873	-0.0900848	0.018537	0.10963	16	1	0.0360228	0.0186861	76.2019	3.43189028718529e-10	3.44804296229584e-09	84.3587	6.39332	0.291218	0.770884	1
305705	218763	218763_305705	Lrrc3b	Chr14 cM	Chr14:7030776-7112248(+)	leucine rich repeat containing 3B	Lrrc3b	Chr15 p16	leucine rich repeat containing 3B	0.0925123	0.0460815	0.0446878	0.00219427	0.18283	0.681546	0.0627036	0.104002	0.000289835	0.0856526	15	1	0.0221715	0.0117534	77.712	7.50013903280449e-11	8.1389043557237e-10	81.9654	5.5449	-1.05968	0.289292	0.982126
308578	11771	11771_308578	Ap2a1	Chr7 cM	Chr7:44549797-44578914(-)	adaptor-related protein complex 2, alpha 1 subunit	Ap2a1	Chr1 q22	adaptor related protein complex 2 subunit alpha 1	0.0222639	0.0110901	0.0446911	0.000527742	0.0440002	0.681546	0.0160254	0.0275049	0.0171112	0.186613	16	1	1.80027660992048e-06	0.00054832	15.7945	0.395836	0.521501	0.0855162	1.00086	-1.16686	0.243269	0.981828
688905	382793	382793_688905	Mtx3	Chr13 cM	Chr13:92981268-92994738(+)	metaxin 3	Mtx3	Chr2 q12	metaxin 3	-0.0431554	0.0215005	0.0447306	-0.0852957	-0.00101514	0.681546	-0.0542346	-0.0304901	0.00170837	0.112613	14	1	0.00217006	0.00229747	19.5229	0.107761	0.192154	38.3333	1.62162	0.458181	0.646822	1
294010	54130	54130_294010	Actr1a	Chr19 cM	Chr19:46365252-46384180(-)	ARP1 actin-related protein 1A, centractin alpha	Actr1a	Chr1 q54	actin related protein 1A	0.0215302	0.0107293	0.0447843	0.000501173	0.0425592	0.681546	0.0154019	0.0279763	0.0276776	0.164268	16	1	0	0.00053112	12.9548	0.605793	0.712385	0	1	0.744377	0.456649	1
NA	114643	114643_NA	Oas1c	Chr5 cM	Chr5:120938259-120950579(-)	2'-5' oligoadenylate synthetase 1C	NA	NA	NA	0.182286	0.0908408	0.0447862	0.00424166	0.360331	0.681546	0.111467	0.223275	0.00950381	0.103949	13	1	0.070864	0.0424096	86.9573	1.91134288501393e-13	2.64046597315355e-12	81.834	5.5048	-1.45349	0.146089	0.958933
686581	194597	194597_686581	Tmprss11a	Chr5 cM	Chr5:86558269-86616849(-)	transmembrane protease, serine 11a	Tmprss11a	Chr14	transmembrane serine protease 11A	-0.03815	0.0190195	0.0448737	-0.0754275	-0.000872468	0.682212	-0.0511403	-0.033163	0.0299368	0.212819	11	1	0	0.00213008	9.21602	0.511733	0.629225	0	1	-0.773959	0.438955	0.99819
313519	77110	77110_313519	Gpbp1l1	Chr4 cM	Chr4:116414855-116451079(+)	GC-rich promoter binding protein 1-like 1	Gpbp1l1	Chr5 q35	GC-rich promoter binding protein 1-like 1	0.0297935	0.0148616	0.0449909	0.000665432	0.0589216	0.682765	0.0240011	0.0366071	0.0180004	0.120353	16	1	0	0.00107783	11.9812	0.680454	0.773753	0	1	-0.564795	0.572213	1
315023	69906	69906_315023	Slc25a32	Chr15 cM	Chr15:38954626-38976111(-)	solute carrier family 25, member 32	Slc25a32	Chr7 q31	solute carrier family 25 member 32	0.0416256	0.0207643	0.0449978	0.0009284	0.0823229	0.682765	0.0323798	0.0491236	0.0149491	0.10897	16	1	0.00156985	0.00219919	20.5705	0.151124	0.251178	24.9092	1.33172	-0.491561	0.62303	1
304342	22697	22697_304342	Zscan21	Chr5 cM	Chr5:138115165-138132527(+)	zinc finger and SCAN domain containing 21	Zscan21	Chr12 q11	zinc finger and SCAN domain containing 21	0.0584458	0.0291629	0.0450577	0.00128757	0.115604	0.683011	0.0393936	0.0688638	0.0226233	0.105021	16	1	0.00781418	0.00469409	47.4547	3.1126689921263e-05	0.000156102	71.6606	3.52866	0.969816	0.332138	0.98781
314013	217449	217449_314013	Trappc12	Chr12 cM	Chr12:28740627-28800471(-)	trafficking protein particle complex 12	Trappc12	Chr6 q16	trafficking protein particle complex subunit 12	0.0287772	0.0143719	0.0452501	0.000608769	0.0569457	0.684651	0.0208589	0.0364978	0.0194058	0.117255	15	1	0.000389326	0.000950532	16.6152	0.277262	0.400053	13.1578	1.15151	-1.23532	0.216712	0.977001
296580	227634	227634_296580	Camsap1	Chr2 cM	Chr2:25816850-25873294(-)	calmodulin regulated spectrin-associated protein 1	Camsap1	Chr3 p13	calmodulin regulated spectrin-associated protein 1	0.0208476	0.0104122	0.0452608	0.000440005	0.0412553	0.684651	0.0151599	0.0250898	0.018088	0.159476	15	1	0	0.000488642	13.0579	0.521973	0.638805	0	1	-0.65831	0.510339	1
293545	209776	209776_293545	Gpr139	Chr7 cM	Chr7:118739970-118783761(-)	G protein-coupled receptor 139	Gpr139	Chr1 q35	G protein-coupled receptor 139	0.098539	0.0492763	0.04553	0.00195926	0.195119	0.684651	0.0669077	0.202276	0.0243461	0.0884494	14	1	0.0119176	0.010334	48.7667	4.84554511072824e-06	2.82062493315197e-05	67.8729	3.11264	3.04362	0.00233746	0.448585
29132	27222	27222_29132	Atp1a4	Chr1 cM	Chr1:172051080-172085981(-)	ATPase, Na+/K+ transporting, alpha 4 polypeptide	Atp1a4	Chr13 q24	ATPase Na+/K+ transporting subunit alpha 4	0.0391827	0.019594	0.0455302	0.000779045	0.0775863	0.684651	0.0372626	0.0520039	0.040303	0.269587	11	1	0	0.00273538	8.65847	0.564793	0.676753	0	1	0.966201	0.333943	0.98781
498257	329274	329274_498257	Fam163a	Chr1 cM	Chr1:155951712-156032596(-)	family with sequence similarity 163, member A	Fam163a	Chr13 q22	family with sequence similarity 163, member A	-0.144941	0.0725026	0.0455963	-0.287043	-0.00283832	0.684651	-0.166119	-0.0576106	0.0276269	0.0707016	16	1	0.0602042	0.0297312	297.156	2.17932216587176e-54	2.21963250397252e-52	88.6429	8.80508	0.71925	0.471987	1
305343	71521	71521_305343	Pds5a	Chr5 cM	Chr5:65763062-65855579(-)	PDS5 cohesin associated factor A	Pds5a	Chr14 p11	PDS5 cohesin associated factor A	-0.0263702	0.013191	0.0455966	-0.0522239	-0.00051636	0.684651	-0.0336582	-0.0217002	0.0120002	0.149449	15	1	0	0.000768947	15.9517	0.316331	0.442472	0	1	0.560813	0.574925	1
751812	19428	19428_751812	Rasl2-9	Chr7 cM	Chr7:5127941-5128949(-)	RAS-like, family 2, locus 9	Rasl2-9	Chr1 q12	RAS-like, family 2, locus 9	-0.042228	0.0211291	0.0456549	-0.0836402	-0.000815711	0.684651	-0.0509744	-0.0325992	0.0368272	0.146408	12	1	8.90831201175262e-06	0.00156221	15.7214	0.151795	0.252016	0.123828	1.00124	1.58945	0.111958	0.942624
691631	217893	217893_691631	Pacs2	Chr12 cM	Chr12:112978128-113038021(+)	phosphofurin acidic cluster sorting protein 2	Pacs2	Chr6 q32	phosphofurin acidic cluster sorting protein 2	0.072107	0.0360799	0.0456587	0.00139165	0.142822	0.684651	0.0423971	0.0909623	0.0113324	0.160041	15	1	0.00916906	0.00662287	33.945	0.00210096	0.00693775	61.3798	2.58932	0.236905	0.81273	1
NA	320268	320268_NA	NA	NA	NA	NA	NA	NA	NA	-0.0415127	0.0207746	0.0456903	-0.0822301	-0.000795229	0.684651	-0.0528613	-0.0274322	0.0102572	0.214476	12	1	0.0010954	0.0018987	11.4173	0.408998	0.534189	23.1164	1.30067	-0.070418	0.943861	1
364032	67292	67292_364032	Pigc	Chr1 cM	Chr1:161796755-161801004(+)	phosphatidylinositol glycan anchor biosynthesis, class C	Pigc	Chr13 q22	phosphatidylinositol glycan anchor biosynthesis, class C	0.0268046	0.0134146	0.0456991	0.000512407	0.0530967	0.684651	0.0168614	0.0343008	0.0120194	0.414566	16	1	0	0.000770665	17.965	0.264508	0.385547	0	1	-1.07345	0.283068	0.981828
290549	80795	80795_290549	Selenok	Chr14 cM	Chr14:29690337-29697031(+)	selenoprotein K	Selenok	Chr16 p16	selenoprotein K	0.0395083	0.0197732	0.0457092	0.000753463	0.078263	0.684651	0.0198057	0.0514662	0.00807311	0.23467	15	1	0.00228875	0.00202825	27.7668	0.0152762	0.0383271	47.1768	1.89311	1.1605	0.245847	0.981828
619580	55936	55936_619580	Ctps2	ChrX cM	ChrX:161684234-161815504(+)	cytidine 5'-triphosphate synthase 2	Ctps2	ChrX q14	CTP synthase 2	-0.0692874	0.0346797	0.0457247	-0.137258	-0.00131651	0.684651	-0.0780196	-0.0274813	0.0263266	0.0949161	16	1	0.0133881	0.00685105	56.2061	1.11842418402397e-06	7.24673765473829e-06	80.343	5.08724	-0.659874	0.509334	1
81518	17261	17261_81518	Mef2d	Chr3 cM	Chr3:88049679-88079393(+)	myocyte enhancer factor 2D	Mef2d	Chr2 q34	myocyte enhancer factor 2D	0.0846223	0.0423575	0.0457372	0.0016031	0.167642	0.684651	0.0489942	0.0969073	0.0262847	0.0985807	16	1	0.0227201	0.0102502	162.89	6.50152313354329e-27	2.21691980284475e-25	91.7374	12.1027	-0.452165	0.65115	1
310682	18632	18632_310682	Pex11b	Chr3 cM	Chr3:96542692-96552682(+)	peroxisomal biogenesis factor 11 beta	Pex11b	Chr2 q34	peroxisomal biogenesis factor 11 beta	0.0610566	0.0305777	0.04585	0.0011255	0.120988	0.685002	0.0188237	0.0669927	0.0366106	0.133496	16	1	0.0102191	0.00530343	51.7123	6.30163751760213e-06	3.59437838348441e-05	78.4739	4.64552	0.537093	0.591203	1
309674	18114	18114_309674	Rrp1	Chr10 cM	Chr10:78236218-78248877(-)	ribosomal RNA processing 1	Rrp1	Chr20 p12	ribosomal RNA processing 1	0.033595	0.0168275	0.0458872	0.000613618	0.0665764	0.685002	0.0138226	0.039394	0.0311111	0.207617	16	1	0.00185973	0.00147814	26.702	0.0312602	0.0699193	51.7973	2.07457	0.279017	0.780232	1
304498	269701	269701_304498	Cfap251	Chr5 cM	Chr5:123390196-123465547(+)	cilia and flagella associated protein 251	Cfap251	Chr12 q16	cilia and flagella associated protein 251	0.108095	0.0541522	0.0459198	0.00195846	0.214231	0.685002	0.0543097	0.12766	0.0260927	0.14464	14	1	0.0221298	0.0150163	39.9403	0.000141329	0.000622479	66.9664	3.02722	-0.665136	0.505963	1
363522	69537	69537_363522	Dnase1l1	ChrX cM	ChrX:73316823-73325939(-)	deoxyribonuclease 1-like 1	Dnase1l1	ChrX	deoxyribonuclease 1-like 1	0.092467	0.0463267	0.0459364	0.00166836	0.183266	0.685002	0.0510072	0.110316	0.0182324	0.1627	16	1	0.0181897	0.0112972	41.5388	0.000264556	0.00109439	75.033	4.00528	1.32688	0.18455	0.965482
56780	56318	56318_56780	Acp3	Chr9 cM	Chr9:104165439-104214921(-)	acid phosphatase 3	Acp3	Chr8 q32	acid phosphatase 3	0.0355387	0.0178094	0.0459884	0.000632868	0.0704445	0.685057	0.0303569	0.0582449	0.0211275	0.102161	13	1	0	0.00118502	7.58368	0.81676	0.881106	0	1	1.72557	0.0844243	0.923673
362533	21885	21885_362533	Tle1	Chr4 cM	Chr4:72036042-72119130(-)	transducin-like enhancer of split 1	Tle1	Chr5 q31	TLE family member 1, transcriptional corepressor	-0.0562193	0.0281782	0.046028	-0.111447	-0.000991098	0.685057	-0.071162	-0.0433273	0.0017086	0.111898	16	1	0.00688345	0.00432245	37.8372	0.000953628	0.00345751	68.9217	3.21768	-0.166278	0.867938	1
363275	26987	26987_363275	Eif4e2	Chr1 cM	Chr1:87141636-87168210(+)	eukaryotic translation initiation factor 4E member 2	Eif4e2	Chr9 q35	eukaryotic translation initiation factor 4E family member 2	0.0272182	0.0136478	0.0461165	0.000468953	0.0539674	0.68572	0.0197017	0.0393454	0.00747289	0.143972	16	1	0.000148817	0.000891623	12.9759	0.604157	0.711071	4.92814	1.05184	1.38763	0.165249	0.958933
100362321	102032	102032_100362321	Smim19	Chr8 cM	Chr8:22952630-22966850(-)	small integral membrane protein 19	Smim19	Chr16	small integral membrane protein 19	0.0532265	0.0267057	0.046253	0.000884301	0.105569	0.686666	0.0402709	0.0648719	0.01105	0.120339	15	1	0.00600835	0.00385672	49.4506	7.54464425799097e-06	4.24127674863901e-05	67.896	3.11488	-0.748186	0.454348	1
54276	18013	18013_54276	Neurod2	Chr11 cM	Chr11:98216241-98220471(-)	neurogenic differentiation 2	Neurod2	Chr10 q31	neuronal differentiation 2	0.0655258	0.0328893	0.0463365	0.001064	0.129988	0.686666	0.0514575	0.0790846	0.0130952	0.125177	15	1	0.00942165	0.00572643	59.3535	1.52268228496644e-07	1.10878308629122e-06	73.7793	3.81379	-3.43085	0.000601702	0.284131
81514	16981	16981_81514	Lrrn3	Chr12 cM	Chr12:41501667-41536056(-)	leucine rich repeat protein 3, neuronal	Lrrn3	Chr6 q21	leucine rich repeat neuronal 3	0.0702178	0.035245	0.0463405	0.00113892	0.139297	0.686666	0.0521467	0.0836051	0.0146387	0.103794	15	1	0.0128909	0.00691612	49.5643	7.22181895178001e-06	4.07154865143227e-05	77.9257	4.53015	3.48659	0.000489214	0.262876
NA	668171	668171_NA	NA	NA	NA	NA	NA	NA	NA	-0.0734304	0.0368776	0.0464596	-0.145709	-0.00115169	0.686666	-0.0914914	-0.0296945	0.0228435	0.222562	13	1	0.00686065	0.00657559	22.3173	0.0341142	0.0753724	51.4074	2.05793	-0.225121	0.821885	1
297357	12386	12386_297357	Ctnna2	Chr6 cM	Chr6:76858620-77956682(-)	catenin alpha 2	Ctnna2	Chr4 q33	catenin alpha 2	0.0411099	0.0206471	0.0464728	0.00064233	0.0815776	0.686666	0.0289624	0.0565375	0.00162284	0.11124	15	1	0.00327564	0.00222339	41.5058	0.000148035	0.000648169	63.7521	2.75878	-1.10036	0.271175	0.981828
361791	106582	106582_361791	Nrm	Chr17 cM	Chr17:36172210-36176294(+)	nurim (nuclear envelope membrane protein)	Nrm	Chr20 p12	nurim	0.0752112	0.0377744	0.0464742	0.00117465	0.149248	0.686666	0.0402837	0.103783	0.00691065	0.248467	16	1	0.00637992	0.00711154	24.5741	0.0559634	0.11333	36.3355	1.57073	0.233748	0.815181	1
295586	26372	26372_295586	Clcn6	Chr4 cM	Chr4:148088716-148123270(-)	chloride channel, voltage-sensitive 6	Clcn6	Chr5 q36	chloride voltage-gated channel 6	0.0296772	0.0149076	0.0465082	0.000458962	0.0588955	0.686666	0.0199743	0.0383477	0.0101447	0.154608	15	1	0.000510277	0.00107165	13.3826	0.496645	0.615739	16.1841	1.19309	2.15135	0.0314485	0.799085
297942	66625	66625_297942	Pnisr	Chr4 cM	Chr4:21847583-21876475(+)	PNN interacting serine/arginine-rich	Pnisr	Chr5 q21	PNN interacting serine and arginine rich protein	-0.0627998	0.031551	0.0465441	-0.124639	-0.000961096	0.686666	-0.0732224	-0.0421291	0.0220411	0.138411	14	1	0.00552809	0.00475959	26.1032	0.0164667	0.0409643	53.6906	2.15939	1.06807	0.285488	0.981828
29711	12040	12040_29711	Bckdhb	Chr9 cM	Chr9:83807198-84006293(+)	branched chain ketoacid dehydrogenase E1, beta polypeptide	Bckdhb	Chr8 q31	branched chain keto acid dehydrogenase E1 subunit beta	-0.0484022	0.0243211	0.0465767	-0.0960707	-0.000733642	0.686666	-0.0577768	-0.0307735	0.0146577	0.0883154	16	1	0.00478975	0.00328409	35.235	0.00227642	0.00743523	61.2339	2.57957	1.04109	0.297831	0.983818
689656	69885	69885_689656	Aunip	Chr4 cM	Chr4:134238310-134251233(+)	aurora kinase A and ninein interacting protein	Aunip	Chr5 q36	aurora kinase A and ninein interacting protein	-0.0548346	0.0275844	0.0468245	-0.108899	-0.000770161	0.688581	-0.0822973	-0.0299116	0.00474209	0.17167	12	1	0.0014128	0.00270456	16.0836	0.138055	0.234067	18.3458	1.22468	-1.26253	0.20676	0.97533
361087	105439	105439_361087	Slain1	Chr14 cM	Chr14:103887664-103942343(+)	SLAIN motif family, member 1	Slain1	Chr15 q21	SLAIN motif family, member 1	0.0485559	0.0244268	0.0468323	0.000680287	0.0964316	0.688581	0.0347644	0.064427	0.00547097	0.137665	15	1	0.00253844	0.00293546	18.7646	0.174139	0.280331	32.4196	1.47972	0.212438	0.831765	1
686254	57390	57390_686254	Psors1c2	Chr17 cM	Chr17:35844098-35845544(+)	psoriasis susceptibility 1 candidate 2 (human)	Psors1c2	Chr20	psoriasis susceptibility 1 candidate 2	0.0442429	0.0222578	0.0468392	0.000618478	0.0878674	0.688581	0.0334248	0.0734877	0.0445464	0.260474	12	1	0.000332892	0.00157703	11.6742	0.388621	0.515097	4.69886	1.04931	-0.339967	0.733881	1
361016	74430	74430_361016	Cfap20dc	Chr14 cM	Chr14:13803533-14038581(+)	CFAP20 domain containing	Cfap20dc	Chr15 p14	CFAP20 domain containing	0.0926659	0.0466282	0.0468853	0.00127627	0.184056	0.688608	0.0623272	0.110587	0.0173064	0.110613	16	1	0.0243552	0.0123748	88.757	1.69074338894424e-12	2.12989929102006e-11	80.5221	5.13402	-0.418959	0.675246	1
25582	11604	11604_25582	Agrp	Chr8 cM	Chr8:106293327-106306477(-)	agouti related neuropeptide	Agrp	Chr19	agouti related neuropeptide	0.0450569	0.0226835	0.0469968	0.000598046	0.0895157	0.689362	0.0219505	0.0524286	0.0308274	0.516052	14	1	7.69711010748369e-08	0.00212443	28.7513	0.00709871	0.0200324	0.000758122	1.00001	-1.32159	0.186306	0.968426
85490	12831	12831_85490	Col5a1	Chr2 cM	Chr2:27776437-27929526(+)	collagen, type V, alpha 1	Col5a1	Chr3 p12	collagen type V alpha 1 chain	0.0456457	0.0229829	0.0470251	0.000600093	0.0906914	0.689362	0.0287863	0.053607	0.0210899	0.442362	16	1	2.56183146879928e-07	0.00226368	23.9548	0.0658648	0.129445	0.0024226	1.00002	-1.96718	0.0491619	0.85508
116697	54196	54196_116697	Pabpn1	Chr14 cM	Chr14:55131600-55136384(+)	poly(A) binding protein, nuclear 1	Pabpn1	Chr15 p13	poly(A) binding protein, nuclear 1	-0.052726	0.026562	0.0471427	-0.104787	-0.000665421	0.689934	-0.0646249	-0.038747	0.0101731	0.118686	16	1	0.00527802	0.00372268	32.5116	0.00548059	0.0160383	60.5701	2.53615	0.247457	0.804554	1
308622	378431	378431_308622	Txlnb	Chr10 cM	Chr10:17671974-17721413(+)	taxilin beta	Txlnb	Chr1 p12	taxilin beta	-0.065529	0.0330173	0.0471794	-0.130242	-0.000816273	0.689934	-0.0959793	-0.0295923	0.00696181	0.255639	16	1	0.00302073	0.00498374	15.892	0.389268	0.51555	21.0834	1.26716	-0.862443	0.388444	0.995714
298366	230603	230603_298366	Ttc39a	Chr4 cM	Chr4:109263820-109301942(+)	tetratricopeptide repeat domain 39A	Ttc39a	Chr5 q35	tetratricopeptide repeat domain 39A	0.0459271	0.0231425	0.0471969	0.000568496	0.0912856	0.689934	0.0422675	0.0537583	0.0248642	0.253889	15	1	0	0.00268248	7.67633	0.905498	0.945292	0	1	NA	NA	NA
300191	67739	67739_300191	Slc48a1	Chr15 cM	Chr15:97682246-97690573(+)	solute carrier family 48 (heme transporter), member 1	Slc48a1	Chr7 q36	solute carrier family 48 member 1	0.0495259	0.0249672	0.0472959	0.000591143	0.0984608	0.690733	0.0460269	0.0572091	0.0265622	0.0791324	16	1	0.00529738	0.00333914	54.2013	2.43092761301909e-06	1.48786900996373e-05	69.4546	3.27382	0.189034	0.850066	1
NA	56505	56505_NA	Ruvbl1	Chr6 cM	Chr6:88442391-88474548(+)	RuvB-like AAA ATPase 1	NA	NA	NA	0.0248388	0.0125271	0.0473897	0.000286073	0.0493915	0.691058	0.0204981	0.0303889	0.0207942	0.146941	13	1	2.02809406505299e-06	0.00071026	13.7784	0.315081	0.441142	0.0746141	1.00075	0.538504	0.590229	1
309010	207352	207352_309010	Sec23ip	Chr7 cM	Chr7:128346667-128386560(+)	Sec23 interacting protein	Sec23ip	Chr1 q37	SEC23 interacting protein	-0.0338691	0.0170828	0.0474069	-0.0673507	-0.000387488	0.691058	-0.0410429	-0.0191007	0.00599828	0.0946094	16	1	0.00164506	0.00155428	23.0919	0.0822084	0.154493	42.2382	1.73125	-0.287432	0.773781	1
192645	22378	22378_192645	Wbp2	Chr11 cM	Chr11:115969399-115977821(-)	WW domain binding protein 2	Wbp2	Chr10 q32.1	WW domain binding protein 2	0.0332009	0.0167582	0.0475717	0.000355455	0.0660463	0.692232	0.0249585	0.0432015	0.00129738	0.121765	16	1	0.00166416	0.00144734	24.746	0.0534598	0.109269	45.3485	1.82978	-0.195336	0.84513	1
296360	78928	78928_296360	Pigt	Chr2 cM	Chr2:164339461-164350221(+)	phosphatidylinositol glycan anchor biosynthesis, class T	Pigt	Chr3 q42	phosphatidylinositol glycan anchor biosynthesis, class T	0.0270789	0.0136684	0.0475763	0.000289359	0.0538684	0.692232	0.0203583	0.0316169	0.0230837	0.141839	16	1	3.04949192763083e-06	0.000856637	17.5346	0.287921	0.412075	0.0963248	1.00096	-1.07114	0.284107	0.981828
297522	110379	110379_297522	Sec13	Chr6 cM	Chr6:113705013-113717642(-)	SEC13 homolog, nuclear pore and COPII coat complex component	Sec13	Chr4 q42	SEC13 homolog, nuclear pore and COPII coat complex component	0.0237821	0.0120143	0.0477621	0.000234464	0.0473297	0.694131	0.0200497	0.027438	0.0254389	0.130408	15	1	0	0.000657584	6.71295	0.945211	0.972612	0	1	0.156101	0.875953	1
291906	14339	14339_291906	Aktip	Chr8 cM	Chr8:91834267-91862122(-)	AKT interacting protein	Aktip	Chr19 p11	AKT interacting protein	0.0484628	0.0244939	0.0478647	0.000455668	0.09647	0.694131	0.0254654	0.0537933	0.035659	0.0944906	16	1	0.00575523	0.00329537	63.6666	5.84457748332673e-08	4.53791982674043e-07	71.8164	3.54816	-1.38277	0.166734	0.958933
286922	60527	60527_286922	Fads3	Chr19 cM	Chr19:10018933-10037474(+)	fatty acid desaturase 3	Fads3	Chr1 q43	fatty acid desaturase 3	0.0434424	0.0219684	0.0479856	0.000385148	0.0864997	0.694131	0.0204727	0.0558806	0.0159079	0.253766	15	1	0.00238841	0.00238935	27.0854	0.0187673	0.0457383	42.7741	1.74746	NA	NA	NA
304850	19821	19821_304850	Rnf2	Chr1 cM	Chr1:151345149-151376747(-)	ring finger protein 2	Rnf2	Chr13 q21	ring finger protein 2	0.0355924	0.017999	0.0479895	0.000314934	0.0708699	0.694131	0.0234505	0.043004	0.0124101	0.150543	14	1	0.000633281	0.00151742	13.7354	0.392737	0.518576	14.5808	1.1707	-0.284814	0.775786	1
363143	14685	14685_363143	Gnat1	Chr9 cM	Chr9:107551636-107556833(-)	G protein subunit alpha transducin 1	Gnat1	Chr8 q32	G protein subunit alpha transducin 1	0.0302593	0.0153023	0.0479932	0.000267245	0.0602513	0.694131	0.0281835	0.0329792	0.0406308	0.120409	15	1	7.81461678809883e-07	0.000804861	12.3948	0.574627	0.685112	0.0163999	1.00016	0.0183533	0.985357	1
295263	213054	213054_295263	Gabpb2	Chr3 cM	Chr3:95089077-95125227(-)	GA repeat binding protein, beta 2	Gabpb2	Chr2 q34	GA binding protein transcription factor subunit beta 2	-0.0536065	0.0271107	0.0480057	-0.106742	-0.000470486	0.694131	-0.0647439	-0.0186129	0.0299827	0.304893	14	1	0.00355004	0.00359408	21.1759	0.0695216	0.135217	42.4181	1.73666	0.431805	0.665883	1
65171	56807	56807_65171	Scamp5	Chr9 cM	Chr9:57348610-57375343(-)	secretory carrier membrane protein 5	Scamp5	Chr8 q24	secretory carrier membrane protein 5	0.020991	0.0106165	0.0480185	0.000183033	0.041799	0.694131	0.0172185	0.0260928	0.023426	0.127786	15	1	0	0.000494303	11.7264	0.628262	0.731158	0	1	1.92985	0.0536258	0.859425
NA	67672	67672_NA	NA	NA	NA	NA	NA	NA	NA	0.103516	0.0524004	0.0482138	0.000812981	0.206219	0.694407	0.0652963	0.137103	0.0124541	0.164694	13	1	0.0117603	0.0126687	23.2328	0.0258133	0.0596542	43.3626	1.76562	1.49249	0.13557	0.958933
679578	52662	52662_679578	Ldlrad4	Chr18 cM	Chr18:68065345-68393621(+)	low density lipoprotein receptor class A domain containing 4	Ldlrad4	Chr18 q12.1	low density lipoprotein receptor class A domain containing 4	-0.0338337	0.0171277	0.0482253	-0.0674033	-0.000263999	0.694407	-0.042495	-0.0232239	0.0101589	0.130823	15	1	0.000833112	0.00141256	15.6208	0.337076	0.46418	20.5004	1.25787	-1.15485	0.248152	0.981828
81662	14672	14672_81662	Gna11	Chr10 cM	Chr10:81364558-81380996(-)	guanine nucleotide binding protein, alpha 11	Gna11	Chr7 q11	G protein subunit alpha 11	0.0301585	0.0152724	0.0483022	0.00022506	0.0600919	0.694407	0.0226713	0.0382078	0.018825	0.141783	15	1	0.000938039	0.00111218	18.3571	0.190999	0.301187	32.0632	1.47196	-1.41088	0.158279	0.958933
363498	12069	12069_363498	Bex2	ChrX cM	ChrX:134967314-134968985(-)	brain expressed X-linked 2	Bex2	ChrX q32	brain expressed X-linked 2	0.0201482	0.0102049	0.0483415	0.000146852	0.0401495	0.694407	0.0165659	0.0253414	0.0173484	0.230641	15	1	6.20238103089538e-06	0.00044676	13.9663	0.452222	0.575383	0.304039	1.00305	0.525823	0.599011	1
313837	70536	70536_313837	Qpct	Chr17 cM	Chr17:79359335-79397807(+)	glutaminyl-peptide cyclotransferase (glutaminyl cyclase)	Qpct	Chr6 q12	glutaminyl-peptide cyclotransferase	0.0688489	0.0348723	0.0483461	0.000500395	0.137197	0.694407	0.041486	0.0870475	0.00931304	0.184913	15	1	0.00679569	0.00625396	29.9654	0.00771604	0.0215097	47.6003	1.90841	3.86876	0.000109392	0.119432
60331	110616	110616_60331	Atxn3	Chr12 cM	Chr12:101885160-101924505(-)	ataxin 3	Atxn3	Chr6 q32	ataxin 3	-0.0319443	0.016183	0.0483884	-0.0636623	-0.000226201	0.694407	-0.0382917	-0.0200981	0.020736	0.31572	16	1	0	0.00119475	12.1236	0.669653	0.765886	0	1	1.81771	0.0691085	0.899681
NA	22635	22635_NA	Zan	Chr5 cM	Chr5:137376899-137475326(-)	zonadhesin	NA	NA	NA	0.0397044	0.0201157	0.0484047	0.000278283	0.0791305	0.694407	0.0334453	0.0552657	0.0316372	0.144751	13	1	0	0.00221337	7.09473	0.85129	0.905962	0	1	0.48753	0.625883	1
361282	67448	67448_361282	Plxdc2	Chr2 cM	Chr2:16361115-16760650(+)	plexin domain containing 2	Plxdc2	Chr17 q12.3	plexin domain containing 2	-0.0324606	0.0164485	0.0484419	-0.064699	-0.000222178	0.694407	-0.0405407	-0.0254065	0.0100928	0.125337	15	1	0.000438552	0.00123456	12.0077	0.605683	0.712329	11.1517	1.12551	-0.0950493	0.924276	1
84353	12387	12387_84353	Ctnnb1	Chr9 cM	Chr9:120762466-120789573(+)	catenin beta 1	Ctnnb1	Chr8 q32	catenin beta 1	0.0245922	0.0124614	0.048442	0.000168305	0.0490162	0.694407	0.0185891	0.0294048	0.0235677	0.157414	16	1	1.33460095067314e-06	0.000690568	15.9849	0.383055	0.509843	0.0487723	1.00049	0.350631	0.725866	1
361596	269951	269951_361596	Idh2	Chr7 cM	Chr7:79744594-79765140(-)	isocitrate dehydrogenase 2 (NADP+), mitochondrial	Idh2	Chr1 q31	isocitrate dehydrogenase (NADP(+)) 2	-0.0265693	0.0134676	0.0485151	-0.0529653	-0.000173257	0.694407	-0.0317717	-0.0194398	0.0338995	0.192745	15	1	2.27715287875161e-07	0.000738133	13.801	0.464637	0.586889	0.00641101	1.00006	1.17426	0.240289	0.981828
361438	104346	104346_361438	Gas8	Chr8 cM	Chr8:124245573-124263389(+)	growth arrest specific 8	Gas8	Chr19 q12	growth arrest specific 8	-0.0472844	0.0239728	0.048562	-0.0942703	-0.000298547	0.694407	-0.0605069	-0.0327505	0.0147597	0.143582	16	1	0.00305597	0.00298155	25.4137	0.0446558	0.0938211	41.5075	1.70962	-0.314632	0.753041	1
298906	217430	217430_298906	Slc66a3	Chr12 cM	Chr12:17038649-17050385(-)	solute carrier family 66 member 3	Slc66a3	Chr6 q16	solute carrier family 66 member 3	0.0483932	0.0245361	0.0485724	0.000303318	0.096483	0.694407	0.0369981	0.0604608	0.0106494	0.252716	16	1	0.000460557	0.00266926	15.614	0.408161	0.533409	4.46581	1.04675	0.091009	0.927485	1
310612	67781	67781_310612	Ilf2	Chr3 cM	Chr3:90383433-90395686(+)	interleukin enhancer binding factor 2	Ilf2	Chr2 q34	interleukin enhancer binding factor 2	0.027821	0.0141112	0.0486606	0.000163536	0.0554784	0.694438	0.0236141	0.0410394	0.00299781	0.114008	16	1	0.000519363	0.000950271	12.0733	0.673472	0.768281	17.7262	1.21545	0.47477	0.634951	1
63847	59095	59095_63847	Fxyd6	Chr9 cM	Chr9:45281483-45307457(+)	FXYD domain-containing ion transport regulator 6	Fxyd6	Chr8 q22	FXYD domain-containing ion transport regulator 6	0.0605538	0.0307205	0.0487104	0.000342642	0.120765	0.694438	0.0392643	0.0722593	0.0143071	0.100498	16	1	0.00496123	0.00466639	27.5336	0.0246777	0.0574044	42.911	1.75165	0.102216	0.918585	1
289197	66447	66447_289197	Mgst3	Chr1 cM	Chr1:167199535-167221410(-)	microsomal glutathione S-transferase 3	Mgst3	Chr13 q24	microsomal glutathione S-transferase 3	0.0528772	0.0268354	0.0487894	0.00028079	0.105474	0.694438	0.0193518	0.0643739	0.01828	0.276495	16	1	0.00584527	0.00379926	45.1814	7.16851285466526e-05	0.000334753	66.5042	2.98544	0.704817	0.480924	1
84578	15183	15183_84578	Hdac3	Chr18 cM	Chr18:38070024-38088073(-)	histone deacetylase 3	Hdac3	Chr18 p11	histone deacetylase 3	0.0426423	0.0216426	0.0488045	0.00022361	0.085061	0.694438	0.0268623	0.0527256	0.0110262	0.156951	16	1	0.0038358	0.00257012	38.3448	0.000802224	0.00296444	63.6183	2.74863	0.634254	0.525915	1
315145	213956	213956_315145	Fam83f	Chr15 cM	Chr15:80556048-80584626(+)	family with sequence similarity 83, member F	Fam83f	Chr7 q34	family with sequence similarity 83, member F	0.0512544	0.0260143	0.0488112	0.000267247	0.102242	0.694438	0.0400334	0.0605473	0.0271503	0.222897	14	1	0	0.00323973	7.99585	0.843871	0.900421	0	1	-0.0292402	0.976673	1
NA	21912	21912_NA	Tspan7	ChrX cM	ChrX:10351397-10462844(+)	tetraspanin 7	NA	NA	NA	0.0382316	0.0194088	0.0488608	0.000190982	0.0762721	0.694438	0.019576	0.0545783	0.00450015	0.256838	11	1	0.00103463	0.00156639	10.4615	0.400978	0.526716	28.532	1.39923	0.32698	0.743683	1
290843	102247	102247_290843	Gpat4	Chr8 cM	Chr8:23661281-23698362(-)	glycerol-3-phosphate acyltransferase 4	Gpat4	Chr16 q12.5	glycerol-3-phosphate acyltransferase 4	0.0294805	0.0149679	0.0488865	0.000143935	0.058817	0.694438	0.0199082	0.0363106	0.0141005	0.101905	16	1	0.00137597	0.00114335	28.0571	0.0212141	0.0506325	46.0647	1.85407	-1.67278	0.0943712	0.925805
305826	74480	74480_305826	Samd4	Chr14 cM	Chr14:47120414-47343274(+)	sterile alpha motif domain containing 4	Samd4a	Chr15 p14	sterile alpha motif domain containing 4A	-0.0520195	0.0264405	0.0491356	-0.103842	-0.000196949	0.695936	-0.0616591	-0.040949	0.0192217	0.119003	15	1	0.0037256	0.00354914	25.7337	0.027978	0.0637908	43.2838	1.76316	-0.607892	0.543259	1
171106	107527	107527_171106	Il1rl2	Chr1 cM	Chr1:40363770-40406722(+)	interleukin 1 receptor-like 2	Il1rl2	Chr9 q22	interleukin 1 receptor-like 2	0.0130934	0.00665612	0.0491699	4.76033233779947e-05	0.0261391	0.695936	0.01212	0.0355372	0.045745	0.105466	16	1	1.85582785209125e-06	0.000493829	15.405	0.422655	0.546803	0.0482502	1.00048	2.27428	0.022949	0.779118
679975	321019	321019_679975	Gpr183	Chr14 cM	Chr14:122189963-122202607(-)	G protein-coupled receptor 183	Gpr183	Chr15 q25	G protein-coupled receptor 183	0.0421889	0.0214495	0.0491961	0.000148525	0.0842292	0.695936	0.0358051	0.0711896	0.0245155	0.185795	15	1	0	0.00252878	16.4125	0.288837	0.412893	0	1	1.23516	0.21677	0.977001
317578	74131	74131_317578	Sash3	ChrX cM	ChrX:47235313-47250442(+)	SAM and SH3 domain containing 3	Sash3	ChrX q36	SAM and SH3 domain containing 3	0.103714	0.0527363	0.049222	0.000353338	0.207076	0.695936	0.0603539	0.131081	0.00952686	0.146106	16	1	0.023608	0.0152567	45.5547	6.25682542787442e-05	0.000295365	68.9419	3.21977	-0.051771	0.958711	1
25247	18196	18196_25247	Nsg1	Chr5 cM	Chr5:38294537-38317087(-)	neuron specific gene family member 1	Nsg1	Chr14 q21	neuronal vesicle trafficking associated 1	0.0222367	0.0113082	0.0492488	7.31355302048056e-05	0.0444003	0.695936	0.0140644	0.0291866	0.0170499	0.172767	16	1	0.000226637	0.000567711	14.6601	0.476165	0.597238	11.7091	1.13262	0.318168	0.750357	1
100361389	217219	217219_100361389	Fam171a2	Chr11 cM	Chr11:102327807-102338508(-)	family with sequence similarity 171, member A2	Fam171a2	Chr10	family with sequence similarity 171, member A2	0.061368	0.0312094	0.0492599	0.000198836	0.122537	0.695936	0.0448938	0.0736412	0.0167331	0.122539	15	1	0.00818352	0.00524195	38.702	0.000405464	0.00160731	66.4945	2.98459	-0.405209	0.685324	1
25612	27053	27053_25612	Asns	Chr6 cM	Chr6:7675169-7693209(-)	asparagine synthetase	Asns	Chr4 q21	asparagine synthetase (glutamine-hydrolyzing)	0.0379179	0.0192964	0.0494116	9.76191777935578e-05	0.0757382	0.696887	0.0176678	0.0463793	0.0158683	0.147513	16	1	0.00328744	0.00202914	41.5931	0.000259536	0.00107581	65.9834	2.93974	0.24577	0.80586	1
25439	14062	14062_25439	F2r	Chr13 cM	Chr13:95738311-95754995(-)	coagulation factor II thrombin receptor	F2r	Chr2 q12	coagulation factor II (thrombin) receptor	0.0537199	0.0273555	0.0495567	0.000104124	0.107336	0.696887	0.0249627	0.069993	0.0228373	0.165155	15	1	0.00226917	0.00352548	19.7174	0.139304	0.235724	24.0992	1.31751	1.36942	0.170867	0.959303
307178	71435	71435_307178	Arhgap21	Chr2 cM	Chr2:20852730-20973692(-)	Rho GTPase activating protein 21	Arhgap21	Chr17 q12.3	Rho GTPase activating protein 21	-0.0219975	0.0112023	0.0495703	-0.0439537	-4.13294e-05	0.696887	-0.0257899	-0.016012	0.0230569	0.196142	15	1	8.01078871253093e-07	0.000529504	13.401	0.495223	0.614465	0.0387024	1.00039	0.592951	0.553214	1
54243	12946	12946_54243	Cr1l	Chr1 cM	Chr1:194781019-194813878(-)	complement C3b/C4b receptor 1 like	Cr1l	Chr13 q27	complement C3b/C4b receptor 1 like	-0.028958	0.0147478	0.0495827	-0.0578631	-5.28396e-05	0.696887	-0.0342756	-0.0175377	0.0218418	0.368251	15	1	0	0.000956727	10.433	0.729889	0.8138	0	1	0.514485	0.606913	1
246757	231003	231003_246757	Klhl17	Chr4 cM	Chr4:156313792-156319314(-)	kelch-like 17	Klhl17	Chr5 q36	kelch-like family member 17	0.0478812	0.024386	0.0495912	8.55856218958742e-05	0.0956768	0.696887	0.0264698	0.0580519	0.0200114	0.205085	15	1	0.00292638	0.00295564	22.699	0.0653469	0.128622	42.1205	1.72773	0.135722	0.892041	1
25609	22141	22141_25609	Tub	Chr7 cM	Chr7:108610087-108633666(+)	TUB bipartite transcription factor	Tub	Chr1 q33	TUB bipartite transcription factor	0.0543226	0.0276695	0.0496151	9.14048992737837e-05	0.108554	0.696887	0.0337742	0.0646663	0.0230258	0.125885	14	1	0.00580986	0.00394954	34.6476	0.000958837	0.00347316	64.1745	2.7913	0.120522	0.90407	1
192269	20024	20024_192269	Sub1	Chr15 cM	Chr15:11981422-11996091(-)	SUB1 homolog, transcriptional regulator	Sub1	Chr2 q16	SUB1 regulator of transcription	-0.0187547	0.00955388	0.0496403	-0.03748	-2.94889e-05	0.696887	-0.0229796	-0.00635935	0.0189576	0.609925	16	1	2.64963385062074e-05	0.000381918	6.90817	0.960148	0.982725	1.54178	1.01566	1.27549	0.202135	0.973683
298298	74754	74754_298298	Dhcr24	Chr4 cM	Chr4:106418279-106446310(+)	24-dehydrocholesterol reductase	Dhcr24	Chr5 q34	24-dehydrocholesterol reductase	0.0423571	0.0215936	0.0498137	3.44772937391213e-05	0.0846798	0.697328	0.0300209	0.0510073	0.00590613	0.115501	16	1	0.00269885	0.00239444	25.1821	0.0475502	0.0991535	42.3773	1.73543	-0.100799	0.91971	1
64862	67443	67443_64862	Map1lc3b	Chr8 cM	Chr8:122317177-122325499(+)	microtubule-associated protein 1 light chain 3 beta	Map1lc3b	Chr19 q12	microtubule-associated protein 1 light chain 3 beta	0.0279222	0.0142359	0.0498327	2.04034728280705e-05	0.055824	0.697328	0.0146423	0.0392477	0.00740514	0.243277	16	1	0.000493996	0.000949812	12.6941	0.62591	0.729115	16.7649	1.20142	0.503844	0.614371	1
NA	100038599	100038599_NA	NA	NA	NA	NA	NA	NA	NA	0.285905	0.145779	0.0498536	0.000182761	0.571627	0.697328	0.010293	0.35553	0.0331867	0.744796	12	1	0.157827	0.101835	31.3496	0.000969117	0.00350551	89.9807	9.98073	3.78588	0.000153164	0.13283
266688	235442	235442_266688	Rab8b	Chr9 cM	Chr9:66750946-66826969(-)	RAB8B, member RAS oncogene family	Rab8b	Chr8 q24	RAB8B, member RAS oncogene family	-0.0335653	0.0171199	0.0499261	-0.0671198	-1.08353e-05	0.697328	-0.0438518	-0.0260859	0.00809966	0.107447	16	1	0.00100228	0.00142689	24.7898	0.052839	0.108213	25.1315	1.33568	-1.50914	0.131263	0.958933
305846	214922	214922_305846	Slc39a2	Chr14 cM	Chr14:52130539-52134202(+)	solute carrier family 39 (zinc transporter), member 2	Slc39a2	Chr15 p14	solute carrier family 39 member 2	-0.0798369	0.0407223	0.0499353	-0.159651	-2.25435e-05	0.697328	-0.126267	-0.0303097	0.0102425	0.154656	13	1	0.00336678	0.0069833	9.02199	0.701051	0.790826	17.2173	1.20798	-1.1977	0.231033	0.977001
287097	353502	353502_287097	Hcfc1r1	Chr17 cM	Chr17:23892570-23894201(+)	host cell factor C1 regulator 1 (XPO1-dependent)	Hcfc1r1	Chr10 q12	host cell factor C1 regulator 1	0.0321289	0.0163901	0.0499643	5.00201480791579e-06	0.0642529	0.697328	0.0184622	0.042796	0.0127869	0.163489	15	1	0.00069694	0.00125915	17.2524	0.242975	0.361632	19.2191	1.23792	0.261962	0.79335	1
NA	102640779	102640779_NA	NA	NA	NA	NA	NA	NA	NA	-0.0880114	0.0449016	0.049985	-0.176017	-5.77327e-06	0.697328	-0.104568	-0.0615403	0.0224919	0.144382	13	1	0.0137451	0.0101151	36.24	0.000296431	0.00121305	65.7799	2.92226	0.198227	0.842867	1
307050	67440	67440_307050	Mtpap	Chr18 cM	Chr18:4375592-4397330(+)	mitochondrial poly(A) polymerase	Mtpap	Chr17 q12.1	mitochondrial poly(A) polymerase	0.0314628	0.0160563	0.0500502	-6.89112e-06	0.0629326	0.697614	0.0130621	0.0375286	0.0238004	0.217205	16	1	0.00117702	0.0012763	19.8438	0.178008	0.285058	36.0593	1.56395	0.521585	0.60196	1
500200	71093	71093_500200	Atoh8	Chr6 cM	Chr6:72183161-72212561(-)	atonal bHLH transcription factor 8	Atoh8	Chr4 q32	atonal bHLH transcription factor 8	0.02556	0.0130513	0.0501796	-2.00255e-05	0.05114	0.698244	0.0237111	0.0279635	0.0352401	0.166313	14	1	2.85244724841849e-06	0.000579179	13.6662	0.397765	0.523556	0.0731113	1.00073	0.224656	0.822247	1
25441	14127	14127_25441	Fcer1g	Chr1 cM	Chr1:171057141-171061918(-)	Fc receptor, IgE, high affinity I, gamma polypeptide	Fcer1g	Chr13	Fc epsilon receptor Ig	0.0612403	0.0312709	0.050185	-4.94161e-05	0.12253	0.698244	0.0445523	0.076132	0.0146276	0.135012	16	1	0.00497934	0.00488182	27.3531	0.0259873	0.0599587	42.039	1.7253	-0.60913	0.542438	1
NA	102635948	102635948_NA	NA	NA	NA	NA	NA	NA	NA	0.0871185	0.0445054	0.0502911	-0.000110576	0.174348	0.698855	0.0522379	0.126404	0.0318152	0.150779	11	1	0.00393587	0.00713126	18.2926	0.0502238	0.103729	21.8275	1.27922	0.641194	0.521396	1
498858	240261	240261_498858	Ccdc112	Chr18 cM	Chr18:46415218-46444995(-)	coiled-coil domain containing 112	Ccdc112	Chr18 q11	coiled-coil domain containing 112	-0.0462304	0.0236224	0.0503409	-0.0925294	6.86949299859158e-05	0.698855	-0.0609821	-0.029232	0.0180483	0.153943	15	1	0.00198143	0.00270166	18.9001	0.1688	0.27383	28.7293	1.4031	-1.974	0.0483812	0.854917
295930	228356	228356_295930	Cstpp1	Chr2 cM	Chr2:91105413-91275049(-)	centriolar satellite-associated tubulin polyglutamylase complex regulator 1	Cstpp1	Chr3 q24	centriolar satellite-associated tubulin polyglutamylase complex regulator 1	0.0229577	0.0117319	0.0503635	-3.63732e-05	0.0459518	0.698855	0.0165707	0.0326685	0.00328125	0.136963	15	1	0.000527021	0.000688583	18.842	0.171073	0.276711	29.0537	1.40952	-0.600855	0.547936	1
84595	18220	18220_84595	Nucb1	Chr7 cM	Chr7:45142300-45159813(-)	nucleobindin 1	Nucb1	Chr1 q22	nucleobindin 1	0.0215081	0.0109955	0.0504558	-4.27174e-05	0.0430589	0.699514	0.0163137	0.0265065	0.0178252	0.255533	16	1	0	0.000534493	11.5909	0.709692	0.797399	0	1	-0.564296	0.572553	1
315608	140630	140630_315608	Ube4a	Chr9 cM	Chr9:44834425-44876898(-)	ubiquitination factor E4A	Ube4a	Chr8 q22	ubiquitination factor E4A	0.0249598	0.0127638	0.0505219	-5.67457e-05	0.0499764	0.699808	0.0171468	0.0337682	0.0233232	0.191528	15	1	0	0.000713527	10.3181	0.738579	0.820566	0	1	0.223442	0.823192	1
362247	56407	56407_362247	Trpc4ap	Chr2 cM	Chr2:155476197-155534304(-)	transient receptor potential cation channel, subfamily C, member 4 associated protein	Trpc4ap	Chr3 q42	transient receptor potential cation channel, subfamily C, member 4 associated protein	0.0168347	0.00861252	0.0506211	-4.55229e-05	0.0337149	0.700558	0.0138965	0.0234935	0.0257868	0.118827	16	1	0	0.000326013	15.0447	0.448205	0.571681	0	1	1.1345	0.256584	0.981828
689625	107375	107375_689625	Slc25a45	Chr19 cM	Chr19:5927828-5935796(+)	solute carrier family 25, member 45	Slc25a45	Chr1 q43	solute carrier family 25, member 45	0.0554898	0.0283942	0.0506697	-0.00016178	0.111141	0.700609	0.0382038	0.071577	0.0226727	0.14224	16	1	0.00298818	0.00392652	20.5506	0.151814	0.252021	28.168	1.39214	0.15804	0.874425	1
25197	20440	20440_25197	St6gal1	Chr16 cM	Chr16:23043490-23179100(+)	beta galactoside alpha 2,6 sialyltransferase 1	St6gal1	Chr11 q23	ST6 beta-galactoside alpha-2,6-sialyltransferase 1	0.0320954	0.0164356	0.0508438	-0.000117808	0.0643085	0.702248	0.0256882	0.0501234	0.0250511	0.131496	16	1	0	0.00123931	8.04419	0.921999	0.956113	0	1	1.17672	0.239305	0.981599
60466	53331	53331_60466	Stx7	Chr10 cM	Chr10:24025182-24064859(+)	syntaxin 7	Stx7	Chr1 p12	syntaxin 7	0.0175473	0.00898834	0.0509105	-6.94882e-05	0.0351642	0.702248	0.0154137	0.0222647	0.0184486	0.205641	15	1	0	0.000350186	8.24545	0.876151	0.923124	0	1	0.616775	0.537383	1
NA	68982	68982_NA	NA	NA	NA	NA	NA	NA	NA	0.0764061	0.0391511	0.0509894	-0.00032867	0.153141	0.702248	0.0466139	0.0912279	0.0284386	0.124051	13	1	0.00717261	0.00736325	22.2663	0.034641	0.0764062	44.1058	1.78909	0.728125	0.466537	1
NA	595139	595139_NA	NA	NA	NA	NA	NA	NA	NA	-0.0353698	0.0181245	0.050999	-0.0708932	0.000153616	0.702248	-0.0418623	-0.0338007	0.0365119	0.384996	12	1	0	0.00318845	5.03909	0.929259	0.961211	0	1	-0.458008	0.646947	1
296462	52856	52856_296462	Mtg2	Chr2 cM	Chr2:179712381-179727695(+)	mitochondrial ribosome associated GTPase 2	Mtg2	Chr3 q43	mitochondrial ribosome-associated GTPase 2	-0.0316443	0.0162184	0.0510407	-0.0634318	0.000143151	0.702248	-0.0440771	-0.0191225	0.0214854	0.197176	16	1	0.000368568	0.0011917	12.3707	0.650783	0.750251	8.80292	1.09653	0.0411731	0.967158	1
363225	78896	78896_363225	Ecrg4	Chr1 cM	Chr1:43769762-43781724(+)	ECRG4 augurin precursor	Ecrg4	Chr9 q22	ECRG4 augurin precursor	-0.128062	0.0656513	0.0511003	-0.256736	0.00061234	0.702248	-0.190632	-0.0767511	0.00354151	0.208307	15	1	0.00972068	0.0171794	11.4603	0.64956	0.749229	18.1681	1.22202	-0.492319	0.622494	1
498875	225638	225638_498875	Alpk2	Chr18 cM	Chr18:65398600-65526959(-)	alpha-kinase 2	Alpk2	Chr18 q12.1	alpha-kinase 2	0.094619	0.0485074	0.0511038	-0.000453859	0.189692	0.702248	0.01162	0.137241	0.0268659	0.15861	13	1	0.00798454	0.00887505	24.5407	0.0171556	0.042347	69.1138	3.2377	2.65271	0.00798495	0.5991
363032	55934	55934_363032	Rp9	Chr9 cM	Chr9:22359607-22379652(-)	retinitis pigmentosa 9 (human)	Rp9	Chr8 q13	RP9, pre-mRNA splicing factor	0.0350233	0.0179637	0.0512157	-0.000184957	0.0702315	0.703167	0.0236747	0.0421234	0.0158193	0.131019	16	1	0.00141272	0.00161734	22.7649	0.0892596	0.165286	34.0501	1.5163	-0.974987	0.329567	0.98781
500084	21848	21848_500084	Trim24	Chr6 cM	Chr6:37847746-37943231(+)	tripartite motif-containing 24	Trim24	Chr4 q23	tripartite motif-containing 24	-0.0253296	0.0129947	0.051269	-0.0507988	0.000139593	0.703278	-0.0302011	-0.0211609	0.025737	0.148472	15	1	0	0.000776675	7.94099	0.892377	0.935418	0	1	0.314885	0.752849	1
360471	252870	252870_360471	Usp7	Chr16 cM	Chr16:8506586-8574931(-)	ubiquitin specific peptidase 7	Usp7	Chr10 q12	ubiquitin specific peptidase 7	-0.0174302	0.00894891	0.0514451	-0.0349698	0.000109317	0.704997	-0.0197089	-0.0140054	0.0329944	0.137334	16	1	0	0.000358918	10.7288	0.771573	0.846005	0	1	1.43053	0.152566	0.958933
367903	67416	67416_367903	Armcx2	ChrX cM	ChrX:133704894-133709970(-)	armadillo repeat containing, X-linked 2	Armcx2	ChrX q32	armadillo repeat containing, X-linked 2	0.0336486	0.0172786	0.0514847	-0.000216787	0.067514	0.704997	0.0160996	0.042208	0.0151338	0.207949	16	1	0.00193831	0.00155495	29.0249	0.0159661	0.0398462	49.736	1.9895	-0.458947	0.646272	1
299499	320145	320145_299499	Sp8	Chr12 cM	Chr12:118810064-118816311(+)	trans-acting transcription factor 8	Sp8	Chr6 q33	Sp8 transcription factor	0.0608007	0.0312395	0.0516212	-0.000427502	0.122029	0.706245	0.0443356	0.0731653	0.0242921	0.172466	16	1	2.33971535508133e-06	0.00415901	29.093	0.0156467	0.0391619	0.0135953	1.00014	0.477196	0.633222	1
691678	69195	69195_691678	Tmem121	Chr12 cM	Chr12:113149550-113153143(+)	transmembrane protein 121	Tmem121	Chr6 q32	transmembrane protein 121	0.0385408	0.0198093	0.0517032	-0.000284603	0.0773663	0.706478	0.0257102	0.0469079	0.0109759	0.207516	15	1	0.000508056	0.00174135	17.2863	0.241244	0.359878	8.73333	1.09569	-0.393501	0.69395	1
317399	56200	56200_317399	Ddx21	Chr10 cM	Chr10:62416030-62438060(-)	DExD box helicase 21	Ddx21	Chr20 q11	DExD-box helicase 21	0.0533444	0.0274255	0.0517672	-0.000408633	0.107097	0.706478	0.0286109	0.0643355	0.0161309	0.113365	16	1	0.00717625	0.00419272	47.4051	3.1703575046166e-05	0.00015865	69.0968	3.23591	0.22528	0.821762	1
298514	54170	54170_298514	Rragc	Chr4 cM	Chr4:123811239-123830790(+)	Ras-related GTP binding C	Rragc	Chr5 q36	Ras-related GTP binding C	0.027474	0.0141254	0.0517742	-0.000211284	0.0551593	0.706478	0.0123671	0.0325896	0.0286201	0.195999	16	1	0.00111456	0.0010614	24.3149	0.0599351	0.120016	42.0093	1.72441	0.825625	0.409017	0.995714
140908	12568	12568_140908	Cdk5	Chr5 cM	Chr5:24623239-24628528(-)	cyclin dependent kinase 5	Cdk5	Chr4 q11	cyclin-dependent kinase 5	0.0282925	0.014558	0.0519647	-0.000240756	0.0568257	0.708456	0.0146653	0.0342132	0.028029	0.226824	16	1	0.000567552	0.00101997	14.5272	0.48598	0.605891	18.5765	1.22815	-0.486392	0.626689	1
NA	100044193	100044193_NA	NA	NA	NA	NA	NA	NA	NA	-0.085843	0.0441895	0.0520635	-0.172453	0.000766942	0.709183	-0.102859	-0.0533222	0.00413164	0.113164	12	1	0.0103103	0.00928405	21.9101	0.0250788	0.0582072	56.9494	2.32285	-0.27	0.787161	1
85420	18761	18761_85420	Prkcq	Chr2 cM	Chr2:11176922-11306033(+)	protein kinase C, theta	Prkcq	Chr17 q12.3	protein kinase C, theta	0.0692209	0.0356526	0.0521929	-0.000656885	0.139099	0.710325	0.02807	0.0851672	0.0190489	0.261235	16	1	0.0103158	0.00675679	42.6311	0.000179603	0.000772923	79.2708	4.82411	1.38146	0.167137	0.958933
315166	69029	69029_315166	Smdt1	Chr15 cM	Chr15:82229901-82233266(+)	single-pass membrane protein with aspartate rich tail 1	Smdt1	Chr7 q34	single-pass membrane protein with aspartate-rich tail 1	-0.0388568	0.0200274	0.0523572	-0.0781098	0.000396121	0.711501	-0.0444682	-0.0205359	0.030041	0.136916	15	1	0.00220673	0.00198723	29.5394	0.0088267	0.0240298	48.3167	1.93486	NA	NA	NA
29593	12716	12716_29593	Ckmt1	Chr2 cM	Chr2:121188257-121194218(+)	creatine kinase, mitochondrial 1, ubiquitous	Ckmt1	Chr3 q35	creatine kinase, mitochondrial 1	0.0334039	0.0172178	0.0523706	-0.000342454	0.0671502	0.711501	0.0136936	0.0424027	0.0143509	0.2415	16	1	0.00160382	0.00147805	23.2484	0.0790073	0.149778	43.9332	1.78359	0.40089	0.688501	1
NA	214616	214616_NA	Afg2b	Chr2 cM	Chr2:122461120-122474750(+)	AFG2 AAA ATPase homolog B	NA	NA	NA	-0.0639855	0.0329905	0.0524389	-0.128646	0.000674689	0.711808	-0.0771889	-0.0412927	0.00974564	0.126217	13	1	0.00731706	0.00535546	29.1434	0.00375131	0.0115299	75.118	4.01897	-1.90206	0.0571638	0.870756
315508	78658	78658_315508	Ncapd3	Chr9 cM	Chr9:26941471-27006611(+)	non-SMC condensin II complex, subunit D3	Ncapd3	Chr8 q13	non-SMC condensin II complex, subunit D3	-0.0294138	0.0151728	0.0525524	-0.059152	0.000324438	0.712727	-0.03373	-0.0231047	0.0347612	0.14822	16	1	0	0.00104906	9.14151	0.870003	0.918262	0	1	-0.30359	0.761441	1
29290	11539	11539_29290	Adora1	Chr1 cM	Chr1:134126963-134163169(-)	adenosine A1 receptor	Adora1	Chr13 q13	adenosine A1 receptor	0.0266359	0.0137476	0.0526855	-0.000308965	0.0535807	0.713678	0.0202401	0.03737	0.0244799	0.14465	15	1	3.13985081904841e-07	0.00084277	24.7375	0.0372492	0.0811142	0.0101182	1.0001	1.10981	0.267081	0.981828
24203	11722	11722_24203	Amy1	Chr3 cM	Chr3:113349601-113371399(-)	amylase 1, salivary	Amy1	Chr2 q42	amylase alpha 1	-0.050189	0.0259223	0.0528515	-0.100996	0.000617781	0.713678	-0.0633618	-0.0332119	0.0184636	0.342631	16	1	7.31307822199994e-06	0.00296943	18.9099	0.217845	0.333269	0.055525	1.00056	0.271846	0.785741	1
293852	27061	27061_293852	Bcap31	ChrX cM	ChrX:72729784-72759781(-)	B cell receptor associated protein 31	Bcap31	ChrX	B-cell receptor-associated protein 31	0.0348924	0.0180225	0.0528627	-0.000431158	0.0702159	0.713678	0.0163968	0.0420548	0.018474	0.16928	16	1	0.00181667	0.00167325	23.0254	0.083602	0.156658	43.3283	1.76455	0.447559	0.654472	1
25412	12824	12824_25412	Col2a1	Chr15 cM	Chr15:97873483-97902525(-)	collagen, type II, alpha 1	Col2a1	Chr7 q36	collagen type II alpha 1 chain	0.0435288	0.0224844	0.0528731	-0.000539799	0.0875974	0.713678	0.0340368	0.0577147	0.0284468	0.154007	15	1	9.62784785557451e-07	0.00231539	20.4645	0.116163	0.204067	0.0079406	1.00008	0.627807	0.530131	1
293614	101489	101489_293614	Ric8a	Chr7 cM	Chr7:140437310-140443644(+)	RIC8 guanine nucleotide exchange factor A	Ric8a	Chr1 q41	RIC8 guanine nucleotide exchange factor A	0.0388447	0.0200775	0.0530229	-0.000506543	0.0781959	0.713678	0.0306136	0.0481117	0.0130126	0.134255	15	1	0.0024453	0.00209432	25.0481	0.0340958	0.0753615	46.4767	1.86834	-0.933911	0.35035	0.98781
306622	234086	234086_306622	Erich1	Chr8 cM	Chr8:14077561-14140301(-)	glutamate rich 1	Erich1	Chr16 q12.5	glutamate-rich 1	0.087163	0.0450564	0.0530478	-0.00114589	0.175472	0.713678	0.0657445	0.11831	0.000985316	0.136045	12	1	0.0130166	0.00999419	24.4853	0.0108353	0.0286471	59.6283	2.47698	-0.391183	0.695662	1
29606	18554	18554_29606	Pcsk7	Chr9 cM	Chr9:45817795-45841024(+)	proprotein convertase subtilisin/kexin type 7	Pcsk7	Chr8 q22	proprotein convertase subtilisin/kexin type 7	-0.02558	0.0132242	0.0530723	-0.051499	0.000338959	0.713678	-0.0283572	-0.0173833	0.035392	0.401832	15	1	0	0.000858135	7.75616	0.901639	0.942652	0	1	-0.028655	0.97714	1
313417	242584	242584_313417	Dnai4	Chr4 cM	Chr4:102895262-102971521(-)	dynein axonemal intermediate chain 4	Dnai4	Chr5 q33	dynein axonemal intermediate chain 4	-0.0686674	0.0355005	0.0530802	-0.138247	0.000912213	0.713678	-0.0813813	-0.045834	0.0259179	0.135412	16	1	0.0104678	0.00697637	37.9175	0.000927979	0.00337625	62.3011	2.65259	-0.0799191	0.936302	1
294232	69192	69192_294232	Dhx16	Chr17 cM	Chr17:36190711-36203562(+)	DEAH-box helicase 16	Dhx16	Chr20 p12	DEAH-box helicase 16	-0.0367195	0.0189841	0.0530852	-0.0739275	0.00048859	0.713678	-0.0513307	-0.0178166	0.020617	0.188564	14	1	0.00087121	0.00163025	13.4417	0.414304	0.538951	19.5272	1.24266	-0.749457	0.453582	1
287711	71743	71743_287711	Coasy	Chr11 cM	Chr11:100973391-100977445(+)	Coenzyme A synthase	Coasy	Chr10 q31	Coenzyme A synthase	0.0274449	0.0141921	0.053136	-0.000371128	0.055261	0.713678	0.0230061	0.037249	0.0136773	0.115979	16	1	0	0.000928401	15.0638	0.44683	0.570313	0	1	0.580204	0.561777	1
NA	72588	72588_NA	NA	NA	NA	NA	NA	NA	NA	-0.122447	0.0633263	0.0531637	-0.246564	0.00167025	0.713678	-0.154429	-0.0833948	0.0147227	0.141933	11	1	0.013352	0.0157841	18.7353	0.0437559	0.0923413	41.8892	1.72085	0.057325	0.954286	1
NA	12983	12983_NA	Csf2rb	Chr15 cM	Chr15:78210000-78235201(+)	colony stimulating factor 2 receptor, beta, low-affinity (granulocyte-macrophage)	NA	NA	NA	0.0497272	0.025732	0.0532976	-0.000706656	0.100161	0.713678	0.0421009	0.0573476	0.0329319	0.189241	14	1	0	0.00290683	11.3777	0.579206	0.689464	0	1	0.270813	0.786534	1
NA	73144	73144_NA	Mir100hg	Chr9 cM	Chr9:41287822-41526481(+)	Mir100 Mirlet7a-2 Mir125b-1 cluster host gene	NA	NA	NA	-0.0595894	0.0308358	0.0533011	-0.120027	0.000847688	0.713678	-0.0775443	-0.0380529	0.021978	0.187242	12	1	0.00341702	0.00419622	16.1168	0.136851	0.232676	37.9255	1.61097	NA	NA	NA
171390	101613	101613_171390	Nlrp6	Chr7 cM	Chr7:140500815-140509105(+)	NLR family, pyrin domain containing 6	Nlrp6	Chr1 q41	NLR family, pyrin domain containing 6	0.0447903	0.0231808	0.0533332	-0.000643281	0.090224	0.713678	0.0407126	0.0502252	0.0317995	0.144795	15	1	1.01639379836968e-07	0.00217047	19.1327	0.159942	0.262383	0.000922069	1.00001	0.686477	0.492412	1
171139	30056	30056_171139	Timm9	Chr12 cM	Chr12:71169947-71183458(-)	translocase of inner mitochondrial membrane 9	Timm9	Chr6 q24	translocase of inner mitochondrial membrane 9	0.0360575	0.0186646	0.0533762	-0.000524463	0.0726395	0.713678	0.0280992	0.0496486	0.00211746	0.12804	16	1	0.00108827	0.00158917	19.1743	0.205945	0.318788	23.6159	1.30917	0.875196	0.381467	0.993174
310760	80281	80281_310760	Cttnbp2nl	Chr3 cM	Chr3:104909231-104960462(-)	CTTNBP2 N-terminal like	Cttnbp2nl	Chr2 q34	CTTNBP2 N-terminal like	0.0256367	0.0132709	0.0533842	-0.000373759	0.0516471	0.713678	0.0195916	0.0299258	0.0337887	0.161143	16	1	0	0.00077776	11.736	0.698894	0.788907	0	1	-0.670515	0.502529	1
83731	16531	16531_83731	Kcnma1	Chr14 cM	Chr14:23342356-24055173(-)	potassium large conductance calcium-activated channel, subfamily M, alpha member 1	Kcnma1	Chr15 p16	potassium calcium-activated channel subfamily M alpha 1	-0.0331286	0.0171508	0.0534079	-0.0667435	0.000486329	0.713678	-0.0435959	-0.023971	0.00276942	0.230386	16	1	0.000796245	0.00130392	20.6621	0.147975	0.247308	20.0099	1.25015	1.10841	0.267684	0.981828
362539	77739	77739_362539	Adamtsl1	Chr4 cM	Chr4:85432409-86346622(+)	ADAMTS-like 1	Adamtsl1	Chr5 q31	ADAMTS-like 1	0.0158038	0.00818526	0.0535132	-0.000239071	0.0318466	0.713678	0.0148253	0.0211946	0.0413619	0.412533	14	1	0	0.000762379	9.97006	0.696381	0.78704	0	1	0.226339	0.820938	1
296480	66314	66314_296480	Tpd52l2	Chr2 cM	Chr2:181138935-181159759(+)	tumor protein D52-like 2	Tpd52l2	Chr3 q43	TPD52 like 2	0.0302897	0.0156884	0.0535189	-0.000458941	0.0610384	0.713678	0.0214764	0.0379052	0.0165876	0.13621	16	1	0.00101652	0.0012124	22.7456	0.0896918	0.165876	31.3978	1.45768	-0.0856941	0.93171	1
680858	94346	94346_680858	Tmem40	Chr6 cM	Chr6:115706092-115739371(-)	transmembrane protein 40	Tmem40	Chr4 q42	transmembrane protein 40	0.159231	0.0824796	0.0535384	-0.00242585	0.320888	0.713678	0.120087	0.22938	5.62670515468903e-05	0.117806	14	1	0.047349	0.0354843	27.871	0.00943202	0.0253806	57.8835	2.37437	-0.353152	0.723975	1
NA	102636582	102636582_NA	NA	NA	NA	NA	NA	NA	NA	0.045558	0.023616	0.0537168	-0.000728574	0.0918446	0.714465	0.0275885	0.0553991	0.0257041	0.535926	12	1	3.05755975028132e-06	0.00242029	13.2219	0.279069	0.401842	0.030504	1.00031	-0.488363	0.625293	1
116633	56399	56399_116633	Akap8	Chr17 cM	Chr17:32522646-32540212(-)	A kinase anchor protein 8	Akap8	Chr7 q11	A-kinase anchoring protein 8	-0.0268606	0.0139272	0.0537757	-0.0541574	0.000436276	0.714465	-0.034866	-0.0223481	0.0156726	0.193961	16	1	0	0.000873818	13.4003	0.57141	0.682373	0	1	-0.237146	0.812543	1
NA	75424	75424_NA	NA	NA	NA	NA	NA	NA	NA	0.0252309	0.0130829	0.053788	-0.000411121	0.0508729	0.714465	0.0225397	0.16941	0.0246112	0.0851245	13	1	1.23495145716147e-06	0.000640345	26.5755	0.00889016	0.0241772	0.0291512	1.00029	3.26222	0.00110544	0.360862
311193	228359	228359_311193	Arhgap1	Chr2 cM	Chr2:91480463-91502670(+)	Rho GTPase activating protein 1	Arhgap1	Chr3 q24	Rho GTPase activating protein 1	0.0248693	0.0128967	0.053812	-0.00040776	0.0501463	0.714465	0.0200854	0.0289347	0.0324752	0.201115	16	1	0	0.000757097	8.6301	0.896051	0.938469	0	1	-0.424789	0.670991	1
287603	83560	83560_287603	Tex14	Chr11 cM	Chr11:87295891-87446649(+)	testis expressed gene 14 intercellular bridge forming factor	Tex14	Chr10 q26	testis expressed 14, intercellular bridge forming factor	0.0598302	0.0310286	0.0538268	-0.000984719	0.120645	0.714465	0.0302909	0.074757	0.00435901	0.617248	12	1	0.000649929	0.0043816	9.21181	0.602349	0.709693	3.76902	1.03917	-0.35608	0.721781	1
25084	16190	16190_25084	Il4ra	Chr7 cM	Chr7:125151443-125178646(+)	interleukin 4 receptor, alpha	Il4r	Chr1 q36	interleukin 4 receptor	0.0437535	0.0226978	0.0538982	-0.000733365	0.0882404	0.714764	0.0360356	0.0501313	0.0313037	0.289744	15	1	0	0.00243657	9.24549	0.815011	0.879827	0	1	-0.63444	0.525794	1
29221	11846	11846_29221	Arg1	Chr10 cM	Chr10:24791105-24803368(-)	arginase, liver	Arg1	Chr1 p12	arginase 1	0.0613831	0.0318537	0.0539754	-0.00104893	0.123815	0.714764	0.0262226	0.0882219	0.00835028	0.27078	13	1	0.00242097	0.00403579	17.8359	0.120765	0.21043	21.8234	1.27915	2.11025	0.0348372	0.825027
NA	102631739	102631739_NA	NA	NA	NA	NA	NA	NA	NA	0.0454491	0.0235861	0.0539869	-0.00077886	0.0916771	0.714764	0.0422513	0.0640442	0.0447444	0.288785	11	1	0	0.00451672	3.90437	0.951558	0.976965	0	1	0.806897	0.419726	0.995714
300901	26432	26432_300901	Plod2	Chr9 cM	Chr9:92424276-92490481(+)	procollagen lysine, 2-oxoglutarate 5-dioxygenase 2	Plod2	Chr8 q31	procollagen lysine, 2-oxoglutarate 5-dioxygenase 2	-0.0614737	0.0319202	0.0541227	-0.124036	0.00108881	0.714835	-0.092499	-0.0472896	0.000195908	0.154614	16	1	0.00566779	0.00535124	28.2451	0.0200844	0.0483135	42.4138	1.73653	-0.686637	0.492312	1
689232	75124	75124_689232	Nxnl2	Chr13 cM	Chr13:51325058-51329224(+)	nucleoredoxin-like 2	Nxnl2	Chr17 p14	nucleoredoxin-like 2	-0.0433651	0.0225353	0.0543141	-0.0875334	0.000803181	0.714835	-0.111766	-0.0355463	0.0323934	0.119759	14	1	1.49754186645867e-06	0.00204187	23.4406	0.0366834	0.0801174	0.0137367	1.00014	-2.7613	0.00575725	0.575098
498309	226841	226841_498309	Vash2	Chr1 cM	Chr1:190679843-190711493(-)	vasohibin 2	Vash2	Chr13 q27	vasohibin 2	0.0533393	0.0277299	0.0544136	-0.00101033	0.107689	0.714835	0.0462468	0.0780683	0.027716	0.0961956	14	1	5.51371200837422e-06	0.00360061	14.672	0.328275	0.454906	0.0357935	1.00036	1.52991	0.126038	0.958512
[truncated: 14,403 more rows]

## Sheet: ColumnDefinitions
Column Name	Definition
Gene Annotation Columns:
[truncated: 35 more rows]
