# Supplementary material for: The Converging Effects of Different Categories of Antidepressants on the Brain: A Systematic Meta‐Analysis of Public Transcriptional Profiling Data From the Hippocampus and Cortex
Source: J Neurochem. 2026 Jul 3;170(7):e70502. doi: 10.1111/jnc.70502 (PMC13329748; doi:10.1111/jnc.70502)
Supplement: Supplementary file 13 — Table S16: Cortical directional fast Gene Set Enrichment Analysis (fGSEA) results (10,579 gene sets). [file JNC-170-e70502-s008.xlsx]

## Sheet: CTX_Directional_GSEA
	pathway	pval	padj	ES	NES	nMoreExtreme	size	leadingEdge
10512	Gemma_GSE72343_Circuit-wide_transcriptional_profiling_reveals_region_specific_gene_co-expression_networks_regulating_depression_susceptibility_timepoint_28.d_chronic.social.defeat.stress_1.h_aggressor.re.exposure_Down	0.000134012	0.0698547	0.438483	2.00353	0	682	Egr2,Nmbr,Fos,Trib1,Oas1c,Acer2,Mc4r,Tmem40,Scube2,Rpe65,Atp6ap1l,Grhl3,Ccl12,Alas2,Ccn4,Nr4a1,Ciart,Trabd2b,Sik1,Cwh43,Pdzph1,Ttc9b,Dbp,Klhl14,Tcap,Dusp1,Ifitm1,Zic3,Cd164l2,Klhl40,Plscr2,Proca1,Bhlhe40,Tfcp2l1,Ier2,Tmem273,Atoh7,Susd5,Lcn2,Tmem202,Arc,Kcna5,Serpini1,Zglp1,Satb2,Arl4d,Ramp2,Ccn2,Egr1,Proser2,Dusp6,Tgm4,Ms4a6d,Fam180a,Gmnn,Prss12,Ctla2a,Slc1a5,Arpp19,Hcrtr2,1700102P08Rik,Isg20,Ad…
10273	KIM_ALL_DISORDERS_OLIGODENDROCYTE_NUMBER_CORR_UP	0.00013468	0.0698547	0.318506	1.45235	0	668	Kcnf1,Stat4,Ier2,Ipcef1,Serpini1,Pcp4,Nptx1,Cobl,Ephb6,Cacng3,Stx1a,Camk1,Ly6e,Klk6,Lgmn,Cdh18,Rcan2,Eno2,Tac1,Syngr3,Btbd8,Prdx1,Fxyd7,Cck,Rims3,Gtf3a,Coro1a,Nuak1,Unc13b,Pgk1,Fkbp1b,Trib2,Faim2,Stmn2,Tubb4b,Thy1,Cfl1,Anxa6,Cd200,Hpcal1,Eri3,Myl6b,Reep5,Ctdnep1,Sult4a1,Mdh1,Atp6v1b2,Ahnak2,Sac3d1,Afg3l2,Dcxr,Mtx2,Atrnl1,Me3,Vim,Pfkp,Rnf41,Ncald,Dhcr24,Rusc2,Camk2g,Dtx4,Plp1,Ckb,Bsn,Slc3a2,Ddost,…
10514	Gemma_GSE72343_Circuit-wide_transcriptional_profiling_reveals_region_specific_gene_co-expression_networks_regulating_depression_susceptibility_timepoint_28.d_chronic.social.defeat.stress_Down	0.000135814	0.0698547	0.441037	2.00249	0	635	Nmbr,Oas1c,Tmem40,Scube2,Rpe65,Atp6ap1l,Grhl3,Ccl12,Alas2,Ccn4,Ciart,Trabd2b,Fam111a,Cwh43,Pdzph1,Ttc9b,Dbp,Klhl14,Tcap,Ifitm1,Zic3,Cd164l2,Klhl40,Plscr2,Proca1,Plp2,Tfcp2l1,Tox,Atoh7,Susd5,Serpini1,Myom3,Satb2,Apcdd1,Ramp2,Ccn2,Tgm4,Zfp119b,Ms4a6d,Gmnn,Prss12,Cited4,Slc1a5,Stard8,1700001O22Rik,Isg20,Adm,Vamp2,Epop,Stmn1,Cd7,Kank4,Sla,Wif1,Olfm2,Lyl1,Hck,Plin4,1110032F04Rik,Wnt9a,Gpr84,Vip,Fam163…
10097	Gandal_2018_Schizophrenia_Downregulated_Cortex	0.000137893	0.0698547	0.377163	1.69441	0	549	Hspb3,Sulf1,Fos,Plk3,Cckbr,Nr4a1,Lmo4,Dusp1,Kcnf1,Ier2,Efhd2,Egr4,Arc,Opn3,Rgs6,Arl4d,Ramp2,Egr1,Dusp4,Dusp6,Racgap1,Arpp19,Uck2,Htr2a,Fhl2,Vipr1,Fhod3,Aldh1a3,Gdpd5,Ephb6,Cacng3,Stx1a,Igfbp6,Camk1,Ly6e,Lrrn3,Necab3,Trpc3,Rmnd5b,Hs3st1,Cntn6,Prkar1b,Sema3g,Tac1,Mapk6,Syngr3,Strn4,Spry4,Junb,Samm50,Arhgdig,Gtf3a,Coro1a,Nuak1,Cyth2,Fscn1,Dusp14,Rangap1,Pih1d1,Cdk5r2,Trib2,Slc36a1,Flrt1,Cfl1,Gng3,Cr…
9928	MANNO_MIDBRAIN_NEUROTYPES_HMGL	0.000139938	0.0698547	0.34578	1.5411	0	496	Egr2,Syt6,Ier5,Cd163,Ccl12,Mef2c,Bcl3,Nr4a1,Derl3,Dusp1,Gypc,Otud1,Ier2,Efhd2,Kcnk3,Sash3,Deptor,Ipcef1,Egr1,Tm6sf1,Naip2,Lpcat2,Slc1a5,Tnfrsf11b,Maff,Itgb2,Sla,Pygl,Fosb,Plaur,C1qc,Fcgr3,Hs3st1,Cd86,Lgmn,C3ar1,Fpr1,Tyrobp,Ncf4,Crybb1,Nfkbia,Junb,Tlr1,Fcer1g,Slc7a7,Mob3c,Gimap4,Grn,Ptprc,C1qa,Ninj1,Prdm1,Mylip,Ctss,Ucp2,Mafb,Cd44,Tnfaip3,Arrdc2,Lcp1,Tor3a,Birc3,Itpripl2,Csrnp1,Adcy7,Tlr4,Parp14,B…
10035	DESCARTES_MAIN_FETAL_MICROGLIA	0.000140984	0.0698547	0.381442	1.69505	0	481	Egr2,Syt6,Plk3,Cpa6,Cd163,Arl5c,Ccl12,Lyz1,Dpp4,Gypc,Otud1,Agmat,Cacna2d4,Tfcp2l1,Tmem273,Nfkbid,Lag3,Arl11,Sash3,Ipcef1,Tnfsf13b,Tm6sf1,Ms4a6d,Naip2,Lpcat2,S100a8,Itgb2,Hck,Arhgap9,Gpr84,C1qc,Ddx43,Il12rb1,Slc11a1,Fcgr3,Tnf,Pirb,Cd86,Rin3,Lgmn,C3ar1,Fpr1,Tyrobp,Ncf4,Ctsz,Crybb1,Snx20,Pik3r5,Rab39,Cd300c2,Tlr1,Fcer1g,Slc7a7,Tex14,Tmco4,Coro1a,Ptprc,Tbxas1,C1qa,Ninj1,Ctss,Pparg,Otulinl,Ucp2,Mafb,T…
10054	DESCARTES_FETAL_CEREBELLUM_MICROGLIA	0.00014298	0.0698547	0.40388	1.7732	0	406	Egr2,Cpa6,Cd163,Arl5c,Ccl12,Lyz1,Dpp4,Gypc,Otud1,Agmat,Cacna2d4,Tfcp2l1,Tmem273,Nfkbid,Lag3,Arl11,Sash3,Ipcef1,Tnfsf13b,Tm6sf1,Ms4a6d,Lpcat2,Itgb2,Hck,Arhgap9,Gpr84,C1qc,Il12rb1,Slc11a1,Fcgr3,Tnf,Pirb,Cd86,Rin3,Lgmn,C3ar1,Fpr1,Tyrobp,Ncf4,Ctsz,Crybb1,Snx20,Pik3r5,Rab39,Cd300c2,Tlr1,Fcer1g,Slc7a7,Tex14,Tmco4,Coro1a,Ptprc,Tbxas1,C1qa,Ninj1,Ctss,Pparg,Ucp2,Mafb,Tango2,Tec,Rxfp1,Arrdc2,Ank,Uap1l1,Lcp…
10033	DESCARTES_MAIN_FETAL_MYELOID_CELLS	0.000144279	0.0698547	0.384713	1.68013	0	383	Egr2,Cd1d1,Prok2,Hs3st2,Cd163,Arl5c,Ccl12,Lyz1,Clnk,Mybpc3,Tmem273,Arl11,Adgre1,Ms4a6d,Naip2,Lpcat2,Prtn3,S100a8,Olfml2b,Plaur,Hck,Cd300lb,Gpr84,Retn,C1qc,Slc11a1,Tnfrsf13c,Fcgr3,Pirb,Cd86,Cyp2s1,Lgmn,C3ar1,Fpr1,Tyrobp,Ncf4,Ctsz,Pilra,Crybb1,Rab39,Cd300c2,Tlr1,Fcer1g,Slc7a7,Ifit2,Asb2,Tbxas1,C1qa,Cacnb4,Ctss,Pparg,Otulinl,Mafb,Tec,Pla2g2d,Themis2,Igsf21,Gna15,Gpr35,Nfkbie,Cyria,Nlrp3,Csf3r,Gpr34,…
9838	Microglia_All_Zeisel_Science_2015	0.000145985	0.0698547	0.427798	1.85405	0	355	Egr2,Ier5,Cd163,Ccl12,Lyz1,Nfkbid,Sash3,Ms4a6d,Milr1,Fcna,Itgb2,Sla,Lyl1,Hck,C1qc,Lpxn,Sgsh,Camk1,Il18bp,Paox,Fcgr3,Tlr13,Tnf,Pirb,Cd86,Rrp1b,Lgmn,C3ar1,Tyrobp,Ncf4,Ctsz,Apaf1,Pik3r5,Rab39,Rnasel,Fcer1g,Ehd4,Rnf19b,Slc7a7,Tmco4,Grn,Tbxas1,C1qa,Ninj1,Ctss,Gins2,Slamf9,Uap1l1,Angptl7,Lcp1,Clec4a3,Adcy7,Rad51ap1,Ms4a6c,Blvrb,Nlrp3,Csf3r,Gpr34,Cbr2,Blvra,Cd68,Blnk,Rcan1,Slc37a2,Npl,Cxcl16,Il4ra,Cd37,…
9855	Neuron_Pyramidal_Cortical_Zeisel_Science_2015	0.000154799	0.0698547	0.591946	2.44197	0	225	Pou6f2,Myl4,Abi3bp,Neu2,Hs3st2,Tnnc1,Tmem40,Myh3,Dkkl1,Rspo1,Cish,Cckbr,Kcnh5,Dtl,Mef2c,Col6a1,Cwh43,Tcap,Rprm,Klhl40,Stat4,Tiam2,Tbr1,Ntsr1,Opn3,Sema3a,Ipcef1,Arl4d,Stard10,Gpr153,Wnt10a,Ovol2,Kcnt1,Arpp19,Htr2a,Srpx2,Pcp4,Nmnat3,Islr2,Fhod3,Gdpd5,Cobl,Il12a,Stx1a,Necab3,Tmem132d,Foxp2,Cdh18,Gsg1l,Doc2a,Kcnh1,Il1rapl1,Galt,Golga7b,Fam171a2,Tmem132a,Pparg,Ly6g6e,Coro2a,Rangap1,Vwa5b2,Kazald1,Mapk…
9872	DropViz_HC_Microglia_Macrophage_C1qb_cluster-markers.csv	0.000155207	0.0698547	0.50382	2.06712	0	215	Cd163,Ccl12,Fam111a,Cd52,Adgre1,Ms4a6d,Lpcat2,Itgb2,Sla,Tmem37,Lyl1,Hck,Lgals9,C1qc,Tgfb1,Slc11a1,Fcgr3,Tlr13,Cd86,Lgmn,C3ar1,Tyrobp,Ctsz,Crybb1,Trim30a,Fcer1g,Ehd4,Slc7a7,Grn,Ptprc,Tbxas1,C1qa,Ctss,Mafb,Lcp1,Clec4a3,Clic1,Ms4a6c,Gna15,Serinc3,Csf3r,Gpr34,Cbr2,Cd68,Rrbp1,Blnk,Cd37,Ptafr,Gpr183,Mpeg1,P2ry6,Hcls1,Plek,Slc2a5,Ccr5,Fcgr2b,Lcp2,Abcc3,Cmtm6,Ighm,C1qb,Kcnk6,C5ar1,Ppp1r18,Ptgs1,Csf1r,Cfh…
9886	DropViz_STR_Microglia_Macrophage_C1qb_cluster-markers.csv	0.000157085	0.0698547	0.464527	1.88388	0	194	Ccl12,Fam111a,Cd52,Adgre1,Lpcat2,Itgb2,Sla,Tmem37,Lyl1,Hck,Lgals9,C1qc,Tgfb1,Slc11a1,Camk1,Ly6e,Fcgr3,Tlr13,Cd86,Lgmn,C3ar1,Tyrobp,Ctsz,Crybb1,Trim30a,Fcer1g,Grn,Ptprc,Tbxas1,C1qa,Mylip,Ctss,Mafb,Lcp1,Clec4a3,Clic1,Ms4a6c,Gna15,Serinc3,Csf3r,Gpr34,Cd68,Blnk,Cd37,Ptafr,Gpr183,Mpeg1,P2ry6,Hcls1,Plek,Slc2a5,Ccr5,Fcgr2b,Lcp2,Cryba4,Cmtm6,Ighm,C1qb,C5ar1,Ppp1r18,Ptgs1,Csf1r,Cfh,Havcr2,Il6ra,Pld4,Laptm…
5303	GOCC_CONTRACTILE_FIBER	0.000157778	0.0698547	0.425114	1.70964	0	180	Myl4,Sync,Myh1,Tnnc1,Myh3,Tcap,Klhl40,Mybpc3,Lmod3,Myh2,Tnni1,Myh8,Kcna5,Myom3,Fhl2,Tnnt2,Fhod3,Myh4,Acta2,Acta1,Trim63,Jph2,Tmod1,Atp2b4,Fkbp1b,Myl9,Myl1,Myl6b,Twf2,Ahnak2,Fhl5,Habp4,Itgb1bp2,Mybpc1,Cavin4,Nrap,Mypn,Tnnt1,Flnc,Synpo2l,Cacna1s,Coro1c,Cdk5r1,Sqstm1
10091	Gandal_2018_BipolarDisorder_Downregulated_Cortex	0.000158203	0.0698547	0.440264	1.75819	0	169	Hspb3,Sulf1,Cckbr,Lmo4,Opn3,Dusp6,Htr2a,Itgb2,Cacng3,Igfbp6,Camk1,Lrrn3,Rmnd5b,Syngr3,Arhgdig,Coro1a,Pih1d1,Cdk5r2,Gng3,Myl6b,Cacnb1,Chp1,Pnmt,Slc30a3,Cdc25b,Etv5,Scrt1,Vgf,Adap1,Hspbp1,Nptx2,Elp5,Prkcz,Fcgr2b,Wdr45,Camk2n1,Tubg2,Gabrg3,Fbxw7,Ets2,Pknox2,St6gal1,Bag1,Cx3cl1,Hax1,Usp4,Cdk5,Dok5,Ndrg3,Arpc1b,Arl5a,Narf
297	GOBP_POSITIVE_REGULATION_OF_IMMUNE_EFFECTOR_PROCESS	0.000160026	0.0698547	0.453807	1.78388	0	151	Cd1d1,Clnk,Nfkbid,Lag3,Anxa1,Sash3,Itgb2,Il12a,Tgfb1,Il12rb1,Rara,Tnf,Cd86,Slc7a5,Tyrobp,Arg1,Ddx60,Ptprc,Stat5b,H2-M3,Tlr9,Ddx21,Cd226,Tlr4,Nlrp3,Sema7a,Il4ra,Rsad2,Ptafr,Fadd,Hk1,Nr4a3,Prkcz,Rasgrp1,Exosc3,Pla2g5,Il1b,Rapgef1,Hmox1,Ticam1,Laptm5,Lta,Vamp8
10157	Park_2011_Coexpression_Hippocampus_Mouse_darkgreen	0.000164582	0.0698547	0.566483	2.06217	0	90	Myl4,Tnnc1,Dkkl1,Cckbr,Bmp3,Mef2c,Smpdl3b,Trpm6,Tiam2,Tbr1,Dpp10,Ntsr1,Sema3a,Incenp,Ccdc3,Cited4,Sla,Tmem97,Olfml2b,Olfm2,Cobl,Stx1a,Stk32c,Fgf12,Crip2,Fxyd7,Fxyd6,Tmem132a,Tshz3,Cacnb4,Dusp14,Rxfp1,Ypel1,Igsf21,Cdh7,Hpcal1,Camkk2,Pitpnm3,Kcnj4,Tpbg,Cyb561
1518	GOBP_MUSCLE_FILAMENT_SLIDING	0.000174034	0.0698547	0.731341	2.175	0	31	Myl4,Tnnc1,Myh3,Tcap,Mybpc3,Myh2,Tnni1,Myh8,Tnnt2,Myh4,Acta1,Tmod1,Myl1,Myl6b,Mybpc1,Vim,Tnnt1
7227	HP_BREECH_PRESENTATION	0.000174764	0.0698547	0.72134	1.9715	0	21	Myh3,Col1a2,Klhl40,Lmod3,Acta1
5187	GOCC_A_BAND	0.00017507	0.0698547	0.723595	2.07129	0	26	Myl4,Myh1,Klhl40,Mybpc3,Lmod3,Myom3,Fhl2,Trim63
9839	Microglia_All_Zhang_JNeuro_2014	0.000175101	0.0698547	0.710081	2.0653	0	28	Ccl12,Sash3,Ccr7,Hck,Gpr84,Tnf,C1qa,Gna15,Cxcl16,Ptafr,P2ry6,Il1b,Ccl9,Tlr2,Plau
10368	Gemma_GSE16158_Gene_expression_induced_by_trace_fear_conditioning_in_murine_hippocampus_timepoint_0.5.h_Up	0.000176336	0.0698547	0.785454	2.11746	0	20	Egr2,Fos,Nr4a1,Dusp1,Egr4,Arc,Egr1,Junb,Sgk3
10369	Gemma_GSE16158_Gene_expression_induced_by_trace_fear_conditioning_in_murine_hippocampus_timepoint_2.h_Up	0.000176336	0.0698547	0.801273	2.1601	0	20	Egr2,Fos,Nr4a1,Dusp1,Egr4,Arc,Egr1,Junb,Sgk3
10450	Gemma_GSE149195_Sequencing_to_determine_the_effect_of_neuronal_IL-1b_receptor_knockout_on_the_stress_effect_of_paired_fighting_social_defeat_in_mice_treatment_Stress_Up	0.000176897	0.0698547	0.754408	2.00862	0	19	Acer2,Alas2,Lcn2,Ctla2a,Isg20,Igfbp7,Ube2l6,Vwf,Unc45b,Tmem176a,Anxa2,Cd300lf,Ier3
7011	HP_POOR_WOUND_HEALING	0.000177179	0.0698547	0.753206	1.97465	0	18	Col1a2,Itgb2,Serpine1,Col12a1,Col5a1,Cfh,F8,Col1a1,Col5a2
5000	GOCC_STRIATED_MUSCLE_THIN_FILAMENT	0.000177211	0.0698547	0.767764	1.96027	0	16	Tnnc1,Lmod3,Tnni1,Tnnt2,Fhod3,Acta1,Tmod1
5051	GOCC_MYOSIN_II_COMPLEX	0.000177211	0.0698547	0.773404	1.97467	0	16	Myh1,Myh3,Myh2,Myh8,Myh4,Myl9,Myl1,Myl6b
4999	GOCC_MUSCLE_MYOSIN_COMPLEX	0.000178285	0.0698547	0.860549	2.04615	0	12	Myh1,Myh3,Myh2,Myh8,Myh4,Myl9,Myl1,Myl6b
9895	Cembrowski_HippoSeq_dg_d-dg_v__VS__ca4-ca3_d-ca3_v-ca2-ca1_d-ca1_v	0.000240616	0.0715939	-0.66578	-2.1262	0	36	Prox1,Prdm5,Dock10,Sv2c,Jun,Pde7b,Slc4a4,Cygb,Btg2,Dgkh,Rfx3,C1ql2,Maml2,Stxbp6,Lrrtm4,Scn3a,Pcdh8,Zfp536
9828	Astrocyte_All_Cahoy_JNeuro_2008	0.000243487	0.0715939	-0.579996	-2.04776	0	58	Agt,Gm266,Cybrd1,Gli3,Gldc,Slc4a4,Ppp1r3g,Ppp1r3c,Rfx4,Gja1,Dio2,Tlr3,Sox9,Slc15a2,Hapln1,Grin2c,Egfr,Aqp4,Cyp4f14,Prodh,Plcd4,Ntsr2,Cldn10,Pdk4
7190	HP_OMPHALOCELE	0.000245038	0.0715939	-0.552162	-1.99616	0	65	Col11a1,Dlk1,Chd7,Sema3e,Gpc4,Gpc3,Hic1,Frem2,Col11a2,Pign,Frem1,Fgfr1,Dact1,Nfix,Mmp2,Kcnq1,Lbr,Gad1,Myh11,Nxn,Grip1,Chuk
10093	Gandal_2018_BipolarDisorder_Upregulated_Cortex	0.000266525	0.0715939	-0.456683	-1.87727	0	144	Car12,Lgals3,Foxo1,Gpc4,Slc18a2,Wdr5b,Ehd1,Sox2,Ctps2,Rhobtb3,Dnmbp,Erbb2,Tead1,Zfp516,Itgb4,Txnip,Sox9,Zc3hav1,Bckdhb,Mccc2,Kmt2a,Disc1,Dennd4c,Rest,Smc5,Tmem255a,Epb41l5,Etnppl,Dynlt1a,Nfya,Pax6,Zkscan8,Foxo3,Slc25a20,Sdc4,Acaa2,Lrp6,Smad9,Aco1,Sall2,Mr1,Sp1,Notch2,Fkbp5,Zfp606,Trim24,Heph,Tspan6,Id4,Cbfb,Lifr
9879	DropViz_STR_Astrocyte_Gja1_cluster-markers.csv	0.000267451	0.0715939	-0.493975	-2.01773	0	139	Agt,Hsd11b1,Fabp7,Phkg1,Gdf10,Gm266,Thrsp,Timp4,Sox2,Lgi4,Cyp2j9,Lcat,Ppp1r3g,Gja1,Dio2,Enho,Cxcl14,Sox9,Slc15a2,Crym,Lxn,Mmd2,Acot1,Grin2c,Eci1,Gas1,Bcan,Fbxo2,Gpr37l1,Apln,Dbx2,Aqp4,Cyp4f14,Nr2e1,Prodh,Plcd4,Ednrb,Il18,Ntsr2,Cldn10,Sdc4,Ptn,Rbp1,Rorb,Ndrg2,Pla2g7,Nkain4,Gpc5,Acsl6,Gstm1,Htra1,Fam107a,Appl2,Pbxip1,Msmo1,Crot,Lhx2,Atp1b2,Pantr1,Hepacam,F3,Acsbg1,Gstm5
9866	DropViz_HC_Astrocyte_Gja1_cluster-markers.csv	0.000267881	0.0715939	-0.625234	-2.51923	0	128	Agt,Hsd11b1,Fabp7,Phkg1,Myoc,Thrsp,Rgs20,Gli3,Timp4,Npas3,Gldc,Sox2,Lgi4,Naaa,Slc4a4,Cyp2j9,Lcat,Hopx,Ppp1r3c,Gja1,Cd38,Dio2,Enho,Cxcl14,Sox9,Slc15a2,Plxnb1,Lxn,Grin2c,Gpld1,Ptprz1,2810459M11Rik,Dbi,Eci1,Bcan,Etnppl,Gpr37l1,Dbx2,Aqp4,Nr2e1,Prodh,Plcd4,Ednrb,Mdk,Ntsr2,Cldn10,Sdc4,2310022B05Rik,Rorb,Tmem47,Ndrg2,Pla2g7,Nkain4,Gpc5,Gstm1,Htra1,Id4,Fam107a,Pbxip1,Msmo1,Crot,Atp1b2,Pantr1,Hepacam,F3,A…
9951	ZHONG_PFC_MAJOR_TYPES_ASTROCYTES	0.000296209	0.0715939	-0.372884	-1.67264	0	290	Lrrc10b,Car12,Lgals3,Agt,Dcn,Gdpd2,Hspb1,Fabp7,Gng7,Rgs20,Phactr2,Rcn1,Jun,Slitrk2,Thbs3,Sox2,Ak4,Slc4a4,Tcf7l2,Gng11,Alcam,Hopx,Timp1,Rfx4,Magt1,Gja1,Dio2,Enho,Cxcl14,Etv1,Cnn3,Robo3,P4ha1,Sox9,Myorg,Slc15a2,Mmd2,Hapln1,Fbln2,Pnpla3,Ptprz1,Fat1,2810459M11Rik,Dbi,Sash1,Rhoc,Ston2,Bcan,Pttg1ip,Gpr37l1,Add3,Itpr2,Plagl1,Dbx2,Aqp4,Plec,Prodh,Ednrb,Lix1,Cldn10,Castor1,Sema6a,B3glct,Grb14,Ptn,Elovl2,P…
10065	DESCARTES_FETAL_CEREBRUM_MICROGLIA	0.000301841	0.0715939	0.384301	1.62934	1	290	Egr2,Syt6,Cd163,Arl5c,Lyz1,Gypc,Cacna2d4,Tfcp2l1,Tmem273,Nfkbid,Arl11,Sash3,Ipcef1,Ms4a6d,Naip2,Lpcat2,S100a8,Itgb2,Arhgap9,Gpr84,C1qc,Ddx43,Il12rb1,Slc11a1,Pirb,Cd86,Rin3,Lgmn,Tyrobp,Ncf4,Crybb1,Pik3r5,Rab39,Tlr1,Slc7a7,Tmco4,Coro1a,C1qa,Ninj1,Ctss,Pparg,Otulinl,Slc47a1,Uap1l1,Cep295nl,Slfn9,Tlr4,Csf2rb,Blvrb,Csf3r,Gpr34,Cd68,Spp1,Blnk,Slc37a2,Npl,Cxcl16,Galnt6,Rttn,Cd37,Gpr183,Mpeg1,P2ry6,Hcls1…
9865	Neuron_CA1Pyramidal_Cortical_Zeisel_Science_2015	0.000306937	0.0715939	-0.479238	-2.17728	0	328	Slc9a4,Spink8,Lct,Doc2b,Bves,Drd5,Galnt3,Dcn,Bhlhe22,Rxrg,Fat4,Hs6st3,Dpyd,Tanc1,Rem2,Pcdh19,Sowaha,Lrrn4,Thsd7b,Tbata,Sertm1,Nr4a2,Fgf10,Slc26a4,Fam210b,Sipa1l3,Dock4,Npr3,Cpne6,Ftx,Grin2a,Kbtbd11,Htr4,Orai2,Pde10a,Cacna1e,Gabra5,Sh3bp5,Lmo7,Nsun7,Itgbl1,Aloxe3,Gpr161,Ccdc88c,Lypd1,Ndst3,Etv1,Megf9,Tmem74,Wipf3,Crym,Epha6,Ppp4r4,Ccdc112,Miat,Npas2,Mical2,Osbpl6,Gpr39,Wscd2,Traip,Ar,Nos1,Magee2,N…
10513	Gemma_GSE72343_Circuit-wide_transcriptional_profiling_reveals_region_specific_gene_co-expression_networks_regulating_depression_susceptibility_timepoint_28.d_chronic.social.defeat.stress_1.h_aggressor.re.exposure_Up	0.000317662	0.0715939	-0.5086	-2.32827	0	353	Gpr101,Car12,Zbtb20,Ttc22,Col15a1,Dock10,Malat1,Nkain3,Adamts1,Col11a1,Tnfrsf18,Plk5,Gapdhs,Igsf1,St18,Pram1,Rreb1,Fndc9,Ryr1,Tmem255b,Magel2,Sv2c,Aanat,Kcnq1ot1,Irx3,Ttn,Fam228b,Rbm15,Hps1,Thbs3,Frmd4b,Htr4,Gcfc2,Leng8,Gan,Ybx2,Frem2,Slc16a11,Col16a1,Ccdc57,Bbs12,Zfhx3,Catsperg1,Col11a2,Col4a2,Crocc,Pnisr,Spaca6,Smim5,Ntrk3,Micall1,Zfc3h1,Scn9a,Itgb4,Dcc,Kmt2d,Ifitm7,Prrc2c,Ssh3,Efcab12,Exoc3l4,…
10318	"Gemma_GSE100236_RNA_sequencing_of_whole,_ventral_and_dorsal_hippocampus_after_different_stress_conditions_treatment_restraint.stress_Up"	0.000324307	0.0715939	0.479261	1.79137	1	106	Egr2,Fos,Trib1,Plk3,Acer2,Nr4a1,Sik1,Dusp1,Bhlhe40,Ier2,Per1,Arc,Arl4d,Egr1,Dusp6,Ctla2a,Maff,Fosb,Plaur,Epha2,Dusp5,Nfkbia,Spry4,Plk2,Khdc3,Prdm2,Pvr,Arrdc2
10099	Gandal_2018_Schizophrenia_Upregulated_Cortex	0.000328192	0.0715939	-0.364497	-1.6815	0	390	Lgals3,Agt,Lpl,Gdpd2,Hspb1,Fabp7,Gdf10,Gpc4,Cybrd1,Tgfb2,Rgs20,Gli3,Slc27a3,Dgkg,Npas3,Emx2,Chpt1,Dnali1,S100a9,Pdzd2,Sox2,Ak4,Prdm16,Slc4a4,Rhobtb3,Erbb2,Plod2,Pon3,Ghr,Abca1,Tead1,Mid1,Fndc3b,Zfp516,Bag3,Rfx4,Gja1,Cd38,Itgb4,Bcat2,Mpp3,Tubb2b,Necap2,Cnn3,Txnip,P4ha1,Sox9,Slc46a3,Zc3hav1,Zfp160,Bckdhb,Pole2,Fgl1,Grin2c,Mccc2,Prkx,Cep70,Gstm7,Zfp652,Chd2,Smurf2,Fkbp14,Rest,Abcd4,Smc5,Nqo1,Sash1,D…
10515	Gemma_GSE72343_Circuit-wide_transcriptional_profiling_reveals_region_specific_gene_co-expression_networks_regulating_depression_susceptibility_timepoint_28.d_chronic.social.defeat.stress_Up	0.000330251	0.0715939	-0.417738	-1.94156	0	415	Gpr101,Car12,Hspa1b,Hspa1a,Zbtb20,Klf4,Col15a1,Gdpd2,Dock10,Malat1,Adamts1,Hspb1,Col11a1,Tnfrsf18,Fabp7,Plk5,Gapdhs,Rasd1,Igsf1,Rreb1,Fndc9,Slc2a4rg-ps,Baz1a,Rbm12b1,Ryr1,Magel2,Dnajb1,Slc27a3,Sv2c,Fosl2,Aanat,Kcnq1ot1,Cebpd,Gadd45b,Slc5a3,Apold1,Jun,Irx3,Slc39a2,Bcl6b,S100a9,Hps1,Thbs3,Htr4,Leng8,Gan,Ybx2,Frem2,Col16a1,Zdbf2,Zfhx3,Catsperg1,Col11a2,Col4a2,Crocc,Noxred1,Irs2,Smim5,Lrrc32,Gadd45g,…
10021	DURANTE_ADULT_OLFACTORY_NEUROEPITHELIUM_DENDRITIC_CELLS	0.00033206	0.0715939	0.550522	1.97292	1	82	Dusp1,Tnfsf13b,Ms4a6d,S100a8,Itgb2,Plaur,Slc11a1,Fpr1,Tyrobp,Pilra,Nfkbia,Fcer1g,Coro1a,Ptprc,Ctss,Cd44,Tnfaip3,Lcp1,S100a4,Sh3bgrl3,Nlrp3,Csf3r,Cd68,Lsp1,Cd37,Tnfaip2,Mpeg1,Lgals2,Plek,Phactr1,C5ar1,Il1b
303	GOBP_POSITIVE_REGULATION_OF_LEUKOCYTE_MEDIATED_IMMUNITY	0.000332613	0.0715939	0.51731	1.851	1	81	Cd1d1,Clnk,Lag3,Sash3,Itgb2,Il12a,Tgfb1,Il12rb1,Tnf,Tyrobp,Arg1,Ptprc,Stat5b,H2-M3,Ddx21,Cd226,Nlrp3,Rsad2,Ptafr,Fadd,Prkcz,Rasgrp1,Exosc3,Il1b,Ticam1,Lta
10384	Gemma_GSE95740_Environmental_enrichment_increases_transcriptional_and_epigenetic_differentiation_between_mouse_dorsal_and_ventral_dentate_gyrus_neurons_treatment_enriched.environment_Up	0.000334225	0.0715939	0.552384	1.94678	1	74	Egr2,Fos,Acer2,Mei1,Sik1,Dusp1,Klhl40,Arc,Arl4d,Maff,Fosb,Olfm2,Igfbp6,Net1,Necab3,B4galnt1,Spsb1,Junb,Csrnp1,Tmsb10,Ptpn5,Sh3bgrl3,Sh2d5,Syt12,Nptx2,Odc1,Oprd1
1679	GOBP_POSITIVE_REGULATION_OF_CELL_KILLING	0.000343407	0.0715939	0.638986	1.9557	1	35	Cd1d1,Lag3,Il12a,Il12rb1,Tyrobp,Arg1,Ptprc,Stat5b,H2-M3,Cd226,Fadd,Rasgrp1
154	GOBP_REGULATION_OF_LEUKOCYTE_MEDIATED_CYTOTOXICITY	0.000343643	0.0715939	0.599148	1.93353	1	46	Cd1d1,Lag3,Il12a,Il12rb1,Tyrobp,Arg1,Ptprc,Stat5b,H2-M3,Cd226,Dnase1,Fadd,Pik3r6,Fcgr2b,Rasgrp1,Ceacam2,Havcr2
9876	DropViz_HC_Neuron_Subiculum_Slc17a6_cluster-markers.csv	0.000343643	0.0715939	0.605161	1.95294	1	46	Cckbr,Kcnh5,Tox,Dpp10,Satb2,Egr1,Ovol2,Tnnt2,Cobl,Vwc2l,Igfbp6,Lamc2,Fxyd7,Rims3,Tacr3,Tshz3,Rxfp1,Glt8d2,Adcyap1
9933	MANNO_MIDBRAIN_NEUROTYPES_HRGL3	0.000345185	0.0715939	-0.342296	-1.6121	0	480	Shisa6,Ttr,Agt,Galnt3,Thsd4,Dcn,Lpl,Mamdc2,Thsd7a,Rxrg,Gdpd2,Hspb1,Rerg,Gask1b,Ptpmt1,Gpc4,Crispld1,Nectin3,Kcng1,Epha3,Ndnf,Sertm1,Timp4,Cpne8,Jun,Dnali1,Acss1,Grin2a,Rftn2,Igfbp2,Sox2,Gria1,Rwdd3,Frem2,Dnai4,Plppr1,Txlnb,Slc4a4,Plod2,Fbxl7,Ralgps2,Lmcd1,Alcam,Fndc3b,Morn5,Lix1l,Ppp1r3c,Rfx4,Magt1,Gja1,Abca8b,Tstd1,Tacr1,Crim1,Mlf1,Fibin,P4ha1,Sox9,Slc15a2,Colec12,Iqgap2,Mtss2,Dpp6,Hapln1,Tshz2,…
10131	Johnson_2016_Coexpression_Hippocampus_Human_M10	0.000345483	0.0715939	0.597383	1.88664	1	41	Hs3st2,Rprm,Tox,Efhd2,Serpini1,C130074G19Rik,Kcnt1,Pcp4,Rcan2,Syngr3,Glra2,Fxyd6,Rims3,Osbpl10,Esrrg,Rap1gap
9932	MANNO_MIDBRAIN_NEUROTYPES_HRGL2A	0.000348311	0.0715939	-0.321501	-1.51841	0	494	Car12,Thsd4,Mamdc2,Gdpd2,Chst9,Hspb1,Col11a1,Golm1,Fabp7,Gask1b,Gng7,Gpc4,Crispld1,Tspan18,Epha3,Ndnf,Dnajb1,Timp4,Nckap5,Arhgef6,Npas3,Mfap4,Jun,Dnali1,Rab27a,Acss1,Irx1,Slitrk2,Cxcr4,Kbtbd11,Rftn2,Igfbp2,Sox2,Gria1,Dnai4,Adam33,Ak4,Mok,Cpne2,Slc4a4,Ermard,Lmcd1,Ntrk3,Fndc3b,Morn5,Serpinh1,Lix1l,Rfx4,Magt1,Gja1,Enho,Mlf1,Lypd1,Tubb2b,Robo3,P4ha1,Sox9,Myorg,Slc15a2,Plxnb1,Iqgap2,Crym,Dpp6,Mmd2,Cs…
5269	GOCC_MYOFILAMENT	0.000353794	0.0715939	0.749412	1.99532	1	19	Tnnc1,Mybpc3,Lmod3,Tnni1,Tnnt2,Fhod3,Acta1,Tmod1
10385	Gemma_GSE63412_RNA-seq_analysis_of_contextual_fear_conditioning_treatment_memory.retrieval_Up	0.00035823	0.0715939	0.827472	1.92945	1	11	Egr2,Fos,Nr4a1,Sik1,Dusp1,Arc,Fosb,Junb
10386	Gemma_GSE63412_RNA-seq_analysis_of_contextual_fear_conditioning_treatment_fear.conditioning_Up	0.00035823	0.0715939	0.827472	1.92945	1	11	Egr2,Fos,Nr4a1,Sik1,Dusp1,Arc,Fosb,Junb
10376	Gemma_GSE50423_Contextual_fear_conditioning_in_the_mouse_hippocampus_treatment_contextual.fear.conditioning_Up	0.00035868	0.0715939	0.849035	1.9304	1	10	Egr2,Fos,Sik1,Dusp1,Arc,Fosb,Dusp5
9995	HAY_BONE_MARROW_STROMAL	0.000380373	0.0745178	-0.2994	-1.44203	0	631	Lrrc10b,Agt,Adamts9,Thsd4,Dcn,Lpl,Hsd11b1,Hp,Zfp503,Adamts1,Col11a1,Il1r1,Nrp2,Gfra1,Ecrg4,Rasd1,Rarres1,Gpc4,Lpin3,Cybrd1,Crispld1,Thsd7b,Epha3,Gli3,Timp4,Unc5c,Rcn1,Nckap5,Gadd45b,Emx2,Jun,Irx3,Palmd,Rnd1,Dnali1,Ednra,Angpt1,Lepr,Rftn2,Igfbp2,Lgi4,Col16a1,Nmb,Nid2,D630003M21Rik,Slit3,Col4a2,Ghr,Fbxl7,Tead1,Lmcd1,Mid1,Ccbe1,Itgbl1,Agtr1a,Amotl2,Ebf3,Serpinh1,Ppp1r3c,Fst,Fgfr1,Gja1,Abca8b,Prex2,M…
10497	Gemma_GSE117758_Cell-type_specific_transcriptional_profiling_of_glucocorticoid_receptor-dependent_changes_in_the_nucleus_accumbens_cell_type_astrocyte_Up	0.000398089	0.0749885	-0.372819	-1.80937	0	708	Hspa1b,Agt,Hspa1a,Hsd11b1,Klf4,Gdpd2,Adamts1,Hspb1,Fam163a,Fabp7,Phkg1,Gdf10,Gm266,Phf21b,Igsf1,Rarres1,Fzd10,Pipox,Thrsp,Nectin3,Cyp7b1,Gli3,Timp4,Trps1,Nhsl1,Triobp,Jun,Gldc,Chpt1,Clmn,Fmo1,Gkn3,Acss1,Ednra,Rftn2,Agl,Igfbp2,Sox2,Lgi4,Aldh1a1,Tap2,Crlf3,Col16a1,Ak4,Nid2,D630003M21Rik,Cpne2,Slc4a4,Erbb2,Cyp2j9,Lcat,Tprkb,Lmcd1,Pxmp2,Smo,Hopx,Sdsl,Serpinh1,Ppp1r3g,Ppp1r3c,Rfx4,Gja1,Prkd1,Prex2,Dio…
10537	Gemma_GSE95449_Experience-dependent_Epigenomic_Reorganization_in_the_Hippocampus_timepoint_1.h_Up	0.000398883	0.0749885	-0.269816	-1.31288	0	731	Hspb1,Col11a1,Lpin3,Rbm12b1,Zcchc7,Hps1,Gcfc2,Leng8,Ybx2,Banp,Col16a1,Catsperg1,Col11a2,Rtbdn,Col19a1,Col4a2,Pnisr,Irs2,Ermard,Snrnp70,Sat1,Zfp516,Ago3,Thoc2l,Ssc5d,Fam193b,Dlg5,Tmem131l,Ccnl2,Zfc3h1,Tstd1,Ttll9,Dio2,Pabpn1,Kmt2d,Rbm12b2,Zbtb40,Robo3,Kdm6b,P4ha1,Ssh3,Invs,Entr1,Luc7l3,Plat,Zcchc2,Mbd6,P3h3,Grin2c,Col4a1,Sbsn,Tmem145,Bmp1,Myo9b,Dgkq,Kmt2a,Sfi1,Trdmt1,Dennd4c,Ints6l,Ttll3,Pnn,Zgpat…
10373	Gemma_GSE50423_Contextual_fear_conditioning_in_the_mouse_hippocampus_timepoint_12.h_Up	0.00040404	0.0749885	-0.276567	-1.3485	0	755	Dsp,Doc2b,Hspa1a,Bhlhe22,Hspb1,Il1r1,Golm1,Rab30,Sowaha,Nkd2,Kcng1,Cyp7b1,Dnajb1,Slc27a2,N4bp2,Nhsl1,Slc5a3,Jun,Zcchc7,Sipa1l3,Snap23,Gkn3,Slc39a2,Rbm3,Vgll4,Mtrr,Pdzd2,Kansl1l,Orai2,Banp,Kdm7a,Crlf3,Ak4,B3galt5,Ifi203,Cmbl,Sh3bp5,Plce1,P4ha2,Creg2,Noxred1,Ippk,Tead1,Ralgps2,Sfpq,Sdf2l1,Ago3,Ppp1r3g,Gpr161,Chordc1,Magt1,Cygb,Dio2,Setd1b,Rab11fip1,Disp3,Zbtb40,Msantd2,P4ha1,Ssh3,Pip5k1b,Wipf3,Ccdc…
10089	Gandal_2018_AutismSpectrumDisorder_Downregulated_Cortex	0.000418585	0.0756881	0.327027	1.46008	2	509	Aqp6,Stat4,Zglp1,Vamp2,Pcp4,Vip,Ephb6,Ccdc113,Necab3,Rmnd5b,Atg4d,Gde1,Rcan2,Asic3,Il1rapl1,Pex11b,Ocel1,Samm50,Arhgdig,Nuak1,Prkcb,Cbln2,Ppp1r3f,Tango2,Limk1,Pgk1,Slc25a45,Osbpl10,Rangap1,Mpp2,Pih1d1,Faim2,Adcyap1,Chchd6,Glmn,Ralbp1,Nppc,Cct6b,Vill,Blvra,Psmd1,Ttc16,Surf2,Kcnip4,Me3,Plbd2,Vat1l,Chga,Slc6a17,Pfkp,Mat2b,Ncald,Dhcr24,Gabra1,Pop7,Telo2,Pfkm,Rad50,Prkcz,Psma5,Rims2,Tmem121,Camk2n1,Pc…
2122	GOBP_TUBE_DEVELOPMENT	0.000422119	0.0756881	-0.262006	-1.28963	0	852	Cav3,Prox1,Agt,Adamts9,Dcn,Hsd11b1,Klf4,Thsd7a,Col15a1,Sostdc1,Adamts1,Hspb1,Nrp2,Aard,Fat4,Thbs4,Chrna7,Chd7,Sema3e,Crispld2,Tgfb2,Rarb,Gpc3,Ndnf,Gli3,Kit,Sox4,Fgf10,Emx2,Apold1,Jun,Irx3,Stard13,Spint1,Rbm15,Ednra,Irx1,Cxcr4,Mtss1,Angpt1,Lepr,Stab2,Vav3,Wnt11,Cebpa,Ascl1,Erbb2,Col4a2,Sim2,Angptl1,Sat1,Ccbe1,Smo,Agtr1a,Amotl2,Calb1,Niban2,Gpr161,Dlg5,Crlf1,Gja1,Tfap2b,Il1a,Prkd1,Fmn1,Met,Cdkn1a,P…
4917	GOCC_MICROFIBRIL	0.00045527	0.0785585	-0.845071	-2.08231	1	12	Thsd4,Mfap4,Mfap2,Mfap5
6055	GOMF_POTASSIUM_ION_ANTIPORTER_ACTIVITY	0.000460405	0.0785585	-0.782519	-2.00562	1	14	Slc9a4,Slc24a5,Slc24a3
6922	HP_HYPERALDOSTERONISM	0.000460405	0.0785585	-0.778766	-1.996	1	14	Scnn1a,Nr3c2,Kcnj5
9875	DropViz_HC_Neuron_CajalRetzius_Lhx1_cluster-markers.csv	0.000472925	0.0791154	-0.60442	-2.01578	1	43	Calb2,Mab21l1,Ndnf,Emx2,1500009L16Rik,Slc17a6,Cxcr4,Angpt1,Syndig1l,Ecel1,Kcnj5,Ebf3,Ankrd35,Dmrta2,Dach1,Reln,Cd274,Mia,Nxph4
5534	GOMF_PEPTIDE_RECEPTOR_ACTIVITY	0.000481541	0.0791154	0.441931	1.68514	2	121	Nmbr,Galr3,Mc4r,Cckbr,Ackr2,Ntsr1,Ramp2,Gpr139,Hcrtr2,Ccr7,F2rl3,Vipr1,Cxcr3,Gpr84,Ackr3,Fpr1,Pth2r,Tacr3,Gal,Rxfp1,F2r,Nmur1,Crhr1,Sorcs1,Gpr35,Mc5r,Nlrp6,Ramp3,Sstr2,Lgr5,Ccr5,Qrfpr,Oprd1,Avpr2,Glp1r,Gucy2c
10317	"Gemma_GSE100236_RNA_sequencing_of_whole,_ventral_and_dorsal_hippocampus_after_different_stress_conditions_treatment_novelty.stress_Up"	0.000488759	0.0791154	0.47823	1.79137	2	109	Egr2,Fos,Trib1,Plk3,Acer2,Nr4a1,Sik1,Dusp1,Bhlhe40,Ier2,Per1,Arc,Arl4d,Egr1,Dusp6,Ctla2a,Maff,Fosb,Plaur,Hes5,Epha2,Dusp5,Nfkbia,Spry4,Plk2,Khdc3,Prdm2,Pvr,Arrdc2
10316	"Gemma_GSE100236_RNA_sequencing_of_whole,_ventral_and_dorsal_hippocampus_after_different_stress_conditions_treatment_swim.stress_Up"	0.000493583	0.0791154	0.486995	1.78478	2	94	Egr2,Fos,Trib1,Plk3,Acer2,Nr4a1,Sik1,Dusp1,Bhlhe40,Ier2,Per1,Arc,Arl4d,Egr1,Dusp6,Ctla2a,Maff,Fosb,Plaur,Epha2,Dusp5,Nfkbia,Spry4,Plk2,Arrdc2
5050	GOCC_MYOSIN_COMPLEX	0.000513259	0.0810413	0.579461	1.88405	2	48	Myl4,Myh1,Myh3,Myh2,Myh8,Myh4,Myo1h,Myl9,Myl1,Myl6b,Myo19,Myo1c,Myl12b,Myo1f
2462	GOBP_POSITIVE_REGULATION_OF_CD4_POSITIVE_ALPHA_BETA_T_CELL_DIFFERENTIATION	0.000525486	0.081427	0.687021	1.93181	2	24	Nfkbid,Anxa1,Sash3,Il12rb1,Rara,Cd86,Nlrp3,Il4ra,Prkcz,Socs1
8318	HP_PEG_SHAPED_MAXILLARY_LATERAL_INCISORS	0.000537346	0.081427	0.804264	1.87533	2	11	Bmp4,Wnt10a,Cdh1,Dlg1,Irf6
10518	Gemma_GSE85136_Sex_Differences_in_Nucleus_Accumbens_Transcriptome_Profiles_Associated_with_Susceptibility_versus_Resilience_to_Subchronic_Variable_Stress_genotype_Dnmt3a.mouse.DNA.methyltransferase.3A_Homozygous.negative_Down	0.000538793	0.081427	-0.437048	-1.76117	1	129	Gpr101,Col11a1,Gapdhs,Npy2r,Ryr1,Crispld1,Kit,N4bp2,Klhl33,Snx22,Frem2,Cradd,Pde11a,Nsun7,Mettl25,Pxylp1,Ndufa5,Lrch1,Arsk,Amy1,Invs,Pard3,Wdfy1,Pced1b,Scn3b,Firre,Magee2,Exph5,Unc13c,Lrba,Spg11,Ggcx,Zeb1
5525	GOMF_DNA_BINDING_TRANSCRIPTION_REPRESSOR_ACTIVITY	0.000564972	0.0841808	-0.37605	-1.63351	1	218	Prox1,Nkx6-1,Prdm5,Zbtb20,Nfatc2,Trps1,Jun,Zfp202,Rorc,Bcl6b,Hic1,Irx1,Msc,Zbtb1,Ifi203,Ascl1,Zfhx3,Prdm16,Zbtb12,Zfp560,Nfil3,Nfatc3,Nr2f1,Bach2,Zfp57,Ascl2,Dach1,Zbtb16,Nr2c1,Zgpat,Rest,Mitf,Mzf1,Zbtb37,Cebpb,Plagl1,Zfp536,Klf12,Zeb2,Nr2e1,E2f8,Sall1,Foxo3,Insm2,E2f6,Zeb1,Zfp217,Crem,Zbtb21
9934	MANNO_MIDBRAIN_NEUROTYPES_HRGL1	0.00060024	0.0881936	-0.34457	-1.55069	1	302	Nts,Dcn,Gdpd2,Fabp7,Gask1b,Igsf1,Nfatc2,Gpc4,Tspan18,Kcng1,Ndnf,Sertm1,Rcn1,Nckap5,Npr3,Acss1,Rftn2,Igfbp2,Sox2,Frem2,Mok,Cpne2,Ecel1,Pde11a,Plod2,Flvcr2,Lmcd1,Morn5,Nuak2,Rfx4,Gabpb2,Tacr1,Mlf1,Dmrta2,Lypd1,Sox9,Dach1,Otx2,Inhbb,Fat1,Col18a1,Tbc1d32,Spag1,Rest,Ildr2,Igdcc4,Ston2,Bcan,Twist1,Lrp8,Arhgap5,Aqp4,Col23a1,Cdon,Cspp1,Ppil6,Tes,Nfib,Nfia,Il18,Sox21,Lrrn2,Ccdc17,Msi1,Mpped2,Evi5,B3glct,W…
9931	MANNO_MIDBRAIN_NEUROTYPES_HRGL2B	0.000636335	0.0922162	-0.339765	-1.5595	1	363	Car12,Gdpd2,Hspb1,Col11a1,Gng7,Nfatc2,Gpc4,Tspan18,Epha3,Ndnf,Dnajb1,Timp4,Nckap5,Arhgef6,Npas3,Jun,Peak1,Acss1,Irx1,Slitrk2,Rftn2,Igfbp2,Ifi44,Sox2,Gria1,Ak4,Dpf3,Ascl1,Cpne2,Slc4a4,Tcf7l2,Ntrk3,Serpinh1,Rfx4,Gja1,Enho,Lypd1,Etv1,Robo3,Sox9,Myorg,Iqgap2,Mtss2,Dpp6,Mmd2,Tnrc18,Csmd3,Nadk2,Arap2,Inhbb,Ptprz1,Fat1,Osbpl6,Dsel,Cenpe,2810459M11Rik,Spag1,Rest,Dbi,Pde1c,Ildr2,Gabrg1,Stk33,Ston2,Bcan,Ba…
10171	Park_2011_Coexpression_Hippocampus_Mouse_paleturquoise	0.000679002	0.0970697	0.563078	1.87263	3	54	Fgfbp1,Asgr1,Car13,S100a11,Bgn,Gjb2,Mrgprf,Spp2,Acta2,Adamts2,Serping1,Slc6a12,Slc47a1,Mgp,Cd248,Tgfbi,Sphk1,Anxa2,Gstm2,Uaca,Serpind1,Bmp7
10372	Gemma_GSE50423_Contextual_fear_conditioning_in_the_mouse_hippocampus_timepoint_12.h_Down	0.000696864	0.0971879	-0.290479	-1.37392	1	503	Scnn1a,Adamts1,Fam163a,Fabp7,Phkg1,Gm266,Nr3c2,Syna,Pcdh19,Rgs20,Nckap5,Cpne8,Npas3,Kcnj2,Fam210b,Gabra2,Krt10,Apold1,Gldc,Zfp202,Mgat5,Hps1,Mtss1,Ccno,Pabpc4,Agl,Lgi4,Bbs12,Camkmt,Slc22a21,Lcat,Lmo7,Grik2,Srgap1,2610524H06Rik,Lmcd1,Sat1,Fam83h,Kcnv1,Gpr22,Ppp1r3c,Gfpt2,Nfil3,Bach2,Cdkn1a,Blm,Dcc,AI593442,Tlr3,Btg2,Invs,Cyp2r1,Tmem53,Hdac9,Pced1b,Galntl6,Mccc2,Reep6,Gm4924,Acr,Zfp804a,Sat2,Trdmt1…
4812	GOBP_POSITIVE_REGULATION_OF_CD4_POSITIVE_ALPHA_BETA_T_CELL_ACTIVATION	0.000698202	0.0971879	0.643831	1.8878	3	29	Nfkbid,Anxa1,Sash3,Il12rb1,Prkcq,Rara,Cd86,Nlrp3,Il4ra,Prkcz,Socs1
295	GOBP_REGULATION_OF_IMMUNE_EFFECTOR_PROCESS	0.000753239	0.102957	0.361456	1.52908	4	281	Cd1d1,Clnk,Nfkbid,Lag3,Anxa1,Sash3,Cd22,Itgb2,Il12a,C1qc,Tgfb1,Il12rb1,Rara,Sin3a,Tnf,Cd86,C3ar1,Slc7a5,Tyrobp,Serping1,Arg1,Ddx60,Tkfc,Apoa2,Grn,Ptprc,C1qa,Tnfaip3,Stat5b,H2-M3,Tlr9,Ddx21,Cd226,Ndfip1,Tlr4,Dnase1,Nlrp3,Sema7a,Il4ra,Rsad2,Ptafr,Fadd,Pik3r6,Nlrx1,Hk1,Stat1,Nr4a3,Selenok,Prkcz,Fcgr2b,Parp9,Rasgrp1,Exosc3,Mul1,Ceacam2,C1qb,Zmpste24,Pla2g5,C5ar1,Il1b,Rapgef1,Sec14l1,Hmox1,Cfh,Havcr2,…
3267	GOBP_REGULATION_OF_OXIDOREDUCTASE_ACTIVITY	0.000759109	0.102957	-0.488189	-1.83926	2	84	Cav3,Agt,Drd5,Hp,Npr3,Pdp2,Agtr1a,Cygb,Il1a,Acvr2a,Nostrin,Aoc3,Nod1,Dnm2,Edn1,Egfr,Agtr2,Fgf23,Abl1,Edn3,Cav1,Ddah2,Cox17,Pik3cb,Fxn,Abl2,Cnr2,Szt2
678	GOBP_INFLAMMATORY_RESPONSE	0.00083045	0.111207	0.319315	1.43031	5	529	Prok2,Fos,Cd163,Fancd2,Ccl12,Lyz1,Ccn4,Smpdl3b,Chia1,Nr1d1,Nfkbid,Ackr2,Per1,Anxa1,Tnfaip6,Socs3,Naip2,Ccr7,Adm,Osmr,Il17d,Serpina3n,S100a8,Itgb2,Cxcr3,Hck,Ace2,Ptger3,Tgfb1,Slc11a1,Serpine1,Smad3,Pbk,Prkcq,Ackr1,Hyal1,Tnf,C3ar1,Fpr1,F12,Esr1,Krt1,Tac1,Epha2,Nfkbia,Igfbp4,Tlr1,Grn,Ptprc,Pparg,Ghsr,Cd44,Gal,Tnfaip3,Sdc1,Creb3l3,Stat5b,F2r,Tlr9,Nr1d2,Pla2g2d,Themis2,Serpina3c,Cd200,Birc3,Ccl17,Ndfi…
1606	GOBP_REGULATION_OF_GRANULOCYTE_DIFFERENTIATION	0.000883704	0.116859	0.766203	1.89498	4	14	Trib1,C1qc,Rara,Hcls1,Ceacam2,Lef1,Runx1,Hax1
4752	GOBP_NEGATIVE_REGULATION_OF_PROTEIN_LOCALIZATION_TO_CELL_SURFACE	0.000920598	0.118905	-0.785482	-1.96931	3	13	Cav3,Actn2
7259	HP_SINUS_BRADYCARDIA	0.000921659	0.118905	-0.769615	-2.00176	3	15	Cav3,Bves,Kcnj5,Trdn
10129	Pena_2019_StressVsCTRL_NACC	0.000938086	0.119566	-0.683316	-1.97947	3	23	Ttr,Sostdc1,Zfp185,Igfbp2,Kcnj13,Krt18,St8sia6,Slc4a5,Wfdc2,Tmem72,Folr1
5300	GOCC_RECEPTOR_COMPLEX	0.000951777	0.119867	-0.335932	-1.53868	2	355	Gpr101,Shisa6,Csf2rb2,Zap70,Nrp2,Itga11,Gfra1,Nr3c2,Chrnb3,Prlr,Chrna7,Itga8,Epha3,Chrna1,Kit,Htr3a,Apbb1ip,Grik4,Gabra2,Htr1b,Grin2a,Lepr,Gria1,Cd74,Itga4,Gabra5,Erbb2,Shank1,Grik2,Ghr,Ntrk3,Alcam,Itgbl1,Fgfr1,Crlf1,Met,Itgb4,Acvr2a,Hjv,Plxnb1,Epha6,Grin2c,Pdgfra,Grin2d,Ret,Cacng4,Gpr37,Alk,Gabrg1,Grm7,Epha7,Gfra2,Lime1,Gprc5d,Traf1,Gpr37l1,Ebi3,Tlr6,Lrp8,Itpr2,Nrp1,Egfr,Grm1,Ahrr
10370	Gemma_GSE50423_Contextual_fear_conditioning_in_the_mouse_hippocampus_timepoint_4.h_Down	0.00100671	0.125203	-0.31115	-1.45408	2	443	Doc2b,Hspa1a,Hspb1,Il1r1,Gm266,Syna,Pcdh19,Slc2a4rg-ps,Kcng1,Cyp7b1,Dnajb1,Slc5a3,Gabra2,Apold1,Jun,Gldc,Sipa1l3,Mgat5,Slc39a2,Vgll4,Banp,Kdm7a,Ak4,Ifi203,Lcat,Creg2,Noxred1,Grik2,Tead1,Ralgps2,Sat1,Sfpq,Sdf2l1,Ago3,Ppp1r3c,Chordc1,Cygb,Nfil3,Dio2,Cdkn1a,Setd1b,Rab11fip1,Tlr3,Disp3,Zbtb40,P4ha1,Btg2,Ssh3,Prrt1,Ccnd2,Tspan33,Cachd1,Lncpint,Myo9b,Dusp11,Pnpla3,C1ql2,Dalrd3,Ccdc117,Zgpat,Traip,Nos1,…
2196	GOBP_SKELETAL_MUSCLE_CELL_DIFFERENTIATION	0.00101781	0.125203	0.569212	1.88028	5	52	Egr2,Fos,Mef2c,Scx,Klhl40,Egr1,Mef2d,Maff,Sox8,Asb2,Nr1d2,Lemd2,Sox11,Hivep3,Nupr1
5223	GOCC_MYOSIN_FILAMENT	0.00105801	0.128652	0.701705	1.89168	5	20	Myh1,Myh3,Mybpc3,Myh2,Myh8,Myh4
328	GOBP_REGULATION_OF_ADAPTIVE_IMMUNE_RESPONSE	0.00111893	0.133786	0.42282	1.62086	6	125	Cd1d1,Mef2c,Nfkbid,Anxa1,Sash3,Tnfsf13b,Il12a,Tgfb1,Il12rb1,Slc11a1,Prkcq,Tnf,Arg1,Ptprc,Tnfaip3,H2-M3,Skap1,Cd226,Ndfip1,Adcy7,Nlrp3,Il4ra,Rsad2,Fadd,Prkcz,Fcgr2b,Exosc3,Ceacam2,Il1b,Havcr2,Lta,Was
9877	DropViz_HC_Oligodendrocyte_Tfr_cluster-markers.csv	0.00113803	0.133786	0.450018	1.66971	6	101	D7Ertd443e,Tnni1,Tnfaip6,Insc,Tmem125,Mobp,Car14,Sox10,S1pr5,Tmem88b,Slain1,Gamt,Galnt6,Rhog,Nkx6-2,Prr5l,Plekhh1,Plp1,Lpar1,Tubb4a,Gjc3,Pllp,Pigz,Klhl4,Tppp3,Gjb1,Creb5,Adamts4,Serpinb1a,Septin4,Tprn,Jam3,Chn2,Mog,Myrf,Cntn2,Atp1b3,Ttyh2,Mal,Tmem63a,Apod,Anln,Tspan2,Opalin,Ptgds,Pde8a,Cldn11
8866	HP_IMPAIRED_TEMPERATURE_SENSATION	0.00113817	0.133786	-0.810712	-1.99765	4	12	Slco2a1,Hspb1,Magel2,Abca1
9164	HP_ABNORMAL_AORTIC_ARCH_MORPHOLOGY	0.00119503	0.138925	-0.597584	-1.94265	4	39	Dlk1,Rreb1,Chd7,Sema3e,Gli3,Mctp2,Pign,Fgfr1,Gja1
8942	HP_ABNORMAL_BLOOD_POTASSIUM_CONCENTRATION	0.00121981	0.139138	-0.504971	-1.81055	4	62	Cav3,Car12,Scnn1a,Nr3c2,Ryr1,Kcnj2,Kcnj5,Invs
158	GOBP_POSITIVE_REGULATION_OF_T_CELL_MEDIATED_CYTOTOXICITY	0.00123631	0.139138	0.726731	1.83058	6	15	Cd1d1,Il12a,Il12rb1,Ptprc,H2-M3,Fadd
312	GOBP_POSITIVE_REGULATION_OF_NATURAL_KILLER_CELL_MEDIATED_IMMUNITY	0.00123631	0.139138	0.726819	1.83081	6	15	Clnk,Lag3,Il12a,Stat5b,H2-M3,Cd226,Rasgrp1
5357	GOCC_COLLAGEN_CONTAINING_EXTRACELLULAR_MATRIX	0.00125235	0.139459	-0.320954	-1.4615	3	337	Fibcd1,Lgals3,Agt,Adamts9,Thsd4,Dcn,Col15a1,Adamts1,Col11a1,Gdf10,Thbs4,Myoc,Gpc4,Tgfb2,Gpc3,Fgf10,Col26a1,Mfap4,Mfap2,S100a9,Thbs3,Angpt1,Serpinb8,Frem2,Col16a1,Nid2,Col11a2,Rtbdn,Col19a1,Col4a2,Tnxb,Aspn,Angptl1,Col25a1,Mfap5,Frem1,Timp1,Ssc5d,Serpinh1,Ntn5,Itgb4,Chadl,Megf9,Ntng2,Hapln1,Fgl1,Fbln2,Col4a1,Lad1,Cbln1,Cxcl12,Loxl1,Adamts20,Serpinf2,Col18a1,Hnrnpm,Ntng1,Col7a1,1810010H24Rik,Sparc,…
680	GOBP_HUMORAL_IMMUNE_RESPONSE	0.0013023	0.14351	0.438544	1.64559	7	110	Ccl12,Mef2c,Bcl3,Lyz1,Lcn2,Ccr7,Prtn3,S100a8,C1qc,Slc11a1,Tnf,C3ar1,Krt1,Bpifb1,Serping1,Ptprc,C1qa,Pglyrp1,Blnk,Chga,Gpr183,Jchain,Fcgr2b,Fam3a,C1qb,C5ar1,Il1b,Cfh,Lta,Ociad2,St6gal1,Colec11,Tfe3,Cr2
5104	GOCC_EXTERNAL_ENCAPSULATING_STRUCTURE	0.00134003	0.146147	-0.306321	-1.43163	3	437	Fibcd1,Lgals3,Agt,Adamts9,Thsd4,Dcn,Col15a1,Adamts1,Col11a1,Gdf10,Thbs4,Ucma,Myoc,Gpc4,Crispld2,Tgfb2,Gpc3,Ndnf,Timp4,Fgf10,Col26a1,Mfap4,Ovgp1,Mfap2,S100a9,Thbs3,Angpt1,Serpinb8,Frem2,Col16a1,Nid2,Wnt11,Col11a2,Rtbdn,Col19a1,Col4a2,Tnxb,Lrrc32,Aspn,Epyc,Angptl1,Col25a1,Ccbe1,Mfap5,Frem1,Timp1,Ssc5d,Serpinh1,Ntn5,Itgb4,Tlr3,Chadl,Mmp11,Megf9,Ntng2,Colec12,Hapln1,Fgl1,Fbln2,Ccn6,Gpld1,Col4a1,Lad1,…
810	GOBP_HEART_DEVELOPMENT	0.00136147	0.146672	-0.303302	-1.42172	3	456	Cav3,Dsp,Prox1,Bves,Adamts9,Pim1,Adamts1,Popdc3,Col11a1,Nrp2,Fat4,Npy2r,Chd7,Ryr1,Tgfb2,Rarb,Gpc3,Gli3,Akap13,Sox4,Xirp2,Actn2,Ttn,Rbm15,Ednra,Vgll4,Frem2,Wnt11,Ascl1,Slit3,Plce1,Erbb2,Ntrk3,Smo,Gja1,Cdkn1a,Smyd1,Kdm6b,Sox9,Hdac9,Rb1,Cdkn1b,Mospd3,Pdgfra,Edn1,Nog,Mical2,Dvl2,Tbc1d32,Rest,Slc8a1,Bmp5,Tfdp2,C2cd3,Axin2,Sparc,Jag1,Hnrnpu,Trip11,Setd2,Apln,Twist1,Hexim1,Adra1a,Nrp1,Egfr,Sox18,Ahi1,Dn…
347	GOBP_REGULATION_OF_HUMORAL_IMMUNE_RESPONSE	0.00137931	0.146672	0.568344	1.80386	7	42	Ccr7,C1qc,Tnf,C3ar1,Serping1,Ptprc,C1qa,Fcgr2b,C1qb,C5ar1,Il1b,Cfh,Lta,Cr2,F2,C8g,C2,Cfp,Cd81,Cd19
1839	GOBP_INTERLEUKIN_4_PRODUCTION	0.00139058	0.146672	0.663559	1.83438	7	22	Sash3,Prkcq,Rara,Cd86,Slc7a5,Fcer1g,Ndfip1,Nlrp3,Prkcz,Lef1,Havcr2
7735	HP_ADRENAL_OVERACTIVITY	0.00140417	0.146672	-0.612102	-1.87326	5	29	Scnn1a,Nr3c2,Pde11a,Kcnj5,Cdkn1a,Cdkn1b,Ret,Htr1a
260	GOBP_GERMINAL_CENTER_FORMATION	0.00141418	0.146672	0.761704	1.85061	7	13	Mef2c,Bcl3,Tnfsf13b,Tnfaip3,Klhl6
3504	GOBP_CARDIAC_SEPTUM_MORPHOGENESIS	0.00146306	0.150269	-0.523899	-1.83596	5	56	Prox1,Nrp2,Chd7,Tgfb2,Rarb,Sox4,Rbm15,Wnt11,Slit3,Smo,Nog,Bmp5,Jag1,Nrp1,Parva,Dhrs3,Fgfr2,Bmpr1a,Wnt5a,Notch1
10001	HU_FETAL_RETINA_MICROGLIA	0.0014828	0.150792	0.335196	1.44014	9	328	Fos,Ier5,Mef2c,Dusp1,Efhd2,Ipcef1,Lpcat2,Itgb2,Sla,Fosb,Plaur,Hck,Arhgap9,C1qc,Lpxn,Fcgr3,Cd86,Lgmn,C3ar1,Fpr1,Tyrobp,Ncf4,Nfkbia,Junb,Fcer1g,Gimap4,Grn,Coro1a,Ptprc,Tbxas1,C1qa,Ninj1,Mylip,Ctss,Otulinl,Ucp2,Mis18bp1,Lcp1,Tlr4,Parp14,Abcg2,Csf3r,Gpr34,Spp1,Blnk,Npl,Lsp1,Cxcl16,Grk2,Cd37,Rhog,Myl12b,Ptafr,Gpr183,Mpeg1,Hcls1,Plek,Rnf213,Ctsb,Abhd12,Nfe2l2,Zyx,Lcp2,Myo1f,Prex1,Cmtm6,Tut7,C1qb,Msn,Ne…
8891	HP_ABNORMAL_BLOOD_MONOVALENT_INORGANIC_CATION_CONCENTRATION	0.00150792	0.150792	-0.468518	-1.76339	5	82	Cav3,Car12,Scnn1a,Nr3c2,Ryr1,Kcnj2,Kcnj5,Fgfr1,Tlr3,Invs
10240	LEE_AGING_NEOCORTEX_UP	0.00151719	0.150792	0.504076	1.75419	8	69	Fos,Nr4a1,C1qc,Lgals3bp,Dlg1,Ctsz,S100a10,Junb,C1qa,Gadd45a,Ctss,Tubb5,Cd68,Spp1,Vim,Rhog,Myl12b,Cyb561,Wwox,Mpeg1,Ptgs1,Stom,Sec23b,Rufy1,Akt2,Cd9,Dnajb13,Csnk1d
1677	GOBP_REGULATION_OF_CELL_KILLING	0.00152517	0.150792	0.531289	1.77967	8	56	Cd1d1,Lag3,Il12a,Il12rb1,Tyrobp,Arg1,Ptprc,Stat5b,H2-M3,Cd226,Dnase1,Fadd,Pik3r6,Fcgr2b,Rasgrp1,Ceacam2,Cfh,Havcr2
8944	HP_ABNORMAL_NUMBER_OF_PERMANENT_TEETH	0.00157646	0.152347	0.650735	1.82978	8	24	Bmp4,Satb2,Wnt10a,Cdh1,Dlg1,Recql4,Irf6
8609	HP_APLASIA_HYPOPLASIA_OF_THE_EAR	0.00157812	0.152347	-0.405356	-1.62139	5	120	Fat4,Dlk1,Chd7,Sema3e,Gli3,Slc26a4,Hdac8,Rps15a,Prdm16,Pola1,Pign,Fktn,Mcm5,Edn1,Las1l,Dact1,Twist1,Kif15,Plec,Sall1,Fancl,Dchs1,Nfix,Foxi1,Fgfr2,Med12,Orc4,B3glct,Kctd1,Tsr2,Hs6st2
10111	Raghavan_2017_WistarMoreImmobileRats_Downregulated_HC	0.00160587	0.152347	-0.728482	-1.92525	6	16	Slc22a7,Dpy19l3,Dpp6,Usp6nl,Anks1b
3326	GOBP_NUCLEUS_LOCALIZATION	0.00160957	0.152347	-0.706076	-1.94993	6	19	Cav3,Clmn,Pabpc1l
9412	HP_CRACKLES	0.0016129	0.152347	-0.76111	-1.97963	6	15	Dsp,Csf2rb2,Scnn1a,Sftpc
9905	FAN_EMBRYONIC_CTX_BIG_GROUPS_MICROGLIA	0.00163496	0.153064	0.336851	1.44324	10	316	Fos,Dusp1,Gypc,Otud1,Ier2,Ipcef1,Egr1,Naip2,Lpcat2,Itgb2,Fosb,Hck,C1qc,Fcgr3,Cd86,Lgmn,C3ar1,Fpr1,Tyrobp,Ncf4,Crybb1,Nfkbia,Junb,Fcer1g,Slc7a7,Gimap4,Grn,Coro1a,Ptprc,Tbxas1,C1qa,Ninj1,Ctss,Otulinl,Ucp2,Mis18bp1,Pih1d1,Lcp1,Tlr4,Abcg2,Csf3r,Gpr34,Cd68,Spp1,Blnk,Npl,Cxcl16,Cd37,Rhog,Ptafr,Gpr183,Mpeg1,Hcls1,Plek,Rnf213,Ctsb,Nfe2l2,Myo1f,Cmtm6,C1qb,Zfp36,Ppp1r18,Bcap31,Ptgs1,Glrx,Csf1r,Hmox1,Havcr2…
670	GOBP_MUSCLE_CONTRACTION	0.00165763	0.153825	0.351084	1.48784	10	287	Myl4,Sulf1,Prok2,Dsc2,Myh1,Tnnc1,Myh3,Tcap,Mybpc3,Adra1b,Lmod3,Myh2,Tnni1,Myh8,Kcna5,Myom3,Ccn2,Glra1,Jsrp1,Spx,Htr2a,Kcnj12,Tnnt2,Myh4,Acta2,Ace2,Ptger3,Acta1,Trim63,Hspb6,Tmod1,Cacna1g,Dlg1,Fgf12,Atp2b4,Tacr3,Stac2,Ghsr,Tmem38a,Fkbp1b,F2r,Anxa6,Myl9,Myl1,Scn7a,Nmur1,Myl6b,Neurog1,Gamt,Rap1gds1,Mybpc1,Sstr2,Vim,Gper1,Grk2,Chga,Myl12b,Ptafr,Sphk1,Tnnt1,Clcn1,Dysf,Cacna1s
9635	HP_PERIAURICULAR_SKIN_PITS	0.00167304	0.153905	-0.581873	-1.89157	6	39	Gpc4,Gpc3,Kcnj2,Ednra,Kmt2d,Edn1,Kat6a,Mitf,Jag1,Ank1,Sall1,B3glct,Gja5,Ube2a,Nsd2,Xylt2,Stag2
9831	Astrocyte_All_Zeisel_Science_2015	0.00168871	0.154008	-0.363469	-1.56524	5	204	Hsd11b1,Fabp7,Thbs4,Gm266,Fzd10,Cyp7b1,Rgs20,Trps1,Nckap5,Gldc,Hdac8,Acss1,Slitrk2,Agl,Lgi4,Frem2,Col16a1,Usp43,Cmbl,Cyp2j9,Tprkb,Sdsl,Ppp1r3g,Prkd1,Lxn,Exoc3l4,Pced1b,Rb1,Znrf3,Slc30a10,Nadk2,Fzd8,Gabrg1,Igdcc4,Fbxo2,Rlbp1,Add3,Pag1,Nat8,Dbx2,Lrrc2,Cmya5,Cyp4f14,Pdgfrl,Frmpd1,L2hgdh,Ntsr2,Cldn10,Slc25a20,Bmpr1a,Slc7a11,Fzd9,Cbr3,Fam184b,Elovl2
9953	ZHONG_PFC_MAJOR_TYPES_MICROGLIA	0.00174292	0.157593	0.326906	1.42401	11	376	Egr2,Fos,Nr4a1,Dusp1,Gypc,Otud1,Ier2,Tmem273,Sash3,Ipcef1,Egr1,Tm6sf1,Naip2,Lpcat2,Itgb2,Fosb,Hck,Arhgap9,C1qc,Fcgr3,Cd86,Lgmn,C3ar1,Fpr1,Tyrobp,Ncf4,Crybb1,Nfkbia,Junb,Fcer1g,Slc7a7,Gimap4,Grn,Coro1a,Ptprc,Tbxas1,C1qa,Ninj1,Mylip,Ctss,Otulinl,Ucp2,Mis18bp1,Lcp1,Tlr4,Blvrb,Abcg2,Csf3r,Gpr34,Cd68,Spp1,Blnk,Npl,Cxcl16,Cd37,Rhog,Myl12b,Ptafr,Gpr183,Mpeg1,Hcls1,Plek,Rnf213,Ctsb,Abhd12,Mpp1,Myo1f,Cmtm…
389	GOBP_CARDIAC_CHAMBER_MORPHOGENESIS	0.00179856	0.160943	-0.438993	-1.69874	6	97	Cav3,Dsp,Prox1,Adamts1,Col11a1,Nrp2,Npy2r,Chd7,Tgfb2,Rarb,Sox4,Rbm15,Wnt11,Slit3,Smo
10092	Gandal_2018_BipolarDisorder_Downregulated_PFC	0.0018104	0.160943	0.468664	1.70607	10	90	Hspb3,Fos,Nr4a1,Arl4d,Dusp6,Arpp19,Fhl2,1110032F04Rik,Igfbp6,Ccdc80,Trpc3,Hs3st1,Tac1,Col5a3,Slc13a5,Tmem38a,Kazald1,Abcb1a,Abcg2,Ushbp1,Slc40a1,Hspbp1,Nptx2,Scara3,Itga7,Atg16l1,Fbxw7,Bag1,Ivns1abp
7409	HP_ANAL_STENOSIS	0.00186872	0.164743	-0.625407	-1.8781	7	27	Fat4,Chd7,Sema3e,Frem2,Pign,Frem1,Smo,Kmt2d,Sall1,Dchs1,Med12
10414	Gemma_GSE132930_Transcriptional_profiling_reveals_running_promotes_cerebrovascular_remodeling_in_young_but_not_midlife_mice_treatment_running_Up	0.00192585	0.168377	-0.540028	-1.8529	7	50	Car12,Prlr,Sox2,Serpinh1,Nfil3,Rngtt,Arhgef19,Sox9,Plat,Loxl1,Psd2,Ccdc190,Plcd4,Dhrs3
5643	GOMF_G_PROTEIN_COUPLED_RECEPTOR_ACTIVITY	0.00194815	0.16893	0.34148	1.45491	12	301	Nmbr,Galr3,Mc4r,Cckbr,Adgrg5,Adra1b,Ackr2,Adrb3,Gpr149,Ntsr1,Opn3,Adgre1,Ramp2,Gpr139,Gpr153,Hcrtr2,Htr2a,Ccr7,F2rl3,Mrgprf,Vipr1,Cxcr3,Ptger3,Gpr84,Ackr3,Ackr1,C3ar1,Fpr1,Pth2r,Gpr146,Tacr3,Htr6,Mrgpre,Pparg,Ghsr,Gal,Rxfp1,F2r,S1pr5,Gpr20,Nmur1,Crhr1,Sorcs1,Gpr35,Mc5r,Gpr21,Ptgdr2,Gpr34,Fzd7,Nlrp6,Gpr50,Ramp3,Sstr2,Gpr179,Gper1,S1pr3,Ptafr,Sphk1,Gpr183,P2ry6,Lgr5,Casr,Fzd1,Lpar1,Ccr5,Qrfpr,Adgrd…
153	GOBP_LEUKOCYTE_MEDIATED_CYTOTOXICITY	0.00203597	0.172851	0.513299	1.76284	11	64	Cd1d1,Lag3,Il12a,Il12rb1,Tyrobp,Arg1,Rnf19b,Coro1a,Ptprc,Stat5b,H2-M3,Tubb4b,Cd226,Tubb5,Dnase1,Fadd,Pik3r6,Fcgr2b,Rasgrp1,Ceacam2,Havcr2
9801	HP_SMALL_HAND	0.0020377	0.172851	-0.456202	-1.74183	7	90	Slco2a1,Col11a1,Dlk1,Magel2,Kcnj2,Hdac8,Mctp2,Pign,Ccbe1,Gja1,Kmt2d,Evc,Sema5a,Kmt2a,Cenpe,Ntng1,Las1l,Huwe1,Fgfr2,Fmr1,Cul4b,Wnt5a
7240	HP_TACHYCARDIA	0.00204238	0.172851	-0.458324	-1.74534	7	89	Dsp,Csf2rb2,Scnn1a,Ryr1,Actn2,Kcnj2,Ttn,Sftpc,Fbp1,Kcnj5,Scn9a,Ret,Tll1,Scn3b,Trdn
8311	HP_ADVANCED_ERUPTION_OF_TEETH	0.00211466	0.176556	-0.600582	-1.86438	8	31	Dsp,Gli3,Evc,C2cd3,Kmt2c,Bcl11b,Nfix,Crebbp,Fgfr2
10472	Gemma_GSE5429_Hippocampal_gene_expression_profiling_across_8_inbred_strains:_towards_understanding_the_molecular_basis_of_behaviour_strain_SJL.J_Up	0.00211954	0.176556	-0.253653	-1.24852	4	853	Lct,Hspa1b,Agt,Hspa1a,Prdm5,Zap70,Lpl,Hsd11b1,Pim1,Hp,Col11a1,Tnfrsf18,Fabp7,Myoc,Npy2r,Nfatc2,Itga8,Tgfb2,Padi2,Prkcd,Tcp11,Kit,Aanat,Col26a1,Tacr2,Sftpc,Acss1,S100a9,Hps1,Hic1,Stk19,Fgf13,Grin2a,Hpca,Leng8,Banp,Nmb,Cacna1e,Col11a2,Col19a1,Slc4a4,Tcf7l2,Lcat,Dock9,Cilp2,Mid1,Fam83h,Chordc1,Zdhhc14,Gja1,Dio2,Myo6,Bcat2,R3hdm1,Cxcl14,Aoc3,Svil,Invs,Lxn,Dpp6,Grin2c,Rb1,Hivep2,Frmd6,Bmp1,Mcm5,Rev3l,…
10015	DURANTE_ADULT_OLFACTORY_NEUROEPITHELIUM_RESPIRATORY_SECRETORY_CELLS	0.00213942	0.17682	0.762018	1.81187	11	12	Lyz1,Nr4a1,Anxa1,Maff,Bpifb1
4935	GOCC_BASEMENT_MEMBRANE	0.00226187	0.181321	-0.450878	-1.697	8	82	Col15a1,Adamts1,Thbs4,Frem2,Nid2,Col4a2,Frem1,Timp1,Ntn5,Itgb4,Megf9,Ntng2,Col4a1,Lad1,Loxl1,Col18a1,Ntng1,Col7a1,Sparc,Egflam,Erbin,Lama4,Lama3,Ptn,Hmcn1,Lama2
5583	GOMF_DIACYLGLYCEROL_KINASE_ACTIVITY	0.00226296	0.181321	-0.799894	-1.93238	9	11	Dgkg,Dgkh,Dgkq,Dgkz,Dgkk,Dgka,Dgki
311	GOBP_REGULATION_OF_NATURAL_KILLER_CELL_MEDIATED_IMMUNITY	0.0022656	0.181321	0.646305	1.80315	12	23	Clnk,Lag3,Il12a,Stat5b,H2-M3,Cd226,Pik3r6,Rasgrp1,Ceacam2,Havcr2
400	GOBP_CARDIAC_SEPTUM_DEVELOPMENT	0.00227101	0.181321	-0.450555	-1.69702	8	83	Prox1,Nrp2,Chd7,Tgfb2,Rarb,Sox4,Rbm15,Wnt11,Slit3,Smo,Nog,Bmp5,Jag1,Trip11,Nrp1,Cntrl,Sall1,Parva,Dhrs3,Fgfr2,Bmpr1a,Gja5,Wnt5a,Notch1,Notch2,Maml1
6406	GOMF_LIGAND_GATED_CATION_CHANNEL_ACTIVITY	0.00228717	0.181321	-0.448167	-1.70542	8	88	Scnn1a,P2rx5,Chrnb3,Chrna7,Ryr1,Chrna1,Htr3a,Grik4,Kcnj2,Grin2a,Asic4,Gria1,Grik2,Kcnj5,Kcnj13,Grin2c,Grin2d,Kcnj3,Itpr2,Ryr3,P2rx4,Rasa3
7007	HP_SEBORRHEIC_DERMATITIS	0.00231642	0.181321	-0.649422	-1.92343	9	25	Slco2a1,Rreb1,Mccc2,Tmc8,Tmc6
152	GOBP_CELL_KILLING	0.00232829	0.181321	0.469435	1.67969	13	81	Cd1d1,Lyz1,Lag3,Il12a,Il12rb1,Tyrobp,Arg1,Rnf19b,Coro1a,Ptprc,Stat5b,H2-M3,Tubb4b,Pglyrp1,Cd226,Tubb5,Dnase1,Chga,Fadd,Pik3r6,Fcgr2b,Rasgrp1,Ceacam2,Cfh,Havcr2
6837	HP_NATAL_TOOTH	0.002331	0.181321	-0.619573	-1.84602	9	26	Dsp,Gli3,Evc,C2cd3,Kmt2c,Bcl11b,Crebbp,Fgfr2
844	GOBP_FEEDING_BEHAVIOR	0.00236447	0.182582	0.503826	1.73738	13	65	Fos,Galr3,Mc4r,Tbr1,Th,Trh,Hcrtr2,Cartpt,Ace2,Retn,Cntfr,Cck,Tacr3,Tcf15,Ghsr,Gal,Dmbx1,Agrp,Nr4a3,Stat3,Stra6,Oprd1,Ntrk2
9904	FAN_EMBRYONIC_CTX_BIG_GROUPS_BRAIN_IMMUNE	0.00243072	0.186338	0.417125	1.57702	14	116	Fos,Dusp1,Anxa1,Isg20,Cd7,Itgb2,Tbc1d10c,Arhgap9,Ly6e,S100a10,Junb,Sytl1,Fcer1g,Gimap4,Cnn2,Coro1a,Ptprc,Ucp2,Cd44,Skap1,Lcp1,S100a4,Clic1,Sh3bgrl3,Ly9,Lsp1,Tagln2,Cd37,Myl12b,S100a6,Hcls1,Rnf213
304	GOBP_REGULATION_OF_LYMPHOCYTE_MEDIATED_IMMUNITY	0.00245499	0.186844	0.448178	1.65086	14	97	Cd1d1,Clnk,Lag3,Sash3,Il12a,Tgfb1,Il12rb1,Tnf,Arg1,Ptprc,Stat5b,H2-M3,Cd226,Ndfip1,Nlrp3,Rsad2,Fadd,Pik3r6,Prkcz,Fcgr2b,Rasgrp1,Exosc3,Ceacam2,Il1b,Havcr2,Lta,Was
10413	Gemma_GSE132930_Transcriptional_profiling_reveals_running_promotes_cerebrovascular_remodeling_in_young_but_not_midlife_mice_treatment_running_Down	0.00254453	0.192206	0.522564	1.72619	14	52	Ciart,Dbp,Bhlhe40,Nr1d1,Vipr1,Ccdc116,Coq10b,Slc7a5,Tspan4,Xdh,Nr1d2,Abcg2,Myo1c,Mir22hg,Kcnip4,Epha8,Sidt1,Per2,Chrm1,Tns2,Cry2
1745	GOBP_NEGATIVE_REGULATION_OF_RESPONSE_TO_EXTERNAL_STIMULUS	0.00256178	0.192206	0.340325	1.44246	16	288	Trib1,Ccl12,Dpp4,Dusp1,Smpdl3b,Nr1d1,Plg,Sema3a,Tnfaip6,Socs3,Spx,Cartpt,Sema3c,Plaur,Wnt4,Rtn4r,Serpine1,Smad3,Pbk,Tnf,Rin3,F12,Krt1,Sema3g,Serping1,Arg1,Cck,Tkfc,Grn,Ptprc,Pparg,Ghsr,Tnfaip3,C1qtnf1,H2-M3,Nr1d2,Cd200,Ndfip1,Adcyap1,Parp14,Apoh,Nlrp3,Spp1,Lpcat3,Npff,Sema4a,Nlrp6,Nenf,Gper1,Sema7a,Pten,Ctnna2,Nlrx1,Sema4d,Fcgr2b,Wfdc1,Fam3a,Ttll12,Mul1,Trafd1,Ceacam2,Sec14l1,Havcr2,Pdgfb,D130043…
8892	HP_ABNORMAL_BLOOD_SODIUM_CONCENTRATION	0.00261656	0.193874	-0.586338	-1.836	10	33	Car12,Scnn1a,Nr3c2,Fgfr1,Tlr3
1863	GOBP_POSITIVE_REGULATION_OF_INTERLEUKIN_4_PRODUCTION	0.00265581	0.193874	0.697133	1.80599	14	17	Sash3,Prkcq,Rara,Cd86,Slc7a5,Fcer1g,Nlrp3,Prkcz,Havcr2
2678	GOBP_POSITIVE_REGULATION_OF_T_HELPER_CELL_DIFFERENTIATION	0.00265581	0.193874	0.697914	1.80801	14	17	Nfkbid,Anxa1,Il12rb1,Rara,Cd86,Nlrp3,Il4ra,Prkcz
348	GOBP_POSITIVE_REGULATION_OF_HUMORAL_IMMUNE_RESPONSE	0.0026901	0.193874	0.780301	1.77412	14	10	Ccr7,Tnf,Ptprc,Fcgr2b,Il1b,Lta
388	GOBP_CARDIAC_CHAMBER_DEVELOPMENT	0.00269397	0.193874	-0.39168	-1.57835	9	129	Cav3,Dsp,Prox1,Adamts1,Col11a1,Nrp2,Npy2r,Chd7,Tgfb2,Rarb,Sox4,Rbm15,Wnt11,Slit3,Smo,Nog,Bmp5,Jag1,Trip11,Nrp1,Tbx6,Cntrl,Sall1,Parva,Dhrs3,Fgfr2,Kcnk2,Bmpr1a,Npy5r,Gja5,Wnt5a,Notch1
10166	Park_2011_Coexpression_Hippocampus_Mouse_grey60	0.00269397	0.193874	-0.391849	-1.57903	9	129	Kl,Car12,Ttr,Lgals3,Sostdc1,Prlr,Zfp185,Igfbp2,Clic6,Pcolce2,Spag6,Dmkn,Morn5,Krt18,Mlf1,Cox8b,Trpm3,Loxl1,Otx2,Tmem179b,Col18a1,Taf5,Tmprss11a,Nvl,Fap,Tes,Arsg,Wfdc2,Pycr2,Cul4b,Folr1,Rbp1,Angptl2,Cpt2
10146	Johnson_2016_Coexpression_Hippocampus_Human_M24	0.00277008	0.198005	-0.355259	-1.52748	9	200	Agt,Phkg1,Igsf1,Cybrd1,Ryr1,Chpt1,Kif6,Dnali1,Pgam2,Nmb,Ascl1,Prdm16,Plod2,Pon3,Mfap5,Ssc5d,Sdsl,Gfpt2,Ankrd35,Crlf1,Gja1,Prkd1,Itgb4,Necap2,Slc22a4,Bckdhb,Idnk,Lpar4,Dbi,Psd2,Igdcc4,Rpa1,Bcan,Epb41l5,Fubp3,Gpr37l1,Rasl12,Smox,Add3,Lama4,Aqp4,Amot,Plec,Srpx,Pax6,Rcbtb2,Lix1,Itsn1,Cyp2u1,Cdca7,Jam2,Eif4ebp2,Sowahc,Wwc1,Ddah2,Xpr1,Fam181b,Trip6,Sspn,Sap18,Cdc26,Yap1,Pbxip1
2195	GOBP_AORTA_MORPHOGENESIS	0.00279655	0.198555	-0.60892	-1.84827	11	28	Prox1,Adamts9,Chd7,Tgfb2,Sox4,Tfap2b
330	GOBP_POSITIVE_REGULATION_OF_ADAPTIVE_IMMUNE_RESPONSE	0.00284709	0.200796	0.477456	1.68547	16	75	Cd1d1,Nfkbid,Sash3,Tnfsf13b,Il12a,Tgfb1,Il12rb1,Slc11a1,Prkcq,Tnf,Ptprc,H2-M3,Skap1,Cd226,Nlrp3,Rsad2,Fadd,Prkcz,Exosc3,Il1b,Lta
5105	GOCC_T_TUBULE	0.00286944	0.201032	-0.529106	-1.78502	11	46	Cav3,Stac,Kcnj2,Cacng6,Slc2a4,Kcnj5,Cacng4,Slc8a1,Kcnj3,Adra1a
301	GOBP_REGULATION_OF_LEUKOCYTE_MEDIATED_IMMUNITY	0.00303127	0.210433	0.394549	1.5362	18	140	Cd1d1,Clnk,Lag3,Sash3,Itgb2,Il12a,Tgfb1,Il12rb1,Tnf,Tyrobp,Arg1,Ptprc,Stat5b,H2-M3,Ddx21,Cd226,Ndfip1,Tlr4,Dnase1,Nlrp3,Il4ra,Rsad2,Ptafr,Fadd,Pik3r6,Prkcz,Fcgr2b,Rasgrp1,Exosc3,Ceacam2,Il1b,Hmox1,Havcr2,Ticam1,Lta,Was,Vamp8
10084	DESCARTES_FETAL_EYE_MICROGLIA	0.00304341	0.210433	0.405009	1.5463	18	122	Plk3,Ccl12,Ipcef1,Ms4a6d,Naip2,Lpcat2,Itgb2,Hck,C1qc,Lgmn,Pik3r5,Slc7a7,Ptprc,Tbxas1,C1qa,Skap1,Lcp1,Azin2,Adcy7,Csf3r,Gpr34,Spp1,Cd37,Ptafr,Gpr183,Plek,Myo1f,Lrrk1,C1qb,Pik3ap1,Csf1r,Il6ra,Pld4,Laptm5,St6gal1,Runx1,Arhgap22,Tlr2,Lat2,Gal3st4,Arhgap25,Trpm2,Slco2b1,Arhgap15,Rhbdf2,Aoah,Cx3cr1,Fgd2,Ikzf1,Clpb,Smap2
9610	HP_CEREBRAL_PALSY	0.00311079	0.213695	-0.56288	-1.82193	12	38	Gpr101,Slco2a1,Gabra2,Cd109,Dcc,Tubb2b
157	GOBP_REGULATION_OF_T_CELL_MEDIATED_CYTOTOXICITY	0.00314575	0.214229	0.647936	1.77087	17	21	Cd1d1,Il12a,Il12rb1,Ptprc,H2-M3,Fadd,Fcgr2b,Ceacam2
2950	GOBP_ELASTIC_FIBER_ASSEMBLY	0.00316313	0.214229	-0.799566	-1.87642	13	10	Thsd4,Mfap4,Tnxb
6912	HP_GROWTH_HORMONE_EXCESS	0.00322209	0.214229	-0.7545	-1.89163	13	13	Gpr101,Slco2a1,Cdkn1a,Cdkn1b
9315	HP_ABNORMAL_CELL_MORPHOLOGY	0.00322284	0.214229	-0.732997	-1.87869	13	14	Dsp,Ryr1,Actn2
1427	GOBP_SPINAL_CORD_DEVELOPMENT	0.00324594	0.214229	-0.453978	-1.68292	12	76	Prox1,Gsx1,Gli3,Sox4,Ascl1,Smo,Bag3,Rfx4,Mpst,Dcc,Gata2,Reln,Nog,Loxl3,Sox12,Lrp8,Mdga1,Pax6,Med12,Pkd2,Nf1,Ptprs,Ptn,Notch1,Mtor
3564	GOBP_ARTERY_DEVELOPMENT	0.00325325	0.214229	-0.440932	-1.65252	12	80	Prox1,Adamts9,Chd7,Tgfb2,Gli3,Sox4,Wnt11,Tfap2b,Loxl1,Nog,Jag1,Nrp1,Cntrl,Mdk,Pkd2,Nf1,Bmpr1a,Ngfr,Gja5,Folr1,Notch1
7600	HP_HYPOKINESIA	0.00326068	0.214229	0.540328	1.70046	18	40	Slc18a3,Klhl40,Lmod3,Th,Glra1,Acta1
285	GOBP_NEGATIVE_REGULATION_OF_IMMUNE_SYSTEM_PROCESS	0.00328997	0.214229	0.332591	1.41953	21	307	Trib1,Ccl12,Dpp4,Dusp1,Clnk,Nr1d1,Lag3,Bmp4,Anxa1,Cd22,Il17d,Cartpt,Tbc1d10c,Lgals9,C1qc,Lpxn,Tgfb1,Rara,Tnf,Pirb,Cd86,Rin3,Dlg1,Tyrobp,Serping1,Arg1,Col3a1,Tkfc,Apoa2,Grn,Ptprc,Pparg,Mafb,Gal,Tnfaip3,Tnfrsf13b,H2-M3,Thy1,Pla2g2d,Cd200,Ndfip1,Adcyap1,Tlr4,Parp14,Glmn,Casp3,Sox11,Vtcn1,Cd68,Nlrp6,Gper1,Tmem176a,Il4ra,Fadd,Nlrx1,Fcgr2b,Fam3a,Socs1,Ttll12,Mul1,Trafd1,Ceacam2,Scrib,Sfrp1,Lgals7,Pla2g…
7884	HP_ABNORMAL_BLOOD_ION_CONCENTRATION	0.00337553	0.214229	-0.343812	-1.49908	11	223	Cav3,Kl,Car12,Scnn1a,Galnt3,Fat4,Nr3c2,Rreb1,Chd7,Sema3e,Ryr1,Kcnj2,Camkmt,Kcnj5,Ccbe1,Fgfr1,Cdkn1a,Tlr3,Hjv,Invs,Cyp2r1,Cdkn1b,Slc30a10,Ret,Trdn
6183	GOMF_ACETYLCHOLINE_BINDING	0.00338906	0.214229	-0.79753	-1.87164	14	10	Chrnb3,Chrna7,Chrna1
5978	GOMF_INTRAMOLECULAR_OXIDOREDUCTASE_ACTIVITY_TRANSPOSING_C_C_BONDS	0.00340319	0.214229	0.761001	1.77446	18	11	Dct,Ehhadh
9050	HP_ABNORMAL_ELECTROPHYSIOLOGY_OF_SINOATRIAL_NODE_ORIGIN	0.0034055	0.214229	-0.490528	-1.70899	13	54	Cav3,Scnn1a,Bves,Kcnj5,Ret,Scn3b,Trdn
10469	Gemma_GSE5429_Hippocampal_gene_expression_profiling_across_8_inbred_strains:_towards_understanding_the_molecular_basis_of_behaviour_strain_C57BL.6J_Down	0.00341297	0.214229	-0.27006	-1.30114	8	630	Prox1,Kl,Ttr,Dcn,Lpl,Col11a1,Fabp7,Calb2,Lhx9,Tgfb2,Padi2,Prkcd,Tcp11,Ctbp2,Unc5c,Avp,Sox4,Aanat,Gabra2,Chpt1,Fgf13,Grin2a,Htr4,Igfbp2,Leng8,Gria1,Banp,Ak4,Dpf3,Cacna1e,Ybx1,Slc4a4,Tcf7l2,Gck,Lmo7,Irs2,Ppp3ca,Vipr2,Zbtb12,Gad2,Ralgps2,Ntrk3,Alcam,Timp1,Nexmif,Klf3,Ccnl2,Nr2f1,Cdkn1a,Bcat2,Mpp3,Etv1,Btg2,Iqgap2,Upf3b,Ccnd2,Hapln1,Ascl2,Sema5a,Cdkn1b,Bmp1,Pdgfra,Reln,Bcl2,Nog,Ptprz1,Kctd12,Cdh8,Rnd…
282	GOBP_REGULATION_OF_ACUTE_INFLAMMATORY_RESPONSE	0.00343407	0.214229	0.565228	1.72995	19	35	Ccr7,Osmr,Ptger3,Tnf,F12,Tac1,Pparg,Creb3l3,Pla2g2d,Adcyap1,Dnase1,Nlrp3,Fcgr2b,Il1b
1744	GOBP_REGULATION_OF_RESPONSE_TO_EXTERNAL_STIMULUS	0.00344416	0.214229	0.281613	1.29688	25	779	Cd1d1,Trib1,Fancd2,Ccl12,Ccn4,Dpp4,Dusp1,Smpdl3b,Clnk,Nr1d1,Plg,Tbr1,Lag3,Anxa1,Sema3a,Tnfaip6,Fgf1,Socs3,Spx,Ccr7,Osmr,S100a8,Cartpt,Sema3c,Plaur,Hck,Ace2,Wnt4,Ptger3,Il12a,Tgfb1,Rtn4r,Il12rb1,Serpine1,Smad3,Pbk,Sin3a,Tnf,Rin3,Lgmn,C3ar1,Tyrobp,F12,Esr1,Krt1,Sema3g,Tac1,Rnasel,Cdh13,Nfkbia,Serping1,Arg1,Fcer1g,Dapk2,Ddx60,Cck,Tkfc,Grn,Ptprc,Pparg,Ghsr,Prss56,Tnfaip3,Fkbp1b,Creb3l3,C1qtnf1,Stat5b…
218	GOBP_NATURAL_KILLER_CELL_MEDIATED_IMMUNITY	0.00344649	0.214229	0.570778	1.73392	19	34	Clnk,Lag3,Il12a,Rnf19b,Coro1a,Stat5b,H2-M3,Tubb4b,Cd226,Tubb5,Pik3r6,Rasgrp1,Ceacam2,Havcr2
222	GOBP_ADAPTIVE_IMMUNE_RESPONSE	0.00346281	0.214229	0.33602	1.42286	22	285	Cd1d1,Mef2c,Bcl3,Nfkbid,Lag3,Anxa1,Sash3,Adgre1,Tnfsf13b,Cd7,Il12a,C1qc,Tgfb1,Il12rb1,Slc11a1,Il18bp,Prkcq,Tnfrsf13c,Tnf,Pirb,Cd86,Serping1,Arg1,Fcer1g,Rnf19b,Prkcb,Ptprc,C1qa,Prdm1,Ctss,Tec,Tnfaip3,Tnfrsf13b,Klhl6,H2-M3,Skap1,Cd226,Ndfip1,Adcy7,Tlr4,Vtcn1,Nlrp3,Ly9,Sema4a,Il4ra,Rsad2,Gpr183,Fadd,Jchain,Rnf8,Stat3,Prkcz,Fcgr2b,Cd79a,Erap1,Exosc3,Ceacam2,C1qb,Il1b,Tnfrsf17,Hras,Lef1,Havcr2,Il6ra,L…
10059	DESCARTES_FETAL_CEREBELLUM_ASTROCYTES	0.0035506	0.218382	-0.421493	-1.59923	13	87	Lrrc10b,Car12,Nts,Gdpd2,Fzd10,Rgs20,Fgf10,Irx3,Marveld3,Slitrk6,Prdm16,Slc4a4,Lcat,Frem1,Agtr1a,Fst,Abca8b,Cd38,Nog,Stk33,Acadl,Pirt,Egfr,Aqp4,Pi15,Megf10,Ppp1r42
10283	VERHAAK_GLIOBLASTOMA_MESENCHYMAL	0.00360841	0.219788	0.367518	1.48825	22	192	Dsc2,Plk3,Arsj,Col1a2,Anxa1,Fhl2,Srpx2,Itgb2,Pygl,Plaur,Igfbp6,Slc11a1,Serpine1,Fcgr3,Pirb,Pigp,Copz2,Ncf4,Ctsz,Cnn2,Grn,Ptprc,Ucp2,Mafb,Tec,Tnfaip3,Themis2,Lcp1,S100a4,Slc16a3,Clic1,Tlr4,Gna15,Blvrb,Col5a1,Il4ra,Rhog,Mapk13,Tgfbi,Procr,Ctsb,Stat6,Cavin1,Ccr5,Fcgr2b,Lcp2,Myo1f,Rbks,Anxa2,C5ar1,Anxa4,Dram1,Laptm5,Dcbld2,Relb,Slc10a3,Eng,Tlr2,Trpm2,Mgat1,Hexb,BC028528,Plau,Thbs1,Arpc1b
6974	HP_ECZEMATOID_DERMATITIS	0.003615	0.219788	-0.79705	-1.87052	15	10	Slco2a1,Zap70
7482	HP_HYPERKALEMIA	0.00367901	0.222401	-0.66587	-1.83889	15	19	Car12,Scnn1a,Nr3c2,Ryr1
1233	GOBP_MUSCLE_HYPERTROPHY	0.00373042	0.224228	-0.448107	-1.65197	14	73	Cav3,Agt,Myoc,Foxo1,Akap13,Ttn,Ppp3ca,Lmcd1,Pde9a,Edn1,Inpp5f,Prkca,Adra1a,P2rx4,Agtr2,Cdk9,Notch1,Mtor
3248	GOBP_REGULATION_OF_CELLULAR_COMPONENT_MOVEMENT	0.00381518	0.227474	-0.250333	-1.23217	8	853	Cav3,Dsp,Prox1,Lgals3,Agt,Adamts9,Nkx6-1,Dcn,Klf4,Dock10,Adamts1,Hspb1,Il1r1,Nrp2,Tnfrsf18,Thbs4,Myoc,Rreb1,Sema3e,Eppk1,Tgfb2,Padi2,Kit,Unc5c,Has1,Fgf10,Kcnj2,Tacr2,Stard13,Mgat5,Dock4,Fgf13,Marveld3,Cxcr4,Angpt1,Drd2,Cd74,Itga4,Wnt11,Erbb2,Fut7,Nexn,Irs2,Ppp3ca,Srgap1,Ntrk3,Fam83h,Ccbe1,Smo,Timp1,Amotl2,Dlg5,Nexmif,Rhod,Fgfr1,Gja1,Prkd1,Met,Ntf3,Onecut1,Ano6,Tacr1,Lrch1,Tubb2b,Cxcl14,Sox9,Igsf1…
7455	HP_ABNORMAL_LUNG_LOBATION	0.00382958	0.227474	-0.569193	-1.80982	15	35	Rreb1,Gpc4,Gpc3,Gli3,Frem2
2193	GOBP_AORTA_DEVELOPMENT	0.00384893	0.227474	-0.511072	-1.73741	15	48	Prox1,Adamts9,Chd7,Tgfb2,Sox4,Tfap2b,Loxl1,Jag1,Cntrl,Pkd2,Bmpr1a,Ngfr,Notch1
969	GOBP_RESPONSE_TO_RADIATION	0.00392214	0.229306	0.317006	1.38034	26	373	Dct,Fos,Plk3,Rpe65,Fancd2,Dtl,Bcl3,Dusp1,Bhlhe40,Cacna2d4,Atoh7,Per1,Anxa1,Opn3,Grin1,Th,Egr1,Rgs9bp,Sfrp2,Il12a,Net1,Pbk,Trpc3,Hyal1,Kdm4d,Cck,Col3a1,Rhbdd1,Ptprc,Gadd45a,Fbxl21,Guca1a,Brca1,Rad51ap1,Casp3,Tyr,Nmt1,Rad51,Agrp,Ppp1r1b,Mapk13,Rad54b,Ints7,Ctns,Sag,Scara3,Rnf8,Ric8a,Polk,Asns,Mapk10,Gnb1,Zmpste24,Sfrp1,Pcna,Crip1,Sdf4,Fbxo4,Usp2,Mapk8,Hras,Best1,Per2,Drd1,Map3k20,Aqp1,Fkbpl,Trim32,…
3941	GOBP_CIRCULATORY_SYSTEM_DEVELOPMENT	0.00392328	0.229306	-0.251447	-1.24033	8	896	Cav3,Dsp,Prox1,Bves,Adamts9,Dcn,Klf4,Thsd7a,Col15a1,Pim1,Adamts1,Hspb1,Popdc3,Col11a1,Nrp2,Fat4,Thbs4,Npy2r,Chrna7,Chd7,Nfatc2,Sema3e,Ryr1,Tgfb2,Rarb,Gpc3,Ndnf,Gli3,Akap13,Kit,Sox4,Xirp2,Fgf10,Actn2,Apold1,Jun,Stard13,Ttn,Spint1,Rbm15,Ednra,Vgll4,Cxcr4,Angpt1,Lepr,Stab2,Frem2,Vav3,Wnt11,Ascl1,Slit3,Tcf7l2,Plce1,Erbb2,Col4a2,Angptl1,Sat1,Ntrk3,Ccbe1,Smo,Agtr1a,Amotl2,Niban2,Gja1,Tfap2b,Il1a,Prkd1,…
9870	DropViz_HC_FibroblastLike_Dcn_cluster-markers.csv	0.00399936	0.231189	0.382976	1.50344	24	150	Asgr1,Col1a2,Foxd1,Ifitm1,Plscr2,Chp2,S100a11,Cyp1b1,Bgn,Gjb2,Fam180a,Slc1a5,Tmem45a,Tmem37,Wnt4,Loxl2,Pcolce,Col12a1,Igfbp4,Serping1,Col3a1,Cnn2,Slc22a8,Col13a1,Phlda1,Tmem204,Coch,Spp1,Zic1,Nupr1,Thbs2,Tgfbi,Aox3,Eva1b,Slc13a4,Lpar1,Lrrk1,Ctsk,Anxa2,Gstm2,Flrt2,Cfh,Bmp7,Osr1
6019	GOMF_TRANSMEMBRANE_RECEPTOR_PROTEIN_KINASE_ACTIVITY	0.004003	0.231189	-0.4379	-1.63694	15	79	Sostdc1,Nrp2,Epha3,Kit,Erbb2,Ntrk3,Fgfr1,Met,Acvr2a,Crim1,Hjv,Epha6,Pdgfra,Ret,Alk,Efna4,Epha7,Nrp1,Egfr,Pdgfrl,Fgfr2,Bmpr1a,Tgfbr3l
1107	GOBP_POSITIVE_REGULATION_OF_COLLAGEN_METABOLIC_PROCESS	0.00404573	0.231189	0.622625	1.76293	22	25	Scx,Bmp4,Ccn2,Wnt4,Tgfb1,F2r,Vim,Runx1,Eng,Ihh,Tgfb3,F2
8727	HP_APLASIA_HYPOPLASIA_OF_THE_EARLOBES	0.00406796	0.231189	-0.546789	-1.76984	16	38	Rreb1,Chd7,Sema3e,Ebf3,Kat6a,Cenpe,Traip,Crebbp,Fgfr2,Plk4,Kctd1,Vps13b
10275	KIM_BIPOLAR_DISORDER_OLIGODENDROCYTE_DENSITY_CORR_UP	0.00410509	0.231189	0.292365	1.32147	29	598	Kcnf1,Serpini1,Chrdl1,Pcp4,Nptx1,Igfbp7,Cobl,Ephb6,Cacng3,Stx1a,Cdh18,Slc7a5,Rcan2,Eno2,Syngr3,Pex11b,Prdx1,Cck,Rims3,Grn,Coro1a,Pgk1,Fkbp1b,Trib2,Tubb4b,Thy1,Cfl1,Mgst3,Anxa6,Cd200,Hpcal1,Eri3,Myl6b,Sult4a1,Atp6v1b2,Slc1a4,Dcxr,Atrnl1,Kif3c,Me3,Vim,Alas1,Dhcr24,Fadd,Camk2g,Dtx4,Rtcb,Mpp1,Pfkm,Tspan7,Omg,Asns,Tubb4a,Aldh2,Optn,Spag7,Hagh,Gnb1,Arf3,Gabbr2,Psmd7,Rnf103,Gnpda1,Myrip,Hras,Bmerb1,Pebp…
9851	Neuron_Interneuron_CORT_Doyle_Cell_2008	0.00412939	0.231189	-0.713878	-1.88665	17	16	Scnn1a,Moxd1,Cort,Mid1,R3hdm1,Ntng2,Sst
3275	GOBP_NEGATIVE_REGULATION_OF_OXIDOREDUCTASE_ACTIVITY	0.00413034	0.231189	-0.682824	-1.86721	17	18	Cav3,Drd5,Hp
8209	HP_ABNORMAL_T_WAVE	0.00413034	0.231189	-0.679496	-1.85811	17	18	Cav3,Kcnj5,Dcaf17,Trdn
7945	HP_MYALGIA	0.00420278	0.234007	-0.392739	-1.57014	15	119	Cav3,Bves,Prdm5,Hpdl,Rreb1,Ryr1,Sptb,Pgam2,Tnxb,Zfp469,Fas,Scn9a,Dcc,Svil,Fktn,Ctla4,Pdgfra,Dnm2
765	GOBP_NEUROPEPTIDE_SIGNALING_PATHWAY	0.00432396	0.239493	0.450793	1.61299	25	81	Prok2,Galr3,Tac2,Gpr149,Ntsr1,Pdyn,Glra1,Gpr139,Hcrtr2,Cartpt,Gpr84,Tac1,Nxph2,Glra2,Gal,Nmur1,Adcyap1,Sorcs1,Ptgdr2,Npff,Agrp,Sstr2
259	GOBP_ADAPTIVE_IMMUNE_RESPONSE_BASED_ON_SOMATIC_RECOMBINATION_OF_IMMUNE_RECEPTORS_BUILT_FROM_IMMUNOGLOBULIN_SUPERFAMILY_DOMAINS	0.00438734	0.241738	0.366549	1.48123	27	187	Cd1d1,Mef2c,Bcl3,Nfkbid,Anxa1,Sash3,Tnfsf13b,Il12a,C1qc,Tgfb1,Il12rb1,Slc11a1,Il18bp,Prkcq,Tnf,Serping1,Arg1,Fcer1g,Ptprc,C1qa,Tnfaip3,Klhl6,H2-M3,Cd226,Ndfip1,Tlr4,Nlrp3,Ly9,Sema4a,Il4ra,Rsad2,Fadd,Rnf8,Stat3,Prkcz,Fcgr2b,Exosc3,Ceacam2,C1qb,Il1b,Hras,Lef1,Havcr2,Il6ra,Lta,Was,Relb,Rnf168,Cr2,Cd8a,Rc3h2,Msh2
6352	GOMF_DNA_POLYMERASE_BINDING	0.00443027	0.242838	0.686062	1.75166	24	16	Fancd2,Cdt1,Rad51,Pcna
8660	HP_UPPER_LIMB_AMYOTROPHY	0.00454111	0.246143	-0.539395	-1.75348	18	39	Cav3,Hspb1,Ryr1,Cyp7b1,Kat6a,Ky,Tia1,Als2,Morc2a,Inf2,Cplane1,Plod3,Spg11
4133	GOBP_NEGATIVE_REGULATION_OF_TRANSCRIPTION_FROM_RNA_POLYMERASE_II_PROMOTER_IN_RESPONSE_TO_STRESS	0.0045527	0.246143	-0.758199	-1.86826	19	12	Hspa1a,Dnajb1,Jun,Bag3
10022	DURANTE_ADULT_OLFACTORY_NEUROEPITHELIUM_NK_CELLS	0.0045724	0.246143	0.499659	1.65748	26	53	Efhd2,Cd7,Itgb2,Tbc1d10c,Il2rb,Tyrobp,Fcer1g,Coro1a,Ptprc,Ucp2,Lcp1,Sh3bgrl3,Clic3,Lsp1,Myl12b,Ctsw,Plek,Myo1f
3052	GOBP_ARTERY_MORPHOGENESIS	0.00465344	0.246143	-0.474693	-1.66744	18	57	Prox1,Adamts9,Chd7,Tgfb2,Sox4,Wnt11,Tfap2b,Nog,Jag1,Nrp1,Mdk,Pkd2,Nf1,Bmpr1a,Gja5,Folr1,Notch1
9508	HP_ABNORMAL_GROWTH_HORMONE_LEVEL	0.00465839	0.246143	-0.394639	-1.55433	17	109	Gpr101,Slco2a1,Pcsk1,Chd7,Sema3e,Magel2,Gli3,Lepr,Smo,Fgfr1,Cdkn1a,Dcaf17,Cdkn1b,Kmt2a,Otx2,Pomc,Gas1,Grm7
581	GOBP_NEUTRAL_LIPID_METABOLIC_PROCESS	0.00466805	0.246143	-0.405179	-1.5703	17	99	Cav3,Lpl,Fabp7,Lpin3,Thrsp,Dgkg,Plce1,Plin5,Gpat2,Slc22a4,Gpld1,Dgkh,Dgkq,Pnpla3,Dgkz,Dgkk,Abhd16b,Dgka,Dgki
6677	HP_MIXED_HEARING_IMPAIRMENT	0.00469043	0.246143	-0.625638	-1.81238	19	23	Chd7,Sema3e,Fgf10,Col11a2,Sgms2,Gja1,Ammecr1,Fkbp14
5658	GOMF_GUANYL_NUCLEOTIDE_EXCHANGE_FACTOR_ACTIVITY	0.00469613	0.246143	-0.347262	-1.47595	16	187	Dock10,Dock11,Akap13,Arhgef6,Dock4,Arhgef16,Cyth4,Hps1,Rasgef1b,Psd4,Vav3,Sh3bp5,Plce1,Dnmbp,Rasgef1c,Dock9,Rasgrf1,Ralgps2,Ccdc88c,Prex2,Rapgef6,Dennd4c,Rasgrp2,Dennd2a,Rapgef3,Fgd6,Rapgef5,Als2,Dock1,Dock5,Lamtor2,Arhgef5,Rcbtb2,Plcd4,Nucb2,Rgp1,Itsn2,Dennd6a,Cyth1,Itsn1,Dock2
354	GOBP_HEART_MORPHOGENESIS	0.00472616	0.246143	-0.34677	-1.48897	16	199	Cav3,Dsp,Prox1,Pim1,Adamts1,Col11a1,Nrp2,Fat4,Npy2r,Chd7,Ryr1,Tgfb2,Rarb,Sox4,Ttn,Rbm15,Wnt11,Slit3,Smo,Sox9,Nog,Mical2,Dvl2,Bmp5,C2cd3,Axin2,Jag1,Twist1,Nrp1,Sox18,Ahi1,Tbx6,Dchs1,Parva,Dhrs3,Fgfr2,Mkks,Bbs7,Pkd2,Bmpr1a,Npy5r,Gja5,Tead2,Folr1,Wnt5a,Npy1r,Notch1,Mtor
2457	GOBP_CD4_POSITIVE_ALPHA_BETA_T_CELL_DIFFERENTIATION	0.00476434	0.246143	0.495758	1.67366	27	59	Bcl3,Tox,Nfkbid,Anxa1,Sash3,Il12rb1,Rara,Cd86,Pla2g2d,Nlrp3,Ly9,Sema4a,Il4ra,Rsad2,Gpr183,Stat3,Prkcz,Socs1,Lef1,Il6ra,Relb,Runx1,Rc3h2,Zfpm1
9969	ZHONG_PFC_C1_OPC	0.00480769	0.246143	0.354725	1.45333	30	210	Fancd2,Fam111a,Racgap1,Gmnn,Sfrp2,Nudt1,Nrm,Cdca8,Pbk,Kif20a,Ccnb2,Nusap1,Cdkn3,Gins2,Mis18bp1,Tubb4b,Ndc80,Rnft2,Brca1,Rad51ap1,Troap,Fbxo5,Cenpa,Rad51,Kpna2,Cdc25b,Cdkn2c,Ska3,Vim,Psrc1,Zwint,Cdca4,Tuba1b,Ckb,Scara3,Cenpu,Kif18a,Pcna,Phf19,Cenpn,Kif2c,Poc1a,Sgo2a,Dhfr,Pola2,Kif14,Mad2l1,Melk,Cenpk,Rtkn2,Emc9,Ube2t,Top2a,Knstrn,Ube2c,Ndc1,Chtf18,Cdca2,Hmgb2,Shcbp1,Vrk1,Cks2,Reep4,Foxm1,Tmpo,Cdc2…
10554	GenWeaver_Stankiewicz2015_GS246610_Acute vs 8 days of social stress in outbred mice hippocampus_Pval001	0.00481464	0.246143	-0.496212	-1.70257	19	50	Kl,Ttr,Fabp7,Ecrg4,Calb2,Sln,Magel2,Prkcd,Slc17a6,Irx1,Igfbp2,Slitrk6,Tcf7l2,Ebf3,Krt18,Gng8,Cbln1,Otx2
10161	Park_2011_Coexpression_Hippocampus_Mouse_darkred	0.00481867	0.246143	-0.414394	-1.57229	18	87	Rreb1,Ryr1,Mas1,Slc26a4,Ovgp1,Pabpn1,Amy1,Lrrc45,Dusp11,Mtf2,Tia1,Chka,Fubp3,Rft1,Ryr3,Zfp2,Trim39,Gng2,Ncapd3,Ifngr2,Tnfrsf25,Arglu1,Clk4,Cc2d2a,Appl2,Taf1c,Chuk,Ubp1,Clk1,Thoc1,Dido1,Sorbs2,Negr1
3036	GOBP_CARDIAC_MUSCLE_TISSUE_DEVELOPMENT	0.00483351	0.246143	-0.36341	-1.50798	17	154	Cav3,Dsp,Prox1,Bves,Adamts9,Pim1,Col11a1,Chd7,Tgfb2,Rarb,Akap13,Actn2,Ttn,Vgll4
10304	LEIN_CHOROID_PLEXUS_MARKERS	0.004842	0.246143	-0.413516	-1.58778	18	93	Kl,Ttr,Slc24a5,Sostdc1,Ecrg4,Prlr,Dnali1,Lepr,Nid2,Sgms2,Pcolce2,Txnip,Otx2,Tmprss11a,Slc4a5,Cped1,Spint2,Wfdc2,Acaa2,Tmem72,Folr1,Rbp1
7290	HP_BROAD_FOOT	0.00486449	0.246143	-0.611765	-1.8119	20	25	Gpr101,Gpc4,Gpc3,Fgfr1
1571	GOBP_REGULATION_OF_COMPLEMENT_ACTIVATION	0.00488741	0.246143	0.590187	1.73051	27	29	C1qc,C3ar1,Serping1,C1qa,C1qb,C5ar1,Il1b,Cfh,Cr2,F2,C8g,C2,Cfp,Cd81,Cd19,Cd55
10516	Gemma_GSE85136_Sex_Differences_in_Nucleus_Accumbens_Transcriptome_Profiles_Associated_with_Susceptibility_versus_Resilience_to_Subchronic_Variable_Stress_genotype_wild.type.genotype_Down	0.00490937	0.246143	-0.268736	-1.29017	12	613	Car12,Lgals3,Mamdc2,Gdpd2,Arhgap6,Klra2,Col11a1,BC049715,Rreb1,Slc2a4rg-ps,Cybrd1,Lhfpl2,Mael,Gbp7,N4bp2,Has1,Iigp1,Cpne8,Gabra2,Ovgp1,Anxa9,Stard13,Zcchc7,Fam228b,Cyth4,Hps1,Rbm3,Snx22,Thbs3,Cxcr4,Ftx,Zdhhc23,Nags,Gcfc2,Leng8,Cd74,Ybx2,Slc16a11,Tap2,Col16a1,Gbp9,Col11a2,Cd109,Col4a2,Pnisr,Slc2a4,Abca1,Metap1d,2610524H06Rik,Nsun7,Sfpq,Fam193b,Ccnl2,Zfc3h1,Naalad2,Coq8b,Tlr3,Txnip,Slc22a4,Gbp2,Col…
7790	HP_ABNORMALITY_OF_THE_ILIUM	0.00499376	0.247258	-0.435715	-1.61521	19	76	Zbtb20,Col11a1,Dlk1,Gpc4,Gpc3,Col11a2,Pign,Ccbe1,Sox9,Evc,Fuz,Trip11,Plcb3,Crebbp,Slc35d1
6664	HP_ABNORMALITY_OF_PERIAURICULAR_REGION	0.0049975	0.247258	-0.430759	-1.59988	19	77	Chd7,Sema3e,Gpc4,Gpc3,Kcnj2,Ednra,Fgfr1,Txnl4a,Kmt2d,Sema5a,Edn1,Arid1b,Kat6a,Mitf,Dact1,Jag1,Hnrnpu,Ank1,Sall1,Fgfr2,B3glct,Gja5
7355	HP_SIDEROBLASTIC_ANEMIA	0.00500172	0.247258	0.566469	1.70938	28	33	Fancd2,Alas2,Wfs1,Fancf,Pnpo,Slx4,Brca1,Rad51
4034	GOBP_EPITHELIAL_CELL_CELL_ADHESION	0.00505282	0.247555	-0.692704	-1.8642	21	17	Dsp,Bves,Thbs4,Kit,Serpinb8
10496	Gemma_GSE117758_Cell-type_specific_transcriptional_profiling_of_glucocorticoid_receptor-dependent_changes_in_the_nucleus_accumbens_cell_type_astrocyte_Down	0.00505454	0.247555	0.280954	1.28838	37	724	Neu2,Cckbr,Chodl,Mef2c,Col6a1,Slc35f4,Rprm,Chia1,Tac2,Rab26,Kcnf1,Rasgef1a,Egr4,Dpp10,Gpr149,Kcna5,Sema3a,Ipcef1,Serpini1,Pdyn,Gpr139,Trh,Lmo3,Cited4,Uck2,Fhl2,Cartpt,Nptx1,Etl4,Tbc1d10c,Cobl,Acta1,Tmem121b,Vip,Cacng3,Vwc2l,Lypd6b,Lrrn3,Stk32c,Vstm2l,Myadml2,1600014C10Rik,Trpc3,Qpct,B4galnt1,Cdc42ep3,Tmem91,Cyp2s1,Pcp4l1,Dpysl5,Pnpo,Fgf12,Neurod2,Chac1,Cntn6,Prkar1b,Eno2,Kcnh1,Tac1,Syngr3,Cdh13,G…
1255	GOBP_NEUTRAL_AMINO_ACID_TRANSPORT	0.00513523	0.24826	0.543192	1.68817	29	37	Slc1a5,Slc36a2,Ace2,Slc7a5,Slc38a3,Slc36a1,Llgl2,Nfkbie,Slc38a2,Slc1a4,Slc6a17,Ctns,Slc3a2
6662	HP_ABNORMALITY_OF_THE_PINNA	0.00519095	0.24826	-0.26995	-1.29555	13	601	Gpr101,Zbtb20,Col11a1,Fat4,Dpyd,Dlk1,Rreb1,Chrna7,Chd7,Sema3e,Gpc4,Pigw,Ryr1,Mab21l1,Gpc3,Gli3,Chrna1,Trps1,Fgf10,Ttn,Hdac8,Ap1s2,Ednra,Lgi4,Rps15a,Prdm16,Pola1,Tprkb,Pign,Aloxe3,Ebf3,Nexmif,Fgfr1,Gja1,Tfap2b,Txnl4a,Nr2f1,Pigv,Blm,Kmt2d,Kdm6b,Upf3b,Dcaf17,Dpp6,Mplkip,Evc,Rb1,Fktn,Col4a1,Bmp1,Mn1,Kmt2a,Mcm5,Ammecr1,Edn1,Arid1b,Kat6a,Cenpe,Traip,Ntng1,C2cd3,Las1l,Dact1,Dhx37,Kmt2c,Jag1,Twist1,Plagl…
3804	GOBP_CELLULAR_RESPONSE_TO_CALCIUM_ION	0.00519176	0.24826	0.463625	1.63665	30	75	Syt6,Fos,Mef2c,Chp2,Cpne5,Syt10,Syt15,Fosb,Prkaa2,Lgmn,Neurod2,Kcnh1,Junb,Guca1a,Akr1c18,Syt4,Syt12,Cpne9
812	GOBP_MYOBLAST_FUSION	0.00519972	0.24826	-0.570759	-1.78005	21	32	Cav3,Tanc1,Nfatc2,Ehd1,Cacna1h,Nos1,Cdon,Adgrb3,Jam2,Cflar,Mymk
7293	HP_SHORT_FOOT	0.00520156	0.24826	-0.397073	-1.57233	19	112	Col11a1,Dlk1,Gpc4,Magel2,Gpc3,Trps1,Kcnj2,Hdac8,Prdm16,Pign,Ccbe1,Fgfr1,Gja1,Kmt2a,Nog,Cenpe,Ntng1,Las1l,Trip11,Ttc21b,Huwe1,Fgfr2,B3glct,Fmr1,Cul4b
9927	MANNO_MIDBRAIN_NEUROTYPES_HPERIC	0.00520972	0.24826	0.282059	1.29051	38	699	Egr2,Fos,Meltf,Cish,Ccl12,Mef2c,Col6a1,Bcl3,Ccn4,Nr4a1,Col1a2,Foxd1,Stat4,Lmod3,Ier2,Hspb8,Efhd2,Per1,Lag3,Ptgr1,Kcnk3,Tnfaip6,Egr1,Bgn,Socs3,Ccdc3,Stard8,Osmr,Alx4,Mef2d,Maff,L3hypdh,Fosb,Igfbp7,Plaur,Fam43b,Acta2,Rapgef4,Cox4i2,Lgals3bp,Tgfb1,Pmp22,Loxl2,Bche,Epha2,Pcolce,Col5a3,Dusp5,Igfbp4,Spry4,Junb,Serping1,Col3a1,Grn,Prkcb,Ldlrap1,Cacnb4,Slc6a12,Cd44,Tnfaip3,Arrdc2,Phlda1,C1qtnf1,Glt8d2,F2…
7257	HP_SUBVALVULAR_AORTIC_STENOSIS	0.00529466	0.251176	-0.709762	-1.81914	22	14	Cav3,Fgfr1
2798	GOBP_PIGMENT_BIOSYNTHETIC_PROCESS	0.00541822	0.254386	0.49393	1.6497	31	55	Dct,Rpe65,Alas2,Opn3,Pmel,Cited1,Cdh3,Tspo,Tyr,Alas1,Ctns,Slc45a2,Cpox
6915	HP_INCREASED_CIRCULATING_RENIN_LEVEL	0.00543109	0.254386	-0.76688	-1.85262	23	11	Scnn1a,Nr3c2
6718	HP_ABNORMAL_EYELID_MORPHOLOGY	0.00544712	0.254386	-0.244252	-1.21196	11	993	Gpr101,Dsp,Zbtb20,Lpl,Hpdl,Col11a1,Fat4,Dpyd,Dlk1,Rreb1,Chrna7,Chd7,Sema3e,Gpc4,Pigw,Ryr1,Mab21l1,Magel2,Itga8,Tgfb2,Gpc3,Gli3,Chrna1,Kit,Trps1,Sox4,Fgf10,Arhgef6,Kcnj2,Gabra2,Hdac8,Hic1,Ednra,Frem2,Rps15a,Bbs12,Camkmt,Ascl1,Gabra5,Col11a2,Prdm16,Pola1,Mctp2,Tprkb,Ppp3ca,Ermard,Pign,Ghr,Abca1,Mid1,Ccbe1,Frem1,Smo,Aloxe3,Zfp469,Rnf135,Ebf3,Fas,Fgfr1,Gja1,Tfap2b,Txnl4a,Stag1,Itgb4,Nr2f1,Pigv,Blm,Km…
8141	HP_ABNORMALITY_OF_THE_CHEEK	0.00545852	0.254386	-0.350726	-1.48469	19	180	Gpr101,Dpyd,Dlk1,Chd7,Sema3e,Gpc4,Gpc3,Kcnj2,Ednra,Agl,Pign,Fgfr1,Crlf1,Txnl4a,Kmt2d,Kdm6b,Sh3bp2,Sema5a,Edn1,Arid1b,Kat6a,Mitf,Dact1,Jag1,Hnrnpu,Ank1,Cspp1,Sall1,Crebbp,Fgfr2
749	GOBP_G_PROTEIN_COUPLED_RECEPTOR_SIGNALING_PATHWAY	0.0055204	0.256142	0.283168	1.29136	40	670	Nmbr,Prok2,Galr3,Mc4r,Rgs13,Cish,Cckbr,Ccl12,Adgrg5,Tac2,Adra1b,Tiam2,Ackr2,Adrb3,Gpr149,Ntsr1,Anxa1,Opn3,Rgs6,Adgre1,Pdyn,Gabrr2,Ramp2,Glra1,Gpr139,Gpr153,Trh,Hcrtr2,Htr2a,Ccr7,F2rl3,Mrgprf,Adm,Vipr1,Stmn1,Cartpt,Cxcr3,Rapgef4,Ptger3,Gpr84,Vip,Net1,Ackr3,Ackr1,Klk6,C3ar1,Fpr1,Atp2b4,Esr1,Pik3r5,Tac1,Arrb1,Pth2r,Gpr146,Nxph2,Glra2,Cck,Tacr3,Htr6,Mrgpre,Pparg,Ghsr,Gal,Rxfp1,Tub,F2r,Guca1a,Gng3,S1p…
2112	GOBP_TUBE_MORPHOGENESIS	0.00559329	0.25839	-0.258265	-1.25301	13	707	Cav3,Prox1,Agt,Adamts9,Dcn,Klf4,Thsd7a,Col15a1,Sostdc1,Adamts1,Hspb1,Nrp2,Fat4,Thbs4,Chrna7,Chd7,Sema3e,Tgfb2,Gpc3,Ndnf,Gli3,Sox4,Fgf10,Emx2,Apold1,Jun,Irx3,Stard13,Spint1,Rbm15,Ednra,Irx1,Cxcr4,Mtss1,Angpt1,Lepr,Stab2,Vav3,Wnt11,Erbb2,Col4a2,Angptl1,Sat1,Ccbe1,Smo,Agtr1a,Amotl2,Niban2,Dlg5,Tfap2b,Il1a,Prkd1,Fmn1,Met,Ptgis,Tlr3,Sox9,Hdac9,Sema5a,Ccn6,Kif26b,Gpld1,Col4a1,Rdh10,Prkx,Gata2,Pdgfra,Gh…
3033	GOBP_EPIDERMIS_MORPHOGENESIS	0.00562852	0.258887	-0.617746	-1.78952	23	23	Klf4,Sostdc1,Tgfb2,Fgf10,Smo,Fst,Bcl2,Plod3,Fgfr2,Ngfr,Notch1
5868	GOMF_SODIUM_INDEPENDENT_ORGANIC_ANION_TRANSMEMBRANE_TRANSPORTER_ACTIVITY	0.00565739	0.259089	-0.762576	-1.84222	24	11	Slc22a7,Slco2a1,Slco4c1
9882	DropViz_STR_FibroblastLike_Dcn_cluster-markers.csv	0.00571973	0.259462	0.370521	1.46919	35	161	Fgfbp1,Col1a2,Gypc,Plscr2,Chp2,Bmp4,S100a11,Ramp2,Cyp1b1,Bgn,Gjb2,Fam180a,Slc1a5,Tmem45a,Srpx2,Tmem37,Loxl2,Pcolce,Col12a1,Serping1,Col3a1,Cnn2,Slc22a8,Slc5a5,Col13a1,Phlda1,Tmem204,Fam114a1,Steap3,Spp1,Zic1,Nupr1,Medag,S1pr3,Tgfbi,Aox3,Eva1b,Slc13a4,Adh1,Slc3a2,Anxa2,Gstm2,Alx3
10532	Gemma_GSE61301_Gene_expression_of_7_day_combinatorial_yohimbine_and_imipramine_treated_rat_hippocampi_treatment_yohimbine_imipramine_Down	0.00574313	0.259462	0.570311	1.6961	32	31	Neu2,Hs3st2,Myh3,Kcnf1,Foxc2,Tspan1,Fxyd6,Tec,Susd2,Clic5,Olfml2a,Drd1,Mrm2,Ctnnd2,Tbxa2r,Map4k2
10380	Gemma_GSE47847_Early_life_stress_in_fathers_impairs_synaptic_plasticity_in_the_offspring_-__brain_collected_after_acute_swim_stress_treatment_acute.swim.stress_Up	0.00575409	0.259462	-0.309438	-1.39535	18	309	Prox1,Klf4,Slbp,Adamts1,Pcdh19,Adgrl3,Apold1,Dock4,Ebf1,Slitrk2,Frmd4b,D16Ertd472e,Sfpq,Cep85l,Ppp1r3c,Fas,Slc25a40,Acvr2a,Pabpn1,Txnip,Smarca1,Btg2,Rassf3,Luc7l2,Rp2,Plat,Hivep2,Tnrc18,Arap2,Rfx3,Zfp521,Inpp5f,Fign,Anks1b,Lrp8,Nrp1,Ppil6,Nfib,Ednrb,Pbrm1,Megf10,Lrba,Aff3,Usp29,Sema6a,Kansl3,Zeb1,Srsf10,Fubp1,Grik1,Galnt1,Hnrnpa2b1,Arglu1,Kcne4,Myef2,Zbtb44,Ccnl1,Fyn,Slmap,Slc35f3,Nsd1,Ank3,Chchd…
10574	GeneWeaver_Keeley_2006_GS137377_Upregulated transcriptional response to nonassociative and associative components of classical fear conditioning in the Hippocampus_Up_Top25_byPval	0.00580475	0.259462	0.613942	1.73834	32	25	Fos,Nr4a1,Dusp1,Egr1,Bmp8a,Junb
9868	DropViz_HC_Endothelial_Flt1_cluster-markers.csv	0.00584885	0.259462	0.34075	1.41924	37	245	Zic3,Ier2,Lcn2,Ramp2,C130074G19Rik,Ctla2a,Sema3c,Igfbp7,Lgals9,Samd9l,Net1,Ly6e,Srgn,Pcp4l1,Slc7a5,Trim47,Vwf,Afap1l1,Unc45b,Sema3g,Kif26a,Pecam1,Trim30a,Nfkbia,Cnn2,Slc22a8,Tspo,Degs2,Ucp2,Xdh,Tmem204,Pglyrp1,Itpripl2,AU021092,Id3,Slco1a4,Abcb1a,Abcg2,Kdr,Ablim1,Vim,Sema7a,Ifih1,Tagln2,Rsad2,Arhgef15,Ushbp1,Clic5,Bst2,Slc40a1,Clec14a,Slc39a8,Wfdc1,Polk,Anxa2,Capg,Uaca,Msn,Cmtm8,Adgrl4,Slc2a1,Lef…
92	GOBP_UROGENITAL_SYSTEM_DEVELOPMENT	0.00586854	0.259462	-0.311405	-1.38989	19	277	Prox1,Agt,Dcn,Adamts1,Fat4,Itga8,Tgfb2,Cyp7b1,Rarb,Gpc3,Gli3,Sox4,Fgf10,Emx2,Irx3,Irx1,Mtss1,Angpt1,Frem2,Wnt11,Plce1,Smo,Agtr1a,Calb1,Dlg5,Crlf1,Tfap2b,Fmn1,Mpst,Sox9,Kif26b,Col4a1,Rdh10,Prkx,Gata2,Pdgfra,Bcl2,Nog,Ret,Zbtb16,Tbc1d32,Ar,Epha7,Jag1,Ahi1,Agtr2,Cntrl,Lrrk2,Sall1,Nfia,Dchs1,Fgfr2,Aqp11,Tiparp,Glis2,Sdc4,Pkd2,Nf1,Wnt5a,Bmper,Notch1,Mpv17,Npnt,Rarg,Myo1e,Myc,Cflar,Notch2,Bcl2l11,Arg2,Z…
3599	GOBP_NEGATIVE_REGULATION_OF_CELL_GROWTH_INVOLVED_IN_CARDIAC_MUSCLE_CELL_DEVELOPMENT	0.00587438	0.259462	-0.781728	-1.83456	25	10	Cav3
5682	GOMF_EXTRACELLULAR_MATRIX_STRUCTURAL_CONSTITUENT	0.00589338	0.259462	-0.37927	-1.52817	21	128	Thsd4,Dcn,Col15a1,Col11a1,Umodl1,Mfap4,Mfap2,Thbs3,Tectb,Col16a1,Nid2,Col11a2,Col19a1,Col4a2,Tnxb,Aspn,Col25a1,Mfap5,Chadl,Hapln1,Fbln2,Col4a1,Col18a1,Col7a1,Sparc,Lama4,Postn,Col23a1,Matn2,Srpx,Tinagl1,Lama3
1148	GOBP_REGULATION_OF_MYOTUBE_DIFFERENTIATION	0.00589345	0.259462	-0.579356	-1.78395	24	30	Cav3,Niban2,Smyd1,Hdac9,Bcl2,Trim72,Mamstr,Notch1,Mtor,Maml1
8878	HP_SENSORY_ATAXIA	0.0059108	0.259462	0.743468	1.73358	32	11	Egr2,Naglu,Pmp22
6682	HP_NARROW_NASAL_RIDGE	0.00606169	0.26296	0.725314	1.7246	33	12	Col3a1,Adat3,Aldh18a1,Mtx2,Zmpste24,Hras,Wdr73,Lmna,Pycr1
1243	GOBP_INORGANIC_ANION_TRANSPORT	0.00608682	0.26296	0.385855	1.49434	37	136	Aqp6,Slc4a11,Gabrr2,Glra1,Racgap1,Slc12a8,Ano4,Slc11a1,Slc26a11,Glra2,Slc22a8,Tspo,Slc5a5,Ank,Gabrg2,Clic1,Nmur1,Gabrr1,Abcb1a,Clic3,Gabra3,Slc1a4,Slc37a2,Ano10,Ptafr,Clic5,Gabra1,Clcn1,Slc13a4,Slc39a8,Casr
5516	GOMF_CIS_REGULATORY_REGION_SEQUENCE_SPECIFIC_DNA_BINDING	0.00608766	0.26296	-0.255938	-1.2497	14	764	Prox1,Nkx6-1,Prdm5,Zbtb20,Klf4,Bhlhe22,Rxrg,Nrl,Gsx1,Nr3c2,St18,Rreb1,Chd7,Foxo1,Nfatc2,Rarb,Gli3,Nr4a2,Mycl,Fosl2,Grhl1,Sox4,Cebpd,Emx2,Jun,Irx3,Zfp202,Rorc,Ebf1,Bcl6b,Hic1,Irx1,Zfp712,Msc,Zbtb1,Sox2,Elf1,Cebpa,Ifi203,Zfp879,Ascl1,Zfhx3,Prdm16,Tcf7l2,Esrrb,Gabpa,Zbtb12,Tead1,Zfp516,Ebf3,Rfx4,Klf3,Foxn2,Tfap2b,Zfp280d,Nfil3,Zfp691,Nfatc3,Nr2f1,Bach2,Onecut1,Dmrta2,Zbtb40,Etv1,Kdm6b,Zfp729a,Sox9,Z…
9644	HP_UNILATERAL_CLEFT_PALATE	0.00608992	0.26296	0.742357	1.73098	33	11	Bmp4,Cdh1,Dlg1,Irf6
2168	GOBP_CD4_POSITIVE_ALPHA_BETA_T_CELL_ACTIVATION	0.00618626	0.265396	0.459526	1.61608	36	73	Bcl3,Tox,Nfkbid,Anxa1,Sash3,Lgals9,Il12rb1,Prkcq,Rara,Cd86,Pla2g2d,Nlrp3,Ly9,Sema4a,Il4ra,Rsad2,Gpr183,Stat3,Prkcz,Socs1,Lgals7,Lef1,Il6ra,Relb,Runx1
1904	GOBP_COLLAGEN_BIOSYNTHETIC_PROCESS	0.00621869	0.265396	0.523658	1.6538	35	41	Scx,Bmp4,Ccn2,Wnt4,Tgfb1,Arg1,Pparg,F2r,Nppc,Col5a1,Vim,Runx1,Eng,Ihh,Tgfb3,Col1a1,F2
3142	GOBP_BROWN_FAT_CELL_DIFFERENTIATION	0.00622158	0.265396	-0.531467	-1.72025	25	38	Pim1,Rreb1,Cebpa,Prdm16,Slc2a4,Zfp516,Dio2,Ppargc1a,Hnrnpu,Cebpb,Dusp10,Mtor,Napepld,Lrg1
3408	GOBP_LIPID_HOMEOSTASIS	0.00626959	0.26637	-0.387889	-1.54071	23	114	Cav3,Acoxl,Zbtb20,Lpl,Cyp7b1,Ehd1,Cebpa,Lcat,Irs2,Abca1,Disp3,Hdac9,Abcb4,Pnpla3,Acsm3,Ormdl2,Thada,Ormdl3
8061	HP_NEONATAL_DEATH	0.00630694	0.266884	-0.589218	-1.76943	26	27	Dsp,Gli3
7057	HP_TAPERED_FINGER	0.00639877	0.269692	-0.407221	-1.56925	24	95	Gpr101,Magel2,Hdac8,Pign,Ebf3,Crlf1,Gja1,Scn9a,Nr2f1,Pigv,Hivep2,Phf21a,Gata2,Kmt2a,Ammecr1,Las1l,Kmt2c,Huwe1,Dse,Cpt2,Slc39a13,Mymk,Vps13b,Ddx6
256	GOBP_LYMPHOCYTE_MEDIATED_IMMUNITY	0.00649351	0.271657	0.370492	1.46886	40	160	Cd1d1,Bcl3,Clnk,Lag3,Sash3,Il12a,C1qc,Tgfb1,Il12rb1,Tnf,Serping1,Arg1,Fcer1g,Rnf19b,Coro1a,Ptprc,C1qa,Stat5b,H2-M3,Tubb4b,Cd226,Tubb5,Ndfip1,Nlrp3,Il4ra,Rsad2,Fadd,Pik3r6,Rnf8,Prkcz,Fcgr2b,Rasgrp1,Exosc3,Ceacam2,C1qb,Il1b,Havcr2,Lta,Was,Rnf168,Cr2,Cd8a,Msh2
10255	LEIN_CEREBELLUM_MARKERS	0.00649675	0.271657	-0.423947	-1.57458	25	77	Il16,Gdf10,Calb2,Arhgef37,Chd7,Kit,Pdp2,Rhod,Prex2,Lrch1,Gsap,Zfp521,Col18a1,H6pd,Nat8,Arhgap5,Amot,Etv4,Exph5,Dhrs3,Gpr63
10145	Johnson_2016_Coexpression_Hippocampus_Human_M23	0.00664398	0.274972	0.402906	1.52326	40	116	Gypc,Tnfsf13b,Ms4a6d,C1qc,Il18bp,Fcgr3,Cd86,Fpr1,Tyrobp,Ctsz,Map4k1,Serping1,Fcer1g,Ehd4,Slc7a7,Gimap4,Tspo,Mafb,Tub,Lcp1,Csf3r,Cd68,Spp1,Slc37a2,Npl,Cxcl16,Il4ra,Cd37,Myl12b,Slc2a5,C1qb,Laptm5,Slc15a3,St6gal1,Was,Vamp8,Serpinb1a,Lat2,Hexb,Ifitm3,BC028528
2213	GOBP_REPLACEMENT_OSSIFICATION	0.00665383	0.274972	0.589553	1.71474	37	28	Mef2c,Scx,Bmp4,Mef2d,Dlx5,Col13a1,Col2a1,Bmp6,Bpnt2,Gnas,Col1a1,Fgf18,Foxc1,Mmp16,Nab2
395	GOBP_VENTRICULAR_CARDIAC_MUSCLE_TISSUE_DEVELOPMENT	0.00666349	0.274972	-0.51328	-1.70118	27	42	Dsp,Prox1,Adamts9,Col11a1,Chd7,Tgfb2
6595	HP_VELOPHARYNGEAL_INSUFFICIENCY	0.00670076	0.274972	0.632935	1.70629	37	20	Grhl3,Bmp4,Cdh1,Dlg1,Irf6
9327	HP_ABNORMAL_URETER_PHYSIOLOGY	0.00670601	0.274972	-0.355548	-1.47684	24	156	Rreb1,Chd7,Sema3e,Rarb,Trps1,Hdac8,Tnxb,Ppp3ca,Pign,Ccbe1,Ebf3,Kmt2d,Ctla4,Kmt2a,Col18a1,Dact1,Fuz,Kmt2c,Jag1,Hnrnpu,Setd2,Zeb2,Pax6,Sall1,Nfia,Crebbp,Fgfr2,Lama3,Ncapd3,Pycr2,Kcnq1,Slc26a1,Cit,Vangl1,Cdk5rap2,Ddx6,Nsd1,Ube2a,Phc1,Sh2b1,Spop,Bicc1,Mycn,Efemp2,Taf13,Nrip1,Piga,Rere
7734	HP_DOWNTURNED_CORNERS_OF_MOUTH	0.00677613	0.27672	-0.380376	-1.50868	25	113	Zbtb20,Fat4,Dlk1,Gpc4,Pigw,Magel2,Hdac8,Gck,Ebf3,Pigv,Ntng2,Zswim6,Phf21a,Kmt2a,Kat6a,Srcap,Dhx37,Kif15,Kcnma1,Dchs1,Plod3
8940	HP_ABNORMALITY_OF_THE_HELIX	0.00680094	0.27672	-0.383333	-1.52912	25	117	Rreb1,Chd7,Sema3e,Gpc4,Pigw,Gpc3,Pign,Aloxe3,Ebf3,Nr2f1,Pigv,Rb1,Ammecr1,Edn1,Dact1,Twist1,Cspp1,Sall1,Nfix,Crebbp,Fgfr2,Med12,Nf1,Pycr2,Cpt2,Kcnq1,Dis3l2,Tgm1,Ddx6,Rit1
10294	FLORIO_NEOCORTEX_BASAL_RADIAL_GLIA_UP	0.00684932	0.277507	-0.316244	-1.39165	23	243	Slc9a4,Bves,Adamts9,C1qtnf7,Npy2r,Nfatc2,Epha3,Rarb,Sv2c,Cpne8,Tbc1d8b,Fam241a,Apold1,Ttn,Ebf1,Clmn,Eml6,Slc17a6,Pde7b,Htr4,Oas2,Vav3,Ascl1,Marveld2,Gbp9,Itgbl1,Nuak2,Gpr157,Tlr3,Zfp57,Col4a1,Olfml1,Icam2,Prrg4,Sash1,Ppargc1a,Morc4,Adra1a,Ccdc190,Nrp1,Dock5,Gbp6,Tes,Arhgap28,Upk1b,Tnfsf10,Adtrp,Macc1,Orc4,Agmo,Plxna4,Slfn3,Wnt5a,Bmper,Synpo2,Gatad1,Ptpn14,Hspa2,Gpr83,Gpc5,Acsl6,Kcne4,Wwtr1,Nek7
2878	GOBP_MUSCLE_CELL_CELLULAR_HOMEOSTASIS	0.00689814	0.277507	-0.645013	-1.78129	29	19	Cav3,Chrna1,Bag3
283	GOBP_POSITIVE_REGULATION_OF_ACUTE_INFLAMMATORY_RESPONSE	0.00689899	0.277507	0.642783	1.71142	38	19	Ccr7,Osmr,Ptger3,Tnf,Tac1,Creb3l3
5857	GOMF_LIGAND_GATED_ION_CHANNEL_ACTIVITY	0.00701481	0.280802	-0.380206	-1.50264	26	111	Scnn1a,P2rx5,Chrnb3,Chrna7,Ryr1,Chrna1,Htr3a,Grik4,Kcnj2,Gabra2,Grin2a,Asic4,Gria1,Gabra5,Grik2,Kcnj5,Kcnj13,Grin2c,Grin2d,Gabrg1,Kcnj3,Itpr2,Ryr3,P2rx4,Rasa3
10113	Replicated_InternalizingBehavior_DifferentiallyExpressed_HC	0.007034	0.280802	-0.316472	-1.39865	23	257	Slc22a7,Dsp,Ttr,Dcn,Bhlhe22,Sostdc1,Hspb1,Golm1,Dpyd,Gfra1,Prlr,Thrsp,Cyp7b1,Gldc,Spint1,Slc24a3,Rbm3,Pdzd2,Clic6,Cd74,Cyp2j9,Lcat
6139	GOMF_MAP_KINASE_PHOSPHATASE_ACTIVITY	0.00707089	0.281214	0.710333	1.7258	39	13	Dusp1,Dusp4,Dusp6,Dusp5,Dusp14,Dusp9
779	GOBP_SMALL_GTPASE_MEDIATED_SIGNAL_TRANSDUCTION	0.00714286	0.283012	-0.274798	-1.29161	20	465	Dock10,Arhgap6,Rerg,Myoc,Rab30,Rreb1,Dock11,Tgfb2,Akap13,Fgf10,Arhgef6,Jun,Stard13,Sipa1l3,Dock4,Rnd1,Arhgef16,Fbp1,Cyth4,Stk19,Rasgef1b,Psd4,Vav3,Cnksr1,Plce1,Rasgef1c,Dock9,Irs2,Rasgrf1,Abca1,Syde2,Srgap1,Ralgps2,Agtr1a,Rhod,Ccdc88c,Prkd1,Met,Cdkn1a,Gm14137,Arhgef19,Ralgapa2,Rapgef6,Mmd2,Rb1,Myo9b,Arap2,Reln,Dnm2,Dennd4c,Lpar4,Rasgrp2,Rnd2,Rab9b,Rapgef3,Psd2,Rhoc,Rapgef5,Depdc1b,Als2,Rasa1,Arhg…
1170	GOBP_POSITIVE_REGULATION_OF_STEROID_BIOSYNTHETIC_PROCESS	0.00724766	0.284644	0.708119	1.72042	40	13	Nr1d1,Fgf1,Adm,Wnt4,Tnf
7690	HP_BILIARY_CIRRHOSIS	0.00725921	0.284644	0.660641	1.71145	40	17	Il12a,Tgfb1,Stx1a,Il12rb1,Fcgr3,Mmel1
1346	GOBP_CALCIUM_ION_REGULATED_EXOCYTOSIS	0.0072869	0.284644	0.486093	1.62828	42	56	Syt6,Syt10,Syt15,Vamp2,Rapgef4,Stx1a,Trpv6,Cacna1g,Doc2a,Rims3,Unc13b,Cdk5r2,Syt4,Syt12,Cacna1i,Rims2,Kcnb1,Rab3a,Sdf4,Syt2,Atp2a2
588	GOBP_PHOSPHATIDYLSERINE_METABOLIC_PROCESS	0.00729167	0.284644	0.569379	1.68334	41	30	Serinc2,Pla1a,Osbpl10,Pla2g2d,Serinc3,Lpcat3,Mfsd2a,Abhd12,Pla2g5,Pla2g2f,Abhd16a
8594	HP_ABNORMALLY_FOLDED_HELIX	0.00732243	0.284794	-0.468958	-1.62582	29	53	Rreb1,Chd7,Sema3e,Pign,Ebf3,Ammecr1,Dact1,Twist1,Cspp1,Sall1,Nfix,Crebbp,Fgfr2,Med12,Pycr2,Cpt2
10109	Meckes_2018_WKYvsF344_Downregulated_HC	0.00745785	0.28518	-0.288245	-1.32799	22	382	Dsp,Ttr,Zbtb20,Bhlhe22,Sostdc1,Zfp503,Popdc3,Golm1,Dpyd,Plk5,Gfra1,Prlr,Rreb1,Necab2,Dock11,Tgfb2,Cyp7b1,Gpc3,Apbb1ip,Cebpd,Gldc,Rasgef1b,Clic6,Cd74,Lcat,Dock9,Ptpre,Crlf1,Gja1,Dera,Tubb2b,Epha6,Hapln1,Ermp1,Fbln2,Sema5a,H2-T24,Kctd12,Alk,Cd274,Pecr,Ildr2,Cplx2,Stxbp6,Grm7,Sst,Scn3a,Pard6g,Apln,Vcl,Pcdh8,C1qtnf2,Zfp758,Htr1a,Pygm,Zeb2,Smg1,Nucb2,Fgfr2,Abca8a,Tiparp
5086	GOCC_VESICLE_COAT	0.00746395	0.28518	0.490976	1.62184	43	52	Slc18a3,Copz2,Btbd8,Enthd1,Copa,Dipk2a,Copg1,Ncald,Ap2m1,Sec23b,Cltb,Ap1s1,Copb2,Copg2,Klhl12,Epn1,Sec13,Ap1g2,Aftph,Ap2a1,Sec24a,Arcn1,Clint1,Tmed3,Ap2a2,Sec31a,Sar1b,Epn3,Sec23a,Epn2,Sar1a
6063	GOMF_ACETYLCHOLINE_GATED_CATION_SELECTIVE_CHANNEL_ACTIVITY	0.00751195	0.28518	-0.730477	-1.79995	32	12	Chrnb3,Chrna7,Chrna1
4167	GOBP_DEFENSE_RESPONSE_TO_OTHER_ORGANISM	0.00761015	0.28518	0.277229	1.26946	56	708	Cd1d1,Rnf39,Ccl12,Bcl3,Lyz1,Smpdl3b,Clnk,Lcn2,Lag3,Anxa1,Rab7b,Egr1,Socs3,Naip2,Nt5c3,Isg20,S100a8,Sla,Hck,Cited1,Cd300lb,Il12a,C1qc,Il12rb1,Slc11a1,Serpine1,Sin3a,Tnf,Tyrobp,F12,Krt1,Epha2,Rnasel,Bpifb1,Serping1,Tlr1,Arg1,Fcer1g,Ddx60,Rnf19b,Ifit2,Irf6,Tkfc,Grn,Coro1a,Ptprc,C1qa,Prdm1,Pparg,Cd44,Tnfaip3,Stat5b,H2-M3,Tubb4b,Tlr9,Ddx21,Pglyrp1,Coch,Birc3,Cd226,Ccl17,Tubb5,Slfn9,Tlr4,Parp14,Serinc3…
9899	Cembrowski_HippoSeq_Granule	0.00764526	0.28518	-0.403332	-1.55178	29	94	Dsp,Lct,Dcn,Tmem171,Tnfaip8l3,Thsd7b,Mfap4,Dpf3,Sat1,Scn9a,Robo3,Zfp57,Fat1,Rnd2,Grp,Slc38a5,Plagl1,Htr1a,Tcerg1l,Igsf9,Pdzrn3,Gcnt2,Frmpd1,Abca8a
3654	GOBP_MEIOSIS_I_CELL_CYCLE_PROCESS	0.00769231	0.28518	0.416473	1.53408	46	97	Kash5,Fancd2,4930447C04Rik,Mei1,Cenps,Ankrd31,Syce1l,Cntd1,Majin,Ccnb2,Slx4,Ccne1,Rad51ap1,Fbxo5,Rad51,Cdc25b,Ing2,Ccne2,Rad54b,Piwil2,Psmc3ip,Rad50,Mus81
10277	KIM_ALL_DISORDERS_CALB1_CORR_UP	0.00773776	0.28518	0.296184	1.31786	54	491	Bhlhe40,Kcnf1,Serpini1,Arpp19,Htr2a,Fhl2,Vipr1,Nptx1,Ephb6,Cacng3,Stx1a,Gde1,Rcan2,Doc2a,Eno2,Tac1,Syngr3,Btbd8,Pex11b,Cck,Plk2,Dusp14,Pgk1,Trib2,Stmn2,Tubb4b,Thy1,Mgst3,Anxa6,Cd200,Itpr1,Gabrg2,Reep5,Mdh1,Atp6v1b2,Ahnak2,Serinc3,Cyria,Atrnl1,Psmd1,Kif3c,Me3,Chga,Alas1,Pfkp,Ncald,Dhcr24,Gabra1,Camk2g,Rtcb,Ddost,Omg,Asns,Anxa7,Optn,Fam32a,Spag7,Gnb1,Gabbr2,Psmd7,Rnf103,Pink1,Znhit3,Atp6v1c1,Pkm,At…
7456	HP_PLEURITIS	0.00777111	0.28518	0.679073	1.71054	43	15	Stat4,Prtn3,Il12a,Fcgr3,Tlr4,Dnase1,Fcgr2b,Erap1
5572	GOMF_NADPLUS_KINASE_ACTIVITY	0.00779995	0.28518	-0.679606	-1.79607	33	16	Dgkg,Dgkh,Nadk2,Dgkq,Dgkz,Dgkk,Dgka,Dgki
5878	GOMF_ACETYLCHOLINE_RECEPTOR_ACTIVITY	0.00780174	0.28518	-0.65358	-1.78724	33	18	Chrnb3,Chrna7,Chrna1,Anxa9
8267	HP_ACCELERATED_SKELETAL_MATURATION	0.00780297	0.28518	-0.460115	-1.61243	31	56	Gpr101,Hsd11b1,Gpc4,Gpc3,Gli3,Trps1,Lepr,Rnf135,Kmt2a,Setd2,Nfix,Slc35d1,Asxl2,Kcnq1,Cav1
5359	GOCC_TIGHT_JUNCTION	0.0078064	0.28518	-0.385663	-1.50895	29	105	Bves,Cldn22,Eppk1,Pdcd6ip,Sipa1l3,Marveld3,Frmd4b,Marveld2,Amotl2,Gja1,Pard3,Lin7c,Pard6g,Patj,Strn,Amot,Cldn10,Cyth1,Frmd4a,Usp53,Ccnd1,Mpdz,Jam2,Nphp4,Cldn3,Cldn19,Ank3,Amotl1,Sapcd2,Clmp,Vasp,Rab13,Fzd5,Lsr,Magi3,Ubn1,Ash1l,Cldn15,Cldn23,Lin7a,Cdk4,Wnk3
4366	GOBP_NEGATIVE_REGULATION_OF_POTASSIUM_ION_TRANSMEMBRANE_TRANSPORT	0.00781789	0.28518	-0.63929	-1.76549	33	19	Cav3,Actn2,Kcnrg
5434	GOCC_PLASMA_MEMBRANE_SIGNALING_RECEPTOR_COMPLEX	0.00782304	0.28518	-0.34693	-1.45116	28	165	Shisa6,Csf2rb2,Zap70,Itga11,Chrnb3,Chrna7,Itga8,Chrna1,Htr3a,Apbb1ip,Grik4,Grin2a,Gria1,Itga4,Erbb2,Shank1,Grik2,Alcam,Itgbl1,Itgb4,Acvr2a,Hjv,Grin2c,Grin2d,Cacng4,Lime1,Traf1,Tlr6,Grm1
10119	Bagot_2017_StressSusceptibleVsCTRL_NACC	0.00782509	0.28518	-0.716517	-1.79641	33	13	Gpr101,Gsx1,Otos,Sftpc
3513	GOBP_EPITHELIUM_DEVELOPMENT	0.00784998	0.28518	-0.245115	-1.20979	17	903	Cav3,Slc9a4,Dsp,Prox1,Lgals3,Agt,Nkx6-1,Klf4,Col15a1,Sostdc1,Fat4,Ppl,Rreb1,Chd7,Sema3e,Gpc4,Eppk1,Tgfb2,Cyp7b1,Jhy,Rarb,Gpc3,Gli3,Mycl,Fosl2,Grhl1,Sox4,Fgf10,Triobp,Apold1,Irx3,Stard13,Sipa1l3,Spint1,Deup1,Rbm15,Ednra,Irx1,Cxcr4,Mtss1,Ccno,Krt12,Frem2,Psmb9,Slitrk6,Wnt11,Ascl1,Marveld2,Cd109,Smo,Calb1,Fst,Gpr161,Dlg5,Crlf1,Gja1,Tfap2b,Ccdc88c,Fmn1,Bmp15,Met,Myo6,Cdkn1a,Onecut1,Krt18,Arhgef19,Cnn…
10455	Gemma_GSE109315_Gene_expression_analysis_of_mouse_brain_regions_after_chronic_social_defeat_stress_(CSDS)_strain_C57BL.6Crl_Down	0.00787861	0.28518	-0.308919	-1.37628	26	270	Adamts9,Lpl,Mamdc2,Col11a1,Gfra1,Rem2,Lhx9,Pigw,Mael,Cyp7b1,Slc27a2,Klhl33,Gabra2,Tmprss7,Stab2,Rwdd3,Adam33,Lvrn,Snhg7,D630003M21Rik,Armh4,Col19a1,Rhobtb3,Ttc12,Smo,3300002I08Rik,Ccnl2,Gm14137,Zfp729a,Slc15a2,Wdfy1,Sfi1,Ret,Pusl1,Kbtbd6,Parvg,Pfas,Tuba1c,Cdon,Pcdhb11,Plekha7,Dhrs3,Lrba,Txnrd1,Sh2d4b,Fam184b,Man2c1,Trpt1,Zfp955b,Slc17a5,Tsr2,Rimkla,Ndrg2
1213	GOBP_RESPONSE_TO_AMINE	0.00789852	0.28518	-0.536553	-1.70604	32	35	Drd5,Nr4a2,Slc18a2,Gldc,Grin2a,Drd2,Rgs9,Ppp3ca,Hdac9,Trdmt1,Nqo1
898	GOBP_FATTY_ACID_CATABOLIC_PROCESS	0.0079001	0.28518	-0.402466	-1.54845	30	94	Acoxl,Lpin3,Slc27a2,Irs2,Plin5,Scp2,Acad10,Hsd17b10,Pecr,Abcd4,Eci1,Acadl,Twist1,Decr2,Adtrp,Echdc1,Amacr,Acaa2,Acaa1a,Hacl1,Mtor,Cpt2,Mmaa
3627	GOBP_CONNECTIVE_TISSUE_DEVELOPMENT	0.0079082	0.28518	0.349027	1.4256	50	204	Sulf1,Bmp3,Mef2c,Six2,Ccn4,Scx,Foxd1,Cytl1,Bmp4,Satb2,Ccn2,Egr1,Bgn,Foxc2,Bmp8a,Mef2d,Sfrp2,Acta2,Wnt9a,Hes5,Tgfb1,Smad3,Loxl2,Hyal1,Sox8,Cd44,Anxa6,Mgp,Nppc,Wnt10b,Col5a1,Col2a1,Mustn1,Tgfbi,Slc25a25,Casr,Wnt5b,Chrdl2,Zmpste24,Crip1,Aacs,Pdgfb,Il6ra,Bmp7,Osr1,Acvrl1,Runx1,Bmp6,Smad1,Cer1,Bpnt2,Ihh,Gnas
6879	HP_ABNORMALITY_OF_THE_BREAST	0.00796569	0.28518	-0.304296	-1.37639	25	319	Gpr101,Slco2a1,Zbtb20,Prlr,Dlk1,Chd7,Sema3e,Gpc4,Pigw,Mab21l1,Prkcd,Gpc3,Ndnf,Hdac8,Lepr,Frem2,Ermard,Pign,Ebf3,Fas,Fgfr1,Tfap2b,Bmp15,Cdkn1a,Pigv,Blm,Dcc,Kdm6b,Sox9,Mplkip,Cdkn1b,Mgmt,Kmt2a,Rev3l,Ammecr1,Otx2,Kat6a,Abcd4,Ar,Mitf,Las1l,Dhx37,Arhgap31,Twist1,Bard1,Rft1,Kif15,Flrt3,Cspp1,Zeb2,Nfix,Slc22a18,Fgfr2,Nf1,Orc4,Nsmf,B3glct,Fmr1,Cul4b,Kctd1
489	GOBP_DNA_CATABOLIC_PROCESS	0.00800557	0.28518	0.557916	1.65924	45	31	Dnase1l1,Isg20,Apaf1,Exog,Eri1,Eri3,Casp3,Dnase1,Fbh1,Mus81,Dffa
5740	GOMF_BETA_CATENIN_BINDING	0.008006	0.28518	-0.414978	-1.55125	31	79	Klf4,Foxo1,Gli3,Nr4a2,Trpc4,Amer3,Tcf7l2,Dlg5,Gja1,Kdm6b,Sox9,Tcf7l1,Ar,Dact1,Axin2,Vcl,Ptpru,Cd2ap,Sall1,Foxo3,Med12
10090	Gandal_2018_AutismSpectrumDisorder_Upregulated_Cortex	0.00803213	0.28518	-0.27582	-1.28976	23	441	Car12,Ddit4l,Adamts9,Hspa1a,Pim1,Hspb1,Thbs4,Foxo1,Crispld2,Baz1a,Ido1,Lhfpl2,Dnajb1,Cebpd,Dgkg,Gadd45b,Jun,Gldc,Chpt1,Snap23,Ccdc81,Cyth4,Rab27a,S100a9,Vgll4,Ehd1,Slc16a10,Cd74,Elf1,Ak4,Ifi203,Ybx1,P4ha2,Pcolce2,Plod2,Lrrc32,Abca1,Sat1,Sdf2l1,Timp1,Bag3,Serpinh1,Nfil3,Cdkn1a,Ano6,Tubb2b,Necap2,Gem,Cnn3,Txnip,P4ha1,Gbp2,Svil,Zc3hav1,Rbm4b,Plat,Arid3a,Phf21a,Col4a1,Nadk2,Klf6,Mill2,Icam2,H2-Aa,Nqo…
9459	HP_ABNORMAL_QT_INTERVAL	0.00803973	0.28518	-0.501375	-1.67212	33	43	Cav3,Gpc4,Gpc3,Kcnj2,Kcnj5,Cdkn1a,Svil,Cdkn1b,Trdn
8313	HP_HYPOPLASIA_OF_DENTAL_ENAMEL	0.00805467	0.28518	-0.468399	-1.62388	32	53	Galnt3,Fgf10,Kcnj2,Gja1,Itgb4,Cyp2r1,Mplkip,Col7a1,Plec,Crebbp,Fgfr2,Lama3,Nf1
5807	GOMF_SULFURIC_ESTER_HYDROLASE_ACTIVITY	0.00806018	0.28518	0.728862	1.69952	44	11	Sulf1,Arsj,Sgsh
9000	HP_ABNORMALITY_OF_MOUTH_SIZE	0.00818926	0.288781	-0.300962	-1.35726	26	310	Zbtb20,Col11a1,Fat4,Dpyd,Dlk1,Rreb1,Chd7,Sema3e,Gpc4,Ryr1,Gpc3,Sox4,Ttn,Ap1s2,Frem2,Col11a2,Prdm16,Pign,Ccbe1,Crlf1,Gja1,Txnl4a,Stag1,Kdm6b,Ccnd2,Zswim6,Hivep2,Mcm5,Ammecr1,Edn1,Otx2,Arid1b,Kat6a,Zbtb16,Srcap,Ntng1,Col7a1,Dact1,Twist1,Bcl11b,Tanc2,Strada,Sall1,Nfia,Kcnma1,Dchs1,Nfix,Crebbp,Huwe1,Fgfr2,Med12,Bmpr1a,Orc4,B3glct,Adsl,Cul4b,Mtor,Dse,Speg,Sh3pxd2b,Dcps,Notch2,Syngap1
2343	GOBP_PIGMENT_METABOLIC_PROCESS	0.00827144	0.289974	0.470212	1.61193	48	63	Dct,Rpe65,Alas2,Opn3,Pmel,Cited1,Cdh3,Tspo,Tyr,Blvrb,Blvra,Alas1,Ctns,Slc45a2,Cpox
3100	GOBP_REGULATION_OF_IMMUNE_RESPONSE	0.00827792	0.289974	0.281626	1.27809	60	629	Cd1d1,Fos,Mef2c,Col1a2,Clnk,Nfkbid,Myh2,Lag3,Anxa1,Sash3,Tnfsf13b,Socs3,Cd22,Ccr7,Itgb2,Hck,Cd300lb,Il12a,C1qc,Lpxn,Tgfb1,Il12rb1,Slc11a1,Smad3,Prkcq,Rara,Fcgr3,Sin3a,Tnf,Cd86,C3ar1,Fpr1,Tyrobp,Pilra,Krt1,Rnasel,Cd300c2,Serping1,Arg1,Fcer1g,Col3a1,Tkfc,Grn,Prkcb,Ptprc,C1qa,Pparg,Limk1,Tec,Tnfaip3,Itgb7,Stat5b,Klhl6,H2-M3,Thy1,Pla2g2d,Themis2,Skap1,Coch,Cd200,Birc3,Cd226,Ndfip1,Adcyap1,Adcy7,Tlr4,…
122	GOBP_MICROGLIAL_CELL_ACTIVATION	0.0083818	0.292644	0.53003	1.6371	48	36	Nr1d1,Itgb2,Tnf,Tyrobp,Tlr1,Grn,Ptprc,C1qa,Sphk1,C5ar1,Cx3cl1,Tlr2,Mapt,Ager
5549	GOMF_DNA_BINDING_TRANSCRIPTION_FACTOR_ACTIVITY	0.00842105	0.293047	-0.246434	-1.21276	19	848	Prox1,Nkx6-1,Prdm5,Zbtb20,Klf4,Bhlhe22,Rxrg,Nrl,Gsx1,Nr3c2,St18,Rreb1,Foxo1,Nfatc2,Lhx9,Rarb,Gli3,Nr4a2,Mycl,Fosl2,Trps1,Grhl1,Sox4,Cebpd,Npas3,Emx2,Jun,Irx3,Zfp202,Rlf,Rorc,Ebf1,Bcl6b,Hic1,Irx1,Zfp712,Msc,Zbtb1,Sox2,Elf1,Cebpa,Ifi203,Zfp879,Ascl1,Zfhx3,Prdm16,Tcf7l2,Esrrb,Gabpa,Sim2,Zbtb12,Tead1,Zfp516,Hopx,Ebf3,Zfp563,Rfx4,Klf3,Foxn2,Zfp560,Tfap2b,Zfp280d,Nfil3,Zfp691,Nfatc3,Nr2f1,Bach2,Onecut1…
8281	HP_MULTIPLE_PRENATAL_FRACTURES	0.00850611	0.294126	0.661438	1.68879	47	16	Col1a2,Klhl40,Lmod3,Acta1,P3h1
9558	HP_ABNORMAL_CIRCULATING_RENIN	0.0085175	0.294126	-0.692541	-1.775	36	14	Scnn1a,Nr3c2,Kcnj5
177	GOBP_RESPONSE_TO_AMPHETAMINE	0.00857077	0.294126	-0.594418	-1.76052	36	25	Drd5,Nr4a2,Slc18a2,Grin2a,Drd2,Rgs9,Ppp3ca,Hdac9,Trdmt1
2116	GOBP_ORGAN_GROWTH	0.00857219	0.294126	-0.367592	-1.47968	31	127	Cav3,Prox1,Pim1,Mael,Tgfb2,Rarb,Akap13,Fgf10,Thbs3,Vgll4,Lepr,Smo,Gja1,Sox9,Evc,Bcl2,Edn1,Nog,Ar,Adra1a,Agtr2,Fgfr2,Kcnk2,Bmpr1a,Notch1,Mtor,Rarg,Bcl2l11,Hlx,Wwc1
1838	GOBP_INTERLEUKIN_2_PRODUCTION	0.00859107	0.294126	0.501398	1.61808	49	46	Lag3,Anxa1,Sash3,Prkcq,Cd86,Ptprc,Tnfaip3,Stat5b,Glmn,Homer3,Zfp36,Il1b,Havcr2,Laptm5,Runx1
2121	GOBP_SEGMENTATION	0.0086942	0.294682	0.446956	1.57187	51	73	Egr2,Tcap,Bmp4,Sema3a,Foxc2,Dmrt2,Sfrp2,Sema3c,Cobl,Hes5,Smad3,Tcf15,Ripply2,Mafb,Neurog1
3024	GOBP_SKELETAL_SYSTEM_MORPHOGENESIS	0.00873432	0.294682	0.361845	1.44068	54	166	Mef2c,Six2,Scx,Bmp4,Satb2,Ccn2,Pappa2,Foxc2,Alx4,Mef2d,Spef2,Sfrp2,Dlx5,Smad3,Hyal1,Dlg1,Chad,Tcf15,Ripply2,Col13a1,Smad2,Anxa6,Mgp,Tbx4,Csrnp1,Neurog1,Nppc,Sox11,Wnt10b,Wdr19,Col2a1,Wwox,Alx3,Nodal,Zmpste24,Sfrp1,Ext2,Bmp7,Osr1,Nle1,Bmp6,Cer1,Bpnt2,Wnt9b,Ihh,Six4,Mdfi,Gnas
4021	GOBP_REGULATION_OF_INCLUSION_BODY_ASSEMBLY	0.00874568	0.294682	-0.704624	-1.76659	37	13	Hspa1a,Dnajb1
3527	GOBP_SKELETAL_MUSCLE_ORGAN_DEVELOPMENT	0.00877333	0.294682	0.383287	1.47354	54	128	Vgll2,Egr2,Fos,Mef2c,Scx,Klhl40,Lmod3,Egr1,Mef2d,Maff,Acta1,Tll2,Cntfr,Tgfb1,Sox8,Disp1,Asb2,Nr1d2,Bin3,Myl6b,Lemd2,Sox11,Hivep3,Wnt10b,Nupr1
3404	GOBP_SODIUM_ION_HOMEOSTASIS	0.00878234	0.294682	-0.502391	-1.65559	36	41	Scnn1a,Agt,Avp,Drd2,Agtr1a,Tfap2b,Il1a,Edn1,Slc8a1,Agtr2,Cyp4f14,Ednrb
1683	GOBP_REGULATION_OF_DEFENSE_RESPONSE	0.00881612	0.294682	0.293309	1.30724	62	496	Cd1d1,Fancd2,Mef2c,Ccn4,Smpdl3b,Clnk,Nr1d1,Lag3,Anxa1,Tnfaip6,Socs3,Ccr7,Osmr,S100a8,Hck,Ace2,Ptger3,Il12a,Il12rb1,Serpine1,Smad3,Pbk,Sin3a,Tnf,Tyrobp,F12,Esr1,Krt1,Tac1,Rnasel,Nfkbia,Serping1,Arg1,Fcer1g,Cck,Tkfc,Grn,Ptprc,Pparg,Ghsr,Tnfaip3,Creb3l3,Stat5b,H2-M3,Tlr9,Nr1d2,Pla2g2d,Coch,Cd200,Birc3,Cd226,Ndfip1,Adcyap1,Tlr4,Parp14,Dnase1,Nlrp3,Setd6,Nupr1,Lpcat3,Psmd1,Nlrp6,Gper1,Sema7a,Mapk13,Sp…
9748	HP_ABNORMALITY_OF_THE_TONSILS	0.00885162	0.294682	-0.593896	-1.74206	37	24	Scnn1a,Rreb1,Abca1,Blm,Il2rg,Dclre1c
10495	Gemma_GSE117758_Cell-type_specific_transcriptional_profiling_of_glucocorticoid_receptor-dependent_changes_in_the_nucleus_accumbens_cell_type_neuron_Up	0.00887097	0.294682	-0.250892	-1.22524	21	762	Spink8,Lrrc10b,Car12,Fibcd1,Doc2b,Lpl,Klf4,Thsd7a,Rxrg,Gpr6,Phf21b,Rem2,Gng7,Necab2,Foxo1,Pipox,Ido1,Kntc1,Ryr1,Rarb,Avp,Sox4,Actn2,Spint1,Ankrd63,Mfap2,Ccno,Pdzd2,Sptb,Hpca,Syndig1l,Drd2,Asic4,Kdm7a,Pde10a,Fstl4,B3galt5,Cacna1h,Plppr1,Sgpp2,Slit3,Slc4a4,Col4a2,Crocc,Nup93,Ptpre,Lmo7,Clspn,Ppp3ca,Grik2,Rasgrf1,Dmkn,Alcam,Tle1,Tmem131l,Aunip,Insyn1,Fam78a,Zfp280d,Ccdc88c,Gpr12,Cenpp,Fignl1,AI59344…
10378	Gemma_GSE47847_Early_life_stress_in_fathers_impairs_synaptic_plasticity_in_the_offspring_-__brain_collected_after_acute_swim_stress_environmental_history_offspring.of.fathers.exposed.to.maternal.unpredictable.separation.stress_Up	0.00887762	0.294682	-0.294474	-1.34852	27	354	Thsd7a,Adamts1,Popdc3,Fabp7,Gfra1,Pcdh19,Nek5,Tgfb2,Atp11c,N4bp2,Apold1,Chpt1,Ftx,Frmd4b,Tmtc2,Lmo7,Zfyve16,Flvcr2,Ghr,Nsun7,Sfpq,Gpr22,Ccdc90b,Pabpn1,Etv1,Lmo2,Smarca1,Rassf3,Luc7l2,Prmt6,Rb1,Ccdc112,Tnrc18,Synpr,Cep70,Bex4,Dennd4c,Mto1,Zfp867,Pbx3,Magee2,Ntng1,Dmtf1,Enox1,Rasa1,Srsf11,Apln,Add3,Scaper,Phkb,Man1a,Cpsf6,Atg4a,Ppil6,Pax6,Tmlhe,Nfib,Ednrb,Mphosph6,Itsn2,Bmpr1a,Cfap43,Mageh1,Trhde,S…
8934	HP_ABNORMALITY_OF_FLUID_REGULATION	0.00888585	0.294682	-0.272555	-1.27991	25	462	Gpr101,Dsp,Slco2a1,Lct,Car12,Scnn1a,Nrl,Col11a1,Fat4,Nr3c2,Chd7,Ryr1,Magel2,Prkcd,Chrna1,Kit,Hdac8,Sftpc,Sptb,Rps15a,Psmb9,Plce1,Gck,Tprkb,Pign,Ccbe1,Aloxe3,Fas,Itgb4,Coq8b,Cdkn1a,Tlr3,Slc22a4,Bckdhb,Zfp57,Rb1,Ccn6,Cdkn1b,Gata2,Reep6,Ctla4,Kmt2a,Reln,Bcl2,Kat6a,Tll1,Epb41,Rlbp1,Trip11,Setd2,Plagl1,Egfr,Sox18,Plec,Cd244a,Dchs1,Klhl41,Il2rg,Mkks,Lama3,Dclre1c,Slc35d1,Bmpr1a,Frmd4a,Igsf3,Zeb1,Ccnd1,…
9921	FAN_EMBRYONIC_CTX_BRAIN_MYELOID	0.00894164	0.295605	0.40781	1.5131	54	101	Ier5,Lyz1,Efhd2,Anxa1,Tnfsf13b,Socs3,Ms4a6d,S100a8,Plaur,Hck,Retn,Ly6e,Pirb,S100a10,Nfkbia,Ctss,Mafb,Cd44,S100a4,Lsp1,Vim,Grk2,Tnfaip2,Tgfbi,S100a6,Cpped1,Myo1f,Anxa2,C5ar1,Crip1
6532	HP_RENAL_CYST	0.00897868	0.295905	-0.328134	-1.41517	31	206	Rreb1,Gpc4,Gpc3,Gli3,Hdac8,Frem2,Bbs12,Prdm16,Mctp2,Gck,Pign,Invs,Col4a1,Kmt2a,Dact1,Pex12,Jag1,Trip11,Mapkbp1,Dhx16,Cspp1,Zeb2,Sall1,Lztfl1,Mkks,Bbs7,Lama3,Ttc8,Pkd2,B3glct,Ccnd1,Tmem138,Bmper,Cpt2,Kcnq1,Nphp4,Notch2,Klf11,Myh11,Cc2d2a,Nxn,Neurod1,Pmm2,Grip1,Vhl,Fli1,Ift27,Spop,Mylk,Pex6,Bicc1,Zfp148,Alg8,Nrip1,Rere,Pex5,Sdccag8
2627	GOBP_INNATE_IMMUNE_RESPONSE	0.00905226	0.297164	0.285364	1.28754	65	584	Cd1d1,Rnf39,Ccl12,Smpdl3b,Clnk,Lcn2,Lag3,Anxa1,Rab7b,Egr1,Socs3,Naip2,Isg20,S100a8,Sla,Hck,Cited1,Cd300lb,Il12a,C1qc,Il12rb1,Slc11a1,Sin3a,Tyrobp,F12,Krt1,Rnasel,Bpifb1,Serping1,Tlr1,Arg1,Fcer1g,Ddx60,Rnf19b,Ifit2,Irf6,Tkfc,Grn,Coro1a,C1qa,Prdm1,Pparg,Cd44,Tnfaip3,Stat5b,H2-M3,Tubb4b,Tlr9,Ddx21,Pglyrp1,Coch,Birc3,Cd226,Ccl17,Tubb5,Tlr4,Parp14,Serinc3,Myo1c,Nlrp3,Ly9,Psmd1,Nlrp6,Cxcl16,Vim,Gper1,I…
5678	GOMF_HORMONE_ACTIVITY	0.00907308	0.297164	-0.445454	-1.60059	36	63	Kl,Ttr,Agt,Nts,Avp,Cort,Insl6,Nmb,Enho,Ghrl,Edn1,Inhbb,Pomc,Grp,Sst,Apln
6179	GOMF_HISTONE_METHYLTRANSFERASE_ACTIVITY	0.00914121	0.29803	-0.478343	-1.62614	37	48	Prdm16,Kmt2d,Smyd1,Prmt6,N6amt1,Kmt2a,Kmt2c,Prmt1,Setd2,Dot1l,Setd7,Prmt2,Kmt2b,Prdm9,Ash2l,Nsd1,Nsd2,Kmt5b,Kmt5a,Ash1l,Setd5,Setd1a,Nsd3,Kmt5c
10461	Gemma_GSE73798_Molecular_profile_of_ketamine_in_comparison_to_memantine_and_phencyclidyne_and_other_psychotropic_drugs_[mouse_hippocampus]_timepoint_8.hours_Up	0.00916667	0.29803	0.441409	1.56532	54	77	Car13,Ciart,Dbp,Dusp1,Ifitm1,Egr4,Arc,Apcdd1,S100a8,Plin4,Slc7a5,Spsb1,Nfkbia,Depp1,Xdh,Slc47a1,Pdia4,Sox11,Sult1a1,Swt1,Oscp1,Rab34,Nedd9,Hsd17b7
1108	GOBP_REGULATION_OF_EXTRACELLULAR_MATRIX_DISASSEMBLY	0.00918403	0.29803	0.672533	1.69406	51	15	Meltf,Dpp4,Tgfb1,Fscn1
6098	GOMF_NEUROTRANSMITTER_RECEPTOR_ACTIVITY	0.00925694	0.299478	-0.411291	-1.53747	36	79	Drd5,Chrnb3,Chrna7,Chrna1,Htr3a,Grik4,Gabra2,Anxa9,Htr1b,Grin2a,Htr4,Drd2,Gria1,Gabra5,Grik2,Grin2c,Grin2d,Gabrg1,Htr7,Grm1,Htr1a
5793	GOMF_PROTEIN_TYROSINE_THREONINE_PHOSPHATASE_ACTIVITY	0.00932568	0.300782	0.740793	1.6843	51	10	Dusp1,Dusp4,Dusp6,Dusp5,Dusp9
2923	GOBP_INOSITOL_LIPID_MEDIATED_SIGNALING	0.00946202	0.303524	-0.339839	-1.42436	34	168	Agt,Dcn,Klf4,Myoc,Tnfaip8l3,Tgfb2,Kit,Npr3,Angpt1,Plce1,Erbb2,Irs2,Ntrk3,Fgfr1,Prex2,Ntf3,Sox9,Plxnb1,Pip5k1b,Pdgfra,Edn1,Inpp5f,Lime1,Pirt,Twist1,Plcb3,Rps6kb1,Egfr,Plcd4,Unc5b,Il18
196	GOBP_COLUMNAR_CUBOIDAL_EPITHELIAL_CELL_DIFFERENTIATION	0.00951452	0.303524	-0.440111	-1.578	38	62	Prox1,Nkx6-1,Rarb,Sox4,Wnt11,Ascl1,Smo,Cdkn1a,Rfx3,Bmp5,Cebpb,Ptk6,Pax6,Fgfr2,Spdef,Abl1,Wnt5a,Notch1,Rarg,Pdpk1,Zbed6,Neurod1,Yap1,Npy
10037	DESCARTES_MAIN_FETAL_ASTROCYTES	0.00952381	0.303524	-0.339768	-1.43298	34	176	Lrrc10b,Car12,Agt,Nts,Nkx6-1,Gdpd2,Fzd10,Nek5,Rgs20,Fgf10,Irx3,Fmo1,Marveld3,Tectb,Slitrk6,Prdm16,Slc4a4,Lcat,Vipr2,Frem1,Morn5,Agtr1a,Fst,Plin5,Abca8b,Cd38,Efcab12,Capsl,Nog,Stk33,Etnppl,Acadl,Pirt,Fap,Egfr,Aqp4,Pi15,Megf10,Ppp1r42,Cldn10
3392	GOBP_CARDIAC_CELL_DEVELOPMENT	0.00953079	0.303524	-0.443912	-1.58599	38	61	Cav3,Prox1,Bves,Akap13,Actn2,Ttn,Pdgfra,Edn1,Slc8a1,Jag1,Hnrnpu,Adra1a,Agtr2
6014	GOMF_HISTONE_LYSINE_N_METHYLTRANSFERASE_ACTIVITY	0.00956023	0.303524	-0.506668	-1.64709	39	39	Prdm16,Kmt2d,Smyd1,N6amt1,Kmt2a,Kmt2c,Setd2,Dot1l,Setd7,Kmt2b,Prdm9,Ash2l,Nsd1,Nsd2,Kmt5b,Kmt5a,Ash1l,Setd5,Setd1a,Nsd3,Kmt5c
1289	GOBP_ORGANIC_ACID_CATABOLIC_PROCESS	0.00958286	0.303524	-0.324262	-1.40415	33	213	Acoxl,Pipox,Lpin3,Ido1,Slc27a2,Gldc,Mtrr,Hdc,Irs2,Pon3,Gad2,Sdsl,Plin5,Mpst,Bcat2,Gnpda2,Crym,Bckdhb,Scp2,Mccc2,Acad10,Hsd17b10,Idnk,Pecr,Abcd4,Nos1,Eci1,Acadl,Ldhd,Twist1,Mccc1,Cyp4f14,Decr2,Prodh,Csad,Adtrp,Echdc1,Amacr,Acaa2,Acaa1a,Hacl1,Mtor,Cpt2,Mmaa,Arg2,Gad1,Ddah2,Mmut,Acsf3,Dbt,Aspa,Mcee,Hibadh,Amdhd2,Crot,Afmid
9081	HP_ABNORMALITY_OF_THE_WING_OF_THE_ILIUM	0.00962696	0.30364	-0.47478	-1.6217	39	49	Zbtb20,Dlk1,Gpc4,Gpc3,Ccbe1,Sox9,Evc,Fuz,Trip11,Crebbp
5016	GOCC_CELL_CELL_JUNCTION	0.00966023	0.30364	-0.280167	-1.30365	28	420	Cav3,Dsp,Bves,Zap70,Cldn22,Ppl,Calb2,Eppk1,Nectin3,Prkcd,Kit,Adgrl3,Pdcd6ip,Kcnj2,Trpc4,Sipa1l3,Snap23,Rnd1,Fgf13,Marveld3,Frmd4b,Pdzd2,Marveld2,Cnksr1,Dnmbp,Nexn,Ppp3ca,Amotl2,Niban2,Dlg5,Gja1,Fmn1,Cdh20,Krt18,Cnn3,Ccdc85a,Tspan33,Pard3,Abcb4,Lin7c,Fat1,Cdh8,Cdh22,Pnn,Slc8a1,Stxbp6,Epb41l5,Jag1,Dbn1,Pard6g,Patj,Vcl,Add3,Ptpru,Ahi1,Strn,Epb41l3,Amot,Flrt3,Cd2ap,Panx2,Dchs1,Plekha7,Cldn10,Pkd2,Cyt…
8312	HP_ABNORMALITY_OF_DENTAL_ERUPTION	0.00972222	0.30364	-0.334664	-1.426	34	190	Dsp,Fat4,Chd7,Sema3e,Gli3,Trps1,Sox4,Fgf10,Arhgef6,Kcnj2,Hdac8,Ednra,Ghr,Ccbe1,Fgfr1,Gja1,Tfap2b,Upf3b,Cyp2r1,Sh3bp2,Evc,Kmt2a,Ammecr1,Arid1b,C2cd3,Kmt2c,Trip11,Setd2,Bcl11b,Agtr2,Zeb2,Pak3,Nfix,Crebbp,Fgfr2,Med12,Mmp2,Wnt5a,Kctd1
2203	GOBP_PEPTIDYL_THREONINE_DEPHOSPHORYLATION	0.00973405	0.30364	0.609276	1.68432	55	22	Dusp1,Dusp4,Dusp6,Dusp5,Ppm1g,Dusp9,Ppm1f,Dusp18,Ppp2ca,Dusp7,Ppm1a
10252	LEIN_MIDBRAIN_MARKERS	0.00973783	0.30364	-0.416869	-1.54535	38	76	Agt,P2rx5,Col15a1,Gfra1,Dlk1,Slc17a6,Zfhx3,Tcf7l2,Pcolce2,Ebf3,Cachd1,Carmil3,Traip
8713	HP_ABNORMAL_DISTAL_PHALANX_MORPHOLOGY_OF_FINGER	0.00975874	0.30364	-0.345649	-1.43505	35	157	Dsp,Zbtb20,Dlk1,Gpc4,Pigw,Gpc3,Trps1,Sox4,Arhgef6,Mctp2,Pign,Tfap2b,Pigv,Upf3b,Kif22,Evc,Ammecr1,Nog,Arid1b,Jag1,Arhgap31,Twist1,Agtr2,Pak3,Nfix,Crebbp,Fgfr2,Med12,Ggcx,Wnt5a,Notch1,Mtor
1441	GOBP_SUBPALLIUM_DEVELOPMENT	0.00992842	0.305271	-0.615643	-1.72668	42	20	Rarb,Gli3,Drd2,Ascl1,Zswim6,Bcl11b,Lrrk2,Mkks,Slc7a11
6914	HP_ABNORMALITY_OF_RENIN_ANGIOTENSIN_SYSTEM	0.00992842	0.305271	-0.61646	-1.72897	42	20	Scnn1a,Nr3c2,Kcnj5,Cdkn1a,Cdkn1b
131	GOBP_POSITIVE_REGULATION_OF_CYTOKINE_PRODUCTION	0.00993034	0.305271	0.309389	1.33079	66	332	Sulf1,Bcl3,Chia1,Clnk,Anxa1,Sash3,Rab7b,Egr1,Cyp1b1,Ccr7,Il17d,Il12a,Tgfb1,Il12rb1,Slc11a1,Serpine1,Smad3,Prkcq,Rara,Tnf,Cd86,C3ar1,Slc7a5,Tyrobp,Tlr1,Fcer1g,Apoa2,Ptprc,Stat5b,H2-M3,F2r,Tlr9,Ddx21,Tnfrsf8,Cd200,Cd226,Adcyap1,Brca1,Tlr4,Glmn,Nlrp3,Ly9,Sema7a,Ifih1,Il4ra,Rsad2,Mapk13,Ptafr,Sphk1,Fadd,Agpat2,Stat6,Nlrc4,Hk1,Stat1,Trim16,Nr4a3,Stat3,Selenok,Prkcz,Rasgrp1,Nodal,Scrib,C5ar1,Il1b,Csf1r…
8790	HP_HYPERPITUITARISM	0.009995	0.305271	-0.417499	-1.55063	39	77	Gpr101,Slco2a1,Prlr,Pola1,Smo,Bmp15,Cdkn1a,Sox9,Gdf9,Cdkn1b,Ar,Mcm8,Dhx37
3412	GOBP_STEROL_HOMEOSTASIS	0.0100196	0.305271	-0.440906	-1.57525	40	61	Cav3,Lpl,Cyp7b1,Ehd1,Lcat,Abca1,Disp3,Hdac9,Acsm3
5631	GOMF_TRANSMEMBRANE_RECEPTOR_PROTEIN_TYROSINE_KINASE_ACTIVITY	0.0100343	0.305271	-0.443496	-1.57739	40	60	Nrp2,Epha3,Kit,Erbb2,Ntrk3,Fgfr1,Met,Crim1,Epha6,Pdgfra,Ret,Alk,Efna4,Epha7,Nrp1,Egfr,Pdgfrl,Fgfr2
396	GOBP_CARDIAC_ATRIUM_DEVELOPMENT	0.0100444	0.305271	-0.572067	-1.71792	42	27	Prox1,Tgfb2,Sox4,Wnt11,Smo,Nog,Gja5,Wnt5a,Notch1,Notch2
9832	Astrocyte_All_Zhang_JNeuro_2014	0.0100503	0.305271	-0.507588	-1.64296	41	38	Gdpd2,Phkg1,Fzd10,Grhl1,Fmo1,Slc4a4,Ppp1r3c,Sox9,Slc30a10,Egfr,Aqp4,Plcd4
7652	HP_WADDLING_GAIT	0.0101092	0.305271	0.409706	1.51297	61	98	Slc18a3,Lmod3,Dpm3,Myh2,Acta1,Tgfb1,Tmem43,Col13a1,Mypn,Ifih1,Col2a1,Slc6a17,Flnc,Itga7,Deaf1,Sgcg,Syt2,Map3k20,Trim32,Poc1a,Lmna,Spg7,Pomt1,Dym,Fkrp,Col9a3,Nefh,Vcp,Slc5a7,Dync1h1,Prepl,Alg2
840	GOBP_RHYTHMIC_BEHAVIOR	0.0101322	0.305271	0.519094	1.62035	58	38	Egr2,Ciart,Nr1d1,Th,Egr1,Naglu,Hcrtr2
195	GOBP_EPITHELIAL_CELL_DEVELOPMENT	0.010137	0.305271	-0.332311	-1.41059	36	183	Slc9a4,Prox1,Nkx6-1,Col15a1,Rarb,Fosl2,Triobp,Sipa1l3,Cxcr4,Slitrk6,Marveld2,Smo,Ccdc88c,Bmp15,Met,Cdkn1a,Onecut1,Sox9,Rfx3,Col18a1,Rapgef3,Ar,Bmp5,Epb41l5,Jag1,Vcl,Onecut2,Sox18,Bcl11b,Slc4a5,Pax6,Exph5,Plod3,Spint2,Spdef,Ptprs,Icam1,Wnt5a,Notch1,Rarg,Pdpk1,Myo1e,Notch2,Ppp1r16b
9756	HP_HYPERSOMNIA	0.0102436	0.305271	-0.720835	-1.77619	44	12	Gpr101,Slc26a4
9847	Neuron_CorticoStriatal_Doyle_Cell_2008	0.0102528	0.305271	0.695143	1.68889	57	13	Egr4,C1qa,Cbr2,Fcgr2b,C1qb,Csf1r
3064	GOBP_CATECHOLAMINE_SECRETION	0.0102757	0.305271	0.495226	1.60393	59	47	Syt6,Syt10,Htr2a,Syt15,Cartpt,Vip,Stx1a,Ghsr,Syt4,Chrna4,Syt12,Grk2,Chga,Kcnb1,Rab3a,Pink1,Syt2
198	GOBP_GLANDULAR_EPITHELIAL_CELL_DIFFERENTIATION	0.0102895	0.305271	-0.505928	-1.63758	42	38	Prox1,Nkx6-1,Rarb,Ascl1,Smo,Rfx3,Bmp5,Pax6,Fgfr2,Spdef,Wnt5a,Notch1,Rarg,Pdpk1,Zbed6
9339	HP_CLINODACTYLY	0.0103093	0.305271	-0.281288	-1.30518	30	412	Dsp,Col11a1,Fat4,Dlk1,Chrna7,Chd7,Sema3e,Gpc4,Pigw,Magel2,Gpc3,Trps1,Sox4,Fgf10,Arhgef6,Kcnj2,Hdac8,Hic1,Mtrr,Prdm16,Pola1,Mctp2,Ermard,Pign,Fgfr1,Gja1,Tfap2b,Stag1,Pigv,Blm,Kdm6b,Upf3b,Evc,Rb1,Phf21a,Kmt2a,Rev3l,Ammecr1,Nog,Arid1b,Cenpe,Srcap,Traip,Ntng1,Dact1,Jag1,Twist1,Pkdcc,Cplane1,Kif15,Agtr2,Tanc2,Pak3,Sall1,Fancl,Dchs1,Tbck,Nfix,Crebbp,Huwe1,Fgfr2,Plk4,Med12,Orc4,Abl1,Nsmf,B3glct,Gja5,Cul…
579	GOBP_FATTY_ACID_BETA_OXIDATION	0.0103194	0.305271	-0.428807	-1.56748	41	69	Acoxl,Slc27a2,Irs2,Plin5,Scp2,Acad10,Hsd17b10,Abcd4,Eci1,Acadl,Twist1,Decr2,Echdc1,Amacr,Acaa2,Acaa1a,Mtor,Cpt2
4526	GOBP_MEIOTIC_CELL_CYCLE_PROCESS	0.0103487	0.305271	0.367522	1.44166	64	148	Kash5,Fancd2,4930447C04Rik,Mei1,Cenps,Incenp,Catsperz,Ankrd31,Syce1l,Cntd1,Wnt4,Majin,Tex14,Ccnb2,Fzr1,Slx4,Ccne1,Rad51ap1,Fbxo5,Rad51,Cdc25b,Ing2,Ccne2,Rad54b,Piwil2,Psmc3ip,Rad50,Fbxo43,Mus81,Tubg2,Kif18a,Gpr3,Calr,Tubg1,Sgo2a,Sycp3,Terb1,Spire2,Tex15,Hsf2bp
8177	HP_MATURITY_ONSET_DIABETES_OF_THE_YOUNG	0.0104096	0.305271	-0.732718	-1.77009	45	11	Dlk1,Gck,Zfp57,Plagl1,Klf11,Neurod1
3967	GOBP_CAVEOLIN_MEDIATED_ENDOCYTOSIS	0.0104712	0.305271	-0.719059	-1.77181	45	12	Cav3
3263	GOBP_MEIOTIC_CELL_CYCLE	0.0104933	0.305271	0.346028	1.40514	66	195	Kash5,Fancd2,4930447C04Rik,Mei1,Dusp1,Cenps,Incenp,Catsperz,Ankrd31,Syce1l,Cntd1,Wnt4,Majin,Tex14,Ccnb2,Fzr1,Slx4,Ccne1,Tdrd1,Rad51ap1,Nppc,Fbxo5,Rad51,Cdc25b,Ing2,Ccne2,Rad54b,Piwil2,Psmc3ip,Rad50,Fbxo43,Mus81,Tubg2,Stk35,Kif18a,Gpr3,Tubgcp2,Calr,Tubg1,Sgo2a,Sycp3,Terb1,Aurkc,Prkacb,Spire2,Tex15,Hsf2bp
1256	GOBP_L_AMINO_ACID_TRANSPORT	0.0104978	0.305271	0.474802	1.58581	61	55	Ntsr1,Slc1a5,Slc36a2,Ace2,Slc11a1,Slc7a5,Arg1,Slc7a7,Slc38a3,Slc47a1,Slc36a1,Slc38a2,Slc1a4,Ctns,Slc3a2,Slc25a22,Per2,Slc25a12,Slc66a1,Slc7a8,Slc25a13,Slc3a1,Slc43a1,Itgb1,Psen1,Arl6ip1,Slc43a2,Slc7a1
3314	GOBP_RESPONSE_TO_CALCIUM_ION	0.0105213	0.305271	0.380259	1.45959	65	126	Syt6,Fos,Mef2c,Dusp1,Chp2,Cpne5,Syt10,Syt15,Tnnt2,Fosb,Trpv6,Trpc3,Prkaa2,Lgmn,Neurod2,Kcnh1,Junb,Sdc1,Guca1a,Akr1c18,Kcnmb4,Syt4,Syt12,Cpne9
2515	GOBP_EAR_DEVELOPMENT	0.0105263	0.305271	-0.339503	-1.4207	38	166	Prox1,Col11a1,Fat4,Chd7,Tgfb2,Gli3,Mycl,Fgf10,Triobp,Ush1g,Hpca,Sox2,Frem2,Slitrk6,Cebpa,Gabra5,Esrrb,Calb1,Myo6,Cxcl14,Sox9,Rdh10,Gata2,Atp8b1,Bcl2,Edn1,Nog,Dvl2,Sobp,Jag2,Sparc,Jag1,Trip11,Plppr4,Twist1,Ahi1,Dchs1,Foxi1,Fgfr2,Kcnk2,Sdc4,Wnt5a,Bmper,Notch1,Mpv17,Kcnq1
8956	HP_ABNORMAL_LEFT_VENTRICULAR_OUTFLOW_TRACT_MORPHOLOGY	0.0105529	0.305271	-0.661669	-1.74867	45	16	Cav3,Fgfr1
6632	HP_ABNORMALITY_OF_THE_MIDFACE	0.0105766	0.305271	-0.271483	-1.27349	30	459	Gpr101,Zbtb20,Col11a1,Fat4,Dpyd,Dlk1,Rreb1,Chd7,Sema3e,Gpc4,Gpc3,Arhgef6,Kcnj2,Hdac8,Ednra,Agl,Col11a2,Prdm16,Pign,Ghr,Lrrc32,Ccbe1,Serpinh1,Fgfr1,Crlf1,Tfap2b,Txnl4a,Pigv,Blm,Kmt2d,Kdm6b,Upf3b,Sh3bp2,Kif22,Sema5a,Mn1,Ammecr1,Edn1,Arid1b,Kat6a,Col18a1,Loxl3,Mitf,Las1l,Dact1,Dhx37,Kmt2c,Pex12,Jag1,Hnrnpu,Ank1,Setd2,Twist1,Kif15,Agtr2,Cspp1,Pak3,Strada,Sall1,Dchs1,Nfix,Crebbp,Plod3,Fgfr2,Med12,Pkd2…
257	GOBP_HUMORAL_IMMUNE_RESPONSE_MEDIATED_BY_CIRCULATING_IMMUNOGLOBULIN	0.0105903	0.305271	0.557248	1.64748	60	30	Bcl3,C1qc,Tnf,Serping1,Ptprc,C1qa,Fcgr2b,C1qb,Lta,Cr2,Masp2,C8g
7361	HP_METABOLIC_ACIDOSIS	0.0107246	0.305759	-0.363775	-1.45111	40	117	Lct,Scnn1a,Nr3c2,Ryr1,Fbp1,Slc4a4,Kcnj5,Invs,Mccc2,Nadk2,Hsd17b10,Mto1,Gss,Jag1,Ndufa2,Mccc1,Ndufs7,Cpt2,Mmaa,Notch2,Myo5b,Mmut,Ndufa6,Sco1,Mcee,Pet100,Cox6b1,Aldh6a1,Aldob,Ndufb8
8920	HP_HIGH_MYOPIA	0.0107553	0.305759	-0.499218	-1.62287	44	39	Prdm5,Col11a1,Myoc,Slitrk6,P4ha2,Zfp469,Arr3,Col18a1
7998	HP_URINARY_GLYCOSAMINOGLYCAN_EXCRETION	0.0107736	0.305759	0.66582	1.67715	60	15	Naglu,Sgsh,Hyal1,Glb1,Col2a1
5111	GOCC_GOLGI_ASSOCIATED_VESICLE_MEMBRANE	0.0107784	0.305759	0.490253	1.594	62	48	Slc18a3,Cnga4,Copz2,Copa,Zdhhc13,Dipk2a,Copg1,Ncald,Tmem199,Cltb,Ap1s1,Copb2,Pi4ka,Copg2,Sppl3,Ap1g2,Aftph,Ap2a1,Cspg5
10442	Gemma_GSE81672_Ketamine_and_Imipramine_Reverse_Transcriptional_Signatures_of_Susceptibility_and_Induce_Resilience-Specific_Gene_Expression_Profiles_HC_treatment_ketamine_Down	0.0107823	0.305759	-0.660905	-1.74665	46	16	Akain1,St18,Amer3,Htr4,B3galt5,Zbtb16,Twist1
10017	DURANTE_ADULT_OLFACTORY_NEUROEPITHELIUM_MACROPHAGES	0.0108035	0.305759	0.462181	1.5844	63	63	Dusp1,Ms4a6d,Itgb2,Plaur,C1qc,Fcgr3,C3ar1,Tyrobp,Fcer1g,Grn,C1qa,Ctss,Gpr34,Cd68,Cxcl16,Gpr183,Slc40a1,Phactr1,C1qb,Il1b,Csf1r,Pld4,Laptm5
7808	HP_EMBRYONAL_NEOPLASM	0.0108095	0.305759	-0.474095	-1.60643	44	47	Dlk1,Gpc4,Gpc3,Blm,Sox9,Rb1,Phf21a,Rest,Dhx37,Setd2,Pax6,Slc22a18,Bmper,Kcnq1,Dis3l2,Nsd1
1087	GOBP_PROGRAMMED_CELL_DEATH_INVOLVED_IN_CELL_DEVELOPMENT	0.010845	0.305884	-0.751994	-1.76478	47	10	Kit,Il1a,Bcl2
4064	GOBP_POSITIVE_REGULATION_OF_PEPTIDE_HORMONE_SECRETION	0.0109154	0.305884	-0.415217	-1.53851	43	75	Doc2b,Nkx6-1,Sox4,Drd2,Tcf7l2,Gck,Irs2,Gja1,Cd38,Gpld1,Ghrl,Grp,Tardbp,Apln,Egfr,C2cd2l,Rab8b,Itsn1,Stx4a,Prkce,Mcu,Gpr68,Rac1
1220	GOBP_REGULATION_OF_SKELETAL_MUSCLE_CONTRACTION	0.0109265	0.305884	-0.716524	-1.76557	47	12	Cav3,Kcnj2,Gstm7
3808	GOBP_CELLULAR_RESPONSE_TO_ZINC_ION	0.0109397	0.305884	0.735163	1.6715	60	10	Kcnk3,Glra1,Glra2,Tspo
3908	GOBP_KIDNEY_MESENCHYME_DEVELOPMENT	0.0109773	0.305884	0.638592	1.65433	61	17	Six2,Foxd1,Bmp4,Wnt4,Stat1,Bmp7,Osr1,Six4
9549	HP_FINGER_CLINODACTYLY	0.0110021	0.305884	-0.298437	-1.33422	36	283	Dsp,Col11a1,Dlk1,Chrna7,Chd7,Sema3e,Gpc4,Gpc3,Trps1,Fgf10,Kcnj2,Hdac8,Hic1,Prdm16,Pola1,Mctp2,Pign,Gja1,Tfap2b,Stag1,Blm,Kdm6b,Evc,Rb1,Phf21a,Kmt2a,Rev3l,Ammecr1,Nog,Arid1b,Cenpe,Srcap,Traip,Dact1,Jag1,Twist1,Pkdcc,Cplane1,Sall1,Fancl,Crebbp,Fgfr2,Plk4,Med12,Orc4,Abl1,B3glct,Gja5,Cul4b,Wnt5a
3888	GOBP_PROTEIN_LIPID_COMPLEX_SUBUNIT_ORGANIZATION	0.011018	0.305884	-0.49353	-1.61532	45	40	Agt,Lpl,Lcat,Abca1,Agtr1a,Snx9,Bmp1
9912	FAN_EMBRYONIC_CTX_ASTROCYTE_2	0.0110453	0.305884	-0.359031	-1.44678	40	129	Gdpd2,Gask1b,Slitrk2,Sox2,Slc4a4,Abca1,Alcam,Gja1,Nr2f1,Fibin,Slc15a2,Cachd1,St8sia1,Gabrg1,Psd2,Ddit4,Kmt2c,Etnppl,Pttg1ip,Itpr2,Lama4,Aqp4,Prodh,Nfib,Nfia,Ednrb,Lix1,Plxdc2,Ntsr2,Slc7a11,2310022B05Rik,Plpp3,Tmem47,Ndrg2,Gpc5,Acsl6,Htra1,Id4,Sspn,Lifr,Pbxip1,Msmo1,Atp1b2,Asph,F3,Nr2f2
9867	DropViz_HC_ChoroidPlexus_Ttr_cluster-markers.csv	0.0111336	0.307296	-0.400185	-1.50771	43	84	Kl,Ttr,Sostdc1,Prlr,Igfbp2,Clic6,Sgms2,Pcolce2,Pon3,Cox6b2,Kcnj13,Krt18,Cox8b,Trpm3,Otx2,Tuba1c,Slc4a5,Arsg,Spint2,Wfdc2,Acaa2,Tmem72,Cul4b,Folr1,Rbp1
7261	HP_CARDIAC_ARREST	0.0111543	0.307296	-0.379728	-1.47374	42	100	Cav3,Dsp,Scnn1a,Actn2,Kcnj2,Sftpc,Kcnj5,Crlf1,Dpp6,Scn3b,Trdn
977	GOBP_RESPONSE_TO_LIGHT_STIMULUS	0.0112291	0.307398	0.325048	1.36321	73	257	Dct,Fos,Rpe65,Dtl,Bcl3,Dusp1,Bhlhe40,Cacna2d4,Atoh7,Per1,Opn3,Grin1,Th,Rgs9bp,Il12a,Pbk,Trpc3,Hyal1,Cck,Rhbdd1,Fbxl21,Guca1a,Casp3,Tyr,Nmt1,Agrp,Ppp1r1b,Mapk13,Ctns,Sag,Scara3,Ric8a,Polk,Asns,Mapk10,Gnb1,Pcna,Crip1,Sdf4,Usp2,Mapk8,Best1,Per2,Drd1,Aqp1,Trim32,Ptprk,Smpd1,Crb1,Gpx1,Pde6b,Gnat1,Gna11,Cry2,Ercc2,Akt2,Polg,Metap1,Msh2,Cdk5,Ercc3,Hrh1,Tafa2,Ccar2,Ruvbl2,Asic2,Kras,Chek1,Fntb
1261	GOBP_AMINE_TRANSPORT	0.0112397	0.307398	0.423559	1.52636	67	84	Syt6,Ntsr1,Th,Trh,Syt10,Htr2a,Syt15,Cartpt,Ace2,Vip,Stx1a,Arg1,Cck,Ghsr,Slc38a3,Syt4,Chrna4,Syt12,Grk2,Chga,Kcnb1,Rab3a,Pink1,Syt2,Per2,Drd1
10457	Gemma_GSE109315_Gene_expression_analysis_of_mouse_brain_regions_after_chronic_social_defeat_stress_(CSDS)_phenotype_resilient.to.chronic.social.defeat.stress_Down	0.0112508	0.307398	-0.278792	-1.29578	33	416	Gprin3,Pcdh19,Lhx9,St6galnac5,N4bp2,Npas3,Gabra2,Slitrk2,Itga4,Zdbf2,Ascl1,Mindy3,Tead1,Tmem170b,Gad2,Cep85l,Tcp11l1,Acvr2a,Dcc,Sytl5,Etv1,Parp8,Tmem74,Lxn,Zcchc2,Hdac9,Pced1b,Dusp11,Npas2,Rev3l,Bcl2,Ints6l,Efna5,Zfp40,Ar,Ntng1,Slc8a1,Zfp612,Ppargc1a,Tmem255a,Rasa1,Neto1,Sh3bgrl,Trip11,Adra1a,Plagl1,Cpeb4,Galc,Eif2ak4,Klf12,Ldah,Flrt3,Tenm2,Cd2ap,Cisd2,Cox20,Ak5,Kcnma1,Tbck,Pbrm1,Echdc1,Uvssa,Nov…
6296	GOMF_ACTIN_FILAMENT_BINDING	0.0112977	0.307398	0.349526	1.40973	71	184	Myl4,Myh1,Tnnc1,Myh3,Myh2,Myh8,Myom3,Fhod3,Myh4,Tmod1,Myo1h,Coro1a,Fscn1,Coro2a,Shroom1,Cfl1,Lcp1,Anxa6,Myo19,Twf2,Klhl17,Vill,Myo1c,Fscn2,Ablim1,Nrap,Hcls1,Ctnna2,Coro1c,Cdk5r1,Samd14,Myo1f,Gas2l2,Capg,Ablim3
1715	GOBP_LIPOPOLYSACCHARIDE_MEDIATED_SIGNALING_PATHWAY	0.0113033	0.307398	0.493208	1.59739	65	47	Trib1,Ccl12,Hck,Tgfb1,Tnf,Nfkbia,Tnfaip3,Tlr4,Ptafr,Trim12c,Il1b,Ticam1,Cx3cl1,Bmp6,Tlr2,Sigirr
8305	HP_ABNORMALITY_OF_HAND_JOINT_MOBILITY	0.0113617	0.308192	0.569115	1.64351	64	27	Col6a1,Col1a2,Kcnh1,Col12a1,Col3a1,Col5a1,P4htm,Hras,Vcp
3136	GOBP_REGULATION_OF_CELL_ACTIVATION	0.0115434	0.312045	0.295996	1.30579	80	437	Cd1d1,Fancd2,Ccl12,Mef2c,Lmo4,Dpp4,Clnk,Nr1d1,Tox,Nfkbid,Lag3,Bmp4,Anxa1,Sash3,Ccn2,Tnfsf13b,Cd22,Ccr7,Itgb2,Tbc1d10c,Lgals9,Il12a,Tgfb1,Il12rb1,Prkcq,Rara,Tnfrsf13c,Cd86,Dlg1,Tyrobp,Tac1,Arg1,Fcer1g,Grn,Coro1a,Ptprc,Prdm1,Tec,Gal,Tnfaip3,Tnfrsf13b,C1qtnf1,Stat5b,H2-M3,Tlr9,Thy1,Pla2g2d,Cd200,Cd226,Ndfip1,Tlr4,Glmn,Casp3,Sox11,Vtcn1,Nlrp3,Ikzf3,Map3k8,Gper1,Il4ra,Ptafr,Rnf41,Sphk1,Gpr183,Fadd,Pik…
2007	GOBP_TOLL_LIKE_RECEPTOR_4_SIGNALING_PATHWAY	0.0116098	0.312045	0.545144	1.63226	66	32	Nr1d1,Rab7b,Itgb2,Bpifb1,Nfkbia,Tnfaip3,Tlr4
164	GOBP_NEGATIVE_REGULATION_OF_ENDOTHELIAL_CELL_PROLIFERATION	0.0116758	0.312045	0.527879	1.61564	67	35	Sulf1,Ccl12,Mef2c,Il12a,Tnf,Pparg,Dll4,Xdh,Apoh
7862	HP_MESOMELIA	0.0116795	0.312045	-0.565063	-1.69689	49	27	Gli3,Trip11,Kif15,Wnt5a,Lbr,Donson,Rac1,Nxn,Gdf5,Ift80,Nek1,Flna
6405	GOMF_POSTSYNAPTIC_NEUROTRANSMITTER_RECEPTOR_ACTIVITY	0.0116874	0.312045	-0.460916	-1.59136	47	52	Drd5,Chrnb3,Chrna7,Chrna1,Grik4,Gabra2,Anxa9,Drd2,Gria1,Gabra5,Grik2
8335	HP_APLASIA_HYPOPLASIA_INVOLVING_BONES_OF_THE_FEET	0.0117009	0.312045	-0.305263	-1.34333	40	243	Col11a1,Fat4,Dlk1,Chd7,Gpc4,Magel2,Gpc3,Gli3,Trps1,Sox4,Kcnj2,Hdac8,Prdm16,Pign,Ghr,Ccbe1,Aloxe3,Fgfr1,Gja1,Pigv,Sox9,Kmt2a,Nog,Arid1b,Kat6a,Cenpe,Ntng1,Las1l,Dact1,Arhgap31,Trip11,Ttc21b,Twist1,Tanc2,Sall1,Dchs1,Huwe1,Il2rg,Fgfr2,Dclre1c,B3glct,Fmr1,Cul4b,Notch1
1960	GOBP_MULTICELLULAR_ORGANISMAL_RESPONSE_TO_STRESS	0.0117102	0.312045	-0.43345	-1.55411	47	62	Thbs4,Npy2r,Ido1,Nr4a2,Asic4,Gabra5,Ppp3ca,Grik2,Gja1,Scn9a,Tacr1,Npas2,Reln,Bcl2,Ret,Nos1,Pirt,Rps6kb1,P2rx4,Htr1a,Nr2e1,Ednrb
9990	HAY_BONE_MARROW_NEUTROPHIL	0.0119117	0.315417	0.302151	1.31565	81	373	Cd1d1,Asgr1,Prok2,Fos,Trib1,Cd163,Dusp1,Otud1,Cacna2d4,Anxa1,Tnfsf13b,Ms4a6d,Naip2,S100a8,Pygl,Plaur,Cd300lb,Emilin2,Tgfb1,Slc11a1,Rhou,Qpct,Cdc42ep3,Pirb,Fpr1,Tyrobp,Ncf4,Ctsz,Ptch2,S100a10,Mcemp1,Wls,Fxyd6,Grn,Prkcb,Tspo,Jdp2,Otulinl,Cd44,Lcp1,S100a4,Slc16a3,Tlr4,Chp1,Sh3bgrl3,Csf3r,Sema4a,Vim,Tmem176a,Eaf1,Ptafr,Tnnt1,Mpeg1,Pten,Adap1,S100a6,Midn,Lpgat1,Dysf,Coro1c,Zyx,Kcne3,Plxnd1,Anxa2,Capg,…
3934	GOBP_MONOCARBOXYLIC_ACID_CATABOLIC_PROCESS	0.0119202	0.315417	-0.369327	-1.45757	45	110	Acoxl,Lpin3,Slc27a2,Irs2,Pon3,Plin5,Scp2,Acad10,Hsd17b10,Idnk,Pecr,Abcd4,Eci1,Acadl,Ldhd,Twist1,Cyp4f14,Decr2,Adtrp,Echdc1,Amacr,Acaa2,Acaa1a,Hacl1,Mtor,Cpt2,Mmaa
1736	GOBP_REGULATION_OF_NUCLEASE_ACTIVITY	0.0119321	0.315417	-0.63397	-1.73362	51	18	Hspa1a,Prkcd,Tcea1,Oas2,Neil1
2261	GOBP_ANGIOTENSIN_ACTIVATED_SIGNALING_PATHWAY	0.0119937	0.315417	-0.727285	-1.75697	52	11	Mas1,Actn2,Agtr1a,Agtr2,Cav1
5304	GOCC_APICAL_JUNCTION_COMPLEX	0.0120073	0.315417	-0.361256	-1.43876	45	116	Bves,Cldn22,Eppk1,Nectin3,Pdcd6ip,Marveld3,Frmd4b,Marveld2,Amotl2,Pard3,Lin7c,Pard6g,Patj,Strn,Amot,Plekha7,Cldn10,Cyth1,Frmd4a,Kifc3,Usp53,Ccnd1,Mpdz,Jam2,Nphp4,Cldn3,Cldn19,Ank3,Amotl1,Sapcd2,Clmp,Vasp,Rab13,Fzd5,Sorbs1,Camsap3,Magi3,Ubn1,Ash1l,Cldn15,Cldn23,Lin7a,Cdk4,Wnk3
1651	GOBP_POSITIVE_REGULATION_OF_MICROTUBULE_POLYMERIZATION_OR_DEPOLYMERIZATION	0.0120226	0.315417	-0.547625	-1.68625	50	30	Cav3,Hspa1a,Met
9963	ZHONG_PFC_C1_NEUROD1_POS_EXCITATORY_NEURON	0.0120454	0.315417	-0.572929	-1.69687	51	25	Hspa1a,Thsd7a,St18,Calb2,Hpca,Myo6,Ddit4,Epha7,Nxph4
8256	HP_LYMPHOPROLIFERATIVE_DISORDER	0.0124463	0.325031	-0.72459	-1.75046	54	11	Zap70,Prkcd,Magt1,Il2rg,Lrba
2097	GOBP_CARDIOCYTE_DIFFERENTIATION	0.012474	0.325031	-0.374174	-1.45987	47	103	Cav3,Prox1,Bves,Tgfb2,Rarb,Akap13,Actn2,Ttn,Kdm6b,Pdgfra,Edn1,Rest,Slc8a1,Jag1,Hnrnpu,Twist1,Adra1a,Egfr,Sox18,Agtr2
642	GOBP_AMINO_ACID_TRANSPORT	0.0126017	0.327496	0.375425	1.44269	78	127	Ntsr1,Trh,Slc1a5,Slc36a2,Vamp2,Ace2,Stx1a,Slc11a1,Slc7a5,Arg1,Cck,Slc7a7,Slc25a47,Unc13b,Slc38a3,Slc6a12,Slc25a45,Slc47a1,Slc36a1,Xk,Llgl2,Nfkbie,Slc38a2,Slc1a4,Slc6a17,Ctns,Slc3a2,Slc7a14,Ntrk2,Rab3a,Grm2,Slc25a22,Per2,Slc25a12,Lrrc8d,Ppfia3,Slc66a1,Slc16a2,Slc7a8
582	GOBP_TRIGLYCERIDE_METABOLIC_PROCESS	0.0126929	0.327496	-0.410753	-1.51788	50	74	Cav3,Lpl,Fabp7,Lpin3,Thrsp,Plin5,Gpat2,Slc22a4,Gpld1,Pnpla3
234	GOBP_T_CELL_DIFFERENTIATION_INVOLVED_IN_IMMUNE_RESPONSE	0.0127226	0.327496	0.476226	1.57312	74	52	Bcl3,Nfkbid,Anxa1,Il12rb1,Rara,Cd86,Fcer1g,Nlrp3,Ly9,Sema4a,Il4ra,Gpr183,Stat3,Prkcz,Lef1,Il6ra,Relb,Rc3h2,Zfpm1
10360	Gemma_GSE10415_7_Brain_Regions_in_20_Inbred_Strains_of_Laboratory_Mice_StrainOrLine_DBA.2J_Down	0.0127429	0.327496	-0.284029	-1.30567	39	369	Cav3,Spink8,Lpl,Il16,Klra2,Fabp7,St18,Rsbn1l,Mael,Itga8,Gbp7,Sox4,Rnd1,Pcdhb2,Frmd4b,Stab2,Cyp2j9,Rab40b,Prkd1,Anapc13,Tubb2b,Arsk,Crym,Zfp57,Arid3a,Gdf9,Galntl6,Cox8b,Icosl,N6amt1,Zfp804a,St8sia1,Bmp2k,Dgkz,Zgpat,Ar,Spock3,Bcan,St8sia6,Sfxn2,Fbxo15,Cacna2d3,Phkb,Grm1,Ptk6,Ormdl3,Aqp4,Lamtor2,Dgki,Car15,Mdk,Bbs7,Ogfrl1,Slc35d1,Dnah5,Grb14,Lrrc4,Slc9b1,Rnaseh1,Ints10,Speg,Fkbp2,Ppp1r16b,Myo5b,Mllt…
7691	HP_HYPOTENSION	0.0127596	0.327496	-0.404567	-1.51233	50	79	Scnn1a,Ttr,Agt,Nr3c2,Ryr1,Sftpc,Lepr,Agtr1a
9231	HP_HEART_BLOCK	0.0127852	0.327496	-0.400467	-1.50501	50	81	Scnn1a,Ttr,Bves,Gpc4,Gpc3,Actn2,Kcnj2,Ttn,Kcnj5,Gja1,Tll1,Scn3b,Plec,Slc25a20,Mmp2,Gja5,Rnaseh1,Cpt2,Kcnq1
2622	GOBP_T_HELPER_2_CELL_DIFFERENTIATION	0.0128365	0.327496	0.70172	1.6685	71	12	Bcl3,Anxa1,Rara,Cd86,Nlrp3,Il4ra,Prkcz
9303	HP_PULMONARY_INTERSTITIAL_HIGH_RESOLUTION_COMPUTED_TOMOGRAPHY_ABNORMALITY	0.012847	0.327496	-0.651587	-1.72203	55	16	Dsp,Csf2rb2,Sftpc
1710	GOBP_POSITIVE_REGULATION_OF_NERVOUS_SYSTEM_PROCESS	0.0128472	0.327496	0.552333	1.63295	73	30	Egr2,Ntsr1,Cartpt,Cck,Unc13b,Sox10,Ncmap,Ptafr,Rims2,Slc25a12,Dicer1,Nlgn2,Itgax,Myrf
6663	HP_CUPPED_EAR	0.0129995	0.329801	-0.461797	-1.58448	53	50	Chd7,Sema3e,Pigw,Fgf10,Ednra,Pign,Pigv,Dact1,Twist1,Zeb2,Huwe1,Fgfr2,Med12,Brwd3,Kctd1
1831	GOBP_INTERFERON_GAMMA_PRODUCTION	0.013	0.329801	0.431091	1.52873	77	77	Bcl3,Sash3,Ccr7,Lgals9,Il12a,Il12rb1,Slc11a1,Rara,Tnf,Slc7a5,Tlr9,Cd226,Tlr4,Fadd,Rasgrp1,Scrib,Il1b,Lgals7,Hras,Havcr2,Laptm5,Lta
8180	HP_ORTHOSTATIC_HYPOTENSION_DUE_TO_AUTONOMIC_DYSFUNCTION	0.0131215	0.331776	-0.670112	-1.71751	56	14	Ttr,Lepr
7667	HP_SUPERNUMERARY_NIPPLE	0.013161	0.331776	-0.499327	-1.61622	54	38	Gpc4,Pigw,Gpc3,Tfap2b,Pigv,Arhgap31,Cspp1,Zeb2
404	GOBP_PHYSIOLOGICAL_CARDIAC_MUSCLE_HYPERTROPHY	0.0131796	0.331776	-0.593449	-1.69783	55	22	Cav3,Akap13,Edn1,Adra1a,Agtr2
10571	GeneWeaver_Ponder_2008_GS137384_Gene expressions in hippocampus of rapid selection response for contextual fear conditioning in a cross between C57BL/6J and A/J_Top25_Effect	0.0133123	0.331776	0.586753	1.64987	75	24	Mef2c,Arsj,Pcp4l1,Rnf41,Bcat1,Ccdc91,Ppip5k1
1561	GOBP_OSTEOCLAST_DIFFERENTIATION	0.0133176	0.331776	0.439173	1.52832	78	69	Fos,Ccn4,Cartpt,Tnf,Pirb,Tyrobp,Epha2,Junb,Mafb,Tlr4,Efna2,Gpr183,Lrrk1,Anxa2,Prxl2a,Sfrp1,Csf1r,Fbxw7,Tcta,Tfe3,Snx10,Gnas,Fstl3,Csf1
9626	HP_MESOAXIAL_POLYDACTYLY	0.0133641	0.331776	-0.660807	-1.71875	57	15	Gli3,Tfap2b,Twist1,Cplane1,Lztfl1,Fgfr2,Mkks
6176	GOMF_CARGO_RECEPTOR_ACTIVITY	0.013383	0.331776	0.453508	1.54916	78	62	Asgr1,Cd163,Ackr2,Prss12,Itgb2,Lgals3bp,Ackr3,Loxl2,Ssc4d,Tmprss5,Cxcl16,Scara3,Cubn
3712	GOBP_NEGATIVE_REGULATION_OF_ERK1_AND_ERK2_CASCADE	0.0134012	0.331776	0.457827	1.54128	78	58	Dusp1,Dusp4,Dusp6,Tbc1d10c,Dlg1,Arrb1,Spry4,Ptprc,Spry2,Cnksr3,Tlr4,Dusp9,Nlrp6,Gper1,Pten,Ranbp9,Camk2n1,Rapgef1
10498	Gemma_GSE117758_Cell-type_specific_transcriptional_profiling_of_glucocorticoid_receptor-dependent_changes_in_the_nucleus_accumbens_treatment_dexamethasone_Down	0.0134035	0.331776	-0.513347	-1.63225	55	35	Ddit4l,Phf21b,Fzd10,Lhfpl2,Padi2,Gli3,Arhgef19,Slc30a10,Fnbp1,Nrp1,Zfp467,Dbx2,Sox21
8370	HP_APLASIA_HYPOPLASIA_OF_THE_SCAPULAE	0.0134149	0.331776	-0.592711	-1.69572	56	22	Col11a1,Dlk1,Col11a2,Fgfr1,Sox9,Trip11,Slc35d1
9913	FAN_EMBRYONIC_CTX_NSC_1	0.0134228	0.331776	0.658322	1.65827	75	15	Fos,Mef2c,Dusp6,Ccdc80,Vim
3240	GOBP_REGULATION_OF_LYMPHOCYTE_ACTIVATION	0.0134996	0.332242	0.304206	1.31361	91	341	Cd1d1,Fancd2,Ccl12,Mef2c,Dpp4,Clnk,Tox,Nfkbid,Lag3,Bmp4,Anxa1,Sash3,Tnfsf13b,Cd22,Ccr7,Tbc1d10c,Lgals9,Il12a,Tgfb1,Il12rb1,Prkcq,Rara,Tnfrsf13c,Cd86,Dlg1,Tyrobp,Tac1,Arg1,Coro1a,Ptprc,Prdm1,Gal,Tnfaip3,Tnfrsf13b,Stat5b,H2-M3,Tlr9,Thy1,Pla2g2d,Ndfip1,Tlr4,Glmn,Casp3,Sox11,Vtcn1,Nlrp3,Ikzf3,Map3k8,Il4ra,Rnf41,Gpr183,Fadd,Pik3r6,Selenok,Prkcz,Fcgr2b,Socs1,Exosc3,Sos1,Ceacam2,Scrib,Sfrp1,Il1b,Lgals7,…
3358	GOBP_MEMBRANE_DEPOLARIZATION	0.0135101	0.332242	-0.401012	-1.49904	53	79	Cav3,Dcn,Myoc,Kcnj2,Jun,Cacna1h,Cacna1e,Scn9a,Bcl2,Edn1,Cacng4,Scn3b,Slc8a1,Scn3a,P2rx4,Lrrk2,Fzd9,Abl1,Gja5,Ptpn3,Cav1
6563	HP_NARROW_MOUTH	0.0135359	0.332242	-0.325044	-1.38152	48	187	Zbtb20,Col11a1,Fat4,Dlk1,Rreb1,Chd7,Sema3e,Ryr1,Ttn,Frem2,Col11a2,Prdm16,Pign,Ccbe1,Crlf1,Gja1,Txnl4a,Ccnd2,Hivep2,Mcm5,Ammecr1,Edn1,Otx2,Kat6a,Zbtb16,Ntng1,Col7a1,Twist1,Bcl11b,Tanc2,Nfia,Dchs1,Nfix,Crebbp,Huwe1,Fgfr2,Med12,Bmpr1a,Orc4,Dse,Speg,Dcps,Notch2,Syngap1
9030	HP_NASAL_REGURGITATION	0.0136128	0.333355	0.713129	1.66283	75	11	Grhl3,Slc18a3,Col13a1,Syt2,Slc5a7
9824	HP_ABNORMAL_CARDIAC_TEST	0.0136952	0.333522	-0.392412	-1.48889	53	87	Cav3,Scnn1a,Gpc4,Gpc3,Kcnj2,Ttn,Kcnj5,Cdkn1a,Svil,Dcaf17,Cdkn1b,Tll1,Scn3b,Trdn
1217	GOBP_REGULATION_OF_MUSCLE_HYPERTROPHY	0.0137217	0.333522	-0.459704	-1.5773	56	50	Cav3,Agt,Foxo1,Ppp3ca,Lmcd1,Pde9a,Edn1,Prkca,Adra1a,P2rx4,Cdk9,Notch1,Mtor
10108	DiazMoran_2013_NIHHighAnxietyRats_Upregulated_HC	0.0137218	0.333522	0.450191	1.53783	80	62	Otop2,Galr3,Rspo1,Col6a1,Kcnf1,Lmod3,Plaur,Rrp1b,Lamc2,Ly6g6e,Tub,Tmco5,Tgfbi,Ccdc42,Gli1,Alx3,Drp2,Serpind1,Pdgfb,Pmf1
8637	HP_DISTAL_LOWER_LIMB_MUSCLE_WEAKNESS	0.0137457	0.333522	0.487321	1.57265	79	46	Hspb3,Slc18a3,Tcap,Hspb8,Pmp22,Gne,Col13a1,Flnc,Hk1,Dysf,Extl3,Syt2,Bscl2,Lmna,Slc5a7,Reep1,Mapt,Mfn2,Sord
5218	GOCC_DENDRITIC_SPINE_MEMBRANE	0.0138122	0.334368	-0.666648	-1.70864	59	14	Shisa6,Itga8,Gria1
9763	HP_LONG_FINGERS	0.0138457	0.334415	-0.314368	-1.3607	48	212	Gpr101,Prdm5,Col11a1,Rreb1,Ryr1,Magel2,Tgfb2,Ttn,Hdac8,Pign,Mfap5,Zfp469,Ebf3,Crlf1,Gja1,Bmp15,Scn9a,Nr2f1,Pigv,Upf3b,Hivep2,Phf21a,Bmp1,Gata2,Kmt2a,Ammecr1,Las1l,Kmt2c,Twist1,Zeb2,Nfix,Huwe1,Fgfr2,Med12,Abl1,Pycr2,Dse,Cpt2,Slc39a13,Speg,Mymk,Vps13b,Ddx6,Ptrh2,Myh11,Gatad2b,Pmm2,Sh2b1,Nsd2,Xylt2,Spop,B3galt6,Chst14,Mylk,Maf,Efemp2,Bcorl1,Cyp26b1
5880	GOMF_CATION_CATION_ANTIPORTER_ACTIVITY	0.0139762	0.335867	-0.572129	-1.67821	59	24	Slc9a4,Slc24a5,Slc24a3,Slc22a4,Slc8a1,Slc9a2
7093	HP_SYNCOPE	0.0139825	0.335867	-0.405158	-1.50194	55	76	Cav3,Dsp,Scnn1a,Bves,Kcnj2,Kcnj5,Smo,H2-Ab1,Tll1,Scn3b,Trdn
10492	Gemma_GSE30187_Expression_data_in_the_mouse_brain_following_the_glucocorticoid_receptor_overexpression_in_the_forebrain_(GRov)_during_different_periods_in_development_genotype_Overexpression_Nr3c1.mouse.nuclear.receptor.subfamily.3.group.C.member.1_Up	0.0140011	0.335867	-0.344861	-1.41598	51	145	Nrp2,Sowaha,Sox4,Nexmif,Fgfr1,Bach2,Pabpn1,Pcdh20,Pxylp1,Rapgef6,Wdfy1,Sema5a,Cdkn1b,Trpm3,Lpar4,Smc5,Lrrtm4,Tra2a,Dscaml1,Igsf3,Zfp217,Zbtb21,Prpf40a,Cflar,Ibtk,Slco3a1,Synm,Sltm,Xpr1,Xrn1,Lpcat1,Smc4,Grip1,Smchd1,Abl2,Asph,Rsf1,Paqr9,Slc4a7,Rps20,Btbd3,Txlna,Ddx4,Tceal9,Ube3a,Kidins220,Zfp263,Rnf215,Hnrnpa3
9807	HP_METABOLIC_ALKALOSIS	0.0141134	0.337148	-0.69748	-1.71864	61	12	Scnn1a,Kcnj5
6033	GOMF_SUMO_TRANSFERASE_ACTIVITY	0.0141418	0.337148	0.681033	1.65461	79	13	Egr2,Topors
10533	Gemma_GSE61301_Gene_expression_of_7_day_combinatorial_yohimbine_and_imipramine_treated_rat_hippocampi_treatment_yohimbine_imipramine_Up	0.0141501	0.337148	0.709604	1.65461	78	11	Adm,Scgn,Brinp2,Rasl11b,Lypla2,Ppp1r13b
1117	GOBP_POSITIVE_REGULATION_OF_MACROPHAGE_DERIVED_FOAM_CELL_DIFFERENTIATION	0.0142234	0.337379	-0.64636	-1.70821	61	16	Agt,Lpl,Agtr1a,Prkch
275	GOBP_MYELOID_LEUKOCYTE_DIFFERENTIATION	0.014254	0.337379	0.355958	1.41124	89	160	Fos,Trib1,Ccn4,Bmp4,Ccr7,Prtn3,Cartpt,C1qc,Tgfb1,Rara,Tnf,Pirb,Tyrobp,Epha2,Junb,Pparg,Mafb,Ndfip1,Tlr4,Efna2,Gpr183,Fadd,Hcls1,Lrrk1,Anxa2,Ceacam2,Prxl2a,Sfrp1,Csf1r,Lef1,Thoc5,Fbxw7,Relb,Runx1,Tlr2,Tcta,Tfe3,Hax1,Snx10,Gnas,Fstl3,Gab3,Il15,Csf1,Zfpm1,Ifi207
2554	GOBP_REGULATION_OF_SYSTEM_PROCESS	0.0142555	0.337379	0.288883	1.28262	100	475	Egr2,Myl4,Prok2,Dsc2,Tnnc1,Mybpc3,Cacna2d4,Adra1b,Tnni1,Ntsr1,Kcnk3,Kcna5,Grin1,Sema3a,Th,Ccn2,Glra1,Spx,Htr2a,Kcnj12,Adm,Tnnt2,Cartpt,Nptx1,Ace2,Ptger3,Vip,Retn,Cacng3,Trim63,Hspb6,Stx1a,Smad3,Trpc3,Cacna1g,Dlg1,Fgf12,Atp2b4,Tac1,Kcnj14,Fxyd7,Fxyd6,Cck,Slc8a2,Tafa4,Tacr3,Tshz3,Cacnb4,Unc13b,Ghsr,Sox10,Tmem38a,Gal,Fkbp1b,C1qtnf1,F2r,Kcnip1,Anxa6,Myl9,Itpr1,Crhr1,Ncmap,Neurog1,Cacnb1,Gpr35,Dlg4,Np…
1050	GOBP_RESPONSE_TO_ACIDIC_PH	0.0143287	0.338355	0.617203	1.64331	80	19	Lgmn,Asic3,Ctss,Slc38a3,Chp1,Asic1,Rab11b,Rab11fip5
8644	HP_SPEECH_ARTICULATION_DIFFICULTIES	0.0144239	0.339514	0.57603	1.631	81	25	Grhl3,Bmp4,Srpx2,Cdh1,Dlg1,Galt,Irf6,Frrs1l,Gabrg2
9062	HP_CENTRAL_ADRENAL_INSUFFICIENCY	0.0144529	0.339514	-0.642459	-1.6979	62	16	Pcsk1,Magel2,Gli3,Pomc,Tbck
7317	HP_SHORT_TOE	0.014474	0.339514	-0.37896	-1.46774	55	98	Chd7,Gpc4,Gpc3,Ghr,Aloxe3,Fgfr1,Gja1,Pigv,Sox9,Kmt2a,Nog,Kat6a,Ntng1,Tanc2,Il2rg,Fgfr2,Dclre1c,B3glct,Notch2,Ddx6,Grip1,Gdf5,Alms1,Chst11,Nsd2,Fli1,Tbx3,Mycn,Bcorl1,Tbl1xr1,Actl6b,Cplx1,Lig4,Kmt2e,Fbxw11,Trpv4,Rag1,Cox4i1
3505	GOBP_VENTRICULAR_SEPTUM_MORPHOGENESIS	0.0145273	0.340009	-0.516876	-1.63292	60	34	Prox1,Tgfb2,Sox4,Rbm15,Wnt11,Slit3,Nog,Fgfr2,Wnt5a,Notch1
4467	GOBP_PROTEIN_LOCALIZATION_TO_CELL_JUNCTION	0.0145947	0.340834	-0.370548	-1.44227	55	102	Dsp,Shisa6,Hspb1,Gpc4,Nectin3,Marveld3,Grin2a,Shank1,Dlg5,Grin2c,Cacng4,Neto1,Dbn1,Vcl,Anks1b,Lamtor2
8376	HP_SQUAMOUS_CELL_CARCINOMA_OF_THE_SKIN	0.0147085	0.34195	0.641309	1.6374	82	16	Rspo1,Gjb2,Tyr,Tinf2,Tert,Lmna,Ercc2,Ercc3
9919	FAN_EMBRYONIC_CTX_MICROGLIA_1	0.0147294	0.34195	0.36399	1.41862	91	142	Fancd2,Fam111a,Tcf19,Nrm,Cdca8,Pbk,Kif20a,Ccnb2,Nusap1,Cdkn3,Tubb4b,Ndc80,Rad51ap1,Troap,Fbxo5,Kpna2,Cdkn2c,Zwint,Ezh2,Gla,Cenpu,Pcna,Phf19,Cenpn,Kif2c,Cdk2ap2,Sgo2a,Srsf3,Kif14,Mad2l1,Melk,Atad5,Ube2t,Top2a,Knstrn,Ube2c,Ddx39a,Cdca2,Hmgb2,Shcbp1,Cks2,Foxm1,Tmpo,Cdc20,Anln,Birc5,Asf1b,Arl6ip1,Ttf2,Pimreg,Fam83d,Pclaf,Hp1bp3,Siva1,Tk1,Smc2,Brca2,Knl1,Tpx2
1457	GOBP_LIMBIC_SYSTEM_DEVELOPMENT	0.0147395	0.34195	-0.390009	-1.48411	57	88	Prox1,Nrp2,Gsx1,Ndnf,Gli3,Mas1,Emx2,Fgf13,Drd2,Smo,Kdm6b,Btg2,Reln,Hdac1,Alk,Bcan,Lrp8,Xrcc1,Nr2e1,Fgfr2,Mkks
3533	GOBP_EPITHELIAL_TUBE_MORPHOGENESIS	0.0149166	0.344962	-0.29833	-1.32693	50	266	Cav3,Prox1,Agt,Sostdc1,Fat4,Sema3e,Tgfb2,Gpc3,Gli3,Sox4,Fgf10,Irx3,Stard13,Spint1,Rbm15,Ednra,Irx1,Cxcr4,Mtss1,Wnt11,Smo,Dlg5,Fmn1,Met,Sox9,Kif26b,Col4a1,Rdh10,Prkx,Bcl2,Edn1,Nog,Ret,Mical2,Dvl2,Ar,Bmp5,C2cd3,Epha7,Fuz,Setd2,Twist1,Nrp1,Sox18,Ahi1,Trim71,Agtr2,Tbx6,Sall1,Dchs1,Mdk,Spint2,Fgfr2,Mkks,Bbs7,Med12,Sdc4,Pkd2,Abl1,Tead2,Lrp6,Folr1,Wnt5a,Notch1,Npnt,Rarg
2628	GOBP_REGULATION_OF_INNATE_IMMUNE_RESPONSE	0.0149346	0.344962	0.32402	1.34489	96	238	Cd1d1,Clnk,Lag3,Socs3,Hck,Il12a,Sin3a,Tyrobp,Rnasel,Serping1,Arg1,Fcer1g,Tkfc,Grn,Pparg,Tnfaip3,Stat5b,H2-M3,Coch,Birc3,Cd226,Tlr4,Parp14,Psmd1,Fadd,Pik3r6,Trim12c,Nlrx1,Nlrc4,Stat1,Fcgr2b,Psma5,Parp9,Fam3a,Rasgrp1,Erap1,Socs1,Ttll12,Mul1,Trafd1,Ceacam2,Psmd5,Pla2g5,Psmd7,Hras,Havcr2,Sting1,Relb,Prkacb,Ifi207,Psmc1,Xrcc6,Kras,Psma7,Cnot7,Hmgb2,Pycard,Irf7,Psmb3,Psmd9,Psmd4,Cul1,Trim6,Trem2,Ythdf2…
10519	Gemma_GSE85136_Sex_Differences_in_Nucleus_Accumbens_Transcriptome_Profiles_Associated_with_Susceptibility_versus_Resilience_to_Subchronic_Variable_Stress_genotype_Dnmt3a.mouse.DNA.methyltransferase.3A_Homozygous.negative_Up	0.0150787	0.347534	0.270268	1.23826	112	715	Egr2,Cpa6,Xkr7,4930447C04Rik,D7Ertd443e,Ttc9b,Rprm,Kcnf1,Hspb8,Lcn2,Egr4,Lag3,Rgs6,Deptor,Adgre1,Egr1,Dusp4,Socs3,Cyren,Ms4a6d,Cdhr1,Naglu,Serpina3n,Fosb,Tmem37,Cxcr3,Fam43b,Arhgap9,Aspg,Cdr2,Emilin2,Lypd6b,Lpxn,Bco2,Cntfr,Samd9l,Lgals3bp,Slc11a1,Ly6e,Hyal1,Pirb,Copz2,Cyp2s1,Bloc1s4,Inka2,Syngr3,Spry4,Junb,Serping1,Slc8a2,Baalc,Tex14,Dkk3,Ptprc,C1qa,Gadd45a,Fam43a,Slc5a5,Hpn,Slamf9,Cdk5r2,Pglyrp1…
8210	HP_ABNORMAL_ATRIOVENTRICULAR_CONDUCTION	0.0151256	0.347857	-0.426327	-1.52858	61	62	Scnn1a,Ttr,Bves,Actn2,Kcnj2,Ttn,Kcnj5,Gja1,Tll1,Scn3b,Slc25a20,Mmp2,Gja5,Rnaseh1,Kcnq1
10055	DESCARTES_FETAL_CEREBELLUM_VASCULAR_ENDOTHELIAL_CELLS	0.0151665	0.348041	0.288838	1.28005	106	464	Meltf,Foxd1,Bhlhe40,Lmod3,Anxa1,Apcdd1,Ramp2,Ccn2,Bgn,Proser2,Dusp6,Tmem125,Ccdc3,Foxc2,C130074G19Rik,Prss12,Stard8,F2rl3,Srpx2,Adm,Osmr,Alx4,Kank4,Igfbp7,Tmem37,Wfs1,Acta2,Vip,Sh3tc2,Tgfb1i1,Serpine1,Jph2,Qpct,Slc7a5,Vwf,Afap1l1,Sema3g,S100a10,Kif26a,Epha2,Pcolce,Gpr146,Igfbp4,Depp1,Ocel1,Samm50,Col3a1,Tcf15,Cnn2,Gadd45a,Degs2,Dll4,Fam43a,Xpnpep2,Slc38a3,Slc6a12,Shroom1,C1qtnf1,Tmem204,Myl9,Tdrd…
8388	HP_CEREBELLAR_VERMIS_ATROPHY	0.0152311	0.348766	0.569488	1.63016	86	26	Trpc3,Cacna1g,Pik3r5,Itpr1,Tubb5,Dlg4,Chp1,Lmx1b,Gjb1
7495	HP_POSTURAL_TREMOR	0.0152842	0.348782	0.503289	1.57102	88	38	Th,Pmp22,Cacna1g,Pik3r5,Galt,Itpr1,Aldh18a1,Mybpc1,Tubb4a,Bscl2
6293	GOMF_NITRIC_OXIDE_SYNTHASE_BINDING	0.0153638	0.348782	-0.737924	-1.73176	67	10	Cav3,Cd74,Dnm2
7247	HP_BRADYCARDIA	0.0154031	0.348782	-0.455394	-1.55548	63	49	Cav3,Bves,Kcnj2,Sftpc,Kcnj5,Scn9a,Tll1,Trdn,Gfm2,Lama3,Slc25a20
9086	HP_PROLONGED_BLEEDING_FOLLOWING_PROCEDURE	0.0154037	0.348782	0.627864	1.62654	86	17	Serpine1,Vwf,F7,F8,Mcfd2,Itgb3,F2,Gp1ba,P2ry12
5011	GOCC_ACETYLCHOLINE_GATED_CHANNEL_COMPLEX	0.01542	0.348782	-0.676991	-1.69731	66	13	Chrnb3,Chrna7,Chrna1
2560	GOBP_REGULATION_OF_ANION_TRANSPORT	0.0154687	0.348782	0.271382	1.24266	115	705	Syt6,Plk3,Derl3,Dpp4,Nr1d1,Chp2,Arc,Bmp4,Ntsr1,Anxa1,Opn3,Kcna5,Trh,Syt10,Arpp19,Htr2a,Syt15,Bmp8a,Vamp2,S100a8,Itgb2,Cartpt,Atp8a1,Ace2,Rapgef4,Vip,Il12a,Retn,Sh3tc2,Tgfb1,Stx1a,Camk1,Rhou,Smad3,Cdh1,Tnf,Gsg1l,Disp1,Tac1,Wls,Bcas3,Rnasel,Nfkbia,Arg1,Cck,Apoa2,Prkcb,Ldlrap1,Tspo,Unc13b,Pparg,Ghsr,Ucp2,Slc38a3,Gal,Rangap1,Fkbp1b,C1qtnf1,F2r,Lcp1,Cd200,Llgl2,Itpr1,Ndfip1,Adcyap1,Azin2,Crhr1,Tlr4,Nu…
10494	Gemma_GSE117758_Cell-type_specific_transcriptional_profiling_of_glucocorticoid_receptor-dependent_changes_in_the_nucleus_accumbens_cell_type_neuron_Down	0.0155214	0.348782	0.266432	1.22571	116	767	Plk3,Cckbr,Ccl12,Tpbgl,Lyz1,Slc18a3,Pdzph1,Ifitm1,Rprm,Tfcp2l1,Tox,Hspb8,Plekhg3,Cd52,Sash3,Adgre1,Ipcef1,Myom3,Rab7b,Insc,Tnfsf13b,Fgf1,Bgn,Trh,Gjb2,Tmem125,Ms4a6d,Ccdc3,Fam180a,Lpcat2,Prg4,Serpina3n,Sla,Olfm2,Plin4,Acta2,Sccpdh,Vip,Adamts2,C1qc,Vwc2l,Hes5,Lypd6b,Lpxn,Ano4,Slc11a1,Camk1,Pmp22,Mobp,Rhou,Necab3,Ggact,Prkcq,Trpc3,Fcgr3,Cacna1g,Klk6,Hs3st1,Cd86,Lgmn,Tyrobp,Crybb1,Neurod2,Spsb1,Wls,N…
10285	JOHNSTONE_PARVB_TARGETS_2_DN	0.0156062	0.348782	-0.290849	-1.30893	51	302	Hspa1a,Popdc3,Dpyd,Rreb1,Nectin3,Ctbp2,Cpne8,Slc5a3,Dock4,Angpt1,Lepr,Shisa2,Dock9,Ppp3ca,Alcam,Sfpq,Magt1,Stag1,Slc25a40,Dera,Rbms3,Frmd6,Dach1,Ptar1,Nadk2,Lin7c,Smurf2,Efna5,Hdac1,Atp2c1,Dsel,Bloc1s5,Fign,Axin2,Prkca,Nfya,Ahrr,Snrnp48,Nol7,Oard1,Trerf1,Gcnt2,Parva,Zkscan8,Cryz,Kif13a,Limch1,Hs3st3b1,Crem,Srsf10,Lrp6,Plekha5,Plpp3,Fubp1,Rassf8,Map2,Ddah2,Mmut,Gtf2a1,Xrn1,Fxr1,Zmym1,Enpp4,Ppwd1,U…
9998	HU_FETAL_RETINA_BLOOD	0.0156638	0.348782	0.333176	1.36504	100	210	Dct,Myl4,Alas2,Col1a2,Gypc,Anxa1,Bgn,Pmel,Tcf19,Slc1a5,Tmod1,Stradb,Pcolce,Col3a1,Cdkn3,Ucp2,Ctse,Ndc80,Xk,S100a4,Blvrb,Troap,Rap1gap,Dcxr,Cdc42ep1,Npl,Rhog,S100a6,Ctsb,Hk1,Ubac1,Mpp1,Slc39a8,Cpox,Rnase1,Plxnd1,Ttll12,Optn,Prxl2a,Tma7,Trak2,Slc2a1,Fis1,Smim1,Tubg1,Stom,Dhfr,Klf1,Ppp1r15a,Tmem141,Melk,Dcaf12
8928	HP_ABNORMAL_CARDIOVASCULAR_SYSTEM_PHYSIOLOGY	0.015688	0.348782	-0.238107	-1.17932	34	964	Cav3,Gpr101,Dsp,Slco2a1,Csf2rb2,Scnn1a,Ttr,Agt,Bves,Prdm5,Lpl,Fat4,Nr3c2,Dlk1,Rreb1,Chd7,Sema3e,Gpc4,Ryr1,Itga8,Tgfb2,Cyp7b1,Gpc3,Kit,Actn2,Kcnj2,Ttn,Sftpc,Fbp1,Hps1,Mtrr,Lepr,Nabp1,Nags,Bbs12,Cacna1h,Prdm16,Cd109,Col4a2,Mctp2,Lcat,Gck,Nexn,Pde11a,Tnxb,Kcnj5,Ermard,Pign,Abca1,Mfap5,Smo,Agtr1a,Zfp469,Rnf135,Bag3,Fas,Fgfr1,Crlf1,Gja1,Scn9a,Cdkn1a,Ptgis,Krt18,Hjv,Svil,Invs,Dcaf17,Dpp6,Ccnd2,Rb1,Fktn…
7184	HP_LARGE_FOR_GESTATIONAL_AGE	0.0156993	0.348782	-0.51859	-1.62386	65	33	Dlk1,Ryr1,Gli3,Gck,Pign,Rnf135,Dnm2,Kmt2c,Ednrb,Mtor,Dis3l2,Klf11,Ank3,Neurod1
10475	Gemma_GSE5429_Hippocampal_gene_expression_profiling_across_8_inbred_strains:_towards_understanding_the_molecular_basis_of_behaviour_strain_BALB.cByJ_Down	0.0157	0.348782	-0.238625	-1.17775	35	903	Kl,Ttr,Dcn,Lpl,Pcmt1,Fabp7,Phkg1,Rasd1,Calb2,Npy2r,Gpc4,Prkcd,St6galnac5,Kit,Ctbp2,Apbb1ip,Cebpd,Gabra2,Krt10,Chpt1,Tcea1,Rbm3,Fgf13,Igfbp2,Sox2,Aldh1a1,Ak4,Snx13,Cmbl,Ybx1,Slc4a4,Prpf38b,Lcat,Pgap2,Lmo7,Gabpa,Grik2,Abca1,Gad2,Ralgps2,Alcam,Hopx,Calb1,Ccdc90b,Klf3,Zdhhc14,Ccnl2,Gja1,Nr2f1,Acvr2a,R3hdm1,Etv1,Cnn3,Arl14ep,Iqgap2,Upf3b,Luc7l3,Znrf2,Lxn,Ccnd2,Sptssa,Ermp1,Sema5a,Rb1,Hivep2,Pdgfra,Kmt…
7842	HP_ABNORMALITY_OF_THE_CALF	0.0157569	0.348782	-0.312965	-1.35345	55	210	Slco2a1,Zbtb20,Col11a1,Dlk1,Pcdh19,Chd7,Sema3e,Magel2,Gli3,Trps1,Gan,Sgms2,Mctp2,Plod2,Serpinh1,Scn9a,Met,Sox9,Cyp2r1,Kif22,Zswim6,Evc,Rb1,Ccn6,Kat6a,Zbtb16,Loxl3
5687	GOMF_EXTRACELLULAR_LIGAND_GATED_ION_CHANNEL_ACTIVITY	0.0157576	0.348782	-0.431179	-1.53028	64	59	P2rx5,Chrnb3,Chrna7,Chrna1,Htr3a,Grik4,Gabra2,Grin2a,Gria1,Gabra5,Grik2,Grin2c,Grin2d,Gabrg1
3032	GOBP_TISSUE_MORPHOGENESIS	0.0157593	0.348782	-0.261479	-1.2411	43	527	Cav3,Dsp,Prox1,Agt,Klf4,Sostdc1,Col11a1,Nrp2,Fat4,Rreb1,Chd7,Sema3e,Gpc4,Itga8,Tgfb2,Cyp7b1,Jhy,Gpc3,Gli3,Sox4,Fgf10,Irx3,Stard13,Ttn,Spint1,Rbm15,Ednra,Irx1,Cxcr4,Mtss1,Krt12,Frem2,Psmb9,Wnt11,Smo,Fst,Dlg5,Gja1,Fmn1,Met,Itgb4,Arhgef19,Kdm6b,Sox9,Kif26b,Col4a1,Rdh10,Znrf3,Prkx,Bcl2,Edn1,Nog,Ret,Lin7c,Smurf2,Mical2,Dvl2,Ar,Jag2,Bmp5,C2cd3,Dact1,Epha7,Rhoc,Fuz,Epb41l5,Jag1,Setd2,Twist1,Vcl,Syne4,Pc…
10105	Blaveri_2010_FlindersSensitiveLine_Downregulated_HC	0.0157593	0.348782	-0.260299	-1.2355	43	527	Hsd11b1,Golm1,Gng7,Thsd7b,Akap13,Gadd45b,Gldc,Spint1,Rbm3,Vgll4,Lgi4,Fstl4,Col11a2,Col19a1,P4ha2,Cyp2j9,Abca1,Lmcd1,Hopx,Fam193b,Ccnl2,Prex2,Dio2,Myo6,Setd1b,Ano6,Lrch1,Cxcl14,Zbtb40,Necap2,Robo3,Slc15a2,Btg2,Plxnb1,Luc7l2,Plat,Mmd2,Hapln1,Mbd6,P3h3,Grin2c,Gpld1,Nadk2,Myo9b,Dgkq,Sfi1,Bmp2k,Ptprz1,Fat1,Ints6l,Nr2c1,Inpp5f,Gigyf1,Nqo1,Ddit4,Zfp612,Axin2,Chka,Lime1,Sh3bgrl,Rlbp1,Srsf11,Dock1,Patj,Ap…
1234	GOBP_MYOTUBE_DIFFERENTIATION	0.0158284	0.349581	-0.385618	-1.46847	61	89	Cav3,Tanc1,Nfatc2,Ryr1,Ehd1,Cacna1h,Ppp3ca,Smo,Niban2,Smyd1,Myorg,Hdac9,Bcl2,Trim72,Nos1,Cdon,Adgrb3,Klhl41,Mamstr,Notch1,Mtor,Jam2,Cflar,Maml1,Mymk,Myef2,Avpr1a
352	GOBP_REGIONALIZATION	0.0158804	0.34977	0.323448	1.34289	102	239	Egr2,Mef2c,Six2,Foxd1,Tcap,Zic3,Bhlhe40,Tbr1,Arc,Bmp4,Sema3a,Fgf1,Foxc2,Ovol2,Dmrt2,Alx4,Sfrp2,Sema3c,Cobl,Ntf5,Hes5,Smad3,Tctn1,Wls,Sp8,Tcf15,C1qa,Dll4,Ripply2,Mafb,Smad2
8041	HP_MITOCHONDRIAL_MYOPATHY	0.0159032	0.34977	-0.479174	-1.57908	66	41	Cav3,Ndufa1,Ndufa11,Nubpl
10459	Gemma_GSE109315_Gene_expression_analysis_of_mouse_brain_regions_after_chronic_social_defeat_stress_(CSDS)_phenotype_susceptible.to.chronic.social.defeat.stress_Down	0.0160226	0.351667	-0.283037	-1.29416	50	348	Gprin3,Pcdh19,Lhx9,St6galnac5,N4bp2,Gabra2,Slitrk2,Itga4,Zdbf2,Mindy3,Tead1,Tmem170b,Gad2,Cep85l,Tcp11l1,Acvr2a,Dcc,Sytl5,Etv1,Parp8,Tmem74,Lxn,Dusp11,Rev3l,Ints6l,Zfp40,Ar,Ntng1,Slc8a1,Zfp612,Ppargc1a,Tmem255a,Rasa1,Neto1,Sh3bgrl,Trip11,Adra1a,Plagl1,Cpeb4,Galc,Eif2ak4,Klf12,Flrt3,Tenm2,Cd2ap,Cisd2,Cox20,Ak5,Kcnma1,Tbck,Pbrm1,Echdc1,Uvssa,Nova1,Ogfrl1,Bmpr1a,Fam120c,Ap3s1,Mier1,Tut4,Wdr44,Mterf3…
9061	HP_ABNORMALITY_OF_ADRENAL_PHYSIOLOGY	0.0160997	0.35237	-0.369368	-1.43568	61	101	Scnn1a,Nr3c2,Pcsk1,Magel2,Gli3,Pde11a,Kcnj5,Smo,Cdkn1a,Sox9,Cdkn1b,Ret,Pomc,Dhx37,Pex12,Htr1a,Tbck
859	GOBP_BILE_ACID_METABOLIC_PROCESS	0.0161213	0.35237	-0.502725	-1.60547	66	36	Prox1,Cyp7b1,Kit,Slc27a2,Scp2,Hsd17b10,Atp8b1,Osbpl6,Stard4,Amacr,Acaa1a,Slc27a5
3060	GOBP_CHEMICAL_HOMEOSTASIS	0.0162709	0.353551	-0.239062	-1.18192	36	929	Cav3,Slc9a4,Kl,Car12,Acoxl,Scnn1a,Agt,P2rx5,Drd5,Slc24a5,Zbtb20,Dcn,Lpl,Gpr6,Myoc,Calb2,Npy2r,Chrna7,Chd7,Foxo1,Cybrd1,Ryr1,Cyp7b1,Avp,Grhl1,Sox4,Slc26a4,Kcnj2,Trpc4,Mcub,Homer2,Slc24a3,S100a9,Htr1b,Ednra,Cxcr4,Grin2a,Lepr,Ehd1,Drd2,Gria1,Nmb,Tmtc2,Cebpa,Slc4a4,Tcf7l2,Plce1,Lcat,Gck,Irs2,Ppp3ca,Grik2,Slc2a4,Abca1,Agtr1a,Aloxe3,Calb1,Ppp1r3g,Gpr157,Gja1,Tfap2b,Il1a,Met,Cd38,Gpr12,Tacr1,Ubash3b,Dis…
10510	Gemma_GSE72343_Circuit-wide_transcriptional_profiling_reveals_region_specific_gene_co-expression_networks_regulating_depression_susceptibility_phenotype_resilient_Up	0.0163118	0.353551	0.516783	1.58168	94	35	Alas2,Bcl3,Lcn2,Ctla2a,S100a8,Plin4,Pla1a,Vwf,Nfkbia,Depp1,Xdh,Sult1a1,Mfsd2a
10511	Gemma_GSE72343_Circuit-wide_transcriptional_profiling_reveals_region_specific_gene_co-expression_networks_regulating_depression_susceptibility_phenotype_susceptible_Up	0.0163118	0.353551	0.516783	1.58168	94	35	Alas2,Bcl3,Lcn2,Ctla2a,S100a8,Plin4,Pla1a,Vwf,Nfkbia,Depp1,Xdh,Sult1a1,Mfsd2a
6645	HP_BROAD_FOREHEAD	0.0163407	0.353551	-0.347056	-1.39838	60	128	Gpr101,Zbtb20,Fat4,Dlk1,Gpc4,Fgf10,Kcnj2,Pign,Ccbe1,Rnf135,Ebf3,Tfap2b,Bmp1,Ammecr1,Jag1,Twist1,Nfia,Tbck,Fgfr2,Nf1,Abl1,Gja5
9418	HP_ABNORMALITY_ON_PULMONARY_FUNCTION_TESTING	0.0163424	0.353551	-0.36618	-1.43069	62	104	Csf2rb2,Scnn1a,Dlk1,Ryr1,Prkcd,Chrna1,Actn2,Ttn,Sftpc,Hps1,Smo,Bag3
6236	GOMF_PROTEIN_FOLDING_CHAPERONE	0.0163819	0.353683	-0.540257	-1.65338	69	29	Hspa1a,Hspb1,Dnajb1,Cd74
6519	HP_RENAL_HYPOPLASIA	0.0164682	0.354821	-0.388697	-1.47025	64	86	Fat4,Rreb1,Chd7,Sema3e,Rarb,Gli3,Frem2,Txnl4a,Mcm5,Arid1b,Dact1,Jag1,Sall1,Nfia,Fancl,Dchs1,B3glct,Kctd1
9598	HP_SEROSITIS	0.0166404	0.357802	0.578459	1.62655	94	24	Stat4,Prtn3,Il12a,Fcgr3,Brca1,Tlr4,Dnase1,Fcgr2b,Erap1
10052	DESCARTES_MAIN_FETAL_ENS_NEURONS	0.0167817	0.360108	0.337527	1.37107	106	196	Hs3st5,Kcnh5,Slc18a3,Ttc9b,Grin1,Th,Crabp1,Rims4,Islr2,Fhod3,Cartpt,Vip,Dlx5,Pcdh10,Dpysl5,F12,Doc2a,Eno2,Syngr3,Arhgdig,Rims3,Gal,Shroom1,Stmn2,Gprin1,Gng3,Adcyap1,Elavl3,Sult4a1,Wfikkn2,Chrna4,Kcnip4,Vat1l,Pdia2,Pkp1,Ctnna2,Tmem59l,Atcay,Oprd1,Tubb4a,Scn11a,Pld5,Cdh9,Mkx,Dcx,Srrm4,Syt2,Trim67,Jakmip1,Arpp21,Akap6,Cadm3,Tmem151b,Tuba1a,Dclk1,Cux2,Nkain1,Nefh,Slc5a7,Cntn1,Spock1,Syn3,Mapt,Eef1a2,…
4743	GOBP_RESPONSE_TO_ANGIOTENSIN	0.0169452	0.36288	-0.58058	-1.66101	71	22	Prkcd,Mas1,Actn2,Agtr1a,Slc30a10,Arid1b,Agtr2
5522	GOMF_RNA_POLYMERASE_II_ACTIVATING_TRANSCRIPTION_FACTOR_BINDING	0.0169899	0.363103	0.50012	1.57392	98	40	Egr2,Fos,Bhlhe40,Smad3,Sin3a
193	GOBP_CHONDROCYTE_DIFFERENTIATION	0.0171109	0.363468	0.401014	1.46713	103	93	Sulf1,Mef2c,Six2,Ccn4,Scx,Cytl1,Bmp4,Ccn2,Mef2d,Sfrp2,Wnt9a,Tgfb1,Smad3,Loxl2,Anxa6,Nppc,Wnt10b,Col2a1,Mustn1,Tgfbi
1090	GOBP_REGULATION_OF_EPITHELIAL_CELL_MIGRATION	0.0171156	0.363468	-0.310322	-1.33835	60	206	Prox1,Agt,Adamts9,Dcn,Klf4,Hspb1,Nrp2,Rreb1,Eppk1,Tgfb2,Fgf10,Stard13,Marveld3,Angpt1,Ccbe1,Fgfr1,Prkd1,Met,Sox9,Hdac9,Sema5a,Gpld1,Gata2,Edn1,Zc3h12a,Hdac7,Sash1,Sparc,Epb41l5,Dock1,Prkca,Nrp1,Dock5,P2rx4,Agtr2,Nr2e1,Dusp10,Nf1,Abl1,Ptn,Wnt5a,Plpp3,Bmper,Notch1,Mtor,Pdpk1
3106	GOBP_ION_HOMEOSTASIS	0.0171298	0.363468	-0.253045	-1.2174	44	626	Cav3,Slc9a4,Kl,Car12,Scnn1a,Agt,P2rx5,Drd5,Slc24a5,Dcn,Gpr6,Myoc,Calb2,Npy2r,Chrna7,Chd7,Cybrd1,Ryr1,Avp,Slc26a4,Kcnj2,Trpc4,Mcub,Slc24a3,S100a9,Htr1b,Ednra,Cxcr4,Grin2a,Drd2,Gria1,Nmb,Tmtc2,Slc4a4,Plce1,Grik2,Agtr1a,Calb1,Gpr157,Gja1,Tfap2b,Il1a,Cd38,Gpr12,Tacr1,Ubash3b,Hjv,Ap3b1,Grin2c,Tmc8,Gata2,Slc30a10,Pdgfra,Cxcl12,Ghrl,Grin2d,Bcl2,Disc1,Edn1,Gstm7,Ccrl2,Scn3b,Lpar4,Atp2c1,Trdn,Nos1,Slc8a1,…
7521	HP_FACIAL_HYPERTRICHOSIS	0.0171444	0.363468	-0.345318	-1.39137	63	128	Gpr101,Zbtb20,Chrna7,Mab21l1,Kit,Hdac8,Pign,Frem1,Ebf3,Fgfr1,Stag1,Kmt2a,Ammecr1,Arid1b,Mitf,Hnrnpu,Cdon,Kcnma1,Ednrb,Tbck,Nfix,B3glct,Cul4b,Edn3,Notch2,Snai2,Taldo1
1459	GOBP_HIPPOCAMPUS_DEVELOPMENT	0.0173509	0.367111	-0.409911	-1.49572	70	68	Prox1,Gli3,Mas1,Emx2,Fgf13,Smo,Kdm6b,Btg2,Reln,Hdac1,Alk,Bcan,Lrp8,Xrcc1,Nr2e1,Mkks,Ptprs
5630	GOMF_PROTEIN_TYROSINE_KINASE_ACTIVITY	0.0174029	0.367473	-0.344465	-1.39157	64	130	Zap70,Nrp2,Prkcd,Epha3,Kit,Ttn,Peak1,Erbb2,Ntrk3,Fgfr1,Met,Crim1,Eif2ak2,Epha6,Pdgfra,Ret,Alk,Efna4,Epha7,Nrp1,Egfr,Ptk6,Pkdcc,Pdgfrl,Fgfr2,Abl1,Lck,Clk4,Jak3,Fyn,Yes1,Epha4,Abl2,Hipk4,Btk,Clk1,Ephb3,Ephb1,Wee1,Fer,Ptk2b,Axl,Tesk1,Tek
5769	GOMF_METALLOENDOPEPTIDASE_INHIBITOR_ACTIVITY	0.0174954	0.367473	-0.66	-1.6916	75	14	Rarres1,Timp4,Timp1,Lxn,Spock3
7988	HP_ANTINUCLEAR_ANTIBODY_POSITIVITY	0.0175013	0.367473	0.530055	1.58708	100	32	Stat4,Il12a,Il12rb1,Il2rb,Fcgr3,Slc7a7,Tnfaip3,Copa,Dnase1,Spp1,Mmel1,Fcgr2b,Rasgrp1
1862	GOBP_POSITIVE_REGULATION_OF_INTERLEUKIN_2_PRODUCTION	0.017507	0.367473	0.563078	1.61181	99	26	Anxa1,Sash3,Prkcq,Cd86,Ptprc,Stat5b,Glmn,Il1b,Runx1
3045	GOBP_ANIMAL_ORGAN_MATURATION	0.0175479	0.367603	-0.594445	-1.66722	75	20	Fat4,Ryr1,Thbs3,Plxnb1,Ret,Rflnb,Dchs1
6275	GOMF_CALCIUM_DEPENDENT_PROTEIN_BINDING	0.0178117	0.371472	0.463672	1.53165	104	52	Tnnc1,S100a5,Anxa1,Vamp2,S100a8,Stx1a,Atp2b4,S100a10,Stmn2,S100a4,Anxa6,Chp1,S100a6,S100a3,Anxa7,Anxa2,Anxa4
9887	DropViz_STR_Mural_Rgs5Acta2_cluster-markers.csv	0.0178209	0.371472	0.33903	1.37214	113	189	Col1a2,Gypc,Ifitm1,Efhd2,Anxa1,S100a11,Bgn,Tmem45a,Stard8,Igfbp7,Acta2,Ace2,Cox4i2,Pla1a,Tgfb1i1,Ackr3,Gstt2,Pcolce,Wls,Serping1,Col3a1,Cnn2,Asb2,Pdlim3,Myl9,Mgp,Snhg18,Myo1c,Zic1,Cd248,Vim,Gper1,S1pr3,Tagln2,Fads3,Mustn1,Mcam,Eva1b,Atp2a3,Tmem51,Gprc5c,Pgf,Itga7,Nodal,Vasn,Wtip,Crip1
351	GOBP_DESMOSOME_ORGANIZATION	0.0178491	0.371472	-0.729845	-1.7128	78	10	Dsp,Grhl1
696	GOBP_PLASMA_MEMBRANE_ORGANIZATION	0.0179166	0.371472	-0.376511	-1.45091	69	95	Cav3,Fat4,Tgfb2,Prkcd,S100a9,Cxcr4,Mtss1,Dmkn,Micall1,Ano6,Mtss2,Snx9,Atp8b1,Dnm2,Prx,Trim72,Ugcg,Ar
3397	GOBP_METAL_ION_HOMEOSTASIS	0.0179199	0.371472	-0.260364	-1.23165	50	507	Cav3,Slc9a4,Kl,Scnn1a,Agt,P2rx5,Drd5,Slc24a5,Gpr6,Calb2,Npy2r,Chrna7,Chd7,Cybrd1,Ryr1,Avp,Kcnj2,Trpc4,Mcub,Slc24a3,S100a9,Htr1b,Ednra,Cxcr4,Grin2a,Drd2,Gria1,Nmb,Tmtc2,Plce1,Grik2,Agtr1a,Calb1,Gpr157,Gja1,Tfap2b,Il1a,Cd38,Gpr12,Tacr1,Ubash3b,Hjv,Ap3b1,Grin2c,Tmc8,Gata2,Slc30a10,Pdgfra,Cxcl12,Ghrl,Grin2d,Bcl2,Disc1,Edn1,Gstm7,Ccrl2,Lpar4,Atp2c1,Trdn,Nos1,Slc8a1,Trpm7,Smdt1,Lime1,Thada,Adra1a,Itpr2…
6082	GOMF_CLATHRIN_BINDING	0.0179844	0.371472	0.437835	1.50367	105	64	Syt6,Syt10,Syt15,Arrb1,Ldlrap1,Enthd1,Syt4,Syt12,Dnajc6,Ncald,Smap1,Ap2m1,Syt2,Ap1b1,Cltb,Epn1,Ap1g2,Syt13,Aftph,Ap2a1,Nsg1,Gpr107,Syt17,Bin1,Sclt1,Clint1,Snap91,Gak,Ap2a2,Tom1l1,Epn3,Caly,Tom1l2,Ston1,Epn2,Syt5
4207	GOBP_REGULATION_OF_CARDIAC_MUSCLE_CELL_ACTION_POTENTIAL	0.0179907	0.371472	-0.586374	-1.65923	76	21	Cav3,Dsp,Fgf13
10297	UEDA_CENTRAL_CLOCK	0.0180135	0.371472	-0.395098	-1.47693	71	79	Hspa1a,Fabp7,Rasd1,Dlk1,Dnajb1,Avp,Gadd45b,Rbm3,Cmbl,Gadd45g,Chordc1,Nfil3,P4ha1,Bckdhb,Cxcl12,Hnrnpm
3894	GOBP_ADRENERGIC_RECEPTOR_SIGNALING_PATHWAY	0.0180681	0.371872	-0.553142	-1.63827	77	25	Gpr101,Drd5,Akap13,Drd2
783	GOBP_SYNAPTIC_TRANSMISSION_CHOLINERGIC	0.0181691	0.373225	-0.559314	-1.64062	77	24	Chrnb3,Chrna7,Chrna1,Tacr2,Anxa9
6884	HP_CONGENITAL_DIAPHRAGMATIC_HERNIA	0.0182637	0.373869	-0.394128	-1.47331	72	79	Gpc4,Rarb,Gpc3,Gli3,Sox4,Hdac8,Mctp2,Pign,Kmt2d,Mn1,Kmt2a,Arid1b,Traip,Dact1
379	GOBP_ATRIOVENTRICULAR_VALVE_DEVELOPMENT	0.0183573	0.373869	-0.574788	-1.64444	77	22	Tgfb2,Sox4,Slit3,Twist1,Dchs1,Bmpr1a,Gja5,Notch1
8799	HP_WIDE_CRANIAL_SUTURES	0.0183573	0.373869	-0.575255	-1.64578	77	22	Agt,Fat4,Agtr1a,Cyp2r1,Dchs1,Med12,Mmp2
5506	GOMF_MICROFILAMENT_MOTOR_ACTIVITY	0.0183824	0.373869	0.56078	1.60523	104	26	Myh3,Myh2,Myh8,Myh4,Myo1h,Myo19,Myo1c,Myo1f
5039	GOCC_ACTIN_CYTOSKELETON	0.0184049	0.373869	0.290475	1.28046	128	432	Myl4,Myh1,Tnnc1,Myh3,Arsj,D7Ertd443e,Klhl14,Lmod3,Myh2,Ackr2,Tnni1,Arc,Myh8,Anxa1,Tnnt2,Fhod3,Myh4,Hck,Acta2,Cobl,Acta1,Lpxn,Stx1a,Actl9,Mobp,Rhou,Rara,Cdh1,Tmod1,Cdc42ep3,Afap1l1,Lancl2,Myo1h,Cnn2,Coro1a,Prkcb,Fscn1,Shroom1,Spry2,Cfl1,Bin3,Lcp1,Myl9,Llgl2,Myl1,Ttc17,Myl6b,Baiap2,Myo19,Twf2,Klhl17,Vill,Myo1c,Fscn2,Lsp1,Ablim1,Ror1,Myl12b,Arhgap32,Pdxp,Clic5,Tnnt1,Hcls1,Synpo2l,Ctnna2,Coro1c,Samd1…
4179	GOBP_SODIUM_ION_IMPORT_ACROSS_PLASMA_MEMBRANE	0.0184332	0.373869	-0.643695	-1.67424	79	15	Slc9a4,Slc8a1,Slc9a2
2056	GOBP_PROTEIN_LOCALIZATION_TO_PHAGOPHORE_ASSEMBLY_SITE	0.0184489	0.373869	0.69984	1.63185	102	11	Pacs2,Atg9b,Wdr45,Mfn2,Atg13,Wipi2,Atg9a
2131	GOBP_HIPPO_SIGNALING	0.0185141	0.373869	-0.472877	-1.55833	77	41	Fat4,Vgll4,Tead1,Amotl2,Dlg5,Dvl2,Amot,Dchs1,Mob3b,Tead2,Nphp4,Mob1a,Cit,Wwc1,Wwtr1,Yap1,Amotl1,Wwc2
9411	HP_ABNORMAL_BREATH_SOUND	0.0185185	0.373869	-0.392411	-1.47067	73	80	Dsp,Csf2rb2,Scnn1a,Slc18a2,Sftpc,Ccno,Ttc12,Crlf1,Dnai1,Gas8,H2-Ab1,Spag1,Nos1,H2-Aa
5391	GOCC_GLYCOPROTEIN_COMPLEX	0.0185865	0.374527	-0.613815	-1.6785	80	18	Cav3
1857	GOBP_POSITIVE_REGULATION_OF_INTERFERON_GAMMA_PRODUCTION	0.0186484	0.37506	0.471366	1.53259	108	48	Bcl3,Sash3,Il12a,Il12rb1,Slc11a1,Tnf,Slc7a5,Tlr9,Cd226,Tlr4,Fadd,Rasgrp1,Scrib,Il1b,Hras,Havcr2,Lta
4015	GOBP_POSITIVE_REGULATION_OF_CELL_MIGRATION_INVOLVED_IN_SPROUTING_ANGIOGENESIS	0.0186916	0.375215	0.600861	1.61982	105	20	Fgfbp1,Anxa1,Foxc2,Srpx2,Plk2,Kdr
10270	MEISSNER_BRAIN_HCP_WITH_H3K4ME2_AND_H3K27ME3	0.0187931	0.375904	0.486683	1.54468	108	42	Vgll2,Crabp1,Bmp8a,Hck,Loxl2,Dusp9,Col2a1,Mapk13,Sphk1,Flnc,Nr4a3
2278	GOBP_POSITIVE_REGULATION_OF_LOCOMOTION	0.018797	0.375904	-0.264718	-1.24311	54	462	Prox1,Lgals3,Agt,Bves,Il16,Adamts1,Hspb1,Il1r1,Nrp2,Tnfrsf18,Thbs4,Myoc,Rreb1,Sema3e,Tgfb2,Kit,Fgf10,Tacr2,Mgat5,Dock4,Cxcr4,Angpt1,Cd74,Itga4,Wnt11,Irs2,Ppp3ca,Ntrk3,Fam83h,Ccbe1,Smo,Rhod,Fgfr1,Prkd1,Met,Ntf3,Onecut1,Ano6,Tacr1,Cxcl14,Sox9,Elp6,Grb7,Hdac9,Sema5a,Gpld1,Gata2,Pdgfra,Cxcl12,Bcl2,Edn1,Ret,Smurf2,Zc3h12a,Cd274,Hdac7,Slc8a1,Sash1,Rhoc,Sparc,Epb41l5,Dock1,Prkca,Twist1,Onecut2,Nrp1,Rps6…
2035	GOBP_PROTEIN_CONTAINING_COMPLEX_REMODELING	0.0189962	0.379172	-0.56722	-1.64315	80	23	Agt,Lpl,Lcat,Agtr1a
4395	GOBP_REGULATION_OF_MITOTIC_SPINDLE_ASSEMBLY	0.0190629	0.379521	-0.620768	-1.67061	82	17	Hspa1a,Hnrnpu,Plk1
3508	GOBP_HEART_GROWTH	0.0190972	0.379521	-0.4032	-1.47772	76	71	Cav3,Prox1,Pim1,Tgfb2,Akap13,Vgll4,Gja1,Edn1,Nog,Adra1a,Agtr2,Fgfr2,Kcnk2,Bmpr1a,Notch1,Mtor
9065	HP_PITUITARY_GROWTH_HORMONE_CELL_ADENOMA	0.0191213	0.379521	-0.68449	-1.68663	83	12	Gpr101,Cdkn1a,Cdkn1b
8939	HP_ABNORMALITY_OF_RENAL_RESORPTION	0.019349	0.38332	-0.683357	-1.68384	84	12	Galnt3
1079	GOBP_VASCULAR_ENDOTHELIAL_GROWTH_FACTOR_PRODUCTION	0.0194444	0.383939	0.533974	1.57867	111	30	Sulf1,Cyp1b1,Tgfb1,Tnf,C3ar1,Brca1,Nodal,C5ar1,Il1b,Il6ra
3795	GOBP_CELLULAR_RESPONSE_TO_BIOTIC_STIMULUS	0.0194528	0.383939	0.348171	1.38549	122	164	Trib1,Ccl12,Mef2c,Nr1d1,Hck,Wfs1,Tgfb1,Serpine1,Tnf,Cd86,Apaf1,Nfkbia,Tlr1,Arg1,Tspo,Ghsr,Tnfaip3,Slx4,Tlr4,Nlrp3,Cd68,Fbh1,Vim,Ptafr,Trim12c,Ccr5,Fcgr2b,Mus81,Zfp36,Zmpste24,Il1b,Mapk8,Havcr2,Ticam1,Cx3cl1,Bmp6
8496	HP_EDEMA_OF_THE_DORSUM_OF_HANDS	0.0195236	0.384618	0.696986	1.62519	108	11	Klhl40,Lmod3,Acta1,Serping1
6710	HP_RETINAL_COLOBOMA	0.0195759	0.384845	-0.534387	-1.62204	83	28	Chd7,Sema3e,C2cd3,Ahi1,Zeb2,Nmnat1,B3glct,Sall2,Cldn19
7013	HP_ACNE	0.0196078	0.384845	-0.450585	-1.52012	81	46	Gpr101,Slco2a1,Rreb1
679	GOBP_COMPLEMENT_ACTIVATION	0.0196716	0.385381	0.502757	1.55286	114	36	C1qc,C3ar1,Krt1,Serping1,C1qa,C1qb,C5ar1,Il1b,Cfh,Colec11,Cr2,F2,Masp2,C8g,C2,Cfp,Cd81,Cd19,Rgcc,Cd55
1742	GOBP_NEGATIVE_REGULATION_OF_RESPONSE_TO_FOOD	0.0197896	0.386977	0.684725	1.62808	110	12	Spx,Cartpt,Cck,Ghsr,Npff,Nenf
3393	GOBP_CARDIAC_MUSCLE_CELL_DIFFERENTIATION	0.02002	0.389934	-0.390768	-1.46452	79	80	Cav3,Prox1,Bves,Rarb,Akap13,Actn2,Ttn,Kdm6b,Pdgfra,Edn1,Slc8a1,Hnrnpu,Adra1a,Agtr2
3474	GOBP_REGULATION_OF_VENTRICULAR_CARDIAC_MUSCLE_CELL_MEMBRANE_REPOLARIZATION	0.0200276	0.389934	-0.648866	-1.66306	86	14	Cav3
4933	GOCC_COLLAGEN_TRIMER	0.0200636	0.389934	-0.410389	-1.4887	81	66	Dcn,C1qtnf7,Col15a1,Col11a1,Col26a1,Col16a1,Col11a2,Col19a1,Col4a2,Col25a1,Ccbe1,Colec12,Col4a1,C1ql2,Col18a1,Col7a1,C1ql1,C1qtnf2,Col23a1
356	GOBP_MUSCLE_SYSTEM_PROCESS	0.0201372	0.389934	0.296173	1.28502	137	359	Myl4,Sulf1,Prok2,Dsc2,Myh1,Tnnc1,Myh3,Tcap,Mybpc3,Adra1b,Lmod3,Myh2,Tnni1,Myh8,Kcna5,Myom3,Ccn2,Glra1,Jsrp1,Spx,Htr2a,Kcnj12,Tnnt2,Myh4,Acta2,Ace2,Ptger3,Acta1,Trim63,Hspb6,Smad3,Trpc3,Tmod1,Cacna1g,Dlg1,Fgf12,Atp2b4,Tacr3,Stac2,Ghsr,Tmem38a,Fkbp1b,F2r,Anxa6,Myl9,Myl1,Scn7a,Nmur1,Myl6b,Neurog1,Gamt,Rap1gds1,Mybpc1,Sstr2,Vim,Gper1,Grk2,Chga,Myl12b,Ptafr,Sphk1,Tnnt1,Camk2g,Clcn1,Dysf,Pi16,Cacna1s,N…
1775	GOBP_ALANINE_TRANSPORT	0.020152	0.389934	0.669159	1.62576	113	13	Slc36a2,Slc38a3,Slc36a1,Slc38a2,Slc1a4,Slc6a17,Slc3a2,Slc7a8
3002	GOBP_REGULATION_OF_MUSCLE_ORGAN_DEVELOPMENT	0.020162	0.389934	0.514182	1.56199	116	34	Mef2c,Lmod3,Bmp4,Tgfb1,Jph2,Smad3,Erbb3,Neurog1,Wnt10b
3398	GOBP_MONOVALENT_INORGANIC_CATION_HOMEOSTASIS	0.0202181	0.390306	-0.338623	-1.37928	75	135	Slc9a4,Scnn1a,Agt,Avp,Slc26a4,Kcnj2,Drd2,Slc4a4,Agtr1a,Tfap2b,Il1a,Bcl2,Edn1,Slc8a1,Cln5,Slc9a2,Agtr2,Cyp4f14,Slc4a5,Lrrk2,Kcnma1,Ednrb,Slc12a5,Aqp11,Pdk4
3758	GOBP_INCLUSION_BODY_ASSEMBLY	0.0204645	0.39105	-0.594478	-1.64173	88	19	Hspa1a,Dnajb1,Bag3
664	GOBP_PHAGOCYTOSIS	0.0204937	0.39105	0.324001	1.33703	131	227	Xkr7,Ccl12,Myh2,Anxa1,Rab7b,Prtn3,Itgb2,Hck,Slc11a1,Il2rb,Rara,Fcgr3,Tnf,Tyrobp,Ncf4,Pecam1,Rab39,Fcer1g,Tafa4,Apoa2,Coro1a,Ptprc,Pparg,Limk1,Tub,Tlr4,Baiap2,Myo1c,Rhog,Sphk1,Pten,P2ry6,Dysf,Coro1c,Fcgr2b,Rab34,Brk1,Pla2g5,Il1b,Rapgef1,Ptx3,Pld4,Calr,Cd300lf,Ptk2,Was
1149	GOBP_POSITIVE_REGULATION_OF_MYOTUBE_DIFFERENTIATION	0.0205603	0.39105	-0.725288	-1.70211	90	10	Cav3,Smyd1,Mamstr,Mtor,Maml1
10465	Gemma_GSE73798_Molecular_profile_of_ketamine_in_comparison_to_memantine_and_phencyclidyne_and_other_psychotropic_drugs_[mouse_hippocampus]_timepoint_2.hours_Up	0.0206033	0.39105	0.401383	1.4563	124	88	Egr2,Fos,Car13,Egr4,Arc,Egr1,Dusp6,S100a8,Fosb,Plin4,Slc7a5,Spsb1,Nfkbia,Depp1,Xdh,Slc47a1,Pdia4,Sox11,Sult1a1
622	GOBP_CATION_TRANSPORT	0.0206039	0.39105	0.259431	1.20509	158	917	Syt6,Otop2,Slc4a11,Meltf,Ccl12,Kcnh5,Mef2c,Slc18a3,Trpm6,Cacna2d4,Kcnf1,Lcn2,Per1,Dpp10,Arc,Ntsr1,Kcnk3,Cnga4,Kcna5,Grin1,Ramp2,Ccn2,Calhm2,Jsrp1,Syt10,Slc1a5,Kcnt1,Htr2a,Kcnj12,Syt15,Ccr7,F2rl3,Slc36a2,Vamp2,Atp2c2,Atp8a1,Otop3,Tmem37,Slc12a8,Wfs1,Ace2,Vip,Cacng3,Cox4i2,Slc11a1,Jph2,Trpv6,Trpc3,Cacna1g,Dlg1,Slc7a5,Gsg1l,Fgf12,Atp2b4,Slc6a16,Atp6v1h,Asic3,Kcnh1,Nipal3,Slc9a3,Arg1,Kcnj14,Fxyd7,Fxy…
3336	GOBP_MULTI_ORGANISM_PROCESS	0.0206404	0.39105	0.26354	1.21384	155	781	Syt6,Zfp296,Prok2,Fos,Trib1,Kash5,Dkkl1,Fancd2,4930447C04Rik,Sebox,Tac2,Pcsk4,Gpr149,Bmp4,Spag4,Th,Zglp1,Tnfaip6,Ramp2,Glra1,Dmrtb1,Gjb2,Racgap1,Tle6,Catsperz,Adm,Maff,Spata32,Cntd1,Spef2,Fosb,Igfbp7,Wnt4,Vip,Adamts2,Dazl,Trpc3,Sox8,B4galnt1,Etv6,Atp2b4,Esr1,Cfap206,Tac1,Junb,Arg1,Tex14,Sox30,Rhbdd1,Ccnb2,Unc13b,Ghsr,Ucp2,Slc38a3,Spata9,Tnfaip3,Stat5b,Iqcg,Rnf151,Herc4,Tdrd1,Spata19,Adcyap1,Azin2…
629	GOBP_IRON_ION_TRANSPORT	0.0206675	0.39105	0.434396	1.48387	121	62	Meltf,Lcn2,Slc11a1,Atp6v1h,Asic3,Slc48a1,Atp6v1b2,Steap3,Rab11b,Slc40a1,Slc39a8,Atp6v1c2,Hephl1,Atp6v1c1
8082	HP_SHORT_PALM	0.0206791	0.39105	-0.379502	-1.44518	80	89	Col11a1,Gpc4,Magel2,Gpc3,Trps1,Kcnj2,Col11a2,Ccbe1,Fgfr1,Crlf1,Evc,Nog,Trip11,Fgfr2,B3glct,Cul4b,Wnt5a
9911	FAN_EMBRYONIC_CTX_ASTROCYTE_1	0.0208333	0.39105	-0.400636	-1.46832	83	71	Lrrc10b,Lgals3,Agt,Dcn,Fabp7,Rgs20,Cxcr4,Angptl1,Dio2,Cxcl14
10388	Gemma_GSE31063_Extinction_learning_timepoint_first.extinction.trial_Up	0.0208333	0.39105	0.555408	1.58986	118	26	Trib1,Dusp1,Adra1b,Ier2,Arc
3481	GOBP_REGULATION_OF_RESPONSE_TO_INTERFERON_GAMMA	0.0208587	0.39105	0.578411	1.59899	119	22	Socs3,Arg1,Pparg,Parp14,Stat1,Parp9,Socs1
650	GOBP_EXOCYTOSIS	0.0208777	0.39105	0.264972	1.2164	156	735	Syt6,Lyz1,Clnk,Rab26,Lcn2,Plg,Anxa1,Tnfaip6,Rims4,Dnase1l1,Prss12,Syt10,Htr2a,Syt15,Idh1,Prtn3,Vamp2,Serpina3n,S100a8,Itgb2,Pygl,Atp8a1,Spp2,Plaur,Hck,Sccpdh,Tbc1d10c,Rapgef4,Arhgap9,Gpr84,Retn,Lgals3bp,Tgfb1,Stx1a,Slc11a1,Serpine1,Trpv6,Qpct,Fcgr3,Cacna1g,Pirb,C3ar1,Fpr1,Tyrobp,Ctsz,Vwf,Krt1,Apaf1,Doc2a,Il1rapl1,Pecam1,Mcemp1,Syngr3,Glb1,Serping1,Arg1,Sytl1,Fcer1g,Rims3,Cnn2,Grn,Coro1a,Prkcb,Ptp…
8631	HP_WEAKNESS_OF_THE_INTRINSIC_HAND_MUSCLES	0.0209003	0.39105	-0.615588	-1.65667	90	17	Cav3,Chrna1
5727	GOMF_TROPOMYOSIN_BINDING	0.0209565	0.39105	0.693288	1.61657	116	11	Lmod3,Tnnt2,Tmod1,Tnnt1,S100a6
8037	HP_SKELETAL_MUSCLE_HYPERTROPHY	0.0209565	0.39105	-0.33002	-1.36673	77	153	Cav3,Gpr101,Popdc3,Dlk1,Gpc4,Pigw,Ryr1,Gpc3,Slc26a4,Ttn
676	GOBP_SYNCYTIUM_FORMATION	0.0210452	0.39105	-0.462737	-1.54326	88	43	Cav3,Tanc1,Nfatc2,Ehd1,Cacna1h,Cd109,Rapgef3,Nos1,Cdon,Adgrb3,Jam2,Cflar,Mymk
9965	ZHONG_PFC_C3_PROX1_CCK_POS_INTERNEURON	0.0210455	0.39105	-0.701934	-1.69572	92	11	Prox1,Calb2,Ap1s2
9580	HP_ABNORMAL_SIZE_OF_THE_CLITORIS	0.0211184	0.39105	0.44641	1.50032	124	57	Fos,Rspo1,Cdt1,Gmnn,Pex11b,Pparg,Map3k1,Wwox,Agpat2,Cavin1,Por,Ccnq,Pex10,Bscl2,Toe1,Pex19,Cdc45
3747	GOBP_RESPONSE_TO_INTERLEUKIN_4	0.0211946	0.39105	0.56762	1.59607	120	24	Cited1,Arg1,Mcm2,Coro1a,Stat5b,Parp14,Il4ra,Tuba1b,Stat6,Lef1,Cd300lf
3083	GOBP_REGULATION_OF_INFLAMMATORY_RESPONSE	0.0212246	0.39105	0.315252	1.31743	138	250	Fancd2,Ccn4,Smpdl3b,Nr1d1,Anxa1,Tnfaip6,Socs3,Ccr7,Osmr,S100a8,Hck,Ace2,Ptger3,Serpine1,Smad3,Pbk,Tnf,F12,Esr1,Krt1,Tac1,Nfkbia,Grn,Ptprc,Pparg,Ghsr,Tnfaip3,Creb3l3,Stat5b,Tlr9,Nr1d2,Pla2g2d,Cd200,Birc3,Ndfip1,Adcyap1,Tlr4,Dnase1,Nlrp3,Setd6,Nupr1,Lpcat3,Nlrp6,Gper1,Sema7a,Mapk13,Sphk1,Nlrx1,Abhd12,Zyx,Fcgr2b,Wfdc1
1629	GOBP_PANCREAS_DEVELOPMENT	0.0213333	0.39105	-0.420932	-1.49392	87	59	Prox1,Nkx6-1,Foxo1,Sox4,Fgf10,Tcf7l2,Smo,Met,Onecut1,Sox9,Rfx3,Ildr2,Bmp5,Onecut2,Pax6
2996	GOBP_DEVELOPMENTAL_CELL_GROWTH	0.0213711	0.39105	-0.309309	-1.32502	76	197	Cav3,Nkx6-1,Nrp2,Sema3e,Akap13,Fgf13,Cpne6,Cxcr4,Itga4,Fstl4,Slit3,Alcam,Dcc,Kmt2d,Sox9,Ttl,Gdf9,Aurka,Sema5a,Cxcl12,Dnm2,Disc1,Edn1,Rnd2,Epha7,Dbn1,Vcl,Adra1a,Nrp1,Eif2ak4,Postn,Agtr2,Flrt3,Syt3,Itsn2,Sema6a,Prmt2,Spg11,Abl1,Cttn,Ptprs,Plxna4,Wnt5a,Mtor,Rarg
2371	GOBP_RETINAL_METABOLIC_PROCESS	0.0213942	0.39105	0.679707	1.61615	119	12	Rpe65,Cyp1b1,Aldh1a3,Bco2,Akr1c18
7541	HP_EXAGGERATED_CUPID_S_BOW	0.0213977	0.39105	-0.678791	-1.67259	93	12	Dlk1,Gpc4,Hnrnpu,Tbck,B3glct,Nxn
7189	HP_PROTUBERANT_ABDOMEN	0.0214168	0.39105	-0.570105	-1.63104	90	22	Col11a1,Dlk1,Col11a2,Cyp2r1,Kat6a,Trip11,Bmper,Mtor,Lipa
7525	HP_SPARSE_BODY_HAIR	0.0214199	0.39105	0.486046	1.53502	123	41	Prok2,Tac2,Apcdd1,Dusp6,Wnt10a,Lamc2,Cdh3,Spry4,Tacr3
8889	HP_ZONULAR_CATARACT	0.0215336	0.39105	0.553877	1.58547	122	26	Wfs1,Crybb1,Hsf4,Recql4,Vim,Cryba4,Slc2a1,Best1,Gna11
5898	GOMF_LYSINE_N_METHYLTRANSFERASE_ACTIVITY	0.0215444	0.39105	-0.438081	-1.50877	88	51	Camkmt,Prdm16,Atpsckmt,Kmt2d,Smyd1,N6amt1,Kmt2a,Eef1akmt2,Kmt2c,Setd2,Dot1l,Setd7,Kmt2b,Antkmt,Prdm9,Ash2l,Nsd1,Nsd2
2777	GOBP_POSITIVE_REGULATION_OF_NATURAL_KILLER_CELL_MEDIATED_CYTOTOXICITY	0.0215662	0.39105	0.663878	1.61293	121	13	Lag3,Il12a,Stat5b,Cd226,Rasgrp1
3777	GOBP_BONE_MATURATION	0.0215695	0.39105	-0.606909	-1.65962	93	18	Fat4,Ryr1,Thbs3,Plxnb1,Rflnb,Dchs1
217	GOBP_TOLL_LIKE_RECEPTOR_SIGNALING_PATHWAY	0.0215793	0.39105	0.365666	1.40177	134	125	Smpdl3b,Nr1d1,Rab7b,S100a8,Itgb2,Lgmn,Esr1,Bpifb1,Nfkbia,Tlr1,Ctss,Tnfaip3,Tlr9,Birc3,Tlr4,Mapkapk3,Nlrp6,Rsad2,Map3k1,Fadd,Ctsb,Ctsk,Pik3ap1,Havcr2,Ticam1,Cd300lf,Tlr2,Pik3c3
300	GOBP_POSITIVE_REGULATION_OF_PRODUCTION_OF_MOLECULAR_MEDIATOR_OF_IMMUNE_RESPONSE	0.0215972	0.39105	0.41994	1.47345	128	72	Clnk,Sash3,Tgfb1,Slc7a5,Ptprc,H2-M3,Tlr9,Ddx21,Cd226,Tlr4,Nlrp3,Sema7a,Il4ra,Rsad2,Hk1,Nr4a3,Prkcz,Exosc3,Il1b,Ticam1,Laptm5
5538	GOMF_PHOSPHATIDYLSERINE_BINDING	0.0217205	0.39105	0.464632	1.51601	126	49	Syt6,Rpe65,Syt10,Syt15,Mark1,Jph2,Osbpl10,Anxa6,Syt4,Syt12
3395	GOBP_NEGATIVE_REGULATION_OF_CARDIAC_MUSCLE_TISSUE_GROWTH	0.021729	0.39105	-0.573933	-1.62402	92	21	Cav3,Vgll4,Gja1,Nog
8042	HP_EXERCISE_INDUCED_MYALGIA	0.021729	0.39105	-0.57373	-1.62345	92	21	Cav3,Ryr1,Pgam2,Dnm2,Pygm,Rnaseh1,Cpt2
1254	GOBP_BASIC_AMINO_ACID_TRANSPORT	0.0217776	0.39105	0.615443	1.59436	122	17	Slc11a1,Arg1,Slc7a7,Slc38a3,Slc47a1
7289	HP_HAMMERTOE	0.0218101	0.39105	0.49164	1.53466	126	38	Egr2,Myh8,Pmp22,Coa7,Chp1,Bcor,Syt2,Pdxk,Bscl2,Sigmar1,Vcp,Reep1,Mfn2
1903	GOBP_COLLAGEN_METABOLIC_PROCESS	0.0218182	0.39105	0.405142	1.45999	131	84	Scx,Col1a2,Bmp4,Adamts14,Ccn2,Prtn3,Wnt4,Adamts2,Tgfb1,Klk6,Arg1,Ctss,Pparg,Col13a1,F2r,Tmprss6,Nppc,P3h1,Col5a1,Vim,Ctsb,Ctsk
5634	GOMF_PROTEIN_SERINE_THREONINE_PHOSPHATASE_ACTIVITY	0.0218247	0.39105	0.396441	1.44588	132	91	Myh3,Dusp1,Myh8,Dusp4,Dusp6,Ppef2,Ppp2r1b,Dusp5,Cdkn3,Dusp14,Dusp12,Ppm1g,Ctdnep1,Dusp9,Pten,Dusp23,Camk2g,Cpped1,Lrrk1,Rpap2,Ppm1f,Ssu72,Mtmr4,Ppm1l
1770	GOBP_AXON_ENSHEATHMENT_IN_CENTRAL_NERVOUS_SYSTEM	0.0218656	0.39105	0.593285	1.5994	123	20	Hes5,Mobp,Sox10,Nkx6-2,Pten,Plp1,Tlr2,Ercc2,Myrf,Cntnap1
9211	HP_ABNORMAL_URINE_POTASSIUM_CONCENTRATION	0.0219197	0.39105	0.662627	1.60989	123	13	Ehhadh,Gabra3,Ctns,Cacna1s,Ndufaf6,Atp1a1
5360	GOCC_ANCHORING_JUNCTION	0.0219298	0.39105	-0.245628	-1.19236	54	715	Cav3,Dsp,Bves,Hspa1a,Zap70,Cldn22,Il16,Hspb1,Itga11,Ppl,Calb2,Eppk1,Nectin3,Itga8,Prkcd,Kit,Adgrl3,Apbb1ip,Xirp2,Pdcd6ip,Actn2,Kcnj2,Triobp,Trpc4,Sipa1l3,Snap23,Rnd1,Peak1,Fgf13,Marveld3,Frmd4b,Pdzd2,Itga4,Marveld2,Cnksr1,Dnmbp,Nexn,Lmo7,Ppp3ca,Alcam,Itgbl1,Amotl2,Niban2,Dlg5,Gja1,Fmn1,Itgb4,Lmln,Cdh20,Krt18,Cnn3,Arl14ep,Svil,Ccdc85a,Grb7,Tspan33,Pard3,Abcb4,Dnm2,Lin7c,Fat1,Cdh8,Cdh22,Pnn,Slc8a1,…
3090	GOBP_REGULATION_OF_PHAGOCYTOSIS	0.022011	0.39105	0.416756	1.47528	131	76	Ccl12,Prtn3,Hck,Slc11a1,Il2rb,Tnf,Fcer1g,Apoa2,Ptprc,Pparg,Tub,Sphk1,Pten,Dysf,Fcgr2b,Pla2g5,Il1b,Rapgef1,Ptx3,Calr,Cd300lf,Tlr2,Il15
6678	HP_PROTRUDING_EAR	0.0220312	0.39105	-0.328409	-1.36005	81	153	Chrna7,Ryr1,Mab21l1,Trps1,Ttn,Ap1s2,Ednra,Lgi4,Fgfr1,Gja1,Tfap2b,Txnl4a,Nr2f1,Blm,Kmt2d,Upf3b,Dcaf17,Dpp6,Mplkip,Rb1,Fktn,Col4a1,Bmp1,Traip,Dhx37,Crebbp,Huwe1,Plk4,Med12,Nf1,Frmd4a,B3glct,Fmr1,Pycr2,Kctd1,Dse,Speg,Sh3pxd2b
3176	GOBP_REGULATION_OF_NITRIC_OXIDE_SYNTHASE_ACTIVITY	0.0220359	0.39105	-0.473177	-1.54871	91	40	Cav3,Npr3,Cygb,Il1a,Acvr2a,Nostrin,Nod1,Dnm2,Egfr,Agtr2
6469	HP_MULTICYSTIC_KIDNEY_DYSPLASIA	0.0220493	0.39105	-0.362503	-1.40689	84	100	Gpc4,Gpc3,Hdac8,Frem2,Bbs12,Mctp2,Pign,Kmt2a,Pex12,Cspp1,Zeb2,Sall1,Lztfl1,Mkks,Bbs7,Lama3,Ttc8,B3glct,Myh11,Cc2d2a,Nxn,Grip1,Fli1,Ift27,Spop,Mylk,Pex6
3914	GOBP_GLOMERULAR_MESANGIUM_DEVELOPMENT	0.0220926	0.39105	0.650014	1.60762	124	14	Bmp4,Egr1,Foxc2,Acta2,Pdgfb,Il6ra,Bmp7
2184	GOBP_HOMOLOGOUS_RECOMBINATION	0.0220928	0.39105	0.46666	1.51141	128	47	Fancd2,4930447C04Rik,Cenps,Ankrd31,Cntd1,Slx4,Rad51ap1,Rad51,Rad54b,Psmc3ip,Rad50,Mus81
2995	GOBP_POST_EMBRYONIC_ANIMAL_ORGAN_DEVELOPMENT	0.0220944	0.39105	-0.65987	-1.65438	95	13	Klf4,Mfap2,Bcl11b,Myo1e,Bcl2l11
9318	HP_ABNORMAL_T_CELL_SUBSET_DISTRIBUTION	0.0221154	0.39105	-0.480735	-1.54487	91	37	Zap70,Prkcd,Lepr,Fas,Magt1,Blm,Ap3b1,Il2rg,Dclre1c,Lck,Myc
2400	GOBP_ACTIVATION_OF_JANUS_KINASE_ACTIVITY	0.0221419	0.39105	-0.71851	-1.6862	97	10	Agt,Prlr,Ghr
811	GOBP_MUSCLE_ORGAN_DEVELOPMENT	0.0222155	0.391696	0.311845	1.31001	145	265	Vgll2,Egr2,Fos,Tnnc1,Myh3,Chodl,Mef2c,Scx,Tcap,Klhl40,Mybpc3,Lmod3,Bmp4,Egr1,Foxc2,Tnnt2,Alx4,Mef2d,Maff,Acta1,Tll2,Cntfr,Tgfb1,Jph2,Smad3,Sox8,Disp1,Unc45b,Tcf15,Asb2,Dll4,Erbb3,Mapk12,Nr1d2,Bin3,Id3,Myl6b,Neurog1,Lemd2,Sox11,Hivep3,Coprs,Wnt10b,Itgb1bp2,Nupr1,Cavin4,Pou6f1
2487	GOBP_REGULATION_OF_RNA_SPLICING	0.0224309	0.394836	-0.345028	-1.37884	85	118	Hspa1a,Rbm12b1,Rbm15,Rbm3,Khdrbs2,Snrnp70,Rbm12b2,Mettl4,Prx,Rest,Tia1,Hnrnpu,Mettl16,Ddx17,Tra2a,Nova1,Rbmx,Fmr1,Srsf10,Hnrnpa2b1,Zc3h10,Clk4,Polr2a,Fxr1,Sap18,Zfp326,Sfswap,Srsf9,Mbnl2,Cdk12,Clk1,Celf2,Rbm39
6260	GOMF_1_PHOSPHATIDYLINOSITOL_3_KINASE_REGULATOR_ACTIVITY	0.0226069	0.396151	0.635126	1.59984	127	15	Cish,Cckbr,Socs3,Pik3r5,Pik3r6,Socs1
7688	HP_CELIAC_DISEASE	0.022679	0.396151	0.608738	1.5959	127	18	Satb2,Il12a,Il12rb1,Stat5b,Gpr35,Stat3,Mmel1,Odc1,Ivns1abp
8626	HP_INTRINSIC_HAND_MUSCLE_ATROPHY	0.0227635	0.396151	-0.673895	-1.66052	99	12	Cav3,Ryr1
3213	GOBP_CHAPERONE_MEDIATED_PROTEIN_COMPLEX_ASSEMBLY	0.0227639	0.396151	-0.589794	-1.62879	98	19	Hspa1a,Bbs12,Hopx,Mkks,Psmg1
7131	HP_PLAGIOCEPHALY	0.0227738	0.396151	-0.37236	-1.42383	88	91	Zbtb20,Col11a1,Dlk1,Pigw,Col11a2,Ppp3ca,Ermard,Pigv,Fktn,Phf21a,Mn1,Arid1b,Kat6a,Dhx37,Kmt2c,Twist1,Pkdcc,Nfix,Fgfr2,Med12
7809	HP_HYPOKALEMIA	0.02283	0.396151	-0.449228	-1.51085	95	45	Cav3,Scnn1a,Kcnj2,Kcnj5
2492	GOBP_REGULATION_OF_MUSCLE_ADAPTATION	0.0228345	0.396151	-0.396585	-1.45826	91	72	Cav3,Agt,Klf4,Foxo1,Ppp3ca,Lmcd1,Pde9a,Edn1,Ppargc1a,Prkca,Adra1a,Rps6kb1,P2rx4,Foxo3,Cdk9,Notch1,Mtor,Casq1,Mymk,Camk2b
8896	HP_ABNORMAL_RENAL_PELVIS_MORPHOLOGY	0.0228385	0.396151	-0.31939	-1.35011	83	178	Dlk1,Chd7,Sema3e,Gpc4,Pigw,Gpc3,Gli3,Sox4,Prdm16,Ppp3ca,Pign,Ccbe1,Fgfr1,Itgb4,Pigv,Kmt2d,Sox9,Ctla4,Arid1b,Kat6a,Srcap,Pex12,Setd2,Plec,Zeb2,Nfia,Tbck,Crebbp,Fgfr2,Mkks,Lama3,Nf1,B3glct,Wnt5a,Kctd1,Dse,Cpt2
2001	GOBP_REGULATION_OF_TOLL_LIKE_RECEPTOR_SIGNALING_PATHWAY	0.0228426	0.396151	0.433145	1.47433	134	61	Smpdl3b,Nr1d1,Rab7b,Esr1,Bpifb1,Tlr1,Tnfaip3,Tlr9,Birc3,Tlr4,Nlrp6,Rsad2
6559	HP_ORAL_ULCER	0.0229342	0.397085	0.551342	1.57822	130	26	Stat4,Il12a,Dnajc21,Ptprc,Tnfaip3,Tlr4,Spp1,Erap1
5652	GOMF_SCAVENGER_RECEPTOR_ACTIVITY	0.0230082	0.397085	0.503507	1.54105	133	35	Cd163,Ackr2,Prss12,Lgals3bp,Ackr3,Loxl2,Ssc4d,Tmprss5,Cxcl16,Scara3
8457	HP_LOWER_LIMB_MUSCLE_WEAKNESS	0.0230258	0.397085	0.381561	1.42619	141	106	Hspb3,Slc18a3,Tcap,Hspb8,Pmp22,Gne,Col13a1,Aldh18a1,Gabra3,Afg3l2,Mypn,Flnc,Plp1,Hk1,Dysf,Cacna1s,Extl3,L1cam,Piezo2,Smarce1,Pdgfb,Syt2,Bscl2,Tert,Lmna,Spg7,Hadhb,Capn1,Nefh,Slc5a7,Reep1,Mapt,Mfn2,Sord
3198	GOBP_CHAPERONE_COFACTOR_DEPENDENT_PROTEIN_REFOLDING	0.0230715	0.397085	-0.527989	-1.60261	98	28	Hspa1a,Dnajb1,Cd74,Sdf2l1,Hspa2,Hspe1,Dnajb14,Tor1b,Tor1a
10153	Johnson_2016_Coexpression_Hippocampus_Human_M9	0.0231059	0.397085	-0.326356	-1.35155	85	153	Zbtb20,Gli3,Taf15,Banp,Rhobtb3,Ptpre,Srgap1,Zbtb40,Eif2ak2,Bbx,Foxred2,Frmd6,Zfp641,Kctd12,Fkbp14,Frat2,Add3,Rnf170,Nfia,Exph5,Atxn3,Foxo3,Limch1,Galk2,Asxl2,Pdpr,Rab3ip,Rorb,Slc38a1,Ikzf4,Vps13b,Zbtb43,Ank3,Tmem108,Gatad2b,Zc3h4,Aldh6a1,Ago2,Rabgap1,Spop,Sfmbt2,Pura
7337	HP_ABNORMAL_EOSINOPHIL_MORPHOLOGY	0.0231836	0.397085	-0.474239	-1.54167	96	39	Zap70,Chd7,Prkcd,Kit,Fas,Pdgfra,Bcl11b,Il2rg,Dclre1c
5680	GOMF_STRUCTURAL_MOLECULE_ACTIVITY	0.0231845	0.397085	-0.2609	-1.22842	67	473	Dsp,Bves,Thsd4,Dcn,Col15a1,Cldn22,Col11a1,Umodl1,Ppl,Eppk1,Ctbp2,Actn2,Mfap4,Cryga,Ttn,Mfap2,Thbs3,Sptb,Tectb,Krt12,Rps15a,Col16a1,Nid2,Col11a2,Col19a1,Col4a2,Crocc,Nup93,Nexn,Tnxb,Aspn,Col25a1,Mfap5,Krt18,Tubb2b,Chadl,Upf3b,Hapln1,Fbln2,Col4a1,Lad1,Rps6,Col18a1,Pnn,Epb41,Col7a1,Mrps6,Sparc,Isca2,Jag1,Numa1,Ank1,Erbin,Vcl,Add3,Mrps12,Tuba1c,Lama4,Mrpl15,Epb41l3,Postn,Col23a1,Matn2,Rps16,Plec,Tubd…
7677	HP_GASTROINTESTINAL_DYSMOTILITY	0.0231967	0.397085	0.444497	1.4846	136	55	Wfs1,Acta2,Tgfb1,Fcgr3,Sox10,Tango2,Brca1,Cavin1,Gla,Stat3,Cpox,Aaas,Gucy2c,Ivns1abp,Polg,Kras,Slc6a8,Palb2,Hmbs,Ids,Dmpk,Mdm2,Brca2
3743	GOBP_REGULATION_OF_LEUKOCYTE_PROLIFERATION	0.0232779	0.39783	0.335404	1.34722	146	179	Cd1d1,Mef2c,Bmp4,Anxa1,Sash3,Tnfsf13b,Cd22,Lgals9,Il12a,Il12rb1,Prkcq,Tnfrsf13c,Cd86,Dlg1,Tyrobp,Tac1,Arg1,Coro1a,Ptprc,Gal,Tnfaip3,Tnfrsf13b,Stat5b,H2-M3,Tlr9,Pla2g2d,Ndfip1,Tlr4,Glmn,Casp3,Sox11,Vtcn1,Ikzf3,Gpr183,Fadd,Selenok,Fcgr2b,Sos1,Scrib,Il1b,Lgals7,Slc39a10,Pla2g2f,Csf1r,Gpam,Havcr2
4823	GOBP_REGULATION_OF_CARDIAC_MUSCLE_CELL_DIFFERENTIATION	0.0233298	0.398074	0.647949	1.60251	131	14	Mef2c,Bmp4,Tgfb1,Fzd7
3884	GOBP_REGULATION_OF_PODOSOME_ASSEMBLY	0.0234641	0.399275	0.687905	1.60402	130	11	Hck,Tnf,Fscn1,Lcp1,Msn
9177	HP_BRONCHITIS	0.0235407	0.399275	-0.440139	-1.49138	97	47	Scnn1a,Prkcd,Tap2,Magt1,Crlf1,Blm,Gas8,H2-Ab1,Spag1,Nos1,H2-Aa,Egfr,Il2rg
9066	HP_ABNORMALITY_OF_THE_PARATHYROID_MORPHOLOGY	0.0235511	0.399275	-0.580482	-1.62806	101	20	Kl,Chd7,Sema3e,Cdkn1a,Cdkn1b,Ret
9181	HP_ABNORMAL_BLOOD_GAS_LEVEL	0.0235511	0.399275	-0.57953	-1.62539	101	20	Csf2rb2,Ryr1,Sftpc,Ascl1,Ret
868	GOBP_POSITIVE_REGULATION_OF_CELL_POPULATION_PROLIFERATION	0.0236252	0.399447	0.264897	1.21373	176	718	Dct,Fgfbp1,Cd1d1,Prok2,Acer2,Cckbr,Mef2c,Six2,Ccn4,Nr4a1,Scx,Dpp4,Tox,Chp2,Egr4,Bmp4,Anxa1,Sash3,Kcna5,Ccn2,Tnfsf13b,Egr1,Fgf1,Htr2a,Prtn3,Adm,Osmr,Vipr1,Mef2d,Sfrp2,Hck,Cited1,Insm1,Vip,Il12a,Hes5,Cntfr,Tgfb1,Il12rb1,Dlx5,Prkcq,Hyal1,Rara,Tnfrsf13c,Sox8,Tnf,Cd86,Lgmn,Lamc2,Dlg1,Cdh3,Esr1,Mab21l2,Tac1,Arrb1,Hsf4,Cdh13,Arg1,Pdgfc,Cck,Grn,Coro1a,Ptprc,Ldlrap1,Tspo,Ghsr,Dll4,Sox10,Erbb3,Tnfaip3,Hpn,…
3223	GOBP_NEGATIVE_REGULATION_OF_STRIATED_MUSCLE_CELL_DIFFERENTIATION	0.0236368	0.399447	-0.526125	-1.61014	100	29	Cav3
1974	GOBP_REGULATION_OF_CELL_ADHESION_MEDIATED_BY_INTEGRIN	0.0237195	0.399998	0.486975	1.52546	137	39	Acer2,Dpp4,Cyp1b1,Foxc2,Sfrp2,Lpxn,Serpine1,Epha2,Skap1
3232	GOBP_CARTILAGE_DEVELOPMENT	0.023745	0.399998	0.348386	1.37467	148	155	Sulf1,Bmp3,Mef2c,Six2,Ccn4,Scx,Cytl1,Bmp4,Satb2,Ccn2,Bgn,Bmp8a,Mef2d,Sfrp2,Wnt9a,Hes5,Tgfb1,Smad3,Loxl2,Hyal1,Cd44,Anxa6,Mgp,Nppc,Wnt10b,Col2a1,Mustn1,Tgfbi,Wnt5b,Chrdl2,Zmpste24,Bmp7,Osr1,Acvrl1,Runx1,Bmp6,Smad1,Cer1,Bpnt2,Ihh,Gnas
4780	GOBP_REGULATION_OF_REPRODUCTIVE_PROCESS	0.0239831	0.403154	0.372907	1.40985	147	116	Sulf1,Dusp1,Gpr149,Bmp4,Sema3a,Glra1,Ankrd31,Wnt4,Vip,Retn,Esr1,Cfap206,Tacr3,Fzr1,Rad51ap1,Nppc,Ptgdr2,Fbxo5,Nupr1,Cdc25b,Ptafr,Plb1,Piwil2,Prdx4,Fbxo43,Nodal,Gpr3,Sfrp1,Calr,Bmp7
5318	GOCC_NEURON_SPINE	0.0240086	0.403154	-0.323058	-1.34888	88	162	Shisa6,Dock10,Itga8,Cttnbp2,Dnajb1,Actn2,Kcnj2,Palmd,Grin2a,Hpca,Drd2,Gria1,Shank1,Ppp3ca,Calb1,Cnn3,Zfp804a,Dnm2,Nos1,Slc8a1,Fbxo2,Kcna4,Anks1b,Cpeb4,Strn,P2rx4,Tenm2,Tanc2,Dgki,Cttn,Atp2b1,Ngfr,Fmr1,Itsn1,Lrrc4,Stx4a,P2rx3,Cryab,Cnih2,Lama2,Ppfia2,Ophn1,Fxr1,Abhd17c,Rac1,Kcnc3
224	GOBP_IMMUNE_EFFECTOR_PROCESS	0.0241105	0.4037	0.258029	1.19608	184	884	Cd1d1,Bcl3,Lyz1,Clnk,Nfkbid,Myh2,Lcn2,Lag3,Anxa1,Sash3,Tnfaip6,Dnase1l1,Cd22,Nt5c3,Isg20,Idh1,Prtn3,Vamp2,Serpina3n,S100a8,Itgb2,Pygl,Atp8a1,Plaur,Hck,Tbc1d10c,Arhgap9,Gpr84,Il12a,Retn,C1qc,Tgfb1,Il12rb1,Slc11a1,Qpct,Rara,Fcgr3,Sin3a,Tnf,Pirb,Cd86,C3ar1,Fpr1,Slc7a5,Tyrobp,Ctsz,Krt1,Apaf1,Pecam1,Mcemp1,Rnasel,Glb1,Serping1,Arg1,Fcer1g,Ddx60,Rnf19b,Ifit2,Tkfc,Cnn2,Apoa2,Grn,Coro1a,Ptprc,C1qa,Ctss,L…
10467	Gemma_GSE73798_Molecular_profile_of_ketamine_in_comparison_to_memantine_and_phencyclidyne_and_other_psychotropic_drugs_[mouse_hippocampus]_treatment_5.mg.kg_phencyclidine_Up	0.0241174	0.4037	0.580707	1.58713	137	21	Dusp1,Per1,Plin4,Nfkbia,Sult1a1,Pnpla2,Mfsd2a,Pim3,Slc2a1,Sh3d21
3895	GOBP_ADENYLATE_CYCLASE_ACTIVATING_ADRENERGIC_RECEPTOR_SIGNALING_PATHWAY	0.0242991	0.404705	-0.569938	-1.61272	103	21	Gpr101,Drd5,Akap13,Drd2
4674	GOBP_BETA_CATENIN_TCF_COMPLEX_ASSEMBLY	0.0243389	0.404705	-0.52276	-1.59984	103	29	Tcf7l2,Tle1,Kmt2d,Sox9,Tcf7l1,Hdac1,Dact1,Tle2,Axin2,Crebbp,Myc,Ash2l
5866	GOMF_SOLUTE_CATION_ANTIPORTER_ACTIVITY	0.0243389	0.404705	-0.523777	-1.60295	103	29	Slc9a4,Slc24a5,Slc24a3,Slc22a4,Slc8a1,Slc9a2
7362	HP_DEHYDRATION	0.0243902	0.404705	-0.394282	-1.44543	98	70	Lct,Car12,Scnn1a,Nr3c2,Gck,Aloxe3,Itgb4,Cdkn1a,Zfp57,Cdkn1b,Plagl1,Egfr,Plec,Lama3,Mmaa,Myo5b,Mmut,Acsf3,Tgm1,Mcee
3694	GOBP_ACTIN_MEDIATED_CELL_CONTRACTION	0.0244061	0.404705	0.384341	1.42279	149	99	Myl4,Dsc2,Tnnc1,Myh3,Tcap,Mybpc3,Myh2,Tnni1,Myh8,Kcna5,Tnnt2,Myh4,Acta1,Tmod1,Cacna1g,Dlg1,Fgf12
314	GOBP_POSITIVE_REGULATION_OF_CYTOKINE_PRODUCTION_INVOLVED_IN_IMMUNE_RESPONSE	0.024407	0.404705	0.486198	1.52302	141	39	Clnk,Sash3,Slc7a5,H2-M3,Ddx21,Cd226,Tlr4,Nlrp3,Sema7a,Rsad2,Hk1,Nr4a3,Prkcz,Il1b,Ticam1,Laptm5
7215	HP_LARYNGOMALACIA	0.0244493	0.404772	-0.432218	-1.48858	100	51	Dlk1,Rreb1,Chd7,Sema3e,Sox4,Sox9,Kat6a,Galc,Pkdcc,Kcnma1,Nfix,Crebbp,Fgfr2
9286	HP_CONSTITUTIONAL_SYMPTOM	0.0244915	0.404837	-0.241323	-1.18099	58	792	Cav3,Gpr101,Dsp,Slco2a1,Kl,Scnn1a,Ttr,Bves,Prdm5,Lpl,Hpdl,Col11a1,Rreb1,Ryr1,Tgfb2,Cyp7b1,Prkcd,Gpc3,Kit,Trps1,Arhgef6,Slc18a2,Slc26a4,Kcnj2,Ttn,Hps1,Sptb,Taf15,Nabp1,Nags,Sox2,Pgam2,Psmb9,Cacna1h,Col11a2,Gck,Pde11a,Tnxb,Pon3,Kcnj5,Aspn,Abca1,Mfap5,Smo,Aloxe3,Zfp469,Fas,Nexmif,Fgfr1,Crlf1,Scn9a,Met,Cdkn1a,Dcc,Tlr3,Slc22a4,Svil,Upf3b,Cyp2r1,Eif2ak2,Dpp6,Abcb4,Rb1,Fktn,Cdkn1b,H2-Ab1,Gata2,Ctla4,Pdg…
2516	GOBP_NOSE_DEVELOPMENT	0.0246317	0.406173	-0.637216	-1.6332	106	14	Prox1,Chd7,Gli3,Ascl1,Gng8,Rdh10
7909	HP_BREAST_HYPOPLASIA	0.0246491	0.406173	0.4888	1.51913	143	37	Prok2,Cdt1,Tac2,Sema3a,Dusp6,Esr1,Spry4,Tacr3,Sox10
320	GOBP_REGULATION_OF_MYELOID_LEUKOCYTE_DIFFERENTIATION	0.0247239	0.406609	0.395967	1.43665	149	88	Fos,Trib1,Cartpt,C1qc,Tgfb1,Rara,Tnf,Pirb,Tyrobp,Mafb,Ndfip1,Tlr4,Fadd,Hcls1,Ceacam2,Prxl2a,Sfrp1,Lef1,Fbxw7,Runx1,Tcta,Tfe3,Hax1,Gnas,Fstl3,Csf1,Zfpm1
8791	HP_APLASIA_HYPOPLASIA_OF_THE_THYMUS	0.0247525	0.406609	-0.517106	-1.59227	104	30	Rreb1,Chd7,Sema3e,Rorc
2365	GOBP_NEURON_MATURATION	0.0248286	0.407227	-0.456182	-1.52139	104	43	Myoc,Nr4a2,Rnd1,Lgi4,Rb1,Bcl2,Ret,Cln5,C1ql1,Tbx6,Adgrb3,Lrrk2,Ednrb
9458	HP_CARDIAC_CONDUCTION_ABNORMALITY	0.0249745	0.408495	-0.36601	-1.40537	97	93	Scnn1a,Ttr,Bves,Gpc4,Gpc3,Actn2,Kcnj2,Ttn,Kcnj5,Gja1,Tll1,Scn3b,Plec,Crebbp,Slc25a20,Mmp2,Gja5,Rnaseh1,Cpt2,Kcnq1
7827	HP_LUMBAR_HYPERLORDOSIS	0.0249831	0.408495	0.426701	1.46277	147	63	Satb2,Bgn,Acta1,Mybpc1,Mypn,Bcor,Col2a1,Naa10,Extl3,Lmx1b,Alx3,Pomgnt1,Piezo2,Sgcg,Pomt1,Herc1,Ihh,Dym,Fkrp,Vcp,Mfn2
8207	HP_ELEVATED_DIASTOLIC_BLOOD_PRESSURE	0.0250791	0.408918	-0.714177	-1.67603	110	10	Agt,Agtr1a,Ptgis
2251	GOBP_COLLAGEN_ACTIVATED_SIGNALING_PATHWAY	0.0250863	0.408918	-0.650224	-1.6302	108	13	Itga11,Col4a2,Ubash3b,Col4a1
10464	Gemma_GSE73798_Molecular_profile_of_ketamine_in_comparison_to_memantine_and_phencyclidyne_and_other_psychotropic_drugs_[mouse_hippocampus]_timepoint_2.hours_Down	0.025166	0.409587	0.579409	1.58358	143	21	Ciart,Dbp,Ifitm1,Nr1d1,Cryl1,Oscp1,Rab34,Usp2,Lmna
8635	HP_FOOT_DORSIFLEXOR_WEAKNESS	0.0252799	0.409792	0.425979	1.46295	148	64	Egr2,Tcap,Lmod3,Acta1,Pmp22,Gne,Coa7,Aldh18a1,Pnpla2,Ighmbp2,Flnc,Dysf,Sqstm1,Tbce,Mcm3ap,Bscl2,Gjb1,Lmna,Orai1,Atp1a1,Mars1,Sigmar1,Vcp,Polg,Mfn2
10488	Gemma_GSE23182_Systemic_inflammation_modulates_Fc_receptor_expression_on_microglia_in_chronic_neurodegeneration_Treatment_lipopolysaccharide_Up	0.0252884	0.409792	0.336946	1.34897	159	173	D7Ertd443e,Ifitm1,Lcn2,Arl4d,S100a11,Cyp1b1,Ms4a6d,Ctla2a,Igfbp7,Plin4,Emilin2,Fcgr3,Gpr146,Ggta1,Tspan4,C1qa,Tspo,Ucp2,Xdh,Arrdc2,Eif1a,Hsd3b7,Pglyrp1,Csf2rb,Sgk3,Ms4a6c,Sult1a1,Rcan1,Pnpla2,Bst2,P2ry6,Mfsd2a,Por,Ccr5,Fcgr2b,Stra6,Endod1,Herc6,Anxa2,Cdh19,C1qb,Vasn,C5ar1
8582	HP_VERTEBRAL_HYPOPLASIA	0.0253283	0.409792	-0.55103	-1.59625	107	23	Col11a1,Sox2,Sox9,Fuz,Cspp1,Slc35d1,Notch2,Lbr,Vangl1
10237	MCCLUNG_COCAINE_REWARD_5D	0.0253336	0.409792	0.423001	1.45867	149	65	Tbr1,Ccn2,Vamp2,Sh3gl3,Znrf1,Cck,Gadd45a,Fscn1,Sox10,Baiap2,Dlg4,Ptpn5,Tspan7,Tubb4a,Mapre3,Sec14l1,Per2,Fbxw7,Gria4,Mtmr9,Mark2,Top2a,Adora1,Stx1b,Adora2a,Jup
10180	Park_2011_Coexpression_Hippocampus_Mouse_yellow	0.0254191	0.409883	0.273068	1.23019	184	574	Oas1c,Slc4a11,Greb1,Tmem40,Dkkl1,Xkr7,Six2,D7Ertd443e,Nphs2,Spag4,Arl4d,Rgs9bp,Doc2g,Naip2,Tmem45a,1700001O22Rik,Ccr7,Slc36a2,Vipr1,Mef2d,Wif1,Plaur,Cobl,Ptger3,Wnt9a,Retn,Sgsh,9130008F23Rik,Trpv6,Il2rb,Akap14,Tlr13,Cacna1g,Tnf,Fgf12,Ifrd2,Spsb1,Col12a1,Ankrd9,Ppp2r1b,Spry4,Recql4,Slc7a7,Cnn2,Relt,Ninj1,Fbxl21,Ghsr,Ucp2,Slc47a1,Pcp2,Tub,Zfp346,Ndc80,Vash2,B3gnt8,Ap1s3,Tubb5,AU021092,Crhr1,Sorcs1,…
1731	GOBP_POSITIVE_REGULATION_OF_INSULIN_SECRETION	0.0254528	0.409883	-0.411801	-1.46466	103	60	Doc2b,Nkx6-1,Sox4,Tcf7l2,Gck,Irs2,Gja1,Cd38,Gpld1,Ghrl,Tardbp,C2cd2l,Stx4a,Prkce,Mcu,Gpr68,Rac1
6598	HP_GINGIVITIS	0.0254732	0.409883	0.594672	1.58332	143	19	Plg,Itgb2,Ncf4,Col3a1,Stat3
10132	Johnson_2016_Coexpression_Hippocampus_Human_M11	0.0255224	0.409883	0.359703	1.38287	159	128	Ephb6,Neurod2,Strn4,Ppp1r3f,Tango2,Psmd1,Slc6a17,Plxna1,Rusc2,Abhd12,Fbxo31,Thop1,Slitrk1,Spag7,Srm,Mapre3,Vps4a,Usp5,Uba1,Rps6kl1,Arhgdia,Nrxn2,Mapt,Fam131b,Stoml1,Narf,Apmap,Nagpa,Exoc7,Pip5k1c,Nudcd3,Fam219a,Wrnip1,Cs,Atg9a,Ap2a1,Tef,Hyou1,Pex14,Prr7,Tollip,Mfsd12,Ttc3,Cd99l2,Grik5,Arpc1a,Rhbdd2,Mboat7,Med24,Pnpla6
390	GOBP_CARDIAC_VENTRICLE_MORPHOGENESIS	0.0255412	0.409883	-0.424729	-1.47975	104	54	Dsp,Prox1,Col11a1,Npy2r,Chd7,Tgfb2,Sox4
5932	GOMF_OXIDOREDUCTASE_ACTIVITY_ACTING_ON_PEROXIDE_AS_ACCEPTOR	0.0255838	0.409883	0.497874	1.52381	148	35	Ipcef1,Prdx1,Mgst3,Pxdn,Sesn1,Txndc17,Prdx4,Lpo,Ptgs1,Gpx1,Gpx7,Prdx3,Duox1,Cat,Ptgs2,Gpx3,Sesn3
10486	Gemma_GSE23182_Systemic_inflammation_modulates_Fc_receptor_expression_on_microglia_in_chronic_neurodegeneration_disease_prion.disease_Up	0.0256104	0.409883	0.261714	1.20211	192	741	Lyz1,Plscr2,Hspb8,Lag3,Cd52,Sash3,Adgre1,S100a11,Rab7b,Cd72,Tnfsf13b,Ms4a6d,Naglu,Cd22,Naip2,Lpcat2,Slc1a5,Milr1,Serpina3n,Itgb2,Hck,Cd300lb,Aspg,Lgals9,C1qc,Lpxn,Bco2,Hspb6,Lgals3bp,Tgfb1,Slc11a1,Pmp22,Amz1,Paox,Srgn,Fcgr3,Tlr13,Cd86,Lgmn,C3ar1,Tyrobp,Ncf4,Ctsz,Trim47,S100a10,Cd300c2,Glb1,Tlr1,Fcer1g,Ehd4,Ggta1,Prdx1,Slc7a7,Grn,Tspan4,Ptprc,Tbxas1,C1qa,Tspo,Mylip,Ctss,Ucp2,Mafb,Cd44,Tnfrsf13b,Sl…
269	GOBP_ACUTE_INFLAMMATORY_RESPONSE	0.0257827	0.412004	0.413871	1.45216	153	72	Cd163,Ccr7,Osmr,Serpina3n,S100a8,Ptger3,Tnf,F12,Tac1,Pparg,Creb3l3,Pla2g2d,Serpina3c,Adcyap1,Dnase1,Nlrp3,Nupr1,Npff
8058	HP_MUSCLE_ABNORMALITY_RELATED_TO_MITOCHONDRIAL_DYSFUNCTION	0.0258474	0.412004	-0.42014	-1.47235	105	56	Cav3,Ndufa1,Ndufa11,Nubpl,Ndufs7,Slc25a10,Ndufa6,Fars2,Cox6b1,Cox6a2,Ndufb3
391	GOBP_CARDIAC_ATRIUM_MORPHOGENESIS	0.0258884	0.412004	-0.561433	-1.60623	109	22	Prox1,Tgfb2,Sox4,Smo,Nog,Wnt5a,Notch1,Notch2
10375	Gemma_GSE50423_Contextual_fear_conditioning_in_the_mouse_hippocampus_timepoint_24.h_Up	0.0258987	0.412004	-0.247187	-1.19286	66	653	Scnn1a,Doc2b,Hspb1,Fam163a,Fabp7,Phkg1,Gm266,Rab30,Rgs20,Slc27a2,Nckap5,Cpne8,Npas3,Kcnj2,Gabra2,Gldc,Zcchc7,Mgat5,Hps1,Mtss1,Pabpc4,Agl,Lgi4,Bbs12,Camkmt,Cmbl,Plce1,Slc22a21,Srgap1,Tead1,2610524H06Rik,Sat1,Fam83h,Kcnv1,Sdf2l1,Gfpt2,Chordc1,Bach2,Blm,AI593442,Tlr3,Zbtb40,Ssh3,Invs,Cyp2r1,Tmem53,Tspan33,Hdac9,Pced1b,Galntl6,Mccc2,Pakap,Gm4924,Acr,Zfp804a,Cxcl12,Sat2,Dnm2,Mtx3,Zfp867,Asb11,Bloc1s5,…
562	GOBP_CELLULAR_MODIFIED_AMINO_ACID_METABOLIC_PROCESS	0.0260342	0.413167	0.345755	1.36043	162	152	Dio3,Serinc2,Idh1,Pemt,Ggt6,Pla1a,Dmgdh,Bhmt2,Chac1,Gstt2,Slc5a5,Osbpl10,Hpn,Pla2g2d,Clic1,Serinc3,Clic3,Gamt,Lpcat3,Clic5,Slc25a32,Ctns,Mfsd2a,Abhd12,Ckb,Nfe2l2,Ctsk,Mthfd2,Gstm2,Hagh,Pla2g5,Pla2g2f,Mthfd2l,Ckmt1,Aldh1l1,Abhd16a,Dhfr,Slc16a2,Slc5a6,Gpx1,Cndp2,Eef1g,Slc19a1,Mthfd1l,Tg,Gart,Duox1,Slc6a8,Gclm,Folr2,Pla2g3,Shmt2,Mmachc,Pla2g4e,Crat,Plscr1,Pank2
2220	GOBP_PHOSPHATIDYLSERINE_ACYL_CHAIN_REMODELING	0.02605	0.413167	0.614523	1.56901	146	16	Pla1a,Osbpl10,Pla2g2d,Lpcat3,Pla2g5,Pla2g2f
3752	GOBP_INTERLEUKIN_35_MEDIATED_SIGNALING_PATHWAY	0.0263299	0.414566	0.683211	1.59307	146	11	Stat4,Il12a,Stat1,Stat3
3788	GOBP_RESPONSE_TO_PARATHYROID_HORMONE	0.0263299	0.414566	0.682936	1.59243	146	11	Mef2c,Sost,Cited1,Wnt10b
9909	FAN_EMBRYONIC_CTX_IN_1_INTERNEURON	0.0263299	0.414566	0.683094	1.5928	146	11	Fos,Pdzrn4,Arl4d,Brinp2
412	GOBP_EPITHELIAL_CELL_MORPHOGENESIS	0.0263342	0.414566	-0.521278	-1.58225	112	28	Col15a1,Sipa1l3,Ccdc88c,Met,Col18a1,Ar,Epb41l5,Bcl11b,Plod3,Spint2
886	GOBP_REGULATION_OF_SMOOTHENED_SIGNALING_PATHWAY	0.0263616	0.414566	-0.389789	-1.43697	105	73	Gpc3,Gli3,Fgf10,Smo,Gpr161,Dlg5,Rfx4,Kctd6,Gas8,Evc,Rb1,Otx2,C2cd3,Gas1,Fuz,Gpr37l1,Tubd1,Crebbp,Fgfr2,Glis2
3997	GOBP_MEMBRANE_DEPOLARIZATION_DURING_ACTION_POTENTIAL	0.0264034	0.414566	-0.498821	-1.56195	110	33	Cav3,Kcnj2,Cacna1h,Scn9a,Scn3b,Slc8a1,Scn3a
402	GOBP_ATRIAL_SEPTUM_DEVELOPMENT	0.0264125	0.414566	-0.605923	-1.63066	114	17	Tgfb2,Sox4,Wnt11,Smo,Gja5,Wnt5a,Notch2,Nsd2
4256	GOBP_REGULATION_OF_ACTOMYOSIN_STRUCTURE_ORGANIZATION	0.0266295	0.417353	-0.374099	-1.4194	104	87	Cav3,Prox1,Arhgap6,Myoc,Akap13,Wnt11,Met,Edn1,Serpinf2,Rapgef3,Rhoc,Nrp1,Arhgap28,Arhgef5,Mkks,Sdc4,Abl1,Limch1,Mtor,Mylk3,Itgb1bp1
345	GOBP_POSITIVE_REGULATION_OF_MYELOID_LEUKOCYTE_MEDIATED_IMMUNITY	0.026669	0.417354	0.627302	1.58013	150	15	Itgb2,Tyrobp,Arg1,Ddx21,Ptafr,Ticam1
3509	GOBP_REGULATION_OF_HEART_GROWTH	0.0267575	0.417942	-0.422366	-1.47152	109	54	Cav3,Prox1,Pim1,Vgll4,Gja1,Edn1,Nog,Fgfr2,Kcnk2,Bmpr1a,Notch1,Mtor
6142	GOMF_ACTIVATING_TRANSCRIPTION_FACTOR_BINDING	0.0268069	0.417942	0.423643	1.45493	157	64	Egr2,Fos,Mef2c,Bhlhe40,Mef2d,Smad3,Sin3a,Pparg,Smad2
6549	HP_ABNORMALITY_OF_THE_OVARY	0.026854	0.417942	0.324081	1.31889	171	199	Prok2,Fos,Tac2,Plg,Bmp4,Dusp6,Wnt10a,Idh1,Wnt4,Sox3,Cdh1,B4galnt1,Esr1,Ptch2,Galt,Spry4,Tacr3,Pparg,Limk1,Brca1,Rad51,Wdr19,Lmnb2,Map3k1,Wwox,Pten,Agpat2,Cavin1,Psmc3ip,Por,Rad50,Rasgrp1,Eif2b5,Wdpcp,Zmpste24,Mcm3ap,Bscl2,Trim32,Eif2b4,Lmna,Sec23b,F7,Gnas,Cyb5a,Eif2b3,Akt2,Polg,Dicer1,Msh2,Sdhb,Bbs5,Mrps22,Prokr2,Kras,Bbs10,Stox1,Ctnnb1,Anapc1,Palb2,Akt1,Nbn,Epcam,Kiss1r
827	GOBP_BLOOD_COAGULATION_INTRINSIC_PATHWAY	0.0268646	0.417942	0.639062	1.58053	151	14	Vwf,F12,Serping1,Apoh,Gp5,F8,F2,Gp1ba,F9
4078	GOBP_POSITIVE_REGULATION_OF_INTRACELLULAR_PROTEIN_TRANSPORT	0.0269158	0.418123	0.339821	1.35071	169	163	Plk3,Chp2,Vamp2,Itgb2,Tgfb1,Camk1,Rhou,Smad3,Cdh1,Bcas3,Chp1,Myo1c,Nmt1,Zic1,Ipo5,Prr5l,Hdac3,Hcls1,Pdzk1,Cdk5r1,Kcnb1,Ripor1,Ablim3,Rnf31,Tfdp1,Zdhhc2,Il1b,Bcap31,Mapk8,Fis1,Hras,Pink1,Fbxw7,Chrm1,Stom,Ywhae,Ube2j2,Akt2,Cdk5,Trp73,Ywhab,Ppp1r13b,Atg13,Micall2,E2f1,Pdcd10,Cep131,Jup,Kif5b,Rbm22,Ppm1a,Pik3r1,Psen1,Tmem30b,Htra2
7589	HP_FREQUENT_FALLS	0.0269912	0.418681	0.40001	1.43782	162	83	Col6a1,Glra1,Acta1,1600014C10Rik,B4galnt1,Pik3r5,Col12a1,Arg1,Chp1,Mypn,Sdhaf1,Sgcg,Bscl2,Gjb1,Mtpap,Pomt1,Hadhb,Fkrp,Nefh,Vcp,Polg,Mapt,Mfn2,Sdhb,Dync1h1,Alg2
3394	GOBP_CARDIAC_MUSCLE_TISSUE_MORPHOGENESIS	0.0271106	0.419916	-0.443886	-1.49289	113	45	Dsp,Prox1,Col11a1,Chd7,Tgfb2,Ttn
5694	GOMF_CALCIUM_CHANNEL_REGULATOR_ACTIVITY	0.0271896	0.419926	-0.476847	-1.52283	112	36	Cav3,Rem2,Npy2r,Mcub,Cacng6,Gem,Cacng4
2002	GOBP_NEGATIVE_REGULATION_OF_TOLL_LIKE_RECEPTOR_SIGNALING_PATHWAY	0.0272273	0.419926	0.500628	1.52082	157	34	Smpdl3b,Nr1d1,Rab7b,Bpifb1,Tnfaip3,Tlr9,Tlr4,Nlrp6,Ticam1,Cd300lf
1092	GOBP_POSITIVE_REGULATION_OF_EPITHELIAL_CELL_MIGRATION	0.0272992	0.419926	-0.331437	-1.34822	102	134	Prox1,Agt,Hspb1,Nrp2,Rreb1,Tgfb2,Fgf10,Angpt1,Ccbe1,Fgfr1,Prkd1,Met,Sox9,Hdac9,Sema5a,Gpld1,Gata2,Edn1,Zc3h12a,Hdac7,Sash1,Sparc,Epb41l5,Dock1,Prkca,Nrp1,Dock5,P2rx4,Abl1,Wnt5a,Plpp3,Mtor,Pdpk1,Sp1,Itgb1bp1,Fgf16,Prkce,Pik3cb,Vegfc,Rac1
9856	Oligodendrocyte_All_Cahoy_JNeuro_2008	0.0273055	0.419926	0.483094	1.50798	158	38	Mobp,Prkcq,Sgk2,Erbb3,Galnt6,Plekhh1,Plp1,Cpm,Gal3st1,Gjb1,Adamts4,Rffl,Mog,Enpp6,Mal,Tspan2,Cldn11
7370	HP_TRUNCAL_OBESITY	0.0273679	0.419926	-0.454606	-1.50672	114	42	Zbtb20,Pcsk1,Dlk1,Hdac8,Pde11a,Ghr,Kmt2a,Pomc,Las1l
5997	GOMF_MYOSIN_BINDING	0.0273949	0.419926	0.43037	1.45292	160	59	Myl4,Mybpc3,Myh8,Acta1,Stx1a,Mobp,Coro1a,Shroom1,Myl9,Llgl2,Myo19,Mybpc1,Rab11b,Spata6,Rab3a,Stxbp5,Myrip,Trak2,Trim32
10548	Gemma_GSE88736_Transcriptomics_of_environmental_enrichment_and_cocaine_using_quantitative_next_generation_sequencing_treatment_cocaine_Up	0.027402	0.419926	0.460451	1.4913	159	47	Egr2,Fos,Egr4,Fosb,Plaur,Coq10b,Dusp5,Spry4,Rnf217,Cth,Sstr2,Midn,Nr4a3,Gpr3,AB124611,Per2,Srsf3,Panx1,Gnat1
10557	GeneWeaver_LoIaocona_2016_GS400101_Down-regulated genes in S-S (Social Stress) mice_Top25_byPval	0.0275004	0.419926	0.557248	1.56691	156	24	Sulf1,Slco5a1,Zic3,Ttc32,Ndst4,Cbln2,Zic1,Thbs2,Ncald
2630	GOBP_INTERMEDIATE_FILAMENT_ORGANIZATION	0.0275292	0.419926	-0.614656	-1.62442	119	16	Dsp,Eppk1
7313	HP_LEUKONYCHIA	0.0275644	0.419926	-0.70916	-1.66426	121	10	Dsp,Trps1,Gja1,Cast
8174	HP_PROLONGED_BLEEDING_AFTER_SURGERY	0.0275716	0.419926	0.637542	1.57677	155	14	Serpine1,Vwf,F7,F8,Mcfd2,Itgb3,Gp1ba,P2ry12
8152	HP_CHRONIC_BRONCHITIS	0.027618	0.419926	-0.646861	-1.62177	119	13	Scnn1a,Spag1,Rsph4a,Alms1,Dnmt3b,Scnn1g
9307	HP_ABNORMAL_LARYNX_MORPHOLOGY	0.0276427	0.419926	-0.366298	-1.40235	107	92	Dlk1,Rreb1,Chd7,Sema3e,Gli3,Sox4,Frem2,Sox9,Kif22,Edn1,Kat6a,C2cd3,Galc,Pkdcc,Kcnma1,Nfix,Crebbp,Fgfr2,Lama3
254	GOBP_LEUKOCYTE_MEDIATED_IMMUNITY	0.0276669	0.419926	0.272371	1.22688	200	571	Cd1d1,Bcl3,Lyz1,Clnk,Lcn2,Lag3,Sash3,Tnfaip6,Dnase1l1,Idh1,Prtn3,Vamp2,Serpina3n,S100a8,Itgb2,Pygl,Atp8a1,Plaur,Tbc1d10c,Arhgap9,Gpr84,Il12a,Retn,C1qc,Tgfb1,Il12rb1,Slc11a1,Qpct,Fcgr3,Tnf,Pirb,C3ar1,Fpr1,Tyrobp,Ctsz,Krt1,Apaf1,Pecam1,Mcemp1,Glb1,Serping1,Arg1,Fcer1g,Rnf19b,Cnn2,Grn,Coro1a,Ptprc,C1qa,Ctss,Cd44,Stat5b,H2-M3,Tubb4b,Ddx21,Pglyrp1,Serpina3c,Cd226,Stk11ip,Tubb5,Ndfip1,Tlr4,Dnase1,Nlrp3…
278	GOBP_REGULATION_OF_IMMUNOGLOBULIN_PRODUCTION	0.0277636	0.420694	0.448103	1.47553	162	51	Sash3,Cd22,Tgfb1,Tnf,Ptprc,Tlr9,Ndfip1,Il4ra,Fcgr2b,Exosc3
7933	HP_IRREGULAR_VERTEBRAL_ENDPLATES	0.0277971	0.420694	-0.532482	-1.57708	119	25	Zbtb20,Col11a1,Kif22,Loxl3
5885	GOMF_FATTY_ACID_LIGASE_ACTIVITY	0.0278802	0.421049	-0.621962	-1.61771	120	15	Slc27a2,Slc27a3,Acsm3,Slc27a5,Acsl6,Acsf3,Acsbg1,Acsl1
2328	GOBP_VASOCONSTRICTION	0.0279001	0.421049	-0.398172	-1.44854	113	67	Agt,Drd5,Avp,Dock4,Htr1b,Ednra,Agtr1a,Gja1,Cd38,Edn1,Slc8a1,Apln,Adra1a,Htr7,Egfr,Dock5,Htr1a,Ednrb,Mkks,Atp2b1,Icam1,Gja5,Arhgap42,Edn3,Cav1
6377	GOMF_HMG_BOX_DOMAIN_BINDING	0.027977	0.421608	0.695183	1.58059	155	10	Egr2,Alx4,Dlx5
7366	HP_ALKALOSIS	0.0280524	0.422143	-0.577489	-1.59481	121	19	Scnn1a,Kcnj5
7258	HP_MYOCARDIAL_FIBROSIS	0.028169	0.422278	0.66575	1.58297	157	12	Tnnt2,Serpine1,Jph2,Kif20a,Mypn,Flnc
1106	GOBP_REGULATION_OF_COLLAGEN_METABOLIC_PROCESS	0.0282438	0.422278	0.485522	1.50894	164	37	Scx,Bmp4,Ccn2,Wnt4,Tgfb1,Pparg,F2r,Nppc,Vim,Runx1,Eng,Ihh,Tgfb3,F2
10041	DESCARTES_MAIN_FETAL_LIMBIC_SYSTEM_NEURONS	0.0282499	0.422278	-0.602604	-1.62173	122	17	Nts,Dmkn,Ntf3,Cpne4,Syne4,Synpo2,Ptpn3
10069	DESCARTES_FETAL_CEREBRUM_LIMBIC_SYSTEM_NEURONS	0.0282499	0.422278	-0.602604	-1.62173	122	17	Nts,Dmkn,Ntf3,Cpne4,Syne4,Synpo2,Ptpn3
5941	GOMF_TRANSFERASE_ACTIVITY_TRANSFERRING_AMINO_ACYL_GROUPS	0.0283473	0.422278	0.665333	1.58198	158	12	Tgm4,Ggt6,Qpct,Tgm6
8255	HP_PYRIDOXINE_RESPONSIVE_SIDEROBLASTIC_ANEMIA	0.0284071	0.422278	0.5613	1.56599	162	23	Fancd2,Fancf,Pnpo,Slx4,Brca1,Rad51
7668	HP_INTESTINAL_MALROTATION	0.0284298	0.422278	-0.339649	-1.35734	108	118	Rreb1,Gpc4,Gpc3,Hdac8,Ccno,Ttc12,Pign,Smo,Kmt2d,Dnai1,Gas8,Kmt2a,Arid1b,Kat6a,Spag1,Hnrnpu,Dnaaf4,Crebbp,Spint2,Fgfr2,Med12,Dnah5,Abl1,Dse,Drc1,Notch2,Lbr,Ccdc103,Myh11,Rsph4a,Ccdc39,Clmp,Nsd2,Fli1,Chst14,Mylk
5444	GOCC_INTRINSIC_COMPONENT_OF_POSTSYNAPTIC_MEMBRANE	0.0284311	0.422278	-0.360206	-1.3951	109	98	Shisa6,Nrp2,Nectin3,Chrna1,Htr3a,Grik4,Slitrk2,Grin2a,Drd2,Gria1,Gabra5,Dcc,Cacng4,Slc8a1,Epha7,Neto1,Plppr4,Adra1a,Pcdh8,Flrt3,Slitrk3
3622	GOBP_HEART_TRABECULA_MORPHOGENESIS	0.0284316	0.422278	-0.519125	-1.57571	121	28	Cav3,Adamts1,Chd7,Tgfb2
6999	HP_SOFT_DOUGHY_SKIN	0.0285151	0.422278	0.694384	1.57878	158	10	Col1a2,Adamts2,Mgp,Col5a1,Col1a1,Col5a2
8369	HP_APLASIA_HYPOPLASIA_OF_THE_RIBS	0.02852	0.422278	-0.361828	-1.40014	110	97	Col11a1,Dlk1,Sox2,Col11a2,Prdm16,Ermard,Smo,Sox9,Evc,Kmt2a,C2cd3,Fuz,Trip11,Ttc21b,Plcb3,Tbx6,Cspp1,Tbck,Slc35d1,Bmper,Lbr,Vangl1,Evc2,Fli1,Tor1a,B3galt6
3528	GOBP_RESPIRATORY_SYSTEM_DEVELOPMENT	0.0285404	0.422278	-0.316389	-1.32084	104	164	Prox1,Hsd11b1,Aard,Chd7,Crispld2,Gpc3,Gli3,Fgf10,Msc,Wnt11,Cebpa,Ascl1,Sim2,Ccbe1,Dlg5,Ap3b1,Sox9,Gng8,Rdh10,Pdgfra,Nog,Loxl3,Sparc,Egfr,Pkdcc,Nfib,Plod3,Fgfr2,Spdef,Bmpr1a,Slc7a11,Ptn,Lrp6,Wnt5a,Notch1,Rarg,Rcn3,Lipa
1080	GOBP_POSITIVE_REGULATION_OF_VASCULAR_ENDOTHELIAL_GROWTH_FACTOR_PRODUCTION	0.0285814	0.422294	0.560855	1.56475	163	23	Sulf1,Cyp1b1,Tgfb1,C3ar1,Brca1,Nodal,C5ar1,Il1b
3253	GOBP_PROTEIN_HETEROOLIGOMERIZATION	0.028703	0.423272	0.598502	1.56907	161	18	Col1a2,Grin1,Krt1,Nudt21,Tmem120a
357	GOBP_CIRCULATORY_SYSTEM_PROCESS	0.0287276	0.423272	0.276826	1.23365	204	497	Myl4,Dsc2,Tnnc1,Col1a2,Tcap,Mybpc3,Tac2,Cacna2d4,Adra1b,Tnni1,Adrb3,Ntsr1,Kcnk3,Kcna5,Sema3a,Th,Ramp2,Ccn2,Foxc2,Spx,Slc1a5,Htr2a,Kcnj12,Adm,Tnnt2,Cartpt,Atp8a1,Acta2,Ace2,Cacng3,Tgfb1,Smad3,Cacna1g,C3ar1,Dlg1,Slc7a5,Ctsz,Fgf12,Atp2b4,Tac1,Serping1,Kcnj14,Fxyd7,Fxyd6,Slc8a2,Tacr3,Slc22a8,Cacnb4,Pparg,Dll4,Tmem38a,Slc5a5,Slc38a3,Fkbp1b,F2r,Kcnip1,Itpr1,Myl1,Cacnb1,Abcb1a,Nppc,Abcg2,Cacng5,Kcnmb4,T…
2051	GOBP_LIPID_OXIDATION	0.0287863	0.423547	-0.357864	-1.38692	110	99	Acoxl,Slc27a2,Irs2,Plin5,Sox9,Scp2,Acad10,Hsd17b10,Pecr,Abcd4,Eci1,Ppargc1a,Acadl,Twist1,Decr2,Echdc1,Pdk4,Amacr,Acaa2,Acaa1a,Hacl1,Mtor,Cpt2,Pla2g7
298	GOBP_REGULATION_OF_PRODUCTION_OF_MOLECULAR_MEDIATOR_OF_IMMUNE_RESPONSE	0.0289738	0.425384	0.374715	1.40242	178	107	Clnk,Sash3,Cd22,Tgfb1,Tnf,Slc7a5,Arg1,Apoa2,Ptprc,H2-M3,Tlr9,Ddx21,Cd226,Ndfip1,Tlr4,Nlrp3,Sema7a,Il4ra,Rsad2,Hk1,Nr4a3,Prkcz,Fcgr2b,Exosc3,Il1b,Hmox1,Ticam1,Laptm5
10336	Gemma_GSE10415_7_Brain_Regions_in_20_Inbred_Strains_of_Laboratory_Mice_StrainOrLine_SWR.J_Down	0.0290076	0.425384	0.429876	1.44718	170	58	Smpdl3b,Rassf6,Cdkl1,Nt5c3,Pcdh10,Galt,Ocel1,Zscan21,Vill,Cd37,Wwox,Pi4kb,Slc14a1
3995	GOBP_VENTRICULAR_CARDIAC_MUSCLE_CELL_ACTION_POTENTIAL	0.0291307	0.425384	-0.518098	-1.57259	124	28	Cav3,Dsp,Kcnj5,Scn3b,Kcnj3,Kcnq1,Cav1,Kcne4,Cacna1c,Dsg2
10020	DURANTE_ADULT_OLFACTORY_NEUROEPITHELIUM_RESPIRATORY_CILIATED_CELLS	0.0291895	0.425384	-0.354654	-1.3804	111	102	Lrrc10b,Chst9,Ecrg4,Ccdc153,Dnali1,Igfbp2,Aldh1a1,Spa17,Dmkn,Morn5,Tstd1,Mlf1,Capsl,Nqo1,Ccdc190,Dynlt1a,Dnaaf4,Cfap53,Ppil6,Nucb2,Aldh3a1,Ccdc17,Dnah5
8098	HP_INCREASED_BODY_WEIGHT	0.0291947	0.425384	-0.270727	-1.24585	90	376	Zbtb20,Hsd11b1,Nrl,Dpyd,Igsf1,Pcsk1,Dlk1,Rreb1,Chd7,Ryr1,Magel2,Ndnf,Gli3,Arhgef6,Hdac8,Lepr,Sox2,Bbs12,Prdm16,Gck,Pde11a,Ermard,Pign,Ghr,Smo,Rnf135,Fgfr1,Blm,Dcc,Kmt2d,Upf3b,Rp2,Phf21a,H2-Ab1,Reep6,Kmt2a,Ghrl,Dnm2,Otx2,Pomc,Mak,Las1l,Kmt2c,Rlbp1,Setd2,H6pd,Scaper,Ahi1,Pkdcc,Cnnm2,Agtr2,Flrt3,Pak3,Pax6,Ednrb,Crebbp,Huwe1,Lztfl1,Mkks,Bbs7,Zfp408,Ttc8,Med12,Rbmx,Spg11
3025	GOBP_EMBRYONIC_SKELETAL_SYSTEM_DEVELOPMENT	0.0292213	0.425384	0.399545	1.43186	175	82	Sulf1,Six2,Scx,Bmp4,Satb2,Foxc2,Dmrt2,Alx4,Etl4,Wnt9a,Smad3,Hyal1,Dlg1,Smad2,Sox11,Wdr19,Col2a1,Alx3,Nodal,Deaf1,Bmp7,Osr1,Wnt9b,Ihh,Six4,Mdfi,Gnas
10408	Gemma_GSE84302_RNA_sequencing_to_identify_common_targets_for_GSK3_treatment_gsk3.inhibitor_L803.mts_Knockdown_Gsk3b.mouse.glycogen.synthase.kinase.3.beta_60.ug.5.uL.nostril_Up	0.0292427	0.425384	0.416361	1.44175	172	67	Nrn1l,Spag4,Proser2,Spx,Afap1l1,Ak8,Plekha4,Fkbp1b,Ccne1,Sult2b1,Afg3l1,Kcng4,Poc1b,Lrrk1,Notch4,Slc2a1,Grip2,Fkrp,Ccn1,Kcnk5,Pan2
8045	HP_SPORADIC	0.0293522	0.425384	-0.374985	-1.41276	115	84	Drd5,Zbtb20,Pcsk1,Chd7,Sema3e,Magel2,Kit,Nr4a2,Fgfr1,Rb1,Pdgfra,Cdon,Nfia,Nfix,Crebbp,Gja5,Mtor,Myc
14	GOBP_NEGATIVE_REGULATION_OF_TRANSCRIPTION_BY_RNA_POLYMERASE_II	0.0293542	0.425384	-0.243464	-1.17988	74	691	Prox1,Hspa1a,Nkx6-1,Prdm5,Zbtb20,Klf4,Rreb1,Nfatc2,Sap130,Mael,Rarb,Gli3,Dnajb1,Nr4a2,Ctbp2,Trps1,Jun,Zfp202,Rorc,Hdac8,Fbp1,Bcl6b,Hic1,Irx1,Msc,Zbtb1,Sox2,Cebpa,Ifi203,Ascl1,Zfhx3,Prdm16,Tcf7l2,Lcor,Gabpa,Sim2,Zbtb12,Lmcd1,Sfpq,Smo,Bag3,Fst,Klf3,Zfp560,Tfap2b,Nfil3,Nfatc3,Nr2f1,Bach2,Hjv,Txnip,Sox9,Btg2,Prmt6,Crym,Zfp57,Hdac9,Ascl2,Rb1,Phf21a,Dach1,Glis1,Edn1,Nog,Zbtb16,Smurf2,Nr2c1,Hdac1,Zgpat,…
8495	HP_GENERALIZED_HYPOPIGMENTATION	0.0293638	0.425384	-0.517307	-1.57019	125	28	Slc24a5,Magel2,Hps1,Ap3b1,Mitf,Ednrb
585	GOBP_PHOSPHATIDYLETHANOLAMINE_BIOSYNTHETIC_PROCESS	0.0294659	0.425384	-0.628907	-1.6119	127	14	Lpin3,Etnppl,Chka
4234	GOBP_SYNAPTIC_MEMBRANE_ADHESION	0.0295497	0.425384	-0.543493	-1.57442	125	23	Gpc4,Slitrk2,Ntng2,Ntng1,Pcdh8,Mdga1,Flrt3,Slitrk3,Ptprs,Lrrc4
4024	GOBP_NEGATIVE_REGULATION_OF_CANONICAL_WNT_SIGNALING_PATHWAY	0.0295714	0.425384	-0.315328	-1.31585	108	163	Shisa6,Sostdc1,Nkd2,Gpc3,Gli3,Igfbp2,Sox2,Psmb9,Wnt11,Tcf7l2,Tmem170b,Tle1,Tmem131l,Ccdc88c,Rbms3,Sox9,Invs,Znrf3,Nog,Hdac1,Dvl2,Kremen2,Dact1,Tle2,Fuz,Axin2
3576	GOBP_KIDNEY_MORPHOGENESIS	0.0296167	0.425384	-0.384337	-1.42026	118	74	Agt,Fat4,Gpc3,Gli3,Sox4,Fgf10,Irx3,Irx1,Wnt11,Smo,Calb1,Fmn1,Sox9,Kif26b,Prkx,Bcl2,Nog,Ahi1,Agtr2,Lrrk2,Sall1,Dchs1
9889	DropViz_STR_Oligodendrocytes_Tfr_cluster-markers.csv	0.0296332	0.425384	0.351413	1.35899	184	135	Tnni1,Tnfaip6,Insc,Tmem125,Sccpdh,Pacs2,Mobp,Klk6,Car14,Sox10,S1pr5,Tmem88b,Slain1,Galnt6,Rhog,Nkx6-2,Prr5l,Plekhh1,Plp1,Cpm,Lpar1,Cpox,Tubb4a,Gjc3,Pllp,Pigz,Klhl4,Tppp3,Gal3st1,Gjb1,Adamts4,Serpinb1a,Phlda3,Septin4,Jam3,Mog,Enpp6,Myrf,Cntn2,Atp1b3,Ttyh2,Mal,Tmem63a,Apod,Anln,Tspan2,Kcnk13,Opalin,Ptgds,Shisa4,Pde8a,Cldn11
876	GOBP_DETERMINATION_OF_ADULT_LIFESPAN	0.0296925	0.425384	0.633612	1.56706	167	14	Tfcp2l1,Prdm2,Rad54b,Zmpste24,Ide,Msh2
5313	GOCC_CELL_BODY	0.0297377	0.425384	0.277032	1.23359	211	492	Plk3,Rpe65,Klhl14,S100a5,Tiam2,Arc,Ntsr1,Th,Serpini1,Pdyn,Glra1,Rdh5,Cpne5,Gjb2,Cd22,Htr2a,Acta2,Cobl,Acta1,Vip,Rtn4r,Prkaa2,Rin3,Dpysl5,Smurf1,Eno2,Kcnh1,Tac1,Brinp2,Btbd8,Arg1,Kcnj14,Cck,Slc8a2,Tacr3,Gal,Hpn,Pcp2,Stmn2,Thy1,Tmprss5,Flrt1,Gng3,Cd200,Tubb5,Adcyap1,Azin2,Neurog1,Casp3,Klhl17,Slc38a2,Syt4,Pitpnm3,Slc1a4,Npff,Agrp,Chrna4,Ppp1r1b,Efna2,Pde1a,Fadd,Fbxo31,Plxdc1,Ckb,Cdk5r1,Casr,Lpar1,P…
10110	Meckes_2018_WKYvsF344_Upregulated_HC	0.0297398	0.425384	0.296609	1.27315	199	326	Greb1,Bmp3,Nr4a1,Klhl14,Plek2,Bmp4,Ptgr1,Grifin,Pdyn,Satb2,Cyp1b1,Crabp1,Kcnt1,Tnfrsf11b,Vipr1,Serpina3n,Sfrp2,Ctrl,Ccdc96,Cobl,Cchcr1,Smoc1,Ube2l6,Pnpo,Vwf,Fgf12,Sema3g,S100a10,Pdgfc,Hecw2,Irf6,Tshz3,Cbln2,Prdm2,Cd44,Tnfaip3,Glt8d2,Tmprss5,Lcp1,Igsf21,S100a4,Serpina3c,Cnksr3,Cwc25,Tubb5,Pxdn,Esrrg,Stard6,Blvrb,Mdh1,Camkk2,Spp1,Slc5a11,Rnf208,Syt12,Nadsyn1,Rsad2,Ttll1,Arhgap32,Tgfbi,Trmt10b,Grem2…
7454	HP_RECURRENT_ASPIRATION_PNEUMONIA	0.0297853	0.425384	-0.565387	-1.58573	128	20	Pign,Crlf1,Kmt2d,H2-Ab1,Nos1,H2-Aa,Cspp1,Nfix
4243	GOBP_VENTRICULAR_CARDIAC_MUSCLE_CELL_MEMBRANE_REPOLARIZATION	0.0298302	0.425384	-0.588085	-1.60814	129	18	Cav3,Kcnj5,Kcnj3,Kcnq1,Kcne4
6336	GOMF_ENDOPEPTIDASE_REGULATOR_ACTIVITY	0.0298624	0.425384	-0.353815	-1.37523	114	101	Spink8,Agt,Rarres1,Timp4,Avp,Spint1,Birc7,Serpinb8,Cd109,Timp1,Serpinh1,Crim1,Lxn,Serpinf2,Col7a1,Spock3,Cast,Spint2,Wfdc2,Aph1b
23	GOBP_INACTIVATION_OF_MAPK_ACTIVITY	0.0299527	0.425384	0.554373	1.55882	170	24	Dusp1,Dusp4,Dusp6,Dusp5,Dusp14,Dusp9,Dusp18,Spred3,Ppp2ca,Dusp7
9930	MANNO_MIDBRAIN_NEUROTYPES_HRGL2C	0.0299824	0.425384	-0.285098	-1.27316	101	278	Car12,Thsd4,Gdpd2,Fabp7,Gng7,Nfatc2,Epha3,Timp4,Arhgef6,Acss1,Irx1,Slitrk2,Pde7b,Igfbp2,Sox2,Gria1,Dpf3,Slc4a4,Ptpre,Lmcd1,Morn5,Sh3d19,Lypd1,Etv1,Sox9,Myorg,Dpp6,Plat,Fbln2,Csmd3,Mcm5,Arap2,Reln,Sec14l2,Ptprz1,Osbpl6,2810459M11Rik,Dbi,Pde1c,Ildr2,Tmem255a,Bcan,Chka,Dock1,Prkca,Itpr2,Egfr,Aqp4,Etv4,Nol7,Pi15,Adgrb3,Fam89a,Nfia,Ednrb,Nfix,Lix1,Slc7a11,Ptn,Uhrf1,Arhgap42,Plpp3,Notch1,Npnt,Grm5,Plek…
4622	GOBP_REGULATION_OF_ANION_TRANSMEMBRANE_TRANSPORT	0.0299984	0.425384	0.390476	1.41673	181	88	Opn3,Arpp19,Ace2,Tnf,Rnasel,Prkcb,Azin2,Abcb1a,Ptafr,Fabp5,Nfe2l2,Nr4a3,Pea15a,Il1b,Slc2a1,Per2,Tert,Clip3,Mef2a,Akt2,Adipor2,Thbs1,Pid1,Slc26a6,Acsl5,Inpp5k,Enpp1,Akt1,Slc43a1,Itgb1,Pik3r1,Psen1,Arl6ip1,Slc43a2,Rtn2,Trib3,Aspscr1
9988	HAY_BONE_MARROW_MONOCYTE	0.0300016	0.425384	0.332678	1.33105	189	171	Nr4a1,Adgre1,Calhm2,Hck,Chst7,Camk1,Ly6e,Rara,Rin3,C3ar1,Pilra,Pecam1,Arrb1,Cd300c2,Fcer1g,Slc7a7,Tbxas1,C1qa,Pgk1,Themis2,Tnfrsf8,Gpr20,Nudt16,Cd68,Mapkapk3,Cxcl16,Grk2,Rhog,Ckb,Cpped1,Cmtm6,C1qb,C5ar1,Ppm1f,AB124611,Tppp3,Pik3ap1,Csf1r,Sec14l1,Ptp4a3,Cd300lf,Was,Prelid1,Ccng2,Tuba1a
5688	GOMF_EXCITATORY_EXTRACELLULAR_LIGAND_GATED_ION_CHANNEL_ACTIVITY	0.0301135	0.425384	-0.527926	-1.56359	129	25	P2rx5,Chrnb3,Chrna7,Chrna1,Grik2
7732	HP_ABNORMALITY_OF_SKULL_OSSIFICATION	0.0301267	0.425384	0.482094	1.49829	175	37	Col1a2,Fam111a,Naglu,Alx4,Sgsh,P3h1,Col2a1,Tbce,Zmpste24,Ext2,Lmna,Vcp
6240	GOMF_S100_PROTEIN_BINDING	0.030228	0.425384	0.644991	1.56704	170	13	Kcnk3,Fgf1,S100a6,Anxa2,Atp2a2,Ager,Ahnak,Iqgap1
3999	GOBP_MEMBRANE_DEPOLARIZATION_DURING_CARDIAC_MUSCLE_CELL_ACTION_POTENTIAL	0.0302471	0.425384	-0.564068	-1.58202	130	20	Cav3,Kcnj2,Scn3b,Slc8a1
778	GOBP_NITRIC_OXIDE_MEDIATED_SIGNAL_TRANSDUCTION	0.0302533	0.425384	-0.543159	-1.57345	128	23	Agt,Rasd1,Npy2r,Ndnf,Nos1,Egfr,Agtr2
1207	GOBP_PHOSPHATIDYLINOSITOL_3_KINASE_SIGNALING	0.0302544	0.425384	-0.331825	-1.34051	112	130	Agt,Dcn,Klf4,Myoc,Tgfb2,Kit,Angpt1,Erbb2,Irs2,Ntrk3,Fgfr1,Prex2,Ntf3,Sox9,Plxnb1,Pip5k1b,Pdgfra,Edn1,Lime1,Twist1,Egfr
2100	GOBP_RESPONSE_TO_NICOTINE	0.0302885	0.425384	-0.467232	-1.50148	125	37	Nkx6-1,Chrnb3,Chrna7,Avp,Drd2,Bcl2,Edn1
7519	HP_FINE_HAIR	0.0303082	0.425384	0.435626	1.45497	178	55	Satb2,Gjb2,Wnt10a,Alx4,Sin3a,Cdh3,Col3a1,Slc7a7,Ift43,Liph,Itga3,Naa10,Ezh2,Tinf2
6178	GOMF_CO_RECEPTOR_BINDING	0.0303085	0.425384	0.69042	1.56977	168	10	Dkkl1,Bmp4,Dkk3
1536	GOBP_COLLAGEN_FIBRIL_ORGANIZATION	0.0303185	0.425384	0.446023	1.46868	177	51	Scx,Col1a2,Adamts14,Cyp1b1,Foxc2,Sfrp2,Adamts2,Loxl2,Col12a1,Col5a3,Col3a1,Col13a1,Pxdn,Col5a1,Dpt,Col2a1
10086	DESCARTES_FETAL_EYE_VASCULAR_ENDOTHELIAL_CELLS	0.0303941	0.42588	0.4027	1.43006	181	78	Ramp2,Dusp6,Stard8,Vwf,Sema3g,Gimap4,Rxfp1,Dipk2b,Abcb1a,Atg9b,Abcg2,Ramp3,Arhgef15,Myct1,Ushbp1,Clec14a,Qrfpr,Plxnd1,Notch4,S1pr1,Upb1,Adgrl4,Fam124b,Acvrl1,Cdh5,Eng,Ihh,Aplnr
5839	GOMF_INORGANIC_ANION_TRANSMEMBRANE_TRANSPORTER_ACTIVITY	0.0306122	0.428369	0.367899	1.38793	188	114	Aqp6,Slc4a11,Gabrr2,Glra1,Slc12a8,Ano4,Slc26a11,Glra2,Slc22a8,Slc5a5,Ank,Gabrg2,Clic1,Gabrr1,Clic3,Gabra3,Slc1a4,Slc37a2,Ano10,Clic5,Gabra1,Slc22a1,Clcn1,Slc13a4,Slc39a8
9880	DropViz_STR_Endothelial_Flt1_cluster-markers.csv	0.0306673	0.428572	0.311369	1.29488	198	242	Zic3,Plscr2,Ier2,S100a11,Ramp2,C130074G19Rik,Ctla2a,Sema3c,Igfbp7,Lgals9,Samd9l,Net1,Ly6e,Srgn,Slc7a5,Trim47,Vwf,Afap1l1,Unc45b,Sema3g,Kif26a,Pecam1,Trim30a,Nfkbia,Slc22a8,Tspo,Degs2,Tmem204,Pglyrp1,Mgp,Itpripl2,AU021092,Slco1a4,Abcb1a,Abcg2,Kdr,Ablim1,Vim,Ifih1,Tagln2,Rsad2,Myct1,Ushbp1,Clic5,Bst2,Slc40a1,Mfsd2a,Clec14a,Gsta4,Slc39a8,Wfdc1,Parp9,Polk,Stra6,Anxa2,Uaca,Msn,Cmtm8,Adgrl4
1439	GOBP_DENTATE_GYRUS_DEVELOPMENT	0.03084	0.428811	-0.641685	-1.60879	133	13	Prox1,Emx2,Smo,Btg2
1861	GOBP_POSITIVE_REGULATION_OF_INTERLEUKIN_17_PRODUCTION	0.0308433	0.428811	0.662553	1.57537	172	12	Tgfb1,Prkcq,Slc7a5,Ly9,Sphk1
4289	GOBP_NEGATIVE_REGULATION_OF_NEUROINFLAMMATORY_RESPONSE	0.0308433	0.428811	0.662546	1.57535	172	12	Nr1d1,Grn,Ptprc,Cd200
2679	GOBP_REGULATION_OF_T_HELPER_2_CELL_DIFFERENTIATION	0.0308465	0.428811	0.689888	1.56856	171	10	Anxa1,Rara,Cd86,Nlrp3,Il4ra,Prkcz
6008	GOMF_SH3_DOMAIN_BINDING	0.0309143	0.429116	-0.340792	-1.35472	117	115	Arhgap6,Cttnbp2,Dock4,Sh3bp5,Khdrbs2,Shank1,Gja1,Fmn1,Wipf3,Sh3bp2,Rad9a,Dnm2,Arhgap31,Sh3bgrl,Dock1,Sh3bgrl2,Ostf1,Cd2ap,Pak3,Abl1,Afap1l2,Cabyr,Adam19,Cblb,Sh3gl1,Cit,Syngap1,Inpp5j,Fut8,Arhgap27,Uvrag
9926	MANNO_MIDBRAIN_NEUROTYPES_HENDO	0.0309496	0.429116	0.258229	1.1908	234	792	Egr2,Fos,Mef2c,Bcl3,Nr4a1,Dusp1,Zic3,Nr1d1,Ier2,Ccdc68,Per1,Arc,Bmp4,Anxa1,Apcdd1,Ramp2,Ccn2,Egr1,Proser2,Dusp6,Socs3,Cpne5,Tm6sf1,Dnase1l1,Spx,C130074G19Rik,Prss12,Stard8,Adm,Osmr,Mef2d,Maff,Gdpd5,Kank4,Fosb,Igfbp7,Tmem37,Plaur,Lyl1,Wfs1,Rapgef4,Vip,Chst7,Tgfb1,Serpine1,N4bp3,Qpct,Trp53i11,Fcgr3,Slc7a5,Vwf,Afap1l1,Spsb1,Sema3g,Pecam1,Epha2,Gpr146,Dusp5,Igfbp4,Spry4,Junb,Ehd4,Gimap4,Tcf15,Cnn2,Gr…
3927	GOBP_METANEPHRIC_NEPHRON_DEVELOPMENT	0.0310172	0.42949	0.505723	1.51422	178	32	Six2,Foxd1,Nphs2,Bmp4,Egr1,Cited1,Wnt4,Hes5,Sox8
5666	GOMF_CYTOKINE_ACTIVITY	0.0312601	0.432289	0.367278	1.38559	192	114	Ccl12,Bmp3,Bmp4,Tnfsf13b,Wnt10a,Tnfrsf11b,Bmp8a,Il17d,Wnt4,Wnt9a,Il12a,Tgfb1,Wnt16,Tnf,Grn,Ccl17,Spp1,Wnt10b,Inhbe,Cxcl16,Fam3c,Grem2,Wnt5b,Nodal,Cmtm8,Ccl24,Il1b,Bmp7,Lta,Cx3cl1,Bmp6,Cer1,Lefty1,Wnt9b,Il15,Csf1,Lefty2,Tgfb3,Il17b,Wnt2
4624	GOBP_POSITIVE_REGULATION_OF_ANION_TRANSMEMBRANE_TRANSPORT	0.0314799	0.43476	0.455062	1.47958	183	48	Opn3,Arpp19,Ace2,Rnasel,Azin2,Abcb1a,Ptafr,Nfe2l2,Nr4a3,Tert,Clip3,Mef2a,Akt2,Adipor2,Slc26a6,Acsl5,Akt1,Itgb1,Pik3r1,Psen1,Arl6ip1
4785	GOBP_NEGATIVE_REGULATION_OF_SIGNALING_RECEPTOR_ACTIVITY	0.0315517	0.435183	0.468317	1.48639	182	42	Dkkl1,Ace2,Il18bp,Ly6e,Tnf,Dkk3,Pparg,Esr2,Wfikkn2,Ramp3,Pten,Zfyve28,Cnrip1,Ly6h,Lypd6,Chmp6,Socs5,Psen1
986	GOBP_RESPONSE_TO_BIOTIC_STIMULUS	0.0316423	0.435865	0.25207	1.17608	246	994	Cd1d1,Fos,Trib1,Rnf39,Ccl12,Mef2c,Bcl3,Lyz1,Smpdl3b,Clnk,Nr1d1,Lcn2,Cdhr2,Lag3,Anxa1,Th,Rab7b,Egr1,Socs3,Gjb2,Naip2,Nt5c3,Isg20,Ccr7,Prtn3,Adm,S100a8,Stmn1,Sla,Pygl,Hck,Wfs1,Acta2,Cited1,Cd300lb,Il12a,C1qc,Tgfb1,Il12rb1,Slc11a1,Serpine1,Ccdc80,Hyal1,Sin3a,Tnf,Cd86,Rrp1b,Tyrobp,F12,Krt1,Apaf1,Tac1,Epha2,Rnasel,Bpifb1,Nfkbia,Serping1,Tlr1,Arg1,Fcer1g,Ddx60,Rnf19b,Ifit2,Irf6,Tkfc,Grn,Coro1a,Ptprc,C1…
9193	HP_THICK_VERMILION_BORDER	0.0316931	0.435996	-0.299661	-1.28669	113	199	Gpr101,Zbtb20,Col11a1,Dlk1,Gpc4,Sox4,Arhgef6,Ap1s2,Ermard,Rnf135,Ebf3,Tfap2b,Kdm6b,Upf3b,Mcm5,Ammecr1,Nog,Ret,Arid1b,Kmt2c,Sox18,Kif15,Agtr2,Zeb2,Pak3,Strada,Tbck,Nfix,Med12,Rbmx,Nf1,Frmd4a,Orc4,Pycr2,Cul4b
401	GOBP_VENTRICULAR_SEPTUM_DEVELOPMENT	0.0317383	0.436051	-0.416967	-1.45556	129	55	Prox1,Tgfb2,Sox4,Rbm15,Wnt11,Slit3,Nog,Trip11,Cntrl,Sall1,Fgfr2,Gja5,Wnt5a,Notch1
6212	GOMF_RIBOSOMAL_SMALL_SUBUNIT_BINDING	0.031888	0.43754	-0.604009	-1.59629	138	16	Pim1
291	GOBP_NEGATIVE_REGULATION_OF_LEUKOCYTE_CHEMOTAXIS	0.0319675	0.437966	0.615977	1.5516	180	15	Ccl12,Dpp4,Dusp1,Rin3
2853	GOBP_NEGATIVE_REGULATION_OF_ORGAN_GROWTH	0.0320019	0.437966	-0.520484	-1.56302	136	27	Cav3,Vgll4,Gja1,Nog
8901	HP_ANEMIA_OF_INADEQUATE_PRODUCTION	0.0321549	0.438613	0.351297	1.35448	200	132	Fancd2,Alas2,Wfs1,Fancf,Cox4i2,Samd9l,Tgfb1,Pnpo,Dnajc21,Prdx1,Tkfc,Slx4,Tmprss6,Brca1,Rad51,Hk1,Cubn,Srd5a3,Acvrl1,Uba1,Was,Sec23b,Rps14,Dhfr,Klf1,Smpd1,Eng,Rps7,Ube2t,Galnt2,Rps24,Cat,Palb2,Pus1,Mmachc,Hyou1,Tpi1,Lmbrd1,Fancg,Brip1,Mvk,Bpgm,Rps17,Mad2l2,Slc4a1,Brca2,Cd55,Shpk,Tcn2,Daxx,Atrx,Rpl5,Aldoa,Yars2,Rpl15
5289	GOCC_PLATELET_DENSE_GRANULE	0.0321953	0.438613	0.583888	1.55461	181	19	Spp2,Lgals3bp,Itpr1,Apoh,Fam3c,Ctsw
2050	GOBP_STEROID_ESTERIFICATION	0.0322209	0.438613	-0.638999	-1.60206	139	13	Agt,Lcat,Agtr1a
3948	GOBP_DIVALENT_INORGANIC_CATION_HOMEOSTASIS	0.0323318	0.438613	-0.268282	-1.2359	98	384	Cav3,Kl,P2rx5,Drd5,Slc24a5,Gpr6,Calb2,Npy2r,Chrna7,Chd7,Ryr1,Avp,Trpc4,Mcub,Slc24a3,S100a9,Htr1b,Ednra,Cxcr4,Grin2a,Drd2,Gria1,Nmb,Tmtc2,Plce1,Grik2,Agtr1a,Calb1,Gpr157,Gja1,Tfap2b,Cd38,Gpr12,Tacr1,Ubash3b,Ap3b1,Grin2c,Tmc8,Gata2,Slc30a10,Pdgfra,Cxcl12,Ghrl,Grin2d,Bcl2,Disc1,Edn1,Gstm7,Ccrl2,Lpar4,Atp2c1,Trdn,Nos1,Slc8a1,Trpm7,Smdt1,Lime1,Thada,Adra1a,Itpr2,Egfr,Grm1,Herpud1,Ryr3,Cnnm2,P2rx4,Rasa…
10139	Johnson_2016_Coexpression_Hippocampus_Human_M18	0.0324034	0.438613	0.503537	1.50768	186	32	Fos,Ccl12,Dusp1,Otud1,Ier2,Egr1,Fosb,Tnf,Junb,Csrnp1
308	GOBP_POSITIVE_REGULATION_OF_T_CELL_MEDIATED_IMMUNITY	0.0324653	0.438613	0.514485	1.52105	186	30	Cd1d1,Sash3,Il12a,Il12rb1,Ptprc,H2-M3,Nlrp3,Rsad2,Fadd,Prkcz,Il1b
9162	HP_ABNORMAL_HYPOTHALAMUS_MORPHOLOGY	0.0324885	0.438613	-0.611731	-1.5911	140	15	Gli3,Lepr,Sox2,Smo,Cplane1
1704	GOBP_PLASMINOGEN_ACTIVATION	0.0325203	0.438613	0.627433	1.55177	183	14	Meltf,Serpine1,Ctsz,F12,Pgk1,Hpn,Apoh,Runx1,Plau,Thbs1
6511	HP_URETERAL_DUPLICATION	0.0326923	0.438613	-0.464872	-1.49389	135	37	Gpc4,Gpc3,Pign,Col18a1,Fuz,Setd2,Cspp1,Spint2,B3glct,Kctd1,Cpt2,Vangl1,Cc2d2a,Nsd1
2602	GOBP_AUTOPHAGY_OF_NUCLEUS	0.0326971	0.438613	0.62716	1.5511	184	14	Atg9b,Wdr45,Rb1cc1,Atg13,Wipi2,Atg9a,Atg2b,Atg7,Atg3
2643	GOBP_SARCOMERE_ORGANIZATION	0.0327026	0.438613	-0.519146	-1.559	139	27	Cav3,Prox1,Akap13,Actn2,Ttn
9494	HP_UNUSUAL_INFECTION	0.0327449	0.438613	0.264107	1.2031	242	661	Myh3,Fancd2,Grhl3,Dnaaf3,Col6a1,Slc18a3,Stat4,Plg,Bmp4,Gjb2,Foxc2,Naglu,Gmnn,Prtn3,Tnnt2,Itgb2,Spef2,Wfs1,Fancf,Acta1,Il12a,C1qc,Sgsh,Samd9l,Tgfb1,Stx1a,Il12rb1,Il2rb,Hyal1,Rara,Cdh1,Tnfrsf13c,Fcgr3,Sin3a,Lamc2,Dlg1,Ncf4,Bche,Dnajc21,Nfkbia,Glb1,Slc7a7,Irf6,Coro1a,Kif20a,Ptprc,C1qa,Tsen54,Limk1,Tnfrsf13b,Col13a1,Adat3,Stat5b,Slx4,Sult2b1,Birc3,Mgp,Brca1,Tlr4,Fbxl4,Sox11,Nlrp3,Csf3r,Rad51,Blnk,Slc…
336	GOBP_REGULATION_OF_RESPONSE_TO_BIOTIC_STIMULUS	0.032782	0.438613	0.296966	1.27003	219	311	Cd1d1,Trib1,Clnk,Lag3,Socs3,Hck,Il12a,Il12rb1,Sin3a,Tyrobp,Rnasel,Serping1,Arg1,Fcer1g,Ddx60,Tkfc,Grn,Pparg,Tnfaip3,Stat5b,H2-M3,Coch,Birc3,Cd226,Tlr4,Parp14,Psmd1,Fadd,Pik3r6,Trim12c,Nlrx1,Nlrc4,Stat1,Selenok,Fcgr2b,Psma5,Parp9,Fam3a,Rasgrp1,Erap1,Socs1,Ttll12,Optn,Mul1,Trafd1,Ceacam2,Psmd5,Zmpste24,Pla2g5,Psmd7,Sec14l1,Hras,Havcr2,Sting1,Ifnlr1,Relb,Cx3cl1,Bmp6,Prkacb,Il15,Ifi207,Sigirr,Psmc1,X…
10348	Gemma_GSE10415_7_Brain_Regions_in_20_Inbred_Strains_of_Laboratory_Mice_StrainOrLine_BTBR.mouse_Down	0.0327869	0.438613	0.369923	1.38594	201	108	Hspb3,Acer2,Dbp,Cdkl1,Cdhr1,Myh4,Lypd6b,Prkcq,Pcdh10,Cdh18,Gsg1l,Apaf1,Galt,Depp1,Tbxas1
8816	HP_SMALL_EPIPHYSES	0.0328434	0.438613	-0.591305	-1.59132	142	17	Col11a1,Dlk1,Kif22,Trip11
7795	HP_EXERTIONAL_DYSPNEA	0.0328522	0.438613	-0.380676	-1.40673	131	74	Dsp,Csf2rb2,Tgfb2,Chrna1,Sftpc,Nabp1,Mfap5,Zbtb16,Tll1,Numa1,Pygm,Plec
6969	HP_ECTODERMAL_DYSPLASIA	0.0328524	0.438613	0.559701	1.54727	188	22	Wnt10a,Cdh3,Nfkbia,Atp6v1b2,Ift43,Wdr19,Pkp1,Nectin4,Orai1
9869	DropViz_HC_Ependyma_cluster-markers.csv	0.0329038	0.438613	-0.304191	-1.29308	119	185	Lgals3,Sostdc1,Ucma,Nek5,Ccdc153,Kif6,Dnali1,Ccdc81,Eno4,Cxcr4,Nmb,Spa17,Hdc,Cd109,Ttc12,Smim5,Spag6,Dmkn,Morn5,Plin5,Krt18,Mlf1,Cnn3,Txnip,Efcab12,Efcab10,Rdh10,Capsl,Ttll3,Prrg4,Mak,Dbi,Lrrc43,1810010H24Rik,Stk33,Mia,Clec3b,Cfap53,Ppil6,Nuf2,Daw1,Dnah5,Cfap43
761	GOBP_G_PROTEIN_COUPLED_ACETYLCHOLINE_RECEPTOR_SIGNALING_PATHWAY	0.032932	0.438613	0.600288	1.5551	185	17	Gna15,Grk2,Cdk5r1,Gnb1,Chrm1,Gna11,Chrm2,Hrh3,Oprm1
6665	HP_PREAURICULAR_SKIN_TAG	0.032959	0.438613	-0.415226	-1.44948	134	55	Chd7,Sema3e,Gpc4,Gpc3,Ednra,Fgfr1,Txnl4a,Kmt2d,Sema5a,Edn1,Arid1b,Dact1,Hnrnpu
4059	GOBP_REGULATION_OF_SPINDLE_CHECKPOINT	0.0329827	0.438613	0.65901	1.56694	184	12	Cdt1,Dusp1,Ndc80,Mad2l1,Xrcc3
9688	HP_DYSMENORRHEA	0.0329869	0.438613	-0.696111	-1.63364	145	10	Gpr101
7935	HP_SPINAL_RIGIDITY	0.0330027	0.438613	0.444179	1.4562	192	50	Col6a1,Slc18a3,Lmod3,Acta1,Tmem43,Col12a1,Col13a1,Mybpc1,Mypn,Col2a1,Cavin1,Dysf,Syt2,Lmna,Orai1,Pomt1,Slc5a7
6849	HP_AUTISM	0.0330467	0.438647	-0.317317	-1.31412	122	153	Zbtb20,Dpyd,Rreb1,Chrna7,Chd7,Sema3e,Magel2,Gabra2,Hdac8,Sox2,Gabra5,Prdm16,Ppp3ca,Fgfr1,Kmt2a,Rev3l,Grin2d,Otx2,Dalrd3,Scn3a,Tmlhe,Nfib,Tbck,Crebbp,Med12,Fmr1,Gja5,Adsl
10454	"Gemma_GSE151807_Expression_data_from_brain_parts_(amygdala,_hippocampus,_prefrontal_cortex,_and_cerebral_cortex)_from_mice_with_or_without_chronic_mild_stress_(CMS)_treatments._treatment_chronic.mild.stress_Up"	0.033275	0.441123	-0.375792	-1.40477	132	79	Agt,Zbtb20,Malat1,Calb2,Prkcd,Slc17a6,Zfhx3,Tcf7l2,Sinhcaf,Pnn,Patj,Tspoap1,Atp2b1,Ccnt2,Cit,Sptbn1,Prkce,Sfswap,Cstf2,Nav1,Fam120a,Mbnl2,Rph3a,Trp53bp1,Rbm39,Map3k7,Slc4a7
2828	GOBP_NEUTRAL_LIPID_BIOSYNTHETIC_PROCESS	0.0334608	0.442901	-0.458286	-1.48981	139	39	Lpl,Lpin3,Thrsp,Plce1,Plin5,Gpat2,Gpld1,Pnpla3
8208	HP_ABNORMAL_CARDIAC_ATRIUM_MORPHOLOGY	0.0334928	0.442901	-0.26875	-1.23369	104	364	Col11a1,Dlk1,Rreb1,Chd7,Sema3e,Gpc4,Magel2,Rarb,Gpc3,Gli3,Hdac8,Ccno,Rps15a,Pola1,Ttc12,Pign,Ccbe1,Fgfr1,Gja1,Txnl4a,Kmt2d,Dnai1,Upf3b,Gas8,Evc,Fktn,Kmt2a,Ammecr1,Reln,Arid1b,Kat6a,Tll1,Spag1,Srcap,Abcd4,Traip,C2cd3,Dact1,Jag1,Arhgap31,Ank1,Setd2,Dnaaf4,Pkdcc,Kif15,Zeb2,Strada,Sall1,Fancl,Nfix,Crebbp,Fgfr2,Mkks,Med12,Nf1,Bmpr1a,Dnah5,Abl1,B3glct,Mmp2,Notch1,Asxl2,Dse,Cdk8,Drc1,Tsr2,Notch2,Taldo1,…
8583	HP_VERTEBRAL_WEDGING	0.0336737	0.444736	0.670737	1.56399	187	11	Bgn,Ptch2,Ift43,Col2a1
5983	GOMF_ACID_THIOL_LIGASE_ACTIVITY	0.0337759	0.44553	-0.531015	-1.55761	144	24	Slc27a2,Slc27a3,Acss1,Acsm3,Aasdh,Slc27a5,Acsl6,Acsf3,Acsbg1,Acsl1
6249	GOMF_DYNEIN_HEAVY_CHAIN_BINDING	0.0339176	0.446415	-0.654221	-1.61205	148	12	Dnali1,Dnai4,Dnai1
6057	GOMF_TRANSMITTER_GATED_CHANNEL_ACTIVITY	0.033935	0.446415	-0.423714	-1.44728	140	49	Chrnb3,Chrna7,Chrna1,Htr3a,Grik4,Gabra2,Grin2a,Gria1,Gabra5,Grik2,Grin2c,Grin2d,Gabrg1
9101	HP_NON_OBSTRUCTIVE_AZOOSPERMIA	0.0339695	0.446415	0.525767	1.52922	193	28	Prok2,Tac2,Dusp6,Dazl,Spry4,Tex14,Tacr3
327	GOBP_POSITIVE_REGULATION_OF_PEPTIDE_SECRETION	0.0340245	0.446582	-0.333261	-1.33772	127	123	Doc2b,Nkx6-1,Npy2r,Tgfb2,Sox4,Ttn,Drd2,Tcf7l2,Gck,Irs2,Gja1,Il1a,Cd38,Gpld1,Ghrl,Grp,Tardbp,Apln,Egfr,C2cd2l,Cd2ap,Rab8b,Exph5,Frmd4a,Itsn1,Stx4a,Adam8,Prkce,Mcu,Gpr68,Vegfc,Rac1
9808	HP_EPILEPTIC_ENCEPHALOPATHY	0.0341319	0.446824	0.38353	1.39879	207	91	Mef2c,Grin1,Kcnt1,Pacs2,Pigp,Pnpo,Fgf12,Neurod2,Slc13a5,Frrs1l,Gabrg2,Mdh1,Wwox,Gabra1,Kcnb1,Ntrk2,Ap2m1,Phactr1,Dcx,Gabbr2,Slc25a22,Slc25a12,Arx
9236	HP_COUGH	0.0341413	0.446824	-0.349541	-1.3605	130	102	Dsp,Csf2rb2,Scnn1a,Sftpc,Ccno,Nabp1,Ttc12,Crlf1,Dnai1,Gas8,H2-Ab1,Ctla4,Zbtb16,Spag1,Nos1,H2-Aa,Numa1,Eif2ak4,Dnaaf4
10151	Johnson_2016_Coexpression_Hippocampus_Human_M7	0.0342028	0.446824	0.46656	1.47348	197	41	Lmo4,Rims4,Extl1,Tubg2,Lzts1,Deaf1,Psd,Sema6b,Tmem151b,Spire2,Cep170b,Lrrc73,Lrp3,Git1,Dhrs11,Rtn2
10031	DURANTE_ADULT_OLFACTORY_NEUROEPITHELIUM_MONOCYTES	0.0342119	0.446824	0.5185	1.52031	195	29	Ms4a6d,Sfrp2,C1qc,Tyrobp,Fcer1g,C1qa,Gpr183,Phactr1,C1qb,Sfrp1,Il1b
118	GOBP_MEMBRANE_RAFT_ASSEMBLY	0.0343425	0.447033	-0.692283	-1.62465	151	10	Cav3,Rftn1
8684	HP_ABNORMALITY_OF_THE_EPIDIDYMIS	0.0343425	0.447033	-0.692423	-1.62498	151	10	Srcap,Crebbp,Ccnd1,Vhl,Btk
6335	GOMF_PEPTIDASE_REGULATOR_ACTIVITY	0.0343733	0.447033	-0.328544	-1.33498	129	133	Spink8,Agt,Umodl1,Rarres1,Gpc3,Timp4,Avp,Spint1,Birc7,Serpinb8,Cd109,Pcolce2,Timp1,Serpinh1,Crim1,Lxn,Nod1,Serpinf2,Col7a1,Spock3,Cast,Pi15,Spint2,Wfdc2,Aph1b
380	GOBP_MITRAL_VALVE_DEVELOPMENT	0.0343969	0.447033	-0.674266	-1.62889	151	11	Sox4,Twist1,Dchs1,Bmpr1a,Gja5,Notch1
2094	GOBP_POSITIVE_REGULATION_OF_RHO_PROTEIN_SIGNAL_TRANSDUCTION	0.0346093	0.447782	0.528664	1.5267	197	27	F2rl3,Rtn4r,Net1,Arrb1,Col3a1,F2r,Gpr20,Gpr35,Synpo2l,Lpar1
2026	GOBP_CELL_JUNCTION_ORGANIZATION	0.0346125	0.447782	-0.24652	-1.18635	91	619	Dsp,Shisa6,Agt,Dock10,Cldn22,Arhgap6,Nrp2,Tanc1,Myoc,Chrna7,Sema3e,Gpc4,Nectin3,Tgfb2,Epha3,Cttnbp2,Chrna1,Adgrl3,Ctbp2,Grhl1,Inava,Pdcd6ip,Actn2,Gabra2,Pcdhb2,Peak1,Slitrk2,Fgf13,Marveld3,Drd2,Col16a1,Slitrk6,Wnt11,Marveld2,Erbb2,Shank1,Dlg5,Rhod,Gja1,Fmn1,Itgb4,Cdh20,Ntng2,Plxnb1,Pard3,Col4a1,Cbln1,Zfp804a,Prkch,Ghrl,Reln,Bcl2,Disc1,Efna5,Cdh8,Cdh22,Rest,Ntng1,Epha7,Rhoc,Sparc,Bcan,Epb41l5,Dbn1…
5950	GOMF_PHOSPHOTRANSFERASE_ACTIVITY_FOR_OTHER_SUBSTITUTED_PHOSPHATE_GROUPS	0.034634	0.447782	-0.557312	-1.56308	149	20	Chpt1,Sgms2,Pign,Pigg,Crls1
270	GOBP_PRODUCTION_OF_MOLECULAR_MEDIATOR_INVOLVED_IN_INFLAMMATORY_RESPONSE	0.0346342	0.447782	0.426473	1.43331	204	57	Chia1,Per1,Il17d,Serpine1,Tnf,Grn,Adcy7,Tlr4,Il4ra,Chid1,Stat3,Pld4,Ticam1,Vamp8,P2rx1,Pld3,Il17b,Macir,Pdcd4,F2,Pycard
6329	GOMF_UBIQUITIN_PROTEIN_TRANSFERASE_REGULATOR_ACTIVITY	0.0347025	0.447782	0.597982	1.54913	195	17	Trib1,Fzr1,Trib2,Glmn,Fbxo5,Fbxw7,Rps7
5072	GOCC_EXTRINSIC_COMPONENT_OF_MEMBRANE	0.0347085	0.447782	0.305131	1.28081	227	263	Syt6,Cish,Plg,Anxa1,Rgs6,Socs3,Racgap1,Sla,Plaur,Hck,Cntfr,Cdh1,Cdh18,Cdh3,Doc2a,Pik3r5,S100a10,Cdh13,Sytl1,Stac2,Plekha4,Otulinl,Sox10,Kcnip1,Gng3,Cdh12,Cdh7,Gna14,Numb,Gna15,Dlg4,Nmt1,Kpna2,Hid1,Pik3r6,S100a6,Ctnna2,Wdr45,Cubn,Socs1,Cdh9,Sytl4,Cdh19,Gnb1,Cdh15,Stxbp5,Ulk1,Cdhr3,Noa1,Psd,Osr1,Atp2a2,Jakmip1,Ptk2,Cdh5,Vps13a,Pik3c3,Cdh10,Gnat1,Gna11,Snx10,Gnas,Cdh4,Golga3,Rb1cc1,Wnt2,Atg13,Kras,G…
1248	GOBP_PROSTAGLANDIN_TRANSPORT	0.0347926	0.448321	-0.607831	-1.58096	150	15	Slco2a1,Edn1,P2rx4
10311	GOBERT_OLIGODENDROCYTE_DIFFERENTIATION_UP	0.0350173	0.450667	0.270836	1.21495	252	539	Fancd2,Cdt1,Dtl,Mef2c,Fam111a,Smpdl3b,Cenps,Ptgr1,Anxa1,Incenp,Racgap1,Gmnn,Tcf19,Stmn1,Tmem97,Gemin6,Chaf1b,Hspb6,Cdca8,Net1,Pbk,Rrp1b,Ifrd2,Rfc4,Tex30,Lancl2,Recql4,Mcm2,Ifit2,Kif20a,Ccnb2,Nusap1,Cdkn3,Erbb3,Limk1,Rangap1,Gins2,Mis18bp1,Spc24,Ndc80,Dusp12,Ccne1,Haus8,S100a4,Clic1,Slfn9,Rad51ap1,Casp3,Blvrb,Abcb1a,Troap,Fbxo5,Cenpa,Rad51,Kpna2,Cdc25b,Cdkn2c,Ska3,Grwd1,Pold2,Vim,Lmnb2,Psrc1,Slf1,…
4176	GOBP_INORGANIC_ANION_TRANSMEMBRANE_TRANSPORT	0.0351107	0.45125	0.377737	1.38736	213	95	Slc4a11,Gabrr2,Glra1,Slc12a8,Ano4,Slc26a11,Glra2,Slc5a5,Ank,Gabrg2,Clic1,Gabrr1,Clic3,Gabra3,Slc1a4,Slc37a2,Ano10,Ptafr,Clic5,Gabra1,Clcn1,Slc13a4,Casr
4525	GOBP_POSITIVE_REGULATION_OF_LEUKOCYTE_CELL_CELL_ADHESION	0.0351846	0.45125	0.326607	1.31349	222	180	Cd1d1,Ccl12,Dpp4,Nfkbid,Anxa1,Sash3,Tnfsf13b,Ccr7,Itgb2,Il12a,Il12rb1,Prkcq,Rara,Tnfrsf13c,Tnf,Cd86,Coro1a,Ptprc,Cd44,Stat5b,H2-M3,Thy1,Skap1,Nlrp3,Map3k8,Il4ra,Ptafr,Fadd,Pik3r6,Nr4a3,Selenok,Prkcz,Socs1,Il1b,Lef1,Gpam,Havcr2
5999	GOMF_PEPTIDE_HORMONE_BINDING	0.0351906	0.45125	0.45148	1.44942	203	45	Galr3,Mc4r,Cckbr,Ramp2,Hcrtr2,Vipr1,Pth2r,Ghsr,Crhr1,Slc40a1,Glp1r,Gucy2c,Ide
1500	GOBP_EXTRACELLULAR_MATRIX_DISASSEMBLY	0.03531	0.451309	0.426001	1.43172	208	57	Meltf,Dpp4,Plg,Tll2,Tgfb1,Fscn1,Ctss,Cd44,Hpn,Tmprss6,Lcp1,Ctsl,Ctsk,Noxo1
3010	GOBP_ANATOMICAL_STRUCTURE_FORMATION_INVOLVED_IN_MORPHOGENESIS	0.0353201	0.451309	0.253792	1.17738	271	898	Egr2,Fgfbp1,Sulf1,Prok2,Myh3,Grhl3,Ccl12,Mef2c,Col6a1,Bcl3,Six2,Nr4a1,Scx,Lmo4,Foxd1,Tcap,Dusp1,Lmod3,Tbr1,Bmp4,Anxa1,Ramp2,Ccn2,Tnfsf13b,Cyp1b1,Fgf1,Dusp4,Foxc2,Ovol2,Fhl2,Dmrt2,Srpx2,Adm,Tnnt2,Fhod3,Aldh1a3,Itgb2,Sfrp2,Sema3c,Cxcr3,Wnt4,Cobl,Acta1,Il12a,Ntf5,Hes5,Hspb6,Tgfb1,Camk1,Serpine1,Pmp22,Mobp,Wnt16,Dlx5,Ackr3,Smad3,Loxl2,Hyal1,Tmod1,Sdk1,Sox8,Tnf,C3ar1,Tyrobp,Atp2b4,Tctn1,Krt1,Apaf1,Kcn…
9304	HP_STARING_GAZE	0.0353232	0.451309	0.612175	1.54203	199	15	Slc18a3,Col13a1,Slc2a3,Syt2,Slc5a7
7249	HP_TORSADE_DE_POINTES	0.035443	0.452294	-0.632702	-1.58627	153	13	Cav3,Kcnj5,Trdn
3598	GOBP_REGULATION_OF_CELL_GROWTH_INVOLVED_IN_CARDIAC_MUSCLE_CELL_DEVELOPMENT	0.0355586	0.453158	-0.597856	-1.58003	154	16	Cav3
5	GOBP_VERY_LONG_CHAIN_FATTY_ACID_METABOLIC_PROCESS	0.0355964	0.453158	-0.49926	-1.53732	150	30	Slc27a2,Abcd4,Acot2,Cyp4f14,Acot3,Elovl2,Acaa1a,Slc27a5,Acsl6,Acsbg1,Acsl1,Elovl7
10463	Gemma_GSE73798_Molecular_profile_of_ketamine_in_comparison_to_memantine_and_phencyclidyne_and_other_psychotropic_drugs_[mouse_hippocampus]_timepoint_1.hour_Up	0.0357025	0.453963	0.380775	1.39308	216	93	Egr2,Asgr1,Fos,Car13,Dusp1,Egr4,Arc,Egr1,Dusp6,S100a8,Fosb,Spsb1,Nfkbia,Depp1,Slc47a1,Pdia4,Sox11,Sult1a1,Rad54b,Nr4a3,Swt1,Nedd9,Hsd17b7
9386	HP_ABNORMAL_FULL_FIELD_ELECTRORETINOGRAM	0.0358566	0.454565	0.459978	1.46361	206	43	Rpe65,Cacna2d4,Rdh5,Gpr179,Sag,Pomgnt1,Rp9,Best1,Atf6,Pde6b,Gnat1,Gucy2e,Ids,Large1,Cacna1f,Pde6c,Nup62,Prom1,Alg3,Zfp513,Rpgrip1,Trpm1,Acox1
1209	GOBP_POSITIVE_REGULATION_OF_PHOSPHATIDYLINOSITOL_3_KINASE_SIGNALING	0.0358744	0.454565	-0.374803	-1.39817	143	78	Agt,Dcn,Myoc,Tgfb2,Kit,Angpt1,Irs2,Ntrk3,Fgfr1,Ntf3,Sox9,Plxnb1,Pdgfra
5353	GOCC_CILIARY_MEMBRANE	0.0358788	0.454565	-0.40028	-1.42062	147	59	Scnn1a,Drd5,Ehd1,Drd2,Smo,Gpr157,Gpr161,Evc,Gpr37l1,Dhrs3,Mchr1,Bbs7,Ttc8,Pkd2
10032	DESCARTES_MAIN_FETAL_SCHWANN_CELLS	0.0359869	0.454954	-0.304392	-1.29009	131	181	Lpl,Rxrg,Nkain3,Chst9,Gfra1,Stk32a,Moxd1,Crispld1,Tcp11,Nr4a2,Gabra2,Slitrk2,Sox2,Lgi4,Aldh1a1,Slitrk6,D630003M21Rik,Prdm16,Grik2,Alcam,Lypd1,Megf9,Mmd2,Rdh10,Csmd3,Synpr,Trpm3,Prx,Ptprz1,Col18a1,Trdn,2810459M11Rik,Bcan,Lrrtm4,Zfp536,Mia,Flrt3,Adgrb3,Megf10,Wfdc2
9881	DropViz_STR_Ependyma_cluster-markers.csv	0.0359955	0.454954	-0.296097	-1.27389	127	203	Scnn1a,Lgals3,Hp,Ucma,Nek5,Ccdc153,Kif6,Dnali1,Ccdc81,Eno4,Nmb,Spa17,Hdc,Ttc12,Ccdc34,Smim5,Spag6,Morn5,Fas,Plin5,Krt18,Mlf1,Cnn3,Txnip,Sox9,Efcab12,Efcab10,Capsl,Adamts20,Prrg4,Dbi,Lrrc43,Stk33,Traf1,Mia,Cfap53,Ppil6,Nuf2,Daw1,Dnah5,Cfap43
1403	GOBP_TRIGLYCERIDE_BIOSYNTHETIC_PROCESS	0.036156	0.456438	-0.481832	-1.50876	151	33	Lpl,Lpin3,Thrsp,Plin5,Gpat2,Gpld1,Pnpla3
1120	GOBP_REGULATION_OF_PLASMINOGEN_ACTIVATION	0.0362267	0.456553	0.680822	1.54794	201	10	Meltf,Serpine1,Ctsz,F12,Hpn
1026	GOBP_RESPONSE_TO_METAL_ION	0.0362515	0.456553	0.299357	1.27011	240	291	Syt6,Fos,Tnnc1,Mef2c,Dusp1,Chp2,Kcnk3,Th,Glra1,Cpne5,Syt10,Syt15,Tnfrsf11b,Tnnt2,S100a8,Fosb,Nudt1,Acta1,Trpv6,Loxl2,Trpc3,Cdh1,Cacna1g,Prkaa2,Lgmn,Neurod2,Kcnh1,Glra2,Junb,Arg1,C1qa,Tspo,Sdc1,Guca1a,Adcy7,Casp3,Akr1c18,Dlg4,Kcnmb4,Syt4,Slc30a3,Syt12,Cpne9,Pten,Nfe2l2,Casr,Anxa7,Pcna,Crip1,Mapk8,Hmox1,Syt2,Slc30a4,Calr,Aqp1,Slc25a12,Tert,Sncb,Bmp6,Smpd1,Mef2a,Cyb5a,Fstl3,Slc25a13,Trpm2,Slc41a1,Ma…
1413	GOBP_SECONDARY_METABOLIC_PROCESS	0.0363793	0.456764	0.46045	1.46142	210	42	Dct,Opn3,Th,Cyp1b1,Pmel,Cited1,Cdh3,Tyr,Akr1c18,Ctns,Slc45a2,Nfe2l2
6550	HP_OVARIAN_CYST	0.0364345	0.456764	0.427409	1.4317	214	56	Fos,Sox3,Esr1,Pparg,Limk1,Lmnb2,Map3k1,Pten,Agpat2,Cavin1,Por,Bscl2,Lmna,Sec23b,F7,Gnas,Cyb5a,Akt2,Sdhb
1906	GOBP_REGULATION_OF_ACTIN_FILAMENT_BASED_PROCESS	0.0365239	0.456764	-0.271068	-1.23613	115	342	Cav3,Dsp,Prox1,Arhgap6,Fzd10,Myoc,Sema3e,Magel2,Prkcd,Epha3,Akap13,Actn2,Kcnj2,Triobp,Rnd1,Fgf13,Sptb,Wnt11,Rhobtb3,Shank1,Ntrk3,Rhod,Fmn1,Met,Ntf3,Gm14137,Arhgef19,Svil,Iqgap2,Ssh3,Sema5a,Snx9,Pdgfra,Cxcl12,Edn1,Serpinf2,Efna5,Rnd2,Rapgef3,Rhoc,Rasa1,Dbn1,Add3,Nrp1,Arhgap28,Cd2ap,Nckap1,Arhgef5,Pak3,Mdk,Swap70,Mkks,Sdc4,Pfn4,Abl1,Limch1,Cttn,Icam1,Gja5,Plekhg2,Mtor,Synpo2,Mylk3,Arpc2,Cav1,Plekhh…
8807	HP_CUTANEOUS_FINGER_SYNDACTYLY	0.0365854	0.456764	-0.534388	-1.54804	155	23	Fat4,Gli3,Ccbe1,Smo,Nog,Kat6a,Dchs1,Fgfr2,Kctd1
769	GOBP_WNT_SIGNALING_PATHWAY_CALCIUM_MODULATING_PATHWAY	0.0366318	0.456764	-0.481404	-1.50742	153	33	Ago4,Wnt11,Tcf7l2,Ppp3ca,Ago3,Mov10,Plcb3,Gng2,Nlk,Wnt5a,Fzd6,Ago2,Tnrc6c,Fzd5,Fzd2
3773	GOBP_HISTONE_H4_DEACETYLATION	0.0366599	0.456764	-0.669375	-1.61707	161	11	Hdac8,Hdac9,Hdac1,Rest,Rcor1
181	GOBP_MORPHOGENESIS_OF_AN_EPITHELIUM	0.0367347	0.456764	-0.257597	-1.20714	107	455	Cav3,Prox1,Agt,Klf4,Sostdc1,Fat4,Rreb1,Sema3e,Gpc4,Tgfb2,Cyp7b1,Jhy,Gpc3,Gli3,Sox4,Fgf10,Irx3,Stard13,Spint1,Rbm15,Ednra,Irx1,Cxcr4,Mtss1,Krt12,Frem2,Psmb9,Wnt11,Smo,Fst,Dlg5,Gja1,Fmn1,Met,Arhgef19,Sox9,Kif26b,Col4a1,Rdh10,Znrf3,Prkx,Bcl2,Edn1,Nog,Ret,Lin7c,Smurf2,Mical2,Dvl2,Ar,Jag2,Bmp5,C2cd3,Dact1,Epha7,Rhoc,Fuz,Epb41l5,Jag1,Setd2,Twist1,Vcl,Syne4,Pcdh8,Nrp1,Sox18,Ahi1,Trim71,Agtr2,Flrt3,Tbx6,…
6374	GOMF_E_BOX_BINDING	0.0368025	0.456764	0.474235	1.47386	214	37	Scx,Ciart,Bhlhe40,Nr1d1,Per1,Neurod2,Pparg,Neurog1
1116	GOBP_REGULATION_OF_MACROPHAGE_DERIVED_FOAM_CELL_DIFFERENTIATION	0.0368298	0.456764	-0.516179	-1.53796	157	26	Agt,Lpl,Abca1,Agtr1a,Prkch
1193	GOBP_ASTROCYTE_DEVELOPMENT	0.0368775	0.456764	0.488371	1.48359	213	34	Nr1d1,S100a8,Tnf,Grn,C1qa,Tlr4,Vim,Ror1,Plp1,Eif2b5,C5ar1,Pou3f2,Mapt,Ager,Kras,Adora2a,Psen1,Trem2,Tspan2
7209	HP_SELECTIVE_TOOTH_AGENESIS	0.0369398	0.456764	0.530808	1.51944	210	26	Bmp4,Cdh1,Dlg1,Cdh3,Irf6,Atp6v1b2,Wnt10b,Bcor,Grem2,Naa10
4204	GOBP_SYNAPSE_PRUNING	0.036944	0.456764	0.679637	1.54525	205	10	C1qc,C1qa,C1qb,Cx3cl1,Cdk5,Cx3cr1,Trem2
9805	HP_DECREASED_ABSENT_ANKLE_REFLEXES	0.0369592	0.456764	0.543369	1.52788	210	24	1600014C10Rik,Gne,Aldh18a1,Dysf,Sqstm1,Gjb1,Vps13a,Vcp,Polg,Mfn2,Pgm3,Plekhg4,Arl6ip1
10064	DESCARTES_FETAL_CEREBRUM_VASCULAR_ENDOTHELIAL_CELLS	0.0370529	0.456764	0.283757	1.24451	258	402	Meltf,Col1a2,Lmod3,Plek2,Anxa1,Ccn2,Bgn,Dusp6,Calhm2,Socs3,Ccdc3,Foxc2,C130074G19Rik,Stard8,Srpx2,Adm,Osmr,Alx4,Kank4,Igfbp7,Tmem37,Acta2,Cox4i2,Jph2,Qpct,Slc7a5,Afap1l1,Sema3g,S100a10,Kif26a,Epha2,Pcolce,Igfbp4,Depp1,Serping1,Rin1,Ocel1,Samm50,Col3a1,Gimap4,Tcf15,Degs2,Dll4,Fam43a,Xpnpep2,Slc38a3,Slc6a12,Shroom1,C1qtnf1,Tmem204,Tdrd1,S1pr5,Id3,Dipk2b,Abcb1a,Ptgdr2,Kdr,Cdc42ep1,Medag,Cd248,Gper1,…
5875	GOMF_SODIUM_PROTON_ANTIPORTER_ACTIVITY	0.0370538	0.456764	-0.688033	-1.61468	163	10	Slc9a4
7879	HP_SLENDER_LONG_BONE	0.0370879	0.456764	0.486269	1.48829	215	35	Cdt1,Col1a2,Fam111a,Gmnn,Mafb,P3h1,Tbce,Cdc45,Pigt,Col1a1,Musk,Brf1,Ercc1
4894	GOCC_PHAGOPHORE_ASSEMBLY_SITE	0.0371528	0.456764	0.507093	1.4992	213	30	Atg9b,Sqstm1,Wdr45,Atg16l1,Ulk1,Pik3c3,Ulk2,Rb1cc1,Atg13,Wipi2,Stx12,Atg9a,Atg2b,Atg7
3461	GOBP_MESENCHYMAL_TO_EPITHELIAL_TRANSITION	0.0372142	0.456764	0.599856	1.53156	209	16	Six2,Bmp4,Cited1,Wnt4,Tcf15,Fzd7,Stat1
2799	GOBP_ALCOHOL_CATABOLIC_PROCESS	0.0372596	0.456764	0.485844	1.48699	216	35	Ntsr1,Tkfc,Akr1c18,Pten,Aldh2,Srd5a3,Scarf1,Bpnt2,Cyp46a1,Sord,Mtmr7,Inpp5k,Mtmr2,Tpi1,Aldh3b1,Cyp39a1
2460	GOBP_REGULATION_OF_CD4_POSITIVE_ALPHA_BETA_T_CELL_DIFFERENTIATION	0.0372905	0.456764	0.480082	1.48283	217	36	Nfkbid,Anxa1,Sash3,Il12rb1,Rara,Cd86,Nlrp3,Il4ra,Prkcz,Socs1
8479	HP_PROMINENT_SUPERFICIAL_BLOOD_VESSELS	0.0372911	0.456764	0.535718	1.51686	211	25	Fos,Pparg,Gpr35,Aldh18a1,Agpat2,Cavin1,Zmpste24,Bscl2,Lmna,Pycr1
8264	HP_GENERALIZED_HYPERKERATOSIS	0.0372989	0.456764	0.635616	1.54427	210	13	Gjb2,Pten,Zmpste24,Lmna,Sec23b,Sdhb,Akt1
9295	HP_MALAR_RASH	0.0373027	0.456764	0.67907	1.54396	207	10	Stat4,Fcgr3,Dnase1,Spp1,Fcgr2b,Sting1
7753	HP_OSTEOARTHRITIS	0.0373045	0.456764	-0.421131	-1.43845	154	49	Gpr101,Col11a1,Trps1,Col11a2,Ghr,Aspn,Kif22,Ccn6
2590	GOBP_SECONDARY_METABOLITE_BIOSYNTHETIC_PROCESS	0.0373718	0.457059	0.553356	1.52973	214	22	Dct,Opn3,Pmel,Cited1,Cdh3,Tyr,Ctns,Slc45a2
1348	GOBP_REGULATION_OF_CALCIUM_ION_DEPENDENT_EXOCYTOSIS	0.0374313	0.457259	0.485595	1.48622	217	35	Syt6,Syt10,Syt15,Stx1a,Trpv6,Cacna1g,Doc2a,Cdk5r2,Syt4,Syt12,Cacna1i,Kcnb1,Syt2,Atp2a2
6282	GOMF_NADP_BINDING	0.0375743	0.458426	-0.431388	-1.45086	157	45	Hsd11b1,Dpyd,Gapdhs,Fmo1,Mtrr,Crym,Nos1,H6pd,Cryz,Cbr3
2789	GOBP_GMP_METABOLIC_PROCESS	0.0376525	0.458426	0.635109	1.54304	212	13	Dlg1,Xdh,Mpp1,Lrguk,Gmpr2,Impdh2
1208	GOBP_REGULATION_OF_PHOSPHATIDYLINOSITOL_3_KINASE_SIGNALING	0.0376569	0.458426	-0.344386	-1.35028	143	107	Agt,Dcn,Klf4,Myoc,Tgfb2,Kit,Angpt1,Irs2,Ntrk3,Fgfr1,Ntf3,Sox9,Plxnb1,Pip5k1b,Pdgfra,Lime1,Twist1,Egfr,Unc5b,Il18
3962	GOBP_CHEMOKINE_C_X_C_MOTIF_LIGAND_2_PRODUCTION	0.0377874	0.458972	-0.649122	-1.59948	165	12	Lpl,Klf4,Cd74
2735	GOBP_POSITIVE_REGULATION_OF_ENDOCYTOSIS	0.0377885	0.458972	-0.363367	-1.37868	148	87	Cav3,Gpc3,Angpt1,Drd2,Ppp3ca,Ntf3,Ano6,Gata2,Dnm2,Apln,Ahi1,Lrrk2,Fmr1,Itsn1,Wnt5a,Sh3gl1
8321	HP_PATELLAR_APLASIA	0.0378895	0.459671	0.594768	1.5408	213	17	Cdt1,Gmnn,Recql4,Tbx4,Lmx1b
7779	HP_LYMPHADENITIS	0.0382427	0.462969	-0.648799	-1.59869	167	12	Zap70,Cxcr4
7306	HP_ONYCHOGRYPOSIS	0.0382488	0.462969	-0.602195	-1.5663	165	15	Zswim6,Col7a1,Egfr,Plec,Wnt5a,Fzd6
1504	GOBP_CD40_SIGNALING_PATHWAY	0.0383596	0.463458	0.633488	1.5391	216	13	Fancd2,Cd86,Tnfaip3,Rnf31,Sharpin,Itgb1,Trem2
5567	GOMF_ANTIGEN_BINDING	0.0384011	0.463458	0.513541	1.50578	219	29	Cd1d1,Plg,Lag3,Tgfb1,Slc7a5,Topors,Tspan4,H2-M3,Dhcr24,Jchain
1238	GOBP_NEGATIVE_REGULATION_OF_SMOOTH_MUSCLE_CELL_MIGRATION	0.0384207	0.463458	0.593778	1.53824	216	17	Trib1,Mef2c,Serpine1
1163	GOBP_CHOLESTEROL_STORAGE	0.0385852	0.464244	-0.578375	-1.55652	167	17	Lpl,Ehd1,Abca1
5257	GOCC_AZUROPHIL_GRANULE_LUMEN	0.0386042	0.464244	0.402485	1.40065	228	69	Lyz1,Prtn3,Serpina3n,Retn,Glb1,Arg1,Grn,Prss57,Tubb4b,Serpina3c,Stk11ip,Tubb5,Gdi2,Psmd1,Fabp5,Gla,Cpped1,Anxa2
10049	DESCARTES_MAIN_FETAL_LYMPHATIC_ENDOTHELIAL_CELLS	0.0386625	0.464244	-0.336581	-1.33691	147	114	Prox1,Nts,Nrp2,Fzd10,Tnfaip8l3,Slc27a3,Irx3,Kbtbd11,Stab2,Plin5,Gja1,Ralgapa2,Reln,Sec14l2,Efna5,Tll1,Ston2,Neto1,Pard6g
456	GOBP_PURINE_NUCLEOBASE_METABOLIC_PROCESS	0.0387097	0.464244	-0.600778	-1.56261	167	15	Ttr,Dpyd
10390	Gemma_GSE31063_Extinction_learning_timepoint_extinction.trial.low.freezing.behavior_Up	0.0387502	0.464244	0.513124	1.50455	221	29	Trib1,Dusp1,Adra1b,Ier2,Arc
10567	GeneWeaver_GeneNetwork Hippocampus Consortium_GS34848_Hippocampus Gene expression correlates of Open Field Novel TOTAL rears in the center in BXD Males_Top25_byPval	0.0387704	0.464244	-0.592012	-1.56458	168	16	Plk5,Actn2,Zdhhc23,Rhobtb3,Ubxn7,Nmnat1,Zranb3,Il17rc
3102	GOBP_POSITIVE_REGULATION_OF_IMMUNE_RESPONSE	0.0390216	0.464244	0.276991	1.2273	275	458	Cd1d1,Mef2c,Clnk,Nfkbid,Myh2,Lag3,Anxa1,Sash3,Tnfsf13b,Cd22,Ccr7,Itgb2,Hck,Il12a,C1qc,Lpxn,Tgfb1,Il12rb1,Slc11a1,Prkcq,Rara,Fcgr3,Sin3a,Tnf,Cd86,C3ar1,Fpr1,Tyrobp,Krt1,Serping1,Fcer1g,Prkcb,Ptprc,C1qa,Limk1,Tec,Stat5b,Klhl6,H2-M3,Thy1,Themis2,Skap1,Coch,Cd226,Tlr4,Baiap2,Vtcn1,Myo1c,Nlrp3,Blnk,Psmd1,Il4ra,Rsad2,Ptafr,Fadd,Trim12c,Nlrc4,Nr4a3,Prkcz,Fcgr2b,Lcp2,Psma5,Cd79a,Parp9,Rasgrp1,Eif2b5,Exos…
10310	NGO_MALIGNANT_GLIOMA_1P_LOH	0.0390444	0.464244	0.647962	1.54067	218	12	Stmn1,Pgk1,Vim,Anxa2
7614	HP_AQUEDUCTAL_STENOSIS	0.0390446	0.464244	-0.577374	-1.55383	169	17	Chd7,Sema3e,Tprkb,Fgfr1,Fgfr2,Nf1
9203	HP_PAIN	0.0391446	0.464244	-0.247852	-1.17879	107	544	Cav3,Gpr101,Slco2a1,Scnn1a,Bves,Prdm5,Lpl,Hpdl,Col11a1,Rreb1,Ryr1,Tgfb2,Prkcd,Gpc3,Kit,Trps1,Hps1,Sptb,Taf15,Nabp1,Pgam2,Psmb9,Col11a2,Tnxb,Pon3,Aspn,Abca1,Mfap5,Smo,Zfp469,Fas,Crlf1,Scn9a,Met,Cdkn1a,Dcc,Slc22a4,Svil,Cyp2r1,Abcb4,Rb1,Fktn,Cdkn1b,H2-Ab1,Ctla4,Pdgfra,Atp8b1,Dnm2,Ret,Serpinf2,Zbtb16,Rest,Nos1,H2-Aa,Mitf,Epb41,Ky,Col7a1,Ppargc1a,Rasa1,Numa1,Tardbp,Ank1
841	GOBP_CIRCADIAN_RHYTHM	0.0391817	0.464244	0.322303	1.30025	248	185	Prok2,Hs3st2,Rpe65,Ciart,Dbp,Bhlhe40,Nr1d1,Atoh7,Per1,Opn3,Th,Egr1,Naglu,Hcrtr2,Cartpt,Serpine1,Sin3a,Prkaa2,Kdm8,Fbxl21,Pparg,Nr1d2,Csnk1e,Id3,Agrp,Hdac3,Pten,Piwil2,Ezh2,Ntrk2,Mapk10,Usp2,Mapk8,Per2,Fbxw7,Timeless,Impdh2,Relb,F7,Pde6b,Gna11,Cry2,Cipc,Srd5a1,Noct,Csnk1d,Top2a,Ccar2,Ndufa9,Adora1,Prokr2,Klf10
9168	HP_ABNORMAL_AUTONOMIC_NERVOUS_SYSTEM_PHYSIOLOGY	0.0392257	0.464244	-0.35811	-1.36731	153	90	Cav3,Ttr,Nr4a2,Slc18a2,Lepr,Ascl1,Kcnj5,Scn9a,Vps13c,Ret,Trdn,Scn3a,Cisd2,Lrrk2,Atxn3,Fmr1,Kcnq1,Cav1,Chchd2
6955	HP_HYPOPLASTIC_ILIA	0.0392438	0.464244	-0.454122	-1.4699	163	38	Col11a1,Dlk1,Col11a2,Ccbe1,Sox9,Evc,Crebbp,Slc35d1
6794	HP_PHOTOPHOBIA	0.0392868	0.464244	0.322719	1.29931	248	182	Rpe65,Cacna2d4,Stat4,Rgs9bp,Rdh5,Gjb2,Foxc2,Cdhr1,Wnt10a,Ovol2,Il12a,Pcare,Tnf,Esr1,Topors,Tub,Guca1a,Tlr4,Tyr,Spata7,Nlrp3,Pitpnm3,Afg3l2,Fscn2,Sema4a,Tgfbi,Ctns,Slc45a2,Hk1,Sag,Poc1b,Rims2,Slc7a14,Erap1,Pomgnt1,Tacstd2,Pcna,Rp9,Best1,Ap1b1,Atf6,Crb1,Pde6b,Cnnm4
3842	GOBP_CELLULAR_RESPONSE_TO_PH	0.0393059	0.464244	0.592605	1.5352	221	17	Hyal1,Slc38a3,Chp1,Asic1,Rab11b,Rab11fip5,Insrr,Gna11
9468	HP_ABNORMAL_PULMONARY_VALVE_PHYSIOLOGY	0.0393127	0.464244	-0.34183	-1.34324	150	108	Dsp,Prdm5,Fat4,Chd7,Sema3e,Gpc4,Gpc3,Sftpc,Zfp469,Rnf135,Invs,Fktn,Kat6a,Arhgap31,Zeb2,Dchs1,Tbck,Crebbp,Nf1,B3glct,Notch1
3942	GOBP_PROTEIN_ACTIVATION_CASCADE	0.0393229	0.464244	0.565286	1.52392	222	20	Vwf,F12,Serping1,Apoh,Gp5,F7,F8,F2,Gp1ba,F9
9638	HP_MUSCLE_FIBER_INCLUSION_BODIES	0.0393288	0.464244	0.522947	1.51019	224	27	Klhl40,Lmod3,Myh2,Acta1,Gne,Mypn,Tnnt1,Flnc
3488	GOBP_HEART_TRABECULA_FORMATION	0.0393808	0.464244	-0.647914	-1.59651	172	12	Cav3,Adamts1
2348	GOBP_PHOTORECEPTOR_CELL_DEVELOPMENT	0.0394918	0.464244	0.483835	1.48084	229	35	Dio3,Th,Cdhr1,Naglu,Pcare,Topors,Thy1,Fscn2,Mfsd2a,Ntrk2,Dcx,Crb1,Gnat1
6490	HP_LONG_PENIS	0.0395391	0.464244	-0.681538	-1.59943	174	10	Gpr101,Fgfr1
10313	Gemma_GSE12284_Gene_expression_changes_in_LPS-induced_neuroinflammation_Treatment_lipopolysaccharide_Up	0.039562	0.464244	0.607716	1.53079	223	15	Lcn2,Osmr,S100a8,Ncf4,Tspo,Cxcl16
4439	GOBP_REGULATION_OF_LEUKOCYTE_DIFFERENTIATION	0.0396101	0.464244	0.313855	1.28728	255	212	Fos,Trib1,Fancd2,Tox,Nfkbid,Lag3,Bmp4,Anxa1,Sash3,Cartpt,C1qc,Tgfb1,Il12rb1,Rara,Tnf,Pirb,Cd86,Tyrobp,Ptprc,Prdm1,Mafb,Stat5b,H2-M3,Tlr9,Ndfip1,Tlr4,Nlrp3,Ikzf3,Tmem176a,Il4ra,Rnf41,Fadd,Pik3r6,Hcls1,Prkcz,Fcgr2b,Socs1,Sos1,Ceacam2,Prxl2a,Sfrp1,Lef1,Fbxw7,Runx1,Prelid1,Tcta,Tfe3,Ihh,Hax1,Gnas,Fstl3,Il15,Rc3h2,Csf1,Zfpm1
3621	GOBP_TRABECULA_MORPHOGENESIS	0.0396392	0.464244	-0.443722	-1.46226	166	41	Cav3,Adamts1,Chd7,Tgfb2,Thbs3,Plxnb1,Nog,Bmp5,Bmpr1a,Mmp2,Notch1,Ppargc1b,Adgrg6
10395	Gemma_GSE74966_Genome-wide_maps_of_chromatin_changes_uppon_contextual_fear_conditioning_in_mice_(RNA-seq)_treatment_contextual.fear.conditioning_Up	0.0396667	0.464244	0.392873	1.3932	237	77	Egr2,Fos,Nr4a1,Bhlhe40,Egr1,Dusp4,Dusp6,Fosb,Sema3g,Pecam1
10397	Gemma_GSE74966_Genome-wide_maps_of_chromatin_changes_uppon_contextual_fear_conditioning_in_mice_(RNA-seq)_treatment_electric.shock_contextual.fear.conditioning_Up	0.0396667	0.464244	0.392873	1.3932	237	77	Egr2,Fos,Nr4a1,Bhlhe40,Egr1,Dusp4,Dusp6,Fosb,Sema3g,Pecam1
8717	HP_BROAD_DISTAL_PHALANX_OF_FINGER	0.0396971	0.464244	-0.571092	-1.56168	172	18	Dlk1,Gpc4,Kif22,Ammecr1,Crebbp,Fgfr2
10504	Gemma_GSE117758_Cell-type_specific_transcriptional_profiling_of_glucocorticoid_receptor-dependent_changes_in_the_nucleus_accumbens_cell_type_treatment_astrocyte_Up	0.0397146	0.464244	-0.428791	-1.44212	166	45	Ddit4l,Adamts9,Tead1,Gadd45g,Adamts20,Ky,Mphosph6,Cldn10,Pdk4,Cbr3,Hs3st3b1,Sall2,Kdm3a
10239	LU_AGING_BRAIN_UP	0.039852	0.465336	-0.284791	-1.25286	139	242	Agt,Zbtb20,Hp,Ryr1,Rgs20,Cebpd,Snap23,Mtrr,Mtss1,Ifi203,Ascl1,Slc4a4,Rhobtb3,Plod2,Gng11,Amotl2,Serpinh1,Gja1,Txnip,Plxnb1,Scp2,Sptssa,Bcl2,Inhbb,Zfp652,Icam2,Smc5,Ddit4,Add3,Cast,Amot,Tob1,Zeb2,Parva,Dhrs3,Fgfr2,Tiparp,Acaa2,Elovl2,Phlpp1,Cryab,Hspa2,Cav1,Tmem47,Gpc5,Heph,Zcchc24,Wwtr1,Nek7,Htra1,Id4,Sspn,Fyn,Tgif1,Yes1,Sema3b,Plxnc1,Myof,Kank1,Zhx2,Nkx2-2,Lrig1,Tmem123,Acsbg1,Rbl2,Clk1,Pcf11,Cr…
10477	Gemma_GSE5429_Hippocampal_gene_expression_profiling_across_8_inbred_strains:_towards_understanding_the_molecular_basis_of_behaviour_strain_DBA.2J_Down	0.0399129	0.465533	-0.247219	-1.177	109	551	Prox1,Ttr,Prdm5,Calb2,Npy2r,Gpc4,Padi2,Prkcd,Unc5c,Sox4,Cort,Gabra2,Chpt1,Tcea1,Npr3,Grin2a,Ehd1,Hpca,Leng8,Banp,Ybx1,Slc4a4,Gck,Irs2,Ppp3ca,Gad2,Ralgps2,Ntrk3,Alcam,Nexmif,Klf3,Cdkn1a,Pabpn1,Etv1,Btg2,Iqgap2,Upf3b,Ttl,Invs,Ccnd2,Hapln1,Ascl2,Sema5a,Cdkn1b,Bmp1,Pdgfra,Ptprz1,Cdh8,Socs2,Akap9,Slc8a1,Cplx2,Sash1,Epha7,Zfp612,Mtf2,Ppargc1a,Gss,Axin2,Bcan,Hnrnpu,Nvl,Fnbp1,Itpr2,Dynlt1a,Rps6kb1,Dtd2,M…
7985	HP_SEGMENTAL_PERIPHERAL_DEMYELINATION_REMYELINATION	0.0399928	0.465952	0.675981	1.53694	222	10	Egr2,Pmp22
10130	Johnson_2016_Coexpression_Hippocampus_Human_M1	0.0400925	0.466599	0.250686	1.16806	311	966	Sync,Cckbr,Lmo4,Fam111a,Ttc9b,Rab26,Stat4,Tiam2,Grin1,Uck2,Erich1,Vamp2,Vipr1,Islr2,Fhod3,Cartpt,Nptx1,Etl4,Acta1,Cacng3,Mark1,Stx1a,Ly6e,Necab3,Tmem177,Vstm2l,Rara,Tmem132d,Fcgr3,B4galnt1,Cdh18,Scgn,F12,Atp6v1h,Doc2a,Eno2,Golga7b,Bcl7c,Lancl2,Pex11b,Rin1,Fxyd7,Arhgdig,Prkcb,Cbln2,Fam43a,Them6,Cdk5r2,Nkrf,Faim2,Stmn2,Thy1,Ypel1,Ccne1,Gng3,Igsf21,Cd200,Polr1d,Itpr1,Gabrg2,Cdh12,Hpcal1,Car10,Chchd6…
8777	HP_ABNORMAL_GREATER_SCIATIC_NOTCH_MORPHOLOGY	0.0401929	0.46691	-0.575097	-1.5477	174	17	Col11a1,Gpc4,Gpc3
9032	HP_GASTROSTOMY_TUBE_FEEDING_IN_INFANCY	0.0402075	0.46691	-0.347027	-1.34683	154	100	Fat4,Dlk1,Pigw,Kcnq5,Ppp3ca,Fgfr1,Pigv,Blm,Hivep2,Trpm3,Dalrd3,Col7a1,C2cd3,Gas1,Als2,Cdon,Dchs1,Tbck,Spg11,Tsen15,Syngap1,Cog5,Camk2b,Ugdh,Aspa,Tgif1,Grin2b,Gli2,Dock8,Tor1a,Spop,Stag2,Epb41l1,Cltc,Pigu,Psat1
1517	GOBP_ACTIN_FILAMENT_BASED_MOVEMENT	0.0403316	0.467268	0.350738	1.34627	252	126	Myl4,Dsc2,Tnnc1,Myh3,Tcap,Mybpc3,Myh2,Tnni1,Myh8,Kcna5,Tnnt2,Myh4,Acta1,Tmod1,Cacna1g,Dlg1,Fgf12,Myo1h,Myl1,Myl6b,Myo19,Myo1c,Mybpc1,Vim,Tnnt1,Myo1f,Kcne3
8785	HP_ABSENT_PALMAR_CREASE	0.0403515	0.467268	0.675803	1.53653	224	10	Myh3,Slc18a3
2739	GOBP_POSITIVE_REGULATION_OF_GLYCOLYTIC_PROCESS	0.0404206	0.467268	-0.543275	-1.53727	172	21	Zbtb20,Gapdhs,Slc4a4,Esrrb,Pfkfb4
7191	HP_DIASTASIS_RECTI	0.0404206	0.467268	-0.543771	-1.53867	172	21	Dlk1,Gpc4,Gpc3,Tbck,B3glct,Mtor,Kcnq1
10446	Gemma_GSE113796_mRNA-Seq_of_mouse_Mettl3_cKO_and_Fto_cKO_hippocampus_after_fear_conditioning_genotype_Homozygous.negative_Fto.mouse.fat.mass.and.obesity.associated_Up	0.0405172	0.467268	0.454517	1.44259	234	42	Mc4r,Htr2a,Tnnt2,Kank4,Zfhx4,Mapk6,Rims3,Esrrg,Atp6v1b2,Lamp5,Cpne9,Lgr5
1708	GOBP_REGULATION_OF_NERVOUS_SYSTEM_PROCESS	0.0405318	0.467268	0.357673	1.35643	249	118	Egr2,Ntsr1,Grin1,Glra1,Spx,Cartpt,Nptx1,Vip,Stx1a,Fgf12,Cck,Slc8a2,Tafa4,Unc13b,Ghsr,Sox10,F2r,Ncmap,Gpr35,Dlg4,Cacng5,Npff,Ptafr,Pten,Nptx2,Fabp5,Prkcz,Rims2,Oprd1,Scn11a
9850	Neuron_Glutamate_Sugino_NatNeuro_2006	0.0405475	0.467268	0.443345	1.44148	236	48	Lmo4,Egr4,Prss12,Fhl2,Stx1a,Neurod2,Crip2,Rin1,Dusp14,Baiap2,Fbxw7,Ets2,Ptk2,Arpp21,Adora1,Klf10,Srr
2046	GOBP_PROTEIN_LOCALIZATION_TO_CELL_SURFACE	0.0406564	0.467664	-0.398365	-1.39933	165	57	Cav3,Fgf10,Actn2,Angpt1,Wnt11,Ap3b1,Vcl,Ptpru
5049	GOCC_CATENIN_COMPLEX	0.0406703	0.467664	0.509564	1.49411	232	29	Cdh1,Cdh18,Cdh3,Cdh13,Cdh12,Cdh7,Ctnna2,Cdh9,Cdh19,Cdh15,Cdhr3,Cdh5,Cdh10,Cdh4,Ctnnb1,Jup,Cdh11
915	GOBP_NUCLEOBASE_METABOLIC_PROCESS	0.040783	0.467844	-0.498595	-1.51339	174	28	Ttr,Dpyd,Ctps2
7474	HP_ARRHINENCEPHALY	0.040783	0.467844	-0.498055	-1.51176	174	28	Rreb1,Chd7,Sema3e,Gli3
3322	GOBP_ACTIN_FILAMENT_NETWORK_FORMATION	0.0408383	0.467844	0.659074	1.53679	227	11	Fhod3,Cobl,Lcp1
10117	Zhang_2005_SyracuseLowAvoidanceRats_Upregulated_HC	0.0408819	0.467844	-0.574714	-1.54667	177	17	Prlr,Drd2,Cd74,Txnip,Socs2,Ppt2
6164	GOMF_GLUTAMATE_RECEPTOR_BINDING	0.0409134	0.467844	-0.475759	-1.48974	171	33	Shisa6,Necab2,Homer2,Drd2,Shank1,Rasgrf1,Cacng4,Neto1
2490	GOBP_MUSCLE_ADAPTATION	0.0410087	0.467844	-0.356405	-1.3608	160	90	Cav3,Agt,Klf4,Myoc,Foxo1,Ppp3ca,Lmcd1,Pde9a,Edn1,Inpp5f,Ppargc1a,Prkca,Adra1a,Rps6kb1,P2rx4,Foxo3,Cdk9,Notch1,Mtor,Cflar,Casq1,Mymk
6543	HP_RENAL_SALT_WASTING	0.0411207	0.467844	-0.678441	-1.59217	181	10	Scnn1a
5895	GOMF_CHANNEL_INHIBITOR_ACTIVITY	0.041125	0.467844	-0.480685	-1.49913	173	32	Cav3,Mcub,Kcnv1,Bcl2,Scn3b,Rasa1
9448	HP_ABNORMAL_PROPORTION_OF_CD8_POSITIVE_T_CELLS	0.0412019	0.467844	-0.645077	-1.58952	180	12	Zap70,Prkcd,Fas,Blm
9309	HP_ABNORMAL_BRONCHUS_MORPHOLOGY	0.0412398	0.467844	-0.331407	-1.32494	156	119	Dsp,Scnn1a,Prkcd,Sftpc,Cxcr4,Ccno,Tap2,Pola1,Ttc12,Magt1,Fgfr1,Bach2,Blm,Dnai1,Sox9,Gas8,Ctla4,Spag1,Egfr,Dnaaf4,Il2rg,Fgfr2,Lrba,Dnah5,Orc4
3008	GOBP_MUSCLE_ORGAN_MORPHOGENESIS	0.0412497	0.467844	-0.407694	-1.41342	168	53	Dsp,Prox1,Col11a1,Chd7,Tgfb2,Ttn
8433	HP_DISTAL_UPPER_LIMB_AMYOTROPHY	0.0413534	0.467844	-0.485545	-1.50728	175	31	Cav3,Ryr1,Tia1,Als2,Inf2,Cplane1,Plod3,Spg11,Slc39a13
8995	HP_BROAD_THUMB	0.0413553	0.467844	-0.371067	-1.38423	165	78	Gpc4,Gpc3,Gli3,Smo,Fgfr1,Prkd1,Nog,Srcap,Ntng1,Dact1,Twist1,Tanc2,Sall1,Crebbp,Fgfr2,Med12,Bmpr1a,Gja5,Pycr2,Wnt5a,Ddx6,Nxn,Nsd1,Gdf5,Msx2,Bcorl1,Actl6b,Lig4,Kmt2e,Fbxw11
6603	HP_TRIGONOCEPHALY	0.0414229	0.467844	-0.495085	-1.51514	176	29	Gli3,Ppp3ca,Frem1,Fgfr1,Rb1,Srcap,C2cd3,Huwe1,Fgfr2,Msx2,Fli1,Usp7,Mysm1,Chd4,Arhgef9,Asxl1
4719	GOBP_POSITIVE_REGULATION_OF_VASCULAR_ENDOTHELIAL_CELL_PROLIFERATION	0.0414365	0.467844	-0.608465	-1.55951	179	14	Itga4,Fgfr1,Ghrl,Apln,Mdk,Pdpk1,Sp1
2451	GOBP_APOPTOTIC_CELL_CLEARANCE	0.0414579	0.467844	0.458352	1.44755	239	41	Xkr7,Ccl12,Anxa1,Rara,Tyrobp
2867	GOBP_LYMPHOCYTE_ACTIVATION	0.0414766	0.467844	0.269411	1.20723	299	531	Cd1d1,Fancd2,Ccl12,Mef2c,Bcl3,Dpp4,Clnk,Tox,Nfkbid,Lag3,Bmp4,Anxa1,Sash3,Tnfsf13b,Egr1,Cd22,Ccr7,Cd7,Itgb2,Lyl1,Tbc1d10c,Wnt4,Lgals9,Il12a,Tgfb1,Il12rb1,Slc11a1,Smad3,Prkcq,Rara,Tnfrsf13c,Cd86,Dlg1,Tyrobp,Tac1,Arg1,Fcer1g,Prdx1,Coro1a,Prkcb,Ptprc,Prdm1,Dll4,Mafb,Cd44,Gal,Tnfaip3,Tnfrsf13b,Fkbp1b,Stat5b,H2-M3,Tlr9,Thy1,Pla2g2d,Lcp1,Ndfip1,Tlr4,Glmn,Casp3,Sox11,Vtcn1,Nlrp3,Ikzf3,Blnk,Map3k8,Ly9,Fzd…
8868	HP_IMPAIRED_PROPRIOCEPTION	0.0415593	0.467844	0.466384	1.45582	241	38	Egr2,Pdyn,Naglu,Pmp22,Dars2,Tbp,Piezo2,Polg,Reep1,Mfn2,Pld3,Knstrn,Atn1
1866	GOBP_REGULATION_OF_MONOOXYGENASE_ACTIVITY	0.0416366	0.467844	-0.418513	-1.42951	172	49	Cav3,Npr3,Cygb,Il1a,Acvr2a,Nostrin,Nod1,Dnm2,Egfr,Agtr2,Fgf23
4850	GOBP_REGULATION_OF_ENDOCYTIC_RECYCLING	0.0416384	0.467844	-0.661187	-1.59729	183	11	Bves,Actn2,Ehd1,Inpp5f
6473	HP_HYPOPLASIA_OF_THE_UTERUS	0.0417026	0.467844	0.48338	1.46842	241	34	Prok2,Tac2,Dusp6,Wnt4,Esr1,Spry4,Irf6,Tacr3
9810	HP_AGENESIS_OF_LATERAL_INCISOR	0.0417182	0.467844	0.630723	1.53238	235	13	Bmp4,Cdh1,Dlg1,Irf6,Bcor,Naa10
9424	HP_ABNORMALITY_OF_CARDIOVASCULAR_SYSTEM_ELECTROPHYSIOLOGY	0.0417189	0.467844	-0.267627	-1.22273	132	346	Cav3,Dsp,Csf2rb2,Scnn1a,Ttr,Bves,Gpc4,Ryr1,Gpc3,Actn2,Kcnj2,Ttn,Sftpc,Fbp1,Prdm16,Nexn,Tnxb,Kcnj5,Mfap5,Fgfr1,Crlf1,Gja1,Scn9a,Cdkn1a,Hjv,Svil,Dcaf17,Dpp6,Cdkn1b,Mgme1,Col4a1,Ctla4,Ret,Mto1,Tll1,Scn3b,Trdn
4774	GOBP_NEGATIVE_REGULATION_OF_NEURAL_PRECURSOR_CELL_PROLIFERATION	0.0418487	0.467844	-0.557952	-1.54086	181	19	Spint1,Btg2,Gata2,Nr2e1,Spint2,Nf1,Ptn,Wnt5a,Appl2
2830	GOBP_MEMBRANE_LIPID_CATABOLIC_PROCESS	0.0418491	0.467844	0.513876	1.49463	238	28	Neu2,Acer2,Smpdl3b,Cyp1b1
8168	HP_VENTRICULAR_TACHYCARDIA	0.0418848	0.467844	-0.438436	-1.45312	175	42	Dsp,Scnn1a,Ryr1,Ttn
9964	ZHONG_PFC_C2_SOX5_BCL11B_POS_EXCITATORY_NEURON	0.0418922	0.467844	-0.536245	-1.53417	177	22	Hspa1a,Thsd7a,St18,Shisa2,Lmo7,Crym
1058	GOBP_NEGATIVE_REGULATION_OF_PEPTIDASE_ACTIVITY	0.0419242	0.467844	-0.314672	-1.29674	155	148	Spink8,Agt,Klf4,Umodl1,Rarres1,Gpc3,Timp4,Avp,Spint1,Serpinb8,Ifi203,Cd109,Timp1,Serpinh1,Crim1,Lxn,Serpinf2,Col7a1,Spock3,Cast,Herpud1,Pi15,Spint2,Wfdc2
8721	HP_ABNORMALITY_OF_HAIR_PIGMENTATION	0.0420999	0.46931	-0.359832	-1.36527	165	87	Prdm5,Pcsk1,Magel2,Kit,Rab27a,Hps1,Pign,Zfp469,Fas,Ap3b1,Pomc,Mitf,Lamtor2,Ednrb
2646	GOBP_EXTERNAL_ENCAPSULATING_STRUCTURE_ORGANIZATION	0.0422579	0.470575	-0.270833	-1.23234	136	333	Ttr,Agt,Adamts9,Thsd4,Dcn,Col15a1,Adamts1,Col11a1,Itga11,Crispld2,Itga8,Tgfb2,Ndnf,Has1,Mfap4,Spint1,Mfap2,Itga4,Col16a1,Nid2,Col11a2,Col19a1,Col4a2,Tnxb,Mfap5,Timp1,Serpinh1,Mpzl3,Itgb4,Chadl,Mmp11,Sox9,Ntng2,Hapln1,Fbln2,Rb1,Col4a1,Bmp1,Pdgfra,Loxl1,Adamts20,Serpinf2,Tll1,Col18a1,Loxl3,Icam2,Ntng1,Col7a1,Sparc,Bcan,Egflam,Mmp23,Fap,Lama4,Mia,Adamts15,Postn,Col23a1,Nr2e1,Adamts5,Adtrp,Plod3,Spin…
1511	GOBP_MAINTENANCE_OF_CELL_POLARITY	0.0423963	0.471413	-0.596337	-1.55106	183	15	Pdcd6ip,Wnt11,Dlg5,Lin7c,Ank1
10253	LEIN_PONS_MARKERS	0.0425101	0.471413	-0.362746	-1.36665	167	84	Gpr101,P2rx5,Dlk1,Sv2c,Slc18a2,Slc17a6,B3galt5,Sgpp2,Rab37,Ebf3,Ankrd35
2977	GOBP_RHYTHMIC_PROCESS	0.0425629	0.471413	0.301976	1.26576	278	259	Egr2,Prok2,Hs3st2,Rpe65,Dtl,Ciart,Dbp,Bhlhe40,Nr1d1,Atoh7,Per1,Gpr149,Opn3,Th,Egr1,Naglu,Hcrtr2,Cartpt,Retn,Serpine1,Sin3a,Prkaa2,Esr1,Arrb1,Kdm8,Fbxl21,Pparg,Stat5b,Nr1d2,Csnk1e,Id3,Casp3,Agrp,Hdac3,Pten,Piwil2,Cdk5r1,Ezh2,Ntrk2,Mapk10,Pcna,Ptx3,Usp2,Mapk8,Per2,Fbxw7,Timeless,Impdh2,Relb,F7,Pde6b,Gna11,Cry2,Cipc,Srd5a1,Cdk5,Noct,Csnk1d,Top2a,Ccar2,Ndufa9,Tgfb3,Adora1,Prokr2,Klf10
6839	HP_CONICAL_TOOTH	0.0425932	0.471413	0.475183	1.46769	248	36	Bmp4,Satb2,Wnt10a,Alx4,Cdh1,Dlg1,Nfkbia,Irf6,Atp6v1b2,Rusc2,Gli1,Nectin4,Prkacb
6032	GOMF_UBIQUITIN_LIKE_PROTEIN_TRANSFERASE_ACTIVITY	0.0425966	0.471413	0.284998	1.23804	291	365	Egr2,Rnf39,Dtl,D7Ertd443e,Rnf122,Trim63,Ube2l6,Rmnd5b,Trim47,Smurf1,Topors,Znrf1,Rnf19b,Hecw2,Asb2,Mylip,Fbxl21,Tnfaip3,Rnf151,Herc4,Ube2f,Birc3,Rnf217,Rnft2,Brca1,Aktip,Rnf208,Obi1,Bcor,Sh3rf3,Rnf41,Trim12c,Rnf213,Dtx4,Rnf8,Rnf115,Herc6,Mul1,Rnf180,Tspan17,Rnf31,Rnf2,Atg16l1,Rnf103,Fbxo4,Fbxo27,Mkrn1,Tnfaip1,Trim32,Trim14,Rnf24,Ube2n,Trim3,Nsmce1,Ube2j2,Rnf11,Herc1,Ufl1,Rnf168,Med11,Hectd4,Med30…
983	GOBP_DETECTION_OF_LIGHT_STIMULUS	0.0426005	0.471413	0.442108	1.43746	248	48	Rpe65,Cacna2d4,Opn3,Rgs9bp,Trpc3,Guca1a,Nmt1,Sag,Gnb1,Best1,Crb1,Pde6b,Gnat1,Gna11,Metap1,Asic2,Fntb,Gucy2e,Rcvrn,Cacna1f,Opn4,Pde6c,Opn1mw,Cds1
2380	GOBP_FIBRINOLYSIS	0.04267	0.471688	0.588391	1.52428	240	17	Plg,Plaur,Serpine1,F12,Krt1,Serping1,Apoh
8109	HP_ABNORMALITY_OF_BONE_MINERAL_DENSITY	0.0427594	0.472183	0.277116	1.22327	299	440	Prok2,Mc4r,Fancd2,Col1a2,Fam111a,Tac2,Sost,Sema3a,Satb2,Dusp6,Ehhadh,Naglu,Tnfrsf11b,Pygl,Fancf,Sox3,Il12a,Adamts2,Sgsh,Cox4i2,Tgfb1,Il12rb1,Smad3,Trpv6,Lamc2,Tyrobp,Esr1,Galt,Dnajc21,Glb1,Spry4,Recql4,Slc7a7,Hecw2,Tacr3,Tbxas1,Dll4,Sox10,Mafb,Limk1,Ank,Slx4,Hsd3b7,Polr1d,Brca1,Gpr35,Aldh18a1,Esr2,Nlrp3,Gemin4,Ift43,Rad51,P3h1,Col5a1,Mtx2,Cdkn2c,Wrap53,Pcca,Wdr19,Ifih1,Col2a1,Map3k1,Dhcr24,Wwox,P…
3084	GOBP_NEGATIVE_REGULATION_OF_INFLAMMATORY_RESPONSE	0.0429548	0.473385	0.368573	1.36442	263	99	Smpdl3b,Nr1d1,Tnfaip6,Socs3,Smad3,Pbk,Krt1,Grn,Ptprc,Pparg,Ghsr,Tnfaip3,Nr1d2,Cd200,Ndfip1,Adcyap1,Nlrp3,Lpcat3,Nlrp6,Gper1,Nlrx1,Fcgr2b,Wfdc1
9148	HP_ABNORMAL_RENAL_PHYSIOLOGY	0.0429577	0.473385	-0.249812	-1.18182	121	508	Scnn1a,Ttr,Agt,Galnt3,Zap70,Chd7,Ryr1,Prkcd,Gpc3,Slc26a4,Tbc1d8b,Hdac8,Hps1,Hic1,Mtrr,Nabp1,Pgam2,Slitrk6,Bbs12,Slc4a4,Plce1,Cd109,Nup93,Lcat,Gck,Tprkb,Kcnj5,Agtr1a,Aloxe3,Fas,Itgb4,Coq8b,Ndufa1,Sox9,Invs,Col4a1,Ctla4,Nadk2,Kmt2a,Ammecr1,Ret,Serpinf2,Zbtb16,Rest,Ndufa11,Col7a1,Dact1,Fuz,Dhx37,Jag1,Rasa1,Numa1,Nubpl,Setd2,Ttc21b,Mapkbp1,Sox18,Ahi1,Pkdcc,Inf2,Pygm,Cspp1,Cd2ap,Cisd2,Pax6,Prodh,Sall1…
2698	GOBP_REGULATION_OF_OSTEOCLAST_DIFFERENTIATION	0.0431318	0.474809	0.453557	1.44318	248	43	Fos,Cartpt,Tnf,Pirb,Tyrobp,Mafb,Tlr4,Prxl2a,Sfrp1,Fbxw7,Tcta,Tfe3,Gnas,Fstl3,Csf1,Klf10,Atp6ap1,Pik3r1,Trem2
9249	HP_NARROW_JAW	0.0432209	0.47514	0.671243	1.52616	240	10	Slc18a3,Col13a1,Syt2,Slc5a7
10568	GeneWeaver_GeneNetwork Hippocampus Consortium_GS34883_Hippocampus Gene expression correlates of Open Field - Percentage center time [Basal Behavior] in Males BXD_Top25_byPval	0.0433092	0.47514	0.628466	1.5269	244	13	Pou6f2,Il18bp,Disp1,Gins2
8233	HP_ABNORMALITY_OF_COMPLEMENT_SYSTEM	0.0433786	0.47514	0.560878	1.51204	245	20	Stat4,C1qc,Slc7a7,C1qa,Spp1,Lmnb2,C1qb,Cfh,Lmna
7625	HP_HYPOTHALAMIC_HAMARTOMA	0.0434487	0.47514	-0.658374	-1.59049	191	11	Gli3,Sox2,Smo,Cplane1
3947	GOBP_EMBRYONIC_SKELETAL_JOINT_DEVELOPMENT	0.043525	0.47514	0.655682	1.52888	242	11	Bmp4,Wnt9a,Hyal1,Col2a1,Bmp7,Osr1,Ihh,Ctnnb1
6332	GOMF_NUCLEOSIDE_TRIPHOSPHATASE_REGULATOR_ACTIVITY	0.0435374	0.47514	-0.253445	-1.18769	127	455	Dock10,Arhgap6,Dock11,Rgs20,Akap13,Dnajb1,Arhgef6,Tbc1d8b,Jun,Stard13,Sipa1l3,Dock4,Arhgef16,Cyth4,Hps1,Rasgef1b,Aldh1a1,Psd4,Vav3,Wnt11,Rgs9,Sh3bp5,Plce1,Dnmbp,Rasgef1c,Dock9,Rasgrf1,Syde2,Srgap1,Ralgps2,Bag3,Tbc1d16,Ccdc88c,Prex2,Arhgef19,Ralgapa2,Plxnb1,Iqgap2,Mtss2,Rp2,Rapgef6,Usp6nl,Myo9b,Arap2,Dennd4c,Rasgrp2,Dennd2a,Dnajc1,Rapgef3,Fgd6,Rapgef5,Depdc1b,Als2,Rasa1,Arhgap31,Grtp1,Dock1,Nrp1,A…
3215	GOBP_STRIATED_MUSCLE_CELL_DIFFERENTIATION	0.0436128	0.47514	-0.29215	-1.26343	154	210	Cav3,Prox1,Bves,Popdc3,Tanc1,Nfatc2,Ryr1,Rarb,Akap13,Actn2,Ttn,Ehd1,Cacna1h,Ppp3ca,Smo,Niban2,Smyd1,Kdm6b,Myorg,Hdac9,Rb1,Pdgfra,Bcl2,Edn1,Trim72,Nos1,Slc8a1,Hnrnpu
9527	HP_INCREASED_URINARY_NON_PROTEINOGENIC_AMINO_ACID_LEVEL	0.0436242	0.47514	0.603166	1.51933	246	15	Tnfrsf11b,Slc36a2,Dmgdh,Prdx1,Slc7a7,Cth,Aldh5a1
3994	GOBP_CARDIAC_MUSCLE_CELL_CONTRACTION	0.0436364	0.47514	-0.393186	-1.39544	179	59	Cav3,Dsp,Kcnj2,Fgf13,Kcnj5,Gja1
2292	GOBP_T_HELPER_1_TYPE_IMMUNE_RESPONSE	0.0436666	0.47514	0.489464	1.46554	251	32	Bcl3,Anxa1,Il12rb1,Slc11a1,Il18bp,Tlr4,Sema4a,Il4ra,Il1b,Hras,Lef1,Havcr2,Relb
9749	HP_ABNORMAL_LYMPHATIC_VESSEL_MORPHOLOGY	0.043675	0.47514	-0.657938	-1.58944	192	11	Fat4,Ccbe1,Rasa1,Sox18
6013	GOMF_SERINE_HYDROLASE_ACTIVITY	0.0437327	0.47514	0.366788	1.3609	268	101	Dpp4,Prss22,Pcsk4,Plg,Dpp10,Prss12,Prtn3,Ctrl,Prss50,Klk6,F12,Prss53,Rhbdd1,Prss57,Prss56,Hpn,Tmprss5,Tmprss6
6091	GOMF_SNORNA_BINDING	0.0437752	0.47514	0.511469	1.48763	249	28	Isg20,Imp3,Nudt1,Ddx21,Heatr1,Nudt16,Imp4,Bysl,Nop14,Nop58,Rrp9,Wdr3,Nudt7,Tbl3
321	GOBP_NEGATIVE_REGULATION_OF_MYELOID_LEUKOCYTE_DIFFERENTIATION	0.0437906	0.47514	0.473776	1.46335	255	36	Trib1,Cartpt,C1qc,Rara,Pirb,Mafb,Tlr4,Ceacam2,Sfrp1,Fbxw7,Tcta,Fstl3,Zfpm1
4270	GOBP_OLEFINIC_COMPOUND_METABOLIC_PROCESS	0.0439016	0.475763	0.378188	1.36969	265	87	Dkkl1,Rpe65,Grin1,Egr1,Cyp1b1,Adm,Aldh1a3,Wnt4,Bco2,Cyp2s1,Dkk3,Tbxas1,Stat5b,Akr1c18
163	GOBP_ENDOTHELIAL_CELL_PROLIFERATION	0.043993	0.475763	0.343661	1.32504	274	132	Fgfbp1,Sulf1,Prok2,Ccl12,Mef2c,Nr4a1,Bmp4,Vip,Il12a,Loxl2,Tnf,Dlg1,Epha2,Cdh13,Arg1,Pparg,Ghsr,Dll4,Xdh,Vash2,Apoh,Kdr
9490	HP_ABNORMAL_PULMONARY_THORACIC_IMAGING_FINDING	0.0440711	0.475763	-0.408001	-1.40866	180	52	Dsp,Csf2rb2,Prkcd,Sftpc,Rab27a,Fas,Bach2,Ctla4,Pdgfra
6066	GOMF_ALANINE_TRANSMEMBRANE_TRANSPORTER_ACTIVITY	0.0441176	0.475763	0.669702	1.52266	245	10	Slc36a2,Slc38a3,Slc36a1,Slc1a4,Slc3a2,Slc7a8
2591	GOBP_MULTI_MULTICELLULAR_ORGANISM_PROCESS	0.0441505	0.475763	0.332347	1.31259	276	156	Fos,Dkkl1,Tac2,Ramp2,Gjb2,Tle6,Adm,Maff,Fosb,Igfbp7,Wnt4,Esr1,Tac1,Junb,Arg1,Ghsr,Ucp2,Slc38a3,Stat5b,Adcyap1,Adcy7,Crhr1,Slc38a2,Spp1,Npff,Agrp,Ptafr,Clic5,Itga3,Nodal,Il1b,Tppp3,Slc2a1,Havcr2,Calr,Klf1,Ihh,Hexb,Slc19a1,Adipor2,P2rx1,Tgfb3,Acsl4,Tcf23,Kras
267	GOBP_LEUKOCYTE_DIFFERENTIATION	0.0441744	0.475763	0.280484	1.23259	308	412	Cd1d1,Fos,Trib1,Fancd2,Bcl3,Ccn4,Tox,Nfkbid,Lag3,Bmp4,Anxa1,Sash3,Egr1,Ccr7,Prtn3,Cartpt,Lyl1,Wnt4,C1qc,Tgfb1,Il12rb1,Rara,Tnf,Pirb,Cd86,Tyrobp,Epha2,Junb,Fcer1g,Ptprc,Prdm1,Pparg,Dll4,Mafb,Stat5b,H2-M3,Tlr9,Pla2g2d,Ndfip1,Tlr4,Nlrp3,Ikzf3,Blnk,Ly9,Fzd7,Sema4a,Efna2,Tmem176a,Il4ra,Rsad2,Rnf41,Gpr183,Fadd,Pik3r6,Hcls1,Ezh2,Stat3,Prkcz,Fcgr2b,Cd79a,Prex1,Lrrk1,Socs1,Anxa2,Sos1,Ceacam2,Prxl2a,Ly6d,I…
2015	GOBP_NEGATIVE_REGULATION_OF_CELLULAR_AMIDE_METABOLIC_PROCESS	0.044196	0.475763	-0.316322	-1.29714	165	142	Nanos2,Chrna7,Ago4,Ybx1,Ago3,Samd4,Btg2,Zc3h12d,Grb7,Eif2ak2,Zc3h12a,Tia1,Mov10,Ormdl2,Tardbp,Mettl16,Cpeb4,Eif2ak4,Ormdl3,Trim71,Tob1,Plekhn1,Fmr1,Eif4ebp2,Caprin2,Xrn1,Ddx6,Fxr1,Eif4ebp1,Eif4ebp3,Igf2bp3,Ago2,Tnrc6c,Unk,Sesn2,Pura,Caprin1
10259	COATES_MACROPHAGE_M1_VS_M2_UP	0.0442279	0.475763	-0.370356	-1.37554	176	77	Rcn1,Acss1,Cxcr4,Lcorl,Gja1,Crim1,Tubb2b,Cxcl14,Txnip,Colec12,Bckdhb,Sfi1,Rfx3,H2-Aa,Plbd1,Dynlt1a,Rcbtb2,Plxdc2,Lama3,Ogfrl1
6904	HP_ABNORMALITY_OF_THE_PARATHYROID_GLAND	0.0442976	0.475763	-0.391342	-1.39189	180	60	Kl,Rreb1,Chd7,Sema3e,Slc26a4,Cdkn1a,Cyp2r1,Cdkn1b,Ret
4175	GOBP_INORGANIC_ION_TRANSMEMBRANE_TRANSPORT	0.0442978	0.475763	0.259883	1.18517	328	670	Otop2,Slc4a11,Kcnh5,Trpm6,Cacna2d4,Kcnf1,Dpp10,Ntsr1,Kcnk3,Kcna5,Grin1,Gabrr2,Glra1,Jsrp1,Kcnt1,Htr2a,Kcnj12,Ccr7,F2rl3,Slc36a2,Vamp2,Atp2c2,Otop3,Tmem37,Slc12a8,Cacng3,Cox4i2,Ano4,Slc11a1,Jph2,Trpv6,Trpc3,Cacna1g,Dlg1,Fgf12,Atp2b4,Slc6a16,Atp6v1h,Asic3,Kcnh1,Slc26a11,Nipal3,Glra2,Slc9a3,Kcnj14,Fxyd7,Fxyd6,Slc8a2,Kcna6,Hecw2,Coro1a,Ptprc,Stac2,Cacnb4,Ucp2,Tmem38a,Slc5a5,Slc6a12,Gal,Hpn,Ank,Fkbp1b…
9513	HP_PULMONARY_CYST	0.04447	0.476511	-0.592552	-1.54122	192	15	Dsp,Sftpc
4810	GOBP_REGULATION_OF_CD4_POSITIVE_ALPHA_BETA_T_CELL_ACTIVATION	0.0444825	0.476511	0.439793	1.42993	259	48	Nfkbid,Anxa1,Sash3,Lgals9,Il12rb1,Prkcq,Rara,Cd86,Nlrp3,Il4ra,Prkcz,Socs1,Lgals7,Runx1
6720	HP_DOWNSLANTED_PALPEBRAL_FISSURES	0.0445026	0.476511	-0.259871	-1.19995	135	392	Zbtb20,Col11a1,Rreb1,Chrna7,Chd7,Sema3e,Gpc4,Tgfb2,Gpc3,Gli3,Fgf10,Arhgef6,Gabra2,Bbs12,Ascl1,Gabra5,Col11a2,Ppp3ca,Rnf135,Ebf3,Fgfr1,Gja1,Tfap2b,Upf3b,Zswim6,Sema5a,Mn1,Kmt2a,Grin2d,Ammecr1,Ret,Arid1b,Dalrd3,Cenpe,Traip,Ntng1,Scn3a,Setd2,Ldhd,Pkdcc,Kif15,Agtr2,Tanc2,Zeb2,Pak3,Nfib,Kcnma1,Nfix,Crebbp,Huwe1,Lztfl1,Fgfr2,Mkks,Plk4,Bbs7,Ttc8,Med12,Nf1,Bmpr1a,Mpdz,Pycr2,Cul4b,Wnt5a,Mtor,Dse,Slc39a13,…
3904	GOBP_GLOMERULAR_EPITHELIUM_DEVELOPMENT	0.0445648	0.476695	0.551206	1.5065	254	21	Nphs2,Bmp4,Foxc2,Pecam1
3748	GOBP_RESPONSE_TO_INTERLEUKIN_12	0.0446505	0.477129	0.464018	1.44844	259	38	Stat4,Il12a,Il12rb1,Cnn2,Cfl1,Lcp1,Anxa2,Msn
2355	GOBP_REGULATION_OF_ODONTOGENESIS	0.0447495	0.477388	0.641512	1.52534	250	12	Bmp4,Wnt10a,Tnfrsf11b
5785	GOMF_PROTEIN_METHYLTRANSFERASE_ACTIVITY	0.044765	0.477388	-0.372227	-1.37223	179	73	Camkmt,Prdm16,Atpsckmt,Kmt2d,Smyd1,Prmt6,N6amt1,Kmt2a,Eef1akmt2,Kmt2c,Prmt1,Setd2,Dot1l,Setd7,Prmt2,Kmt2b,Antkmt,Prdm9,Ash2l,Nsd1,Nsd2,Icmt,Pcmtd2,Kmt5b,Kmt5a,Ash1l,Armt1
8447	HP_PROGRESSIVE_PSYCHOMOTOR_DETERIORATION	0.044835	0.477653	0.668842	1.52071	249	10	Glb1,Sdhaf1,Bscl2,Hexb,Sdhb
4773	GOBP_REGULATION_OF_NEURAL_PRECURSOR_CELL_PROLIFERATION	0.0449438	0.477796	-0.36898	-1.36782	179	76	Prox1,Gli3,Spint1,Drd2,Ascl1,Tafa1,Smo,Dmrta2,Disp3,Btg2,Gata2,Disc1,Ptprz1,Gpr37l1,Trim71,Cdon,Nr2e1,Lrrk2,Mdk,Spint2,Nf1,Fzd9,Ptn,Wnt5a,Notch1
8025	HP_NONPROGRESSIVE	0.0449569	0.477796	-0.518251	-1.52017	192	24	Ryr1,Krt12,Pde10a
8767	HP_APLASIA_HYPOPLASIA_OF_THE_BREASTS	0.0449839	0.477796	0.423585	1.40872	264	54	Prok2,Cdt1,Tac2,Sema3a,Dusp6,Gmnn,Sox3,Esr1,Spry4,Tacr3,Sox10
1523	GOBP_NATURAL_KILLER_CELL_ACTIVATION	0.0451958	0.478948	0.445352	1.42975	261	45	Clnk,Tox,Itgb2,Il12a,Tyrobp,Prdx1,Coro1a,Ptprc,Prdm1,Stat5b
2180	GOBP_POSITIVE_REGULATION_OF_URINE_VOLUME	0.0452993	0.478948	-0.638293	-1.5728	198	12	Npr3,Drd2,Tfap2b,Edn1,Ednrb
1029	GOBP_RESPONSE_TO_ZINC_ION	0.0453297	0.478948	0.475906	1.45657	263	35	Kcnk3,Th,Glra1,S100a8,Glra2,Arg1,Tspo,Slc30a3,Pten,Crip1,Slc30a4
1391	GOBP_CYTOKINE_MEDIATED_SIGNALING_PATHWAY	0.0453487	0.478948	0.265469	1.19707	330	579	Fos,Cish,Ccl12,Col1a2,Plp2,Stat4,Ackr2,Lcn2,Anxa1,Tnfsf13b,Egr1,Socs3,Ccdc3,Il17rb,Isg20,Ccr7,Prtn3,Tnfrsf11b,Osmr,Itgb2,Cxcr3,Hck,Il12a,Cntfr,Tgfb1,Stx1a,Il12rb1,Ackr3,Il18bp,Rhou,Ackr1,Il2rb,Tnfrsf13c,Tnf,Cd86,Fpr1,Rnasel,Nfkbia,Junb,Arg1,Fcer1g,Ifit2,Irf6,Cnn2,Ptprc,Fscn1,Pparg,Tec,Cd44,Tnfaip3,Tnfrsf13b,Sdc1,Stat5b,H2-M3,Cfl1,Tnfrsf8,Lcp1,Birc3,Ccl17,Pxdn,Csf2rb,Parp14,Gpr35,Casp3,Csf3r,Map3k…
1175	GOBP_POSITIVE_REGULATION_OF_PHOSPHATASE_ACTIVITY	0.0453826	0.478948	0.526543	1.49088	257	25	Mef2c,Chp2,Smad3,Ptprc,Plek,Slc39a10,Ppp1r15a,Mtmr9
8641	HP_PROGRESSIVE_DISTAL_MUSCLE_WEAKNESS	0.0454135	0.478948	-0.672801	-1.57893	200	10	Cav3
3799	GOBP_CELLULAR_RESPONSE_TO_INORGANIC_SUBSTANCE	0.0454473	0.478948	0.321154	1.28998	286	179	Syt6,Fos,Mef2c,Chp2,Kcnk3,Th,Glra1,Cpne5,Syt10,Syt15,Fosb,Cdh1,Prkaa2,Lgmn,Neurod2,Kcnh1,Glra2,Junb,Tspo,Guca1a,Adcy7,Akr1c18,Dlg4,Syt4,Rad51,Syt12,Cpne9
7308	HP_FRAGILE_NAILS	0.0454545	0.478948	-0.506794	-1.50999	194	26	Dsp,Trps1,Gja1,Prkd1,Itgb4,Mplkip,Col7a1
349	GOBP_REGULATION_OF_HUMORAL_IMMUNE_RESPONSE_MEDIATED_BY_CIRCULATING_IMMUNOGLOBULIN	0.0455524	0.479501	0.667624	1.51794	253	10	Tnf,Ptprc,Fcgr2b,Lta
6871	HP_LACK_OF_INSIGHT	0.0456744	0.480169	0.6532	1.52309	254	11	Tyrobp,Grn,Tbp,Sqstm1,Vcp,Mapt,Psen1,Trem2,C9orf72
6810	HP_DYSMETRIC_SACCADES	0.0457436	0.480169	0.599718	1.51065	258	15	Itpr1,Tgm6,Afg3l2,Ano10,Pex10,Mfn2,Ubap1,Eef2
373	GOBP_OUTFLOW_TRACT_MORPHOGENESIS	0.0457644	0.480169	-0.382866	-1.3821	187	64	Nrp2,Npy2r,Ryr1,Tgfb2,Rarb,Wnt11,Nog,Dvl2,Jag1,Twist1,Nrp1,Sox18,Parva,Dhrs3,Fgfr2,Bmpr1a,Npy5r,Gja5,Folr1,Wnt5a,Npy1r,Notch1
1938	GOBP_REGULATION_OF_INTRACELLULAR_PROTEIN_TRANSPORT	0.0458559	0.480169	0.309192	1.27274	295	221	Plk3,Derl3,Chp2,Bmp4,Vamp2,Itgb2,Sh3tc2,Tgfb1,Camk1,Rhou,Smad3,Cdh1,Bcas3,Rangap1,Lcp1,Chp1,Myo1c,Nmt1,Zic1,Mdfic,Ipo5,Prr5l,Hdac3,Hcls1,Pdzk1,Cdk5r1,Kcnb1,Ripor1,Ablim3,Rnf31,Tfdp1,Zdhhc2,Il1b,Bcap31,Mapk8,Fis1,Hras,Pink1,Fbxw7,Chrm1,Stom,Ywhae,Ube2j2,Hax1,Akt2,Cdk5,Trp73,Ywhab,Ppp1r13b,Atg13,Micall2,E2f1,Pdcd10,Cep131,Inpp5k,Jup,Kif5b,Rbm22,Ppm1a,Pik3r1,Gdi1,Psen1,Tmem30b,Apod,Htra2
7173	HP_APLASIA_HYPOPLASIA_INVOLVING_THE_SKELETAL_MUSCULATURE	0.0459087	0.480169	-0.470705	-1.47392	192	33	Cav3,Chrna1,Fktn,Col4a1,Rev3l
8572	HP_APLASIA_HYPOPLASIA_OF_THE_HALLUX	0.0459687	0.480169	-0.413308	-1.41173	190	49	Gpc4,Gli3,Fgfr1,Gja1,Nog,Kat6a,Ntng1,Tanc2,Fgfr2,Ddx6,Gdf5,Chst11,Nsd2,Bcorl1,Actl6b,Cplx1,Kmt2e,Fbxw11
1814	GOBP_MULTICELLULAR_ORGANISM_REPRODUCTION	0.045977	0.480169	0.2633	1.1901	335	598	Zfp296,Prok2,Kash5,Dkkl1,Fancd2,4930447C04Rik,Sebox,Pcsk4,Gpr149,Bmp4,Spag4,Th,Zglp1,Tnfaip6,Egr1,Dmrtb1,Gjb2,Racgap1,Tle6,Catsperz,Spata32,Cntd1,Spef2,Wnt4,Vip,Adamts2,Retn,Dazl,Sox8,B4galnt1,Etv6,Atp2b4,Esr1,Cfap206,Tac1,Arrb1,Junb,Arg1,Tex14,Sox30,Rhbdd1,Ccnb2,Ghsr,Spata9,Stat5b,Iqcg,Rnf151,Herc4,Tdrd1,Spata19,Azin2,Adcy7,Ctdnep1,Casp3,Nppc,Ptgdr2,Nanos3,Ddx25,Fbxo5,Cfap54,Spp1,Gamt,Cdc25b,Npf…
7653	HP_INCREASED_INTRACRANIAL_PRESSURE	0.045979	0.480169	0.403248	1.38489	270	64	Stat4,Sost,Alx4,Il12a,Tlr4,Nlrp3,Zic1,Sema4a,Pten,Casr,Erap1,L1cam,Smarce1,Pdgfb,Tert,Sec23b,Gna11,Msh2,Sdhb,Kras,Pdcd10,Ctnnb1,Lrp5,Akt1,Epcam
5462	GOCC_SECRETORY_VESICLE	0.0460683	0.480437	0.254395	1.17135	347	777	Syt6,Dkkl1,Lyz1,Rab26,Pcsk4,Lcn2,Plg,Arc,Grin1,Th,Serpini1,Tnfaip6,Trh,Dnase1l1,Spx,Racgap1,Syt10,Syt15,Idh1,Prtn3,Vamp2,Serpina3n,S100a8,Itgb2,Cartpt,Pygl,Atp8a1,Spp2,Plaur,Sccpdh,Sh3gl3,Tbc1d10c,Arhgap9,Nudt1,Gpr84,Retn,Ntf5,Lgals3bp,Tgfb1,Pla1a,Stx1a,Slc11a1,Serpine1,Qpct,Fcgr3,Klk6,Pirb,C3ar1,Fpr1,Tyrobp,Ctsz,Vwf,Krt1,Apaf1,Doc2a,Pecam1,Mcemp1,Syngr3,Glb1,Btbd8,Znrf1,Serping1,Arg1,Sytl1,Fcer1…
6065	GOMF_ACTIVE_ION_TRANSMEMBRANE_TRANSPORTER_ACTIVITY	0.0460954	0.480437	-0.308665	-1.2855	169	160	Slc22a7,Slc9a4,Slco2a1,Slc24a5,Slco4c1,Slc18a2,Slc26a4,Slc5a3,Slc24a3,Tap2,Slc4a4
793	GOBP_ACROSOME_REACTION	0.0462428	0.481364	0.530624	1.49205	263	24	Syt6,Pcsk4,Glra1,Unc13b,Plb1,Rab3a,Adcy3
1552	GOBP_LIPID_MODIFICATION	0.0462754	0.481364	-0.28485	-1.24912	163	232	Acoxl,Agt,Slc27a2,Dgkg,Plppr1,Sgpp2,Lcat,Irs2,Agtr1a,Plin5,Cyp3a13,Sox9,Pip5k1b,Scp2,Acad10,Dgkh,Dgkq,Hsd17b10,Dgkz,Socs2,Inpp5f,Pecr,Abcd4,Eci1,Ppargc1a,Acadl,Pi4k2b,Plppr4,Twist1,Dgkk,Mboat2,Dgka,Dgki,Decr2,Smg1,Itpkc,Stard4,Echdc1,Pdk4,Amacr,Acaa2,Acaa1a,Hacl1,Plpp3,Mtor,Cpt2
5363	GOCC_RESPIRASOME	0.0463378	0.48154	-0.366355	-1.36665	185	78	Cox6b2,Ndufa5,Ndufa1,Ndufa11,Uqcr11,Ndufa2,Ndufs7,Sdhaf4,Uqcr10,Ndufa13,Dmac1,Higd2a,Ndufa6,Cox6b1,Cox6a2,Cox7a2,Ndufb3,Ndufb8,Ndufb2,Ndufv3,Ndufs3,Oxa1l,Uqcrb,Uqcrh,Ndufa7,Cox4i1,Ttc19,Cox15,Uqcc3,Ndufc1,Ndufb9,Ndufa12,Ndufs8,Cyc1,Ndufaf1,Ndufb5,Sdhd,Cox8a,Bcs1l,Cox7a2l
5088	GOCC_COPI_VESICLE_COAT	0.0464911	0.482278	0.622335	1.512	262	13	Copz2,Copa,Dipk2a,Copg1,Copb2,Copg2
4595	GOBP_NEGATIVE_REGULATION_OF_HEMOPOIESIS	0.0465	0.482278	0.387433	1.37391	278	77	Trib1,Lag3,Bmp4,Anxa1,Il17d,Cartpt,C1qc,Rara,Pirb,Mafb,H2-M3,Tlr4,Tmem176a,Il4ra,Fcgr2b,Socs1,Ceacam2,Sfrp1,Fbxw7,Runx1,Tcta,Ihh,Fstl3,Rc3h2,Zfpm1
1707	GOBP_POSITIVE_REGULATION_OF_MYELINATION	0.0465652	0.482384	0.582545	1.50914	262	17	Egr2,Sox10,Ncmap,Slc25a12,Dicer1,Itgax,Myrf
10016	DURANTE_ADULT_OLFACTORY_NEUROEPITHELIUM_PLASMA_CELLS	0.0466678	0.482384	0.621829	1.51077	263	13	Derl3,Jchain,Prdx4,Cd79a,Tnfrsf17
2008	GOBP_REGULATION_OF_TOLL_LIKE_RECEPTOR_4_SIGNALING_PATHWAY	0.0467753	0.482384	0.573243	1.50285	263	18	Nr1d1,Rab7b,Bpifb1,Tnfaip3
5275	GOCC_SARCOLEMMA	0.0467836	0.482384	-0.32566	-1.30721	175	123	Cav3,Stac,Bves,Popdc3,Ryr1,Kcnj2,Cacng6,Ppp3ca,Slc2a4,Kcnj5,Pde9a,Cacng4,Trim72,Nos1,Slc8a1,Ank1,Kcnj3,Vcl,Adra1a,Ryr3,Aqp4,Plec
7825	HP_DISTAL_SENSORY_IMPAIRMENT	0.0468085	0.482384	0.367917	1.35522	285	97	Egr2,Hspb8,Serpini1,Naglu,Sh3tc2,Samd9l,Pmp22,1600014C10Rik,Pik3r5,Sox10,Coa7,Dars2,Ighmbp2,Abhd12,Hk1,Mcm3ap,Pex10,Bscl2,Gjb1,Lmna,Mars1,Capn1,Nefh,Vcp,Polg,Reep1,Mfn2,Slc25a46,Dync1h1
359	GOBP_HEART_PROCESS	0.0468341	0.482384	0.304599	1.26627	303	241	Myl4,Dsc2,Tnnc1,Tcap,Mybpc3,Cacna2d4,Adra1b,Tnni1,Kcnk3,Kcna5,Sema3a,Th,Ccn2,Spx,Kcnj12,Adm,Tnnt2,Ace2,Cacng3,Cacna1g,Dlg1,Fgf12,Atp2b4,Tac1,Kcnj14,Fxyd7,Fxyd6,Slc8a2,Tacr3,Cacnb4,Tmem38a,Fkbp1b,Kcnip1,Itpr1,Myl1,Cacnb1,Nppc,Cacng5,Kcnj4,Npff,Kcnip4,Ramp3,Grk2,Chga,Cacna1s,Atp2a3,Atp1a4,Kcne3,Hspb7,Kcnk6,Zmpste24,Sgcg,Sgcz
1607	GOBP_EPITHELIAL_CELL_DIFFERENTIATION	0.0468697	0.482384	-0.251038	-1.18231	136	477	Slc9a4,Dsp,Prox1,Lgals3,Nkx6-1,Klf4,Col15a1,Fat4,Ppl,Rarb,Mycl,Fosl2,Grhl1,Sox4,Fgf10,Triobp,Apold1,Sipa1l3,Deup1,Cxcr4,Mtss1,Ccno,Krt12,Slitrk6,Wnt11,Ascl1,Marveld2,Cd109,Smo,Dlg5,Ccdc88c,Bmp15,Met,Myo6,Cdkn1a,Onecut1,Krt18,Cnn3,Kdm6b,Txnip,Sox9,Col4a1,Prkx,Prkch,Rfx3,Col18a1,Hdac1,Ugcg,Rapgef3,Ar,Jag2,Bmp5,Epb41l5,Jag1,Numa1,Vcl,Cebpb,Syne4,Onecut2,Safb2,Nrp1,Sox18,Ptk6,Ahi1,Bcl11b,Etv4,Slc4a5,…
8438	HP_DIFFUSE_WHITE_MATTER_ABNORMALITIES	0.046875	0.482384	0.496675	1.4684	269	30	Grin1,Pigp,Neurod2,Plp1,Pomgnt1,Slc25a22,Arx,Pomt1,Herc1,Fkrp,Trim8
4746	GOBP_RESPONSE_TO_LEUKEMIA_INHIBITORY_FACTOR	0.0469765	0.482959	-0.367076	-1.36336	187	77	Prdm5,Klf4,Nrp2,Padi2,Ctbp2,Msc,Pcolce2,Gfpt2,Abcd4,Mtf2,Hnrnpu,Mrpl15,B3gnt2,Icam1,Rarg,Kdm3a,Vegfc,Ubxn2a,Bclaf1
3711	GOBP_ERK1_AND_ERK2_CASCADE	0.0472136	0.484081	0.307348	1.26791	304	225	Ccl12,Dusp1,Bmp4,Ccn2,Dusp4,Dusp6,Htr2a,Ccr7,Tbc1d10c,Tgfb1,Ackr3,Tnf,Dlg1,Epha2,Arrb1,Spry4,Pdgfc,Ptprc,Cd44,Spry2,F2r,Cnksr3,Ccl17,Adcyap1,Tlr4,Dusp9,Kdr,Nlrp6,Ramp3,Gper1,Sema7a,Tpbg,Gpr183,Pten,P2ry6,Ranbp9,Casr,Prkcz,Camk2n1,Rasgrp1,Nodal,Ceacam2,Erbb4,Pla2g5,Ccl24,C5ar1,Il1b,Rapgef1,Csf1r,Hras,Havcr2,Pdgfb,Fbxw7
363	GOBP_RENAL_SYSTEM_PROCESS_INVOLVED_IN_REGULATION_OF_SYSTEMIC_ARTERIAL_BLOOD_PRESSURE	0.0473128	0.484081	-0.564988	-1.52049	205	17	Agt,Agtr1a,Gja1,Serpinf2,Agtr2,Cyp4f14,Gja5,Pcsk5,Emp2
3040	GOBP_BRANCHING_MORPHOGENESIS_OF_AN_EPITHELIAL_TUBE	0.0473153	0.484081	-0.325284	-1.3057	177	123	Cav3,Agt,Fat4,Sema3e,Gpc3,Gli3,Fgf10,Rbm15,Ednra,Smo,Dlg5,Met,Sox9,Col4a1,Rdh10,Bcl2,Edn1,Nog,Ar,Nrp1,Agtr2,Sall1,Dchs1,Mdk,Fgfr2,Pkd2,Abl1,Lrp6,Wnt5a,Notch1,Npnt
10258	CLAUS_PGR_POSITIVE_MENINGIOMA_DN	0.0473481	0.484081	-0.635876	-1.56684	207	12	Sox4,Ednra,Megf9,Bcl2
7849	HP_ABNORMALITY_OF_TIBIA_MORPHOLOGY	0.047371	0.484081	-0.374867	-1.37387	190	71	Col11a1,Dlk1,Pcdh19,Chd7,Sema3e,Gli3,Scn9a,Sox9,Cyp2r1,Zswim6,Rb1,Zbtb16
741	GOBP_TRANSMEMBRANE_RECEPTOR_PROTEIN_TYROSINE_KINASE_SIGNALING_PATHWAY	0.0474006	0.484081	-0.239817	-1.15484	123	638	Kl,Agt,Galnt3,Zap70,Dcn,Hspb1,Nrp2,Fat4,Gfra1,Prlr,Myoc,Foxo1,Sh2d6,Prkcd,Epha3,Kit,Fgf10,Mtss1,Angpt1,Igfbp2,Fstl4,Vav3,Cnksr1,Shisa2,Plce1,Erbb2,Col4a2,Fut7,Ptpre,Irs2,Slc2a4,Ghr,Angptl1,Ntrk3,Ccbe1,Niban2,Fgfr1,Prkd1,Met,Ntf3,Ubash3b,Enho,Crim1,Txnip,Sox9,Myorg,Grb7,Epha6,Plat,Rhbdf1,Gpld1,Col4a1,Slc30a10,Dgkq,Pdgfra,Ghrl,Nog,Ret,Otx2,Efna5,Trim72,Socs2,Alk,Hnrnpm,Zgpat,Ar,Ncoa5,Bmp5,Efna4,Ddi…
8951	HP_INCISOR_MACRODONTIA	0.0474624	0.484081	-0.477122	-1.48113	201	31	Col11a1,Gja1,Ntng1,Tanc2,Kcnma1,Vps13b,Ddx6,Fars2,Kcnk9,Pura,Bcorl1,Actl6b,Kmt2e,Fbxw11
8212	HP_PROLONGED_QTC_INTERVAL	0.047488	0.484081	-0.582038	-1.53822	206	16	Cav3,Kcnj5,Svil,Trdn
9195	HP_DECREASED_CIRCULATING_LEVEL_OF_SPECIFIC_ANTIBODY	0.0474989	0.484081	-0.55866	-1.52768	206	18	Zap70,Prkcd,Fas,Magt1
7645	HP_SPASTIC_ATAXIA	0.0475433	0.484081	0.60953	1.50749	268	14	Cacna1g,Afg3l2,Dars2,Tbce,Mtpap,Spg7
3135	GOBP_REGULATION_OF_B_CELL_ACTIVATION	0.0476655	0.484859	0.364062	1.34897	292	100	Mef2c,Sash3,Tnfsf13b,Cd22,Tbc1d10c,Tgfb1,Tnfrsf13c,Tyrobp,Ptprc,Tnfaip3,Tnfrsf13b,Stat5b,Tlr9,Ndfip1,Tlr4,Casp3,Ikzf3,Gpr183,Fcgr2b,Exosc3,Sfrp1,Slc39a10,Ticam1,Laptm5
6866	HP_DELUSIONS	0.0477417	0.484996	0.461231	1.43974	277	38	Htr2a,Rtn4r,Tbp,Cpox,Eif2b5,Slc2a3,Eif2b4,Sncb,Vps13a,Eif2b3,Slc25a13,Ess2,Comt,Dgcr2,Ppp2r2b,Apol8,Hmbs,Dmpk,C9orf72,Eif2b1,Man2b1,Syn2,Tbx1
8022	HP_SLOW_PROGRESSION	0.0477707	0.484996	0.331908	1.30757	299	153	Hspb3,Col6a1,Pdyn,Acta1,Pmp22,1600014C10Rik,B4galnt1,Cacna1g,Tmem43,Mcm2,Coa7,Itpr1,Tgm6,Aldh18a1,Nlrp3,Afg3l2,Pnpla2,Dars2,Mypn,Dnajc6,Ighmbp2,Flnc,Abhd12,Plp1,Dysf,Mcm3ap,Pink1,Map3k20,Pex10,Bscl2,Trim32,Gjb1,Lmna,Mtpap,Orai1,Atp1a1,Pomt1,Mars1,Sigmar1,Slc5a7,Mfn2,Pld3,Dync1h1,Erlin2,Alg2,Fat2,Gnb4,Hnrnpdl
75	GOBP_SKELETAL_SYSTEM_DEVELOPMENT	0.0480437	0.487301	0.28033	1.22639	333	393	Sulf1,Bmp3,Mef2c,Six2,Ccn4,Scx,Col1a2,Cytl1,Bmp4,Satb2,Ccn2,Bgn,Pappa2,Foxc2,Dmrt2,Tnfrsf11b,Bmp8a,Alx4,Mef2d,Spef2,Sfrp2,Spp2,Etl4,Wnt9a,Hes5,Tgfb1,Dlx5,Smad3,Loxl2,Hyal1,Dlg1,Tyrobp,Epha2,Chad,Pdgfc,Prdx1,Col3a1,Tcf15,Ptprc,Ripply2,Cd44,Col13a1,Ank,Smad2,Anxa6,Mgp,Tbx4,Csrnp1,Neurog1,Extl1,Nppc,Sox11,Wnt10b,P3h1,Wfikkn2,Wdr19,Col2a1,Mustn1,Tgfbi,Wwox,Sema4d,Lrrk1,Wnt5b,Chrdl2,Anxa2,Alx3,Nodal,Z…
7074	HP_LETHARGY	0.0483611	0.489599	-0.308264	-1.27663	179	153	Dpyd,Ryr1,Magel2,Avp,Gldc,Fbp1,Mtrr,Nags,Rps15a,Fgfr1,Cdkn1a,Krt18,Tlr3,Ndufa1,Hjv,Bckdhb,Mccc2,Cdkn1b,Abcd4,Ndufa11,Gas1,Nubpl,Cdon,Mccc1,Nde1,Slc25a20,Ndufs7,Cpt2,Mmaa,Tsr2,Mmut,Dbt,Aspa,Slc25a15,Ndufa6,Tgif1,Asl,Rpl18,Gli2,Ndufb3,Aldob,Hfe,Stag2
9579	HP_PULMONARY_HEMORRHAGE	0.0483729	0.489599	0.522265	1.47877	274	25	Prtn3,Rara,Col3a1,Slc7a7,Stat5b,Copa,Bcor,Nlrc4,Stat3,Irf2bp2,Was,Sp110,Eng,Ctcf
5768	GOMF_NEUROPEPTIDE_RECEPTOR_ACTIVITY	0.0484092	0.489599	0.470759	1.45403	282	36	Nmbr,Galr3,Ntsr1,Gpr139,Hcrtr2,Tacr3,Gal,Nmur1,Sorcs1,Sstr2
1167	GOBP_POSITIVE_REGULATION_OF_LIPID_STORAGE	0.048546	0.490514	-0.518235	-1.50125	206	23	Lpl,Ehd1,Plin5,Zc3h12a,Asxl2,Cidea,Plin3
306	GOBP_REGULATION_OF_T_CELL_MEDIATED_IMMUNITY	0.0486385	0.490664	0.439713	1.42414	283	47	Cd1d1,Sash3,Il12a,Il12rb1,Arg1,Ptprc,H2-M3,Nlrp3,Rsad2,Fadd,Prkcz,Fcgr2b,Ceacam2,Il1b
1701	GOBP_CELL_SUBSTRATE_ADHESION	0.0486536	0.490664	-0.26944	-1.21786	158	317	Bves,Adamts9,Arhgap6,Itga11,Myoc,Npy2r,Rreb1,Sema3e,Itga8,Epha3,Ndnf,Actn2,Col26a1,Triobp,Peak1,Thbs3,Angpt1,Itga4,Col16a1,Nid2,Frem1,Itgbl1,Nexmif,Rhod,Fmn1,Itgb4,Onecut1,Megf9,Ntng2,Fbln2,Prkx,Bcl2,Dnm2,Disc1,Efna5,Ntng1,Trpm7,Epb41l5,Jag1,Rasa1,Egflam,Parvg,Dock1,Vcl,Onecut2,Nrp1,Dock5,Unc13d,Postn,Gcnt2,Mdk,Parva,Atxn3,Sdc4,Nf1,Abl1,Limch1,Cttn,Ptn,Notch1,Npnt,Pdpk1,Arpc2,Itgb1bp1,Bcl2l11,Ada…
2930	GOBP_REGULATION_OF_DEVELOPMENTAL_PIGMENTATION	0.0487917	0.491588	-0.612635	-1.53596	211	13	Bcl2,Adamts20,Bloc1s5,Zeb2,Edn3,Bcl2l11,Spns2
1430	GOBP_DORSAL_SPINAL_CORD_DEVELOPMENT	0.0488798	0.492007	-0.651906	-1.57487	215	11	Prox1,Gsx1,Ascl1
8146	HP_CRANIAL_HYPEROSTOSIS	0.0489655	0.492057	0.447131	1.41915	283	42	Sost,Tnfrsf11b,Cox4i2,Tbxas1,Ank,Pten,Gnas,Ercc2,Vcp,Notch3,Ercc3,Col1a1,Kras,Lrp4,Lrp5,Akt1,Tonsl
95	GOBP_AMEBOIDAL_TYPE_CELL_MIGRATION	0.0489978	0.492057	-0.261072	-1.19962	153	367	Prox1,Agt,Adamts9,Dcn,Klf4,Hspb1,Nrp2,Rreb1,Sema3e,Eppk1,Tgfb2,Gpc3,Kit,Has1,Fgf10,Stard13,Marveld3,Angpt1,Itga4,Wnt11,Ccbe1,Smo,Timp1,Amotl2,Fgfr1,Gja1,Prkd1,Met,Itgb4,Sox9,Hdac9,Sema5a,Gpld1,Prkx,Gata2,Edn1,Ret,Smurf2,Zc3h12a,Hdac7,Slc8a1,Sash1,Sparc,Epb41l5,Dock1,Prkca,Twist1,Fap,Nrp1,Sox18,Dock5,Amot,P2rx4,Agtr2,Lamtor2,Zeb2,Pak3,Nr2e1,Ednrb,Dusp10,Adtrp,Sema6a,Sdc4,Nf1,Abl1,Ptn,Folr1,Wnt5a,P…
1347	GOBP_REGULATION_OF_EXOCYTOSIS	0.0490243	0.492057	0.3236	1.29115	308	168	Syt6,Rab26,Anxa1,Rims4,Syt10,Htr2a,Syt15,Vamp2,Itgb2,Rapgef4,Stx1a,Trpv6,Cacna1g,Doc2a,Il1rapl1,Rims3,Prkcb,Sdc1,Cdk5r2,Syt4,Syt12,Il4ra,Ptafr,Fcgr2b,Cacna1i,Hgs,Rims2,Kcnb1,Sytl4,Rab3a,Ceacam2,Vps4a,Stxbp5,Hmox1,Stam,Syt2,Atp2a2
9239	HP_ABDOMINAL_OBESITY	0.049252	0.493223	-0.611864	-1.53403	213	13	Magel2,Blm,Cul4b,Rnpc3,Armc5,Dyrk1b
3688	GOBP_POSITIVE_REGULATION_OF_LYMPHOCYTE_APOPTOTIC_PROCESS	0.0492544	0.493223	-0.668995	-1.57	217	10	Ido1,Cd274,Wnt5a,Adam8
3992	GOBP_CARDIAC_MUSCLE_CELL_ACTION_POTENTIAL	0.0492803	0.493223	-0.383055	-1.37342	201	62	Cav3,Dsp,Kcnj2,Fgf13,Kcnj5,Gja1,Scn3b,Slc8a1,Kcnj3,Gja5,Kcnq1,Cav1,Kcne4,Cacna1c,Dsg2,Slmap,Ank3
3541	GOBP_MAMMARY_GLAND_DUCT_MORPHOGENESIS	0.0494172	0.493817	-0.500763	-1.49202	211	26	Cav3,Sostdc1,Fgf10
5113	GOCC_COPI_COATED_VESICLE_MEMBRANE	0.049433	0.493817	0.570212	1.4949	278	18	Copz2,Copa,Dipk2a,Copg1,Tmem199,Copb2,Copg2,Arcn1,Tmed3,Kdelr1
7684	HP_ILEUS	0.0495632	0.494302	0.636168	1.51263	277	12	Tgfb1,Fcgr3,Sox10,Cavin1,Gucy2c
1434	GOBP_CELL_DIFFERENTIATION_IN_HINDBRAIN	0.0496096	0.494302	-0.562989	-1.51511	215	17	Prox1,Cbln1,Gata2,Nog
8334	HP_APLASIA_HYPOPLASIA_INVOLVING_BONES_OF_THE_LOWER_LIMBS	0.0496218	0.494302	-0.269728	-1.2163	163	308	Col11a1,Fat4,Dlk1,Chd7,Gpc4,Magel2,Gpc3,Gli3,Trps1,Sox4,Kcnj2,Hdac8,Prdm16,Pign,Ghr,Ccbe1,Aloxe3,Fgfr1,Gja1,Met,Pigv,Sox9,Zswim6,Kmt2a,Ammecr1,Nog,Arid1b,Kat6a,Zbtb16,Cenpe,Ntng1,Las1l,Dact1,Arhgap31,Trip11,Ttc21b,Twist1,Tanc2,Sall1,Dchs1,Huwe1,Il2rg,Fgfr2,Dclre1c,Slc35d1,Orc4,B3glct,Fmr1,Cul4b,Notch1,Slc39a13,Notch2,Traf3ip1,Vps13b,Ddx6,Donson,Pitx1,Wdr81,Dock6,Lifr,Grip1,Chuk,Ube2a,Gdf5,Alms1,C…
8688	HP_CEREBRAL_HAMARTOMA	0.0497123	0.494738	-0.611686	-1.53358	215	13	Gli3,Sox2,Smo,Cplane1
7050	HP_ABNORMALITY_OF_FINGER	0.0497854	0.494796	-0.230523	-1.13726	115	883	Gpr101,Dsp,Prdm5,Zbtb20,Col11a1,Fat4,Dlk1,Rreb1,Chrna7,Chd7,Sema3e,Gpc4,Pigw,Ryr1,Magel2,Tgfb2,Gpc3,Gli3,Chrna1,Trps1,Sox4,Fgf10,Arhgef6,Kcnj2,Ttn,Hdac8,Sftpc,Hic1,Rps15a,Psmb9,Bbs12,Col11a2,Prdm16,Ecel1,Pola1,Mctp2,Tprkb,Pign,Aspn,Ccbe1,Mfap5,Smo,Aloxe3,Zfp469,Ebf3,Fgfr1,Crlf1,Gja1,Tfap2b,Stag1,Prkd1,Bmp15,Scn9a,Itgb4,Nr2f1,Pigv,Blm,Kmt2d,Kdm6b,Slc22a4,Sox9,Upf3b,Ccnd2,Kif22,Evc,Rb1,Fktn,Ccn6,Hi…
7479	HP_HYPOPHOSPHATEMIA	0.0498117	0.494796	0.462832	1.43843	290	37	Fam111a,Ehhadh,Gabra3,Ctns,Stat6,Cacna1s,Casr,Ndufaf6,Hras,Snx10,Dmp1,Gnas,Kras,Enpp1
4854	GOBP_REGULATION_OF_VASCULOGENESIS	0.0499292	0.495497	0.577806	1.49686	281	17	Ramp2,Adm,Xdh,Kdr,Ceacam2
1725	GOBP_RESPONSE_TO_CORTICOSTEROID	0.049976	0.495497	0.34908	1.33276	311	122	Fos,Dusp1,Anxa1,Th,Ccn2,Trh,Gjb2,Adm,Fosb,Igfbp7,Trim63,Tnf,Bche,Glb1,Arg1,Sox30,Ghsr,Sdc1,Adcyap1,Casp3,Akr1c18,Sstr2,Gper1,Ptafr
4045	GOBP_REGULATION_OF_SPINDLE_ASSEMBLY	0.0500815	0.495909	-0.512376	-1.50293	214	24	Hspa1a,Hnrnpu,Numa1,Plk1
4435	GOBP_POSITIVE_REGULATION_OF_EXTRINSIC_APOPTOTIC_SIGNALING_PATHWAY_VIA_DEATH_DOMAIN_RECEPTORS	0.0501522	0.495909	0.647205	1.50911	279	11	Pten,Pea15a,Sfrp1,Thbs1
6107	GOMF_HISTONE_DEACETYLASE_ACTIVITY_H3_K14_SPECIFIC	0.0501582	0.495909	-0.668317	-1.56841	221	10	Hdac8,Hdac9,Hdac1,Hdac7
3742	GOBP_LEUKOCYTE_PROLIFERATION	0.050411	0.49755	0.307047	1.26444	324	223	Cd1d1,Mef2c,Bmp4,Anxa1,Sash3,Tnfsf13b,Cd22,Wnt4,Lgals9,Il12a,Il12rb1,Slc11a1,Prkcq,Tnfrsf13c,Cd86,Dlg1,Tyrobp,Tac1,Arg1,Coro1a,Ptprc,Gal,Tnfaip3,Tnfrsf13b,Fkbp1b,Stat5b,H2-M3,Tlr9,Pla2g2d,Ndfip1,Tlr4,Glmn,Casp3,Sox11,Vtcn1,Ikzf3,Gpr183,Fadd,Selenok,Fcgr2b,Cd79a,Rasgrp1,Sos1,Msn,Scrib,Il1b,Lgals7,Slc39a10,Pla2g2f,Csf1r,Lef1,Gpam,Havcr2
4066	GOBP_REGULATION_OF_CALCIUM_ION_IMPORT	0.0504555	0.49755	-0.494458	-1.48486	215	27	Cav3,Lgals3
3601	GOBP_MUSCLE_STRUCTURE_DEVELOPMENT	0.0504652	0.49755	0.270524	1.20299	357	489	Vgll2,Egr2,Fos,Tnnc1,Myh3,Chodl,Mef2c,Scx,Tcap,Klhl40,Mybpc3,Lmod3,Bmp4,Ramp2,Egr1,Alpk2,Foxc2,Fhl2,Adm,Tnnt2,Alx4,Mef2d,Maff,Fhod3,Olfm2,Wnt4,Acta1,Tll2,Cntfr,Tgfb1,Camk1,Jph2,Smad3,Tmod1,Sox8,Tnf,Disp1,Unc45b,Kcnh1,Tcf15,Asb2,Boc,Dll4,Erbb3,Sdc1,Prdm6,Tmem204,Mapk12,Nr1d2,Bin3,Ccl17,Prickle1,Id3,Myl6b,Neurog1,Glmn,Cth,Casp3,Lemd2,Sox11,Hivep3,Coprs,Wnt10b,Itgb1bp2,Wfikkn2,Afg3l2,Nupr1,Fzd7,Cavi…
9948	MANNO_MIDBRAIN_NEUROTYPES_HGABA	0.0506608	0.498864	-0.227894	-1.1285	114	945	Thsd7a,Col11a1,Nrp2,Hs6st3,Gfra1,Prlr,Calb2,Gprin3,Pcdh19,Fndc9,Sema3e,Mab21l1,Itga8,Epha3,Adgrl3,N4bp2,Sv2c,Npas3,Slc5a3,Gabra2,Irx3,Ttn,Mgat5,Dock4,Ebf1,Slc24a3,Ap1s2,Slc17a6,Irx1,Mtss1,Kbtbd11,Frmd4b,Amer3,Rasgef1b,Gria1,Vav3,Plppr1,Cacna1e,Zfhx3,Catsperg1,Armh4,Sh3bp5,Pcolce2,Creg2,Pde11a,Khdrbs2,Grik2,Srgap1,Gad2,Ntrk3,Cep85l,Ebf3,Lsm11,Ubxn2b,Scn9a,Them4,Bach2,Gpr12,Acvr2a,Dcc,Ubash3b,Crim1…
8825	HP_DERMAL_TRANSLUCENCY	0.0507246	0.498864	0.605891	1.49849	286	14	Col1a2,Smad3,Col3a1,Zmpste24,Lmna,Pycr1,Col1a1
2997	GOBP_DEVELOPMENTAL_GROWTH	0.05074	0.498864	-0.247309	-1.17122	143	513	Cav3,Prox1,Nkx6-1,Pim1,Nrp2,Chd7,Sema3e,Eppk1,Mael,Tgfb2,Rarb,Gli3,Akap13,Chrna1,Fgf10,Fgf13,Cpne6,Thbs3,Vgll4,Cxcr4,Lepr,Drd2,Sox2,Itga4,Fstl4,Slitrk6,Wnt11,Slit3,Shank1,Ppp3ca,Ghr,Alcam,Smo,Gja1,Fmn1,Cdkn1a,Dcc,Kmt2d,Sox9,Ttl,Gdf9,Evc,Aurka,Sema5a,Kif26b,Cdkn1b,Rdh10,Cxcl12,Ghrl,Bcl2,Dnm2,Disc1,Edn1,Nog,Rnd2,Socs2,Ar,Gas1,Epha7,Epb41l5,Dbn1,Vcl,Adra1a,Zfx,Nrp1,Rps6kb1,Eif2ak4,Pkdcc,Postn,Agtr2,…
4855	GOBP_POSITIVE_REGULATION_OF_VASCULOGENESIS	0.0509104	0.499557	0.617028	1.49911	287	13	Ramp2,Adm,Kdr,Ceacam2
1411	GOBP_ANTIMICROBIAL_HUMORAL_RESPONSE	0.050975	0.499557	0.468505	1.44707	297	36	Bcl3,Lyz1,Lcn2,Prtn3,S100a8,Slc11a1,Bpifb1,Pglyrp1,Chga,Jchain,Fam3a,Ociad2,Colec11
5202	GOCC_SMALL_SUBUNIT_PROCESSOME	0.0509959	0.499557	0.471328	1.44256	296	35	Imp3,Heatr1,Wdr36,Utp23,Imp4,Rps7,Nol6,Nop14,Emg1,Fcf1,Nop58,Fbl,Utp20,Rrp9,Dcaf13,Wdr3,Tbl3,Krr1
5164	GOCC_LAMELLIPODIUM_MEMBRANE	0.0511038	0.499557	0.537671	1.48637	293	22	Dpp4,Plek2,Epha2,Cd44,Cfl1,Pdxp,Plxnd1
7323	HP_PREAXIAL_FOOT_POLYDACTYLY	0.051105	0.499557	-0.593001	-1.51988	221	14	Gli3,Zswim6,Cplane1,Fgfr2,Nsd2,Kif7,Cplx1,Nek1,Fgfrl1
10005	HU_FETAL_RETINA_RPC	0.0511093	0.499557	0.371115	1.34962	310	89	Tox,Atoh7,Crabp1,Gmnn,Sfrp2,Mcm2,Ccnb2,Nusap1,Dapl1,Gins2,Mis18bp1,Id3,Sorcs1,Spp1,Vim,S1pr3,Col2a1,Slf1,Zwint,Lgr5,Ckb,Cenpu,Odc1,Pcna,Tbx2,Crb1,Mad2l1,Zic2,Cenpk,Ifitm3,Ube2t,Top2a,Rab31,Ube2c,Hmgb2,Cdh11,Cks2
6161	GOMF_MIRNA_BINDING	0.0511563	0.499557	-0.492857	-1.48005	218	27	Sox4,Sox2,Ago4,Ybx1,Ago3,Zc3h12a,Trim71,Fmr1,Tut4,Hnrnpa2b1,Zc3h10
6800	HP_ENTROPION	0.0512139	0.499557	0.584997	1.49362	288	16	Gmnn,Aldh1a3,Zmpste24,Lmna,Ercc2,Ercc3,Ikzf1,Ppp2r1a,Polr3a,Xpa,Ercc5
8130	HP_ABNORMALITY_OF_THE_PYLORUS	0.0512354	0.499557	-0.333033	-1.31874	196	112	Fat4,Dlk1,Ryr1,Arhgef6,Hdac8,Prdm16,Ermard,Ccbe1,Serpinh1,Itgb4,Upf3b,Kmt2a,Dnm2,Col18a1,Pex12,Agtr2,Plec,Zeb2,Pak3,Fgfr2,Lama3,Med12
4380	GOBP_ALPHA_AMINO_ACID_CATABOLIC_PROCESS	0.0513196	0.499918	-0.372967	-1.36092	209	68	Pipox,Ido1,Gldc,Mtrr,Gad2,Sdsl,Crym,Hsd17b10,Nos1,Prodh,Csad,Arg2,Gad1,Ddah2,Aspa,Afmid,Sardh,Pah,Aldh7a1
5184	GOCC_MICROVILLUS_MEMBRANE	0.0514771	0.50099	0.562279	1.49708	290	19	Cdhr2,Slc7a5,Sytl1,Pdzk1,Ceacam2,Msn,Slc7a8,Itgb3
7679	HP_COLITIS	0.0517324	0.502393	-0.44875	-1.4331	214	36	Zap70,Prkcd,Inava,Hps1,Pola1,Fas,Bach2,Ret
3796	GOBP_CELLULAR_RESPONSE_TO_MOLECULE_OF_BACTERIAL_ORIGIN	0.0517763	0.502393	0.335443	1.30732	324	141	Trib1,Ccl12,Mef2c,Nr1d1,Hck,Tgfb1,Serpine1,Tnf,Cd86,Nfkbia,Tlr1,Arg1,Tspo,Ghsr,Tnfaip3,Tlr4,Nlrp3,Cd68,Vim,Ptafr,Trim12c,Ccr5,Fcgr2b,Zfp36,Il1b,Mapk8,Havcr2,Ticam1,Cx3cl1,Bmp6,Tlr2
6921	HP_IRREGULAR_MENSTRUATION	0.0518293	0.502393	-0.515141	-1.49229	220	23	Gpr101
8690	HP_ABNORMALITY_OF_THE_ANTIHELIX	0.051857	0.502393	-0.491829	-1.47697	221	27	Pign,Evc,Kat6a,Twist1,Sall1,Crebbp,Fgfr2,Kctd1,Evc2,Gli2,Xylt2,Tor1a,Lig4,Eya1,Flna,Rbm10,Rab3gap2
2181	GOBP_RENAL_SODIUM_EXCRETION	0.0518587	0.502393	-0.55441	-1.51606	225	18	Agt,Avp,Drd2,Agtr1a,Edn1,Agtr2,Ednrb
3217	GOBP_NEGATIVE_REGULATION_OF_MUSCLE_CELL_DIFFERENTIATION	0.0519856	0.502977	-0.407617	-1.39229	215	49	Cav3,Nfatc2,Nfatc3,Trim72
7956	HP_ONION_BULB_FORMATION	0.0520668	0.502977	0.518817	1.469	295	25	Egr2,Sh3tc2,Pmp22
9372	HP_RETINAL_THINNING	0.0520797	0.502977	0.543999	1.4868	297	21	Cacna2d4,Gpr179,Col2a1,Sag,Rims2,Pomgnt1,Pde6b,Gnat1
2978	GOBP_BLOOD_VESSEL_MORPHOGENESIS	0.0521092	0.502977	-0.245989	-1.16614	146	518	Prox1,Adamts9,Dcn,Klf4,Thsd7a,Col15a1,Adamts1,Hspb1,Nrp2,Thbs4,Chrna7,Chd7,Sema3e,Tgfb2,Ndnf,Sox4,Fgf10,Apold1,Jun,Stard13,Rbm15,Ednra,Cxcr4,Angpt1,Lepr,Stab2,Vav3,Wnt11,Erbb2,Col4a2,Angptl1,Sat1,Ccbe1,Smo,Agtr1a,Amotl2,Niban2,Tfap2b,Il1a,Prkd1,Ptgis,Tlr3,Hdac9,Sema5a,Ccn6,Gpld1,Col4a1,Prkx,Gata2,Pdgfra,Ghrl,Tnfrsf12a,Edn1,Nog,Serpinf2,Col18a1,Zc3h12a,Rapgef3,Hdac7,Sash1,Sparc,Jag1,Rasa1,Mapk7,Se…
4287	GOBP_NEUROINFLAMMATORY_RESPONSE	0.0524306	0.505618	0.492546	1.45619	301	30	Nr1d1,Tnf,Grn,Ptprc,Cd200,Nupr1,Sphk1,Il1b,Cx3cl1,Ptgs2,Itgb1,Trem2
8454	HP_IMPAIRED_PAIN_SENSATION	0.0524947	0.505775	-0.427468	-1.42563	221	43	Hspb1,Magel2,Abca1,Ebf3,Scn9a,Ntng1,Zeb2,Ddhd1,Mpv17
4171	GOBP_CELL_CELL_ADHESION	0.0526316	0.506172	-0.236886	-1.14553	133	679	Dsp,Lgals3,Bves,Zap70,Klf4,Cldn22,Hspb1,Fat4,Thbs4,Pcdh19,Gpc4,Ido1,Nectin3,Itga8,Tgfb2,Prkcd,Gli3,Kit,Adgrl3,Sox4,Anxa9,Pcdhb2,S100a9,Slitrk2,Zbtb1,Igfbp2,Serpinb8,Sox2,Ccdc88b,Cd74,Itga4,Col19a1,Erbb2,Fut7,Nexn,Lrrc32,Alcam,Dlg5,Nexmif,Tmem131l,Il1a,Pcdh20,Cdh20,Ubash3b,Krt18,Pcdhb19,Cnn3,Robo3,Ap3b1,Sox9,Ntng2,Fgl1,Kif26b,Icosl,Cbln1,Ctla4,Pdgfra,Cxcl12,Bcl2,Ret,Serpinf2,Fat1,Zbtb16,Efna5,Cdh8…
9035	HP_ABNORMAL_LACRIMAL_DUCT_MORPHOLOGY	0.0526316	0.506172	-0.472332	-1.46626	223	31	Fgf10,Frem2,Col11a2,Frem1,Kat6a,Crebbp,Fgfr2,Igsf3,Grip1,Smchd1
10116	Zhang_2005_SyracuseLowAvoidanceRats_Downregulated_HC	0.0528113	0.506578	-0.62904	-1.55	231	12	Lpl,Hpca,Grik2
8091	HP_VENTRICULAR_ARRHYTHMIA	0.0528151	0.506578	-0.361076	-1.34696	211	78	Cav3,Dsp,Scnn1a,Ryr1,Kcnj2,Kcnj5,Dpp6,Scn3b,Trdn
10279	KIM_ALL_DISORDERS_DURATION_CORR_DN	0.0528175	0.506578	0.337857	1.30523	328	134	Cacng3,Pmp22,Klk6,Fxyd7,Ctdnep1,Sac3d1,Dcxr,Ncald,Dtx4,Ckb,Dhps,Spag7,Bcap31,Gnpda1,Hras,Bmerb1,Hcfc1r1,Impdh2,Cx3cl1,Gpx1,Hax1,Fto,Col9a3,Trappc12,Nelfe,Sec14l5,Stoml1,Ruvbl2,Gabbr1,Nudc,Akr1a1,Dctn2,Rap1gap2,Cx3cr1,Mal,Slc25a11,Atp6ap1,Gdi1,Ndufb1,Creb3,Actr1a,Tuba4a,Tpi1,Ptgds,Endog,Gnaz,Dpf2,Vps28,Arl4a,Klhl21,Rnh1,Stx7,Eif6,Trap1,Os9,Fbxo9
6051	GOMF_C_C_CHEMOKINE_BINDING	0.0529391	0.507285	0.573877	1.48668	298	17	Ackr2,Ccr7,Cxcr3,Ackr3,Ackr1,Ccr5,Zfp36,Ccr10
3163	GOBP_INDUCTION_OF_POSITIVE_CHEMOTAXIS	0.0530389	0.507462	-0.628043	-1.54754	232	12	Il16,Fgf10,Ntf3,Cxcl12
5310	GOCC_CELL_CELL_CONTACT_ZONE	0.0530672	0.507462	-0.378421	-1.36605	217	64	Cav3,Dsp,Nectin3,Kcnj2,Fgf13
4533	GOBP_REGULATION_OF_ACTIN_FILAMENT_BASED_MOVEMENT	0.0531015	0.507462	-0.471904	-1.46493	225	31	Cav3,Dsp,Kcnj2,Fgf13
1262	GOBP_MONOAMINE_TRANSPORT	0.0532995	0.508185	0.393566	1.36548	314	68	Syt6,Syt10,Htr2a,Syt15,Cartpt,Vip,Stx1a,Ghsr,Syt4,Chrna4,Syt12,Grk2,Chga,Slc22a1,Kcnb1,Rab3a,Pink1,Syt2,Drd1
6831	HP_DELAYED_ERUPTION_OF_TEETH	0.0533191	0.508185	-0.308147	-1.27357	199	150	Fat4,Chd7,Sema3e,Trps1,Fgf10,Arhgef6,Kcnj2,Hdac8,Ednra,Ghr,Ccbe1,Gja1,Tfap2b,Upf3b,Cyp2r1,Evc,Kmt2a,Ammecr1,Arid1b,Trip11,Setd2,Agtr2,Zeb2,Pak3,Fgfr2,Med12,Mmp2,Wnt5a,Kctd1,Slc39a13,Sh3pxd2b
8138	HP_ELEVATED_SYSTOLIC_BLOOD_PRESSURE	0.0533213	0.508185	-0.663825	-1.55787	235	10	Agt,Agtr1a,Ptgis
4781	GOBP_NEGATIVE_REGULATION_OF_REPRODUCTIVE_PROCESS	0.053451	0.508521	0.441877	1.41129	308	44	Sulf1,Dusp1,Gpr149,Bmp4,Wnt4,Nppc,Ptgdr2,Fbxo5,Prdx4,Fbxo43,Nodal,Calr,Bmp7
7255	HP_COARCTATION_OF_AORTA	0.05348	0.508521	-0.346249	-1.32398	208	91	Gli3,Rps15a,Mctp2,Fgfr1,Gja1,Kmt2d,Srcap,Abcd4,Gas1,Jag1,Cdon,Zeb2,Crebbp,Med12,Nf1,Abl1,Mmp2,Gja5,Notch1,Cdk8,Tsr2,Taldo1,Tgif1,Rpl18,Gli2,Fli1,Nr2f2,Stag2,Zfp148,Pah,Tgds,Myh7
3281	GOBP_RESPONSE_TO_CORTICOSTERONE	0.0535176	0.508521	0.582821	1.48807	301	16	Fos,Th,Trh,Fosb
9410	HP_WHEEZING	0.053677	0.508521	-0.427069	-1.4243	226	43	Scnn1a,Ccno,Ttc12,Crlf1,Dnai1,Gas8,H2-Ab1,Spag1,Nos1,H2-Aa,Dnaaf4,Dnah5,Drc1,Ccdc103,Rsph4a,Ccdc39
7096	HP_AREFLEXIA	0.0536934	0.508521	0.307398	1.26125	345	216	Egr2,Hspb3,Slc18a3,Tcap,Hspb8,Acta1,Pmp22,1600014C10Rik,Gne,Pik3r5,Col12a1,Pex11b,Sox10,Col13a1,Xk,Myl1,Aldh18a1,Pnpla2,Mypn,Ighmbp2,Hk1,Dysf,Pdss1,Sqstm1,Scyl2,Pomgnt1,Piezo2,B3galnt2,Mcm3ap,Syt2,Pdxk,Trim32,Gjb1,Uba1,Lmna,Vps13a,Orai1,Atp1a1,Pomt1,Mars1,Hadhb,Fkrp,Vcp,Slc5a7,Polg,Reep1,Cntn1,Cdk5,Mfn2
9798	HP_SKIN_EROSION	0.0539171	0.508521	-0.581638	-1.51283	233	15	Dsp,Itgb4,Atp2c1,Col7a1,Plec,Lama3
7932	HP_OVOID_VERTEBRAL_BODIES	0.0539216	0.508521	0.511858	1.4652	307	26	Naglu,Sgsh,Dnajc21,Glb1,Col2a1
6926	HP_SECONDARY_AMENORRHEA	0.0539241	0.508521	0.456758	1.42577	313	38	Prok2,Tac2,Dusp6,Galt,Spry4,Tacr3,Pparg,Psmc3ip,Eif2b5,Eif2b4,Lmna,Eif2b3,Polg,Mrps22,Prokr2
6764	HP_ABNORMAL_SACCADIC_EYE_MOVEMENTS	0.0539363	0.508521	0.387933	1.35924	321	71	Pdyn,Sox3,1600014C10Rik,Cacna1g,Pik3r5,Itpr1,Tgm6,Chp1,Afg3l2,Dars2,Ano10,Dnajc6,Nkx6-2,Pex10,Vps13a,Snx10,Mapt,Mfn2,Pld3,Ubap1,Agtpbp1,Aptx,Eef2,Coq5,Shmt2
3822	GOBP_CELLULAR_RESPONSE_TO_GLUCAGON_STIMULUS	0.0539587	0.508521	0.551034	1.4855	305	20	Gjb2,Prkar1b,Arg1,Adcy7,Glp1r,Adcy3,Prkacb,Adcy2
9262	HP_ESODEVIATION	0.0539607	0.508521	-0.32213	-1.29304	202	123	Hpdl,Col11a1,Dlk1,Pigw,Magel2,Lgi4,Pign,Nexmif,Nr2f1,Pigv,Kdm6b,Ntng2,Dpp6,Mplkip,Zswim6,Ammecr1,Kat6a,Sobp,Arhgap31,Galc,Grm1,Cplane1,Zeb2,Kcnma1,Huwe1,Zeb1,Pycr2,Rnaseh1,Sall2
3521	GOBP_LUNG_CELL_DIFFERENTIATION	0.0539734	0.508521	-0.559744	-1.50638	234	17	Fgf10,Ascl1,Sox9,Nfib,Spdef,Yap1
462	GOBP_UMP_BIOSYNTHETIC_PROCESS	0.0539813	0.508521	0.657716	1.49541	300	10	Uck2,Upp2
7014	HP_ACROCYANOSIS	0.0542265	0.510324	0.581831	1.48554	305	16	Rnaseh2b,Col5a1,Ifih1,Col1a1,Col5a2,Rnaseh2a,Mvk,Ethe1,Elp1,Rnaseh2c
5273	GOCC_T_CELL_RECEPTOR_COMPLEX	0.0543153	0.510324	-0.606941	-1.52168	235	13	Zap70,Apbb1ip,Alcam
7144	HP_JOINT_SWELLING	0.0543269	0.510324	-0.443606	-1.42555	225	37	Gpr101,Slco2a1,Slc22a4,Rb1,Ccn6
9121	HP_ABNORMALITY_OF_ENDOCRINE_PANCREAS_PHYSIOLOGY	0.0543657	0.510324	-0.518597	-1.48368	230	22	Gpc4,Gpc3,Gck,Cdkn1a,Hjv,Cdkn1b
2852	GOBP_REGULATION_OF_ORGAN_GROWTH	0.054432	0.510475	-0.362858	-1.34513	217	76	Cav3,Prox1,Pim1,Mael,Vgll4,Smo,Gja1,Edn1,Nog
2300	GOBP_MACROPHAGE_ACTIVATION	0.0544786	0.510475	0.383985	1.35329	325	74	Nr1d1,Itgb2,Slc11a1,Tnf,Tyrobp,Tlr1,Grn,Ptprc,C1qa,Cd200,Tlr4,Il4ra,Sphk1,Dysf,Fcgr2b,C5ar1,Havcr2,Ticam1,Cx3cl1,Tlr2,Mapt,Thbs1,Ager
6606	HP_PROGRESSIVE_MICROCEPHALY	0.054619	0.510475	0.390237	1.35803	323	69	Pnpo,Tsen54,Mdh1,Slc1a4,Wwox,Mfsd2a,Extl3,Asns,Exosc3,Tubgcp2,Slc2a1,Znhit3,Toe1,Cog7,Cdc45,Med17,Eftud2,Vps53,Far1,Aco2,Tsen34,Rnaseh2a,Arfgef2,Cog8,Smpd4,Pcdh12,Plaa,Slc25a19,Mpc1,Rnaseh2c
9130	HP_ANTERIOR_UVEITIS	0.0546226	0.510475	0.612263	1.48753	308	13	Stat4,Il2rb,Tnfaip3
5245	GOCC_SODIUM_CHANNEL_COMPLEX	0.0546435	0.510475	-0.511797	-1.4826	232	23	Scnn1a,Grik4,Cacna1h,Grik2,Scn9a,Scn3b,Scn3a
6151	GOMF_HEPARAN_SULFATE_SULFOTRANSFERASE_ACTIVITY	0.054751	0.510475	0.587953	1.48101	309	15	Hs3st5,Hs3st2,Ndst4,Hs3st1,Hs3st3a1
8695	HP_APLASIA_HYPOPLASIA_OF_THE_PHALANGES_OF_THE_HAND	0.0547907	0.510475	-0.287584	-1.23947	194	205	Zbtb20,Dlk1,Gpc4,Pigw,Gpc3,Trps1,Sox4,Fgf10,Arhgef6,Kcnj2,Hdac8,Col11a2,Mctp2,Pign,Fgfr1,Gja1,Tfap2b,Pigv,Kmt2d,Sox9,Upf3b,Evc,Kmt2a,Nog,Arid1b,Jag1,Arhgap31,Trip11,Kif15,Agtr2,Pak3,Nfix,Fgfr2,Med12,Ggcx,Wnt5a,Notch1,Mtor,Slc39a13,Sh3pxd2b,Notch2
9550	HP_DECREASED_ADIPOSE_TISSUE	0.0549298	0.510475	0.480965	1.44009	316	32	Fos,Tgfb1,Pparg,Lmnb2,Agpat2,Cavin1,Naa10,Zmpste24,Bscl2,Lmna,Ercc2,Ercc3
625	GOBP_CALCIUM_ION_TRANSPORT	0.0549417	0.510475	-0.265138	-1.20458	178	328	Cav3,Stac,Lgals3,P2rx5,Slc24a5,Il16,Chrna7,Chd7,Ryr1,Trpc4,Anxa9,Mcub,Homer2,Slc24a3,Cxcr4,Grin2a,Hpca,Drd2,Orai2,Cacng6,Cacna1h,Cacna1e,Rgs9,Ppp3ca,Gja1,Ano6,Ubash3b,Gem,Cachd1,Grin2c,Cxcl12,Grin2d,Trpm3,Bcl2,Gstm7,Cacng4,Atp2c1,Trdn,Nos1,Slc8a1,Epb41,Trpm7,Smdt1,Lime1,Thada,Cacna2d3,Adra1a,Itpr2,Ryr3,P2rx4,Rasa3
6657	HP_ABNORMALITY_OF_EARLOBE	0.0549725	0.510475	-0.361528	-1.34275	219	77	Rreb1,Chd7,Sema3e,Gli3,Ebf3,Gja1,Kat6a,Cenpe,Traip,Kmt2c,Plagl1,Zeb2,Crebbp,Fgfr2,Plk4,Cul4b,Kctd1,Notch2,Vps13b,Ugdh,Rac1
1183	GOBP_REGULATION_OF_METAL_ION_TRANSPORT	0.055	0.510475	-0.293404	-1.25019	197	190	Cav3,Stac,Lgals3,P2rx5,Il16,Chd7,Homer2,Cxcr4,Hpca,Drd2,Cacng6,Rgs9,Gja1,Ano6,Ubash3b,Gem,Slc30a10,Cxcl12,Bcl2,Gstm7,Trdn,Nos1,Slc8a1,Epb41,Lime1,Thada,P2rx4,Stim2,Mchr1,Pkd2,Abl1,Atp2b1,Cd84,Icam1,Fmr1,Jph4,P2rx3,Pdpk1,Hspa2,Cav1,Casq1,Prkce,Cemip,Camk2b,Cacna1c,Fyn,Npsr1
1129	GOBP_POSITIVE_REGULATION_OF_CELL_MORPHOGENESIS_INVOLVED_IN_DIFFERENTIATION	0.0550369	0.510475	-0.369877	-1.35206	223	69	Myoc,Rreb1,Triobp,Reln,Dnm2,Dbn1,Dock1,Lrp8,Nrp1,Dock5,Unc13d,Pak3,Mdk,Ss18l2,Abl1,Caprin2,Arpc2,Fbxw8,Camk2b,Rac1,Mpl
4301	GOBP_POSITIVE_REGULATION_OF_SUBSTRATE_ADHESION_DEPENDENT_CELL_SPREADING	0.0550481	0.510475	-0.443359	-1.42476	228	37	Myoc,Rreb1,Triobp,Dnm2,Dock1,Nrp1,Dock5,Unc13d,Mdk,Abl1,Arpc2
9817	HP_PHYSICAL_URTICARIA	0.0550574	0.510475	0.656471	1.49258	306	10	Il12a,Il12rb1,Serping1,Mmel1
3172	GOBP_DETECTION_OF_MECHANICAL_STIMULUS	0.0552118	0.511137	-0.428428	-1.41995	231	42	Cav3,Col11a1,Kit,Ttn,Cxcr4
6281	GOMF_FLAVIN_ADENINE_DINUCLEOTIDE_BINDING	0.0553487	0.511137	-0.367264	-1.35044	222	72	Acoxl,Dpyd,Fmo1,Mtrr,Foxred2,Acad10,Mto1,Mical2,Nos1,Acadl,Ldhd,D2hgdh,Prodh,Txnrd1,Dus4l,Cry1
2170	GOBP_SODIUM_ION_TRANSMEMBRANE_TRANSPORT	0.0553624	0.511137	-0.313423	-1.28023	206	139	Cav3,Slc9a4,Scnn1a,Slc24a5,Slc24a3,Fgf13,Asic4,Cacna1h,Slc4a4,Scn9a,Ano6,Dnm2,Scn3b,Nos1,Slc8a1,Neto1,Scn3a,Slc9a2
6415	GOMF_PROTEIN_SERINE_PHOSPHATASE_ACTIVITY	0.055396	0.511137	0.394706	1.36109	327	65	Dusp1,Dusp4,Dusp6,Ppef2,Dusp5,Cdkn3,Dusp14,Dusp12,Ppm1g,Ctdnep1,Dusp9,Pten,Dusp23,Cpped1,Rpap2,Ppm1f,Ssu72,Ppm1l
10087	Gandal_2018_AlcoholAbuseDisorder_Downregulated_Cortex	0.0554149	0.511137	-0.282187	-1.23039	196	223	C1qtnf7,Golm1,Nr3c2,Fzd10,Ndnf,Gabra2,Ap1s2,Rab27a,Cxcr4,Pde7b,Rftn1,Slc4a4,Ccdc90b,Lsm5,Pcdhb19,Slc15a2,Hapln1,Frmd6,Mn1,Reln,Pfas,Gtf2f2,Arhgap5,Tspan12,Zfp143,Amot,Klf12,Bet1,Oard1,Cox20,Rnf170,Frmd4a,Gtf2a2,Ap3s1,Mpped2,Edn3,Gosr1,Thumpd3,Micu2
601	GOBP_BILE_ACID_BIOSYNTHETIC_PROCESS	0.0554645	0.511137	-0.478868	-1.46551	236	29	Prox1,Cyp7b1,Slc27a2,Scp2,Hsd17b10,Osbpl6,Stard4,Amacr,Slc27a5
3122	GOBP_NEGATIVE_REGULATION_OF_CALCIUM_MEDIATED_SIGNALING	0.055467	0.511137	0.580581	1.48235	312	16	Cd22,Fhl2,Tbc1d10c,Atp2b4,Itpr1,Chp1,Rcan1,Plek,Homer3
1559	GOBP_NEGATIVE_REGULATION_OF_CELL_GROWTH	0.0555405	0.511369	-0.304292	-1.2657	204	159	Cav3,Hspa1a,Rerg,Sema3e,Tgfb2,Fbp1,Fgf13,Vgll4,Crlf3,Fstl4,Wnt11,Slit3,Gja1,Cdkn1a,Dcc,Gdf9,Sema5a,Rb1,Cdkn1b,Bcl2
9331	HP_ENCHONDROMA	0.0556734	0.511583	0.600417	1.48496	314	14	Idh1,Polr1d,Rnaseh2b,Ifih1,Col2a1
10403	Gemma_GSE126678_Enduring_and_sex-specific_changes_in_hippocampal_gene_expression_after_subchronic_immune_challenge_treatment_lipopolysaccharide_Acute.immune.challenge._vehicle_Up	0.0557089	0.511583	0.472994	1.42731	322	33	Bcl3,Lcn2,Ms4a6d,Igfbp7,Fcgr3,Pirb,Pglyrp1,Ms4a6c,Il4ra,Msn,Adgrl4,C5ar1,Calr
10406	Gemma_GSE126678_Enduring_and_sex-specific_changes_in_hippocampal_gene_expression_after_subchronic_immune_challenge_treatment_Long.term.subchronic.immune.challenge.acute.immune.challenge_lipopolysaccharide_lipopolysaccharide_Up	0.0557089	0.511583	0.472994	1.42731	322	33	Bcl3,Lcn2,Ms4a6d,Igfbp7,Fcgr3,Pirb,Pglyrp1,Ms4a6c,Il4ra,Msn,Adgrl4,C5ar1,Calr
9783	HP_ENLARGED_OVARIES	0.0558501	0.512082	0.599724	1.48324	315	14	Esr1,Pten,Por,Sec23b,Cyb5a,Sdhb,Akt1
10367	Gemma_GSE16158_Gene_expression_induced_by_trace_fear_conditioning_in_murine_hippocampus_timepoint_6.h_Up	0.05586	0.512082	0.61103	1.48453	315	13	Fos,Nr4a1,Arc
6577	HP_BROAD_ALVEOLAR_RIDGES	0.0559264	0.51223	-0.605613	-1.51835	242	13	Gpc4,Gpc3,Gja1
6745	HP_ABNORMAL_EYEBROW_MORPHOLOGY	0.0559891	0.51223	-0.249229	-1.1719	164	464	Gpr101,Dsp,Zbtb20,Col11a1,Chrna7,Chd7,Sema3e,Pigw,Mab21l1,Magel2,Kit,Trps1,Sox4,Hdac8,Ednra,Bbs12,Prdm16,Ecel1,Pola1,Ermard,Pign,Frem1,Aloxe3,Ebf3,Fas,Fgfr1,Tfap2b,Stag1,Pigv,Kmt2d,Dcaf17,Zswim6,Mn1,Kmt2a,Ammecr1,Ret,Otx2,Arid1b,Kat6a,Ntng1,Mitf,Las1l,Kmt2c,Hnrnpu,Egfr,Sox18,Ahi1,Bcl11b,Cplane1,Cdon,Cspp1,Tanc2,Zeb2,Nfib,Strada,Kcnma1,Ednrb,Tbck,Nfix,Crebbp,Lztfl1,Il2rg,Mkks,Bbs7,Ttc8,Dclre1c,Nf1…
463	GOBP_PYRIMIDINE_NUCLEOTIDE_CATABOLIC_PROCESS	0.0560404	0.51223	-0.558307	-1.50251	243	17	Dpyd,Neil2,Neil1,Dctpp1
5034	GOCC_VESICLE_MEMBRANE	0.0560698	0.51223	0.256351	1.17073	417	678	Dct,Syt6,Aqp6,Slc4a11,Cd163,Slc18a3,Rab26,Pcsk4,Anxa1,Th,Rab7b,Syt10,Vamp2,Itgb2,Atp8a1,Plaur,Tbc1d10c,Wnt4,Gpr84,Cacng3,Pla1a,Stx1a,Slc11a1,Fcgr3,Pirb,Copz2,C3ar1,Fpr1,Tyrobp,Gde1,Scgn,Doc2a,Pecam1,Mcemp1,Rab39,Syngr3,Wls,Arrb1,Btbd8,Znrf1,Tlr1,Fcer1g,Coro1a,Ptprc,Ldlrap1,Unc13b,Cd44,H2-M3,Flrt1,Ap1s3,Enthd1,Copa,Itpr1,Gabrg2,Zdhhc13,Dipk2a,Marchf11,Tyr,Dlg4,Lamp5,Ahnak2,Myo1c,Sntb2,Syt4,Cd68,Sl…
67	GOBP_CELL_MORPHOGENESIS_INVOLVED_IN_DIFFERENTIATION	0.0562357	0.512721	-0.237408	-1.14523	146	648	Prox1,Bves,Nkx6-1,Col15a1,Dock10,Nrp2,Gfra1,Myoc,Rreb1,Chrna7,Lhx9,Sema3e,Itga8,Epha3,Gli3,Nr4a2,Unc5c,Triobp,Sipa1l3,Peak1,Slitrk2,Fgf13,Cxcr4,Sptb,Drd2,Itga4,Fstl4,Slitrk6,Slit3,Erbb2,Nexn,Irs2,Shank1,Ppp3ca,Alcam,Smo,Niban2,Ntn5,Ccdc88c,Prex2,Met,Dcc,Tubb2b,Robo3,Megf9,Ntng2,Plxnb1,Ttl,Grb7,Epha6,Pard3,Zswim6,Sema5a,Rb1,Cxcl12,Reln,Bcl2,Dnm2,Disc1,Nog,Ret,Otx2,Efna5,Col18a1,Rnd2,Ar,Ntng1,Zswim…
3069	GOBP_CHONDROITIN_SULFATE_PROTEOGLYCAN_METABOLIC_PROCESS	0.0562545	0.512721	-0.42904	-1.41387	236	41	Dcn,Chst9,B3gat2,Ndnf,Pxylp1,Dsel,Spock3,Bcan,Egflam,Chst12,Cspg4
10286	JOHNSTONE_PARVB_TARGETS_3_UP	0.0562689	0.512721	0.278292	1.21537	389	383	Trib1,Meltf,Togaram2,Bcl3,Bhlhe40,Efhd2,Ptgr1,Spag4,Anxa1,Calhm2,Ccdc3,Naglu,Osmr,Vipr1,Fhod3,Pygl,Lgals3bp,Smad3,Loxl2,Lgmn,Atp2b4,Smurf1,Eno2,Tmem43,Wls,Arrb1,Dusp5,Nfkbia,Glb1,Grn,Ctss,H2-M3,S100a4,Hpcal1,Ndfip1,Tlr4,Sgk3,Akr1c18,Abcg2,Ahnak2,Myo1c,Steap3,Clic3,Apol6,Pitpnm3,Lpcat3,Mdfic,Plbd2,Vim,Tnfaip2,Tgfbi,Ctsb,Stat6,Abhd12,Kctd2,Sqstm1,Abcc3,Wdr45,Ddost,Osbpl3,Htatip2,L1cam,Optn,Ripor1,U…
8952	HP_PERIPHERAL_DEMYELINATION	0.0564489	0.513885	0.463114	1.43042	329	36	Egr2,Sh3tc2,Pmp22,Tyrobp,Sox10,Plp1,Hk1
7090	HP_AGENESIS_OF_CORPUS_CALLOSUM	0.0564939	0.513885	-0.275707	-1.21811	193	254	Fat4,Dpyd,Gpc4,Gpc3,Gli3,Sox4,Emx2,Gldc,Sox2,Prdm16,Pign,Flvcr2,Lrrc32,Mid1,Smo,Fgfr1,Dcc,Tubb2b,Mplkip,Zswim6,Fktn,Col4a1,Reln,Disc1,Otx2,Arid1b,Cenpe,C2cd3,Gas1,Dact1,Hnrnpu,Dhx16,Ahi1,Kif15,Cdon,Zeb2,Sall1,Nfia,Dchs1,Nfix,Crebbp,Fgfr2,Nde1,Med12,Spg11,Frmd4a,B3glct,Ncapd3,Pycr2,Cpt2,Cdk8,Alx1,Cit
5100	GOCC_SECRETORY_GRANULE	0.0566345	0.514722	0.258358	1.17305	416	635	Dkkl1,Lyz1,Rab26,Pcsk4,Lcn2,Plg,Arc,Serpini1,Tnfaip6,Trh,Dnase1l1,Spx,Racgap1,Idh1,Prtn3,Vamp2,Serpina3n,S100a8,Itgb2,Cartpt,Pygl,Atp8a1,Spp2,Plaur,Sccpdh,Sh3gl3,Tbc1d10c,Arhgap9,Nudt1,Gpr84,Retn,Lgals3bp,Tgfb1,Pla1a,Stx1a,Slc11a1,Serpine1,Qpct,Fcgr3,Klk6,Pirb,C3ar1,Fpr1,Tyrobp,Ctsz,Vwf,Krt1,Apaf1,Pecam1,Mcemp1,Glb1,Serping1,Arg1,Fcer1g,Cnn2,Grn,Ptprc,Prss57,Ctss,Cd44,Gal,Tubb4b,Pglyrp1,Serpina3c…
6615	HP_COARSE_FACIAL_FEATURES	0.0567472	0.515035	-0.296486	-1.24974	208	175	Gpr101,Slco2a1,Gpc4,Pigw,Magel2,Gpc3,Sox4,Slc26a4,Ap1s2,Mctp2,Pign,Gja1,Pigv,Ap3b1,Mplkip,Arid1b,Setd2,Kif15,Lamtor2,Tbck,Huwe1,Med12,Rbmx,Nf1,Mmp2,Fmr1,Cul4b,Slc17a5,Kcnq1,Sh3pxd2b,Notch2
6694	HP_WIDE_NOSE	0.0567663	0.515035	-0.351364	-1.32614	223	85	Gpr101,Dlk1,Gpc4,Avp,Fgfr1,Crlf1,Kif22,Kmt2a,Reln
6686	HP_PROMINENT_NASAL_BRIDGE	0.0570807	0.517075	-0.295653	-1.24862	209	177	Rreb1,Gpc4,Pigw,Hdac8,Bbs12,Ebf3,Nexmif,Txnl4a,Stag1,Prkd1,Nr2f1,Pigv,Upf3b,Dcaf17,Rb1,Hivep2,Phf21a,Reln,Kat6a,Mitf,Twist1,Sox18,Ahi1,Cplane1,Cspp1,Ednrb,Tbck,Lztfl1,Fgfr2,Mkks,Bbs7,Nde1,Ttc8,Med12
10088	Gandal_2018_AlcoholAbuseDisorder_Upregulated_Cortex	0.0570942	0.517075	0.30605	1.25527	368	212	Rab26,Efhd2,Adrb3,Stard10,Ccdc3,Cdhr1,Gdpd5,Nptx1,Ephb6,Sgsh,Hsf4,Stac2,Unc13b,Faim2,Igsf21,Ddx56,Cep104,Copg1,Ypel4,Gp5,Psrc1,2510039O18Rik,Pi4kb,Abhd12,Dtx4,Fbxo31,Por,Adh1,Thop1,Mapre3,Deaf1,Bcap31,Mcm3ap,Polrmt,Ckmt1,Wbp2,Eif2b4,Phlda3,Cadm3,Babam1,Nrxn2,Fstl3,Nup188,Spock1,Trappc12,Mapt,Podxl2,Galnt16,Rab11fip4,Stoml1,Ly6h,Asic2,Smarcd1,Dgcr2,Tmem130,Nagpa,Exoc7,Eftud2,Ap1g2,Cntnap1,Ccdc86,E…
7059	HP_HAND_CLENCHING	0.0571378	0.517075	0.557608	1.48464	322	19	Tbr1,Bcor,L1cam,Scyl2,Wdr73,Mogs,Mapt,Cdk5
4885	GOCC_PROTEIN_PHOSPHATASE_TYPE_2A_COMPLEX	0.0571884	0.517091	0.570363	1.47758	322	17	Ier5,Ppp2r1b,Ppp2r2c,Ppp2ca,Ppp2r2b,Nkd1
8427	HP_DEMYELINATING_PERIPHERAL_NEUROPATHY	0.0574653	0.518309	0.487671	1.44178	330	30	Pmp22,Sox10,Rnaseh2b,Afg3l2,Ifih1,Plp1,Hk1,Rnf168,Ercc2,Polg,Ercc3
2557	GOBP_REGULATION_OF_EXCRETION	0.0574845	0.518309	-0.537342	-1.48394	249	19	Agt,Avp,Drd2,Agtr1a,Edn1,Agtr2,Ednrb
6492	HP_HYPOGONADOTROPIC_HYPOGONADISM	0.0575314	0.518309	-0.333079	-1.30595	219	107	Gpr101,Pcsk1,Chd7,Sema3e,Magel2,Ndnf,Hdac8,Sox2,Smo,Fgfr1,Dcc,Hjv,Sox9,Dcaf17,Rev3l,Otx2,Las1l,Dhx37,Ank1
9701	HP_ABNORMALITY_OF_NAIL_COLOR	0.0575374	0.518309	-0.602306	-1.51006	249	13	Dsp,Trps1,Gja1
6048	GOMF_STRUCTURAL_CONSTITUENT_OF_MYELIN_SHEATH	0.0575681	0.518309	0.653991	1.48694	320	10	Mobp,Ncmap,Plp1,Pllp,Cmtm8,Mal,Marveld1
9250	HP_CORNEAL_ULCERATION	0.0576751	0.518831	0.637284	1.48598	321	11	Gjb2,Foxc2,Zmpste24,Lmna
6397	GOMF_DISORDERED_DOMAIN_SPECIFIC_BINDING	0.0577685	0.518932	-0.505379	-1.48241	247	24	Hspa1a,Gja1,Rb1,Numa1,Gja5,Tead2,Hspa2,Dffb,Fyn
8743	HP_SHORT_1ST_METACARPAL	0.0578341	0.518932	-0.576437	-1.4993	250	15	Dlk1,Hdac8,Kmt2a,Nog
3164	GOBP_PIGMENT_CELL_DIFFERENTIATION	0.0579059	0.518932	-0.463694	-1.44614	244	32	Slc24a5,Gli3,Kit,Rab27a,Bcl2,Adamts20,Bloc1s5,Mreg,Mitf,Zeb2,Ednrb
8937	HP_ABNORMALITY_OF_RENAL_EXCRETION	0.057916	0.518932	-0.428223	-1.41118	243	41	Agt,Galnt3,Kcnj5,Agtr1a
9449	HP_ABNORMAL_CD4_CD8_RATIO	0.0579317	0.518932	-0.636993	-1.53884	255	11	Zap70,Magt1,Ap3b1
1562	GOBP_MELANOCYTE_DIFFERENTIATION	0.0581313	0.519556	-0.515532	-1.47491	246	22	Slc24a5,Gli3,Kit,Rab27a,Bcl2,Adamts20,Mreg,Mitf,Zeb2,Ednrb
4549	GOBP_REGULATION_OF_MRNA_METABOLIC_PROCESS	0.0581325	0.519556	-0.269368	-1.20982	192	296	Hspa1a,Nanos2,Hspb1,Prkcd,Rbm15,Rbm3,Pabpc4,Taf15,Psmb9,Ybx1,Khdrbs2,Snrnp70,Pabpn1,Samd4,Btg2,Zc3h12d,Zc3hav1,Exosc7,Zc3h12a,Hnrnpm,Rest,Boll,Tia1,Axin2,Mov10,Hnrnpu,Tardbp,Mettl16,Prkca,Bard1,Safb2,Ddx17,Trim71,Tob1,Cpsf6,Plekhn1,Tra2a,Nova1,Tnpo1,Rbmx,Cdk9,Fmr1,Srsf10,Mtor,Hnrnpa2b1,Zc3h10,Hnrnpa0,Sltm,Xrn1,Paip1,Myef2,Carhsp1,Psme4,Exosc5,Fxr1,Sap18,Sfswap,Psmb10,Srsf9,Gtpbp1,Igf2bp3,Iws1,Ago…
7993	HP_SEVERE_SHORT_STATURE	0.0582766	0.519556	0.377218	1.35185	350	82	Cdt1,Col1a2,Fam111a,Gmnn,Adamts2,Dlx5,Glb1,Stat5b,Aldh18a1,Col2a1,Rttn,Dhcr24,Sdhaf1,Piezo2,Cenpt,Pycr1,Sdhb,Cdc45,Col1a1,Ptcd3,Inpp5k,Brf1,Pik3r1,Dnmt3a,Tctn3,Ids,Cant1,Pnpla6,Hccs,Nin,Hhat,Cript
5143	GOCC_PLATELET_DENSE_GRANULE_LUMEN	0.0583348	0.519556	0.608962	1.47951	329	13	Spp2,Lgals3bp,Apoh,Fam3c,Ctsw
3526	GOBP_MUSCLE_TISSUE_DEVELOPMENT	0.0583483	0.519556	-0.26972	-1.21074	194	294	Cav3,Dsp,Prox1,Bves,Adamts9,Dcn,Pim1,Popdc3,Col11a1,Chd7,Ryr1,Tgfb2,Rarb,Akap13,Chrna1,Actn2,Ttn,Vgll4,Msc,Col19a1,Ppp3ca,Smo,Niban2,Foxn2,Gja1,Smyd1,Dmrta2,Kdm6b,Sox9,Myorg,Btg2,Svil,Hdac9,Rb1,Pdgfra,Bcl2,Edn1,Nog,Slc8a1,Bmp5,Ppargc1a,Hnrnpu,Twist1,Adra1a,Ddx17,Rps6kb1,Agtr2,Cdon,Klhl41,Megf10,Fgfr2,Tiparp,Kcnk2,Pkd2,Nf1,Bmpr1a
3396	GOBP_NEUROBLAST_DIVISION	0.0584774	0.519556	0.625879	1.48817	327	12	Dct,Numb,Lef1,Numbl
3685	GOBP_LYMPHOCYTE_APOPTOTIC_PROCESS	0.0585223	0.519556	-0.389514	-1.36502	239	56	Lgals3,Ido1,Gli3,Birc7,Cd74,Irs2,Fas,Rps6,Cd274,Ormdl3,Wnt5a,Adam8,Bcl2l11,Arg2,Jak3
9426	HP_ABNORMAL_SYSTEMIC_BLOOD_PRESSURE	0.0586023	0.519556	-0.261087	-1.1933	186	347	Gpr101,Scnn1a,Ttr,Agt,Nr3c2,Rreb1,Ryr1,Itga8,Tgfb2,Gpc3,Sftpc,Mtrr,Lepr,Bbs12,Cacna1h,Pde11a,Kcnj5,Mfap5,Agtr1a,Gja1,Cdkn1a,Ptgis,Krt18,Invs,Cdkn1b,Phf21a,Slc30a10,Ctla4,Ret,Otx2,Rest,Fuz,Arhgap31,Egfr,Inf2,Cd2ap,Lrrk2,Nfix,Lztfl1,Fgfr2,Mkks,Bbs7,Ttc8,Slc25a20,Pkd2,Nf1,Mmp2,Fmr1,Ccnd1,Lrp6,Kctd1,Notch1,Lars2,Nphp4,Stat2,Cav1,Notch2,Chchd2,Traf3ip1,Mymk,Clcn2,Vangl1,Dis3l2,Dnajb11,Dock6,Myh11,Cc2d…
7388	HP_APLASIA_HYPOPLASIA_OF_TOE	0.058651	0.519556	-0.315394	-1.27765	219	132	Chd7,Gpc4,Gpc3,Gli3,Sox4,Ghr,Aloxe3,Fgfr1,Gja1,Pigv,Sox9,Kmt2a,Nog,Arid1b,Kat6a,Ntng1,Dact1,Arhgap31,Tanc2,Sall1,Il2rg,Fgfr2,Dclre1c,B3glct,Notch1,Notch2,Ddx6,Dock6,Grip1,Gdf5,Alms1,Chst11,Nsd2,Fli1,Tbx3,Mycn,Bcorl1,Tbl1xr1,Actl6b,Cplx1,Lig4,Kmt2e,Fbxw11,Trpv4
9198	HP_ABNORMALITY_OF_THE_PITUITARY_GLAND	0.0586727	0.519556	-0.277367	-1.21985	205	241	Gpr101,Slco2a1,Pcsk1,Prlr,Chd7,Sema3e,Magel2,Ndnf,Gli3,Avp,Lepr,Sox2,Gan,Pola1,Smo,Gpr161,Fgfr1,Bmp15,Cdkn1a,Dcc,Sox9,Dcaf17,Zswim6,Gdf9,Cdkn1b,Kmt2a,Otx2,Pomc,Ar,Gas1,Grm7,Mcm8,Dhx37,Cdon,Flrt3,Tbck,Nde1,Med12,Pkd2,Klhl10,Bmpr1a,Nsmf,B3glct,Fmr1
7631	HP_DISTAL_MUSCLE_WEAKNESS	0.0588515	0.519556	0.324982	1.28682	370	158	Egr2,Hspb3,Col6a1,Slc18a3,Tcap,Hspb8,Myh2,Acta1,Sh3tc2,Pmp22,1600014C10Rik,Gne,Sox10,Coa7,Col13a1,Chp1,Afg3l2,Pnpla2,Dars2,Mybpc1,Ighmbp2,Flnc,Hk1,Dysf,Sqstm1,Extl3,Cpox,Syt2,Map3k20,Bscl2,Gjb1,Lmna,Vps13a,Hadhb,Sigmar1,Vcp,Slc5a7,Polg,Reep1,Mapt,Mfn2,Sord
2845	GOBP_PHOTORECEPTOR_CELL_DIFFERENTIATION	0.0588537	0.519556	0.427189	1.38896	343	48	Dio3,Th,Cdhr1,Naglu,Pcare,Sox8,Topors,Thy1,Fscn2,Mfsd2a,Stat3,Ntrk2,Dcx,Crb1,Gnat1,Ihh
8359	HP_VENTRICULAR_EXTRASYSTOLES	0.0589183	0.519556	-0.599441	-1.50288	255	13	Dsp,Ryr1,Dpp6,Trdn
7524	HP_GENERALIZED_HIRSUTISM	0.0589581	0.519556	-0.345992	-1.31661	231	88	Gpr101,Sox4,Hdac8,Bbs12,Prdm16,Smo,Gja1,Kmt2a,Arid1b,Srcap,Twist1,Nfix,Lztfl1,Mkks,Bbs7,Ttc8
2541	GOBP_NEGATIVE_REGULATION_BY_HOST_OF_VIRAL_TRANSCRIPTION	0.0589697	0.519556	-0.654089	-1.53502	260	10	Jun,Hdac1,Rest,Tardbp,Tfap4
653	GOBP_INTRA_GOLGI_VESICLE_MEDIATED_TRANSPORT	0.0590089	0.519556	0.497538	1.44711	336	28	Copz2,Copa,Copg1,Rab6a,Golga3,Copb2,Cog3,Cog6,Copg2,Gosr2,Cog8,Golga5
7745	HP_ORAL_LEUKOPLAKIA	0.0590315	0.519556	0.596648	1.47563	333	14	Gjb2,Wrap53,Tinf2,Tert
9920	FAN_EMBRYONIC_CTX_MICROGLIA_3	0.0590837	0.519556	0.554921	1.47749	333	19	C1qc,Lgmn,Tbxas1,Gpr34,Cd68,Ctsb,C1qb,Slco2b1,Folr2,Trem2,P2ry12,Ctsd
1084	GOBP_REGULATION_OF_ENDOTHELIAL_CELL_MIGRATION	0.0591527	0.519556	-0.30527	-1.26316	221	151	Prox1,Agt,Adamts9,Dcn,Klf4,Hspb1,Nrp2,Stard13,Angpt1,Ccbe1,Fgfr1,Prkd1,Met,Hdac9,Sema5a,Gpld1,Gata2,Edn1,Zc3h12a,Hdac7,Sash1,Sparc,Prkca,Nrp1,P2rx4,Agtr2,Nr2e1,Nf1,Abl1,Ptn,Wnt5a,Plpp3,Bmper,Notch1,Pdpk1,Sp1,Itgb1bp1
114	GOBP_SOMITOGENESIS	0.0591655	0.519556	0.422844	1.38625	345	50	Tcap,Foxc2,Dmrt2,Sfrp2,Sema3c,Cobl,Smad3,Tcf15,Ripply2,Sfrp1,Lef1,Nle1,Aldh1a2,Lfng,Palb2,Meox1,Psen1,Kat2a,Foxc1,Nkd1
6195	GOMF_ATPASE_COUPLED_ION_TRANSMEMBRANE_TRANSPORTER_ACTIVITY	0.0592478	0.519556	0.451792	1.41027	344	38	Atp2c2,Atp8a1,Atp2b4,Atp6v1h,Atp6v1b2,Atp2a3,Atp6v1c2,Atp1a4,Atp6v1c1,Atp2a2,Pcyox1,Atp6v0a1,Atp12a,Atp2b2,Kcnj8,Tcirg1,Atp6v0a4
9961	ZHONG_PFC_C5_BCL11B_CALB2_POS_INP	0.0593396	0.519556	-0.524763	-1.47179	256	20	Thsd7a,St18,Calb2,Tspan18
10009	DURANTE_ADULT_OLFACTORY_NEUROEPITHELIUM_FIBROBLASTS_STROMAL_CELLS	0.0593546	0.519556	0.383601	1.34906	354	73	Ccl12,Col1a2,Cyp1b1,Bgn,Ccdc3,Sfrp2,Igfbp7,Acta2,Igfbp6,Pcolce,Igfbp4,Serping1,Col3a1,Thy1,Mgp,Vim,Tgfbi
3932	GOBP_GLOMERULAR_EPITHELIAL_CELL_DIFFERENTIATION	0.0593551	0.519556	0.561486	1.47202	334	18	Nphs2,Bmp4,Foxc2
9609	HP_NUCLEAR_CATARACT	0.0593615	0.519556	0.651916	1.48222	330	10	Wfs1,Crybb1,Hsf4,Vim
985	GOBP_DETECTION_OF_BIOTIC_STIMULUS	0.0594302	0.519556	0.501973	1.44962	339	27	Cd1d1,Cdhr2,Naip2,Tlr1,Tspo,Pglyrp1,Tlr4,Nlrp3,Nlrc4
40	GOBP_ALTERNATIVE_MRNA_SPLICING_VIA_SPLICEOSOME	0.0594714	0.519556	-0.38091	-1.35479	242	60	Rbm15,Khdrbs2,Sfpq,Hnrnpm,Rest,Hnrnpu,Ddx17,Nova1,Rbmx,Fmr1,Zc3h10,Fxr1,Sap18,Sfswap,Srsf9,Mbnl2,Celf2
1077	GOBP_REGULATION_OF_KETONE_BIOSYNTHETIC_PROCESS	0.0594901	0.519556	0.566849	1.46848	335	17	Dkkl1,Egr1,Adm,Wnt4,Dkk3,Akr1c18
1263	GOBP_ORGANIC_ACID_TRANSPORT	0.0594966	0.519556	0.295068	1.23681	389	259	Proca1,Ntsr1,Anxa1,Trh,Spx,Slc1a5,Slc36a2,Vamp2,Ace2,Stx1a,Slc11a1,Prkaa2,Slc7a5,Arg1,Cck,Slc7a7,Slc13a5,Slc25a47,Unc13b,Pparg,Slc38a3,Slc6a12,Slc25a45,Slc47a1,Slc36a1,Xk,Pla2g2d,Llgl2,Slc16a3,Nfkbie,Abcb1a,Abcg2,Slc38a2,Slc1a4,Slc6a17,Slc25a32,Ctns,Mfsd2a,Stard5,Fabp5,Slc3a2,Abcc3,Slc7a14,Stra6,Ntrk2,Fabp3,Rab3a,Ceacam2,Pla2g5,Il1b,Grm2,Slc25a22,Pla2g2f,Slc2a1,Fis1,Per2,Slc25a12,Lrrc8d,Slc10a3,P…
9069	HP_NEOPLASM_BY_HISTOLOGY	0.0595133	0.519556	-0.272618	-1.21347	202	269	Fat4,Prlr,Dlk1,Foxo1,Gpc4,Prkcd,Gpc3,Gli3,Kit,Cxcr4,Taf15,Sox2,Rps15a,Ascl1,Prdm16,Erbb2,Ccbe1,Smo,Fas,Cdkn1a,Blm,Dcc,Sox9,Aurka,Rb1,Cdkn1b,Phf21a,Mgmt,Pdgfra,Ret,Col18a1,Rest,Mitf,Col7a1,Dhx37,Axin2,Setd2,Bard1,Cplane1,Pax6,Pdgfrl,Slc22a18
8126	HP_MALNUTRITION	0.0595342	0.519556	0.496904	1.44527	339	28	Bmp4,Cox4i2,Cdh1,Lamc2,Dlg1,Dnajc21,Slc7a7,Irf6
1867	GOBP_NEGATIVE_REGULATION_OF_MONOOXYGENASE_ACTIVITY	0.0596475	0.519556	-0.653059	-1.5326	263	10	Cav3
2676	GOBP_REGULATION_OF_T_HELPER_CELL_DIFFERENTIATION	0.0596963	0.519556	0.48873	1.43302	341	29	Nfkbid,Anxa1,Il12rb1,Rara,Cd86,Nlrp3,Il4ra,Prkcz
9837	Microglia_All_Darmanis_PNAS_2015	0.05972	0.519556	0.575663	1.46979	336	16	C3ar1,Ptprc,C1qa,Lcp1,Gpr183,Plek,Il1b,Laptm5,Itgax
7028	HP_IRIDOCYCLITIS	0.0597202	0.519556	0.65119	1.48057	332	10	Stat4,Il2rb
2192	GOBP_RESPONSE_TO_IMMOBILIZATION_STRESS	0.0598972	0.519801	0.575616	1.46967	337	16	Fos,Th,Pparg,Gal
3765	GOBP_POSITIVE_REGULATION_OF_GLYCOGEN_METABOLIC_PROCESS	0.0599078	0.519801	-0.574303	-1.49375	259	15	Esrrb,Gck,Irs2,Ppp1r3g
5835	GOMF_SODIUM_ION_TRANSMEMBRANE_TRANSPORTER_ACTIVITY	0.0599427	0.519801	-0.327013	-1.29702	229	113	Slc9a4,Scnn1a,Slc24a5,Slc18a2,Grik4,Slc5a3,Slc24a3,Asic4,Cacna1h,Slc4a4,Grik2,Scn9a
7331	HP_DEEP_PLANTAR_CREASES	0.0599449	0.519801	-0.554638	-1.49264	260	17	Gpr101,Pign
6637	HP_SQUARE_FACE	0.0600994	0.520453	-0.652518	-1.53133	265	10	Chd7,Sema3e
1880	GOBP_GLOMERULUS_DEVELOPMENT	0.0601185	0.520453	0.413177	1.3706	354	53	Sulf1,Mef2c,Nphs2,Bmp4,Egr1,Foxc2,Acta2,Pecam1
959	GOBP_RESPONSE_TO_PH	0.0603015	0.520699	0.475923	1.425	347	32	Hyal1,Lgmn,Asic3,Ctss,Slc38a3,Chp1,Asic1,Rab11b,Rab11fip5,Insrr,Gna11,Asic2
8415	HP_PAIN_INSENSITIVITY	0.0603232	0.520699	-0.619139	-1.5256	264	12	Ebf3,Scn9a,Ddhd1,Mpv17
3677	GOBP_CHROMOSOME_ORGANIZATION_INVOLVED_IN_MEIOTIC_CELL_CYCLE	0.0603728	0.520699	0.424331	1.38452	352	49	Kash5,Fancd2,4930447C04Rik,Incenp,Ankrd31,Syce1l,Majin,Ccne1,Rad51,Ccne2,Rad50
4247	GOBP_AXO_DENDRITIC_PROTEIN_TRANSPORT	0.0604209	0.520699	-0.633735	-1.53097	266	11	Hspb1,Sfpq,Hnrnpu
156	GOBP_T_CELL_MEDIATED_CYTOTOXICITY	0.0605742	0.520699	0.505346	1.44656	345	26	Cd1d1,Il12a,Il12rb1,Ptprc,H2-M3,Fadd,Fcgr2b,Ceacam2
3713	GOBP_POSITIVE_REGULATION_OF_ERK1_AND_ERK2_CASCADE	0.0606738	0.520699	0.331905	1.29002	379	139	Ccl12,Bmp4,Ccn2,Htr2a,Ccr7,Tgfb1,Ackr3,Tnf,Arrb1,Pdgfc,Ptprc,Cd44,Spry2,F2r,Ccl17,Adcyap1,Tlr4,Kdr,Ramp3,Gper1,Sema7a,Tpbg,Gpr183,Pten,P2ry6,Casr,Prkcz,Rasgrp1,Nodal,Erbb4,Pla2g5,Ccl24,C5ar1,Rapgef1,Csf1r,Hras,Havcr2,Pdgfb,Fbxw7
6481	HP_MALE_HYPOGONADISM	0.0607379	0.520699	0.480946	1.43033	348	31	Prok2,Tac2,Dusp6,Wfs1,Sox3,Spry4,Tacr3
9935	MANNO_MIDBRAIN_NEUROTYPES_HPROGM	0.0607832	0.520699	-0.274641	-1.2142	207	256	Ttr,Gdpd2,Rerg,Gask1b,Crispld1,Nectin3,Kcng1,Sertm1,Rcn1,Igfbp2,Sox2,Frem2,Txlnb,Pde11a,Plod2,Ralgps2,Alcam,Mid1,Fndc3b,Ppp1r3c,Rfx4,Magt1,Abca8b,Dcc,Mlf1,Dmrta2,Mmp11,P4ha1,Iqgap2,Bmp1,Mcm5,Arap2,Otx2,Fat1,Efna5,Cenpe,Ddit4,Depdc1b,Twist1,Gtf2f2,Plk1,Aqp4,Kif15,Cdon,Ppil6,Pdzrn3,Sall1,Kcnma1,Nuf2,Mdk,Plxdc2,Cryz,Sdc4,Cdca3,Slc7a11,Msi1,Mmp2,Ccnd1,Uhrf1,Wnt5a,Plekha5,Rbp1
8738	HP_COMPLETE_DUPLICATION_OF_PHALANX_OF_HAND	0.0607989	0.520699	0.595361	1.47245	343	14	Fancd2,Bcor,Naa10
5036	GOCC_TRANS_GOLGI_NETWORK_TRANSPORT_VESICLE_MEMBRANE	0.0608096	0.520699	0.606638	1.47386	343	13	Slc18a3,Ncald,Cltb,Ap1s1,Ap1g2,Aftph,Ap2a1
5125	GOCC_PRERIBOSOME_SMALL_SUBUNIT_PRECURSOR	0.0608096	0.520699	0.606355	1.47318	343	13	Rrp1b,Ftsj3,Bysl,Nop14,Riok3,Utp20
5439	GOCC_MEMBRANE_MICRODOMAIN	0.0608748	0.520699	0.28823	1.22403	404	293	Sulf1,Dpp4,Nphs2,Adra1b,Efhd2,Arc,Ntsr1,Kcna5,Htr2a,Prtn3,Itgb2,Hck,Ace2,Rtn4r,Cdh1,Tnf,Dlg1,Atp2b4,S100a10,Pecam1,Ppp2r1b,Cdh13,Tlr1,Baalc,Ptprc,Ghsr,Pgk1,Faim2,F2r,Thy1,Skap1,Cd226,Tubb5,Casp3,Abcg2,Myo1c,Kdr,Cavin4,Fadd,Tuba1b,Cavin1,Hk1,Coro1c,Pdzk1,Prkcz,Atp1a4,Lcp2,Kcne3,Cd79a,Oprd1,Anxa2,Kif18a,Pllp,S1pr1,Cdh15,Gask1a,Slc2a1,Hmox1,Dapk3,Stom,Akap6,Clip3,Orai1,Atp1a1,Tuba1a,Tlr2,Lat2,Cd8a,C…
64	GOBP_DNA_CATABOLIC_PROCESS_ENDONUCLEOLYTIC	0.0609564	0.520699	0.515088	1.44836	347	24	Dnase1l1,Apaf1,Exog,Casp3,Dnase1,Fbh1,Mus81,Dffa
6991	HP_HIRSUTISM	0.0609921	0.520699	-0.30223	-1.25478	224	157	Gpr101,Dlk1,Mab21l1,Gli3,Sox4,Hdac8,Bbs12,Prdm16,Ccbe1,Smo,Gja1,Bmp15,Kmt2d,Kmt2a,Arid1b,Srcap,Setd2,H6pd,Twist1,Bcl11b,Tbck,Nfix,Crebbp,Lztfl1,Fgfr2,Mkks,Bbs7,Ttc8,Frmd4a,Mmp2
10462	Gemma_GSE73798_Molecular_profile_of_ketamine_in_comparison_to_memantine_and_phencyclidyne_and_other_psychotropic_drugs_[mouse_hippocampus]_timepoint_1.hour_Down	0.0611377	0.520699	0.574742	1.46744	344	16	Ciart,Dbp,Nr1d1,Rab34,Usp2,Lmna
10247	JIANG_AGING_CEREBRAL_CORTEX_DN	0.0611467	0.520699	0.436305	1.38829	352	43	Arpp19,Nptx1,Cck,Tubb4b,Gabra1,Ap2m1,Atp1a1,Eef1g,Septin7,Pld3,Dync1h1,Ppp2ca,Pfn1,Ppm1a,Atp6ap1,Cs,Aco2,Ptgds
7919	HP_CHROMOSOMAL_BREAKAGE_INDUCED_BY_CROSSLINKING_AGENTS	0.0611549	0.520699	0.649665	1.4771	340	10	Fancd2,Fancf
5460	GOCC_INTRINSIC_COMPONENT_OF_POSTSYNAPTIC_DENSITY_MEMBRANE	0.0612539	0.520699	-0.407256	-1.37996	254	47	Shisa6,Nectin3,Grin2a,Gria1,Dcc,Cacng4,Epha7,Neto1,Plppr4,Slitrk3,Ptprs,Lrrc4,Cnih2
2298	GOBP_T_CELL_ACTIVATION	0.061296	0.520699	0.278768	1.20993	419	362	Cd1d1,Fancd2,Ccl12,Bcl3,Dpp4,Tox,Nfkbid,Lag3,Bmp4,Anxa1,Sash3,Tnfsf13b,Egr1,Ccr7,Cd7,Wnt4,Lgals9,Il12a,Il12rb1,Slc11a1,Smad3,Prkcq,Rara,Tnfrsf13c,Cd86,Dlg1,Arg1,Fcer1g,Coro1a,Ptprc,Prdm1,Dll4,Mafb,Cd44,Fkbp1b,Stat5b,H2-M3,Thy1,Pla2g2d,Lcp1,Ndfip1,Glmn,Casp3,Vtcn1,Nlrp3,Map3k8,Ly9,Fzd7,Sema4a,Il4ra,Rsad2,Gpr183,Fadd,Pik3r6,Stat3,Selenok,Prkcz,Fcgr2b,Prex1,Ddost,Rasgrp1,Socs1,Sos1,Ceacam2,Msn,Scrib…
4172	GOBP_CATION_TRANSMEMBRANE_TRANSPORT	0.0613415	0.520699	0.253501	1.16054	459	704	Otop2,Slc4a11,Ccl12,Kcnh5,Mef2c,Trpm6,Cacna2d4,Kcnf1,Dpp10,Arc,Ntsr1,Kcnk3,Cnga4,Kcna5,Grin1,Calhm2,Jsrp1,Slc1a5,Kcnt1,Htr2a,Kcnj12,Ccr7,F2rl3,Slc36a2,Vamp2,Atp2c2,Atp8a1,Otop3,Tmem37,Slc12a8,Ace2,Cacng3,Cox4i2,Slc11a1,Jph2,Trpv6,Trpc3,Cacna1g,Dlg1,Slc7a5,Gsg1l,Fgf12,Atp2b4,Slc6a16,Atp6v1h,Asic3,Kcnh1,Nipal3,Slc9a3,Kcnj14,Fxyd7,Fxyd6,Slc8a2,Kcna6,Hecw2,Coro1a,Ptprc,Stac2,Slc25a47,Cacnb4,Ctss,Ucp2…
1182	GOBP_REGULATION_OF_AMINO_ACID_IMPORT_ACROSS_PLASMA_MEMBRANE	0.0614365	0.520699	0.633193	1.47644	342	11	Ace2,Per2,Slc43a1,Itgb1,Psen1,Arl6ip1,Slc43a2
6196	GOMF_HISTONE_METHYLTRANSFERASE_ACTIVITY_H3_K4_SPECIFIC	0.0614499	0.520699	-0.597437	-1.49786	266	13	Kmt2d,Kmt2a,Kmt2c,Kmt2b,Prdm9,Ash2l
5198	GOCC_VESICLE_LUMEN	0.0614542	0.520699	0.295123	1.236	403	255	Lyz1,Lcn2,Plg,Serpini1,Dnase1l1,Idh1,Prtn3,Serpina3n,S100a8,Pygl,Spp2,Sccpdh,Arhgap9,Retn,Lgals3bp,Tgfb1,Serpine1,Qpct,Ctsz,Vwf,Apaf1,Glb1,Serping1,Arg1,Cnn2,Grn,Prss57,Tubb4b,Pglyrp1,Serpina3c,Stk11ip,Tubb5,Apoh,Gdi2,Psmd1,Fam3c,Ctsw,Fabp5,Prdx4,Gla,Ghdc,Cpped1,Psma5,Anxa2,Cda,Psmd7,Ptx3,Pdgfb,Pdxk,Pkm,Impdh2,Serpinb1a,Olfm4,Vps13a,F8,Vcp,Hexb,Ilf2,Lefty2,Xrcc6,Thbs1,Itih4,Tgfb3,Dync1h1,Vegfb
4206	GOBP_REGULATION_OF_ACTION_POTENTIAL	0.0614803	0.520699	-0.420052	-1.4009	259	43	Cav3,Dsp,Kcnj2,Fgf13
10309	MEISSNER_BRAIN_HCP_WITH_H3_UNMETHYLATED	0.0615241	0.520699	-0.478533	-1.4525	263	28	Ttc22,Mael,Kcng1,Omp
10530	Gemma_GSE12457_Comparison_of_Environmental_and_Genetic_models_of_ADHD_treatment_Aroclor.1254_Aroclor.1260_Up	0.0615506	0.520699	0.24889	1.15138	469	851	Cd1d1,Trib1,Ier5,Alas2,Hspb8,Sost,Rab7b,Incenp,Tgm4,Jsrp1,Foxc2,Gmnn,Cited4,S100a8,Zbtb8a,Hck,Wfs1,Lgals9,Hes5,Chaf1b,Cox4i2,Stx1a,Sin3a,Ribc2,Disp1,Osgin1,Spsb1,Atp6v1h,Pex11g,Fbxo36,Bcl7c,Glra2,Arg1,Dbndd1,2310030G06Rik,Recql4,Dkk3,Evpl,Jdp2,Fscn1,Tmem38a,6430571L13Rik,Mpp2,Coa7,Pih1d1,Phlda1,Fkbp1b,Cdk5r2,Kcnip1,Ccne1,Sult2b1,Lrrc24,Lrrc51,Clec4a3,Tubb5,Hpcal1,Tspan5,Crhr1,Id3,Numb,Abcb1a,Ralb…
3269	GOBP_NEGATIVE_REGULATION_OF_HYDROLASE_ACTIVITY	0.0615809	0.520699	-0.264802	-1.19775	200	319	Spink8,Lgals3,Agt,Klf4,Umodl1,Rarres1,Fzd10,Tgfb2,Gpc3,Timp4,Phactr2,Avp,Mgat5,Spint1,Lepr,Gchfr,Lmtk3,Serpinb8,Ifi203,Cd109,Timp1,Serpinh1,Plin5,Lrch1,Crim1,Cnn3,Iqgap2,Lxn,Hdac9,Ppp4r4,Neil1,Sfi1,Serpinf2,Nos1,Col7a1,Spock3,Mapk7,Cast,Herpud1,Amot,Sh3bp4,Pi15,Lrrk2,Ppp1r14a,Spint2,Mkks,Wfdc2
7243	HP_PATENT_FORAMEN_OVALE	0.0615836	0.520699	-0.377684	-1.34937	251	61	Col11a1,Pign,Ammecr1,Reln,Pkdcc,Crebbp,Nf1,Notch1,Dse,Cdk8,Taldo1,Ddx6,Cacna1c,Rac1,Tsfm,Ube2a,Stag2,Rere,Fbxw11,Med13l,Ncapg2,Setd1a,Rai1,Trip4,Nono,Yy1,Igf1r
4736	GOBP_RETROGRADE_TRANSPORT_ENDOSOME_TO_PLASMA_MEMBRANE	0.0616319	0.520699	0.483895	1.43061	354	30	Snx31,Rab11b,Ccdc22,Vps35l,Ankrd27,Scrib,Zdhhc2,Vps39,Grip2
4925	GOCC_IMMUNOLOGICAL_SYNAPSE	0.0616875	0.520699	-0.460255	-1.43542	260	32	Lgals3,Zap70,Pdcd6ip,Vav3,Alcam
1684	GOBP_NEGATIVE_REGULATION_OF_DEFENSE_RESPONSE	0.0617069	0.520699	0.323134	1.27951	388	158	Smpdl3b,Nr1d1,Tnfaip6,Socs3,Smad3,Pbk,Krt1,Serping1,Arg1,Cck,Tkfc,Grn,Ptprc,Pparg,Ghsr,Tnfaip3,H2-M3,Nr1d2,Cd200,Ndfip1,Adcyap1,Parp14,Nlrp3,Lpcat3,Nlrp6,Gper1,Nlrx1,Fcgr2b,Wfdc1,Fam3a,Ttll12,Mul1,Trafd1,Ceacam2,Sec14l1,Havcr2
10499	Gemma_GSE117758_Cell-type_specific_transcriptional_profiling_of_glucocorticoid_receptor-dependent_changes_in_the_nucleus_accumbens_treatment_dexamethasone_Up	0.061722	0.520699	-0.336477	-1.30404	237	99	Spink8,Adamts9,Golm1,Mycl,Epb41l4a,Insl6,B3galt5,P4ha2,Pcolce2,Irs2,Plin5,Cdkn1a,Txnip,Plat,Col4a1,Adamts20,Trp53inp1,Zbtb16,Susd6,Galnt18,Ddit4
2924	GOBP_REGULATION_OF_MRNA_SPLICING_VIA_SPLICEOSOME	0.0619203	0.521079	-0.351405	-1.32063	246	81	Rbm15,Rbm3,Khdrbs2,Snrnp70,Rest,Tia1,Hnrnpu,Mettl16,Ddx17,Tra2a,Nova1,Rbmx,Fmr1,Srsf10,Hnrnpa2b1,Zc3h10,Fxr1,Sap18,Sfswap,Srsf9,Mbnl2,Celf2,Rbm39,Srpk2
3139	GOBP_NEGATIVE_REGULATION_OF_B_CELL_ACTIVATION	0.0619856	0.521079	0.494534	1.43837	353	28	Tbc1d10c,Tyrobp,Tnfaip3,Tnfrsf13b,Ndfip1,Casp3,Fcgr2b,Sfrp1,Laptm5
1878	GOBP_REGULATION_OF_NATURAL_KILLER_CELL_ACTIVATION	0.0620074	0.521079	0.514209	1.44589	353	24	Clnk,Tox,Il12a,Tyrobp,Prdm1,Stat5b
5539	GOMF_COMPLEMENT_BINDING	0.0620431	0.521079	0.621636	1.47808	347	12	Itgb2,C5ar1,Ptx3,Calr,Cr2,Masp2,C8g
1823	GOBP_REGULATION_OF_MICROVILLUS_ORGANIZATION	0.0620516	0.521079	0.648499	1.47445	345	10	Cdhr2,Fscn1,Twf2,Rap1gap
8983	HP_APLASIA_HYPOPLASIA_OF_THE_EYELID	0.0621602	0.521079	-0.4593	-1.43244	262	32	Chd7,Sema3e,Ednra,Frem2,Frem1,Fgfr1,Txnl4a
3873	GOBP_ANATOMICAL_STRUCTURE_MATURATION	0.0621776	0.521079	-0.294388	-1.2409	228	175	Nkx6-1,Fat4,Myoc,Ryr1,Tgfb2,Tcp11,Nr4a2,Fam210b,Rnd1,Thbs3,Lgi4,Pabpc1l,Cebpa,Ascl1,Cdkn1a,Plxnb1,Aurka,Rb1,Gata2,Rfx3,Bcl2,Ret,Cln5,Slc26a8,C1ql1,Sox18,Rflnb,Tbx6,Adgrb3,Lrrk2,Ednrb,Dchs1,Mmp2,Tut4,Wnt5a,Cabyr,Mtor
8618	HP_ADIPOSE_TISSUE_LOSS	0.0622284	0.521079	0.527063	1.45704	357	22	Fos,Pparg,Lmnb2,Agpat2,Cavin1,Zmpste24,Bscl2,Lmna,Ercc2,Ercc3
3447	GOBP_MATERNAL_PROCESS_INVOLVED_IN_FEMALE_PREGNANCY	0.0622435	0.521079	0.421527	1.38193	363	50	Gjb2,Wnt4,Esr1,Junb,Arg1,Ghsr,Adcy7,Spp1,Npff,Agrp,Itga3,Nodal,Tppp3,Havcr2,Klf1,Ihh,Tcf23,Prdx3,Akt1,Pgr,Ppat,Apol8
9284	HP_FETAL_DISTRESS	0.0622596	0.521079	-0.437705	-1.40659	258	37	Ndufa1,Abcb4,Atp8b1,Ndufa11,Nubpl,Ndufs7,Ndufa6,Ndufb3,Abcc6,Aldh7a1,Ndufs3,Ndufaf5,Ndufaf2,Ndufb9,Rpl11,Ndufs8
4252	GOBP_REGULATION_OF_CALCINEURIN_MEDIATED_SIGNALING	0.0624017	0.521856	0.498775	1.44038	356	27	Chp2,Fhl2,Tbc1d10c,Tnf,Atp2b4,Slc8a2,Erbb3,Chp1,Rcan1,Homer3,Akap6,Dyrk2
8368	HP_APLASIA_HYPOPLASIA_INVOLVING_BONES_OF_THE_THORAX	0.0625503	0.522686	-0.309193	-1.26505	232	141	Col11a1,Fat4,Dlk1,Sox2,Col11a2,Prdm16,Ermard,Smo,Fgfr1,Sox9,Evc,Kmt2a,Nog,Arid1b,Srcap,C2cd3,Fuz,Trip11,Ttc21b,Twist1,Plcb3,Tbx6,Cspp1,Dchs1,Tbck,Nfix,Fgfr2,Slc35d1,Bmpr1a,Orc4
3587	GOBP_POSITIVE_REGULATION_OF_MRNA_CATABOLIC_PROCESS	0.0626967	0.523495	-0.396791	-1.36657	258	51	Nanos2,Btg2,Zc3h12d,Zc3hav1,Zc3h12a,Mov10,Tardbp,Mettl16,Trim71,Tob1,Plekhn1
7961	HP_MUSCLE_SPASM	0.0628147	0.524067	-0.311238	-1.26606	236	134	Cav3,Hpdl,Hspb1,Ryr1,Taf15,Pgam2,Pon3,Svil,Fktn,Col4a1,Vps13c,Ar,Ky,Trpm7,Ppargc1a,Tardbp,Pigg,Gfm2,Morc2a,Pygm,Lrrk2,Atxn3
8593	HP_CONGENITAL_SENSORINEURAL_HEARING_IMPAIRMENT	0.0629527	0.524176	0.46676	1.4085	364	33	Prok2,Tac2,Dusp6,Rdh5,Wfs1,Esrp1,Spry4,Tacr3
1586	GOBP_INTRACELLULAR_RECEPTOR_SIGNALING_PATHWAY	0.0629588	0.524176	-0.280056	-1.22375	222	226	Hspa1a,Rxrg,Pim1,Nr3c2,Padi2,Cyp7b1,Rarb,Nr4a2,Ctbp2,Inava,Rorc,Esrrb,Aloxe3,Rnf135,Plin5,Nr2f1,Kmt2d,Ptgis,Slc15a2,Kctd6,Nod1,Mn1,Nr2c1,Hdac1,Ar,Erbin,Twist1,Safb2,Ddx17,Zfp536,Ahrr,Dnaaf4,Irak2,Trerf1,Nr2e1,Cyld,Dhrs3,Prmt2,Crem,Ppargc1b,Cry1,Asxl2,Rarg,Nr1i3,Rorb,Kdm3a,Snai2,Trim24,Irf3,Tspan6,Cbfb,Ufm1,Casp8,Yap1,Zcchc3
1852	GOBP_NEGATIVE_REGULATION_OF_INTERLEUKIN_6_PRODUCTION	0.0630151	0.524176	0.457772	1.40107	366	35	Tnf,Arrb1,Ghsr,Tnfaip3,Tlr9,Cd200,Tlr4,Nlrx1,Havcr2,Cx3cl1
4085	GOBP_POSITIVE_REGULATION_OF_BROWN_FAT_CELL_DIFFERENTIATION	0.0630755	0.524176	-0.583532	-1.49561	273	14	Pim1,Rreb1,Hnrnpu
5906	GOMF_C_ACYLTRANSFERASE_ACTIVITY	0.0630755	0.524176	-0.58345	-1.4954	273	14	Sptssb,Scp2,Sptssa,Acsm3,Acaa2,Acaa1a
2294	GOBP_T_CELL_PROLIFERATION	0.0632	0.524415	0.329133	1.28469	394	144	Cd1d1,Bmp4,Anxa1,Sash3,Tnfsf13b,Wnt4,Lgals9,Il12rb1,Slc11a1,Prkcq,Tnfrsf13c,Cd86,Dlg1,Arg1,Coro1a,Ptprc,Fkbp1b,Stat5b,H2-M3,Pla2g2d,Ndfip1,Glmn,Casp3,Vtcn1,Fadd,Selenok,Rasgrp1,Sos1,Msn,Scrib,Il1b,Lgals7,Pla2g2f,Gpam,Havcr2
9647	HP_NON_MIDLINE_CLEFT_PALATE	0.0632082	0.524415	0.56333	1.45936	356	17	Bmp4,Cdh1,Dlg1,Irf6
2700	GOBP_POSITIVE_REGULATION_OF_OSTEOCLAST_DIFFERENTIATION	0.063253	0.524415	0.55835	1.4638	356	18	Fos,Tnf,Tyrobp,Gnas,Csf1,Klf10,Atp6ap1,Trem2
8265	HP_ABNORMAL_TRACHEOBRONCHIAL_MORPHOLOGY	0.0633883	0.52446	-0.276623	-1.21546	222	237	Dsp,Scnn1a,Fat4,Chd7,Sema3e,Itga8,Prkcd,Slc26a4,Sftpc,Cxcr4,Ccno,Sox2,Frem2,Tap2,Pola1,Ttc12,Magt1,Fgfr1,Bach2,Blm,Dnai1,Sox9,Kif22,Gas8,Ctla4,Ret,Otx2,Spag1,Kmt2c,Egfr,Dnaaf4,Zeb2,Fancl,Dchs1,Foxi1,Il2rg,Fgfr2,Lrba
7948	HP_ABNORMAL_BONE_STRUCTURE	0.0633986	0.52446	0.259804	1.17331	462	591	Prok2,Fos,Mc4r,Fancd2,Col1a2,Fam111a,Tac2,Sost,Sema3a,Satb2,Ccn2,Bgn,Dusp6,Gjb2,Ehhadh,Naglu,Idh1,Tnfrsf11b,Alx4,Pygl,Fancf,Sox3,Il12a,Adamts2,Sgsh,Cox4i2,Tgfb1,Il12rb1,Smad3,Trpv6,Lamc2,Tyrobp,Esr1,Kcnh1,Ptch2,Galt,Dnajc21,Glb1,Spry4,Pex11b,Recql4,Col3a1,Slc7a7,Hecw2,Tacr3,Tbxas1,Pparg,Dll4,Sox10,Mafb,Limk1,Ank,Slx4,Hsd3b7,Polr1d,Mgp,Brca1,Gpr35,Aldh18a1,Esr2,Nlrp3,Gemin4,Ift43,Rad51,P3h1,Col5a1…
1042	GOBP_NADH_DEHYDROGENASE_COMPLEX_ASSEMBLY	0.0634766	0.52446	-0.388988	-1.35789	259	55	Ndufa5,Ndufa1,Ndufa11,Nubpl,Ndufa2,Ndufs7,Ndufa13,Dmac1,Ndufa6,Ndufb3,Ndufb8,Ndufb2,Tmem126a,Ndufv3,Ndufs3,Oxa1l,Ndufa7,Ndufaf5,Ndufaf2,Ndufc1,Ndufb9,Ndufa12,Ndufs8,Ndufaf1,Ndufb5,Bcs1l
6474	HP_ABNORMALITY_OF_THE_BLADDER	0.0635022	0.52446	-0.256166	-1.1789	197	375	Gpr101,Ttr,Hpdl,Rreb1,Chd7,Sema3e,Ryr1,Cyp7b1,Rarb,Nr4a2,Trps1,Arhgef6,Hdac8,Frem2,Cacna1h,Tnxb,Ppp3ca,Pign,Ccbe1,Smo,Ebf3,Nexmif,Gja1,Scn9a,Itgb4,Upf3b,Eif2ak2,H2-Ab1,Kmt2a,Dnm2,Col18a1,Fkbp14,Col7a1,Dact1,Fuz,Kmt2c,Jag1,Als2,Rasa1,Hnrnpu,Setd2,Galc,Morc2a,Agtr2,Plec,Zeb2,Cisd2,Pak3,Pax6,Lrrk2,Sall1,Nfia,Tbck,Crebbp,Fgfr2,Mkks,Atxn3,Lama3,Med12,Spg11,Cfap43,Fmr1,Ccnd1,Ncapd3,Pycr2
8035	HP_CALF_MUSCLE_PSEUDOHYPERTROPHY	0.0635467	0.52446	-0.563192	-1.48842	276	16	Cav3
117	GOBP_NEURON_MIGRATION	0.0635559	0.52446	-0.31559	-1.26848	236	126	Nkx6-1,Nrp2,Ndnf,Nr4a2,Adgrl3,Fgf13,Cxcr4,Drd2,Ascl1,Nexmif,Fgfr1,Dcc,Tubb2b,Igsf10,Ntng2,Gata2,Cxcl12,Reln,Disc1,Ntng1,Ddit4,Twist1,Nrp1,Mdga1,Dnaaf4
9484	HP_ABNORMAL_CRANIAL_NERVE_PHYSIOLOGY	0.0636156	0.524543	0.294992	1.23366	416	253	Fancd2,Col6a1,Slc18a3,Klhl40,Stat4,Lmod3,Sost,Idh1,Prtn3,Srpx2,Fancf,Acta1,Il12a,Sh3tc2,Tgfb1,Pmp22,Usp27x,Gne,Il1rapl1,Col12a1,Pex11b,Dll4,Col13a1,Ank,Slx4,Brca1,Tlr4,Nlrp3,Ptchd1,Rad51,Frmpd4,Mypn,Pten,Hk1,Sqstm1,Plxnd1,Tspan7,Erap1,Acads,Smarce1,Pdgfb,Ext2,Syt2,Pex10,Trim32,Uba1,Tert,Lmna,Arx,Pomt1,Snx10,Fkrp,Vcp,Slc5a7,Polg,Pex19,Sdhb,Ube2t,Ccdc174,Pi4ka
3617	GOBP_RENAL_TUBULE_DEVELOPMENT	0.0636704	0.524587	-0.357386	-1.32485	254	76	Agt,Fat4,Gpc3,Gli3,Irx3,Irx1,Mtss1,Wnt11,Smo,Calb1,Tfap2b,Fmn1,Sox9,Kif26b,Col4a1,Bcl2,Nog,Jag1,Ahi1,Agtr2,Sall1,Dchs1,Aqp11,Pkd2,Notch1,Npnt,Myc,Notch2
397	GOBP_CARDIAC_VENTRICLE_DEVELOPMENT	0.0637318	0.524684	-0.338196	-1.30326	248	95	Dsp,Prox1,Col11a1,Npy2r,Chd7,Tgfb2,Sox4,Rbm15,Wnt11,Slit3,Nog,Jag1,Trip11,Cntrl,Sall1,Fgfr2,Kcnk2,Bmpr1a,Npy5r,Gja5,Wnt5a,Notch1
4241	GOBP_CARDIAC_MUSCLE_CELL_MEMBRANE_REPOLARIZATION	0.0638695	0.525126	-0.485785	-1.4474	273	26	Cav3,Kcnj2,Kcnj5
7003	HP_PARAKERATOSIS	0.0639816	0.525126	-0.595457	-1.49289	277	13	Dsp,Mvd
5138	GOCC_ISWI_TYPE_COMPLEX	0.0640416	0.525126	-0.630795	-1.52387	282	11	Baz1a,Smarca1,0610010K14Rik,Hmgxb4,Rsf1,Pole3
2280	GOBP_POSITIVE_REGULATION_OF_EMBRYONIC_DEVELOPMENT	0.0640935	0.525126	0.562415	1.45699	361	17	Scx,Tle6,Wnt4,Khdc3,Cfl1
9388	HP_REDUCED_AMPLITUDE_OF_DARK_ADAPTED_BRIGHT_FLASH_ELECTRORETINOGRAM_A_WAVE	0.0641232	0.525126	0.630343	1.4698	357	11	Cacna2d4,Gpr179,Sag,Pde6b,Gnat1
3362	GOBP_NEGATIVE_REGULATION_OF_CALCIUM_ION_TRANSPORT	0.0641302	0.525126	-0.432881	-1.40115	267	38	Cav3,Drd2,Gem,Bcl2,Gstm7,Trdn,Nos1,Thada,Pkd2,Icam1,Fmr1
129	GOBP_CYTOKINE_PRODUCTION	0.0641468	0.525126	0.261225	1.17503	464	561	Sulf1,Bcl3,Ccn4,Chia1,Clnk,Per1,Lag3,Anxa1,Sash3,Rab7b,Egr1,Cyp1b1,Ccr7,Il17d,S100a8,Ace2,Lgals9,Il12a,Ube2l6,Tgfb1,Il12rb1,Slc11a1,Serpine1,Smad3,Prkcq,Ackr1,Rara,Tnf,Cd86,C3ar1,Slc7a5,Tyrobp,Cdh3,Epha2,Arrb1,Tlr1,Arg1,Fcer1g,Apoa2,Ptprc,Tspo,Ghsr,Tnfaip3,Trib2,Stat5b,H2-M3,F2r,Tlr9,Ddx21,Tnfrsf8,Cd200,Cd226,Ndfip1,Adcyap1,Adcy7,Brca1,Tlr4,Glmn,Vtcn1,Nlrp3,Ly9,Sema7a,Ifih1,Il4ra,S1pr3,Rsad2,Chga…
8524	HP_ANTERIOR_CHAMBER_SYNECHIAE	0.0641826	0.525126	0.618849	1.47145	359	12	Atoh7,Cyp1b1,Ovol2
4937	GOCC_NUCLEAR_INNER_MEMBRANE	0.0643522	0.52572	0.409745	1.35921	379	53	Spag4,Nrm,Smad3,Majin,Tmem43,Kcnh1,Itpr1,Nemp2,Lemd2,Tmem120a,Lmnb2,Dpy19l2,Zmpste24,Fam169a,Smad1,Terb1,Sigmar1,P2rx1,P2rx2,Sun1,Ptgs2,Unc50,P2rx6,Atp11b
987	GOBP_RESPONSE_TO_WOUNDING	0.0643547	0.52572	-0.243398	-1.15388	179	520	Cav3,Dsp,P2rx5,Drd5,Dcn,Klf4,Hspb1,Ppl,Rreb1,Dock11,Eppk1,Tgfb2,Prkcd,Ndnf,Gli3,Fgf10,Dgkg,Rab27a,Cxcr4,Grin2a,Ehd1,Pabpc4,Drd2,Sox2,Vav3,Erbb2,Cd109,Dock9,Ppp3ca,Timp1,Gja1,Il1a,Siglecg,Itgb4,Cdkn1a,Ano6,Ubash3b,Arhgef19,Ap3b1,Plat,Grin2c,Aurka,Phf21a,Dgkh,Gata2,Dgkq,Pdgfra,Prkch,Bcl2,Dgkz,Tnfrsf12a,Edn1,Nog,Inhbb,Serpinf2,Hdac1,Trim72,Inpp5f,Rcor1,Rhoc,Sparc,Rad51b,Dock1,Prkca,Vcl,Dgkk,Fap,Itpr…
4953	GOCC_U1_SNRNP	0.0644419	0.525775	-0.594731	-1.49107	279	13	Snrnp70,Luc7l2,Luc7l3,Prpf40a,Snrpd3,Luc7l,Snrpd1
6732	HP_SLOW_SACCADIC_EYE_MOVEMENTS	0.0644992	0.525775	0.496863	1.43486	368	27	Pdyn,Pik3r5,Chp1,Afg3l2,Dars2,Vps13a,Mapt,Pld3,Agtpbp1,Coq5,Shmt2
3883	GOBP_PODOSOME_ASSEMBLY	0.0645104	0.525775	0.591342	1.46251	364	14	Hck,Tnf,Fscn1,Lcp1,Msn
7088	HP_CEREBELLAR_ATROPHY	0.0647244	0.526152	0.285289	1.21627	430	304	Myh3,Pdyn,Samd9l,1600014C10Rik,Trpc3,Cacna1g,Pigp,Fgf12,Neurod2,Pik3r5,Arg1,Grn,Frrs1l,Coa7,Itpr1,Tgm6,Fbxl4,Prune1,Afg3l2,Zic1,Dars2,Ano10,Rttn,Nkx6-2,Wwox,Armc9,Abhd12,Hk1,Tbp,Slc39a8,Sqstm1,Wdr45,Tbce,Tubb4a,Aldh5a1,Exosc3,Pcna,Bcap31,Slc25a22,Srd5a3,Znhit3,Pex10,Ndufs4,Gjb1,Wdr73,Exosc9,Mfsd8,Arx,Spg7,Slc5a6,Sema6b,Mrm2,Pomt1,Herc1,Cyb5a,Fkrp,Ercc2,Polg,Trim8,Cog7,Irf2bpl,Tmx2,Yif1b,Ercc3,Cog…
5282	GOCC_CHROMAFFIN_GRANULE	0.0647418	0.526152	0.64501	1.46652	360	10	Atp8a1,Chga,Anxa7,Syt2,Dbh,Dnajc5
9690	HP_DEATH_IN_EARLY_ADULTHOOD	0.0647566	0.526152	-0.497586	-1.45955	277	24	Dsp
3082	GOBP_REGULATION_OF_DEFENSE_RESPONSE_TO_VIRUS_BY_HOST	0.0647569	0.526152	0.481112	1.42238	372	30	Il12rb1,Sin3a,Tnfaip3,Stat1,Selenok,Parp9,Mul1,Sting1,Ifnlr1,Il15,Pycard,Traf3ip2,Zdhhc1,Trim6
326	GOBP_NEGATIVE_REGULATION_OF_PEPTIDE_SECRETION	0.0648054	0.526152	0.395179	1.3451	382	61	Anxa1,Bmp8a,Cartpt,Il12a,Ghsr,Ucp2,Fkbp1b,F2r,Cd200,Npff,Rsad2,Chga,Midn,Pim3,Kcnb1,Sytl4,Rab11fip5,Sfrp1,Dph3,Il1b
1088	GOBP_POSITIVE_REGULATION_OF_GENE_EXPRESSION	0.0649265	0.526732	0.248673	1.14931	494	829	Sulf1,Meltf,Mef2c,Bcl3,Scx,Foxd1,Chia1,Clnk,Bmp4,Anxa1,Sash3,Rab7b,Ramp2,Ccn2,Egr1,Cyp1b1,Fgf1,Wnt10a,Ovol2,Ccr7,Il17d,Acta2,Cited1,Acta1,4931414P19Rik,Lgals9,Vip,Il12a,Dazl,Tgfb1,Il12rb1,Slc11a1,Serpine1,Wnt16,Smad3,Prkcq,Rara,Tnf,Cd86,C3ar1,Slc7a5,Tyrobp,Cdh3,F12,Esr1,Tlr1,Fcer1g,Apoa2,Rhbdd1,Ptprc,Pparg,Dll4,Erbb3,Hpn,C1qtnf1,Stat5b,Spry2,H2-M3,F2r,Tlr9,Ddx21,Tnfrsf8,Cd200,Cd226,Adcyap1,Id3,Br…
6770	HP_NASOLACRIMAL_DUCT_OBSTRUCTION	0.0649895	0.526838	-0.497381	-1.45895	278	24	Fgf10,Frem1,Kat6a,Crebbp,Fgfr2,Igsf3
8148	HP_SAGITTAL_CRANIOSYNOSTOSIS	0.0650407	0.526849	0.59076	1.46107	367	14	Recql4,Ift43,Zic1,Wdr19,Glis3,Cdc45,Kras,Dpf2,Tbc1d24
6934	HP_BROAD_RIBS	0.0651675	0.527316	-0.542377	-1.48315	283	18	Col11a1,Col11a2,Serpinh1
9357	HP_COLLECTIONISM	0.0651979	0.527316	0.629414	1.46763	363	11	Htr2a,Grn,Sqstm1,Vcp,Mapt,Psen1,Trem2,C9orf72
4751	GOBP_REGULATION_OF_PROTEIN_LOCALIZATION_TO_CELL_SURFACE	0.0653423	0.528079	-0.442853	-1.4081	272	35	Cav3,Actn2
271	GOBP_CYTOKINE_PRODUCTION_INVOLVED_IN_INFLAMMATORY_RESPONSE	0.0656417	0.530095	0.438205	1.38393	379	41	Per1,Il17d,Tnf,Adcy7,Tlr4,Chid1,Stat3,Pld4,Ticam1,Pld3,Il17b,Macir,Pdcd4,F2,Pycard,Apod,Pla2g3
2556	GOBP_REGULATION_OF_ENDOCRINE_PROCESS	0.0657709	0.530327	-0.462764	-1.42494	278	30	Agt,Tacr2,Agtr1a,Gja1,Gdf9,Ghrl,Inhbb,Pomc,Apln,Agtr2,Rab8b
4223	GOBP_POSTSYNAPSE_ORGANIZATION	0.0657718	0.530327	-0.308433	-1.26193	244	141	Shisa6,Dock10,Nrp2,Tanc1,Chrna7,Shank1,Ntng2,Cbln1,Zfp804a,Ghrl,Reln,Epha7,Dbn1,Lrp8,Tanc2,Pak3,Lrrk2,Slc7a11,Fzd9,Cttn,Ptprs,Ptn,Lrrc4,Wnt5a,Caprin2,Syngap1,Ppfia2,Camk2b,Ophn1,Abhd17c,Fyn,Grin2b,Tmem108,Nefl,Epha4,Fnta,Nrxn1,Rapsn,Caprin1,Zdhhc12,Actr2,Ephb3,Ephb1
6093	GOMF_RECEPTOR_REGULATOR_ACTIVITY	0.0658209	0.530327	0.284416	1.2151	440	309	Dkkl1,Ccl12,Bmp3,Dpp4,Bmp4,Sema3a,Pdyn,Ccn2,Tnfsf13b,Fgf1,Trh,Spx,Wnt10a,Pspn,Tnfrsf11b,Bmp8a,Adm,Il17d,Cartpt,Sfrp2,Sema3c,Wnt4,Wnt9a,Vip,Il12a,Retn,Ntf5,Lypd6b,Tgfb1,Wnt16,Il18bp,Ly6e,Tnf,Fgf12,Osgin1,Sema3g,Pdgfc,Cck,Dkk3,Tafa4,Grn,Gal,Copa,Ccl17,Adcyap1,Pxdn,Fgf22,Nppc,Esr2,Spp1,Wnt10b,Wfikkn2,Inhbe,Npff,Sema4a,Agrp,Cxcl16,Nenf,Sema7a,Fam3c
2744	GOBP_NEGATIVE_REGULATION_OF_MEMBRANE_POTENTIAL	0.0659144	0.530676	0.628273	1.46497	367	11	Rnf122,Pip5kl1,Prelid1,Mapt,Bnip3
7861	HP_SHORT_LONG_BONE	0.0661964	0.532541	-0.298338	-1.24495	243	163	Col11a1,Fat4,Dlk1,Chd7,Sema3e,Gli3,Trps1,Fgf10,Kcnj2,Col11a2,Ghr,Fgfr1,Met,Sox9,Evc,Ammecr1,Nog,Zbtb16,Jag1,Trip11,Ttc21b,Plcb3,Sall1,Fancl,Dchs1,Fgfr2,Slc35d1,B3glct
1404	GOBP_TRIGLYCERIDE_CATABOLIC_PROCESS	0.0663551	0.533013	-0.514581	-1.45608	283	21	Lpl,Fabp7,Plin5,Gpld1,Pnpla3
7576	HP_AGENESIS_OF_CEREBELLAR_VERMIS	0.0663558	0.533013	0.643213	1.46243	369	10	Mef2c,Alx4,Itpr1
9857	Oligodendrocyte_All_Doyle_Cell_2008	0.0664786	0.533287	0.536667	1.44677	376	20	Pnlip,Rnf122,Adm,Pbk,Prkcq,Brca1
1837	GOBP_INTERLEUKIN_17_PRODUCTION	0.0664908	0.533287	0.504671	1.42895	377	25	Il12a,Tgfb1,Prkcq,Slc7a5,Tlr4,Ly9,Sphk1
5851	GOMF_L_AMINO_ACID_TRANSMEMBRANE_TRANSPORTER_ACTIVITY	0.0665526	0.533379	0.421945	1.3719	388	48	Slc1a5,Slc36a2,Slc7a5,Slc7a7,Slc38a3,Slc47a1,Slc36a1,Slc38a2,Slc1a4,Ctns,Slc3a2,Slc25a22,Slc25a12,Slc66a1,Slc7a8,Slc25a13
9616	HP_ABNORMALITY_OF_THE_AXILLARY_HAIR	0.0667784	0.534019	-0.4419	-1.40507	278	35	Zbtb20,Fat4,Sema3e,Ccbe1,Itgb4,Sox9,Ar,Dhx37
9207	HP_ABSENT_THUMBNAIL	0.0668081	0.534019	0.5894	1.45771	377	14	Pigp,Neurod2,Atp6v1b2,Slc25a22,Arx,Trim8,Scn1b,Pigq
2785	GOBP_REGULATION_OF_EMBRYONIC_DEVELOPMENT	0.0668925	0.534019	0.408432	1.35486	394	53	Scx,Racgap1,Tle6,Sfrp2,Wnt4,Khdc3,Cfl1,Nfe2l2,Wdpcp,Nodal,Osr1,Phldb2,Noct,Septin7,Wnt2,Rps6ka6,Lama5
8358	HP_APLASTIC_CLAVICLE	0.0669375	0.534019	0.575746	1.45026	378	15	Cdt1,Gmnn
5518	GOMF_RNA_POLYMERASE_II_TRANSCRIPTION_FACTOR_BINDING	0.0670659	0.534019	-0.425684	-1.39326	279	40	Klf4,Fbp1,Hdac1,Ar,Dact1,Tbx6,Crebbp,Spen,Pitx1,Pias1,Tbx3,Gsk3b,Rere
7220	HP_HOARSE_VOICE	0.0670895	0.534019	-0.373038	-1.33751	274	62	Gpr101,Dlk1,Gpc4,Gpc3,Pign
10183	RHEIN_ALL_GLUCOCORTICOID_THERAPY_DN	0.067132	0.534019	0.282715	1.21247	451	321	Fos,Dtl,Mef2c,Bhlhe40,Cytl1,Egr1,Dusp6,Racgap1,Gmnn,Stmn1,Tmem97,Fosb,Igfbp7,Sccpdh,Nudt1,Ube2l6,Serpine1,Pigp,Rfc4,Prdx1,Mcm2,Ccnb2,Nusap1,Pgk1,Gins2,Tubb5,Pxdn,Rad51ap1,Mdh1,Rad51,Blnk,Rcan1,Gdi2,Ing2,Pcca,Tmem14a,Zwint,Tuba1b,Mpp1,Fabp5,Pfkm,Prdx4,Cenpu,Trmt5,Aldh5a1,Pcna,Bcap31,Cenpn,Cox11,Ptgdr,Impdh2,Dhfr,Ivns1abp,Mad2l1,Tuba1a,Lat2,Melk,Cyb5a,Dyrk2,Cd9,Cops6,Gpx7,Nelfe,BC028528,Sord,Top2a,…
7264	HP_SUDDEN_DEATH	0.067166	0.534019	-0.355078	-1.31629	268	76	Cav3,Dsp,Kcnj2,Ttn,Kcnj5,Crlf1,Dpp6
4924	GOCC_PHOTORECEPTOR_OUTER_SEGMENT	0.0671743	0.534019	0.39353	1.33949	396	61	Opn3,Rgs9bp,Cdhr1,Pcare,Ppef2,Guca1a,Spata7,Wdr19,Sag,Atp1a4,Gnb1,Cib2,Myrip,Ptgs1,Crb1,Pde6b,Gnat1,Gna11
6565	HP_GLOSSOPTOSIS	0.0671763	0.534019	-0.490161	-1.45174	289	25	Col11a1,Ednra,Col11a2,Sox9,Edn1,Nfix
5833	GOMF_PROTON_TRANSMEMBRANE_TRANSPORTER_ACTIVITY	0.0671878	0.534019	0.371922	1.33078	403	81	Otop2,Slc4a11,Slc36a2,Atp2c2,Otop3,Cox4i2,Slc11a1,Atp6v1h,Slc9a3,Slc36a1,Atp6v1b2,Slc45a2,Slc39a8,Atp2a3,Atp6v1c2,Tmco3,Atp6v1c1,Atp2a2
6191	GOMF_HORMONE_BINDING	0.06738	0.534939	0.379447	1.33445	402	73	Galr3,Mc4r,Cckbr,Ramp2,Hcrtr2,Vipr1,Aldh1a3,Amhr2,Pth2r,Cdh13,Tspo,Ghsr,Sult2b1,Crhr1,Mc5r,Gper1,Slc40a1,Glp1r,Gucy2c,Ide,Calr,Pkm
3242	GOBP_SPINDLE_MIDZONE_ASSEMBLY	0.0674319	0.534939	0.642357	1.46049	375	10	Incenp,Racgap1,Lzts2,Aurkc
3583	GOBP_POSITIVE_REGULATION_OF_DENDRITIC_SPINE_MORPHOGENESIS	0.0674621	0.534939	-0.538651	-1.47296	293	18	Reln,Dbn1,Lrp8,Pak3,Caprin2,Camk2b,Caprin1,Actr2,Dnm1l,Tiam1,Kalrn
9923	FAN_EMBRYONIC_CTX_BRAIN_EFFECTOR_T_CELL	0.0675475	0.534939	0.364942	1.32096	408	86	Stat4,Cd7,Tbc1d10c,Ly6e,Il2rb,Sytl1,Gimap4,Coro1a,Ptprc,Tsen54,Cd44,Skap1,Lcp1,S100a4,S1pr5,Clic1,Clic3,Lsp1,Myl12b,Rassf5,Ctsw,Plek
9001	HP_ABNORMALITY_OF_MOUTH_SHAPE	0.0675563	0.534939	-0.286467	-1.23004	242	199	Zbtb20,Fat4,Dlk1,Gpc4,Pigw,Magel2,Hdac8,Ap1s2,Gck,Pign,Ebf3,Nexmif,Tfap2b,Pigv,Ntng2,Zswim6,Phf21a,Kmt2a,Rev3l,Kat6a,Srcap,Dhx37,Ahi1,Gfm2,Kif15,Zeb2,Pak3,Strada,Kcnma1,Dchs1,Nfix,Plod3,Med12,Wnt5a,Mtor,Dgcr8,Lama2,Notch2,Hs6st2,Vps13b,Dis3l2,Rac1,Nxn,Lifr,Ube2a,Kcnk9,Pars2,Nsd2
5977	GOMF_INTRAMOLECULAR_OXIDOREDUCTASE_ACTIVITY	0.0676212	0.535052	0.427712	1.37312	391	45	Dct,Ehhadh,Cyp2s1,Tbxas1,Pdia4,Pdia2
6276	GOMF_PLATELET_DERIVED_GROWTH_FACTOR_BINDING	0.0677055	0.535319	0.625566	1.45866	377	11	Col6a1,Col1a2,Col3a1,Col5a1,Col2a1,Pdgfb
1215	GOBP_NEGATIVE_REGULATION_OF_MUSCLE_HYPERTROPHY	0.0678712	0.536057	-0.48959	-1.45004	292	25	Cav3,Foxo1
3092	GOBP_POSITIVE_REGULATION_OF_PHAGOCYTOSIS	0.0679002	0.536057	0.406993	1.35354	399	54	Ccl12,Slc11a1,Il2rb,Tnf,Fcer1g,Apoa2,Ptprc,Pparg,Tub,Fcgr2b,Pla2g5,Il1b,Rapgef1,Ptx3,Calr,Cd300lf,Il15,Rab31,Pycard,Myo18a
8076	HP_ABNORMAL_5TH_FINGER_MORPHOLOGY	0.0679797	0.536256	-0.258727	-1.1844	213	353	Col11a1,Chrna7,Chd7,Sema3e,Gpc4,Gpc3,Gli3,Trps1,Sox4,Fgf10,Kcnj2,Hdac8,Hic1,Bbs12,Prdm16,Pola1,Pign,Smo,Gja1,Tfap2b,Stag1,Blm,Kmt2d,Kdm6b,Ccnd2,Evc,Rb1,Phf21a,Kmt2a,Rev3l,Ammecr1,Nog,Arid1b,Cenpe,Srcap,Traip,C2cd3,Dact1,Jag1,Ttc21b,Twist1,Pkdcc,Kif15,Cspp1,Sall1,Fancl,Crebbp,Lztfl1,Fgfr2,Mkks,Plk4,Bbs7,Ttc8,Orc4,B3glct,Gja5,Cul4b,Wnt5a
10241	LEE_AGING_CEREBELLUM_UP	0.0681052	0.536256	0.382142	1.32986	403	69	Fos,Nr4a1,Myh8,C1qc,Lgals3bp,Slc11a1,Ctsz,C1qa,Ctss,Pglyrp1,Cd68,Spp1,Thbs2,Rhog,Mpeg1,Trim12c,Eif2b5,C1qb,Sez6,Hmox1
393	GOBP_CARDIAC_RIGHT_VENTRICLE_MORPHOGENESIS	0.0681243	0.536256	-0.591894	-1.48396	295	13	Chd7,Tgfb2,Sox4,Jag1,Bmpr1a,Notch1
4684	GOBP_POSITIVE_REGULATION_OF_RECEPTOR_SIGNALING_PATHWAY_VIA_STAT	0.0681282	0.536256	-0.461063	-1.4197	288	30	Agt,Prlr,Kit,Mgat5,Crlf3,Ghr
533	GOBP_DE_NOVO_PROTEIN_FOLDING	0.0682692	0.536877	-0.434003	-1.39469	283	37	Hspa1a,Dnajb1,Cd74,Sdf2l1
5029	GOCC_EXTERNAL_SIDE_OF_PLASMA_MEMBRANE	0.0683086	0.536877	0.300066	1.23672	440	224	Cd1d1,Cd163,Ackr2,Plg,Lag3,Anxa1,Glra1,Cd22,Ccr7,Osmr,Itgb2,Cxcr3,Cntfr,Rtn4r,Il12rb1,Ackr3,Il2rb,Tnfrsf13c,Tnf,Cd86,Slc7a5,Cdh13,Fcer1g,Ptprc,Sdc1,H2-M3,Thy1,Igsf21,Cd226,Tlr4,Abcb1a,Abcg2,Vtcn1,Csf3r,Chrna4,Cd248,Sema7a,Mcam,Itga3,Clec14a,Ccr5,Fcgr2b,Cd79a,Cubn,S1pr1,Tmc1,Ide,Tnfrsf9,Il6ra,Calr
1122	GOBP_POSITIVE_REGULATION_OF_MACROPHAGE_CHEMOTAXIS	0.0684108	0.537243	0.600746	1.45955	386	13	C3ar1,C5ar1,Csf1r,Cmklr1,Ptk2,Csf1,Thbs1
740	GOBP_ENZYME_LINKED_RECEPTOR_PROTEIN_SIGNALING_PATHWAY	0.0684693	0.537243	-0.22684	-1.11953	156	909	Cav3,Kl,Agt,Hspa1a,Galnt3,Zap70,Dcn,Sostdc1,Hspb1,Nrp2,Fat4,Gdf10,Gfra1,Ucma,Igsf1,Prlr,Myoc,Foxo1,Sh2d6,Tgfb2,Prkcd,Epha3,Gpc3,Elapor2,Kit,Fgf10,Jun,Mtss1,Angpt1,Igfbp2,Fstl4,Vav3,Cnksr1,Prdm16,Shisa2,Plce1,Erbb2,Cd109,Col4a2,Fut7,Nup93,Ptpre,Irs2,Zfyve16,Slc2a4,Ghr,Lrrc32,Aspn,Angptl1,Ntrk3,Ccbe1,Niban2,Fst,Fgfr1,Tfap2b,Prkd1,Bmp15,Met,Ntf3,Acvr2a,Onecut1,Ubash3b,Enho,Crim1,Hjv,Txnip,Sox9,Myorg…
8540	HP_ABNORMAL_MORPHOLOGY_OF_THE_CONJUNCTIVAL_VASCULATURE	0.0685075	0.537243	0.528123	1.44341	391	21	Ano10,Gla,Pcna,Acvrl1,Eng,Rnf168,Ercc2,Ercc3
3390	GOBP_STRIATED_MUSCLE_CELL_DEVELOPMENT	0.0685729	0.537357	-0.34609	-1.3039	270	84	Cav3,Prox1,Ryr1,Akap13,Actn2,Ttn,Ppp3ca,Smo,Niban2,Myorg,Hdac9,Pdgfra,Bcl2,Edn1
1216	GOBP_POSITIVE_REGULATION_OF_MUSCLE_HYPERTROPHY	0.0687165	0.538084	-0.492637	-1.44503	294	24	Agt,Ppp3ca,Pde9a,Edn1,Prkca,Adra1a,Cdk9,Mtor,Mymk
756	GOBP_PHOSPHOLIPASE_C_ACTIVATING_G_PROTEIN_COUPLED_RECEPTOR_SIGNALING_PATHWAY	0.0689025	0.539142	0.37033	1.32716	414	82	Nmbr,Cckbr,Adra1b,Gpr139,Hcrtr2,Htr2a,F2rl3,Ptger3,Vip,C3ar1,Fpr1,Esr1,F2r,Gpr20,Nmur1,Gna14,Gna15,Gpr35,Chga,P2ry6,Casr,Lpar1,Oprd1,S1pr1,Gnb1,C5ar1,Drd1,Cmklr1,Chrm1,Bicd1,Gna11
5242	GOCC_CATION_CHANNEL_COMPLEX	0.0690319	0.539256	-0.286569	-1.22571	250	193	Shisa6,Scnn1a,Ryr1,Kcnq5,Kcng1,Htr3a,Grik4,Kcnj2,Trpc4,Mcub,Grin2a,Gria1,Cacng6,Cacna1h,Cacna1e,Catsperg1,Shank1,Grik2,Kcnj5,Kcnv1,Scn9a,Dpp6,Cachd1,Grin2c,Grin2d,Cacng4,Scn3b,Nos1,Smdt1,Kcna4,Scn3a,Kcnj3,Cacna2d3,Kcns1,Ryr3
1264	GOBP_ORGANIC_HYDROXY_COMPOUND_TRANSPORT	0.0690672	0.539256	0.303579	1.24028	444	205	Syt6,Pnlip,Syt10,Htr2a,Syt15,Cartpt,Vip,Stx1a,Asic3,Tac1,Nfkbia,Apoa2,Ldlrap1,Tspo,Ghsr,Gal,Osbpl10,C1qtnf1,Slc16a3,Crhr1,Ralbp1,Syt4,Spp1,Slc5a11,Lpcat3,Chrna4,Syt12,Grk2,Chga,Slc22a1,Stard5,Abcc3,Osbpl3,Stra6,Kcnb1,Anxa2,Rab3a,Ceacam2,Vps4a,Lipg,Pink1,Syt2,Drd1,Aqp1,Slc10a3,Bmp6,Osbpl11,Eepd1
3149	GOBP_COGNITION	0.069194	0.539256	0.295906	1.23057	448	242	Egr2,Fos,Galr3,Mef2c,Tbr1,Arc,Ntsr1,Grin1,Th,Htr2a,Atp8a1,Rtl4,Vip,Ntf5,Tnf,Lgmn,Neurod2,Bche,Prkar1b,Tac1,Cck,Slc8a2,Plk2,Ghsr,Neurog1,Casp3,Dlg4,Ptchd1,Slc1a4,Chrna4,Ppp1r1b,Asic1,Pak5,Tpbg,Pten,Itga3,Ctns,Mfsd2a,Nptx2,Prkcz,Ric8a,Aaas,Stra6,Ntrk2
8628	HP_MUSCLE_HYPERTROPHY_OF_THE_LOWER_EXTREMITIES	0.0692033	0.539256	-0.4081	-1.37253	290	45	Cav3,Popdc3,Ryr1,Ttn,Fktn,Dnm2,Ar,Rasa1,Dhx16,Plec
9975	ZHONG_PFC_C3_MICROGLIA	0.0692066	0.539256	0.270062	1.1903	484	431	Lmo4,Ttc9b,Grin1,Serpini1,Satb2,Stard10,Sema3c,Tmem121b,Stx1a,Lrrn3,Ackr1,Vstm2l,Sdk1,Prkaa2,Cdc42ep3,Fgf12,Prkar1b,Eno2,Syngr3,Glra2,Dbndd1,Fxyd7,Tmem132a,Kcna6,Baalc,Prkcb,Cbln2,Fkbp1b,Stmn2,Thy1,Gprin1,Igsf21,Elavl3,Baiap2,Septin3,Sult4a1,Ptpn5,Cyria,Syt4,Arhgap33,Rap1gds1,Dpf1,Necab1,Chrna4,Kif3c,Efna2,Ramp3,Ablim1,Fads3,Pdia2,Plxna1,Apbb1,Csdc2,Atcay,Camk2n1,Kcnb1,Tubb4a,Pcdh11x,Ntrk2,Optn,F…
3744	GOBP_NEGATIVE_REGULATION_OF_LEUKOCYTE_PROLIFERATION	0.0692229	0.539256	0.388457	1.33409	407	64	Bmp4,Lgals9,Cd86,Dlg1,Tyrobp,Arg1,Gal,Tnfaip3,Tnfrsf13b,H2-M3,Pla2g2d,Ndfip1,Glmn,Casp3,Sox11,Vtcn1,Fcgr2b,Scrib,Lgals7,Pla2g2f,Havcr2
8586	HP_SPINAL_DEFORMITIES	0.0695822	0.541655	0.557847	1.44516	392	17	Slc18a3,Gne,Col13a1,Syt2,Pomt1,Fkrp,Slc5a7
5405	GOCC_GEMINI_OF_COILED_BODIES	0.0696758	0.541986	0.623921	1.45482	388	11	Gemin6,Gemin4,Habp4,Gemin8,Gemin5,Npat
6809	HP_GAZE_EVOKED_NYSTAGMUS	0.0697913	0.542485	0.450643	1.3919	407	36	Sox3,Cacna1g,Pik3r5,Cacnb4,Itpr1,Afg3l2,Wwox,Tbp
9766	HP_GLOMERULOPATHY	0.0699617	0.542584	0.471154	1.40121	401	31	Stat4,Foxc2,Prtn3,Il12a,Tlr4,Lmnb2,Gla,Erap1,Lmx1b,Lmna,Was
8074	HP_ABNORMAL_3RD_FINGER_MORPHOLOGY	0.0699702	0.542584	-0.556766	-1.47143	304	16	Dlk1,Gli3,Fgf10,Twist1,Pkdcc,Fgfr2,Ptrh2,Gdf5
10184	CHEBOTAEV_GR_TARGETS_UP	0.0700246	0.542584	-0.361074	-1.31988	284	69	Ddit4l,Ednra,Col19a1,P4ha2,Lcorl,Pde9a,Iqgap2,Pdgfra,Zbtb16,Add3,Nrp1,Dock5,Ccser1,Ednrb,Parva,Sema6a,Anapc16,Nt5dc2,Kctd14,Bcl2l11,Ndrg2,Fkbp5
7780	HP_ABNORMAL_T_CELL_MORPHOLOGY	0.0700361	0.542584	-0.395489	-1.35087	290	49	Zap70,Prkcd,Lepr,Fas,Magt1,Blm,Ap3b1,Il2rg,Dclre1c,Lck,Myc,Jak3,Casp8,Dock8,Dnmt3b
674	GOBP_STRIATED_MUSCLE_CONTRACTION	0.0701054	0.542584	0.327974	1.27303	438	138	Myl4,Dsc2,Tnnc1,Myh3,Tcap,Mybpc3,Adra1b,Lmod3,Tnni1,Myh8,Kcna5,Ccn2,Jsrp1,Tnnt2,Ace2,Cacna1g,Dlg1,Fgf12,Stac2,Tmem38a,Fkbp1b,Myl1
728	GOBP_HOMOLOGOUS_CHROMOSOME_PAIRING_AT_MEIOSIS	0.0701361	0.542584	0.455794	1.38462	406	34	Kash5,Fancd2,4930447C04Rik,Ankrd31,Syce1l,Majin,Ccne1
7637	HP_PRIMITIVE_REFLEX	0.070163	0.542584	0.552526	1.44853	395	18	Tyrobp,Aldh18a1,Piezo2,Hadhb,Mapt,Glrb,Psen1,Trem2
1249	GOBP_C4_DICARBOXYLATE_TRANSPORT	0.0702552	0.542868	0.527012	1.44038	401	21	Ntsr1,Slc1a5,Slc13a5,Slc1a4,Slc25a22,Slc25a12,Lrrc8d,Slc25a13,Slc13a3,Slc25a11
9450	HP_IMPAIRED_ANTIGEN_SPECIFIC_RESPONSE	0.0703695	0.542868	-0.506437	-1.44889	298	22	Zap70,Prkcd,Fas,Magt1
6495	HP_BIFID_SCROTUM	0.0703963	0.542868	-0.480224	-1.43083	301	26	Fat4,Chd7,Sema3e,Sox9,Ar,Dact1,Zeb2,Sall1,Fgfr2
1101	GOBP_POSITIVE_REGULATION_OF_MUSCLE_CELL_APOPTOTIC_PROCESS	0.0704051	0.542868	0.543133	1.4461	397	19	Il12a,Arrb1,Pparg,Pten,Bnip3,Mfn2,Pdcd4,Capn2
4291	GOBP_CELL_SUBSTRATE_JUNCTION_ORGANIZATION	0.0706578	0.54442	-0.334555	-1.29461	274	97	Arhgap6,Myoc,Epha3,Actn2,Peak1,Col16a1,Rhod,Fmn1,Itgb4,Bcl2,Efna5,Epb41l5,Vcl,Nrp1,Lamtor2,Plec,Rab8b,Lama3,Sdc4,Abl1,Limch1,Cttn,Pdpk1,Itgb1bp1,Whamm,Trip6,Rac1,Lamc1,Fam107a
514	GOBP_MRNA_SPLICE_SITE_SELECTION	0.0708255	0.544947	-0.497878	-1.44228	301	23	Luc7l2,Luc7l3,Rbmx,Srsf10,Khdc4,Luc7l,Sfswap,Srsf9,Celf2,Prpf39,Celf4,Celf3,Psip1,Puf60
833	GOBP_BEHAVIOR	0.0708292	0.544947	0.268223	1.18639	497	451	Egr2,Fos,Galr3,Mc4r,Mef2c,Ciart,Dpp4,Nr1d1,Tbr1,Arc,Ntsr1,Grin1,Th,Glra1,Egr1,Trh,Naglu,Hcrtr2,Htr2a,Srpx2,Aldh1a3,Cartpt,Atp8a1,Ace2,Vip,Retn,Ntf5,Cntfr,Tmod1,Sdk1,Lgmn,Fgf12,Neurod2,Bche,Prkar1b,Tac1,Cck,Slc8a2,Tacr3,Tcf15,Tspo,Plk2,Ghsr,Gal,Ank,Nr1d2,Gabrg2,Adcyap1,Neurog1,Dmbx1,Casp3,Dlg4,Pcdh17,Ptchd1,Cntnap4,Agrp,Chrna4,Ppp1r1b,Asic1,Pak5,Tpbg,Fadd,Pten,Itga3,Ctns,Mfsd2a,Abhd12,Nptx2,Casr,N…
8416	HP_PSEUDOBULBAR_PARALYSIS	0.0710489	0.546218	0.551876	1.44683	400	18	Srpx2,B4galnt1,Tgm6,Aldh18a1,Nefh,Notch3,Pi4ka
8262	HP_MULTIPLE_RENAL_CYSTS	0.0711227	0.546218	-0.449531	-1.40761	298	33	Rreb1,Col4a1,Dact1,Dhx16,Sall1,Ccnd1,Bmper,Notch2,Pmm2,Vhl
2901	GOBP_POSITIVE_REGULATION_OF_HORMONE_SECRETION	0.0711493	0.546218	-0.330482	-1.28632	272	102	Doc2b,Nkx6-1,Sox4,Drd2,Nmb,Tcf7l2,Gck,Irs2,Gja1,Cd38,Gpld1,Ghrl,Edn1,Inhbb,Grp,Tardbp,Apln,Egfr,C2cd2l,Rab8b,Itsn1,Stx4a,Edn3,Prkce,Mcu,Gpr68,Rac1
4955	GOCC_U12_TYPE_SPLICEOSOMAL_COMPLEX	0.0712788	0.546659	-0.490242	-1.43801	305	24	Ybx1,Rbm41,Sf3b5,Snrnp48,Snrpd3,Rnpc3,Snrpd1,Phf5a,Snrnp35
6885	HP_ABNORMALITY_OF_THE_THYMUS	0.0713101	0.546659	-0.410562	-1.37616	300	44	Rreb1,Chd7,Sema3e,Rorc,Cdkn1a,Cdkn1b
5533	GOMF_G_PROTEIN_COUPLED_CHEMOATTRACTANT_RECEPTOR_ACTIVITY	0.0714665	0.546844	0.542158	1.4435	403	19	Ackr2,Ccr7,Cxcr3,Ackr3,Gpr35,Ccr5,Cmklr1,Ccr10
9871	DropViz_HC_Interneuron_Gad2_cluster-markers.csv	0.0715141	0.546844	0.418243	1.35987	417	48	Syt6,Tac2,Adra1b,Serpini1,Etl4,Vip,Tac1,Rims3
735	GOBP_LEUKOCYTE_CELL_CELL_ADHESION	0.0715146	0.546844	0.287745	1.21779	474	282	Cd1d1,Ccl12,Dpp4,Nfkbid,Lag3,Bmp4,Anxa1,Sash3,Tnfsf13b,Ccr7,S100a8,Itgb2,Lgals9,Il12a,Il12rb1,Prkcq,Rara,Tnfrsf13c,Tnf,Cd86,Dlg1,Pecam1,Arg1,Coro1a,Ptprc,Cd44,Itgb7,Stat5b,H2-M3,Thy1,Pla2g2d,Skap1,Ndfip1,Glmn,Casp3,Vtcn1,Nlrp3,Map3k8,Il4ra,Ptafr,Fadd,Pik3r6,Sema4d,Slc39a8,Nr4a3,Selenok,Prkcz,Fcgr2b,Socs1,Ceacam2,Msn,Scrib,Il1b,Lgals7,Pla2g2f,Lef1,Gpam,Havcr2,Bmp7,Laptm5
3725	GOBP_PROTEIN_KINASE_C_SIGNALING	0.0715618	0.546844	-0.479596	-1.42896	306	26	Avp,Mas1,Dgkg,Wnt11,Fibin,Dgkq,Adra1a
5438	GOCC_POSTSYNAPTIC_ENDOSOME	0.0715927	0.546844	0.596883	1.45017	404	13	Arc,Sh3gl3,Zdhhc2,Psd,Stx12,Nsg1,Abhd17a,Akap5,Abhd17b
1456	GOBP_STRIATUM_DEVELOPMENT	0.071659	0.546956	-0.565676	-1.47131	310	15	Rarb,Drd2,Zswim6,Bcl11b,Lrrk2,Mkks,Slc7a11
6816	HP_SPARSE_EYELASHES	0.0717587	0.547203	-0.384104	-1.33821	294	54	Dsp,Col11a1,Trps1,Ednra,Gja1,Blm,Mplkip
7271	HP_ABNORMAL_CARDIAC_VENTRICLE_MORPHOLOGY	0.0717949	0.547203	-0.244324	-1.14952	209	472	Cav3,Gpr101,Dlk1,Rreb1,Chd7,Sema3e,Gpc4,Ryr1,Rarb,Gpc3,Gli3,Sox4,Actn2,Ttn,Hdac8,Agl,Sox2,Rps15a,Col11a2,Prdm16,Pola1,Nexn,Kcnj5,Pign,Abca1,Ccbe1,Fgfr1,Gja1,Tfap2b,Txnl4a,Kmt2d,Svil,Ccnd2,Mplkip,Evc,Kmt2a,Arid1b,Kat6a,Tll1,Traip,C2cd3,Pex12,Jag1,Arhgap31,Setd2,Plagl1,Egfr,Ndufa2,Zeb2,Sall1,Tbck,Nfix,Crebbp,Fgfr2,Mkks,Nde1,Med12,Slc25a20,Nf1,Bmpr1a,Ndufs7,Abl1,B3glct,Mmp2,Notch1,Cpt2,Cdk8,Lars2,Sp…
10265	BEIER_GLIOMA_STEM_CELL_UP	0.0719219	0.547318	-0.440877	-1.39282	301	34	Chrna1,Sv2c,Cpxm1,Abca1,Zfp516,Tle1,Ralgapa2,Rdh10,Rlbp1
669	GOBP_SUBSTRATE_DEPENDENT_CELL_MIGRATION	0.0719981	0.547318	-0.496934	-1.43954	306	23	Itga11,Epb41l5,Nrp1,Cd2ap,Cspg4,Cttn,Adam8,Itgb1bp1,Ophn1,Vegfc
995	GOBP_ENTRAINMENT_OF_CIRCADIAN_CLOCK	0.0720154	0.547318	0.489652	1.41404	411	27	Bhlhe40,Atoh7,Per1,Fbxl21,Usp2,Per2,Pde6b,Gna11,Cry2
8664	HP_SUPERNUMERARY_BONES_OF_THE_AXIAL_SKELETON	0.0720169	0.547318	-0.505871	-1.44727	305	22	Gpc4,Gpc3,Sox2,Zbtb16,Ank1,Tbx6
7321	HP_BROAD_TOE	0.0721214	0.547322	-0.355349	-1.31001	289	73	Gpc4,Gpc3,Gli3,Fgf10,Fgfr1,Nog,Ntng1,C2cd3,Twist1,Tanc2,Zeb2,Tbck,Crebbp,Fgfr2,Med12,Gja5,Pycr2,Wnt5a
8600	HP_ABNORMAL_SPERMATOGENESIS	0.0722022	0.547322	0.358496	1.30749	439	91	Prok2,Fancd2,Tac2,Sema3a,Dusp6,Fancf,Dazl,Spry4,Tex14,Tacr3,Slx4,Brca1,Steap3,Rad51,Map3k1,Wwox
8107	HP_ABNORMALITY_OF_VITAMIN_B12_METABOLISM	0.0722611	0.547322	-0.479408	-1.42839	309	26	Prkcd,Mtrr,Fas,Ccn6,Abcd4,Grm7,Ccnd1,Mmaa,Mmut,Acsf3,Mcee
3580	GOBP_POSITIVE_REGULATION_OF_DENDRITIC_SPINE_DEVELOPMENT	0.0722661	0.547322	-0.427333	-1.38319	301	38	D16Ertd472e,Shank1,Dlg5,Reln,Dbn1,Lrp8,Pak3,Fmr1,Itsn1,Mtor,Caprin2,Camk2b,Caprin1,Actr2,Shank3,Zmynd8,Apoe,Dnm1l,Tiam1,Nlgn1,Kalrn
2344	GOBP_HORMONE_METABOLIC_PROCESS	0.0723275	0.547322	0.326104	1.27092	453	141	Rpe65,Dio3,Pcsk4,Egr1,Cyp1b1,Crabp1,Rdh5,Adm,Aldh1a3,Ace2,Wnt4,Bco2,Klk6,Cyp2s1,Ctsz,Esr1,Dkk3,Tspo,Slc5a5,Gal,Hpn,Stat5b,Rdh9,Akr1c18,Spp1,Pnpla2,Plb1,Adh1,Ctsk,Hsd17b7,Zmpste24,Ide,Srd5a3,Pcsk1n,Bmp6,Slc16a2,Atp1a1,Cyp46a1,Srd5a1,Aopep,Aldh1a2,Hsd17b2
3620	GOBP_NEURAL_PRECURSOR_CELL_PROLIFERATION	0.0723279	0.547322	-0.311538	-1.25405	269	127	Prox1,Zfp503,Gli3,Emx2,Spint1,Fgf13,Drd2,Ascl1,Tafa1,Smo,Dmrta2,Disp3,Btg2,Gata2,Disc1,Ptprz1,Dbn1,Gpr37l1,Trim71,Cdon,Nr2e1,Lrrk2,Mdk,Spint2,Fgfr2,Nf1,Psmg1,Fzd9,Ptn,Wnt5a,Notch1
3993	GOBP_CARDIAC_MUSCLE_CELL_ACTION_POTENTIAL_INVOLVED_IN_CONTRACTION	0.0725327	0.54848	-0.40621	-1.36618	304	45	Cav3,Dsp,Kcnj2,Kcnj5,Gja1
3003	GOBP_REGULATION_OF_DEVELOPMENTAL_GROWTH	0.0725948	0.548557	-0.268897	-1.19571	248	265	Cav3,Prox1,Nkx6-1,Pim1,Chd7,Sema3e,Eppk1,Mael,Fgf13,Cpne6,Vgll4,Cxcr4,Drd2,Fstl4,Ghr,Smo,Gja1,Cdkn1a,Dcc,Ttl,Sema5a,Cdkn1b,Cxcl12,Ghrl,Bcl2,Dnm2,Disc1,Edn1,Nog,Rnd2,Socs2,Ar,Epha7,Dbn1,Nrp1,Rps6kb1,Syt3,Dusp10,Fgfr2,Mkks,Itsn2,Kcnk2,Sema6a,Bmpr1a,Abl1,Cttn,Ptprs,Plxna4,Wnt5a,Npy1r,Notch1,Mtor
3917	GOBP_EPITHELIAL_CELL_FATE_COMMITMENT	0.0727273	0.549166	-0.589044	-1.47681	315	13	Prox1,Jag2,Nrp1,Notch1,Neurod1,Nr2f2,Nkx2-2
5442	GOCC_NEUROTRANSMITTER_RECEPTOR_COMPLEX	0.0728891	0.549662	-0.397661	-1.35186	302	48	Shisa6,Htr3a,Grik4,Grin2a,Gria1,Shank1,Grik2,Grin2c,Grin2d,Cacng4
1099	GOBP_MUSCLE_CELL_APOPTOTIC_PROCESS	0.0729927	0.549662	0.404049	1.34375	429	54	Sfrp2,Il12a,Hspb6,Apaf1,Arrb1,Pparg,Adcyap1,Dipk2a,Apoh,Nupr1,Pde1a,Pten,Nfe2l2,Gnb1,Hmox1,Bmp7
2126	GOBP_POSITIVE_REGULATION_OF_DEPHOSPHORYLATION	0.0730241	0.549662	0.422282	1.36276	424	46	Mef2c,Chp2,Tgfb1,Smad3,Ptprc,Plek,Slc39a10,Pink1,Sympk,Cdh5,Smpd1,Ppp1r15a,Mtmr9,Adora1,Cdca2,Sppl3
6298	GOMF_MITOGEN_ACTIVATED_PROTEIN_KINASE_BINDING	0.0731242	0.549662	0.466504	1.3968	421	32	Dusp1,Dusp4,Dusp6,Dusp5,Dusp9,Mapkapk3,Ptafr,Mapkapk5
6638	HP_SHORT_PHILTRUM	0.0731376	0.549662	-0.289785	-1.22497	268	178	Fat4,Dlk1,Rreb1,Pigw,Sox4,Ap1s2,Mctp2,Lrrc32,Ccbe1,Frem1,Nexmif,Fgfr1,Tfap2b,Txnl4a,Pigv,Upf3b,Phf21a,Nog,Arid1b,Kat6a,Srcap,Gas1,Dhx37,Twist1,Bcl11b,Cdon,Zeb2,Nfix,Crebbp,Huwe1,Med12,Cul4b,Wnt5a,Sh3pxd2b,Vps13b,Taldo1,Ophn1,Tgif1,Nxn,Gatad2b,Kcnk9,Pars2,Nsd2,Gli2
7198	HP_BARREL_SHAPED_CHEST	0.0732355	0.549662	0.540043	1.43787	413	19	Myh3,Tnfrsf11b,P3h1,Col2a1,Hras,Dym
5650	GOMF_DEATH_RECEPTOR_ACTIVITY	0.0732984	0.549662	-0.606012	-1.49326	321	12	Tnfrsf18,Fas,Ngfr,Tnfrsf25,Tnfrsf10b,Tnfrsf4
1017	GOBP_ANTERIOR_POSTERIOR_PATTERN_SPECIFICATION	0.0732993	0.549662	0.326773	1.26837	458	138	Six2,Tcap,Zic3,Bhlhe40,Arc,Bmp4,Foxc2,Dmrt2,Alx4,Sfrp2,Sema3c,Cobl,Hes5,Smad3,Wls,Tcf15,Ripply2,Smad2,Neurog1
9846	Neuron_CorticoSpinal_Doyle_Cell_2008	0.0733522	0.549662	0.550295	1.44268	413	18	Cckbr,Mef2c,Lamc2,Slco1a4,Abcb1a,Pfkp,Slc39a10
4168	GOBP_DETECTION_OF_OTHER_ORGANISM	0.0733604	0.549662	0.595682	1.44725	414	13	Cd1d1,Naip2,Tlr1,Pglyrp1,Tlr4,Nlrc4
3487	GOBP_TRABECULA_FORMATION	0.0733645	0.549662	-0.507739	-1.43672	313	21	Cav3,Adamts1,Thbs3
3222	GOBP_REGULATION_OF_STRIATED_MUSCLE_CELL_DIFFERENTIATION	0.0735151	0.549785	-0.368511	-1.33028	301	64	Cav3,Prox1,Niban2,Smyd1,Hdac9,Bcl2,Edn1,Trim72
6785	HP_ABNORMALITY_OF_THE_PHARYNX	0.073557	0.549785	-0.304985	-1.24783	273	141	Scnn1a,Zap70,Rreb1,Prkcd,Gli3,Cxcr4,Lepr,Tap2,Mid1,Magt1,Fgfr1,Gja1,Pabpn1,Sox9,Gas8,Ctla4,Spag1,Egfr,Dnaaf4,Crebbp,Il2rg,Fgfr2,Lrba,Med12,Dclre1c,Dnah5
9685	HP_PULMONARY_EDEMA	0.0736317	0.549785	0.611255	1.45339	412	12	Mybpc3,Tnnt2,Kif20a,Mypn,Flnc,Cfh
5657	GOMF_PROTEIN_KINASE_C_BINDING	0.0736462	0.549785	-0.393367	-1.34362	305	49	Dsp,Hspb1,Hdac9,Hdac7,Dact1,Pard6g,Sdc4,Abl1
8029	HP_LIMB_MUSCLE_WEAKNESS	0.0736548	0.549785	0.302441	1.23532	474	204	Egr2,Hspb3,Slc18a3,Tcap,Lmod3,Hspb8,Acta1,Sh3tc2,Pmp22,Gne,Tmem43,Coa7,Col13a1,Aldh18a1,Gabra3,Afg3l2,Pnpla2,Mypn,Ighmbp2,Flnc,Plp1,Hk1,Dysf,Cacna1s,Sqstm1,Extl3,Cpox,Tbce,L1cam,Piezo2,Sgcg,Mcm3ap,Smarce1,Pdgfb,Syt2,Bscl2,Trim32,Gjb1,Tert,Lmna,Spg7,Vps13a,Orai1,Atp1a1,Pomt1,Mars1,Hadhb,Sigmar1,Capn1,Nefh,Vcp,Slc5a7,Polg,Reep1,Mapt,Mfn2,Sord
116	GOBP_MORPHOGENESIS_OF_A_BRANCHING_STRUCTURE	0.0736928	0.549785	-0.296566	-1.23356	271	159	Cav3,Prox1,Agt,Fat4,Sema3e,Gpc3,Gli3,Fgf10,Spint1,Rbm15,Ednra,Drd2,Smo,Dlg5,Met,Sox9,Col4a1,Rdh10,Bcl2,Edn1,Nog,Ar,Epha7,Setd2,Nrp1,Agtr2,Lrrk2,Sall1,Dchs1,Mdk,Spint2,Fgfr2,Pkd2,Abl1,Lrp6,Wnt5a,Notch1,Npnt
5640	GOMF_SERINE_TYPE_ENDOPEPTIDASE_INHIBITOR_ACTIVITY	0.0737744	0.550007	-0.416258	-1.37962	309	42	Spink8,Agt,Spint1,Serpinb8,Cd109,Serpinh1,Crim1,Serpinf2,Col7a1,Spint2,Wfdc2
7382	HP_ABNORMAL_THROMBOSIS	0.0738973	0.550535	0.359201	1.3076	448	90	Stat4,Idh1,Prtn3,Tnnt2,Il12a,Rara,Prdx1,Kif20a,Stat5b,Tlr4,Mypn,Bcor,Pten,Flnc,Nlrc4,Casr,Stat3,Erap1,Irf2bp2,Serpind1,Cfh,Calr,Acvrl1,Uba1,Eng
3019	GOBP_REGULATION_OF_COLLATERAL_SPROUTING	0.0741935	0.552353	-0.563436	-1.46549	321	15	Fgf13,Fstl4,Dcc,Rnd2,Epha7,Ptprs
8539	HP_ABNORMALITY_OF_THE_PALPEBRAL_FISSURES	0.0742574	0.55244	-0.234038	-1.12724	194	637	Zbtb20,Col11a1,Fat4,Dpyd,Dlk1,Rreb1,Chrna7,Chd7,Sema3e,Gpc4,Pigw,Magel2,Tgfb2,Gpc3,Gli3,Fgf10,Arhgef6,Kcnj2,Gabra2,Bbs12,Ascl1,Gabra5,Col11a2,Pola1,Mctp2,Ppp3ca,Ermard,Pign,Smo,Rnf135,Ebf3,Fgfr1,Gja1,Tfap2b,Txnl4a,Nr2f1,Pigv,Kmt2d,Ap3b1,Sox9,Upf3b,Zswim6,Sema5a,Bmp1,Mn1,Kmt2a,Grin2d,Ammecr1,Ret,Arid1b,Dalrd3,Cenpe,Traip,Ntng1,C2cd3,Dact1,Kmt2c,Pex12,Jag1,Hnrnpu,Ank1,Scn3a,Setd2,Ldhd,Pkdcc,Bcl11b,…
6648	HP_NARROW_FOREHEAD	0.0743155	0.552483	-0.326522	-1.27828	284	106	Fat4,Dlk1,Ryr1,Magel2,Lgi4,Pign,Serpinh1,Nexmif,Mn1,Reln,Kat6a,Dchs1,Tbck,Nf1,Frmd4a,Pycr2
398	GOBP_REGULATION_OF_MEMBRANE_DEPOLARIZATION	0.074491	0.553399	-0.419157	-1.3719	310	40	Cav3,Dcn,Myoc
9653	HP_ABNORMALITY_OF_VITAMIN_METABOLISM	0.0745463	0.553422	-0.368099	-1.32264	303	63	Kl,Prkcd,Mtrr,Fas,Cyp2r1,Ccn6,Slc30a10,Abcd4,Col7a1,Grm7,Fgf23,Ccnd1,Mmaa,Mmut,Acsf3,Bco1,Mcee
8872	HP_EEG_WITH_GENERALIZED_SLOW_ACTIVITY	0.0747014	0.554057	0.609907	1.45019	418	12	Grn,Sqstm1,Vcp,Mapt,Psen1,Trem2,C9orf72
3401	GOBP_IRON_ION_HOMEOSTASIS	0.0747367	0.554057	0.375081	1.3191	446	73	Meltf,Alas2,Lcn2,Slc11a1,Tmprss6,Ndfip1,Abcg2,Steap3,Slc40a1,Slc39a8,Hephl1,Hmox1,Tmem199,Nubp1,Bmp6
2419	GOBP_AMINO_ACID_IMPORT	0.074797	0.554116	0.432931	1.36727	432	41	Ntsr1,Slc1a5,Ace2,Slc7a5,Slc47a1,Slc36a1,Slc1a4,Slc3a2,Per2,Slc16a2,Slc7a8,Slc43a1,Itgb1,Psen1,Arl6ip1,Slc43a2,Slc7a1
5110	GOCC_TRANSPORT_VESICLE_MEMBRANE	0.074885	0.55415	0.313357	1.25028	471	168	Syt6,Slc18a3,Rab26,Syt10,Vamp2,Stx1a,Scgn,Doc2a,Syngr3,Znrf1,Unc13b,H2-M3,Itpr1,Lamp5,Sntb2,Syt4,Slc30a3,Syt12,Slc6a17,Rab11b,Ncald,Cyb561,Bsn,Oprd1,Tmem163,Sytl4,Rab3a,Ceacam2,Rab11fip5,Syt2,Svop,Sec23b,Cltb,Sv2b,Syn3,Ap1s1,Sv2a,Bcl2l1,Mcfd2,Ptprn2,Klhl12,Scamp1,Gosr2,Unc13a,Sec13,Ap1g2,Syndig1,Rab5b,Stx12,Syngr4,Aftph,Ap2a1,Sh3gl2,Sec24a,Scamp5,Dbh
4551	GOBP_POSITIVE_REGULATION_OF_MRNA_METABOLIC_PROCESS	0.0749064	0.55415	-0.350401	-1.29895	299	76	Nanos2,Rbm3,Snrnp70,Btg2,Zc3h12d,Zc3hav1,Zc3h12a,Mov10,Tardbp,Mettl16,Trim71,Tob1,Plekhn1,Tra2a,Rbmx
770	GOBP_SMOOTHENED_SIGNALING_PATHWAY	0.0749601	0.55416	-0.311586	-1.25072	281	123	Nkx6-1,Gpc3,Gli3,Fgf10,Smo,Gpr161,Dlg5,Rfx4,Disp3,Kctd6,Gas8,Evc,Rb1,Otx2,Tbc1d32,C2cd3,Gas1,Fuz,Gpr37l1,Cdon,Tubd1,Crebbp,Fgfr2,Bbs7,Glis2
9575	HP_ABNORMAL_CONSUMPTION_BEHAVIOR	0.0750574	0.554212	-0.337464	-1.28509	293	89	Gpr101,Dpyd,Pcsk1,Pcdh19,Magel2,Avp,Lepr,Sox2,Prdm16,Kcnj5,Fgfr1,Mn1,Otx2,Pomc
3076	GOBP_REGULATION_OF_MRNA_PROCESSING	0.0750719	0.554212	-0.316208	-1.26136	286	117	Rbm15,Rbm3,Khdrbs2,Snrnp70,Pabpn1,Rest,Tia1,Hnrnpu,Mettl16,Bard1,Safb2,Ddx17,Cpsf6,Tra2a,Nova1,Rbmx,Cdk9,Fmr1,Srsf10,Hnrnpa2b1,Zc3h10,Sltm,Fxr1,Sap18,Sfswap,Srsf9,Iws1,Mbnl2,Celf2,Rbm39,Srpk2,Srpk3
7658	HP_NEURONAL_LOSS_IN_CENTRAL_NERVOUS_SYSTEM	0.0751827	0.554245	0.466534	1.38747	431	31	Serpini1,Pdyn,Kcnt1,Grn,Tbp,Adh1,Csf1r,Znhit3,Bscl2,Polg,Mapt
5139	GOCC_DENSE_CORE_GRANULE	0.0753197	0.554245	0.503018	1.41442	429	24	Spx,Syt4,Chga,Oprd1,Stxbp5,Myrip,Syt2,Vps13a
8300	HP_PALMAR_HYPERHIDROSIS	0.0753228	0.554245	0.636706	1.44764	419	10	Rspo1,Wnt10a,Lamc2,Ctsb
7585	HP_MEMORY_IMPAIRMENT	0.0753302	0.554245	0.351864	1.29937	461	98	Stat4,Il12a,Tyrobp,Gne,Prkar1b,Grn,Tlr4,Aldh18a1,Afg3l2,Sema4a,Sqstm1,Eif2b5,Erap1,Slc2a3,Csf1r,Smarce1,Pdgfb,Eif2b4,Tert,Spg7,Eif2b3,Vcp,Slc25a13,Polg,Mog,Msh2,Notch3,Mapt,Atn1,Kras,Akt1,Epcam,Psen1,Trem2,Mmachc,Reep2
3600	GOBP_SOMITE_DEVELOPMENT	0.075354	0.554245	0.379423	1.32039	446	69	Scx,Tcap,Foxc2,Dmrt2,Sfrp2,Sema3c,Wnt4,Cobl,Smad3,Tcf15,Ripply2,Sox11,Wdr19,Sfrp1,Lef1,Nle1,Ihh,Six4,Aldh1a2,Lfng,Palb2,Meox1,Psen1,Kat2a,Foxc1,Nkd1
2613	GOBP_G0_TO_G1_TRANSITION	0.0753907	0.554245	0.441266	1.37742	438	38	Ccn2,Apaf1,H2-M3,Brca1,Rad51,Ezh2,Tfdp1,Rnf2,Uxt,Cdkn2b,Chek1,E2f1
4441	GOBP_NEGATIVE_REGULATION_OF_ORGANELLE_ASSEMBLY	0.0754808	0.554266	-0.429095	-1.37892	313	37	Cav3,Dnm2,Mak,Lrrk2,Cdk5rap2,Rbm14,Yap1
3473	GOBP_REGULATION_OF_MEMBRANE_REPOLARIZATION	0.0755154	0.554266	-0.481033	-1.4247	325	25	Cav3,Kcnj2
7145	HP_JOINT_STIFFNESS	0.0756369	0.554266	0.319374	1.25819	474	153	Myh3,Col6a1,Col1a2,Glra1,Naglu,Idh1,Wfs1,Adamts2,Sgsh,Tmem43,Col12a1,Glb1,Recql4,Irf6,Limk1,Mtx2,Mybpc1,Col2a1,Pten,Ezh2,Adamtsl2,L1cam,Lmx1b,Piezo2,Zmpste24,Deaf1,Uba1,Sting1,Lmna,Slc16a2,Dym,Ercc2
5524	GOMF_DNA_BINDING_TRANSCRIPTION_ACTIVATOR_ACTIVITY	0.075654	0.554266	0.280263	1.20078	508	316	Egr2,Fos,Grhl3,Mef2c,Six2,Nr4a1,Scx,Foxd1,Dbp,Zic3,Tfcp2l1,Egr4,Satb2,Egr1,Foxc2,Ovol2,Dmrt2,Alx4,Mef2d,Maff,Fosb,Dlx5,Smad3,Nhlh1,Etv6,Neurod2,Esr1,Junb,Irf6,Sox30,Tcf15,Zscan21,Prdm2,Sox10,Mafb,Creb3l3,Nkrf,Stat5b,Smad2
9026	HP_FUNCTIONAL_ABNORMALITY_OF_THE_MIDDLE_EAR	0.0757252	0.554266	-0.262473	-1.18482	247	315	Prdm5,Zbtb20,Nrl,Fat4,Rreb1,Chd7,Sema3e,Trps1,Fgf10,Hdac8,Ednra,Ccno,Frem2,Slitrk6,Col11a2,Sgms2,Prdm16,Ttc12,Ccbe1,Zfp469,Gja1,Txnl4a,Kmt2d,Dnai1,Rp2,Gas8,Reep6,Kmt2a,Ammecr1,Edn1,Nog,Ret,Fkbp14,Spag1,Srcap,Mak,Ntng1,Rlbp1,Setd2,Twist1,Scaper,Ahi1,Dnaaf4,Cplane1,Tanc2,Dchs1,Nfix,Crebbp,Fgfr2,Zfp408,Ttc8,Nf1,Dnah5
1284	GOBP_CELL_GROWTH	0.0757475	0.554266	-0.250484	-1.16043	227	407	Cav3,Agt,Hspa1a,Nkx6-1,Nrp2,Rerg,Sema3e,Tgfb2,Akap13,Avp,Chpt1,Fbp1,S100a9,Fgf13,Cpne6,Vgll4,Cxcr4,Itga4,Crlf3,Fstl4,Wnt11,Slit3,Plce1,Erbb2,Alcam,Agtr1a,Gja1,Cd38,Cdkn1a,Dcc,Kmt2d,Sox9,Ttl,Gdf9,Aurka,Sema5a,Rb1,Cdkn1b,Tmc8,N6amt1,Cxcl12,Bcl2,Dnm2,Disc1,Edn1,Rasgrp2,Rnd2,Socs2,Epha7,Epb41l5,Dbn1,Vcl,Adra1a,Nrp1,Eif2ak4,Egfr,Epb41l3,Postn,Sh3bp4,Agtr2,Flrt3,Lamtor2,Ino80,Syt3
8802	HP_MUSCLE_FLACCIDITY	0.0757711	0.554266	0.608732	1.44739	424	12	Col1a2,Gabra3,Cacna1s,Kcne3,Col1a1,Ube3b,Inpp5k
2732	GOBP_NEGATIVE_REGULATION_OF_CELL_SIZE	0.075915	0.554266	-0.633089	-1.48573	335	10	Cav3
6591	HP_THICK_UPPER_LIP_VERMILION	0.0759523	0.554266	-0.530511	-1.45071	330	18	Col11a1,Gpc4,Ebf3,Nog,Strada
2287	GOBP_WOUND_HEALING	0.0759577	0.554266	-0.248295	-1.15402	229	415	Cav3,Dsp,P2rx5,Drd5,Dcn,Hspb1,Ppl,Rreb1,Dock11,Eppk1,Tgfb2,Prkcd,Ndnf,Gli3,Fgf10,Dgkg,Rab27a,Cxcr4,Ehd1,Pabpc4,Vav3,Erbb2,Cd109,Dock9,Ppp3ca,Timp1,Gja1,Il1a,Cdkn1a,Ano6,Ubash3b,Arhgef19,Ap3b1,Plat,Phf21a,Dgkh,Gata2,Dgkq,Pdgfra,Prkch,Dgkz,Tnfrsf12a,Edn1,Nog,Serpinf2,Hdac1,Trim72,Rcor1,Rhoc,Sparc,Rad51b,Dock1,Prkca,Vcl,Dgkk,Fap,Itpr2,Egfr,Postn,P2rx4,Dgka,Plec,Dgki
7752	HP_RECURRENT_FRACTURES	0.0760006	0.554266	0.339636	1.28406	468	116	Prok2,Myh3,Col1a2,Sema3a,Dusp6,Idh1,Tnfrsf11b,Spry4,Slc7a7,Tacr3,Sox10,P3h1,Wrap53,Col2a1,Pten,Casr,Stat3,Sqstm1,Ctsk,Tinf2,Hras,Ext2,Tert,Runx1,Ctnnd2,Snx10,Mogs,Gnas,Vcp,Pycr1,Ccdc141,Prokr2,Col1a1,Kras
9900	FAN_EMBRYONIC_CTX_BIG_GROUPS_CAJAL_RETZIUS	0.0760545	0.554266	-0.248391	-1.15448	228	417	Thsd7a,Gpr6,Zfp503,Itga11,Ppl,Stk32a,Pcsk1,Calb2,Otos,Eppk1,Tmem255b,Mab21l1,Thsd7b,St6galnac5,Ndnf,Sertm1,Emx2,Mfap2,Slc17a6,Angpt1,Gchfr,Itga4,Fstl4,Rtbdn,Shisa2,Ecel1,Pcolce2,Plod2,2310009B15Rik,Agtr1a,Rab37,Sdsl,Ebf3,Fst,Cygb,Txnl4a,Ccdc88c,Tstd1,Cdkn1a,Ubash3b,AI593442,Dmrta2,Ndufa1,Ccdc85a,Tspan33,Pard3,Fbln2,Fam118a,Ccdc13,Cbln1,Reln,Col18a1,Gpr37,Ndufa11,Nqo1,Gabrg1,Uqcr11,Ppargc1a,Egflam…
2975	GOBP_PARASYMPATHETIC_NERVOUS_SYSTEM_DEVELOPMENT	0.0761277	0.554266	0.608031	1.44573	426	12	Egr2,Sema3a
5345	GOCC_PIGMENT_GRANULE	0.0761471	0.554266	0.350845	1.29879	467	99	Dct,Th,Pmel,Slc1a5,Sytl1,Prdx1,Anxa6,Pdia4,Tyr,Atp6v1b2,Slc1a4,Ctns,Ctsb,Slc45a2,Slc3a2,Ankrd27,Anxa2,Capg,Myrip,Slc2a1,Stom,Ywhae,Atp1a1,Ywhab,Rab5c,Itgb3,Gpnmb,Atp1b3,Atp6v0a1,Rab5b,Itgb1
604	GOBP_GLUCOCORTICOID_BIOSYNTHETIC_PROCESS	0.0761795	0.554266	-0.584626	-1.46574	330	13	Hsd11b1,Cacna1h,Dgkq,Rest,Bmp5,H6pd
8591	HP_APLASIA_HYPOPLASIA_OF_THE_SACRUM	0.0763059	0.554804	0.607857	1.44532	427	12	Ccl12,Zic3
8817	HP_SKIN_TAGS	0.0764128	0.555112	-0.358666	-1.31108	310	69	Chd7,Sema3e,Gpc4,Gpc3,Ednra,Fgfr1,Txnl4a,Kmt2d,Sema5a,Edn1,Arid1b,Dact1,Hnrnpu,Sall1,Fgfr2,Med12,B3glct
1204	GOBP_DOPAMINE_SECRETION	0.0764531	0.555112	0.47638	1.39681	437	29	Syt6,Syt10,Htr2a,Syt15,Syt4,Chrna4,Syt12,Rab3a,Pink1,Syt2
8786	HP_HYPEREXTENSIBILITY_OF_THE_KNEE	0.0765172	0.555195	0.496629	1.40618	434	25	Cdt1,Col1a2,Col5a1,Pten,Hras,Kras,Fgd1,Cant1,Ctdp1,Ap4m1,Ski
10104	Birt_Hagenauer_2020_BredLowRespondersToNovelty_Upregulated_HC	0.0765818	0.555283	0.358614	1.30416	465	89	Slc4a11,Scube2,Dnaaf3,Dbp,Bmp4,Adamts14,C1qc,Slc11a1,Rnasel,Fxyd7,C1qa,Medag,Tmem176a,Tnnt1,Tmem59l,Fbxo31,Ghdc,Psmg3,Pld4,Tubg1,Sipa1,Trappc12,Rab3il1,Mvb12b,Abhd10,Rabif
9901	FAN_EMBRYONIC_CTX_BIG_GROUPS_BRAIN_ENDOTHELIAL	0.0768099	0.555959	0.277842	1.19755	521	336	Col6a1,Col1a2,Bhlhe40,Anxa1,Apcdd1,Ramp2,Bgn,Dusp6,Ccdc3,Igfbp7,Wfs1,Rapgef4,Tgfb1i1,Pmp22,Ly6e,Qpct,Slc7a5,Vwf,S100a10,Pecam1,Pcolce,Igfbp4,Serping1,Samm50,Col3a1,Cnn2,Slc38a3,Slc6a12,Tmem204,Myl9,Clic1,Id3,Dipk2b,Abcb1a,Abcg2,Myo1c,Kdr,Cdc42ep1,Cd248,Ablim1,Vim,Gper1,S1pr3,Tagln2,Myl12b,Mcam,Myct1,Eva1b,Slc40a1,Mfsd2a,Procr,Clec14a,Cavin1,Fstl1,Stat1,Plxdc1,Slc39a8,Slc3a2,Rnase1,Plxnd1,Stra6,Gm…
7740	HP_SYSTEMIC_LUPUS_ERYTHEMATOSUS	0.0768557	0.555959	0.492379	1.40944	438	26	Stat4,C1qc,Fcgr3,Serping1,C1qa,Dnase1,Spp1,Fcgr2b,Rasgrp1,C1qb,Smpd1,Sema6b
8102	HP_DECREASED_SKULL_OSSIFICATION	0.0769231	0.555959	0.465647	1.38483	441	31	Col1a2,Fam111a,Alx4,P3h1,Col2a1,Tbce,Zmpste24,Ext2,Lmna
9903	FAN_EMBRYONIC_CTX_BIG_GROUPS_GLIAL	0.0769635	0.555959	-0.313481	-1.25327	292	119	Fabp7,Rcn1,Slitrk2,Sox2,Hopx,Timp1,Rfx4,Myo6,Fibin,Lypd1,Cxcl14,Etv1,Cnn3,Hapln1,Ptprz1,Dbi,Rhoc,Bcan,Pttg1ip,Add3,Ednrb,Mdk,Nova1,Sema6a,Ptn,Plpp3,Ndrg2,Nkain4,S100a16,Wscd1,Tspan6
455	GOBP_REGULATION_OF_NUCLEOTIDE_METABOLIC_PROCESS	0.0770225	0.555959	-0.329324	-1.2755	297	98	Zbtb20,Gapdhs,Fbp1,Hpca,Ak4,Slc4a4,Esrrb,Nup93,Gck,Pdp2,Pfkfb4,Atpsckmt,Nos1,Ddit4,Ppargc1a
10034	DESCARTES_MAIN_FETAL_VASCULAR_ENDOTHELIAL_CELLS	0.0770345	0.555959	0.246948	1.13967	584	808	Meltf,Col1a2,Slco5a1,Foxd1,Trpm6,Bhlhe40,Lmod3,Plek2,Anxa1,Rgs6,Sema3a,Apcdd1,Ramp2,Ccn2,Bgn,Proser2,Dusp6,Calhm2,Socs3,Cpne5,Tmem125,Ccdc3,Foxc2,C130074G19Rik,Prss12,Stard8,F2rl3,Srpx2,Adm,Osmr,Vipr1,Alx4,Kank4,Igfbp7,Tmem37,Wfs1,Plin4,Acta2,Vip,Sh3tc2,Cox4i2,Tgfb1i1,Serpine1,Jph2,Ackr1,Qpct,Trp53i11,Slc7a5,Vwf,Fgf12,Afap1l1,Cfap206,Sema3g,S100a10,Kif26a,Epha2,Pcolce,Gpr146,Dusp5,Cdh13,Igfbp4,De…
7972	HP_VERTEBRAL_SEGMENTATION_DEFECT	0.0770428	0.555959	-0.325925	-1.27341	296	104	Dlk1,Chd7,Sema3e,Gpc4,Gpc3,Gli3,Chrna1,Sox2,Frem2,Fgfr1,Dcc,Kmt2d,Nog,Fuz,Jag1,Tbx6,Fgfr2,B3glct,Wnt5a,Bmper
4973	GOCC_VACUOLAR_LUMEN	0.0771196	0.556134	0.325256	1.26418	482	139	Lyz1,Bgn,Naglu,Prtn3,Serpina3n,Retn,Sgsh,Hyal1,Lgmn,Glb1,Arg1,Dapk2,Grn,Prss57,Ctss,Sdc1,Tubb4b,Serpina3c,Stk11ip,Tubb5,Gdi2,Psmd1,Plbd2,Ctsb,Chid1,Fabp5,Gla,Cpped1,Ctsl,Ctsk,Cubn,Anxa2
4196	GOBP_SPONTANEOUS_SYNAPTIC_TRANSMISSION	0.0771986	0.556325	0.617224	1.43921	430	11	Doc2a,Cbln2,Rims2,Ager,Stx1b,Itgb1,Nsg1
10284	JOHNSTONE_PARVB_TARGETS_1_DN	0.0772749	0.556495	-0.389755	-1.3373	320	50	Hspa1a,Phactr2,Ppp3ca,Etv1,Fat1,Uvssa,Limch1,Ptn,Dse,Lifr,Dnajb14,Bicc1,Gpx8,Stc1,Rbms1,Tmem106b,Ube2k,Mctp1
2665	GOBP_POSITIVE_REGULATION_OF_CELL_DIFFERENTIATION	0.0773362	0.556558	0.251614	1.14993	575	692	Dct,Egr2,Fos,Trib1,Dkkl1,Chodl,Mef2c,Ccn4,Lmod3,Tox,Nfkbid,Tiam2,Bmp4,Anxa1,Sash3,Rab7b,Ramp2,Ccn2,Socs3,Ccdc3,Ovol2,Htr2a,Adm,Pcp4,Islr2,Wif1,Sfrp2,Olfm2,Sh3gl3,Wnt4,Insm1,Vwc2l,Tgfb1,Tgfb1i1,Il12rb1,Camk1,Serpine1,Smad3,Loxl2,Rara,Sox8,Sin3a,Tnf,Cd86,Map3k13,Tyrobp,Neurod2,Il1rapl1,Ptch2,S100a10,Brinp2,Hsf4,Junb,Ptprc,Tspo,Boc,Pparg,Sox10,Limk1,Stat5b,Smad2,H2-M3,Mapk12,Sult2b1,Clic1,Csnk1e,Nud…
4242	GOBP_REGULATION_OF_CARDIAC_MUSCLE_CELL_MEMBRANE_REPOLARIZATION	0.0775585	0.557295	-0.528492	-1.44519	337	18	Cav3
6666	HP_SMALL_EARLOBE	0.0775802	0.557295	-0.510459	-1.43167	335	20	Rreb1,Ebf3,Kat6a,Kctd1
3602	GOBP_CHAPERONE_MEDIATED_PROTEIN_FOLDING	0.0775967	0.557295	-0.38064	-1.32614	318	54	Hspa1a,Hspb1,Dnajb1,Cd74,Sdf2l1,Chordc1
8303	HP_ABNORMAL_FINGER_FLEXION_CREASES	0.0777322	0.557889	0.606183	1.44134	435	12	Myh3,Col1a2,Lmx1b,Piezo2,Ihh
185	GOBP_REGULATION_OF_HEART_RATE	0.0778084	0.558057	-0.344311	-1.28709	310	79	Cav3,Dsp,Bves,Kcnj2,Drd2,Kcnj5,Rnls,Edn1,Scn3b,Slc8a1,Kcnj3,Adra1a,Agtr2
5317	GOCC_NEURON_PROJECTION_TERMINUS	0.0779661	0.55881	0.337278	1.28131	482	119	Slc18a3,Ntsr1,Grin1,Th,Pdyn,Glra1,Prss12,Vamp2,Scgn,Btbd8,Cck,Slc8a2,Kcna6,Prkcb,Unc13b,Flrt1,Adcyap1,Dlg4,Syt4,Npff,Gper1,Ror1,Tpbg,Atcay,Bsn,Casr,Oprd1,Ntrk2,Rab3a
8055	HP_EUNUCHOID_HABITUS	0.0780643	0.559135	0.568987	1.43324	441	15	Prok2,Tac2,Dusp6,Spry4,Tacr3,Esr2,Tubb4a
9543	HP_NEUROINFLAMMATION	0.0782733	0.560253	0.616455	1.43741	436	11	Stat4,Il12a,Tlr4,Nlrp3,Erap1,Polg
10174	Park_2011_Coexpression_Hippocampus_Mouse_sienna3	0.0783732	0.560388	0.474902	1.39248	448	29	Rprm,Rgs6,Trh,Cartpt,Smoc1,Tmem91,Tac1,Cdh13,Glra2
7675	HP_ABNORMAL_STOMACH_MORPHOLOGY	0.0783982	0.560388	-0.275436	-1.20115	277	224	Fat4,Dlk1,Ryr1,Prkcd,Kit,Arhgef6,Hdac8,Prdm16,Tprkb,Tnxb,Ermard,Ccbe1,Serpinh1,Fas,Itgb4,Blm,Dcc,Upf3b,Aurka,Mgmt,Ctla4,Pdgfra,Kmt2a,Dnm2,Arid1b,Col18a1,Mitf,Axin2,Pex12,Agtr2,Plec,Zeb2,Cisd2,Pak3,Pdgfrl,Fgfr2,Lrba,Lama3,Med12,Bmpr1a
7876	HP_HYPERLIPIDEMIA	0.0785124	0.560826	0.362176	1.30515	474	84	Fos,Mc4r,Rspo1,Nphs2,Pygl,Tmem43,Slc7a7,Ldlrap1,Pparg,Pnpla2,Mtx2,Agpat2,Cavin1,Gla,Zmpste24,Deaf1,Cfh,Havcr2,Bscl2,Lmna,Adcy3,Smpd1,Akt2,Slc25a13,Mcfd2,Pigt
775	GOBP_JNK_CASCADE	0.0788474	0.562154	0.313895	1.24766	497	163	Trib1,Per1,Sema3a,Ccn2,Ccr7,Sfrp2,Wnt16,Tnf,Map3k13,Stradb,Map4k1,Gadd45a,Tlr9,Tlr4,Dusp9,Mdfic,Fzd7,Rap2a,Sh3rf3,Hdac3,Casr,Fcgr2b,Rasgrp1,Mul1,Mapk10,Sfrp1,Il1b,Rapgef1,Mapk8,Hras,Pink1,Map3k20,Ube2n,Cops5,Ankrd6,Map4k2,Rb1cc1,Ulk4,Ager,Traf5,Pdcd4,Cdc42ep5,Pycard,Tnfrsf19,Mapk8ip1,Akt1,Wnt7b,Ern2,Map3k11
4112	GOBP_REGULATION_OF_PLASMA_LIPOPROTEIN_PARTICLE_LEVELS	0.0789345	0.562154	-0.357933	-1.30606	322	68	Agt,Lpl,Ehd1,Lcat,Abca1,Agtr1a,Gpld1,Bmp1
3134	GOBP_REGULATION_OF_T_CELL_ACTIVATION	0.0789434	0.562154	0.291209	1.21695	516	250	Cd1d1,Fancd2,Ccl12,Dpp4,Tox,Nfkbid,Lag3,Bmp4,Anxa1,Sash3,Tnfsf13b,Ccr7,Lgals9,Il12a,Il12rb1,Prkcq,Rara,Tnfrsf13c,Cd86,Dlg1,Arg1,Coro1a,Ptprc,Prdm1,Stat5b,H2-M3,Thy1,Pla2g2d,Ndfip1,Glmn,Casp3,Vtcn1,Nlrp3,Map3k8,Il4ra,Fadd,Pik3r6,Selenok,Prkcz,Fcgr2b,Socs1,Sos1,Ceacam2,Scrib,Il1b,Lgals7,Pla2g2f,Lef1,Gpam,Havcr2
8154	HP_WIDELY_PATENT_FONTANELLES_AND_SUTURES	0.0789595	0.562154	-0.571367	-1.46443	342	14	Agt,Agtr1a,Cyp2r1
2839	GOBP_PROTOPORPHYRINOGEN_IX_METABOLIC_PROCESS	0.0789898	0.562154	0.615883	1.43608	440	11	Alas2,Alas1,Cpox
9472	HP_COMPENSATORY_HEAD_POSTURE	0.0790171	0.562154	0.590979	1.43582	446	13	Cacna2d4,Gpr179,Sag,Pde6b,Gnat1,Kif21a,Cacna1f,Trpm1,Rho,Slc24a1
7035	HP_XANTHELASMA	0.0791715	0.562873	-0.582153	-1.45954	343	13	Lpl,Ghr
2657	GOBP_LOCOMOTOR_RHYTHM	0.0793707	0.56391	0.590661	1.43505	448	13	Ciart,Egr1,Naglu,Pten,Usp2
5649	GOMF_TUMOR_NECROSIS_FACTOR_ACTIVATED_RECEPTOR_ACTIVITY	0.07953	0.564308	-0.629121	-1.47642	351	10	Tnfrsf18,Fas
5326	GOCC_CHITOSOME	0.0795334	0.564308	0.5786	1.431	449	14	Dct,Th,Tyr,Slc45a2
5430	GOCC_PLASMA_MEMBRANE_PROTEIN_COMPLEX	0.0795883	0.56432	-0.243034	-1.14458	231	478	Cav3,Shisa6,Csf2rb2,Zap70,Itga11,Chrnb3,Gng7,Chrna7,Ryr1,Kcnq5,Itga8,Kcng1,Chrna1,Htr3a,Apbb1ip,Grik4,Kcnj2,Grin2a,Gria1,Cacng6,Cd74,Itga4,Cacna1h,Cacna1e,Catsperg1,Erbb2,Shank1,Grik2,Kcnj5,Gng11,Alcam,Kcnv1,Itgbl1,Fas,Gja1,Scn9a,Itgb4,Acvr2a,Cdh20,Hjv,Dpp6,Gng8,Cachd1,Evc,Grin2c,H2-Ab1,Grin2d,Ret,Lin7c,Cacng4,Scn3b,Cdh8,Cdh22,Abcd4,Nos1,H2-Aa,Lime1,Traf1,Kcna4,Scn3a,Kcnj3,Tlr6,Prkca,Cacna2d3,Kcn…
5456	GOCC_SYNAPTONEMAL_STRUCTURE	0.0796569	0.564333	0.490455	1.40393	454	26	Kash5,4930447C04Rik,Incenp,Syce1l,Brca1,Rad51
3609	GOBP_3_UTR_MEDIATED_MRNA_DESTABILIZATION	0.0796968	0.564333	-0.536494	-1.44381	346	17	Zc3h12d,Zc3h12a,Mov10,Tardbp,Trim71,Plekhn1
7754	HP_GENERALIZED_JOINT_LAXITY	0.0799586	0.565416	0.44988	1.36666	463	34	Prok2,Tac2,Satb2,Dusp6,Spry4,Tacr3,Col5a1,Col2a1
9141	HP_T_CELL_LYMPHOMA	0.0799819	0.565416	-0.628772	-1.4756	353	10	Prkcd,Fas,Ctla4
4169	GOBP_DETECTION_OF_EXTERNAL_BIOTIC_STIMULUS	0.0800283	0.565416	0.54999	1.4248	451	17	Cd1d1,Naip2,Tlr1,Pglyrp1,Tlr4,Nlrc4
5053	GOCC_VACUOLAR_PROTON_TRANSPORTING_V_TYPE_ATPASE_COMPLEX	0.0800636	0.565416	0.578018	1.42956	452	14	Atp6v1h,Atp6v1c2,Atp6v1c1,Tmem199,Atp6v0a1,Tcirg1,Atp6v0a4,Atp6v1g2,Ccdc115,Atp6v0d1
7269	HP_ABNORMAL_LEFT_VENTRICLE_MORPHOLOGY	0.080142	0.565419	-0.338036	-1.28258	315	87	Cav3,Ryr1,Actn2,Ttn,Prdm16,Nexn,Kcnj5,Abca1,Fgfr1,Svil
5581	GOMF_CYCLIC_NUCLEOTIDE_PHOSPHODIESTERASE_ACTIVITY	0.0802064	0.565419	-0.491721	-1.42444	341	23	Pde7b,Pde10a,Pde11a,Pde9a,Pde5a,Pde1c
8220	HP_ABNORMALITY_OF_THE_SYNOVIA	0.0802244	0.565419	0.286248	1.20844	528	277	Myh3,Fancd2,Col6a1,Slc18a3,Col1a2,Lmod3,Myh8,Glra1,Bgn,Fancf,Acta1,Adamts2,Smoc1,Smad3,Hyal1,Disp1,Col12a1,Dnajc21,Glb1,Recql4,Col3a1,Col13a1,Slx4,Tbx4,Brca1,Aldh18a1,Gemin4,Rad51,Col5a1,Ifih1,Col2a1,Pten,Telo2,Hk1,Extl3,Polr1a,Exosc3,Itga7,Nodal,Piezo2,Zmpste24,Syt2,Map3k20,Lmna,Ywhae,Colec11,Pomt1,Zic2,Dym,F8,Fkrp,Col9a3,Slc5a7,Trappc12,Pycr1,Ube2t,Col1a1,Col5a2,Foxh1,Six3,Arnt2,Ube3b,Inpp5k,Lr…
1409	GOBP_B_CELL_MEDIATED_IMMUNITY	0.0803763	0.566112	0.358318	1.29773	486	87	Bcl3,C1qc,Tgfb1,Tnf,Serping1,Fcer1g,Ptprc,C1qa,H2-M3,Cd226,Ndfip1,Il4ra,Rnf8,Fcgr2b,Exosc3,C1qb,Lta,Rnf168,Cr2,Msh2,Irf7,Masp2,C8g,Ercc1,Nbn
3143	GOBP_NERVOUS_SYSTEM_PROCESS	0.0806366	0.567317	0.248343	1.14268	607	771	Egr2,Prok2,Fos,Galr3,Rpe65,Ccl12,Mef2c,Cacna2d4,Tbr1,Arc,Ntsr1,Cnga4,Grin1,Th,Pdyn,Gabrr2,Glra1,Cyp1b1,Rgs9bp,Rdh5,Gjb2,Spx,Syt10,Htr2a,Aldh1a3,Cartpt,Atp8a1,Nptx1,Wfs1,Ace2,Insyn2a,Rtl4,Vip,Cacng3,Ntf5,Pcare,Stx1a,Ppef2,Cacna1g,Tnf,Lgmn,Cdh3,Crybb1,Fgf12,Bloc1s4,Neurod2,Bche,Prkar1b,Asic3,Tac1,Hsf4,Cryba2,Glra2,Cck,Slc8a2,Tafa4,Tcf15,Tshz3,Plk2,Unc13b,Ghsr,Dll4,Sox10,Mpp2,Hpn,Fkbp1b,Tub,Spry2,F2…
10194	MARTORIATI_MDM4_TARGETS_NEUROEPITHELIUM_DN	0.0806709	0.567317	-0.302689	-1.24123	302	142	Csf2rb2,Bhlhe22,Fabp7,Gsx1,Gfra1,Rem2,Slc17a6,Acss1,Aldh1a1,Ascl1,Dmrta2,Megf9,Rhbdl3,Hdac9,Dach1,Pdgfra,Cacng4,Rnd2,Ly86,Rapgef5
4084	GOBP_REGULATION_OF_BROWN_FAT_CELL_DIFFERENTIATION	0.0807082	0.567317	-0.516319	-1.42588	350	19	Pim1,Rreb1,Hnrnpu,Dusp10,Mtor,Napepld
7193	HP_ANTERIORLY_PLACED_ANUS	0.0808226	0.567401	-0.398019	-1.34278	337	46	Fat4,Pigw,Frem1,Pigv,C2cd3,Gas1,Dact1,Cdon,Sall1,Dchs1,Fgfr2,Med12,B3glct,Cdk8,Ddx6,Tgif1
4701	GOBP_REGULATION_OF_CARDIOCYTE_DIFFERENTIATION	0.0808274	0.567401	0.511427	1.41382	464	22	Mef2c,Bmp4,Tgfb1,Prickle1,Fzd7,Gper1
5461	GOCC_INTRINSIC_COMPONENT_OF_SYNAPTIC_MEMBRANE	0.0809001	0.567534	-0.30788	-1.24053	301	128	Shisa6,Nrp2,Gpc4,Nectin3,Chrna1,Htr3a,Grik4,Htr1b,Slitrk2,Grin2a,Drd2,Gria1,Gabra5,Dcc,Ntng2,Cacng4,Ntng1,Slc8a1,Epha7,Neto1,Kcnj3,Plppr4,Adra1a,Pcdh8,Flrt3,Slitrk3,Ptprs,Atp2b1,Lrrc4,P2rx3,Cnih2
8149	HP_LAMBDOIDAL_CRANIOSYNOSTOSIS	0.0809601	0.567542	0.614166	1.43207	451	11	Bmp4,Recql4,Zic1,Por
5052	GOCC_PROTON_TRANSPORTING_TWO_SECTOR_ATPASE_COMPLEX	0.0810387	0.567542	0.504264	1.40686	464	23	Atp6v1h,Atp6v1b2,Atp6v1c2,Atp6v1c1,Tmem199,Atp6v0a1,Atp6ap1,Ppif,Tcirg1,Atp6v0a4,Atp6v1g2,Ccdc115,Atp6v0d1,Atp6v0b,Atp6v1a,Atp6ap2
9204	HP_NON_HODGKIN_LYMPHOMA	0.081062	0.567542	-0.447096	-1.38792	344	31	Prkcd,Kit,Fas,Magt1,Ctla4,Ccnd1,Myc
3785	GOBP_REGULATION_OF_PHOSPHOLIPID_BIOSYNTHETIC_PROCESS	0.0816941	0.571589	0.556594	1.4211	460	16	Htr2a,Idh1,Chp1,Fabp3,Pdgfb
806	GOBP_SENSORY_ORGAN_DEVELOPMENT	0.0817631	0.571693	-0.244847	-1.14444	242	444	Prox1,Klf4,Nrl,Col11a1,Fat4,Chd7,Mab21l1,Nectin3,Tgfb2,Rarb,Gli3,Kit,Mycl,Rcn1,Fgf10,Triobp,Cryga,Sipa1l3,Ush1g,Birc7,Mfap2,Slc17a6,Hpca,Drd2,Sox2,Krt12,Frem2,Slitrk6,Cebpa,Ascl1,Gabra5,Esrrb,Mfap5,Calb1,Tfap2b,Myo6,Cxcl14,Sox9,Gng8,Ascl2,Col4a1,Rdh10,Gata2,Pdgfra,Atp8b1,Bcl2,Edn1,Nog,Ret,Pbx3,Hdac1,Dvl2,Tbc1d32,Sobp,Jag2,Mitf,Sparc,Jag1,Trip11,Plppr4,Twist1,Nrp1,Tspan12,Egfr,Ahi1,Bcl11b,Cdon,Slc…
2985	GOBP_LYMPH_NODE_DEVELOPMENT	0.081831	0.57179	0.576685	1.42626	462	14	Tox,Tgfb1,Cd248,Fadd,Lta,Il15,Rc3h2
3506	GOBP_ATRIAL_SEPTUM_MORPHOGENESIS	0.081919	0.571903	-0.612637	-1.48	361	11	Tgfb2,Sox4,Smo
5030	GOCC_CELL_SURFACE	0.081974	0.571903	0.256054	1.15616	597	590	Fgfbp1,Cd1d1,Sulf1,Meltf,Cd163,Scube2,Kcnh5,Dpp4,Ackr2,Plg,Lag3,Ntsr1,Anxa1,Kcna5,Grin1,Ramp2,Glra1,Bgn,Cd22,Ccr7,Srpx2,Osmr,Islr2,Itgb2,Wif1,Plaur,Cxcr3,Ace2,Wnt4,Cntfr,Tgfb1,Rtn4r,Il12rb1,Ackr3,Il2rb,Rara,Tnfrsf13c,Tnf,Cd86,Slc7a5,Tyrobp,Il1rapl1,Epha2,Cdh13,Upk1a,Slc9a3,Pdgfc,Fcer1g,Ptprc,Ghsr,Cd44,Hpn,Itgb7,Sdc1,H2-M3,F2r,Thy1,Igsf21,Cd200,Cd226,Pdia4,Tlr4,Abcb1a,Apoh,Abcg2,Vtcn1,Csf3r,Msln,S…
9972	ZHONG_PFC_C1_ASTROCYTE	0.0820093	0.571903	-0.499927	-1.41461	350	21	Agt,Etv1,Add3
2351	GOBP_INNER_EAR_MORPHOGENESIS	0.0820639	0.571906	-0.355743	-1.30039	333	69	Prox1,Col11a1,Chd7,Fgf10,Triobp,Ush1g,Slitrk6,Myo6,Sox9,Gata2,Dvl2,Sobp
5372	GOCC_PRESPLICEOSOME	0.0821762	0.572309	-0.598309	-1.47428	360	12	Snrnp70,Luc7l2,Luc7l3,Prpf40a,Luc7l
7371	HP_HYPOPLASTIC_HEART	0.0823777	0.572309	-0.455909	-1.39525	351	29	Chrna1,Mctp2,Gja1,Arhgap31,Mkks,B3glct,Notch1,Cdk8,Fli1,Nr2f2,Spop,Stag2,Zfp148,Pah
2309	GOBP_HEME_METABOLIC_PROCESS	0.0823879	0.572309	0.4721	1.38426	471	29	Alas2,Tspo,Blvrb,Blvra,Alas1,Cpox,Hmox1,Nfe2l1,Slc25a39,Hmbs,Hmox2,Tmem14c,Bdh2
624	GOBP_SODIUM_ION_TRANSPORT	0.0824856	0.572309	-0.283707	-1.21126	299	191	Cav3,Slc9a4,Scnn1a,Slc24a5,Nkain3,Slc5a3,Slc24a3,Slc17a6,Fgf13,Drd2,Asic4,Cacna1h,Slc4a4,Scn9a,Ano6,Slc22a4,Dnm2,Scn3b,Nos1,Slc8a1,Neto1,Scn3a,Slc9a2,P2rx4,Slc4a5
6050	GOMF_CHEMOKINE_BINDING	0.0824978	0.572309	0.493138	1.3963	468	25	Plp2,Ackr2,Ccr7,Cxcr3,Ackr3,Ackr1
8757	HP_APLASIA_HYPOPLASIA_OF_THE_UVULA	0.0824978	0.572309	0.493399	1.39703	468	25	Fancd2,Fancf,Slx4,Brca1,Rad51
1000	GOBP_RESPONSE_TO_HORMONE	0.0825003	0.572309	0.249623	1.14375	618	714	Egr2,Fos,Rpe65,Mef2c,Nr4a1,Dusp1,Stat4,Nr1d1,Per1,Bmp4,Anxa1,Sost,Th,Ramp2,Ccn2,Egr1,Trh,Socs3,Gjb2,Foxc2,Cited4,Idh1,Fhl2,Ccr7,Tnfrsf11b,Adm,Vamp2,Fosb,Igfbp7,Cited1,Acta1,Retn,Trim63,Tgfb1,Prkcq,Rara,Tnf,Prkaa2,Esr1,Bche,Prkar1b,Atp6v1h,Tac1,Bcas3,Glb1,Lancl2,Arg1,Sox30,Prkcb,Tspo,Ctss,Pparg,Ghsr,Ucp2,Sox10,Slc5a5,Gal,Rangap1,Hpn,Rxfp1,Sdc1,Tub,Stat5b,Nr1d2,Slc25a33,Adcyap1,Adcy7,Crhr1,Esrrg,Br…
5771	GOMF_PHOSPHATIDATE_PHOSPHATASE_ACTIVITY	0.0826315	0.572843	-0.598076	-1.4737	362	12	Lpin3,Plppr1,Plppr4,Plpp3,Plppr5
4334	GOBP_REGULATION_OF_CALCIUM_ION_TRANSMEMBRANE_TRANSPORTER_ACTIVITY	0.0828228	0.57379	-0.362288	-1.30974	337	65	Cav3,Stac,Hpca,Drd2,Gem,Gstm7,Trdn,Nos1,Thada,Stim2,Pkd2,Fmr1,Jph4,Hspa2,Casq1
882	GOBP_RNA_SPLICING	0.0828765	0.57379	-0.251603	-1.15876	256	380	Lgals3,Hspa1a,Rbm12b1,Rbm15,Rbm3,Gcfc2,Ybx1,Prpf38b,Khdrbs2,Snrnp70,Sfpq,Txnl4a,Pabpn1,Rbm12b2,Mettl4,Lsm5,Upf3b,Luc7l2,Luc7l3,Rbm4b,Prx,Pnn,Hnrnpm,Rest,Ppargc1a,Tia1,Hnrnpu,Tardbp,Mettl16,Srsf11,Gtf2f2,Rbm41,Ddx17,Dhx16,Sf3b5,Snrnp48,Tra2a,Nova1,Rbmx,Akap8l,Tsen15,Fmr1,Srsf10,Ccar1,Prpf40a,Trpt1,Khdc4,Scaf11,Snrpd3,Luc7l,Dcps,Hnrnpa2b1,Zc3h10,Mphosph10,Spen,Hnrnpa0,Clk4,AI597479,Polr2a,Fxr1,Sap1…
4718	GOBP_POSITIVE_REGULATION_OF_MACROPHAGE_MIGRATION	0.0829648	0.574025	0.532802	1.41859	468	19	C3ar1,C5ar1,Csf1r,Cmklr1,Ptk2,Cx3cl1,Csf1,Thbs1,Cx3cr1,Trem2,P2ry12
10251	LEIN_OLIGODENDROCYTE_MARKERS	0.0830403	0.574162	0.37045	1.29981	495	72	Plekhg3,Pacs2,Mobp,Sox10,S1pr5,Tmem88b,Slc48a1,Mcam,Fabp5,Omg,Tppp3,Gjb1,Serpinb1a,Septin4,Aatk,Mog,Myrf,Cntn2,Ttyh2,Mal,Tmem63a,Eef2,Hcn2,Apod,Anln,Tspan2,Opalin,Ptgds
3880	GOBP_RESPONSE_TO_BMP	0.0830932	0.574162	0.321527	1.25312	518	142	Sulf1,Scx,Foxd1,Bmp4,Sost,Egr1,Chrdl1,Bmp8a,Sfrp2,Vwc2l,Hes5,Tgfb1,Dlx5,Smad3,Amhr2,Smurf1,Pparg,Smad2,Tmprss6,Lemd2,Sox11,Col2a1,Itga3,Grem2,Fstl1,Nodal,Sfrp1,Lef1,Bmp7,Acvrl1,Bmp6,Cdh5,Smad1,Eng,Cer1,Lefty1,Fstl3,Zfp128,Ccn1,Lefty2,Tgfb3
8722	HP_ABNORMALITY_OF_SECONDARY_SEXUAL_HAIR	0.0832138	0.574461	-0.396932	-1.33911	347	46	Zbtb20,Fat4,Sema3e,Ccbe1,Bmp15,Itgb4,Sox9,Otx2,Ar,Dhx37
5401	GOCC_MITOTIC_SPINDLE_POLE	0.083254	0.574461	-0.439731	-1.37693	349	33	Stag1,Aurka,Numa1,Plk1,Mapkbp1,Tnks,Cntrl,Katna1,Map10,Cdk5rap2
8986	HP_MICROTIA_THIRD_DEGREE	0.0833931	0.574461	0.628823	1.42972	464	10	Cdt1,Gmnn
7071	HP_ABNORMAL_FINGERNAIL_MORPHOLOGY	0.0833999	0.574461	-0.297076	-1.22926	312	151	Gpr101,Slco2a1,Zbtb20,Col11a1,Sox4,Col11a2,Pign,Gja1,Scn9a,Itgb4,Mplkip,Evc,Arid1b,Srcap,Col7a1,Arhgap31,Plagl1,Plec,Huwe1,Slc35d1,Wnt5a,Kctd1,Bmper,Notch1,Notch2,Lbr,Pitx1,Dock6,Il17rc,Nxn,Nsd1
8460	HP_HYPERREFLEXIA_IN_UPPER_LIMBS	0.0834365	0.574461	0.587752	1.42798	471	13	Aldh18a1,Sdhaf1,Capn1,Reep1,Sdhb,Erlin2,Rtn2
3285	GOBP_REGULATION_OF_MEIOTIC_CELL_CYCLE	0.0834621	0.574461	0.435762	1.36023	485	38	Dusp1,Wnt4,Fzr1,Rad51ap1,Nppc,Fbxo5,Cdc25b,Piwil2,Fbxo43,Gpr3,Calr,Prkacb
9002	HP_ABNORMALITY_OF_UPPER_LIP_VERMILLION	0.0835373	0.574604	-0.259829	-1.17442	272	317	Col11a1,Fat4,Dlk1,Gpc4,Pigw,Ryr1,Magel2,Trps1,Arhgef6,Kcnj2,Hdac8,Agl,Mctp2,Pign,Mid1,Rnf135,Ebf3,Nexmif,Fgfr1,Pigv,Ap3b1,Upf3b,Zswim6,Kmt2a,Ammecr1,Nog,Arid1b,Kat6a,Las1l,Gas1,Hnrnpu,Pigg,Bcl11b,Kif15,Agtr2,Cdon,Pak3,Strada,Nfia,Kcnma1,Dchs1,Tbck,Crebbp,Huwe1,Med12,B3glct,Adsl,Ncapd3,Pycr2,Wnt5a,Mtor,Dse,Adgrg6,Dcps,Cit,Gad1,Cdk5rap2,Dis3l2,Cacna1c,Ophn1,Ptrh2,Tgif1,Nxn,Gatad2b,Pmm2,Phc1,Kcnk9,G…
1578	GOBP_REGULATION_OF_BMP_SIGNALING_PATHWAY	0.0837635	0.575786	0.36429	1.29681	502	79	Sulf1,Foxd1,Bmp4,Sost,Chrdl1,Sfrp2,Vwc2l,Hes5,Smurf1,Pparg,Smad2,Tmprss6,Lemd2,Sox11,Itga3,Grem2,Fstl1,Sfrp1,Acvrl1,Cdh5,Eng,Cer1,Fstl3
3516	GOBP_MAMMARY_GLAND_MORPHOGENESIS	0.0838942	0.576014	-0.424111	-1.3629	348	37	Cav3,Sostdc1,Gli3,Fgf10
4744	GOBP_PROTEIN_LOCALIZATION_TO_CELL_PERIPHERY	0.0839056	0.576014	-0.263388	-1.18144	280	293	Cav3,Shisa6,Stac,Lgals3,Pram1,Gpc4,Pigw,Nkd2,Nectin3,Epha3,Actn2,Arhgef16,Fgf13,Grin2a,Ehd1,Zdhhc23,Rab40b,Krt18,Rapgef6,Dpp6,Tspan33,Grin2c,Prkch,Dennd4c,Lin7c,Cacng4,Scn3b,Ar,Epb41,Numa1,Ank1,Plk1,Egfr,Pkdcc,Epb41l3
9743	HP_GANGRENE	0.0839629	0.576033	0.443988	1.35888	488	35	Stat4,Prtn3,Il12a,Rara,Stat5b,Sult2b1,Tlr4,Bcor,Nipal4,Stat3,Erap1,Irf2bp2
1652	GOBP_REGULATION_OF_MICROTUBULE_POLYMERIZATION	0.0843142	0.578062	-0.393603	-1.33369	350	47	Cav3,Hspa1a
9958	ZHONG_PFC_C9_ORG_OTHER	0.0843703	0.578062	-0.347625	-1.2846	338	74	Lgals3,Col11a1,Fabp7,Moxd1,Cxcr4,Sat1,Hopx,Enho,Myorg,Ptprz1,Dbi,Sparc,Bcan
2410	GOBP_NEGATIVE_REGULATION_OF_MACROPHAGE_ACTIVATION	0.0844225	0.578062	0.563715	1.41996	477	15	Nr1d1,Grn,Ptprc,Cd200,Fcgr2b,Cx3cl1
1616	GOBP_REGULATION_OF_B_CELL_PROLIFERATION	0.0844831	0.578102	0.40441	1.33166	495	51	Mef2c,Sash3,Tnfsf13b,Cd22,Tnfrsf13c,Tyrobp,Ptprc,Tnfrsf13b,Tlr9,Tlr4,Casp3,Ikzf3,Gpr183,Fcgr2b,Slc39a10,Ticam1
3991	GOBP_EXTRACELLULAR_MATRIX_ASSEMBLY	0.0846536	0.578703	-0.406707	-1.35639	357	43	Agt,Thsd4,Has1,Mfap4,Tnxb,Sox9,Ntng2
1450	GOBP_CEREBELLAR_GRANULAR_LAYER_DEVELOPMENT	0.0846802	0.578703	-0.595569	-1.46752	371	12	Prox1,Cbln1
4971	GOCC_VACUOLE	0.0852755	0.582278	0.251079	1.14497	632	669	Cd1d1,Col6a1,Lyz1,Dpp4,Clnk,Anxa1,Rab7b,Ramp2,Bgn,Tm6sf1,Naglu,Prtn3,Serpina3n,Tmem97,Atp8a1,Hck,Retn,Sgsh,Slc11a1,Tspan1,Hyal1,Lgmn,C3ar1,Fpr1,Slc7a5,Ncf4,Ctsz,Atp6v1h,Doc2a,Slc26a11,Rab39,Arrb1,Glb1,Znrf1,Arg1,Dapk2,Rnf19b,Grn,Prss57,Ctss,Tnfaip3,Sdc1,Ccz1,Slc36a1,Tubb4b,Tlr9,Ap1s3,Anxa6,Serpina3c,Stk11ip,Tubb5,Slc48a1,Tyr,Atp6v1b2,Lamp5,Atg9b,Cd68,Slc30a3,Gdi2,Pip4p1,Psmd1,Ramp3,Plbd2,Prss16,K…
5596	GOMF_LONG_CHAIN_FATTY_ACID_COA_LIGASE_ACTIVITY	0.0853134	0.582278	-0.60945	-1.4723	376	11	Slc27a2,Slc27a3,Slc27a5,Acsl6,Acsbg1,Acsl1
3683	GOBP_PROTEIN_TRIMERIZATION	0.0854822	0.583009	0.562532	1.41698	483	15	Col1a2,Slc1a5,Disp1,H2-M3,Asic1
7607	HP_PARAPARESIS	0.0855308	0.583009	0.377298	1.30649	505	67	Srpx2,1600014C10Rik,Arg1,Sox10,Rnaseh2b,Afg3l2,Bcor,Ifih1,Plp1,Sdhaf1,Sqstm1,Wdr45,Tbce,Gjb1,Sp110,Mtpap,Spg7,Vcp,Polg,Sdhb,Pi4ka,Coasy
5037	GOCC_INTERCALATED_DISC	0.0855994	0.583101	-0.405396	-1.35202	361	43	Cav3,Dsp,Kcnj2,Fgf13,Gja1
6493	HP_ABNORMALITY_OF_THE_SCROTUM	0.0857366	0.58366	-0.317878	-1.25631	329	111	Fat4,Chd7,Sema3e,Ryr1,Mab21l1,Magel2,Gli3,Frem2,Nexmif,Sox9,Srcap,Ar,Ntng1,Dact1,Dhx37,Tanc2,Zeb2,Sall1,Crebbp,Fgfr2,Med12
6305	GOMF_METAL_ION_PROTON_ANTIPORTER_ACTIVITY	0.0858183	0.583841	-0.593966	-1.46358	376	12	Slc9a4
2081	GOBP_CELLULAR_HORMONE_METABOLIC_PROCESS	0.0862097	0.585874	0.356239	1.28946	521	86	Rpe65,Egr1,Cyp1b1,Crabp1,Rdh5,Adm,Aldh1a3,Wnt4,Bco2,Cyp2s1,Esr1,Dkk3,Tspo,Stat5b,Rdh9,Akr1c18,Spp1,Pnpla2,Plb1,Adh1,Hsd17b7,Srd5a3,Bmp6,Cyp46a1,Srd5a1,Aldh1a2,Hsd17b2
1358	GOBP_PEPTIDYL_ASPARAGINE_MODIFICATION	0.086228	0.585874	0.469435	1.37645	493	29	Asgr1,Derl3,Dpm3
7445	HP_ABNORMALITY_OF_THE_UPPER_RESPIRATORY_TRACT	0.0864914	0.587287	-0.257839	-1.16877	282	323	Scnn1a,Zap70,Col11a1,Dlk1,Rreb1,Chd7,Sema3e,Prkcd,Gli3,Sox4,Kcnj2,Cxcr4,Grin2a,Ccno,Lepr,Taf15,Frem2,Tap2,Psmb9,Ttc12,Pon3,Mid1,Magt1,Fgfr1,Gja1,Pabpn1,Dnai1,Sox9,Kif22,Gas8,Ctla4,Edn1,Kat6a,Spag1,C2cd3,Ppargc1a,Tardbp,Galc,Egfr,Dnaaf4,Pkdcc,Kcnma1,Nfix,Crebbp,Il2rg,Fgfr2,Lrba,Lama3,Med12,Dclre1c,Nf1,Dnah5,Igsf3
7138	HP_JOINT_DISLOCATION	0.086821	0.587916	0.277844	1.19114	584	319	Myh3,Fancd2,Cdt1,Col6a1,Slc18a3,Col1a2,Stat4,Lmod3,Myh8,Glra1,Bgn,Gmnn,Tnfrsf11b,Fancf,Acta1,Adamts2,Smoc1,Il2rb,Disp1,Col12a1,Dnajc21,Recql4,Col3a1,Limk1,Col13a1,Ank,Slx4,Tbx4,Brca1,Sox11,Aldh18a1,Nlrp3,Gemin4,Rad51,Col5a1,Ifih1,Col2a1,Slc40a1,Pten,Telo2,Hk1,Extl3,Lmx1b,Exosc3,Itga7,Nodal,Piezo2,Zmpste24,Smarce1,Ext2,Syt2,Map3k20,Lmna,Ywhae,Colec11,Prkacb,Bpnt2,Pomt1,Zic2,Dym,Fkrp,Ercc2,Slc5a7,P…
9679	HP_ENDOCARDITIS	0.0868709	0.587916	0.610093	1.42258	484	11	Stat4,Il12a,Tlr4,Erap1
184	GOBP_REGULATION_OF_THE_FORCE_OF_HEART_CONTRACTION	0.0869112	0.587916	0.50664	1.40058	499	22	Myl4,Adm,Atp2b4,Grk2,Chga,Atp2a2,Atp1a1
2764	GOBP_NEGATIVE_REGULATION_OF_GROWTH	0.0869808	0.587916	-0.280863	-1.20376	311	198	Cav3,Hspa1a,Rerg,Sema3e,Tgfb2,Gpc3,Fbp1,Fgf13,Vgll4,Crlf3,Fstl4,Wnt11,Slit3,Gja1,Cdkn1a,Dcc,Gdf9,Sema5a,Rb1,Cdkn1b,Bcl2,Nog,Socs2,Epha7,Nrp1,Ptk6,Sh3bp4,Agtr2,Dusp10,Kcnk2,Sema6a,Ptprs,Wnt5a,Notch1,Cryab,Caprin2,Notch2,Ndufa13,Map2,Plxna3,Wwc1
8329	HP_AGENESIS_OF_INCISOR	0.0870105	0.587916	0.552082	1.40958	490	16	Bmp4,Cdh1,Dlg1,Irf6,Bcor,Naa10
822	GOBP_RESPIRATORY_GASEOUS_EXCHANGE_BY_RESPIRATORY_SYSTEM	0.0871682	0.587916	-0.380528	-1.31381	357	52	Csf2rb2,Nr4a2,Slc5a3,Sftpc,Ednra,Ecel1,Ccbe1,Mtg1,Ap3b1,Dach1,Edn1,Jag2,Apln
7682	HP_POLYPHAGIA	0.0871856	0.587916	-0.412353	-1.34963	363	40	Gpr101,Pcsk1,Magel2,Lepr,Prdm16,Mn1,Pomc,Setd2
9833	Endothelial_All_Daneman_PLOS_2010	0.087412	0.587916	0.433585	1.35344	508	38	Ctla2a,Unc45b,Kif26a,Slc22a8,Pglyrp1,Gimap5,Abcb1a,Gimap8,Myct1,Ushbp1,Clec14a,Slc39a8
2712	GOBP_RESPIRATORY_BURST	0.087423	0.587916	0.489884	1.38708	496	25	Hck,Slc11a1,Ncf4,Grn,Jchain,Selenok,Noxo1
6182	GOMF_NEUROTRANSMITTER_BINDING	0.087477	0.587916	-0.564529	-1.4469	379	14	Chrnb3,Chrna7,Chrna1
6207	GOMF_ALPHA_TUBULIN_BINDING	0.0875357	0.587916	-0.436784	-1.3677	367	33	Cav3,Bex4,Ppargc1a,Setd2,Ino80
7609	HP_EEG_WITH_POLYSPIKE_WAVE_COMPLEXES	0.0875392	0.587916	0.459333	1.36605	502	31	Slc18a3,Srpx2,Cacnb4,Col13a1,Gabrg2,Prickle1,Gabra1,Ap2m1,Jrk,Pgap3,Syt2,Slc5a7,Pi4ka
3929	GOBP_METANEPHRIC_NEPHRON_MORPHOGENESIS	0.0875568	0.587916	0.514951	1.40741	500	21	Six2,Bmp4,Cited1,Wnt4,Hes5,Sox8
1338	GOBP_PROTEIN_SUMOYLATION	0.087574	0.587916	0.377205	1.30326	517	66	Egr2,Egr1,Stx1a,Topors,Rangap1,Ifih1,Nup43,Aaas,Mul1,Nup188,Ndc1,Ctnnb1,Nup153,Tollip,Nup50,Pom121,Pias2,Nup37,Gnl3,Mdm2,Nup62,Nup88,Pias3
4570	GOBP_REGULATION_OF_CELL_MATURATION	0.0876549	0.587916	-0.52003	-1.42205	381	18	Tcp11,Aurka,Bcl2,Ret,Tbx6,Lrrk2,Ednrb,Mtor
9387	HP_ABNORMAL_DARK_ADAPTED_ELECTRORETINOGRAM	0.087679	0.587916	0.583763	1.41829	495	13	Cacna2d4,Gpr179,Sag,Pde6b,Gnat1
2186	GOBP_EPITHELIAL_CELL_DIFFERENTIATION_INVOLVED_IN_KIDNEY_DEVELOPMENT	0.0877526	0.587916	0.423824	1.33851	507	41	Mef2c,Six2,Nphs2,Bmp4,Foxc2,Acta2,Cited1
9733	HP_ABNORMAL_EATING_BEHAVIOR	0.0877881	0.587916	-0.361651	-1.29947	357	63	Gpr101,Dpyd,Pcsk1,Pcdh19,Magel2,Lepr,Prdm16
2296	GOBP_POSITIVE_REGULATION_OF_T_CELL_PROLIFERATION	0.0878173	0.587916	0.375641	1.30329	518	68	Cd1d1,Anxa1,Sash3,Tnfsf13b,Il12rb1,Prkcq,Tnfrsf13c,Cd86,Coro1a,Ptprc,Stat5b,Fadd,Selenok,Il1b,Gpam,Havcr2
6622	HP_FULL_CHEEKS	0.087829	0.587916	-0.324803	-1.26422	336	102	Gpr101,Dpyd,Dlk1,Agl,Pign,Crlf1,Kdm6b,Sh3bp2,Edn1
8518	HP_MACULAR_DYSTROPHY	0.0878402	0.587916	0.571696	1.41392	496	14	Cdh3,Ccnq,Best1,Mfsd8,Bbs5
5087	GOCC_CLATHRIN_VESICLE_COAT	0.0878852	0.587916	0.483523	1.38409	501	26	Slc18a3,Btbd8,Enthd1,Ncald,Ap2m1,Cltb,Ap1s1,Epn1,Ap1g2,Aftph,Ap2a1
7416	HP_RECTAL_PROLAPSE	0.0878852	0.587916	0.483602	1.38431	501	26	Tgfb1,Fcgr3,Limk1,Col5a1,Bcor,Pten,Naa10
6542	HP_PELVIC_KIDNEY	0.0879179	0.587916	0.529863	1.41077	496	19	Fancd2,Limk1,Slx4,Rttn,Ccnq,Stra6
3340	GOBP_POSITIVE_REGULATION_OF_NITRIC_OXIDE_SYNTHASE_BIOSYNTHETIC_PROCESS	0.088017	0.588042	0.571579	1.41364	497	14	Ccl12,Tlr9,Tlr4,Kdr
2442	GOBP_SODIUM_INDEPENDENT_ORGANIC_ANION_TRANSPORT	0.0880947	0.588042	-0.592922	-1.461	386	12	Slco2a1,Slco4c1
3115	GOBP_NEGATIVE_REGULATION_OF_COAGULATION	0.0881034	0.588042	0.421604	1.33812	510	42	Hs3st5,Plg,Plaur,Serpine1,F12,Krt1,Serping1,C1qtnf1,Apoh,Procr,Ceacam2,Pdgfb,Cd9,Plau,Thbs1
1025	GOBP_RESPONSE_TO_INORGANIC_SUBSTANCE	0.0882395	0.588415	0.265118	1.1699	618	438	Syt6,Fos,Tnnc1,Mef2c,Dusp1,Chp2,Anxa1,Kcnk3,Kcna5,Th,Glra1,Cyp1b1,Cpne5,Syt10,Syt15,Ccr7,Tnfrsf11b,Tnnt2,S100a8,Fosb,Nudt1,Acta1,Net1,Trpv6,Loxl2,Trpc3,Cdh1,Cacna1g,Prkaa2,Lgmn,Neurod2,Atp2b4,Kcnh1,Glra2,Junb,Arg1,Prdx1,C1qa,Tspo,Ucp2,Tnfaip3,Sdc1,Fkbp1b,Guca1a,Adcy7,Casp3,Akr1c18,Dlg4,Kcnmb4,Kdr,Slc38a2,Syt4,Rad51,Slc30a3,Syt12,Cpne9,Mapk13,Sphk1,Pten,Nfe2l2,Casr,Nr4a3,Ezh2,Anxa7,Pcna,Crip1,Mapk…
7976	HP_EMG_NEUROPATHIC_CHANGES	0.0882707	0.588415	0.433113	1.35196	513	38	Hspb3,Hspb8,Acta1,Pmp22,Ighmbp2,Tbce,Gjb1,Spg7,Vps13a,Nefh,Vcp,Mfn2,Dync1h1
6547	HP_FEMALE_HYPOGONADISM	0.0884756	0.589145	0.505097	1.39632	508	22	Prok2,Tac2,Bmp4,Dusp6,Spry4,Tacr3
6409	GOMF_NEUROTRANSMITTER_RECEPTOR_ACTIVITY_INVOLVED_IN_REGULATION_OF_POSTSYNAPTIC_MEMBRANE_POTENTIAL	0.0885355	0.589145	-0.410101	-1.35146	372	41	Chrnb3,Chrna7,Chrna1,Grik4,Gabra2,Gria1,Gabra5,Grik2,Grin2c,Gabrg1
7797	HP_NOCTURNAL_HYPOVENTILATION	0.0885472	0.589145	0.571207	1.41271	500	14	Col6a1,Lmod3,Acta1
8645	HP_CHRONIC_ORAL_CANDIDIASIS	0.0886076	0.589176	-0.57552	-1.44291	384	13	Zap70,Ap3b1,Il2rg,Dclre1c,Jak3
3491	GOBP_ENDOCHONDRAL_BONE_MORPHOGENESIS	0.0889193	0.590878	0.403287	1.32214	519	50	Mef2c,Scx,Bmp4,Mef2d,Dlx5,Col13a1,Anxa6,Nppc,Col2a1,Zmpste24,Ext2,Bmp6,Cer1,Bpnt2,Ihh,Gnas
9317	HP_OVERWEIGHT	0.0891705	0.591813	-0.550862	-1.43278	386	15	Igsf1,Gck,Klf11,Neurod1,Usp7
5832	GOMF_ION_TRANSMEMBRANE_TRANSPORTER_ACTIVITY	0.089172	0.591813	0.248072	1.13926	671	737	Aqp6,Otop2,Slc4a11,Kcnh5,Slc18a3,Slco5a1,Trpm6,Plp2,Cacna2d4,Kcnf1,Kcnk3,Cnga4,Kcna5,Grin1,Gabrr2,Glra1,Calhm2,Slc1a5,Kcnt1,Kcnj12,Slc36a2,Atp2c2,Atp8a1,Otop3,Tmem37,Slc12a8,Cacng3,Cox4i2,Ano4,Slc11a1,Trpv6,Trpc3,Cacna1g,Slc7a5,Atp2b4,Disp1,Atp6v1h,Asic3,Kcnh1,Slc26a11,Nipal3,Glra2,Slc9a3,Kcnj14,Slc8a2,Kcna6,Slc7a7,Slc22a8,Slc13a5,Slc25a47,Cacnb4,Tmem38a,Slc5a5,Slc38a3,Slc6a12,Slc25a45,Slc47a1,An…
9908	FAN_EMBRYONIC_CTX_EX_4_EXCITATORY_NEURON	0.0893142	0.591966	-0.305765	-1.22735	335	123	Slc26a4,Actn2,Pdzd2,Lgi4,Cacna1e,Dock9,Lmo7,Khdrbs2,Ntrk3,Scn9a,Myo6,Ptchd4,R3hdm1,Tmem74b,Dgkh,Rasgrp2,Jag2,Epha7,Grp,Ahi1,Ryr3,Cand2,Plec,Kcnma1,Tspoap1,Grb14,Npy1r,Speg,Pnma3,Plxna3,Csmd2,Elmod1,Cacna1c,Adam11,Syne1
3169	GOBP_DETECTION_OF_LIGHT_STIMULUS_INVOLVED_IN_SENSORY_PERCEPTION	0.0893207	0.591966	0.595625	1.41623	500	12	Rpe65,Cacna2d4,Rgs9bp,Best1,Crb1,Gnat1
9325	HP_ABSCESS	0.0893816	0.591966	0.419339	1.3343	515	43	Itgb2,Tgfb1,Ncf4,Brca1,Il6ra,Acvrl1,Eng,Dmp1,Kras,Enpp1,Palb2,Il10rb,Psen1,Pgm3,Il17ra,Il10ra,Brca2,Ncf2,Irak4,Ncf1
322	GOBP_POSITIVE_REGULATION_OF_MYELOID_LEUKOCYTE_DIFFERENTIATION	0.0894309	0.591966	0.416365	1.32981	516	44	Fos,Trib1,Tgfb1,Tnf,Tyrobp,Fadd,Hcls1,Lef1,Runx1,Hax1,Gnas,Csf1,Klf10,Atp6ap1,Trem2,Pla2g3
4295	GOBP_CELL_JUNCTION_DISASSEMBLY	0.0894755	0.591966	0.537794	1.40991	504	18	C1qc,C1qa,C1qb,Cx3cl1,Cdk5,Tgfb3,Cx3cr1,Pik3r1,Trem2
10199	BUYTAERT_PHOTODYNAMIC_THERAPY_STRESS_DN	0.0895481	0.591966	0.255153	1.1498	651	576	Fgfbp1,Ccl12,Arsj,Foxd1,Cenps,Dpm3,Efhd2,Deptor,Ccn2,Imp3,Fancf,Nudt1,Gemin6,Serpine1,Tspan1,Tmem177,Loxl2,Zfhx4,Cdc42ep3,Sh2d4a,Gstt2,Epha2,Bcl7c,Pex11b,Exog,Cnn2,Tspan4,Coro1a,Kif20a,Plk2,Cdkn3,Ucp2,Gins2,Ccne1,Bin3,Lcp1,Tor3a,Myl9,Tubb5,Lcmt2,Rnft2,Id3,Tlr4,Sac3d1,Fbxo5,Nlrp3,Gemin4,Tbc1d2,Cisd1,Eef2kmt,Dars2,Mdfic,Cdkn2c,Surf2,Mansc1,Ror1,Galnt6,Lmnb2,Tmem14a,Psrc1,Tgfbi,Rad54b,Cdca4,Nnmt,Slc…
3184	GOBP_REGULATION_OF_MEMBRANE_PROTEIN_ECTODOMAIN_PROTEOLYSIS	0.0895867	0.591966	-0.499991	-1.40231	387	20	Timp4,Timp1,Sh3d19,Snx9,Gpld1,Adam8,Ptpn3
1194	GOBP_OLIGODENDROCYTE_DEVELOPMENT	0.0897216	0.592456	0.428053	1.34088	521	39	Hes5,Mobp,Sox10,Sox11,Nkx6-2,Pten,Plp1,Lpar1,Eif2b5,Eif2b4,Tlr2,Eif2b3,Ercc2
3138	GOBP_POSITIVE_REGULATION_OF_CELL_ACTIVATION	0.0897729	0.592456	0.286006	1.19909	588	260	Cd1d1,Ccl12,Mef2c,Dpp4,Tox,Nfkbid,Anxa1,Sash3,Ccn2,Tnfsf13b,Ccr7,Itgb2,Il12a,Tgfb1,Il12rb1,Prkcq,Rara,Tnfrsf13c,Cd86,Tyrobp,Tac1,Coro1a,Ptprc,Stat5b,H2-M3,Tlr9,Thy1,Cd226,Tlr4,Nlrp3,Map3k8,Il4ra,Ptafr,Gpr183,Fadd,Pik3r6,Plek,Nr4a3,Selenok,Prkcz,Socs1,Exosc3,Il1b,Slc39a10,Lef1,Gpam,Havcr2
1795	GOBP_REGULATION_OF_TRANSPORTER_ACTIVITY	0.0898813	0.592802	-0.269502	-1.18334	317	236	Cav3,Shisa6,Stac,Pim1,Kcng1,Prkcd,Htr3a,Actn2,Fgf13,Grin2a,Hpca,Drd2,Gria1,Rgs9,Shank1,Rasgrf1,Kcnrg,Atpsckmt,Gja1,Gem,Kmt2a,Reln,Bcl2,Dnm2,Gstm7,Cacng4,Scn3b,Trdn,Nos1,Ppargc1a,Neto1,Pirt,Thada,Twist1,Kcns1
8128	HP_ECTOPIC_ANUS	0.0900682	0.593043	-0.360601	-1.30173	369	64	Fat4,Pigw,Frem2,Pign,Frem1,Pigv,C2cd3,Gas1,Dact1,Cdon,Sall1,Dchs1,Fgfr2,Mkks,Med12,B3glct,Cdk8,Ddx6,Tgif1,Nxn,Grip1,Gli2,Fli1
5447	GOCC_GLUTAMATERGIC_SYNAPSE	0.0901034	0.593043	-0.263984	-1.17862	304	279	Shisa6,Nrp2,Gpc4,Cttnbp2,Dnajb1,Adgrl3,Ctbp2,Htr3a,Actn2,Homer2,Slitrk2,Grin2a,Hpca,Drd2,Gria1,Rgs9,Ppp3ca,Grik2,Calb1,Ntng2,Grin2c,Cbln1,Dgkq,Ghrl,Dnm2,Dgkz,Lin7c,Cacng4,Cdh8,Ntng1,Psd2,Cplx2,Epha7,Sparc,Bcan,Neto1,Dbn1,Erbin,Plppr4,Adra1a,Pcdh8,Grm1,Flrt3,Pak3,Lrrk2,Tspoap1,Fzd9,Ptprs,Atp2b1,Itsn1,Lrrc4,Wnt5a,Plekha5,Mtor,Stx4a,Cnih2,Sh3gl1,Arpc2,Syngap1,Hip1,Ppfia2,Ophn1,Fxr1,Abhd17c,Fyn,Rac1,…
1700	GOBP_MEMBRANE_RAFT_ORGANIZATION	0.0901389	0.593043	-0.487716	-1.39533	382	22	Cav3,Rftn1
8100	HP_ABNORMAL_VITREOUS_HUMOR_MORPHOLOGY	0.090213	0.593043	-0.415999	-1.3465	376	38	Ttr,Col11a1,Kcnj13,Rb1,Col18a1,Loxl3,Tspan12,Pax6,Zfp408
3571	GOBP_LEFT_RIGHT_PATTERN_FORMATION	0.0903226	0.593043	-0.550179	-1.43101	391	15	Smo,Epb41l5,Ahi1,Notch1,Notch2,Dpcd,Ift57,Cited2
3414	GOBP_REGULATION_OF_CARDIAC_MUSCLE_CONTRACTION	0.0903336	0.593043	-0.367895	-1.2989	370	58	Cav3,Dsp,Kcnj2,Fgf13,Gstm7,Zc3h12a,Nos1,Slc8a1,Adra1a,P2rx4
6192	GOMF_LIPID_PHOSPHATASE_ACTIVITY	0.0904488	0.593043	-0.572565	-1.4355	392	13	Plppr1,Sgpp2,Plppr4,Plpp3,Plppr5
2000	GOBP_POSITIVE_REGULATION_OF_HETEROTYPIC_CELL_CELL_ADHESION	0.0904532	0.593043	0.607898	1.41746	504	11	Tnf,Cd44,Thy1,Skap1,Il1b,Bmp7,Ager
7297	HP_ABNORMAL_DELIVERY	0.0904625	0.593043	0.379663	1.29691	533	62	Myh3,Col1a2,Klhl40,Lmod3,Acta1,Adamts2,Serpine1,Mgp,Col5a1,Mypn,Zmpste24,Lmna,Sycp3,Eng,F8,Col1a1,Col5a2,Ptcd3,Itgb3,F2,Enpp1
5731	GOMF_GLYCOSAMINOGLYCAN_BINDING	0.0904784	0.593043	0.307318	1.22959	572	171	Fgfbp1,Sulf1,Rspo1,Ccn4,Susd5,Bmp4,Sost,Tnfaip6,Ccn2,Fgf1,Bgn,Smoc1,Sgsh,Rtn4r,Ccdc80,Lamc2,Pcolce,Col5a3,Ptprc,Prss57,Cd44,Col13a1,Pla2g2d,Pglyrp1,Anxa6,Apoh,Nlrp3,Liph,Col5a1,Thbs2,Lrtm2,Jchain,Grem2,Fstl1,Hk1
8288	HP_ABNORMAL_HAND_MORPHOLOGY	0.0905488	0.593137	-0.258491	-1.16569	296	312	Gpr101,Dsp,Zbtb20,Dlk1,Chd7,Sema3e,Gpc4,Pigw,Gpc3,Chrna1,Kit,Trps1,Sox4,Arhgef6,Hdac8,Gan,Rps15a,Mctp2,Pign,Aloxe3,Fgfr1,Gja1,Tfap2b,Itgb4,Pigv,Kmt2d,Upf3b,Evc,Kmt2a,Nog,Arid1b,Col7a1,Jag1,Arhgap31,Setd2,Pkdcc,Kif15,Agtr2,Pak3,Nfix,Fgfr2,Lama3,Med12,Ggcx,Nf1,Mmp2,Wnt5a,Notch1,Mtor
1223	GOBP_VASCULAR_ASSOCIATED_SMOOTH_MUSCLE_CONTRACTION	0.0906542	0.59346	-0.492801	-1.39445	387	21	Dock4,Ednra,Cd38,Edn1,Slc8a1,Dock5,Ednrb,Mkks,Atp2b1,Arhgap42,Edn3
4620	GOBP_REGULATION_OF_RECEPTOR_CLUSTERING	0.0908263	0.594219	-0.590166	-1.45421	398	12	Shisa6,Slc7a11,Fzd9,Ptn
9358	HP_INAPPROPRIATE_CRYING	0.0910529	0.595141	-0.618811	-1.45223	402	10	Slc18a2,Ntng1,Galc,Kif15,Slc19a3
5574	GOMF_NAD_P_H_DEHYDROGENASE_QUINONE_ACTIVITY	0.0911058	0.595141	-0.418317	-1.34428	378	37	Ndufa5,Ndufa1,Nqo1,Ndufa2,Ndufs7,Ndufa13,Ndufa6,Ndufb3,Ndufb8,Ndufb2,Ndufv3,Ndufs3,Ndufa7,Ndufaf2,Ndufc1,Ndufb9,Cbr4,Ndufa12,Ndufs8
9232	HP_CUTANEOUS_SYNDACTYLY	0.0912612	0.595141	-0.380284	-1.30971	376	51	Fat4,Gli3,Frem2,Mctp2,Ccbe1,Smo,Gja1,Nog,Kat6a,Twist1,Dchs1,Crebbp,Fgfr2,Kctd1
3104	GOBP_REGULATION_OF_BEHAVIOR	0.0912638	0.595141	0.39853	1.31646	537	52	Mc4r,Mef2c,Nr1d1,Trh,Hcrtr2,Retn,Cck,Tacr3,Ghsr,Dlg4,Cntnap4,Agrp,Nr4a3,Stat3,Stra6
2629	GOBP_INTERMEDIATE_FILAMENT_BASED_PROCESS	0.0913416	0.595141	-0.43484	-1.36161	383	33	Dsp,Ppl,Eppk1,Fam83h,Krt18,Erbin,Plec,Atxn3
3023	GOBP_EMBRYONIC_SKELETAL_SYSTEM_MORPHOGENESIS	0.0914334	0.595141	0.387907	1.30589	538	58	Six2,Bmp4,Satb2,Foxc2,Alx4,Smad3,Hyal1,Dlg1,Smad2,Sox11,Wdr19,Col2a1,Alx3,Nodal,Bmp7,Osr1,Wnt9b,Six4,Mdfi,Gnas,Tgfb3,Mthfd1l
1975	GOBP_NEGATIVE_REGULATION_OF_CELL_ADHESION_MEDIATED_BY_INTEGRIN	0.0914634	0.595141	0.622479	1.41529	509	10	Acer2,Cyp1b1,Serpine1
4402	GOBP_REGULATION_OF_CELL_PROLIFERATION_INVOLVED_IN_KIDNEY_DEVELOPMENT	0.0914634	0.595141	0.622545	1.41544	509	10	Bmp4,Egr1,Pdgfb,Il6ra,Bmp7
9897	Cembrowski_HippoSeq_dg_v__VS__dg_d	0.0915153	0.595141	-0.508211	-1.40349	397	19	Fat4,Lcorl,Scn9a,Zfp57,Pdzrn3,Chuk,Trhr,Glp2r,Zfp423
5496	GOCC_TRANSPORTER_COMPLEX	0.0915305	0.595141	-0.263717	-1.17723	307	280	Shisa6,Scnn1a,Chrnb3,Chrna7,Ryr1,Kcnq5,Kcng1,Chrna1,Htr3a,Grik4,Kcnj2,Gabra2,Trpc4,Mcub,Grin2a,Clic6,Gria1,Cacng6,Cacna1h,Cacna1e,Gabra5,Catsperg1,Shank1,Grik2,Kcnj5,Kcnv1,Scn9a,Ano6,Dpp6,Cachd1,Grin2c,Grin2d,Atp8b1,Cacng4,Scn3b,Abcd4,Nos1,Gabrg1,Pex12,Smdt1,Kcna4,Scn3a,Kcnj3,Cacna2d3,Kcns1
9413	HP_CHOKING_EPISODES	0.0916384	0.595141	0.593004	1.41	513	12	Slc18a3,Col13a1,Slc2a3,Syt2,Slc5a7
5485	GOCC_TERTIARY_GRANULE_LUMEN	0.0916424	0.595141	0.423984	1.33431	533	40	Lyz1,Tnfaip6,Idh1,Qpct,Cnn2,Ctss,Pglyrp1,Cda,Ptx3,Olfm4,Ilf2,Lta4h,Ctsd,Cfp,Qsox1,Cyfip1,Ctsh,Cant1
5779	GOMF_EXOPEPTIDASE_ACTIVITY	0.0917907	0.595528	0.365602	1.28576	548	73	Cpa6,Dpp4,Ace2,Ctsz,Kdm8,Xpnpep2,Hpn,Vash2,Nudt16,Prss16,Dpp3,Agbl4,Cpm,Erap1,Zmpste24,Pm20d2,Cndp2,Metap1,Aopep,Agtpbp1,Pepd,Blmh,Naaladl1,Mmp17,Lta4h
1395	GOBP_SENSORY_PERCEPTION_OF_PAIN	0.0918147	0.595528	0.358305	1.28407	552	82	Prok2,Ccl12,Ntsr1,Spx,Htr2a,Vip,Asic3,Tac1,Cck,Tafa4,F2r,Adcyap1,Tmem120a,Npff,Chrna4,Ptafr,Fabp5,Oprd1,Scn11a
3466	GOBP_REGULATION_OF_FEEDING_BEHAVIOR	0.0918709	0.595528	0.517382	1.39478	520	20	Mc4r,Trh,Retn,Cck,Tacr3,Ghsr,Agrp,Nr4a3,Stat3
9505	HP_INCREASED_BLOOD_PRESSURE	0.0919678	0.595791	-0.261814	-1.17438	307	293	Gpr101,Scnn1a,Agt,Nr3c2,Rreb1,Itga8,Tgfb2,Gpc3,Mtrr,Bbs12,Cacna1h,Pde11a,Kcnj5,Mfap5,Agtr1a,Gja1,Cdkn1a,Ptgis,Krt18,Invs,Cdkn1b,Phf21a,Slc30a10,Ctla4,Ret,Rest,Fuz,Arhgap31,Egfr,Inf2,Cd2ap,Nfix,Lztfl1,Fgfr2,Mkks,Bbs7,Ttc8,Pkd2,Nf1,Mmp2,Fmr1,Ccnd1,Lrp6,Kctd1,Notch1,Lars2,Nphp4,Stat2,Cav1,Notch2,Traf3ip1,Mymk,Clcn2,Vangl1,Dis3l2,Dnajb11,Dock6,Myh11,Cc2d2a,Mpl
10447	Gemma_GSE113796_mRNA-Seq_of_mouse_Mettl3_cKO_and_Fto_cKO_hippocampus_after_fear_conditioning_genotype_Mettl3.mouse.methyltransferase.like.3_Homozygous.negative_Down	0.0920333	0.595851	-0.39582	-1.33123	386	45	Gpr101,Nts,Kcng1,Nr4a2,Rasgrf1,Tshz2,Bex4,Grp,Ptpru,Chst8,Grk3
2782	GOBP_NEGATIVE_REGULATION_OF_SMOOTH_MUSCLE_CONTRACTION	0.0921921	0.596514	-0.589373	-1.45226	404	12	Dock4,Dock5,Kcnma1,Arhgap42
1550	GOBP_MYOFIBRIL_ASSEMBLY	0.0922711	0.59666	-0.395342	-1.32962	387	45	Cav3,Prox1,Akap13,Actn2,Ttn
1881	GOBP_GLOMERULAR_BASEMENT_MEMBRANE_DEVELOPMENT	0.0924234	0.59728	0.606507	1.41422	515	11	Sulf1
7174	HP_DELAYED_CLOSURE_OF_THE_ANTERIOR_FONTANELLE	0.0924855	0.597317	0.492264	1.38418	527	24	Fam111a,Adamts2,Nlrp3,Zic1,Ctsk,Tbce
619	GOBP_PORPHYRIN_CONTAINING_COMPOUND_METABOLIC_PROCESS	0.0925481	0.597356	0.438452	1.34194	538	35	Alas2,Tspo,Blvrb,Blvra,Alas1,Cpox,Hmox1,Nfe2l1,Slc25a39,Hmbs,Hmox2,Tmem14c,Eif2ak1,Bdh2
6500	HP_ABNORMALITY_OF_THE_CLITORIS	0.0928798	0.599131	0.363518	1.28682	556	76	Fos,Rspo1,Cdt1,Gmnn,Pex11b,Pparg,Map3k1,Wwox,Agpat2,Cavin1,Por,Ccnq,Pex10,Bscl2,Poc1a
7171	HP_ABNORMALITY_OF_THE_UPPER_ARM	0.0931256	0.600351	0.391043	1.30606	549	55	Tcap,Zic3,Tgfb1,Tmem43,Recql4,Por,Ezh2,Lmx1b,Ext2,Lmna,Ihh,Gnas,Dym
45	GOBP_AUTOPHAGY_OF_MITOCHONDRION	0.0932318	0.60067	0.372926	1.29387	550	68	Tspo,Atg9b,Camkk2,Rnf41,Sqstm1,Wdr45,Ctsk,Optn,Mul1,Fis1,Pink1,Fbxw7,Hax1,Fundc2,Mark2,Bnip3,Mfn2,Map1lc3b,Rb1cc1,Atg13,Wipi2,Htra2,Atg9a,Atg2b,Atg7,Bnip3l,Atg3
2283	GOBP_REGULATION_OF_FIBROBLAST_GROWTH_FACTOR_RECEPTOR_SIGNALING_PATHWAY	0.0935365	0.600813	0.491928	1.38324	533	24	Fgfbp1,Sulf1,Wnt4,Spry4,Spry2
6153	GOMF_PHOSPHATIDYLINOSITOL_PHOSPHATE_5_PHOSPHATASE_ACTIVITY	0.0935579	0.600813	-0.586488	-1.44515	410	12	Ptpmt1,Inpp5f,Inpp5j,Pikfyve
6762	HP_CORNEAL_SCARRING	0.0935579	0.600813	-0.58716	-1.4468	410	12	Prdm5,Pola1,Zfp469,Col7a1,Crebbp
8657	HP_ABNORMAL_ADIPOSE_TISSUE_MORPHOLOGY	0.0935719	0.600813	0.309353	1.2296	590	163	Fos,Tnnc1,Mc4r,Ccl12,Col1a2,Tcap,Mybpc3,Fhl2,Tnnt2,Adamts2,Tgfb1,Tyrobp,Tmem43,Col3a1,Pparg,Rnaseh2b,Mtx2,Cdkn2c,Mypn,Ifih1,Lmnb2,Pten,Agpat2,Cavin1,Naa10,Ddost,Rasgrp1,Alx3,Zmpste24,Havcr2,Bscl2,Lmna,Sec23b,Gna11,Ercc2,Akt2,Txnrd2,Ercc3,Mfn2,Sdhb,Cdkn2b,Col1a1,Kras,Inpp5k,Enpp1,Akt1,Otulin,Tmpo,Pik3r1,Psen1,Trem2
640	GOBP_EXTRACELLULAR_TRANSPORT	0.0935879	0.600813	-0.443915	-1.3669	396	30	Jhy,Spa17,Rfx3,Dnaaf4,Aqp4,Cfap53,Dnah5,Cfap43,Cabyr,Ccdc103,Ccdc39,Dpcd
7010	HP_APLASIA_CUTIS_CONGENITA	0.0935949	0.600813	-0.436207	-1.36042	395	32	Dsp,Mctp2,Itgb4,Col7a1,Arhgap31,Plec,Lama3,Kctd1,Notch1,Dock6,Msx2,Nsd2
5228	GOCC_PROTON_TRANSPORTING_V_TYPE_ATPASE_COMPLEX	0.0938483	0.601538	0.509658	1.39295	536	21	Atp6v1h,Atp6v1b2,Atp6v1c2,Atp6v1c1,Tmem199,Atp6v0a1,Atp6ap1,Tcirg1,Atp6v0a4,Atp6v1g2,Ccdc115,Atp6v0d1,Atp6v0b,Atp6v1a,Atp6ap2
7969	HP_SPINAL_CANAL_STENOSIS	0.0939175	0.601538	-0.453381	-1.37616	402	28	Gpr101,Prdm16,Nog,Cspp1
8234	HP_ABNORMAL_CAROTID_ARTERY_MORPHOLOGY	0.0939255	0.601538	0.384751	1.29891	551	59	Fancd2,Acta2,Fancf,Smad3,Col3a1,Ldlrap1,Pparg,Limk1,Slx4,Brca1,Rad51,Stat1
5002	GOCC_DYNACTIN_COMPLEX	0.0939561	0.601538	0.591202	1.40571	526	12	Acta2,Acta1,Actl9
6574	HP_THICK_LOWER_LIP_VERMILION	0.0940373	0.601538	-0.307356	-1.22878	357	119	Gpr101,Zbtb20,Col11a1,Sox4,Arhgef6,Rnf135,Ebf3,Upf3b,Ret,Arid1b,Kmt2c,Kif15,Agtr2,Zeb2,Pak3,Strada,Med12,Rbmx,Frmd4a,Cul4b
8525	HP_ATTENUATION_OF_RETINAL_BLOOD_VESSELS	0.0940893	0.601538	0.440067	1.33685	545	34	Rpe65,Rdh5,Pcare,Topors,Fscn2,Rttn,Best1,Atf6
6689	HP_WIDE_NASAL_BRIDGE	0.0941058	0.601538	-0.242695	-1.13472	280	440	Nrl,Col11a1,Fat4,Dlk1,Rreb1,Gpc4,Pigw,Ryr1,Rarb,Gpc3,Gli3,Kit,Trps1,Sox4,Ednra,Frem2,Rps15a,Prdm16,Pign,Mid1,Ccbe1,Frem1,Fgfr1,Gja1,Txnl4a,Pigv,Kmt2d,Kdm6b,Ap3b1,Rp2,Zswim6,Sema5a,Rb1,Hivep2,Reep6,Kmt2a,Reln,Arid1b,Srcap,Mak,Ntng1,Mitf,Pex12,Rlbp1,Twist1,Scaper,Sox18,Ahi1,Pkdcc,Tbx6,Tanc2,Zeb2,Strada,Kcnma1,Ednrb,Fancl,Dchs1,Tbck,Crebbp,Plk4,Zfp408,Ttc8,Med12
5384	GOCC_BLOOD_MICROPARTICLE	0.094247	0.602077	0.37983	1.29286	556	61	Plg,Serpina3n,Acta1,C1qc,Lgals3bp,Tgfb1,Bche,Krt1,Kdm4d,Serping1,Apoa2,Serpina3c,Clic1,Jchain,Zbtb38,C1qb,Msn,Cib2,Slc2a1,Cfh,Stom,Eng
2453	GOBP_APICAL_JUNCTION_ASSEMBLY	0.0943489	0.602364	-0.349866	-1.27891	383	69	Cldn22,Pdcd6ip,Marveld3,Wnt11,Marveld2,Dlg5,Gja1,Pard3,Prkch,Rhoc,Pard6g,Patj,Vcl,Strn,Cldn10,Nphp4,Snai2,Cldn3,Cldn19,Cbfb
9829	Astrocyte_All_Darmanis_PNAS_2015	0.0946256	0.603766	-0.523399	-1.40857	411	17	Agt,Fgfr1,Gpr37l1,Aqp4,Prodh,Sdc4,Bmpr1a
3278	GOBP_RESPONSE_TO_MINERALOCORTICOID	0.0947129	0.603959	0.479037	1.37125	540	26	Fos,Th,Ccn2,Trh,Fosb
3224	GOBP_POSITIVE_REGULATION_OF_STRIATED_MUSCLE_CELL_DIFFERENTIATION	0.0947766	0.604001	-0.435755	-1.35901	400	32	Cav3,Prox1,Niban2,Smyd1,Bcl2,Edn1
406	GOBP_AMINO_ACID_TRANSMEMBRANE_TRANSPORT	0.0949209	0.604229	0.359061	1.2782	569	79	Ntsr1,Slc1a5,Slc36a2,Ace2,Slc7a5,Slc7a7,Slc38a3,Slc6a12,Slc47a1,Slc36a1,Slc38a2,Slc1a4,Slc3a2,Slc7a14,Slc25a22,Per2,Slc25a12,Lrrc8d,Slc66a1,Slc16a2,Slc7a8,Slc25a13
9804	HP_LIMB_TREMOR	0.0949266	0.604229	0.578445	1.40537	536	13	Pmp22,Cacna1g,Itpr1,Tubb4a
4911	GOCC_GAMMA_TUBULIN_COMPLEX	0.095045	0.604388	0.515304	1.38918	538	20	Topors,Brca1,Tubg2,Tubgcp2,Tubg1,Uxt
10046	DESCARTES_MAIN_FETAL_PHOTORECEPTOR_CELLS	0.0951621	0.604388	0.546796	1.39609	536	16	Cdhr1,Nptx1,Susd2,Htr1f,Tert,Samd7,Gnat1
10081	DESCARTES_FETAL_EYE_PHOTORECEPTOR_CELLS	0.0951621	0.604388	0.546796	1.39609	536	16	Cdhr1,Nptx1,Susd2,Htr1f,Tert,Samd7,Gnat1
4559	GOBP_RESPONSE_TO_DOPAMINE	0.0951801	0.604388	-0.3567	-1.28764	390	64	Drd5,Htr3a,Htr1b,Htr4,Drd2,Rgs9,Gabpa,Dnm2,Alk,Htr7,Htr1a,Lrrk2,Gng2,Abl1
1874	GOBP_MONOCARBOXYLIC_ACID_METABOLIC_PROCESS	0.0953707	0.604893	-0.238918	-1.12781	273	492	Prox1,Acoxl,Zbtb20,Lpl,Gapdhs,Lpin3,Ido1,Cyp7b1,Kit,Slc27a2,Slc27a3,Avp,Fbp1,Eno4,Acss1,Naaa,Pgam2,Cd74,Slc4a4,Esrrb,Nup93,Gck,Irs2,Pon3,Pdp2,Aloxe3,Pfkfb4,Plin5,Alkbh7,Them4,Cyp3a13,Ptgis,Gpat2,Sox9,Scp2,Mccc2,Rdh10,Acad10,Hsd17b10,Atp8b1,Pnpla3,Edn1,Idnk,Gstm7,Acsm3,Osbpl6,Pecr,Abcd4,Eci1,Ddit4,Ppargc1a,Acadl,Ldhd,Twist1,Acot2,Morc2a,Mccc1,Cyp4f14,Decr2,Nup210,Adtrp,Stard4,Echdc1,Cyp2j6,Acot3,P…
7750	HP_OSTEOMYELITIS	0.0954307	0.604893	-0.402244	-1.33317	400	42	Slco2a1,Scnn1a
4400	GOBP_CELLULAR_RESPONSE_TO_NITROGEN_COMPOUND	0.0954311	0.604893	-0.233967	-1.11966	258	586	Cav3,Kl,Drd5,Nkx6-1,Lpl,Klf4,Prlr,Chrna7,Foxo1,Lpin3,Ryr1,Prkcd,Nr4a2,Htr3a,Mas1,Aanat,Actn2,Htr1b,Htr4,Drd2,Gria1,Itga4,Col16a1,Rgs9,Ldoc1,Fut7,Gck,Ptpre,Gabpa,Irs2,Slc2a4,Ghr,Agtr1a,Klf3,Gja1,Blm,Enho,Tlr3,Lypd1,Sox9,Colec12,Hdac9,Ifit1,Nod1,Gpld1,Col4a1,Slc30a10,Pdgfra,Ghrl,Dnm2,Pnpla3,Edn1,Gstm7,Inhbb,Arid1b,Dennd4c,Trim72,Socs2,Alk,Rapgef3,Ncoa5,Slc8a1,Ppargc1a,Tlr6,Cebpb,Itpr2,Cpeb4,Htr7,Rp…
3731	GOBP_VITAMIN_D_RECEPTOR_SIGNALING_PATHWAY	0.0955716	0.605089	-0.615147	-1.44363	422	10	Pim1,Mn1,Snai2,Trim24
2109	GOBP_REGULATION_OF_TUBE_SIZE	0.0956206	0.605089	-0.315291	-1.24432	368	110	Agt,Drd5,Avp,Dock4,Htr1b,Ednra,Agtr1a,Gja1,Cd38,Edn1,Serpinf2,Nos1,Slc8a1,Apln,Adra1a,Htr7,Egfr,Dock5,Htr1a,Agtr2,Kcnma1,Ednrb,Plod3,Mkks,Atp2b1,Icam1,Gja5,Arhgap42,Edn3,Cav1,Itgb1bp1,P2ry2
1147	GOBP_NEGATIVE_REGULATION_OF_GLUCOSE_TRANSMEMBRANE_TRANSPORT	0.0956337	0.605089	0.57769	1.40353	540	13	Tnf,Prkcb,Fabp5,Pea15a,Il1b,Pid1,Inpp5k,Enpp1
7212	HP_ABNORMALITY_OF_THE_NAIL	0.0958947	0.606029	-0.252872	-1.15576	305	347	Gpr101,Dsp,Slco2a1,Zbtb20,Col11a1,Dlk1,Gpc4,Pigw,Gpc3,Gli3,Trps1,Sox4,Col11a2,Mctp2,Pign,Abca1,Aloxe3,Fgfr1,Gja1,Prkd1,Scn9a,Itgb4,Pigv,Blm,Mplkip,Kif22,Zswim6,Evc,Ctla4,Nog,Arid1b,Srcap,Col7a1,Sash1,Dhx37,Arhgap31,Setd2,Plagl1,Cast,Egfr,Sox18
5681	GOMF_STRUCTURAL_CONSTITUENT_OF_CYTOSKELETON	0.0959821	0.606029	-0.346295	-1.26916	386	71	Dsp,Ppl,Sptb,Crocc,Tubb2b,Epb41,Ank1,Erbin,Add3,Tuba1c,Epb41l3,Plec,Tubd1,Cd2ap,Arpc2,Sptbn1,Synm,Hip1,Ank3,Arpc5,Nefl,Agrn,Sorbs2,Actr2,Actr3,Actl6b
6413	GOMF_PHOSPHOLIPASE_A2_ACTIVITY_CONSUMING_1_2_DIPALMITOYLPHOSPHATIDYLCHOLINE	0.0960552	0.606029	0.523611	1.39412	542	19	Plaat1,Pla2g2d,Plb1,Pla2g5,Pla2g2f,Pgap6,Pla2g3,Pla2g4e
9117	HP_ABNORMALITY_OF_SKELETAL_MUSCLE_FIBER_SIZE	0.0960741	0.606029	-0.370641	-1.29888	393	56	Cav3,Hpdl,Popdc3,Ryr1,Actn2,Ttn
8200	HP_ABNORMALITY_OF_THE_VERTEBRAL_ENDPLATES	0.0960996	0.606029	-0.437921	-1.35943	408	31	Zbtb20,Col11a1,Kif22,Ccn6,Loxl3
4491	GOBP_POSITIVE_REGULATION_OF_CELL_CYCLE_G2_M_PHASE_TRANSITION	0.096164	0.606029	0.489728	1.37705	548	24	Dtl,Sin3a,Fbxo5,Wnt10b,Cdc25b,Mta3,Atad5,Stox1
4470	GOBP_L_ALPHA_AMINO_ACID_TRANSMEMBRANE_TRANSPORT	0.0961832	0.606029	0.395069	1.30503	566	52	Ntsr1,Slc1a5,Ace2,Slc7a5,Slc7a7,Slc38a3,Slc47a1,Slc1a4,Slc3a2,Slc25a22,Per2,Slc25a12,Slc66a1,Slc7a8,Slc25a13,Slc43a1,Itgb1,Psen1,Arl6ip1,Slc43a2,Slc7a1
9694	HP_ENLARGED_THORAX	0.096359	0.60613	0.392125	1.30077	568	53	Myh3,Tnfrsf11b,Wnt4,P3h1,Bcor,Col2a1,Naa10,Sos1,Zmpste24,Hras,Lmna,Prkacb,Dym,Kras,Lztr1
6382	GOMF_MODIFIED_AMINO_ACID_BINDING	0.096434	0.60613	0.365141	1.28118	575	72	Syt6,Rpe65,Syt10,Syt15,Mark1,Jph2,Osbpl10,Anxa6,Syt4,Syt12,Anxa2,Gstm2,Syt2,Cd300lf,Dhfr
8844	HP_PEDAL_EDEMA	0.0964361	0.60613	-0.47057	-1.38031	413	24	Magel2,Tll1,Setd2,Mkks,Tgm1,Vegfc,Nsd1
3141	GOBP_WHITE_FAT_CELL_DIFFERENTIATION	0.0964754	0.60613	-0.613983	-1.4409	426	10	Ctbp2,Fgf10,Cebpa,Pdgfra,Pnpla3
10100	Gandal_2018_Schizophrenia_Upregulated_PFC	0.0965015	0.60613	-0.263261	-1.17065	330	265	Adamts9,Lpl,Pim1,Il1r1,Gprin3,N4bp2,Cebpd,Clmn,S100a9,Pabpc4,Nabp1,Ifi203,Catsperg1,Sgms2,Col4a2,Lcor,Nexn,Gadd45g,Ralgps2,Timp1,Nfil3,Scn9a,Cdkn1a,Cnn3,Robo3,Ssh3,Wipf3,Zc3hav1,Map3k2,Myo9b,Rfx3,Chd2,Zbtb16,Kctd12,Dsel,Fkbp14,Smc5,Ddit4,Igdcc4,C1ql1,Cebpb,Plk1,Dynlt1a,Aqp4,Cfap53,Tnks,Smg1,Itpkc,Plod3,Tiparp
9169	HP_ABNORMAL_ENERGY_EXPENDITURE	0.0965431	0.60613	0.604156	1.40874	538	11	Adrb3,Cartpt,Pparg,Agrp
5870	GOMF_CALCIUM_CATION_ANTIPORTER_ACTIVITY	0.0966282	0.606172	-0.598637	-1.44618	426	11	Slc24a5,Slc24a3,Slc8a1
342	GOBP_POSITIVE_REGULATION_OF_INFLAMMATORY_RESPONSE_TO_ANTIGENIC_STIMULUS	0.0966643	0.606172	0.618498	1.40624	538	10	Ccr7,Tnf,Lta
3286	GOBP_POSITIVE_REGULATION_OF_MEIOTIC_CELL_CYCLE	0.0972887	0.608969	0.545144	1.39187	548	16	Wnt4,Rad51ap1,Cdc25b,Piwil2
9797	HP_PUSTULE	0.0972923	0.608969	-0.511917	-1.39986	423	18	Scnn1a,Tmc8,Tmc6,Egfr
253	GOBP_PRODUCTION_OF_MOLECULAR_MEDIATOR_OF_IMMUNE_RESPONSE	0.0973395	0.608969	0.317616	1.23784	610	141	Clnk,Sash3,Cd22,Tgfb1,Tnf,Cd86,Slc7a5,Arg1,Apoa2,Ptprc,H2-M3,Tlr9,Ddx21,Cd226,Ndfip1,Tlr4,Nlrp3,Sema7a,Il4ra,Rsad2,Chga,Hk1,Nr4a3,Rnf8,Prkcz,Fcgr2b,Exosc3,Il1b,Mcm3ap,Hmox1,Ticam1,Laptm5
8399	HP_OLIVOPONTOCEREBELLAR_HYPOPLASIA	0.0973436	0.608969	0.58848	1.39924	545	12	Tsen54,Rttn,Pomgnt1,Pomt1,Fkrp,Toe1
5333	GOCC_POSTSYNAPTIC_MEMBRANE	0.0974081	0.608969	-0.267368	-1.17587	341	241	Shisa6,Nrp2,Chrnb3,Chrna7,Nectin3,Chrna1,Htr3a,Actn2,Grik4,Gabra2,Slitrk2,Grin2a,Drd2,Gria1,Gabra5,Rgs9,Shank1,Grik2,Dcc,Grin2c,Cbln1,Grin2d,Dnm2,Lin7c,Cacng4,Kctd12,Slc8a1,Gabrg1,Grm7,Epha7,Neto1,Lrrtm4,Dbn1,Ank1,Plppr4,Adra1a,Pcdh8,Grm1,Strn,Flrt3,Tenm2,Slitrk3,Kcnma1
197	GOBP_COLUMNAR_CUBOIDAL_EPITHELIAL_CELL_DEVELOPMENT	0.0975262	0.608969	-0.430089	-1.34674	409	33	Nkx6-1,Rarb,Smo,Cdkn1a,Rfx3,Bmp5,Pax6,Spdef,Wnt5a,Rarg,Pdpk1
3279	GOBP_REGULATION_OF_NEUROTROPHIN_TRK_RECEPTOR_SIGNALING_PATHWAY	0.0976554	0.608969	-0.581846	-1.43371	428	12	Agt,Ntrk3,Ntf3,Agtr2
9402	HP_ABNORMAL_SERUM_INTERLEUKIN_LEVEL	0.0976554	0.608969	-0.581676	-1.43329	428	12	Prkcd,Pola1,Fas,Abcb4,Atp8b1
3070	GOBP_DERMATAN_SULFATE_PROTEOGLYCAN_METABOLIC_PROCESS	0.0977288	0.608969	-0.534389	-1.41229	425	16	Dcn,Dsel,Bcan,Chst12,Cspg4,Ust,Dse
6815	HP_DIPLOPIA	0.0977875	0.608969	0.372696	1.2852	578	65	Slc18a3,Serpini1,Tgfb1,Cacna1g,Col13a1,Dars2,Ano10,Dnajc6,Stat6,Sag,Slc2a1,Pink1,Syt2,Ercc2,Slc5a7,Mapt,Ercc3,Lrp4,Musk,Htra2,Cacna1a
8782	HP_ABSENT_TESTIS	0.0979156	0.608969	0.488714	1.3742	558	24	Fancd2,Fancf,Slx4,Brca1,Rad51,Ube2t,Palb2,Tctn3,Fancg,Brip1,Mad2l2,Brca2
1318	GOBP_MORPHOGENESIS_OF_EMBRYONIC_EPITHELIUM	0.0979423	0.608969	0.325218	1.2503	613	128	Sulf1,Grhl3,Lmo4,Bmp4,Ovol2,Adm,Aldh1a3,Sfrp2,Wnt4,Cobl,Hes5,Tgfb1,Tgfb1i1,Wnt16,Sox8,Tctn1,Apaf1,Prickle1,Glmn,Casp3,Sox11
5356	GOCC_INFLAMMASOME_COMPLEX	0.097976	0.608969	0.603347	1.40685	546	11	Naip2,Nlrp3,Nlrp6,Nlrc4
10479	Gemma_GSE5429_Hippocampal_gene_expression_profiling_across_8_inbred_strains:_towards_understanding_the_molecular_basis_of_behaviour_strain_A.J_Down	0.0981024	0.608969	-0.236801	-1.12432	273	528	Lct,Ttr,Agt,Pcmt1,Phkg1,Calb2,Lhx9,Gpc4,Padi2,Prkcd,St6galnac5,Nr4a2,Cort,Thbs3,Igfbp2,Leng8,Aldh1a1,Ak4,Cacna1e,Col19a1,Col4a2,Lmo7,Gad2,Ralgps2,Alcam,Fam83h,Hopx,Zdhhc14,Ccnl2,Dio2,Pabpn1,Ptgis,Bcat2,Mpp3,Invs,Crym,Luc7l3,Ccnd2,Hapln1,Sema5a,Rb1,Col4a1,Pdgfra,Reln,Ret,Ptprz1,Pbx3,Hdac7,Traip,Slc8a1,Sash1,Hnrnpu,Gfra2,Nvl,Apln,Prkca,Fnbp1,Nrp1,Dynlt1a,Dtd2,Ahi1,Lama4,Man1a,Nfya,Mettl8,Ryr3,Postn…
947	GOBP_PYRIMIDINE_DEOXYRIBONUCLEOTIDE_METABOLIC_PROCESS	0.0981308	0.608969	-0.485912	-1.37495	419	21	Dpyd,Neil2,Neil1,Dctpp1,Dctd
863	GOBP_GLUCOCORTICOID_METABOLIC_PROCESS	0.0981835	0.608969	-0.500693	-1.38273	426	19	Hsd11b1,Cacna1h,Dgkq,Rest,Bmp5,H6pd
1181	GOBP_POSITIVE_REGULATION_OF_PEPTIDASE_ACTIVITY	0.0981916	0.608969	0.306607	1.22176	618	167	Acer2,Prss22,Grin1,Ccn2,S100a8,Sfrp2,Egln3,Smad3,Tnf,Lgmn,Apaf1,Pcolce,Arrb1,Cck,Grn,Pparg,Xdh,F2r,Mapk12,Nlrp3,Gper1,Fadd,Nlrc4,Atp2a3,Stat3,Mul1,Uaca,Nodal,Ppm1f,Bcap31,Fis1,Pink1,Laptm5,Prelid1,Vcp,Mapt,Ifi207,P2rx1,Ccn1,Ager,Pdcd2
1085	GOBP_POSITIVE_REGULATION_OF_ENDOTHELIAL_CELL_MIGRATION	0.0982258	0.608969	-0.323547	-1.24822	381	96	Prox1,Agt,Hspb1,Nrp2,Angpt1,Ccbe1,Fgfr1,Prkd1,Met,Hdac9,Sema5a,Gpld1,Gata2,Edn1,Zc3h12a,Hdac7,Sash1,Sparc,Prkca,Nrp1,P2rx4,Abl1,Wnt5a,Plpp3,Pdpk1,Sp1,Itgb1bp1,Fgf16,Pik3cb,Vegfc,Rac1
5590	GOMF_METALLOENDOPEPTIDASE_ACTIVITY	0.0982387	0.608969	-0.340374	-1.2612	395	75	Adamts9,Thsd4,Adamts1,Adam33,Ecel1,Adam32,Lmln,Mmp11,Bmp1,Adamts20,Tll1,Mmp23,Adamts15,Adamts5,Mmp2,Adam8,Adam19
4627	GOBP_REGULATION_OF_MICROGLIAL_CELL_ACTIVATION	0.0983751	0.608969	0.55325	1.3936	556	15	Nr1d1,Grn,Ptprc,Sphk1,Cx3cl1
5428	GOCC_POSTSYNAPSE	0.0986172	0.608969	-0.235718	-1.12136	270	548	Shisa6,P2rx5,Dock10,Nrp2,Tanc1,Chrnb3,Chrna7,Nectin3,Itga8,Cttnbp2,Chrna1,Dnajb1,Htr3a,Actn2,Grik4,Kcnj2,Gabra2,Palmd,Homer2,Slitrk2,Grin2a,Hpca,Drd2,Gria1,Gabra5,Rgs9,Shank1,Ppp3ca,Grik2,Calb1,Dlg5,Insyn1,Dcc,Cnn3,Grin2c,Cbln1,Zfp804a,Dgkq,Ghrl,Grin2d,Dnm2,Dgkz,Disc1,Lin7c,Cacng4,Kctd12,Nos1,Slc8a1,Gabrg1,Psd2,Epb41,Cplx2,Grm7,Epha7,Neto1,Lrrtm4,Fbxo2,Dbn1,Ank1,Kcna4,Erbin,Plppr4,Add3,Adra1a,Ank…
2229	GOBP_INTERSTRAND_CROSS_LINK_REPAIR	0.0986662	0.608969	0.398449	1.30628	576	50	Fancd2,Cenps,Fancf,Dclre1a,Slx4,Rad51ap1,Rad51,Rnf8,Mus81,Exo5,Rnf168,Xrcc3,Vcp,Ube2t,Faap100,Ercc1,Wdr48,Fancg,Atr,Cenpx,Xpa,Eme1,Fancb,Ubc,Faap24,Faap20
2446	GOBP_NEGATIVE_REGULATION_OF_POTASSIUM_ION_TRANSPORT	0.0986796	0.608969	-0.462883	-1.37095	425	25	Cav3,Actn2,Kcnrg
8308	HP_APLASIA_HYPOPLASIA_OF_THE_5TH_FINGER	0.0986842	0.608969	-0.435774	-1.35277	419	31	Gja1,Tfap2b,Kmt2d,Arid1b,Pkdcc,Kif15,Wnt5a,Rac1,Gdf5,Mycn,Cox4i1,Cnot2
4271	GOBP_OLEFINIC_COMPOUND_BIOSYNTHETIC_PROCESS	0.0987087	0.608969	0.521373	1.38816	557	19	Dkkl1,Egr1,Adm,Wnt4,Dkk3,Akr1c18
7954	HP_STEPPAGE_GAIT	0.0987464	0.608969	0.427297	1.33381	574	38	Egr2,Hspb3,Pmp22,Gne,Coa7,Ighmbp2,Sqstm1,Lmna,Atp1a1,Mars1,Polg,Mfn2,Slc25a46
2837	GOBP_PHOSPHATIDYLINOSITOL_METABOLIC_PROCESS	0.0987518	0.608969	0.305288	1.22043	624	170	Cish,Cwh43,Dpm3,Pip5kl1,Socs3,Htr2a,Pigp,Pik3r5,Plekha4,Pla2g2d,Pitpnm3,Pip4p1,Pik3r6,Pten,Pi4kb,Plek,Lpgat1,Socs1,Pigz,Pyurf,Pgap3,Pla2g5,Arf3,Pla2g2f,Csf1r,Pdgfb,Mtmr4,Lclat1,Bpnt2,Pik3c3,Rufy1,Pip4k2b,Mtmr9,Pi4ka,Pigt,Pigc,Mtmr7,Inpp5k,Efr3b,Pik3cd,Socs5,Pip5k1c,Inpp4a,Pik3r1,Pla2g3,Mtmr2,Pla2g4e,Plekha3,Pigx,Pigq,Ip6k2,Mboat7,Fgf2,Cds1,Pik3r2,Mtmr12
1291	GOBP_MRNA_METABOLIC_PROCESS	0.0987654	0.608969	-0.227841	-1.10577	247	709	Lgals3,Hspa1a,Nanos2,Slbp,Hspb1,Prkcd,Rbm15,Rbm3,Pabpc4,Zbtb1,Taf15,Gcfc2,Pabpc1l,Ago4,Rps15a,Psmb9,Ybx1,Prpf38b,Khdrbs2,Snrnp70,Sfpq,Ago3,Lsm11,Txnl4a,Pabpn1,Lsm5,Rngtt,Samd4,Ap3b1,Btg2,Upf3b,Zc3h12d,Luc7l2,Zc3hav1,Luc7l3,Rbm4b,Pnldc1,Exosc7,Cnot6,Rps6,Zc3h12a,Pnn,Hnrnpm,Rest,Cmtr2,Boll,Ppargc1a,Tia1,Axin2,Mov10,Hnrnpu,Tardbp,Mettl16,Srsf11,Prkca,Gtf2f2,Bard1,Rbm41,Safb2,Ddx17,Dhx16,Trim71,Mettl…
3584	GOBP_CELL_DIFFERENTIATION_INVOLVED_IN_KIDNEY_DEVELOPMENT	0.0988541	0.608969	0.400442	1.30657	577	49	Mef2c,Six2,Nphs2,Bmp4,Foxc2,Acta2,Cited1,Wnt4
6540	HP_NEPHRITIS	0.0988974	0.608969	0.393491	1.29982	582	52	Stat4,Plg,C1qc,Fcgr3,Slc7a7,C1qa,Xdh,Copa,Dnase1,Spp1,Wdr19,Lmnb2,Fcgr2b,Rasgrp1,Lmx1b,C1qb
1351	GOBP_PEPTIDYL_LYSINE_DIMETHYLATION	0.0988986	0.608969	-0.510707	-1.39655	430	18	Kmt2d,Kmt2a,Eef1akmt2,Setd2,Setd7,Kmt2b,Prdm9,Kdm3a
3990	GOBP_HISTONE_H3_K4_TRIMETHYLATION	0.0989871	0.608969	-0.555709	-1.4243	429	14	Kmt2d,Kmt2a,Prdm9,Bend3,Kmt2e,Rtf1,Tet3,Ctr9,Setd1a
7789	HP_HYPOPLASTIC_ILIAC_WING	0.0990533	0.608969	-0.493606	-1.3844	428	20	Dlk1,Ccbe1,Sox9,Evc,Crebbp
9278	HP_EPIDERMAL_ACANTHOSIS	0.0990676	0.608969	-0.459556	-1.36925	424	26	Dsp,Serpinb8,Aloxe3,Gja1,Cast,Egfr,Exph5
3068	GOBP_CHONDROITIN_SULFATE_PROTEOGLYCAN_BIOSYNTHETIC_PROCESS	0.0992277	0.609309	-0.446345	-1.36598	423	29	Dcn,Chst9,B3gat2,Pxylp1,Bcan,Chst12,Cspg4,Dse,Ugdh,Chst11,Xylt2,B3galt6
183	GOBP_RESPONSE_TO_DIETARY_EXCESS	0.099238	0.609309	0.544274	1.38965	559	16	Mc4r,Bmp8a,Slc25a25,Vgf,Pcsk1n
5135	GOCC_NADH_DEHYDROGENASE_COMPLEX	0.0994541	0.610281	-0.403661	-1.33024	418	41	Ndufa5,Ndufa1,Ndufa11,Ndufa2,Ndufs7,Ndufa13,Dmac1,Ndufa6,Ndufb3,Ndufb8,Ndufb2,Ndufv3,Ndufs3,Ndufa7,Ndufc1,Ndufb9,Ndufa12,Ndufs8,Ndufaf1,Ndufb5
1349	GOBP_PEPTIDYL_LYSINE_METHYLATION	0.0995322	0.610407	-0.319326	-1.24588	382	103	Prdm5,Rlf,Wdr5b,Camkmt,Prdm16,Atpsckmt,Kmt2d,Smyd1,Prmt6,N6amt1,Kmt2a,Eef1akmt2,Mtf2,Kmt2c,Setd2,Dot1l,Setd7,Kmt2b,Antkmt,Prdm9,Kdm3a,Ash2l,Nsd1,Iws1,Nsd2,Bend3,Dnmt3b,Kmt5b,Kmt2e,Rtf1,Tet3,Kmt5a,Ash1l,Ctr9,Sirt1
9712	HP_ABNORMAL_SHARPEY_FIBER_MORPHOLOGY	0.0995931	0.610426	0.520679	1.38632	562	19	Tnfrsf11b,Ank,Lmna,Gna11,Dmp1,Notch3,Enpp1
7335	HP_ABNORMAL_ERYTHROCYTE_MORPHOLOGY	0.0998727	0.611785	0.260536	1.15624	705	473	Fancd2,Alas2,Fam111a,Gypc,Stat4,Nt5c3,Idh1,Alx4,Wfs1,Fancf,Cox4i2,Samd9l,Tgfb1,Pacs2,Il2rb,Rara,Tnfrsf13c,Fcgr3,Lamc2,Pnpo,Etv6,Galt,Dnajc21,Prdx1,Recql4,Col3a1,Slc7a7,Tkfc,Tbxas1,Erbb3,Pgk1,Tnfaip3,Tnfrsf13b,Stat5b,Xk,Slx4,Tmprss6,Birc3,Gna14,Brca1,Dnase1,Qrsl1,Nlrp3,Steap3,Spp1,Rad51,Mtx2,Wrap53,Pcca,Bcor,Fadd,Slc40a1,Pten,Nlrc4,Hk1,Stat1,Casr,Pfkm,Gla,Stat3,Fcgr2b,Cpox,Ctsk,Rasgrp1,Cubn,Tbce,I…
1718	GOBP_CELLULAR_RESPONSE_TO_NUTRIENT	0.100024	0.612184	-0.410991	-1.33029	417	38	Lpl,Pim1,Mn1,Postn,Tnks,Fgf23,Atp2b1,Ptn,Folr1,Snai2,Trim24
7509	HP_DILATED_FOURTH_VENTRICLE	0.100054	0.612184	-0.302539	-1.21396	373	124	Chd7,Sema3e,Gpc4,Mab21l1,Gpc3,Gli3,Sox4,Ap1s2,Pign,Flvcr2,Fgfr1,Evc,Fktn,Col4a1,Arid1b,C2cd3,Cspp1,Cox20,Atxn3,Tmem138,Cpt2,Kcnq1,Rxylt1,Wdr81,Rac1,Cc2d2a,Pmm2,Evc2
8304	HP_DEEP_PALMAR_CREASE	0.100375	0.613797	-0.47408	-1.37334	427	23	Gpr101
3091	GOBP_NEGATIVE_REGULATION_OF_PHAGOCYTOSIS	0.100461	0.613965	0.528586	1.38577	566	18	Prtn3,Pten,Dysf,Fcgr2b,Cd300lf,Tlr2,Plscr1,Atg3
8834	HP_HYPOPLASIA_OF_THE_ZYGOMATIC_BONE	0.100676	0.614647	-0.449285	-1.36372	431	28	Col11a1,Chd7,Sema3e
4821	GOBP_POSITIVE_REGULATION_OF_TRANSCRIPTION_REGULATORY_REGION_DNA_BINDING	0.100713	0.614647	-0.498223	-1.37591	437	19	Klf4,Niban2,Rb1,Twist1,Pax6
375	GOBP_ENDOCARDIUM_DEVELOPMENT	0.100768	0.614647	-0.610254	-1.43215	445	10	Prox1,Sox18,Notch1
6838	HP_DELAYED_ERUPTION_OF_PERMANENT_TEETH	0.100829	0.614647	-0.553791	-1.41938	437	14	Kcnj2,Gja1,Tfap2b,Setd2
2751	GOBP_POSITIVE_REGULATION_OF_PROTEOLYSIS	0.100863	0.614647	0.274924	1.1772	677	314	Trib1,Plk3,Meltf,Acer2,Klhl40,Prss22,Grin1,Ccn2,S100a8,Sfrp2,Egln3,Smad3,Tnf,Lgmn,F12,Apaf1,Smurf1,Pcolce,Arrb1,Rnf19b,Cck,Grn,Rhbdd1,Plk2,Pparg,Xdh,Hpn,Fzr1,Trib2,F2r,Mapk12,Prickle1,Rnf217,Csnk1e,Nlrp3,Nupr1,Lpcat3,Gper1,Fadd,Pten,Ccdc22,Hspbp1,Nlrc4,Agbl4,Nfe2l2,Atp2a3,Stat3,Mul1,Uaca,Nodal,Rnf180,Ppm1f,Il1b,Bcap31,Usp5,Fis1,Pink1,Fbxw7,Trim32,Laptm5,Trim67,Ptk2
3001	GOBP_EMBRYONIC_MORPHOGENESIS	0.100963	0.614739	0.260949	1.15574	712	455	Sulf1,Myh3,Grhl3,Mef2c,Col6a1,Six2,Scx,Lmo4,Tcap,Dusp1,Zic3,Tbr1,Bmp4,Th,Satb2,Dusp4,Socs3,Foxc2,Naglu,Ovol2,Adm,Alx4,Aldh1a3,Itgb2,Sfrp2,Wnt4,Cobl,Hes5,Tgfb1,Tgfb1i1,Wnt16,Dlx5,Smad3,Hyal1,Sox8,Dlg1,Tctn1,Apaf1,Mab21l2,Epha2,Col12a1,Dusp5,Sp8,Dll4,Mafb,Hpn,Smad2,Spry2,Tbx4,Prickle1,Neurog1,Glmn,Casp3,Sox11,Zic1,Col5a1,Fzd7,Wdr19,Col2a1,Tmie,Itga3,Grem2,Nr4a3,Ric8a,Stra6,Wnt5b,Gli1,Wdpcp,Alx3,Sos…
8666	HP_DEVIATION_OF_THE_3RD_FINGER	0.100994	0.614739	-0.610054	-1.43168	446	10	Dlk1,Fgf10,Pkdcc,Fgfr2,Ptrh2,Gdf5
2841	GOBP_SPHINGOSINE_BIOSYNTHETIC_PROCESS	0.101148	0.615042	0.615154	1.39864	563	10	Acer2,Sphk1
3118	GOBP_DEFENSE_RESPONSE_TO_GRAM_NEGATIVE_BACTERIUM	0.101242	0.615042	0.440686	1.32982	586	33	Lyz1,Slc11a1,Serpine1,Tlr9,Tlr4,Chga,Mpeg1,Optn,Il6ra,Aqp1,F2,Hmgb2,Pycard
7786	HP_SQUAMOUS_CELL_CARCINOMA	0.101272	0.615042	0.392035	1.29501	596	52	Rspo1,Gjb2,Wnt10a,Lamc2,Recql4,Slx4,Tyr,Wrap53,Wwox,Stat1,Lzts1,Tinf2,Tert,Lmna,Ercc2,Ercc3
4023	GOBP_REGULATION_OF_PEPTIDE_TRANSPORT	0.101276	0.615042	0.258958	1.15311	721	492	Plk3,Derl3,Dpp4,Nr1d1,Chp2,Arc,Bmp4,Anxa1,Kcna5,Trh,Bmp8a,Vamp2,S100a8,Itgb2,Cartpt,Rapgef4,Il12a,Sh3tc2,Tgfb1,Stx1a,Camk1,Rhou,Smad3,Cdh1,Tnf,Gsg1l,Disp1,Wls,Bcas3,Unc13b,Ghsr,Ucp2,Rangap1,Fkbp1b,F2r,Lcp1,Cd200,Llgl2,Itpr1,Ndfip1,Adcyap1,Tlr4,Numb,Chp1,Myo1c,Nmt1,P3h1,Zic1,Mdfic,Npff,Ipo5,Gper1,Rsad2,Chga,Prr5l,Hdac3,Apbb1,Hcls1,Midn,Pdzk1,Cdk5r1,Casr,Selenok,Arl2,Prkcz,Camk2n1,Pim3,Kcnb1,Glp1r,…
8402	HP_ABNORMAL_AUDITORY_EVOKED_POTENTIALS	0.101378	0.615303	0.55084	1.38753	573	15	Myh3,Sh3tc2,Sox10
9174	HP_FATIGUE	0.101634	0.615577	-0.261751	-1.16846	341	280	Cav3,Gpr101,Kl,Scnn1a,Kit,Slc18a2,Slc26a4,Taf15,Nabp1,Nags,Sox2,Gck,Pde11a,Tnxb,Pon3,Fas,Fgfr1,Met,Tlr3,Slc22a4,Svil,Gata2,Ctla4,Pdgfra,Bcl2,Ret,Otx2,Zbtb16,Tll1,Ppargc1a,Numa1,Tardbp,Eif2ak4,Morc2a,Pygm,Plec,Cd244a,Fgf23
9922	FAN_EMBRYONIC_CTX_BRAIN_B_CELL	0.101644	0.615577	-0.335994	-1.25339	407	78	P2rx5,Ttn,Ebf1,Fcmr,Cxcr4,Cd74,Ptprcap,Psmb9,Elf1,Ralgps2,Txnip,H2-Ab1,Ltb,Add3,Ppp1r14a,Swap70,Il2rg,Aff3
3722	GOBP_CALCIUM_ION_IMPORT	0.101936	0.615577	-0.352223	-1.27335	415	65	Cav3,Lgals3,Trpc4,Mcub,Cacna1h,Cacna1e
4574	GOBP_MUCOPOLYSACCHARIDE_METABOLIC_PROCESS	0.101956	0.615577	-0.316671	-1.23971	390	106	Dcn,Pim1,Chst9,Ndnf,Has1,Angpt1,Stab2,Ndst3,B4galt4,Dsel,Spock3,Bcan,Egflam,Chst12,B3gnt2,Cspg4,Ust,Dse,St3gal6,Ogn,Cemip,Smpd3,Ugdh,St3gal4,Chst11,Xylt2,B3galt6,Chst14
9419	HP_RAYNAUD_PHENOMENON	0.102055	0.615577	0.527652	1.38332	575	18	Stat4,Spp1,Rnaseh2b,Ifih1,Zmpste24,Sting1,Lmna
10000	HU_FETAL_RETINA_HORIZONTAL	0.102074	0.615577	-0.439067	-1.35197	432	30	Prox1,Sox4,Tfap2b,Onecut1,Tubb2b,Scn3a,Onecut2,Pax6
133	GOBP_MESONEPHROS_DEVELOPMENT	0.102077	0.615577	-0.335265	-1.25327	407	79	Agt,Fat4,Rarb,Gpc3,Gli3,Fgf10,Wnt11,Smo,Calb1,Crlf1,Fmn1,Sox9,Kif26b,Bcl2,Nog,Ret,Zbtb16,Agtr2,Sall1,Dchs1,Fgfr2,Sdc4,Pkd2,Bmper,Npnt,Myc,Arg2
2433	GOBP_NUCLEOSIDE_SALVAGE	0.102157	0.615577	0.584624	1.39007	572	12	Uck2,Upp2,Cda,Uckl1,Tk1,Tk2
10187	LASTOWSKA_NEUROBLASTOMA_COPY_NUMBER_UP	0.102203	0.615577	0.309179	1.22529	644	159	Asgr1,Ccr7,Tmem97,Sgsh,Pmp22,Ftsj3,Tsen54,Car10,Brca1,Baiap2,Ctdnep1,Myo1c,Kpna2,Atp2a3,Stat3,Abcc3,Nat9,Gprc5c,Sos1,Foxk2,Sec14l1,Tbx2,Arhgap23,Tmem199,Tnfaip1,Slc35f6,Srp68,Cd300lf,Rffl,Ulk2,Map2k3,Nek8,Pycr1,Top2a,Dus1l,Dcaf7,Srr,Jpt1,Gosr2,Khk,Birc6
9907	FAN_EMBRYONIC_CTX_EX_2_EXCITATORY_NEURON	0.102304	0.615577	-0.54194	-1.40958	443	15	Hspa1a,Zbtb20,Nfib,Nfia,Mdk
3371	GOBP_POSITIVE_REGULATION_OF_AMINO_ACID_TRANSPORT	0.102351	0.615577	0.573042	1.39224	578	13	Ntsr1,Trh,Ace2,Cck,Slc38a3
4936	GOCC_NUCLEAR_ENVELOPE	0.102373	0.615577	0.264419	1.16091	715	406	Kash5,Dtl,Nr4a1,Zfp383,Adra1b,Ackr2,Spag4,Mrgprf,Plaat1,Tmem97,Ptger3,Nudt1,Nrm,Stx1a,Smad3,Majin,Zc3hc1,Bche,Tmem43,Kcnh1,Otulinl,Tmem38a,Rangap1,Hpn,Fzr1,Mgst3,Tor3a,Itpr1,Slc16a3,Clic1,Prickle1,Tubb5,Nemp2,Ctdnep1,Dnase1,Lemd2,Myo1c,Tmem120a,Nlrp6,Ipo5,Gper1,Lmnb2,Nup43,S100a6,Atp2a3,Ghdc,Prkcz,Aaas,Osbpl3,Htatip2,Dpy19l2,Shisa5,Rnf180,Phf20,Zmpste24,Ddx19b,Grk5,Anxa4,Mcm3ap,Calr,Aqp1,Atf6,Lmn…
6562	HP_ABNORMAL_LIP_MORPHOLOGY	0.102425	0.615577	-0.224337	-1.10041	244	819	Gpr101,Zbtb20,Hpdl,Col11a1,Fat4,Dlk1,Rreb1,Chd7,Sema3e,Gpc4,Pigw,Ryr1,Mab21l1,Magel2,Itga8,Gpc3,Gli3,Kit,Trps1,Avp,Sox4,Arhgef6,Kcnj2,Hdac8,Ap1s2,Hic1,Ednra,Agl,Frem2,Col11a2,Prdm16,Mctp2,Ermard,Pign,Lrrc32,Mid1,Ccbe1,Frem1,Smo,Aloxe3,Rnf135,Ebf3,Nexmif,Fgfr1,Crlf1,Gja1,Tfap2b,Txnl4a,Pigv,Blm,Kmt2d,Kdm6b,Ap3b1,Upf3b,Zswim6,Evc,Fktn,Phf21a,Bmp1,Kmt2a,Mcm5,Rev3l,Ammecr1,Nog,Ret,Otx2,Arid1b,Kat6a,Zb…
7811	HP_HYPERPHOSPHATEMIA	0.102436	0.615577	-0.577037	-1.42186	449	12	Kl,Galnt3,Ryr1
7905	HP_HYPOPLASTIC_ISCHIA	0.102436	0.615577	-0.577078	-1.42196	449	12	Col11a1,Col11a2,Trip11,Fgfr2,Cdca7
6475	HP_BLADDER_DIVERTICULUM	0.102451	0.615577	0.510338	1.37579	580	20	Col1a2,Col3a1,Limk1,Col5a1
8137	HP_ARTERIAL_THROMBOSIS	0.102451	0.615577	0.510489	1.3762	580	20	Stat4,Il12a,Tlr4,Pten,Erap1,Calr
4897	GOCC_KINETOCHORE	0.10247	0.615577	0.321997	1.24078	642	131	Cdt1,Cenps,Incenp,Sin3a,Tex14,Rangap1,Mis18bp1,Spc24,Ndc80,Cenpa,Spout1,Ska3,Nup43,Zwint,Cenpu,Kif18a,Cenpn,Pmf1,Kif2c,Sgo2a,Cenpi,Mad2l1,Ss18l1,Cenpt,Cenpk,Trappc12,Septin7,Knstrn,Rec8,Dctn2,Sec13,Dynll1,Psen1,Gpatch11,Zfp276,Birc5
8907	HP_POLYGENIC_INHERITANCE	0.102591	0.615954	0.474807	1.35914	585	26	Adrb3,Bmp4,Cartpt,Irf6,Pparg,Agrp,Gnb1,Cfh,Stox1,Enpp1,Nbn
5645	GOMF_PROSTANOID_RECEPTOR_ACTIVITY	0.102812	0.616918	0.597981	1.39434	573	11	Ptger3,Pparg,Ptgdr2,Ptgdr,Tbxa2r,Ptgir
5867	GOMF_SOLUTE_PROTON_ANTIPORTER_ACTIVITY	0.102894	0.616918	-0.518048	-1.39417	447	17	Slc9a4
6204	GOMF_NEUROPEPTIDE_BINDING	0.10298	0.616918	0.509613	1.37383	583	20	Mc4r,Gpr149,Nmur1,Ptgdr2,Sstr2,Oprd1
5850	GOMF_NEUTRAL_AMINO_ACID_TRANSMEMBRANE_TRANSPORTER_ACTIVITY	0.102985	0.616918	0.45943	1.34711	589	29	Slc1a5,Slc36a2,Slc7a5,Slc38a3,Slc36a1,Slc38a2,Slc1a4,Slc3a2
9634	HP_SKIN_PIT	0.103123	0.617117	-0.374841	-1.29097	425	51	Gpc4,Gpc3,Kcnj2,Ednra,Kmt2d,Edn1,Kat6a,Mitf,Jag1,Ank1,Sall1,B3glct,Gja5
6330	GOMF_MOLECULAR_TRANSDUCER_ACTIVITY	0.103234	0.617117	0.243989	1.12464	781	789	Nmbr,Galr3,Mc4r,Cckbr,Adgrg5,Adra1b,Nr1d1,Ackr2,Lag3,Adrb3,Gpr149,Ntsr1,Opn3,Grin1,Adgre1,Gabrr2,Ramp2,Glra1,Cd72,Gpr139,Gpr153,Il17rb,Slc1a5,Hcrtr2,Htr2a,Ccr7,F2rl3,Mrgprf,Tnfrsf11b,Osmr,Vipr1,Cd7,Itgb2,Plaur,Cxcr3,Cd300lb,Ptger3,Gpr84,Ephb6,Cntfr,Rtn4r,Il12rb1,Ackr3,Ackr1,Il2rb,Tnfrsf13c,Fcgr3,Amhr2,Pirb,Cd86,C3ar1,Fpr1,Esr1,Krt1,Ptch2,Pecam1,Epha2,Pth2r,Gpr146,Cd300c2,Glra2,Tlr1,Fcer1g,Tacr3,P…
6362	GOMF_REPRESSING_TRANSCRIPTION_FACTOR_BINDING	0.103237	0.617117	-0.354255	-1.2729	420	63	Prdm5,Zfp503,Tcf7l2,Tle1,Hdac9,Bcl2,Hdac1,Hdac7,Tle2,Mkks,Bbs7,Ttc8,Gtf2a2,Mier1,Myc,Sp1,Gtf2a1,Tcerg1,Mier3
6880	HP_GYNECOMASTIA	0.103251	0.617117	-0.342884	-1.2608	415	72	Slco2a1,Zbtb20,Chd7,Sema3e,Ndnf,Hdac8,Lepr,Ermard,Fgfr1,Dcc,Sox9,Ar,Las1l,Dhx37
7341	HP_AUTOIMMUNE_HEMOLYTIC_ANEMIA	0.103424	0.617656	-0.472207	-1.36791	440	23	Zap70,Prkcd,Fas,Ctla4
8361	HP_APLASIA_HYPOPLASIA_OF_THE_LUNGS	0.103513	0.617656	-0.301272	-1.21094	385	126	Agt,Dlk1,Ryr1,Itga8,Rarb,Chrna1,Lgi4,Frem2,Mctp2,Pign,Smo,Agtr1a,Invs,Evc,Ret,Fuz,Trip11,Ttc21b,Cspp1,Klhl41,Mkks,Bmper,Adgrg6,Lbr,Vangl1,Donson,Cc2d2a,Lifr,Evc2,Grip1
10079	DESCARTES_FETAL_EYE_SMOOTH_MUSCLE_CELLS	0.103624	0.617656	-0.368434	-1.28362	425	54	Arhgap6,Stk32a,Kit,Tcea1,Spin4,Zfp160,Foxred2,Cbln1,Bmp5,Fuz,Cdnf,Zfp384,Slc22a18,Gm13889,Pnma3,Aspa,Marf1,Tyrp1,Rab38,Prkg2
1437	GOBP_DIENCEPHALON_DEVELOPMENT	0.103633	0.617656	-0.367119	-1.28654	424	56	Nrp2,Gsx1,Ndnf,Nr4a2,Fgf10,Drd2,Sox2,Smo,Sema5a,Gata2,Nog,Sall1,Bmpr1a,Ptn,Lrp6,Wnt5a
2119	GOBP_ENDOCRINE_SYSTEM_DEVELOPMENT	0.103634	0.617656	-0.326305	-1.24772	404	91	Nkx6-1,Gsx1,Foxo1,Sox4,Fgf10,Drd2,Sox2,Wnt11,Ascl1,Smo,Onecut1,Sox9,Gata2,Pdgfra,Rfx3,Nog,Bmp5,Onecut2,Pax6,Sall1,Mdk,Nf1,Bmpr1a,Wnt5a,Pdpk1
10230	MODY_HIPPOCAMPUS_POSTNATAL	0.10373	0.617884	0.393698	1.29638	608	51	Egr1,Vamp2,Nptx1,Eno2,Cck,Sox10,Mdh1,Atp6v1b2,Apbb1,Hras,Atp6v1c1,Fbxw7,Pkm,Atp2a2,Cx3cl1,Cltb,Eef1a2,Ldhb,Pfkl,Atp6ap1,Sh3gl2,Tpi1,Gpd1
7622	HP_OCCIPITAL_MENINGOCELE	0.10387	0.618074	-0.591077	-1.42792	458	11	Rreb1
1013	GOBP_POSITIVE_REGULATION_OF_CATABOLIC_PROCESS	0.103879	0.618074	-0.246559	-1.13836	315	395	Cav3,Hspa1a,Zbtb20,Dcn,Nanos2,Gapdhs,Foxo1,Nkd2,Prkcd,Gpc3,Vgll4,Cebpa,Slc4a4,Esrrb,Irs2,Bag3,Pfkfb4,Plin5,Gja1,Prkd1,Sh3d19,Sox9,Btg2,Zc3h12d,Rnf128,Zc3hav1,Rnft1,Aurka,Snx9,Nod1,Cdkn1b,Gpld1,Disc1,Trp53inp1,Smurf2,Asb11,Zc3h12a,Dact1,Mov10,Pttg1ip,Tardbp,Mettl16,Twist1,Plk1,Bard1,Eif2ak4,Herpud1,Ormdl3,Trim71,Tob1,Sh3bp4,Plekhn1,Lrrk2,Huwe1,Atxn3,Bbs7,Tiparp,Foxo3,Rnf152
8309	HP_APLASIA_HYPOPLASIA_OF_THE_2ND_FINGER	0.104096	0.618657	-0.590707	-1.42703	459	11	Gpc4,Gpc3,Kif15,Gdf5,Mycn,Intu
9110	HP_DECREASED_FERTILITY_IN_MALES	0.104133	0.618657	0.339579	1.25708	639	99	Fancd2,Dnaaf3,Spef2,Fancf,Dazl,Tgfb1,Fcgr3,Amhr2,Galt,Slx4,Brca1,Rad51,Map3k1,Wwox,Ctns,Por,Rsph9,Gas2l2
6154	GOMF_NAD_DEPENDENT_PROTEIN_DEACETYLASE_ACTIVITY	0.104152	0.618657	-0.53037	-1.40167	453	16	Hdac8,Hdac9,Hdac1,Hdac7
6010	GOMF_WNT_PROTEIN_BINDING	0.10436	0.619082	0.462499	1.3452	595	28	Trabd2b,Apcdd1,Wif1,Sfrp2,Wls,Fzd7,Ror1,Fzd1,Sfrp1
8078	HP_ABNORMALITY_OF_THE_MIDDLE_PHALANX_OF_THE_5TH_FINGER	0.104382	0.619082	-0.52986	-1.40032	454	16	Gja1,Tfap2b,Nog,Wnt5a,Gdf5,Mycn
4332	GOBP_REGULATION_OF_POTASSIUM_ION_TRANSMEMBRANE_TRANSPORTER_ACTIVITY	0.1044	0.619082	-0.389353	-1.30948	438	45	Cav3,Kcng1,Actn2,Kcnrg,Dnm2,Neto1,Kcns1
2254	GOBP_VASCULAR_ENDOTHELIAL_GROWTH_FACTOR_SIGNALING_PATHWAY	0.104685	0.619875	-0.406328	-1.3209	437	39	Dcn,Hspb1,Nrp2,Ccbe1,Prkd1,Pdgfra,Nrp1,Tspan12
6893	HP_IMPOTENCE	0.104735	0.619875	-0.386255	-1.30309	437	46	Gpr101,Ttr,Chd7,Smo,Fgfr1,Cdkn1a,Hjv,Cdkn1b
6946	HP_MISSING_RIBS	0.10481	0.619875	-0.407721	-1.31971	437	38	Sox2,Prdm16,Sox9,Fuz,Tbx6,Tbck,Bmper,Lbr,Vangl1,Fli1,Tor1a,B3galt6,Rere
8175	HP_RESPIRATORY_FAILURE_REQUIRING_ASSISTED_VENTILATION	0.104822	0.619875	-0.464847	-1.36352	449	24	Csf2rb2,Hpdl,Tlr3
10476	Gemma_GSE5429_Hippocampal_gene_expression_profiling_across_8_inbred_strains:_towards_understanding_the_molecular_basis_of_behaviour_strain_BALB.cByJ_Up	0.104858	0.619875	0.245657	1.12808	789	736	Fgfbp1,Asgr1,Galr3,Cish,Cckbr,Col6a1,Bcl3,Tcap,Pcsk4,Atoh7,Lcn2,Plg,Lag3,Adrb3,Bmp4,Ntsr1,Rgs6,Incenp,Ramp2,Rdh5,Socs3,Cd22,Prss12,Pspn,Alx4,Maff,Tmem37,Cxcr3,Plin4,Arhgap9,Sox3,Lgals9,Cntfr,Tgfb1,Tgfb1i1,Igfbp6,Il12rb1,Il2rb,Tnf,Klk6,Vwf,Cdh3,Esr1,Kcnh1,Ptch2,Gstt2,Epha2,Junb,Fcer1g,Tcf15,Tbxas1,Degs2,Limk1,Pih1d1,Itgb7,Sdc1,Cdk5r2,Pcp2,Stat5b,F2r,Ccne1,Pglyrp1,Birc3,Llgl2,Pdia4,Nmur1,Id3,Baiap2…
8047	HP_INCREASED_MUSCLE_FATIGUABILITY	0.105069	0.619875	-0.539692	-1.40373	455	15	Cav3
2935	GOBP_POSITIVE_REGULATION_OF_FIBROBLAST_PROLIFERATION	0.10515	0.619875	-0.401236	-1.31325	438	40	Agt,Fosl2,Fgf10,Cd74,Cdkn1a,Pdgfra,Wapl,Ngfr,Wnt5a,Myc
7514	HP_PULMONARY_FIBROSIS	0.105199	0.619875	-0.371368	-1.28748	430	53	Dsp,Prkcd,Sftpc,Hps1,Fas,Bmp15,Bach2,Ap3b1,Ctla4
1793	GOBP_POSITIVE_REGULATION_OF_INTRACELLULAR_TRANSPORT	0.105288	0.619875	0.294746	1.19976	672	200	Plk3,Chp2,Vamp2,Itgb2,Tgfb1,Camk1,Rhou,Smad3,Cdh1,Bcas3,Ldlrap1,Chp1,Myo1c,Nmt1,Zic1,Ipo5,Prr5l,Hdac3,Hcls1,Pdzk1,Cdk5r1,Kcnb1,Anxa2,Ripor1,Ablim3,Rnf31,Msn,Tfdp1,Zdhhc2,Il1b,Bcap31,Mapk8,Fis1,Hras,Pink1,Fbxw7,Chrm1,Stom,Ywhae,Ube2j2,Akt2,Eipr1,Cdk5,Trp73,Ywhab,Dync1h1,Ppp1r13b,Atg13,Micall2,E2f1,Pdcd10,Cep131,Jup,Kif5b,Rbm22,Ppm1a,Pik3r1,Psen1,Tmem30b,Htra2
736	GOBP_CELL_MATRIX_ADHESION	0.105336	0.619875	-0.277232	-1.18641	382	194	Adamts9,Arhgap6,Itga11,Myoc,Sema3e,Itga8,Epha3,Actn2,Peak1,Thbs3,Itga4,Col16a1,Nid2,Frem1,Itgbl1,Nexmif,Rhod,Fmn1,Itgb4,Onecut1,Bcl2,Disc1,Efna5,Trpm7,Epb41l5,Jag1,Rasa1,Parvg,Vcl,Onecut2,Nrp1,Postn,Sdc4,Nf1,Abl1,Limch1,Cttn,Npnt,Pdpk1,Itgb1bp1,Bcl2l11,Adamts12,Ppfia2,Whamm,Pik3cb,Trip6
4193	GOBP_REGULATION_OF_RENAL_SYSTEM_PROCESS	0.105337	0.619875	-0.44561	-1.35257	451	28	Agt,Avp,Drd2,Agtr1a,Gja1,Edn1,Agtr2,Ednrb,Gja5
9678	HP_MUCOSAL_TELANGIECTASIAE	0.105381	0.619875	0.438693	1.3238	610	33	Ccn2,Pten,Gla,Pcna,Acvrl1,Sec23b,Eng,Rnf168,Ercc2,Ercc3,Sdhb
5446	GOCC_INTRINSIC_COMPONENT_OF_POSTSYNAPTIC_SPECIALIZATION_MEMBRANE	0.105444	0.619875	-0.3532	-1.26911	429	63	Shisa6,Nectin3,Chrna1,Grin2a,Gria1,Gabra5,Dcc,Cacng4,Epha7,Neto1,Plppr4,Slitrk3,Ptprs,Lrrc4,Cnih2
8567	HP_PITUITARY_HYPOTHYROIDISM	0.105583	0.619875	-0.44946	-1.34973	451	27	Pcsk1,Gli3,Lepr,Smo,Otx2,Pomc
6071	GOMF_EXTRACELLULAR_MATRIX_STRUCTURAL_CONSTITUENT_CONFERRING_COMPRESSION_RESISTANCE	0.105639	0.619875	-0.560919	-1.4063	458	13	Dcn,Aspn,Chadl,Hapln1
[truncated: 8,780 more rows]

## Sheet: ColumnDefinitions
Column Name	Column Definition
pathway	The gene set name
[truncated: 10 more rows]
