# Supplementary material for: The Converging Effects of Different Categories of Antidepressants on the Brain: A Systematic Meta‐Analysis of Public Transcriptional Profiling Data From the Hippocampus and Cortex
Source: J Neurochem. 2026 Jul 3;170(7):e70502. doi: 10.1111/jnc.70502 (PMC13329748; doi:10.1111/jnc.70502)
Supplement: Supplementary file 14 — Table S17: Cortical nondirectional fast Gene Set Enrichment Analysis (fGSEA) results (10,579 gene sets). [file JNC-170-e70502-s015.xlsx]

## Sheet: CTX_NonDirectional_GSEA
	pathway	pval	padj	ES	NES	nMoreExtreme	size	leadingEdge
10512	Gemma_GSE72343_Circuit-wide_transcriptional_profiling_reveals_region_specific_gene_co-expression_networks_regulating_depression_susceptibility_timepoint_28.d_chronic.social.defeat.stress_1.h_aggressor.re.exposure_Down	0.000135044	0.0621377	0.438483	1.99963	0	682	Egr2,Nmbr,Fos,Trib1,Oas1c,Acer2,Mc4r,Tmem40,Scube2,Rpe65,Atp6ap1l,Grhl3,Ccl12,Alas2,Ccn4,Nr4a1,Ciart,Trabd2b,Sik1,Cwh43,Pdzph1,Ttc9b,Dbp,Klhl14,Tcap,Dusp1,Ifitm1,Zic3,Cd164l2,Klhl40,Plscr2,Proca1,Bhlhe40,Tfcp2l1,Ier2,Tmem273,Atoh7,Susd5,Lcn2,Tmem202,Arc,Kcna5,Serpini1,Zglp1,Satb2,Arl4d,Ramp2,Ccn2,Egr1,Proser2,Dusp6,Tgm4,Ms4a6d,Fam180a,Gmnn,Prss12,Ctla2a,Slc1a5,Arpp19,Hcrtr2,1700102P08Rik,Isg20,Ad…
10273	KIM_ALL_DISORDERS_OLIGODENDROCYTE_NUMBER_CORR_UP	0.000135245	0.0621377	0.318506	1.45097	0	668	Kcnf1,Stat4,Ier2,Ipcef1,Serpini1,Pcp4,Nptx1,Cobl,Ephb6,Cacng3,Stx1a,Camk1,Ly6e,Klk6,Lgmn,Cdh18,Rcan2,Eno2,Tac1,Syngr3,Btbd8,Prdx1,Fxyd7,Cck,Rims3,Gtf3a,Coro1a,Nuak1,Unc13b,Pgk1,Fkbp1b,Trib2,Faim2,Stmn2,Tubb4b,Thy1,Cfl1,Anxa6,Cd200,Hpcal1,Eri3,Myl6b,Reep5,Ctdnep1,Sult4a1,Mdh1,Atp6v1b2,Ahnak2,Sac3d1,Afg3l2,Dcxr,Mtx2,Atrnl1,Me3,Vim,Pfkp,Rnf41,Ncald,Dhcr24,Rusc2,Camk2g,Dtx4,Plp1,Ckb,Bsn,Slc3a2,Ddost,…
10514	Gemma_GSE72343_Circuit-wide_transcriptional_profiling_reveals_region_specific_gene_co-expression_networks_regulating_depression_susceptibility_timepoint_28.d_chronic.social.defeat.stress_Down	0.000136705	0.0621377	0.441037	2.00239	0	635	Nmbr,Oas1c,Tmem40,Scube2,Rpe65,Atp6ap1l,Grhl3,Ccl12,Alas2,Ccn4,Ciart,Trabd2b,Fam111a,Cwh43,Pdzph1,Ttc9b,Dbp,Klhl14,Tcap,Ifitm1,Zic3,Cd164l2,Klhl40,Plscr2,Proca1,Plp2,Tfcp2l1,Tox,Atoh7,Susd5,Serpini1,Myom3,Satb2,Apcdd1,Ramp2,Ccn2,Tgm4,Zfp119b,Ms4a6d,Gmnn,Prss12,Cited4,Slc1a5,Stard8,1700001O22Rik,Isg20,Adm,Vamp2,Epop,Stmn1,Cd7,Kank4,Sla,Wif1,Olfm2,Lyl1,Hck,Plin4,1110032F04Rik,Wnt9a,Gpr84,Vip,Fam163…
10097	Gandal_2018_Schizophrenia_Downregulated_Cortex	0.000137931	0.0621377	0.377163	1.69583	0	549	Hspb3,Sulf1,Fos,Plk3,Cckbr,Nr4a1,Lmo4,Dusp1,Kcnf1,Ier2,Efhd2,Egr4,Arc,Opn3,Rgs6,Arl4d,Ramp2,Egr1,Dusp4,Dusp6,Racgap1,Arpp19,Uck2,Htr2a,Fhl2,Vipr1,Fhod3,Aldh1a3,Gdpd5,Ephb6,Cacng3,Stx1a,Igfbp6,Camk1,Ly6e,Lrrn3,Necab3,Trpc3,Rmnd5b,Hs3st1,Cntn6,Prkar1b,Sema3g,Tac1,Mapk6,Syngr3,Strn4,Spry4,Junb,Samm50,Arhgdig,Gtf3a,Coro1a,Nuak1,Cyth2,Fscn1,Dusp14,Rangap1,Pih1d1,Cdk5r2,Trib2,Slc36a1,Flrt1,Cfl1,Gng3,Cr…
10089	Gandal_2018_AutismSpectrumDisorder_Downregulated_Cortex	0.000139159	0.0621377	0.327027	1.46088	0	509	Aqp6,Stat4,Zglp1,Vamp2,Pcp4,Vip,Ephb6,Ccdc113,Necab3,Rmnd5b,Atg4d,Gde1,Rcan2,Asic3,Il1rapl1,Pex11b,Ocel1,Samm50,Arhgdig,Nuak1,Prkcb,Cbln2,Ppp1r3f,Tango2,Limk1,Pgk1,Slc25a45,Osbpl10,Rangap1,Mpp2,Pih1d1,Faim2,Adcyap1,Chchd6,Glmn,Ralbp1,Nppc,Cct6b,Vill,Blvra,Psmd1,Ttc16,Surf2,Kcnip4,Me3,Plbd2,Vat1l,Chga,Slc6a17,Pfkp,Mat2b,Ncald,Dhcr24,Gabra1,Pop7,Telo2,Pfkm,Rad50,Prkcz,Psma5,Rims2,Tmem121,Camk2n1,Pc…
9928	MANNO_MIDBRAIN_NEUROTYPES_HMGL	0.000139412	0.0621377	0.34578	1.54213	0	496	Egr2,Syt6,Ier5,Cd163,Ccl12,Mef2c,Bcl3,Nr4a1,Derl3,Dusp1,Gypc,Otud1,Ier2,Efhd2,Kcnk3,Sash3,Deptor,Ipcef1,Egr1,Tm6sf1,Naip2,Lpcat2,Slc1a5,Tnfrsf11b,Maff,Itgb2,Sla,Pygl,Fosb,Plaur,C1qc,Fcgr3,Hs3st1,Cd86,Lgmn,C3ar1,Fpr1,Tyrobp,Ncf4,Crybb1,Nfkbia,Junb,Tlr1,Fcer1g,Slc7a7,Mob3c,Gimap4,Grn,Ptprc,C1qa,Ninj1,Prdm1,Mylip,Ctss,Ucp2,Mafb,Cd44,Tnfaip3,Arrdc2,Lcp1,Tor3a,Birc3,Itpripl2,Csrnp1,Adcy7,Tlr4,Parp14,B…
10035	DESCARTES_MAIN_FETAL_MICROGLIA	0.000140509	0.0621377	0.381442	1.69653	0	481	Egr2,Syt6,Plk3,Cpa6,Cd163,Arl5c,Ccl12,Lyz1,Dpp4,Gypc,Otud1,Agmat,Cacna2d4,Tfcp2l1,Tmem273,Nfkbid,Lag3,Arl11,Sash3,Ipcef1,Tnfsf13b,Tm6sf1,Ms4a6d,Naip2,Lpcat2,S100a8,Itgb2,Hck,Arhgap9,Gpr84,C1qc,Ddx43,Il12rb1,Slc11a1,Fcgr3,Tnf,Pirb,Cd86,Rin3,Lgmn,C3ar1,Fpr1,Tyrobp,Ncf4,Ctsz,Crybb1,Snx20,Pik3r5,Rab39,Cd300c2,Tlr1,Fcer1g,Slc7a7,Tex14,Tmco4,Coro1a,Ptprc,Tbxas1,C1qa,Ninj1,Ctss,Pparg,Otulinl,Ucp2,Mafb,T…
10054	DESCARTES_FETAL_CEREBELLUM_MICROGLIA	0.000143349	0.0621377	0.40388	1.77371	0	406	Egr2,Cpa6,Cd163,Arl5c,Ccl12,Lyz1,Dpp4,Gypc,Otud1,Agmat,Cacna2d4,Tfcp2l1,Tmem273,Nfkbid,Lag3,Arl11,Sash3,Ipcef1,Tnfsf13b,Tm6sf1,Ms4a6d,Lpcat2,Itgb2,Hck,Arhgap9,Gpr84,C1qc,Il12rb1,Slc11a1,Fcgr3,Tnf,Pirb,Cd86,Rin3,Lgmn,C3ar1,Fpr1,Tyrobp,Ncf4,Ctsz,Crybb1,Snx20,Pik3r5,Rab39,Cd300c2,Tlr1,Fcer1g,Slc7a7,Tex14,Tmco4,Coro1a,Ptprc,Tbxas1,C1qa,Ninj1,Ctss,Pparg,Ucp2,Mafb,Tango2,Tec,Rxfp1,Arrdc2,Ank,Uap1l1,Lcp…
10033	DESCARTES_MAIN_FETAL_MYELOID_CELLS	0.000144844	0.0621377	0.384713	1.67968	0	383	Egr2,Cd1d1,Prok2,Hs3st2,Cd163,Arl5c,Ccl12,Lyz1,Clnk,Mybpc3,Tmem273,Arl11,Adgre1,Ms4a6d,Naip2,Lpcat2,Prtn3,S100a8,Olfml2b,Plaur,Hck,Cd300lb,Gpr84,Retn,C1qc,Slc11a1,Tnfrsf13c,Fcgr3,Pirb,Cd86,Cyp2s1,Lgmn,C3ar1,Fpr1,Tyrobp,Ncf4,Ctsz,Pilra,Crybb1,Rab39,Cd300c2,Tlr1,Fcer1g,Slc7a7,Ifit2,Asb2,Tbxas1,C1qa,Cacnb4,Ctss,Pparg,Otulinl,Mafb,Tec,Pla2g2d,Themis2,Igsf21,Gna15,Gpr35,Nfkbie,Cyria,Nlrp3,Csf3r,Gpr34,…
9838	Microglia_All_Zeisel_Science_2015	0.00014637	0.0621377	0.427798	1.85442	0	355	Egr2,Ier5,Cd163,Ccl12,Lyz1,Nfkbid,Sash3,Ms4a6d,Milr1,Fcna,Itgb2,Sla,Lyl1,Hck,C1qc,Lpxn,Sgsh,Camk1,Il18bp,Paox,Fcgr3,Tlr13,Tnf,Pirb,Cd86,Rrp1b,Lgmn,C3ar1,Tyrobp,Ncf4,Ctsz,Apaf1,Pik3r5,Rab39,Rnasel,Fcer1g,Ehd4,Rnf19b,Slc7a7,Tmco4,Grn,Tbxas1,C1qa,Ninj1,Ctss,Gins2,Slamf9,Uap1l1,Angptl7,Lcp1,Clec4a3,Adcy7,Rad51ap1,Ms4a6c,Blvrb,Nlrp3,Csf3r,Gpr34,Cbr2,Blvra,Cd68,Blnk,Rcan1,Slc37a2,Npl,Cxcl16,Il4ra,Cd37,…
10065	DESCARTES_FETAL_CEREBRUM_MICROGLIA	0.000150739	0.0621377	0.384301	1.63161	0	290	Egr2,Syt6,Cd163,Arl5c,Lyz1,Gypc,Cacna2d4,Tfcp2l1,Tmem273,Nfkbid,Arl11,Sash3,Ipcef1,Ms4a6d,Naip2,Lpcat2,S100a8,Itgb2,Arhgap9,Gpr84,C1qc,Ddx43,Il12rb1,Slc11a1,Pirb,Cd86,Rin3,Lgmn,Tyrobp,Ncf4,Crybb1,Pik3r5,Rab39,Tlr1,Slc7a7,Tmco4,Coro1a,C1qa,Ninj1,Ctss,Pparg,Otulinl,Slc47a1,Uap1l1,Cep295nl,Slfn9,Tlr4,Csf2rb,Blvrb,Csf3r,Gpr34,Cd68,Spp1,Blnk,Slc37a2,Npl,Cxcl16,Galnt6,Rttn,Cd37,Gpr183,Mpeg1,P2ry6,Hcls1…
9855	Neuron_Pyramidal_Cortical_Zeisel_Science_2015	0.000154727	0.0621377	0.591946	2.44523	0	225	Pou6f2,Myl4,Abi3bp,Neu2,Hs3st2,Tnnc1,Tmem40,Myh3,Dkkl1,Rspo1,Cish,Cckbr,Kcnh5,Dtl,Mef2c,Col6a1,Cwh43,Tcap,Rprm,Klhl40,Stat4,Tiam2,Tbr1,Ntsr1,Opn3,Sema3a,Ipcef1,Arl4d,Stard10,Gpr153,Wnt10a,Ovol2,Kcnt1,Arpp19,Htr2a,Srpx2,Pcp4,Nmnat3,Islr2,Fhod3,Gdpd5,Cobl,Il12a,Stx1a,Necab3,Tmem132d,Foxp2,Cdh18,Gsg1l,Doc2a,Kcnh1,Il1rapl1,Galt,Golga7b,Fam171a2,Tmem132a,Pparg,Ly6g6e,Coro2a,Rangap1,Vwa5b2,Kazald1,Mapk…
9872	DropViz_HC_Microglia_Macrophage_C1qb_cluster-markers.csv	0.000155063	0.0621377	0.50382	2.07095	0	215	Cd163,Ccl12,Fam111a,Cd52,Adgre1,Ms4a6d,Lpcat2,Itgb2,Sla,Tmem37,Lyl1,Hck,Lgals9,C1qc,Tgfb1,Slc11a1,Fcgr3,Tlr13,Cd86,Lgmn,C3ar1,Tyrobp,Ctsz,Crybb1,Trim30a,Fcer1g,Ehd4,Slc7a7,Grn,Ptprc,Tbxas1,C1qa,Ctss,Mafb,Lcp1,Clec4a3,Clic1,Ms4a6c,Gna15,Serinc3,Csf3r,Gpr34,Cbr2,Cd68,Rrbp1,Blnk,Cd37,Ptafr,Gpr183,Mpeg1,P2ry6,Hcls1,Plek,Slc2a5,Ccr5,Fcgr2b,Lcp2,Abcc3,Cmtm6,Ighm,C1qb,Kcnk6,C5ar1,Ppp1r18,Ptgs1,Csf1r,Cfh…
9886	DropViz_STR_Microglia_Macrophage_C1qb_cluster-markers.csv	0.000156372	0.0621377	0.464527	1.88985	0	194	Ccl12,Fam111a,Cd52,Adgre1,Lpcat2,Itgb2,Sla,Tmem37,Lyl1,Hck,Lgals9,C1qc,Tgfb1,Slc11a1,Camk1,Ly6e,Fcgr3,Tlr13,Cd86,Lgmn,C3ar1,Tyrobp,Ctsz,Crybb1,Trim30a,Fcer1g,Grn,Ptprc,Tbxas1,C1qa,Mylip,Ctss,Mafb,Lcp1,Clec4a3,Clic1,Ms4a6c,Gna15,Serinc3,Csf3r,Gpr34,Cd68,Blnk,Cd37,Ptafr,Gpr183,Mpeg1,P2ry6,Hcls1,Plek,Slc2a5,Ccr5,Fcgr2b,Lcp2,Cryba4,Cmtm6,Ighm,C1qb,C5ar1,Ppp1r18,Ptgs1,Csf1r,Cfh,Havcr2,Il6ra,Pld4,Laptm…
297	GOBP_POSITIVE_REGULATION_OF_IMMUNE_EFFECTOR_PROCESS	0.000159642	0.0621377	0.453807	1.78707	0	151	Cd1d1,Clnk,Nfkbid,Lag3,Anxa1,Sash3,Itgb2,Il12a,Tgfb1,Il12rb1,Rara,Tnf,Cd86,Slc7a5,Tyrobp,Arg1,Ddx60,Ptprc,Stat5b,H2-M3,Tlr9,Ddx21,Cd226,Tlr4,Nlrp3,Sema7a,Il4ra,Rsad2,Ptafr,Fadd,Hk1,Nr4a3,Prkcz,Rasgrp1,Exosc3,Pla2g5,Il1b,Rapgef1,Hmox1,Ticam1,Laptm5,Lta,Vamp8
10021	DURANTE_ADULT_OLFACTORY_NEUROEPITHELIUM_DENDRITIC_CELLS	0.000165975	0.0621377	0.550522	1.98167	0	82	Dusp1,Tnfsf13b,Ms4a6d,S100a8,Itgb2,Plaur,Slc11a1,Fpr1,Tyrobp,Pilra,Nfkbia,Fcer1g,Coro1a,Ptprc,Ctss,Cd44,Tnfaip3,Lcp1,S100a4,Sh3bgrl3,Nlrp3,Csf3r,Cd68,Lsp1,Cd37,Tnfaip2,Mpeg1,Lgals2,Plek,Phactr1,C5ar1,Il1b
10157	Park_2011_Coexpression_Hippocampus_Mouse_darkgreen	0.000166806	0.0621377	0.566483	2.06545	0	90	Myl4,Tnnc1,Dkkl1,Cckbr,Bmp3,Mef2c,Smpdl3b,Trpm6,Tiam2,Tbr1,Dpp10,Ntsr1,Sema3a,Incenp,Ccdc3,Cited4,Sla,Tmem97,Olfml2b,Olfm2,Cobl,Stx1a,Stk32c,Fgf12,Crip2,Fxyd7,Fxyd6,Tmem132a,Tshz3,Cacnb4,Dusp14,Rxfp1,Ypel1,Igsf21,Cdh7,Hpcal1,Camkk2,Pitpnm3,Kcnj4,Tpbg,Cyb561
10384	Gemma_GSE95740_Environmental_enrichment_increases_transcriptional_and_epigenetic_differentiation_between_mouse_dorsal_and_ventral_dentate_gyrus_neurons_treatment_enriched.environment_Up	0.000168947	0.0621377	0.552384	1.94963	0	74	Egr2,Fos,Acer2,Mei1,Sik1,Dusp1,Klhl40,Arc,Arl4d,Maff,Fosb,Olfm2,Igfbp6,Net1,Necab3,B4galnt1,Spsb1,Junb,Csrnp1,Tmsb10,Ptpn5,Sh3bgrl3,Sh2d5,Syt12,Nptx2,Odc1,Oprd1
154	GOBP_REGULATION_OF_LEUKOCYTE_MEDIATED_CYTOTOXICITY	0.000172087	0.0621377	0.599148	1.93797	0	46	Cd1d1,Lag3,Il12a,Il12rb1,Tyrobp,Arg1,Ptprc,Stat5b,H2-M3,Cd226,Dnase1,Fadd,Pik3r6,Fcgr2b,Rasgrp1,Ceacam2,Havcr2
9876	DropViz_HC_Neuron_Subiculum_Slc17a6_cluster-markers.csv	0.000172087	0.0621377	0.605161	1.95742	0	46	Cckbr,Kcnh5,Tox,Dpp10,Satb2,Egr1,Ovol2,Tnnt2,Cobl,Vwc2l,Igfbp6,Lamc2,Fxyd7,Rims3,Tacr3,Tshz3,Rxfp1,Glt8d2,Adcyap1
1679	GOBP_POSITIVE_REGULATION_OF_CELL_KILLING	0.000172831	0.0621377	0.638986	1.95621	0	35	Cd1d1,Lag3,Il12a,Il12rb1,Tyrobp,Arg1,Ptprc,Stat5b,H2-M3,Cd226,Fadd,Rasgrp1
1518	GOBP_MUSCLE_FILAMENT_SLIDING	0.00017331	0.0621377	0.731341	2.18212	0	31	Myl4,Tnnc1,Myh3,Tcap,Mybpc3,Myh2,Tnni1,Myh8,Tnnt2,Myh4,Acta1,Tmod1,Myl1,Myl6b,Mybpc1,Vim,Tnnt1
5187	GOCC_A_BAND	0.000173943	0.0621377	0.723595	2.07873	0	26	Myl4,Myh1,Klhl40,Mybpc3,Lmod3,Myom3,Fhl2,Trim63
10368	Gemma_GSE16158_Gene_expression_induced_by_trace_fear_conditioning_in_murine_hippocampus_timepoint_0.5.h_Up	0.000173943	0.0621377	0.785454	2.13052	0	20	Egr2,Fos,Nr4a1,Dusp1,Egr4,Arc,Egr1,Junb,Sgk3
10369	Gemma_GSE16158_Gene_expression_induced_by_trace_fear_conditioning_in_murine_hippocampus_timepoint_2.h_Up	0.000173943	0.0621377	0.801273	2.17343	0	20	Egr2,Fos,Nr4a1,Dusp1,Egr4,Arc,Egr1,Junb,Sgk3
9839	Microglia_All_Zhang_JNeuro_2014	0.000174795	0.0621377	0.710081	2.06448	0	28	Ccl12,Sash3,Ccr7,Hck,Gpr84,Tnf,C1qa,Gna15,Cxcl16,Ptafr,P2ry6,Il1b,Ccl9,Tlr2,Plau
4999	GOCC_MUSCLE_MYOSIN_COMPLEX	0.000178348	0.0621377	0.860549	2.05005	0	12	Myh1,Myh3,Myh2,Myh8,Myh4,Myl9,Myl1,Myl6b
4917	GOCC_MICROFIBRIL	0.000227531	0.0621377	-0.845071	-2.09989	0	12	Thsd4,Mfap4,Mfap2,Mfap5
9895	Cembrowski_HippoSeq_dg_d-dg_v__VS__ca4-ca3_d-ca3_v-ca2-ca1_d-ca1_v	0.000237982	0.0621377	-0.66578	-2.1377	0	36	Prox1,Prdm5,Dock10,Sv2c,Jun,Pde7b,Slc4a4,Cygb,Btg2,Dgkh,Rfx3,C1ql2,Maml2,Stxbp6,Lrrtm4,Scn3a,Pcdh8,Zfp536
9164	HP_ABNORMAL_AORTIC_ARCH_MORPHOLOGY	0.000239406	0.0621377	-0.597584	-1.94878	0	39	Dlk1,Rreb1,Chd7,Sema3e,Gli3,Mctp2,Pign,Fgfr1,Gja1
9875	DropViz_HC_Neuron_CajalRetzius_Lhx1_cluster-markers.csv	0.000239521	0.0621377	-0.60442	-2.01117	0	43	Calb2,Mab21l1,Ndnf,Emx2,1500009L16Rik,Slc17a6,Cxcr4,Angpt1,Syndig1l,Ecel1,Kcnj5,Ebf3,Ankrd35,Dmrta2,Dach1,Reln,Cd274,Mia,Nxph4
9828	Astrocyte_All_Cahoy_JNeuro_2008	0.000241779	0.0621377	-0.579996	-2.05555	0	58	Agt,Gm266,Cybrd1,Gli3,Gldc,Slc4a4,Ppp1r3g,Ppp1r3c,Rfx4,Gja1,Dio2,Tlr3,Sox9,Slc15a2,Hapln1,Grin2c,Egfr,Aqp4,Cyp4f14,Prodh,Plcd4,Ntsr2,Cldn10,Pdk4
7190	HP_OMPHALOCELE	0.000246914	0.0621377	-0.552162	-1.9924	0	65	Col11a1,Dlk1,Chd7,Sema3e,Gpc4,Gpc3,Hic1,Frem2,Col11a2,Pign,Frem1,Fgfr1,Dact1,Nfix,Mmp2,Kcnq1,Lbr,Gad1,Myh11,Nxn,Grip1,Chuk
9879	DropViz_STR_Astrocyte_Gja1_cluster-markers.csv	0.000262055	0.0621377	-0.493975	-2.02597	0	139	Agt,Hsd11b1,Fabp7,Phkg1,Gdf10,Gm266,Thrsp,Timp4,Sox2,Lgi4,Cyp2j9,Lcat,Ppp1r3g,Gja1,Dio2,Enho,Cxcl14,Sox9,Slc15a2,Crym,Lxn,Mmd2,Acot1,Grin2c,Eci1,Gas1,Bcan,Fbxo2,Gpr37l1,Apln,Dbx2,Aqp4,Cyp4f14,Nr2e1,Prodh,Plcd4,Ednrb,Il18,Ntsr2,Cldn10,Sdc4,Ptn,Rbp1,Rorb,Ndrg2,Pla2g7,Nkain4,Gpc5,Acsl6,Gstm1,Htra1,Fam107a,Appl2,Pbxip1,Msmo1,Crot,Lhx2,Atp1b2,Pantr1,Hepacam,F3,Acsbg1,Gstm5
9866	DropViz_HC_Astrocyte_Gja1_cluster-markers.csv	0.000262329	0.0621377	-0.625234	-2.52307	0	128	Agt,Hsd11b1,Fabp7,Phkg1,Myoc,Thrsp,Rgs20,Gli3,Timp4,Npas3,Gldc,Sox2,Lgi4,Naaa,Slc4a4,Cyp2j9,Lcat,Hopx,Ppp1r3c,Gja1,Cd38,Dio2,Enho,Cxcl14,Sox9,Slc15a2,Plxnb1,Lxn,Grin2c,Gpld1,Ptprz1,2810459M11Rik,Dbi,Eci1,Bcan,Etnppl,Gpr37l1,Dbx2,Aqp4,Nr2e1,Prodh,Plcd4,Ednrb,Mdk,Ntsr2,Cldn10,Sdc4,2310022B05Rik,Rorb,Tmem47,Ndrg2,Pla2g7,Nkain4,Gpc5,Gstm1,Htra1,Id4,Fam107a,Pbxip1,Msmo1,Crot,Atp1b2,Pantr1,Hepacam,F3,A…
10093	Gandal_2018_BipolarDisorder_Upregulated_Cortex	0.00026448	0.0621377	-0.456683	-1.88139	0	144	Car12,Lgals3,Foxo1,Gpc4,Slc18a2,Wdr5b,Ehd1,Sox2,Ctps2,Rhobtb3,Dnmbp,Erbb2,Tead1,Zfp516,Itgb4,Txnip,Sox9,Zc3hav1,Bckdhb,Mccc2,Kmt2a,Disc1,Dennd4c,Rest,Smc5,Tmem255a,Epb41l5,Etnppl,Dynlt1a,Nfya,Pax6,Zkscan8,Foxo3,Slc25a20,Sdc4,Acaa2,Lrp6,Smad9,Aco1,Sall2,Mr1,Sp1,Notch2,Fkbp5,Zfp606,Trim24,Heph,Tspan6,Id4,Cbfb,Lifr
9951	ZHONG_PFC_MAJOR_TYPES_ASTROCYTES	0.000296912	0.0621377	-0.372884	-1.67128	0	290	Lrrc10b,Car12,Lgals3,Agt,Dcn,Gdpd2,Hspb1,Fabp7,Gng7,Rgs20,Phactr2,Rcn1,Jun,Slitrk2,Thbs3,Sox2,Ak4,Slc4a4,Tcf7l2,Gng11,Alcam,Hopx,Timp1,Rfx4,Magt1,Gja1,Dio2,Enho,Cxcl14,Etv1,Cnn3,Robo3,P4ha1,Sox9,Myorg,Slc15a2,Mmd2,Hapln1,Fbln2,Pnpla3,Ptprz1,Fat1,2810459M11Rik,Dbi,Sash1,Rhoc,Ston2,Bcan,Pttg1ip,Gpr37l1,Add3,Itpr2,Plagl1,Dbx2,Aqp4,Plec,Prodh,Ednrb,Lix1,Cldn10,Castor1,Sema6a,B3glct,Grb14,Ptn,Elovl2,P…
9934	MANNO_MIDBRAIN_NEUROTYPES_HRGL1	0.000299401	0.0621377	-0.34457	-1.55101	0	302	Nts,Dcn,Gdpd2,Fabp7,Gask1b,Igsf1,Nfatc2,Gpc4,Tspan18,Kcng1,Ndnf,Sertm1,Rcn1,Nckap5,Npr3,Acss1,Rftn2,Igfbp2,Sox2,Frem2,Mok,Cpne2,Ecel1,Pde11a,Plod2,Flvcr2,Lmcd1,Morn5,Nuak2,Rfx4,Gabpb2,Tacr1,Mlf1,Dmrta2,Lypd1,Sox9,Dach1,Otx2,Inhbb,Fat1,Col18a1,Tbc1d32,Spag1,Rest,Ildr2,Igdcc4,Ston2,Bcan,Twist1,Lrp8,Arhgap5,Aqp4,Col23a1,Cdon,Cspp1,Ppil6,Tes,Nfib,Nfia,Il18,Sox21,Lrrn2,Ccdc17,Msi1,Mpped2,Evi5,B3glct,W…
9865	Neuron_CA1Pyramidal_Cortical_Zeisel_Science_2015	0.000307031	0.0621377	-0.479238	-2.17304	0	328	Slc9a4,Spink8,Lct,Doc2b,Bves,Drd5,Galnt3,Dcn,Bhlhe22,Rxrg,Fat4,Hs6st3,Dpyd,Tanc1,Rem2,Pcdh19,Sowaha,Lrrn4,Thsd7b,Tbata,Sertm1,Nr4a2,Fgf10,Slc26a4,Fam210b,Sipa1l3,Dock4,Npr3,Cpne6,Ftx,Grin2a,Kbtbd11,Htr4,Orai2,Pde10a,Cacna1e,Gabra5,Sh3bp5,Lmo7,Nsun7,Itgbl1,Aloxe3,Gpr161,Ccdc88c,Lypd1,Ndst3,Etv1,Megf9,Tmem74,Wipf3,Crym,Epha6,Ppp4r4,Ccdc112,Miat,Npas2,Mical2,Osbpl6,Gpr39,Wscd2,Traip,Ar,Nos1,Magee2,N…
5303	GOCC_CONTRACTILE_FIBER	0.000314713	0.0621377	0.425114	1.71356	1	180	Myl4,Sync,Myh1,Tnnc1,Myh3,Tcap,Klhl40,Mybpc3,Lmod3,Myh2,Tnni1,Myh8,Kcna5,Myom3,Fhl2,Tnnt2,Fhod3,Myh4,Acta2,Acta1,Trim63,Jph2,Tmod1,Atp2b4,Fkbp1b,Myl9,Myl1,Myl6b,Twf2,Ahnak2,Fhl5,Habp4,Itgb1bp2,Mybpc1,Cavin4,Nrap,Mypn,Tnnt1,Flnc,Synpo2l,Cacna1s,Coro1c,Cdk5r1,Sqstm1
10513	Gemma_GSE72343_Circuit-wide_transcriptional_profiling_reveals_region_specific_gene_co-expression_networks_regulating_depression_susceptibility_timepoint_28.d_chronic.social.defeat.stress_1.h_aggressor.re.exposure_Up	0.000315259	0.0621377	-0.5086	-2.32228	0	353	Gpr101,Car12,Zbtb20,Ttc22,Col15a1,Dock10,Malat1,Nkain3,Adamts1,Col11a1,Tnfrsf18,Plk5,Gapdhs,Igsf1,St18,Pram1,Rreb1,Fndc9,Ryr1,Tmem255b,Magel2,Sv2c,Aanat,Kcnq1ot1,Irx3,Ttn,Fam228b,Rbm15,Hps1,Thbs3,Frmd4b,Htr4,Gcfc2,Leng8,Gan,Ybx2,Frem2,Slc16a11,Col16a1,Ccdc57,Bbs12,Zfhx3,Catsperg1,Col11a2,Col4a2,Crocc,Pnisr,Spaca6,Smim5,Ntrk3,Micall1,Zfc3h1,Scn9a,Itgb4,Dcc,Kmt2d,Ifitm7,Prrc2c,Ssh3,Efcab12,Exoc3l4,…
5300	GOCC_RECEPTOR_COMPLEX	0.000315457	0.0621377	-0.335932	-1.53441	0	355	Gpr101,Shisa6,Csf2rb2,Zap70,Nrp2,Itga11,Gfra1,Nr3c2,Chrnb3,Prlr,Chrna7,Itga8,Epha3,Chrna1,Kit,Htr3a,Apbb1ip,Grik4,Gabra2,Htr1b,Grin2a,Lepr,Gria1,Cd74,Itga4,Gabra5,Erbb2,Shank1,Grik2,Ghr,Ntrk3,Alcam,Itgbl1,Fgfr1,Crlf1,Met,Itgb4,Acvr2a,Hjv,Plxnb1,Epha6,Grin2c,Pdgfra,Grin2d,Ret,Cacng4,Gpr37,Alk,Gabrg1,Grm7,Epha7,Gfra2,Lime1,Gprc5d,Traf1,Gpr37l1,Ebi3,Tlr6,Lrp8,Itpr2,Nrp1,Egfr,Grm1,Ahrr
10091	Gandal_2018_BipolarDisorder_Downregulated_Cortex	0.000316957	0.0621377	0.440264	1.75867	1	169	Hspb3,Sulf1,Cckbr,Lmo4,Opn3,Dusp6,Htr2a,Itgb2,Cacng3,Igfbp6,Camk1,Lrrn3,Rmnd5b,Syngr3,Arhgdig,Coro1a,Pih1d1,Cdk5r2,Gng3,Myl6b,Cacnb1,Chp1,Pnmt,Slc30a3,Cdc25b,Etv5,Scrt1,Vgf,Adap1,Hspbp1,Nptx2,Elp5,Prkcz,Fcgr2b,Wdr45,Camk2n1,Tubg2,Gabrg3,Fbxw7,Ets2,Pknox2,St6gal1,Bag1,Cx3cl1,Hax1,Usp4,Cdk5,Dok5,Ndrg3,Arpc1b,Arl5a,Narf
10099	Gandal_2018_Schizophrenia_Upregulated_Cortex	0.000323939	0.0621377	-0.364497	-1.68394	0	390	Lgals3,Agt,Lpl,Gdpd2,Hspb1,Fabp7,Gdf10,Gpc4,Cybrd1,Tgfb2,Rgs20,Gli3,Slc27a3,Dgkg,Npas3,Emx2,Chpt1,Dnali1,S100a9,Pdzd2,Sox2,Ak4,Prdm16,Slc4a4,Rhobtb3,Erbb2,Plod2,Pon3,Ghr,Abca1,Tead1,Mid1,Fndc3b,Zfp516,Bag3,Rfx4,Gja1,Cd38,Itgb4,Bcat2,Mpp3,Tubb2b,Necap2,Cnn3,Txnip,P4ha1,Sox9,Slc46a3,Zc3hav1,Zfp160,Bckdhb,Pole2,Fgl1,Grin2c,Mccc2,Prkx,Cep70,Gstm7,Zfp652,Chd2,Smurf2,Fkbp14,Rest,Abcd4,Smc5,Nqo1,Sash1,D…
10515	Gemma_GSE72343_Circuit-wide_transcriptional_profiling_reveals_region_specific_gene_co-expression_networks_regulating_depression_susceptibility_timepoint_28.d_chronic.social.defeat.stress_Up	0.000328084	0.0621377	-0.417738	-1.9409	0	415	Gpr101,Car12,Hspa1b,Hspa1a,Zbtb20,Klf4,Col15a1,Gdpd2,Dock10,Malat1,Adamts1,Hspb1,Col11a1,Tnfrsf18,Fabp7,Plk5,Gapdhs,Rasd1,Igsf1,Rreb1,Fndc9,Slc2a4rg-ps,Baz1a,Rbm12b1,Ryr1,Magel2,Dnajb1,Slc27a3,Sv2c,Fosl2,Aanat,Kcnq1ot1,Cebpd,Gadd45b,Slc5a3,Apold1,Jun,Irx3,Slc39a2,Bcl6b,S100a9,Hps1,Thbs3,Htr4,Leng8,Gan,Ybx2,Frem2,Col16a1,Zdbf2,Zfhx3,Catsperg1,Col11a2,Col4a2,Crocc,Noxred1,Irs2,Smim5,Lrrc32,Gadd45g,…
10318	"Gemma_GSE100236_RNA_sequencing_of_whole,_ventral_and_dorsal_hippocampus_after_different_stress_conditions_treatment_restraint.stress_Up"	0.000330087	0.0621377	0.479261	1.79245	1	106	Egr2,Fos,Trib1,Plk3,Acer2,Nr4a1,Sik1,Dusp1,Bhlhe40,Ier2,Per1,Arc,Arl4d,Egr1,Dusp6,Ctla2a,Maff,Fosb,Plaur,Epha2,Dusp5,Nfkbia,Spry4,Plk2,Khdc3,Prdm2,Pvr,Arrdc2
10316	"Gemma_GSE100236_RNA_sequencing_of_whole,_ventral_and_dorsal_hippocampus_after_different_stress_conditions_treatment_swim.stress_Up"	0.00033151	0.0621377	0.486995	1.78776	1	94	Egr2,Fos,Trib1,Plk3,Acer2,Nr4a1,Sik1,Dusp1,Bhlhe40,Ier2,Per1,Arc,Arl4d,Egr1,Dusp6,Ctla2a,Maff,Fosb,Plaur,Epha2,Dusp5,Nfkbia,Spry4,Plk2,Arrdc2
303	GOBP_POSITIVE_REGULATION_OF_LEUKOCYTE_MEDIATED_IMMUNITY	0.000332502	0.0621377	0.51731	1.85936	1	81	Cd1d1,Clnk,Lag3,Sash3,Itgb2,Il12a,Tgfb1,Il12rb1,Tnf,Tyrobp,Arg1,Ptprc,Stat5b,H2-M3,Ddx21,Cd226,Nlrp3,Rsad2,Ptafr,Fadd,Prkcz,Rasgrp1,Exosc3,Il1b,Ticam1,Lta
2196	GOBP_SKELETAL_MUSCLE_CELL_DIFFERENTIATION	0.000341705	0.0621377	0.569212	1.88388	1	52	Egr2,Fos,Mef2c,Scx,Klhl40,Egr1,Mef2d,Maff,Sox8,Asb2,Nr1d2,Lemd2,Sox11,Hivep3,Nupr1
10171	Park_2011_Coexpression_Hippocampus_Mouse_paleturquoise	0.000341822	0.0621377	0.563078	1.87731	1	54	Fgfbp1,Asgr1,Car13,S100a11,Bgn,Gjb2,Mrgprf,Spp2,Acta2,Adamts2,Serping1,Slc6a12,Slc47a1,Mgp,Cd248,Tgfbi,Sphk1,Anxa2,Gstm2,Uaca,Serpind1,Bmp7
10131	Johnson_2016_Coexpression_Hippocampus_Human_M10	0.000343053	0.0621377	0.597383	1.89084	1	41	Hs3st2,Rprm,Tox,Efhd2,Serpini1,C130074G19Rik,Kcnt1,Pcp4,Rcan2,Syngr3,Glra2,Fxyd6,Rims3,Osbpl10,Esrrg,Rap1gap
5050	GOCC_MYOSIN_COMPLEX	0.000343997	0.0621377	0.579461	1.89024	1	48	Myl4,Myh1,Myh3,Myh2,Myh8,Myh4,Myo1h,Myl9,Myl1,Myl6b,Myo19,Myo1c,Myl12b,Myo1f
9933	MANNO_MIDBRAIN_NEUROTYPES_HRGL3	0.00034662	0.0621377	-0.342296	-1.61165	0	480	Shisa6,Ttr,Agt,Galnt3,Thsd4,Dcn,Lpl,Mamdc2,Thsd7a,Rxrg,Gdpd2,Hspb1,Rerg,Gask1b,Ptpmt1,Gpc4,Crispld1,Nectin3,Kcng1,Epha3,Ndnf,Sertm1,Timp4,Cpne8,Jun,Dnali1,Acss1,Grin2a,Rftn2,Igfbp2,Sox2,Gria1,Rwdd3,Frem2,Dnai4,Plppr1,Txlnb,Slc4a4,Plod2,Fbxl7,Ralgps2,Lmcd1,Alcam,Fndc3b,Morn5,Lix1l,Ppp1r3c,Rfx4,Magt1,Gja1,Abca8b,Tstd1,Tacr1,Crim1,Mlf1,Fibin,P4ha1,Sox9,Slc15a2,Colec12,Iqgap2,Mtss2,Dpp6,Hapln1,Tshz2,…
7227	HP_BREECH_PRESENTATION	0.000347826	0.0621377	0.72134	1.97787	1	21	Myh3,Col1a2,Klhl40,Lmod3,Acta1
5269	GOCC_MYOFILAMENT	0.000349467	0.0621377	0.749412	2.00998	1	19	Tnnc1,Mybpc3,Lmod3,Tnni1,Tnnt2,Fhod3,Acta1,Tmod1
10450	Gemma_GSE149195_Sequencing_to_determine_the_effect_of_neuronal_IL-1b_receptor_knockout_on_the_stress_effect_of_paired_fighting_social_defeat_in_mice_treatment_Stress_Up	0.000349467	0.0621377	0.754408	2.02338	1	19	Acer2,Alas2,Lcn2,Ctla2a,Isg20,Igfbp7,Ube2l6,Vwf,Unc45b,Tmem176a,Anxa2,Cd300lf,Ier3
7011	HP_POOR_WOUND_HEALING	0.000351247	0.0621377	0.753206	1.99024	1	18	Col1a2,Itgb2,Serpine1,Col12a1,Col5a1,Cfh,F8,Col1a1,Col5a2
9932	MANNO_MIDBRAIN_NEUROTYPES_HRGL2A	0.000351617	0.0621377	-0.321501	-1.51756	0	494	Car12,Thsd4,Mamdc2,Gdpd2,Chst9,Hspb1,Col11a1,Golm1,Fabp7,Gask1b,Gng7,Gpc4,Crispld1,Tspan18,Epha3,Ndnf,Dnajb1,Timp4,Nckap5,Arhgef6,Npas3,Mfap4,Jun,Dnali1,Rab27a,Acss1,Irx1,Slitrk2,Cxcr4,Kbtbd11,Rftn2,Igfbp2,Sox2,Gria1,Dnai4,Adam33,Ak4,Mok,Cpne2,Slc4a4,Ermard,Lmcd1,Ntrk3,Fndc3b,Morn5,Serpinh1,Lix1l,Rfx4,Magt1,Gja1,Enho,Mlf1,Lypd1,Tubb2b,Robo3,P4ha1,Sox9,Myorg,Slc15a2,Plxnb1,Iqgap2,Crym,Dpp6,Mmd2,Cs…
5000	GOCC_STRIATED_MUSCLE_THIN_FILAMENT	0.000354421	0.0621377	0.767764	1.96441	1	16	Tnnc1,Lmod3,Tnni1,Tnnt2,Fhod3,Acta1,Tmod1
5051	GOCC_MYOSIN_II_COMPLEX	0.000354421	0.0621377	0.773404	1.97884	1	16	Myh1,Myh3,Myh2,Myh8,Myh4,Myl9,Myl1,Myl6b
10376	Gemma_GSE50423_Contextual_fear_conditioning_in_the_mouse_hippocampus_treatment_contextual.fear.conditioning_Up	0.000358295	0.0621377	0.849035	1.92687	1	10	Egr2,Fos,Sik1,Dusp1,Arc,Fosb,Dusp5
9995	HAY_BONE_MARROW_STROMAL	0.000371195	0.0633367	-0.2994	-1.4412	0	631	Lrrc10b,Agt,Adamts9,Thsd4,Dcn,Lpl,Hsd11b1,Hp,Zfp503,Adamts1,Col11a1,Il1r1,Nrp2,Gfra1,Ecrg4,Rasd1,Rarres1,Gpc4,Lpin3,Cybrd1,Crispld1,Thsd7b,Epha3,Gli3,Timp4,Unc5c,Rcn1,Nckap5,Gadd45b,Emx2,Jun,Irx3,Palmd,Rnd1,Dnali1,Ednra,Angpt1,Lepr,Rftn2,Igfbp2,Lgi4,Col16a1,Nmb,Nid2,D630003M21Rik,Slit3,Col4a2,Ghr,Fbxl7,Tead1,Lmcd1,Mid1,Ccbe1,Itgbl1,Agtr1a,Amotl2,Ebf3,Serpinh1,Ppp1r3c,Fst,Fgfr1,Gja1,Abca8b,Prex2,M…
10497	Gemma_GSE117758_Cell-type_specific_transcriptional_profiling_of_glucocorticoid_receptor-dependent_changes_in_the_nucleus_accumbens_cell_type_astrocyte_Up	0.000394945	0.0663194	-0.372819	-1.80803	0	708	Hspa1b,Agt,Hspa1a,Hsd11b1,Klf4,Gdpd2,Adamts1,Hspb1,Fam163a,Fabp7,Phkg1,Gdf10,Gm266,Phf21b,Igsf1,Rarres1,Fzd10,Pipox,Thrsp,Nectin3,Cyp7b1,Gli3,Timp4,Trps1,Nhsl1,Triobp,Jun,Gldc,Chpt1,Clmn,Fmo1,Gkn3,Acss1,Ednra,Rftn2,Agl,Igfbp2,Sox2,Lgi4,Aldh1a1,Tap2,Crlf3,Col16a1,Ak4,Nid2,D630003M21Rik,Cpne2,Slc4a4,Erbb2,Cyp2j9,Lcat,Tprkb,Lmcd1,Pxmp2,Smo,Hopx,Sdsl,Serpinh1,Ppp1r3g,Ppp1r3c,Rfx4,Gja1,Prkd1,Prex2,Dio…
678	GOBP_INFLAMMATORY_RESPONSE	0.000416031	0.0687686	0.319315	1.43089	2	529	Prok2,Fos,Cd163,Fancd2,Ccl12,Lyz1,Ccn4,Smpdl3b,Chia1,Nr1d1,Nfkbid,Ackr2,Per1,Anxa1,Tnfaip6,Socs3,Naip2,Ccr7,Adm,Osmr,Il17d,Serpina3n,S100a8,Itgb2,Cxcr3,Hck,Ace2,Ptger3,Tgfb1,Slc11a1,Serpine1,Smad3,Pbk,Prkcq,Ackr1,Hyal1,Tnf,C3ar1,Fpr1,F12,Esr1,Krt1,Tac1,Epha2,Nfkbia,Igfbp4,Tlr1,Grn,Ptprc,Pparg,Ghsr,Cd44,Gal,Tnfaip3,Sdc1,Creb3l3,Stat5b,F2r,Tlr9,Nr1d2,Pla2g2d,Themis2,Serpina3c,Cd200,Birc3,Ccl17,Ndfi…
8866	HP_IMPAIRED_TEMPERATURE_SENSATION	0.000455063	0.0699669	-0.810712	-2.01451	1	12	Slco2a1,Hspb1,Magel2,Abca1
7259	HP_SINUS_BRADYCARDIA	0.000460617	0.0699669	-0.769615	-2.01362	1	15	Cav3,Bves,Kcnj5,Trdn
9412	HP_CRACKLES	0.000460617	0.0699669	-0.76111	-1.99137	1	15	Dsp,Csf2rb2,Scnn1a,Sftpc
4752	GOBP_NEGATIVE_REGULATION_OF_PROTEIN_LOCALIZATION_TO_CELL_SURFACE	0.000461574	0.0699669	-0.785482	-1.98784	1	13	Cav3,Actn2
6055	GOMF_POTASSIUM_ION_ANTIPORTER_ACTIVITY	0.000462963	0.0699669	-0.782519	-2.0141	1	14	Slc9a4,Slc24a5,Slc24a3
6922	HP_HYPERALDOSTERONISM	0.000462963	0.0699669	-0.778766	-2.00444	1	14	Scnn1a,Nr3c2,Kcnj5
10317	"Gemma_GSE100236_RNA_sequencing_of_whole,_ventral_and_dorsal_hippocampus_after_different_stress_conditions_treatment_novelty.stress_Up"	0.000494478	0.0736773	0.47823	1.79356	2	109	Egr2,Fos,Trib1,Plk3,Acer2,Nr4a1,Sik1,Dusp1,Bhlhe40,Ier2,Per1,Arc,Arl4d,Egr1,Dusp6,Ctla2a,Maff,Fosb,Plaur,Hes5,Epha2,Dusp5,Nfkbia,Spry4,Plk2,Khdc3,Prdm2,Pvr,Arrdc2
1677	GOBP_REGULATION_OF_CELL_KILLING	0.000510725	0.0746901	0.531289	1.78343	2	56	Cd1d1,Lag3,Il12a,Il12rb1,Tyrobp,Arg1,Ptprc,Stat5b,H2-M3,Cd226,Dnase1,Fadd,Pik3r6,Fcgr2b,Rasgrp1,Ceacam2,Cfh,Havcr2
5223	GOCC_MYOSIN_FILAMENT	0.00052183	0.0746901	0.701705	1.90336	2	20	Myh1,Myh3,Mybpc3,Myh2,Myh8,Myh4
4812	GOBP_POSITIVE_REGULATION_OF_CD4_POSITIVE_ALPHA_BETA_T_CELL_ACTIVATION	0.000523926	0.0746901	0.643831	1.88705	2	29	Nfkbid,Anxa1,Sash3,Il12rb1,Prkcq,Rara,Cd86,Nlrp3,Il4ra,Prkcz,Socs1
10385	Gemma_GSE63412_RNA-seq_analysis_of_contextual_fear_conditioning_treatment_memory.retrieval_Up	0.000536577	0.0746901	0.827472	1.92713	2	11	Egr2,Fos,Nr4a1,Sik1,Dusp1,Arc,Fosb,Junb
10386	Gemma_GSE63412_RNA-seq_analysis_of_contextual_fear_conditioning_treatment_fear.conditioning_Up	0.000536577	0.0746901	0.827472	1.92713	2	11	Egr2,Fos,Nr4a1,Sik1,Dusp1,Arc,Fosb,Junb
5525	GOMF_DNA_BINDING_TRANSCRIPTION_REPRESSOR_ACTIVITY	0.000566572	0.0778411	-0.37605	-1.63108	1	218	Prox1,Nkx6-1,Prdm5,Zbtb20,Nfatc2,Trps1,Jun,Zfp202,Rorc,Bcl6b,Hic1,Irx1,Msc,Zbtb1,Ifi203,Ascl1,Zfhx3,Prdm16,Zbtb12,Zfp560,Nfil3,Nfatc3,Nr2f1,Bach2,Zfp57,Ascl2,Dach1,Zbtb16,Nr2c1,Zgpat,Rest,Mitf,Mzf1,Zbtb37,Cebpb,Plagl1,Zfp536,Klf12,Zeb2,Nr2e1,E2f8,Sall1,Foxo3,Insm2,E2f6,Zeb1,Zfp217,Crem,Zbtb21
9931	MANNO_MIDBRAIN_NEUROTYPES_HRGL2B	0.000632511	0.0857863	-0.339765	-1.55749	1	363	Car12,Gdpd2,Hspb1,Col11a1,Gng7,Nfatc2,Gpc4,Tspan18,Epha3,Ndnf,Dnajb1,Timp4,Nckap5,Arhgef6,Npas3,Jun,Peak1,Acss1,Irx1,Slitrk2,Rftn2,Igfbp2,Ifi44,Sox2,Gria1,Ak4,Dpf3,Ascl1,Cpne2,Slc4a4,Tcf7l2,Ntrk3,Serpinh1,Rfx4,Gja1,Enho,Lypd1,Etv1,Robo3,Sox9,Myorg,Iqgap2,Mtss2,Dpp6,Mmd2,Tnrc18,Csmd3,Nadk2,Arap2,Inhbb,Ptprz1,Fat1,Osbpl6,Dsel,Cenpe,2810459M11Rik,Spag1,Rest,Dbi,Pde1c,Ildr2,Gabrg1,Stk33,Ston2,Bcan,Ba…
9877	DropViz_HC_Oligodendrocyte_Tfr_cluster-markers.csv	0.000657354	0.0871862	0.450018	1.67171	3	101	D7Ertd443e,Tnni1,Tnfaip6,Insc,Tmem125,Mobp,Car14,Sox10,S1pr5,Tmem88b,Slain1,Gamt,Galnt6,Rhog,Nkx6-2,Prr5l,Plekhh1,Plp1,Lpar1,Tubb4a,Gjc3,Pllp,Pigz,Klhl4,Tppp3,Gjb1,Creb5,Adamts4,Serpinb1a,Septin4,Tprn,Jam3,Chn2,Mog,Myrf,Cntn2,Atp1b3,Ttyh2,Mal,Tmem63a,Apod,Anln,Tspan2,Opalin,Ptgds,Pde8a,Cldn11
5104	GOCC_EXTERNAL_ENCAPSULATING_STRUCTURE	0.000668449	0.0871862	-0.306321	-1.42968	1	437	Fibcd1,Lgals3,Agt,Adamts9,Thsd4,Dcn,Col15a1,Adamts1,Col11a1,Gdf10,Thbs4,Ucma,Myoc,Gpc4,Crispld2,Tgfb2,Gpc3,Ndnf,Timp4,Fgf10,Col26a1,Mfap4,Ovgp1,Mfap2,S100a9,Thbs3,Angpt1,Serpinb8,Frem2,Col16a1,Nid2,Wnt11,Col11a2,Rtbdn,Col19a1,Col4a2,Tnxb,Lrrc32,Aspn,Epyc,Angptl1,Col25a1,Ccbe1,Mfap5,Frem1,Timp1,Ssc5d,Serpinh1,Ntn5,Itgb4,Tlr3,Chadl,Mmp11,Megf9,Ntng2,Colec12,Hapln1,Fgl1,Fbln2,Ccn6,Gpld1,Col4a1,Lad1,…
10370	Gemma_GSE50423_Contextual_fear_conditioning_in_the_mouse_hippocampus_timepoint_4.h_Down	0.000673174	0.0871862	-0.31115	-1.45366	1	443	Doc2b,Hspa1a,Hspb1,Il1r1,Gm266,Syna,Pcdh19,Slc2a4rg-ps,Kcng1,Cyp7b1,Dnajb1,Slc5a3,Gabra2,Apold1,Jun,Gldc,Sipa1l3,Mgat5,Slc39a2,Vgll4,Banp,Kdm7a,Ak4,Ifi203,Lcat,Creg2,Noxred1,Grik2,Tead1,Ralgps2,Sat1,Sfpq,Sdf2l1,Ago3,Ppp1r3c,Chordc1,Cygb,Nfil3,Dio2,Cdkn1a,Setd1b,Rab11fip1,Tlr3,Disp3,Zbtb40,P4ha1,Btg2,Ssh3,Prrt1,Ccnd2,Tspan33,Cachd1,Lncpint,Myo9b,Dusp11,Pnpla3,C1ql2,Dalrd3,Ccdc117,Zgpat,Traip,Nos1,…
9851	Neuron_Interneuron_CORT_Doyle_Cell_2008	0.000688231	0.0871862	-0.713878	-1.898	2	16	Scnn1a,Moxd1,Cort,Mid1,R3hdm1,Ntng2,Sst
10111	Raghavan_2017_WistarMoreImmobileRats_Downregulated_HC	0.000688231	0.0871862	-0.728482	-1.93682	2	16	Slc22a7,Dpy19l3,Dpp6,Usp6nl,Anks1b
2462	GOBP_POSITIVE_REGULATION_OF_CD4_POSITIVE_ALPHA_BETA_T_CELL_DIFFERENTIATION	0.000692281	0.0871862	0.687021	1.94502	3	24	Nfkbid,Anxa1,Sash3,Il12rb1,Rara,Cd86,Nlrp3,Il4ra,Prkcz,Socs1
8318	HP_PEG_SHAPED_MAXILLARY_LATERAL_INCISORS	0.000715436	0.0883493	0.804264	1.87308	3	11	Bmp4,Wnt10a,Cdh1,Dlg1,Irf6
9635	HP_PERIAURICULAR_SKIN_PITS	0.000718219	0.0883493	-0.581873	-1.89754	2	39	Gpc4,Gpc3,Kcnj2,Ednra,Kmt2d,Edn1,Kat6a,Mitf,Jag1,Ank1,Sall1,B3glct,Gja5,Ube2a,Nsd2,Xylt2,Stag2
3267	GOBP_REGULATION_OF_OXIDOREDUCTASE_ACTIVITY	0.000748877	0.0904831	-0.488189	-1.84258	2	84	Cav3,Agt,Drd5,Hp,Npr3,Pdp2,Agtr1a,Cygb,Il1a,Acvr2a,Nostrin,Aoc3,Nod1,Dnm2,Edn1,Egfr,Agtr2,Fgf23,Abl1,Edn3,Cav1,Ddah2,Cox17,Pik3cb,Fxn,Abl2,Cnr2,Szt2
295	GOBP_REGULATION_OF_IMMUNE_EFFECTOR_PROCESS	0.000752672	0.0904831	0.361456	1.53008	4	281	Cd1d1,Clnk,Nfkbid,Lag3,Anxa1,Sash3,Cd22,Itgb2,Il12a,C1qc,Tgfb1,Il12rb1,Rara,Sin3a,Tnf,Cd86,C3ar1,Slc7a5,Tyrobp,Serping1,Arg1,Ddx60,Tkfc,Apoa2,Grn,Ptprc,C1qa,Tnfaip3,Stat5b,H2-M3,Tlr9,Ddx21,Cd226,Ndfip1,Tlr4,Dnase1,Nlrp3,Sema7a,Il4ra,Rsad2,Ptafr,Fadd,Pik3r6,Nlrx1,Hk1,Stat1,Nr4a3,Selenok,Prkcz,Fcgr2b,Parp9,Rasgrp1,Exosc3,Mul1,Ceacam2,C1qb,Zmpste24,Pla2g5,C5ar1,Il1b,Rapgef1,Sec14l1,Hmox1,Cfh,Havcr2,…
10518	Gemma_GSE85136_Sex_Differences_in_Nucleus_Accumbens_Transcriptome_Profiles_Associated_with_Susceptibility_versus_Resilience_to_Subchronic_Variable_Stress_genotype_Dnmt3a.mouse.DNA.methyltransferase.3A_Homozygous.negative_Down	0.000792184	0.0941631	-0.437048	-1.76436	2	129	Gpr101,Col11a1,Gapdhs,Npy2r,Ryr1,Crispld1,Kit,N4bp2,Klhl33,Snx22,Frem2,Cradd,Pde11a,Nsun7,Mettl25,Pxylp1,Ndufa5,Lrch1,Arsk,Amy1,Invs,Pard3,Wdfy1,Pced1b,Scn3b,Firre,Magee2,Exph5,Unc13c,Lrba,Spg11,Ggcx,Zeb1
10373	Gemma_GSE50423_Contextual_fear_conditioning_in_the_mouse_hippocampus_timepoint_12.h_Up	0.000810701	0.0942845	-0.276567	-1.34778	1	755	Dsp,Doc2b,Hspa1a,Bhlhe22,Hspb1,Il1r1,Golm1,Rab30,Sowaha,Nkd2,Kcng1,Cyp7b1,Dnajb1,Slc27a2,N4bp2,Nhsl1,Slc5a3,Jun,Zcchc7,Sipa1l3,Snap23,Gkn3,Slc39a2,Rbm3,Vgll4,Mtrr,Pdzd2,Kansl1l,Orai2,Banp,Kdm7a,Crlf3,Ak4,B3galt5,Ifi203,Cmbl,Sh3bp5,Plce1,P4ha2,Creg2,Noxred1,Ippk,Tead1,Ralgps2,Sfpq,Sdf2l1,Ago3,Ppp1r3g,Gpr161,Chordc1,Magt1,Cygb,Dio2,Setd1b,Rab11fip1,Disp3,Zbtb40,Msantd2,P4ha1,Ssh3,Pip5k1b,Wipf3,Ccdc…
5534	GOMF_PEPTIDE_RECEPTOR_ACTIVITY	0.00081103	0.0942845	0.441931	1.68674	4	121	Nmbr,Galr3,Mc4r,Cckbr,Ackr2,Ntsr1,Ramp2,Gpr139,Hcrtr2,Ccr7,F2rl3,Vipr1,Cxcr3,Gpr84,Ackr3,Fpr1,Pth2r,Tacr3,Gal,Rxfp1,F2r,Nmur1,Crhr1,Sorcs1,Gpr35,Mc5r,Nlrp6,Ramp3,Sstr2,Lgr5,Ccr5,Qrfpr,Oprd1,Avpr2,Glp1r,Gucy2c
152	GOBP_CELL_KILLING	0.000831255	0.0955853	0.469435	1.68728	4	81	Cd1d1,Lyz1,Lag3,Il12a,Il12rb1,Tyrobp,Arg1,Rnf19b,Coro1a,Ptprc,Stat5b,H2-M3,Tubb4b,Pglyrp1,Cd226,Tubb5,Dnase1,Chga,Fadd,Pik3r6,Fcgr2b,Rasgrp1,Ceacam2,Cfh,Havcr2
153	GOBP_LEUKOCYTE_MEDIATED_CYTOTOXICITY	0.000841043	0.0956709	0.513299	1.76902	4	64	Cd1d1,Lag3,Il12a,Il12rb1,Tyrobp,Arg1,Rnf19b,Coro1a,Ptprc,Stat5b,H2-M3,Tubb4b,Cd226,Tubb5,Dnase1,Fadd,Pik3r6,Fcgr2b,Rasgrp1,Ceacam2,Havcr2
5357	GOCC_COLLAGEN_CONTAINING_EXTRACELLULAR_MATRIX	0.000923645	0.103949	-0.320954	-1.46012	2	337	Fibcd1,Lgals3,Agt,Adamts9,Thsd4,Dcn,Col15a1,Adamts1,Col11a1,Gdf10,Thbs4,Myoc,Gpc4,Tgfb2,Gpc3,Fgf10,Col26a1,Mfap4,Mfap2,S100a9,Thbs3,Angpt1,Serpinb8,Frem2,Col16a1,Nid2,Col11a2,Rtbdn,Col19a1,Col4a2,Tnxb,Aspn,Angptl1,Col25a1,Mfap5,Frem1,Timp1,Ssc5d,Serpinh1,Ntn5,Itgb4,Chadl,Megf9,Ntng2,Hapln1,Fgl1,Fbln2,Col4a1,Lad1,Cbln1,Cxcl12,Loxl1,Adamts20,Serpinf2,Col18a1,Hnrnpm,Ntng1,Col7a1,1810010H24Rik,Sparc,…
10129	Pena_2019_StressVsCTRL_NACC	0.000943174	0.10503	-0.683316	-1.97346	3	23	Ttr,Sostdc1,Zfp185,Igfbp2,Kcnj13,Krt18,St8sia6,Slc4a5,Wfdc2,Tmem72,Folr1
10414	Gemma_GSE132930_Transcriptional_profiling_reveals_running_promotes_cerebrovascular_remodeling_in_young_but_not_midlife_mice_treatment_running_Up	0.000962696	0.106087	-0.540028	-1.85657	3	50	Car12,Prlr,Sox2,Serpinh1,Nfil3,Rngtt,Arhgef19,Sox9,Plat,Loxl1,Psd2,Ccdc190,Plcd4,Dhrs3
10092	Gandal_2018_BipolarDisorder_Downregulated_PFC	0.00100083	0.108321	0.468664	1.70879	5	90	Hspb3,Fos,Nr4a1,Arl4d,Dusp6,Arpp19,Fhl2,1110032F04Rik,Igfbp6,Ccdc80,Trpc3,Hs3st1,Tac1,Col5a3,Slc13a5,Tmem38a,Kazald1,Abcb1a,Abcg2,Ushbp1,Slc40a1,Hspbp1,Nptx2,Scara3,Itga7,Atg16l1,Fbxw7,Bag1,Ivns1abp
810	GOBP_HEART_DEVELOPMENT	0.00101146	0.108321	-0.303302	-1.4238	2	456	Cav3,Dsp,Prox1,Bves,Adamts9,Pim1,Adamts1,Popdc3,Col11a1,Nrp2,Fat4,Npy2r,Chd7,Ryr1,Tgfb2,Rarb,Gpc3,Gli3,Akap13,Sox4,Xirp2,Actn2,Ttn,Rbm15,Ednra,Vgll4,Frem2,Wnt11,Ascl1,Slit3,Plce1,Erbb2,Ntrk3,Smo,Gja1,Cdkn1a,Smyd1,Kdm6b,Sox9,Hdac9,Rb1,Cdkn1b,Mospd3,Pdgfra,Edn1,Nog,Mical2,Dvl2,Tbc1d32,Rest,Slc8a1,Bmp5,Tfdp2,C2cd3,Axin2,Sparc,Jag1,Hnrnpu,Trip11,Setd2,Apln,Twist1,Hexim1,Adra1a,Nrp1,Egfr,Sox18,Ahi1,Dn…
10240	LEE_AGING_NEOCORTEX_UP	0.00101368	0.108321	0.504076	1.75773	5	69	Fos,Nr4a1,C1qc,Lgals3bp,Dlg1,Ctsz,S100a10,Junb,C1qa,Gadd45a,Ctss,Tubb5,Cd68,Spp1,Vim,Rhog,Myl12b,Cyb561,Wwox,Mpeg1,Ptgs1,Stom,Sec23b,Rufy1,Akt2,Cd9,Dnajb13,Csnk1d
1606	GOBP_REGULATION_OF_GRANULOCYTE_DIFFERENTIATION	0.00105597	0.111711	0.766203	1.90391	5	14	Trib1,C1qc,Rara,Hcls1,Ceacam2,Lef1,Runx1,Hax1
680	GOBP_HUMORAL_IMMUNE_RESPONSE	0.00115037	0.120493	0.438544	1.64838	6	110	Ccl12,Mef2c,Bcl3,Lyz1,Lcn2,Ccr7,Prtn3,S100a8,C1qc,Slc11a1,Tnf,C3ar1,Krt1,Bpifb1,Serping1,Ptprc,C1qa,Pglyrp1,Blnk,Chga,Gpr183,Jchain,Fcgr2b,Fam3a,C1qb,C5ar1,Il1b,Cfh,Lta,Ociad2,St6gal1,Colec11,Tfe3,Cr2
10001	HU_FETAL_RETINA_MICROGLIA	0.00118606	0.121837	0.335196	1.43976	7	328	Fos,Ier5,Mef2c,Dusp1,Efhd2,Ipcef1,Lpcat2,Itgb2,Sla,Fosb,Plaur,Hck,Arhgap9,C1qc,Lpxn,Fcgr3,Cd86,Lgmn,C3ar1,Fpr1,Tyrobp,Ncf4,Nfkbia,Junb,Fcer1g,Gimap4,Grn,Coro1a,Ptprc,Tbxas1,C1qa,Ninj1,Mylip,Ctss,Otulinl,Ucp2,Mis18bp1,Lcp1,Tlr4,Parp14,Abcg2,Csf3r,Gpr34,Spp1,Blnk,Npl,Lsp1,Cxcl16,Grk2,Cd37,Rhog,Myl12b,Ptafr,Gpr183,Mpeg1,Hcls1,Plek,Rnf213,Ctsb,Abhd12,Nfe2l2,Zyx,Lcp2,Myo1f,Prex1,Cmtm6,Tut7,C1qb,Msn,Ne…
10537	Gemma_GSE95449_Experience-dependent_Epigenomic_Reorganization_in_the_Hippocampus_timepoint_1.h_Up	0.00118624	0.121837	-0.269816	-1.31085	2	731	Hspb1,Col11a1,Lpin3,Rbm12b1,Zcchc7,Hps1,Gcfc2,Leng8,Ybx2,Banp,Col16a1,Catsperg1,Col11a2,Rtbdn,Col19a1,Col4a2,Pnisr,Irs2,Ermard,Snrnp70,Sat1,Zfp516,Ago3,Thoc2l,Ssc5d,Fam193b,Dlg5,Tmem131l,Ccnl2,Zfc3h1,Tstd1,Ttll9,Dio2,Pabpn1,Kmt2d,Rbm12b2,Zbtb40,Robo3,Kdm6b,P4ha1,Ssh3,Invs,Entr1,Luc7l3,Plat,Zcchc2,Mbd6,P3h3,Grin2c,Col4a1,Sbsn,Tmem145,Bmp1,Myo9b,Dgkq,Kmt2a,Sfi1,Trdmt1,Dennd4c,Ints6l,Ttll3,Pnn,Zgpat…
670	GOBP_MUSCLE_CONTRACTION	0.00120319	0.12239	0.351084	1.48914	7	287	Myl4,Sulf1,Prok2,Dsc2,Myh1,Tnnc1,Myh3,Tcap,Mybpc3,Adra1b,Lmod3,Myh2,Tnni1,Myh8,Kcna5,Myom3,Ccn2,Glra1,Jsrp1,Spx,Htr2a,Kcnj12,Tnnt2,Myh4,Acta2,Ace2,Ptger3,Acta1,Trim63,Hspb6,Tmod1,Cacna1g,Dlg1,Fgf12,Atp2b4,Tacr3,Stac2,Ghsr,Tmem38a,Fkbp1b,F2r,Anxa6,Myl9,Myl1,Scn7a,Nmur1,Myl6b,Neurog1,Gamt,Rap1gds1,Mybpc1,Sstr2,Vim,Gper1,Grk2,Chga,Myl12b,Ptafr,Sphk1,Tnnt1,Clcn1,Dysf,Cacna1s
844	GOBP_FEEDING_BEHAVIOR	0.00134409	0.13542	0.503826	1.74346	7	65	Fos,Galr3,Mc4r,Tbr1,Th,Trh,Hcrtr2,Cartpt,Ace2,Retn,Cntfr,Cck,Tacr3,Tcf15,Ghsr,Gal,Dmbx1,Agrp,Nr4a3,Stat3,Stra6,Oprd1,Ntrk2
5583	GOMF_DIACYLGLYCEROL_KINASE_ACTIVITY	0.00136024	0.135754	-0.799894	-1.9448	5	11	Dgkg,Dgkh,Dgkq,Dgkz,Dgkk,Dgka,Dgki
347	GOBP_REGULATION_OF_HUMORAL_IMMUNE_RESPONSE	0.00137315	0.135763	0.568344	1.80585	7	42	Ccr7,C1qc,Tnf,C3ar1,Serping1,Ptprc,C1qa,Fcgr2b,C1qb,C5ar1,Il1b,Cfh,Lta,Cr2,F2,C8g,C2,Cfp,Cd81,Cd19
9953	ZHONG_PFC_MAJOR_TYPES_MICROGLIA	0.00145117	0.139473	0.326906	1.42454	9	376	Egr2,Fos,Nr4a1,Dusp1,Gypc,Otud1,Ier2,Tmem273,Sash3,Ipcef1,Egr1,Tm6sf1,Naip2,Lpcat2,Itgb2,Fosb,Hck,Arhgap9,C1qc,Fcgr3,Cd86,Lgmn,C3ar1,Fpr1,Tyrobp,Ncf4,Crybb1,Nfkbia,Junb,Fcer1g,Slc7a7,Gimap4,Grn,Coro1a,Ptprc,Tbxas1,C1qa,Ninj1,Mylip,Ctss,Otulinl,Ucp2,Mis18bp1,Lcp1,Tlr4,Blvrb,Abcg2,Csf3r,Gpr34,Cd68,Spp1,Blnk,Npl,Cxcl16,Cd37,Rhog,Myl12b,Ptafr,Gpr183,Mpeg1,Hcls1,Plek,Rnf213,Ctsb,Abhd12,Mpp1,Myo1f,Cmtm…
328	GOBP_REGULATION_OF_ADAPTIVE_IMMUNE_RESPONSE	0.00145325	0.139473	0.42282	1.62233	8	125	Cd1d1,Mef2c,Nfkbid,Anxa1,Sash3,Tnfsf13b,Il12a,Tgfb1,Il12rb1,Slc11a1,Prkcq,Tnf,Arg1,Ptprc,Tnfaip3,H2-M3,Skap1,Cd226,Ndfip1,Adcy7,Nlrp3,Il4ra,Rsad2,Fadd,Prkcz,Fcgr2b,Exosc3,Ceacam2,Il1b,Havcr2,Lta,Was
3504	GOBP_CARDIAC_SEPTUM_MORPHOGENESIS	0.00145349	0.139473	-0.523899	-1.84462	5	56	Prox1,Nrp2,Chd7,Tgfb2,Rarb,Sox4,Rbm15,Wnt11,Slit3,Smo,Nog,Bmp5,Jag1,Nrp1,Parva,Dhrs3,Fgfr2,Bmpr1a,Wnt5a,Notch1
8942	HP_ABNORMAL_BLOOD_POTASSIUM_CONCENTRATION	0.00146341	0.139473	-0.504971	-1.81132	5	62	Cav3,Car12,Scnn1a,Nr3c2,Ryr1,Kcnj2,Kcnj5,Invs
7240	HP_TACHYCARDIA	0.00149775	0.141471	-0.458324	-1.74952	5	89	Dsp,Csf2rb2,Scnn1a,Ryr1,Actn2,Kcnj2,Ttn,Sftpc,Fbp1,Kcnj5,Scn9a,Ret,Tll1,Scn3b,Trdn
2950	GOBP_ELASTIC_FIBER_ASSEMBLY	0.00158371	0.145015	-0.799566	-1.89458	6	10	Thsd4,Mfap4,Tnxb
260	GOBP_GERMINAL_CENTER_FORMATION	0.00158758	0.145015	0.761704	1.8536	8	13	Mef2c,Bcl3,Tnfsf13b,Tnfaip3,Klhl6
158	GOBP_POSITIVE_REGULATION_OF_T_CELL_MEDIATED_CYTOTOXICITY	0.00159011	0.145015	0.726731	1.8366	8	15	Cd1d1,Il12a,Il12rb1,Ptprc,H2-M3,Fadd
312	GOBP_POSITIVE_REGULATION_OF_NATURAL_KILLER_CELL_MEDIATED_IMMUNITY	0.00159011	0.145015	0.726819	1.83682	8	15	Clnk,Lag3,Il12a,Stat5b,H2-M3,Cd226,Rasgrp1
3326	GOBP_NUCLEUS_LOCALIZATION	0.0016359	0.146819	-0.706076	-1.94589	6	19	Cav3,Clmn,Pabpc1l
9905	FAN_EMBRYONIC_CTX_BIG_GROUPS_MICROGLIA	0.00164081	0.146819	0.336851	1.44132	10	316	Fos,Dusp1,Gypc,Otud1,Ier2,Ipcef1,Egr1,Naip2,Lpcat2,Itgb2,Fosb,Hck,C1qc,Fcgr3,Cd86,Lgmn,C3ar1,Fpr1,Tyrobp,Ncf4,Crybb1,Nfkbia,Junb,Fcer1g,Slc7a7,Gimap4,Grn,Coro1a,Ptprc,Tbxas1,C1qa,Ninj1,Ctss,Otulinl,Ucp2,Mis18bp1,Pih1d1,Lcp1,Tlr4,Abcg2,Csf3r,Gpr34,Cd68,Spp1,Blnk,Npl,Cxcl16,Cd37,Rhog,Ptafr,Gpr183,Mpeg1,Hcls1,Plek,Rnf213,Ctsb,Nfe2l2,Myo1f,Cmtm6,C1qb,Zfp36,Ppp1r18,Bcap31,Ptgs1,Glrx,Csf1r,Hmox1,Havcr2…
304	GOBP_REGULATION_OF_LYMPHOCYTE_MEDIATED_IMMUNITY	0.00165153	0.146819	0.448178	1.65424	9	97	Cd1d1,Clnk,Lag3,Sash3,Il12a,Tgfb1,Il12rb1,Tnf,Arg1,Ptprc,Stat5b,H2-M3,Cd226,Ndfip1,Nlrp3,Rsad2,Fadd,Pik3r6,Prkcz,Fcgr2b,Rasgrp1,Exosc3,Ceacam2,Il1b,Havcr2,Lta,Was
10146	Johnson_2016_Coexpression_Hippocampus_Human_M24	0.00168161	0.147064	-0.355259	-1.52168	5	200	Agt,Phkg1,Igsf1,Cybrd1,Ryr1,Chpt1,Kif6,Dnali1,Pgam2,Nmb,Ascl1,Prdm16,Plod2,Pon3,Mfap5,Ssc5d,Sdsl,Gfpt2,Ankrd35,Crlf1,Gja1,Prkd1,Itgb4,Necap2,Slc22a4,Bckdhb,Idnk,Lpar4,Dbi,Psd2,Igdcc4,Rpa1,Bcan,Epb41l5,Fubp3,Gpr37l1,Rasl12,Smox,Add3,Lama4,Aqp4,Amot,Plec,Srpx,Pax6,Rcbtb2,Lix1,Itsn1,Cyp2u1,Cdca7,Jam2,Eif4ebp2,Sowahc,Wwc1,Ddah2,Xpr1,Fam181b,Trip6,Sspn,Sap18,Cdc26,Yap1,Pbxip1
9831	Astrocyte_All_Zeisel_Science_2015	0.00168209	0.147064	-0.363469	-1.56056	5	204	Hsd11b1,Fabp7,Thbs4,Gm266,Fzd10,Cyp7b1,Rgs20,Trps1,Nckap5,Gldc,Hdac8,Acss1,Slitrk2,Agl,Lgi4,Frem2,Col16a1,Usp43,Cmbl,Cyp2j9,Tprkb,Sdsl,Ppp1r3g,Prkd1,Lxn,Exoc3l4,Pced1b,Rb1,Znrf3,Slc30a10,Nadk2,Fzd8,Gabrg1,Igdcc4,Fbxo2,Rlbp1,Add3,Pag1,Nat8,Dbx2,Lrrc2,Cmya5,Cyp4f14,Pdgfrl,Frmpd1,L2hgdh,Ntsr2,Cldn10,Slc25a20,Bmpr1a,Slc7a11,Fzd9,Cbr3,Fam184b,Elovl2
7884	HP_ABNORMAL_BLOOD_ION_CONCENTRATION	0.00170455	0.147806	-0.343812	-1.49247	5	223	Cav3,Kl,Car12,Scnn1a,Galnt3,Fat4,Nr3c2,Rreb1,Chd7,Sema3e,Ryr1,Kcnj2,Camkmt,Kcnj5,Ccbe1,Fgfr1,Cdkn1a,Tlr3,Hjv,Invs,Cyp2r1,Cdkn1b,Slc30a10,Ret,Trdn
2122	GOBP_TUBE_DEVELOPMENT	0.00172414	0.14829	-0.262006	-1.28599	3	852	Cav3,Prox1,Agt,Adamts9,Dcn,Hsd11b1,Klf4,Thsd7a,Col15a1,Sostdc1,Adamts1,Hspb1,Nrp2,Aard,Fat4,Thbs4,Chrna7,Chd7,Sema3e,Crispld2,Tgfb2,Rarb,Gpc3,Ndnf,Gli3,Kit,Sox4,Fgf10,Emx2,Apold1,Jun,Irx3,Stard13,Spint1,Rbm15,Ednra,Irx1,Cxcr4,Mtss1,Angpt1,Lepr,Stab2,Vav3,Wnt11,Cebpa,Ascl1,Erbb2,Col4a2,Sim2,Angptl1,Sat1,Ccbe1,Smo,Agtr1a,Amotl2,Calb1,Niban2,Gpr161,Dlg5,Crlf1,Gja1,Tfap2b,Il1a,Prkd1,Fmn1,Met,Cdkn1a,P…
9801	HP_SMALL_HAND	0.00174694	0.148963	-0.456202	-1.74289	6	90	Slco2a1,Col11a1,Dlk1,Magel2,Kcnj2,Hdac8,Mctp2,Pign,Ccbe1,Gja1,Kmt2d,Evc,Sema5a,Kmt2a,Cenpe,Ntng1,Las1l,Huwe1,Fgfr2,Fmr1,Cul4b,Wnt5a
8891	HP_ABNORMAL_BLOOD_MONOVALENT_INORGANIC_CATION_CONCENTRATION	0.00176012	0.148963	-0.468518	-1.75548	6	82	Cav3,Car12,Scnn1a,Nr3c2,Ryr1,Kcnj2,Kcnj5,Fgfr1,Tlr3,Invs
6183	GOMF_ACETYLCHOLINE_BINDING	0.00180995	0.150768	-0.79753	-1.88975	7	10	Chrnb3,Chrna7,Chrna1
6974	HP_ECZEMATOID_DERMATITIS	0.00180995	0.150768	-0.79705	-1.88861	7	10	Slco2a1,Zap70
9315	HP_ABNORMAL_CELL_MORPHOLOGY	0.00185185	0.152657	-0.732997	-1.88663	7	14	Dsp,Ryr1,Actn2
7735	HP_ADRENAL_OVERACTIVITY	0.00187091	0.152657	-0.612102	-1.87166	7	29	Scnn1a,Nr3c2,Pde11a,Kcnj5,Cdkn1a,Cdkn1b,Ret,Htr1a
7007	HP_SEBORRHEIC_DERMATITIS	0.0018859	0.152657	-0.649422	-1.91515	7	25	Slco2a1,Rreb1,Mccc2,Tmc8,Tmc6
8311	HP_ADVANCED_ERUPTION_OF_TEETH	0.00189036	0.152657	-0.600582	-1.86093	7	31	Dsp,Gli3,Evc,C2cd3,Kmt2c,Bcl11b,Nfix,Crebbp,Fgfr2
1839	GOBP_INTERLEUKIN_4_PRODUCTION	0.00190906	0.153	0.663559	1.84161	10	22	Sash3,Prkcq,Rara,Cd86,Slc7a5,Fcer1g,Ndfip1,Nlrp3,Prkcz,Lef1,Havcr2
5643	GOMF_G_PROTEIN_COUPLED_RECEPTOR_ACTIVITY	0.00195577	0.155278	0.34148	1.45404	12	301	Nmbr,Galr3,Mc4r,Cckbr,Adgrg5,Adra1b,Ackr2,Adrb3,Gpr149,Ntsr1,Opn3,Adgre1,Ramp2,Gpr139,Gpr153,Hcrtr2,Htr2a,Ccr7,F2rl3,Mrgprf,Vipr1,Cxcr3,Ptger3,Gpr84,Ackr3,Ackr1,C3ar1,Fpr1,Pth2r,Gpr146,Tacr3,Htr6,Mrgpre,Pparg,Ghsr,Gal,Rxfp1,F2r,S1pr5,Gpr20,Nmur1,Crhr1,Sorcs1,Gpr35,Mc5r,Gpr21,Ptgdr2,Gpr34,Fzd7,Nlrp6,Gpr50,Ramp3,Sstr2,Gpr179,Gper1,S1pr3,Ptafr,Sphk1,Gpr183,P2ry6,Lgr5,Casr,Fzd1,Lpar1,Ccr5,Qrfpr,Adgrd…
354	GOBP_HEART_MORPHOGENESIS	0.00196684	0.155278	-0.34677	-1.48339	6	199	Cav3,Dsp,Prox1,Pim1,Adamts1,Col11a1,Nrp2,Fat4,Npy2r,Chd7,Ryr1,Tgfb2,Rarb,Sox4,Ttn,Rbm15,Wnt11,Slit3,Smo,Sox9,Nog,Mical2,Dvl2,Bmp5,C2cd3,Axin2,Jag1,Twist1,Nrp1,Sox18,Ahi1,Tbx6,Dchs1,Parva,Dhrs3,Fgfr2,Mkks,Bbs7,Pkd2,Bmpr1a,Npy5r,Gja5,Tead2,Folr1,Wnt5a,Npy1r,Notch1,Mtor
330	GOBP_POSITIVE_REGULATION_OF_ADAPTIVE_IMMUNE_RESPONSE	0.00201816	0.158006	0.477456	1.69117	11	75	Cd1d1,Nfkbid,Sash3,Tnfsf13b,Il12a,Tgfb1,Il12rb1,Slc11a1,Prkcq,Tnf,Ptprc,H2-M3,Skap1,Cd226,Nlrp3,Rsad2,Fadd,Prkcz,Exosc3,Il1b,Lta
8944	HP_ABNORMAL_NUMBER_OF_PERMANENT_TEETH	0.00207684	0.158006	0.650735	1.84229	11	24	Bmp4,Satb2,Wnt10a,Cdh1,Dlg1,Recql4,Irf6
6912	HP_GROWTH_HORMONE_EXCESS	0.00207708	0.158006	-0.7545	-1.90943	8	13	Gpr101,Slco2a1,Cdkn1a,Cdkn1b
1863	GOBP_POSITIVE_REGULATION_OF_INTERLEUKIN_4_PRODUCTION	0.00211119	0.158006	0.697133	1.81385	11	17	Sash3,Prkcq,Rara,Cd86,Slc7a5,Fcer1g,Nlrp3,Prkcz,Havcr2
2678	GOBP_POSITIVE_REGULATION_OF_T_HELPER_CELL_DIFFERENTIATION	0.00211119	0.158006	0.697914	1.81588	11	17	Nfkbid,Anxa1,Il12rb1,Rara,Cd86,Nlrp3,Il4ra,Prkcz
388	GOBP_CARDIAC_CHAMBER_DEVELOPMENT	0.00211249	0.158006	-0.39168	-1.58121	7	129	Cav3,Dsp,Prox1,Adamts1,Col11a1,Nrp2,Npy2r,Chd7,Tgfb2,Rarb,Sox4,Rbm15,Wnt11,Slit3,Smo,Nog,Bmp5,Jag1,Trip11,Nrp1,Tbx6,Cntrl,Sall1,Parva,Dhrs3,Fgfr2,Kcnk2,Bmpr1a,Npy5r,Gja5,Wnt5a,Notch1
10166	Park_2011_Coexpression_Hippocampus_Mouse_grey60	0.00211249	0.158006	-0.391849	-1.58189	7	129	Kl,Car12,Ttr,Lgals3,Sostdc1,Prlr,Zfp185,Igfbp2,Clic6,Pcolce2,Spag6,Dmkn,Morn5,Krt18,Mlf1,Cox8b,Trpm3,Loxl1,Otx2,Tmem179b,Col18a1,Taf5,Tmprss11a,Nvl,Fap,Tes,Arsg,Wfdc2,Pycr2,Cul4b,Folr1,Rbp1,Angptl2,Cpt2
10372	Gemma_GSE50423_Contextual_fear_conditioning_in_the_mouse_hippocampus_timepoint_12.h_Down	0.00212089	0.158006	-0.290479	-1.37356	5	503	Scnn1a,Adamts1,Fam163a,Fabp7,Phkg1,Gm266,Nr3c2,Syna,Pcdh19,Rgs20,Nckap5,Cpne8,Npas3,Kcnj2,Fam210b,Gabra2,Krt10,Apold1,Gldc,Zfp202,Mgat5,Hps1,Mtss1,Ccno,Pabpc4,Agl,Lgi4,Bbs12,Camkmt,Slc22a21,Lcat,Lmo7,Grik2,Srgap1,2610524H06Rik,Lmcd1,Sat1,Fam83h,Kcnv1,Gpr22,Ppp1r3c,Gfpt2,Nfil3,Bach2,Cdkn1a,Blm,Dcc,AI593442,Tlr3,Btg2,Invs,Cyp2r1,Tmem53,Hdac9,Pced1b,Galntl6,Mccc2,Reep6,Gm4924,Acr,Zfp804a,Sat2,Trdmt1…
9610	HP_CEREBRAL_PALSY	0.00214133	0.158413	-0.56288	-1.82651	8	38	Gpr101,Slco2a1,Gabra2,Cd109,Dcc,Tubb2b
10413	Gemma_GSE132930_Transcriptional_profiling_reveals_running_promotes_cerebrovascular_remodeling_in_young_but_not_midlife_mice_treatment_running_Down	0.00222108	0.163172	0.522564	1.72949	12	52	Ciart,Dbp,Bhlhe40,Nr1d1,Vipr1,Ccdc116,Coq10b,Slc7a5,Tspan4,Xdh,Nr1d2,Abcg2,Myo1c,Mir22hg,Kcnip4,Epha8,Sidt1,Per2,Chrm1,Tns2,Cry2
4133	GOBP_NEGATIVE_REGULATION_OF_TRANSCRIPTION_FROM_RNA_POLYMERASE_II_PROMOTER_IN_RESPONSE_TO_STRESS	0.00227531	0.165222	-0.758199	-1.88402	9	12	Hspa1a,Dnajb1,Jun,Bag3
389	GOBP_CARDIAC_CHAMBER_MORPHOGENESIS	0.00228021	0.165222	-0.438993	-1.7008	8	97	Cav3,Dsp,Prox1,Adamts1,Col11a1,Nrp2,Npy2r,Chd7,Tgfb2,Rarb,Sox4,Rbm15,Wnt11,Slit3,Smo
7409	HP_ANAL_STENOSIS	0.00235128	0.169212	-0.625407	-1.87802	9	27	Fat4,Chd7,Sema3e,Frem2,Pign,Frem1,Smo,Kmt2d,Sall1,Dchs1,Med12
2193	GOBP_AORTA_DEVELOPMENT	0.00238777	0.170677	-0.511072	-1.7462	9	48	Prox1,Adamts9,Chd7,Tgfb2,Sox4,Tfap2b,Loxl1,Jag1,Cntrl,Pkd2,Bmpr1a,Ngfr,Notch1
1745	GOBP_NEGATIVE_REGULATION_OF_RESPONSE_TO_EXTERNAL_STIMULUS	0.00240819	0.170981	0.340325	1.44403	15	288	Trib1,Ccl12,Dpp4,Dusp1,Smpdl3b,Nr1d1,Plg,Sema3a,Tnfaip6,Socs3,Spx,Cartpt,Sema3c,Plaur,Wnt4,Rtn4r,Serpine1,Smad3,Pbk,Tnf,Rin3,F12,Krt1,Sema3g,Serping1,Arg1,Cck,Tkfc,Grn,Ptprc,Pparg,Ghsr,Tnfaip3,C1qtnf1,H2-M3,Nr1d2,Cd200,Ndfip1,Adcyap1,Parp14,Apoh,Nlrp3,Spp1,Lpcat3,Npff,Sema4a,Nlrp6,Nenf,Gper1,Sema7a,Pten,Ctnna2,Nlrx1,Sema4d,Fcgr2b,Wfdc1,Fam3a,Ttll12,Mul1,Trafd1,Ceacam2,Sec14l1,Havcr2,Pdgfb,D130043…
10015	DURANTE_ADULT_OLFACTORY_NEUROEPITHELIUM_RESPIRATORY_SECRETORY_CELLS	0.00249688	0.176097	0.762018	1.81533	13	12	Lyz1,Nr4a1,Anxa1,Maff,Bpifb1
8892	HP_ABNORMAL_BLOOD_SODIUM_CONCENTRATION	0.00260293	0.18148	-0.586338	-1.84569	10	33	Car12,Scnn1a,Nr3c2,Fgfr1,Tlr3
8609	HP_APLASIA_HYPOPLASIA_OF_THE_EAR	0.00261506	0.18148	-0.405356	-1.61676	9	120	Fat4,Dlk1,Chd7,Sema3e,Gli3,Slc26a4,Hdac8,Rps15a,Prdm16,Pola1,Pign,Fktn,Mcm5,Edn1,Las1l,Dact1,Twist1,Kif15,Plec,Sall1,Fancl,Dchs1,Nfix,Foxi1,Fgfr2,Med12,Orc4,B3glct,Kctd1,Tsr2,Hs6st2
5105	GOCC_T_TUBULE	0.00262467	0.18148	-0.529106	-1.79269	10	46	Cav3,Stac,Kcnj2,Cacng6,Slc2a4,Kcnj5,Cacng4,Slc8a1,Kcnj3,Adra1a
3599	GOBP_NEGATIVE_REGULATION_OF_CELL_GROWTH_INVOLVED_IN_CARDIAC_MUSCLE_CELL_DEVELOPMENT	0.00271493	0.183825	-0.781728	-1.85231	11	10	Cav3
5868	GOMF_SODIUM_INDEPENDENT_ORGANIC_ANION_TRANSMEMBRANE_TRANSPORTER_ACTIVITY	0.00272047	0.183825	-0.762576	-1.85407	11	11	Slc22a7,Slco2a1,Slco4c1
6915	HP_INCREASED_CIRCULATING_RENIN_LEVEL	0.00272047	0.183825	-0.76688	-1.86453	11	11	Scnn1a,Nr3c2
10380	Gemma_GSE47847_Early_life_stress_in_fathers_impairs_synaptic_plasticity_in_the_offspring_-__brain_collected_after_acute_swim_stress_treatment_acute.swim.stress_Up	0.0027281	0.183825	-0.309438	-1.3937	8	309	Prox1,Klf4,Slbp,Adamts1,Pcdh19,Adgrl3,Apold1,Dock4,Ebf1,Slitrk2,Frmd4b,D16Ertd472e,Sfpq,Cep85l,Ppp1r3c,Fas,Slc25a40,Acvr2a,Pabpn1,Txnip,Smarca1,Btg2,Rassf3,Luc7l2,Rp2,Plat,Hivep2,Tnrc18,Arap2,Rfx3,Zfp521,Inpp5f,Fign,Anks1b,Lrp8,Nrp1,Ppil6,Nfib,Ednrb,Pbrm1,Megf10,Lrba,Aff3,Usp29,Sema6a,Kansl3,Zeb1,Srsf10,Fubp1,Grik1,Galnt1,Hnrnpa2b1,Arglu1,Kcne4,Myef2,Zbtb44,Ccnl1,Fyn,Slmap,Slc35f3,Nsd1,Ank3,Chchd…
4034	GOBP_EPITHELIAL_CELL_CELL_ADHESION	0.00277906	0.186074	-0.692704	-1.8658	11	17	Dsp,Bves,Thbs4,Kit,Serpinb8
2195	GOBP_AORTA_MORPHOGENESIS	0.00280308	0.186502	-0.60892	-1.84924	11	28	Prox1,Adamts9,Chd7,Tgfb2,Sox4,Tfap2b
8660	HP_UPPER_LIMB_AMYOTROPHY	0.00287288	0.189951	-0.539395	-1.75902	11	39	Cav3,Hspb1,Ryr1,Cyp7b1,Kat6a,Ky,Tia1,Als2,Morc2a,Inf2,Cplane1,Plod3,Spg11
1744	GOBP_REGULATION_OF_RESPONSE_TO_EXTERNAL_STIMULUS	0.00289512	0.190233	0.281613	1.2961	21	779	Cd1d1,Trib1,Fancd2,Ccl12,Ccn4,Dpp4,Dusp1,Smpdl3b,Clnk,Nr1d1,Plg,Tbr1,Lag3,Anxa1,Sema3a,Tnfaip6,Fgf1,Socs3,Spx,Ccr7,Osmr,S100a8,Cartpt,Sema3c,Plaur,Hck,Ace2,Wnt4,Ptger3,Il12a,Tgfb1,Rtn4r,Il12rb1,Serpine1,Smad3,Pbk,Sin3a,Tnf,Rin3,Lgmn,C3ar1,Tyrobp,F12,Esr1,Krt1,Sema3g,Tac1,Rnasel,Cdh13,Nfkbia,Serping1,Arg1,Fcer1g,Dapk2,Ddx60,Cck,Tkfc,Grn,Ptprc,Pparg,Ghsr,Prss56,Tnfaip3,Fkbp1b,Creb3l3,C1qtnf1,Stat5b…
285	GOBP_NEGATIVE_REGULATION_OF_IMMUNE_SYSTEM_PROCESS	0.00299312	0.193477	0.332591	1.41908	19	307	Trib1,Ccl12,Dpp4,Dusp1,Clnk,Nr1d1,Lag3,Bmp4,Anxa1,Cd22,Il17d,Cartpt,Tbc1d10c,Lgals9,C1qc,Lpxn,Tgfb1,Rara,Tnf,Pirb,Cd86,Rin3,Dlg1,Tyrobp,Serping1,Arg1,Col3a1,Tkfc,Apoa2,Grn,Ptprc,Pparg,Mafb,Gal,Tnfaip3,Tnfrsf13b,H2-M3,Thy1,Pla2g2d,Cd200,Ndfip1,Adcyap1,Tlr4,Parp14,Glmn,Casp3,Sox11,Vtcn1,Cd68,Nlrp6,Gper1,Tmem176a,Il4ra,Fadd,Nlrx1,Fcgr2b,Fam3a,Socs1,Ttll12,Mul1,Trafd1,Ceacam2,Scrib,Sfrp1,Lgals7,Pla2g…
6406	GOMF_LIGAND_GATED_CATION_CHANNEL_ACTIVITY	0.00300375	0.193477	-0.448167	-1.7073	11	88	Scnn1a,P2rx5,Chrnb3,Chrna7,Ryr1,Chrna1,Htr3a,Grik4,Kcnj2,Grin2a,Asic4,Gria1,Grik2,Kcnj5,Kcnj13,Grin2c,Grin2d,Kcnj3,Itpr2,Ryr3,P2rx4,Rasa3
8141	HP_ABNORMALITY_OF_THE_CHEEK	0.00301618	0.193477	-0.350726	-1.48582	10	180	Gpr101,Dpyd,Dlk1,Chd7,Sema3e,Gpc4,Gpc3,Kcnj2,Ednra,Agl,Pign,Fgfr1,Crlf1,Txnl4a,Kmt2d,Kdm6b,Sh3bp2,Sema5a,Edn1,Arid1b,Kat6a,Mitf,Dact1,Jag1,Hnrnpu,Ank1,Cspp1,Sall1,Crebbp,Fgfr2
3275	GOBP_NEGATIVE_REGULATION_OF_OXIDOREDUCTASE_ACTIVITY	0.00301764	0.193477	-0.682824	-1.86174	12	18	Cav3,Drd5,Hp
5658	GOMF_GUANYL_NUCLEOTIDE_EXCHANGE_FACTOR_ACTIVITY	0.00304963	0.194349	-0.347262	-1.47769	10	187	Dock10,Dock11,Akap13,Arhgef6,Dock4,Arhgef16,Cyth4,Hps1,Rasgef1b,Psd4,Vav3,Sh3bp5,Plce1,Dnmbp,Rasgef1c,Dock9,Rasgrf1,Ralgps2,Ccdc88c,Prex2,Rapgef6,Dennd4c,Rasgrp2,Dennd2a,Rapgef3,Fgd6,Rapgef5,Als2,Dock1,Dock5,Lamtor2,Arhgef5,Rcbtb2,Plcd4,Nucb2,Rgp1,Itsn2,Dennd6a,Cyth1,Itsn1,Dock2
8209	HP_ABNORMAL_T_WAVE	0.00324977	0.205704	-0.679496	-1.85267	13	18	Cav3,Kcnj5,Dcaf17,Trdn
6837	HP_NATAL_TOOTH	0.00329179	0.205704	-0.619573	-1.84665	13	26	Dsp,Gli3,Evc,C2cd3,Kmt2c,Bcl11b,Crebbp,Fgfr2
311	GOBP_REGULATION_OF_NATURAL_KILLER_CELL_MEDIATED_IMMUNITY	0.00329804	0.205704	0.646305	1.81034	18	23	Clnk,Lag3,Il12a,Stat5b,H2-M3,Cd226,Pik3r6,Rasgrp1,Ceacam2,Havcr2
7455	HP_ABNORMAL_LUNG_LOBATION	0.00332068	0.205704	-0.569193	-1.81731	13	35	Rreb1,Gpc4,Gpc3,Gli3,Frem2
765	GOBP_NEUROPEPTIDE_SIGNALING_PATHWAY	0.00332502	0.205704	0.450793	1.62028	19	81	Prok2,Galr3,Tac2,Gpr149,Ntsr1,Pdyn,Glra1,Gpr139,Hcrtr2,Cartpt,Gpr84,Tac1,Nxph2,Glra2,Gal,Nmur1,Adcyap1,Sorcs1,Ptgdr2,Npff,Agrp,Sstr2
6879	HP_ABNORMALITY_OF_THE_BREAST	0.00335366	0.206269	-0.304296	-1.3761	10	319	Gpr101,Slco2a1,Zbtb20,Prlr,Dlk1,Chd7,Sema3e,Gpc4,Pigw,Mab21l1,Prkcd,Gpc3,Ndnf,Hdac8,Lepr,Frem2,Ermard,Pign,Ebf3,Fas,Fgfr1,Tfap2b,Bmp15,Cdkn1a,Pigv,Blm,Dcc,Kdm6b,Sox9,Mplkip,Cdkn1b,Mgmt,Kmt2a,Rev3l,Ammecr1,Otx2,Kat6a,Abcd4,Ar,Mitf,Las1l,Dhx37,Arhgap31,Twist1,Bard1,Rft1,Kif15,Flrt3,Cspp1,Zeb2,Nfix,Slc22a18,Fgfr2,Nf1,Orc4,Nsmf,B3glct,Fmr1,Cul4b,Kctd1
7482	HP_HYPERKALEMIA	0.00350549	0.214027	-0.66587	-1.83508	14	19	Car12,Scnn1a,Nr3c2,Ryr1
4935	GOCC_BASEMENT_MEMBRANE	0.00352024	0.214027	-0.450878	-1.68938	13	82	Col15a1,Adamts1,Thbs4,Frem2,Nid2,Col4a2,Frem1,Timp1,Ntn5,Itgb4,Megf9,Ntng2,Col4a1,Lad1,Loxl1,Col18a1,Ntng1,Col7a1,Sparc,Egflam,Erbin,Lama4,Lama3,Ptn,Hmcn1,Lama2
8727	HP_APLASIA_HYPOPLASIA_OF_THE_EARLOBES	0.00356888	0.215744	-0.546789	-1.77429	14	38	Rreb1,Chd7,Sema3e,Ebf3,Kat6a,Cenpe,Traip,Crebbp,Fgfr2,Plk4,Kctd1,Vps13b
10283	VERHAAK_GLIOBLASTOMA_MESENCHYMAL	0.00359712	0.215978	0.367518	1.49308	22	192	Dsc2,Plk3,Arsj,Col1a2,Anxa1,Fhl2,Srpx2,Itgb2,Pygl,Plaur,Igfbp6,Slc11a1,Serpine1,Fcgr3,Pirb,Pigp,Copz2,Ncf4,Ctsz,Cnn2,Grn,Ptprc,Ucp2,Mafb,Tec,Tnfaip3,Themis2,Lcp1,S100a4,Slc16a3,Clic1,Tlr4,Gna15,Blvrb,Col5a1,Il4ra,Rhog,Mapk13,Tgfbi,Procr,Ctsb,Stat6,Cavin1,Ccr5,Fcgr2b,Lcp2,Myo1f,Rbks,Anxa2,C5ar1,Anxa4,Dram1,Laptm5,Dcbld2,Relb,Slc10a3,Eng,Tlr2,Trpm2,Mgat1,Hexb,BC028528,Plau,Thbs1,Arpc1b
9050	HP_ABNORMAL_ELECTROPHYSIOLOGY_OF_SINOATRIAL_NODE_ORIGIN	0.00361359	0.215978	-0.490528	-1.71551	14	54	Cav3,Scnn1a,Bves,Kcnj5,Ret,Scn3b,Trdn
3804	GOBP_CELLULAR_RESPONSE_TO_CALCIUM_ION	0.00369997	0.218178	0.463625	1.64218	21	75	Syt6,Fos,Mef2c,Chp2,Cpne5,Syt10,Syt15,Fosb,Prkaa2,Lgmn,Neurod2,Kcnh1,Junb,Guca1a,Akr1c18,Syt4,Syt12,Cpne9
10275	KIM_BIPOLAR_DISORDER_OLIGODENDROCYTE_DENSITY_CORR_UP	0.00371645	0.218178	0.292365	1.32135	26	598	Kcnf1,Serpini1,Chrdl1,Pcp4,Nptx1,Igfbp7,Cobl,Ephb6,Cacng3,Stx1a,Cdh18,Slc7a5,Rcan2,Eno2,Syngr3,Pex11b,Prdx1,Cck,Rims3,Grn,Coro1a,Pgk1,Fkbp1b,Trib2,Tubb4b,Thy1,Cfl1,Mgst3,Anxa6,Cd200,Hpcal1,Eri3,Myl6b,Sult4a1,Atp6v1b2,Slc1a4,Dcxr,Atrnl1,Kif3c,Me3,Vim,Alas1,Dhcr24,Fadd,Camk2g,Dtx4,Rtcb,Mpp1,Pfkm,Tspan7,Omg,Asns,Tubb4a,Aldh2,Optn,Spag7,Hagh,Gnb1,Arf3,Gabbr2,Psmd7,Rnf103,Gnpda1,Myrip,Hras,Bmerb1,Pebp…
9904	FAN_EMBRYONIC_CTX_BIG_GROUPS_BRAIN_IMMUNE	0.00375143	0.218178	0.417125	1.58124	22	116	Fos,Dusp1,Anxa1,Isg20,Cd7,Itgb2,Tbc1d10c,Arhgap9,Ly6e,S100a10,Junb,Sytl1,Fcer1g,Gimap4,Cnn2,Coro1a,Ptprc,Ucp2,Cd44,Skap1,Lcp1,S100a4,Clic1,Sh3bgrl3,Ly9,Lsp1,Tagln2,Cd37,Myl12b,S100a6,Hcls1,Rnf213
400	GOBP_CARDIAC_SEPTUM_DEVELOPMENT	0.00375281	0.218178	-0.450555	-1.69445	14	83	Prox1,Nrp2,Chd7,Tgfb2,Rarb,Sox4,Rbm15,Wnt11,Slit3,Smo,Nog,Bmp5,Jag1,Trip11,Nrp1,Cntrl,Sall1,Parva,Dhrs3,Fgfr2,Bmpr1a,Gja5,Wnt5a,Notch1,Notch2,Maml1
5978	GOMF_INTRAMOLECULAR_OXIDOREDUCTASE_ACTIVITY_TRANSPOSING_C_C_BONDS	0.00375604	0.218178	0.761001	1.77232	20	11	Dct,Ehhadh
969	GOBP_RESPONSE_TO_RADIATION	0.00377413	0.218178	0.317006	1.38101	25	373	Dct,Fos,Plk3,Rpe65,Fancd2,Dtl,Bcl3,Dusp1,Bhlhe40,Cacna2d4,Atoh7,Per1,Anxa1,Opn3,Grin1,Th,Egr1,Rgs9bp,Sfrp2,Il12a,Net1,Pbk,Trpc3,Hyal1,Kdm4d,Cck,Col3a1,Rhbdd1,Ptprc,Gadd45a,Fbxl21,Guca1a,Brca1,Rad51ap1,Casp3,Tyr,Nmt1,Rad51,Agrp,Ppp1r1b,Mapk13,Rad54b,Ints7,Ctns,Sag,Scara3,Rnf8,Ric8a,Polk,Asns,Mapk10,Gnb1,Zmpste24,Sfrp1,Pcna,Crip1,Sdf4,Fbxo4,Usp2,Mapk8,Hras,Best1,Per2,Drd1,Map3k20,Aqp1,Fkbpl,Trim32,…
10554	GenWeaver_Stankiewicz2015_GS246610_Acute vs 8 days of social stress in outbred mice hippocampus_Pval001	0.00385078	0.220912	-0.496212	-1.70593	15	50	Kl,Ttr,Fabp7,Ecrg4,Calb2,Sln,Magel2,Prkcd,Slc17a6,Irx1,Igfbp2,Slitrk6,Tcf7l2,Ebf3,Krt18,Gng8,Cbln1,Otx2
2457	GOBP_CD4_POSITIVE_ALPHA_BETA_T_CELL_DIFFERENTIATION	0.00389632	0.220912	0.495758	1.68475	22	59	Bcl3,Tox,Nfkbid,Anxa1,Sash3,Il12rb1,Rara,Cd86,Pla2g2d,Nlrp3,Ly9,Sema4a,Il4ra,Rsad2,Gpr183,Stat3,Prkcz,Socs1,Lef1,Il6ra,Relb,Runx1,Rc3h2,Zfpm1
222	GOBP_ADAPTIVE_IMMUNE_RESPONSE	0.00391154	0.220912	0.33602	1.42401	25	285	Cd1d1,Mef2c,Bcl3,Nfkbid,Lag3,Anxa1,Sash3,Adgre1,Tnfsf13b,Cd7,Il12a,C1qc,Tgfb1,Il12rb1,Slc11a1,Il18bp,Prkcq,Tnfrsf13c,Tnf,Pirb,Cd86,Serping1,Arg1,Fcer1g,Rnf19b,Prkcb,Ptprc,C1qa,Prdm1,Ctss,Tec,Tnfaip3,Tnfrsf13b,Klhl6,H2-M3,Skap1,Cd226,Ndfip1,Adcy7,Tlr4,Vtcn1,Nlrp3,Ly9,Sema4a,Il4ra,Rsad2,Gpr183,Fadd,Jchain,Rnf8,Stat3,Prkcz,Fcgr2b,Cd79a,Erap1,Exosc3,Ceacam2,C1qb,Il1b,Tnfrsf17,Hras,Lef1,Havcr2,Il6ra,L…
7257	HP_SUBVALVULAR_AORTIC_STENOSIS	0.00393519	0.220912	-0.709762	-1.82683	16	14	Cav3,Fgfr1
348	GOBP_POSITIVE_REGULATION_OF_HUMORAL_IMMUNE_RESPONSE	0.00394124	0.220912	0.780301	1.77088	21	10	Ccr7,Tnf,Ptprc,Fcgr2b,Il1b,Lta
1427	GOBP_SPINAL_CORD_DEVELOPMENT	0.00394672	0.220912	-0.453978	-1.68425	15	76	Prox1,Gsx1,Gli3,Sox4,Ascl1,Smo,Bag3,Rfx4,Mpst,Dcc,Gata2,Reln,Nog,Loxl3,Sox12,Lrp8,Mdga1,Pax6,Med12,Pkd2,Nf1,Ptprs,Ptn,Notch1,Mtor
3036	GOBP_CARDIAC_MUSCLE_TISSUE_DEVELOPMENT	0.00401284	0.223431	-0.36341	-1.50976	14	154	Cav3,Dsp,Prox1,Bves,Adamts9,Pim1,Col11a1,Chd7,Tgfb2,Rarb,Akap13,Actn2,Ttn,Vgll4
259	GOBP_ADAPTIVE_IMMUNE_RESPONSE_BASED_ON_SOMATIC_RECOMBINATION_OF_IMMUNE_RECEPTORS_BUILT_FROM_IMMUNOGLOBULIN_SUPERFAMILY_DOMAINS	0.00406568	0.225187	0.366549	1.48441	25	187	Cd1d1,Mef2c,Bcl3,Nfkbid,Anxa1,Sash3,Tnfsf13b,Il12a,C1qc,Tgfb1,Il12rb1,Slc11a1,Il18bp,Prkcq,Tnf,Serping1,Arg1,Fcer1g,Ptprc,C1qa,Tnfaip3,Klhl6,H2-M3,Cd226,Ndfip1,Tlr4,Nlrp3,Ly9,Sema4a,Il4ra,Rsad2,Fadd,Rnf8,Stat3,Prkcz,Fcgr2b,Exosc3,Ceacam2,C1qb,Il1b,Hras,Lef1,Havcr2,Il6ra,Lta,Was,Relb,Rnf168,Cr2,Cd8a,Rc3h2,Msh2
10469	Gemma_GSE5429_Hippocampal_gene_expression_profiling_across_8_inbred_strains:_towards_understanding_the_molecular_basis_of_behaviour_strain_C57BL.6J_Down	0.00409378	0.225563	-0.27006	-1.29979	10	630	Prox1,Kl,Ttr,Dcn,Lpl,Col11a1,Fabp7,Calb2,Lhx9,Tgfb2,Padi2,Prkcd,Tcp11,Ctbp2,Unc5c,Avp,Sox4,Aanat,Gabra2,Chpt1,Fgf13,Grin2a,Htr4,Igfbp2,Leng8,Gria1,Banp,Ak4,Dpf3,Cacna1e,Ybx1,Slc4a4,Tcf7l2,Gck,Lmo7,Irs2,Ppp3ca,Vipr2,Zbtb12,Gad2,Ralgps2,Ntrk3,Alcam,Timp1,Nexmif,Klf3,Ccnl2,Nr2f1,Cdkn1a,Bcat2,Mpp3,Etv1,Btg2,Iqgap2,Upf3b,Ccnd2,Hapln1,Ascl2,Sema5a,Cdkn1b,Bmp1,Pdgfra,Reln,Bcl2,Nog,Ptprz1,Kctd12,Cdh8,Rnd…
282	GOBP_REGULATION_OF_ACUTE_INFLAMMATORY_RESPONSE	0.00414794	0.22693	0.565228	1.7304	23	35	Ccr7,Osmr,Ptger3,Tnf,F12,Tac1,Pparg,Creb3l3,Pla2g2d,Adcyap1,Dnase1,Nlrp3,Fcgr2b,Il1b
1107	GOBP_POSITIVE_REGULATION_OF_COLLAGEN_METABOLIC_PROCESS	0.00416667	0.22693	0.622625	1.77635	23	25	Scx,Bmp4,Ccn2,Wnt4,Tgfb1,F2r,Vim,Runx1,Eng,Ihh,Tgfb3,F2
10109	Meckes_2018_WKYvsF344_Downregulated_HC	0.00420032	0.22693	-0.288245	-1.32802	12	382	Dsp,Ttr,Zbtb20,Bhlhe22,Sostdc1,Zfp503,Popdc3,Golm1,Dpyd,Plk5,Gfra1,Prlr,Rreb1,Necab2,Dock11,Tgfb2,Cyp7b1,Gpc3,Apbb1ip,Cebpd,Gldc,Rasgef1b,Clic6,Cd74,Lcat,Dock9,Ptpre,Crlf1,Gja1,Dera,Tubb2b,Epha6,Hapln1,Ermp1,Fbln2,Sema5a,H2-T24,Kctd12,Alk,Cd274,Pecr,Ildr2,Cplx2,Stxbp6,Grm7,Sst,Scn3a,Pard6g,Apln,Vcl,Pcdh8,C1qtnf2,Zfp758,Htr1a,Pygm,Zeb2,Smg1,Nucb2,Fgfr2,Abca8a,Tiparp
6532	HP_RENAL_CYST	0.00423849	0.22693	-0.328134	-1.41	14	206	Rreb1,Gpc4,Gpc3,Gli3,Hdac8,Frem2,Bbs12,Prdm16,Mctp2,Gck,Pign,Invs,Col4a1,Kmt2a,Dact1,Pex12,Jag1,Trip11,Mapkbp1,Dhx16,Cspp1,Zeb2,Sall1,Lztfl1,Mkks,Bbs7,Lama3,Ttc8,Pkd2,B3glct,Ccnd1,Tmem138,Bmper,Cpt2,Kcnq1,Nphp4,Notch2,Klf11,Myh11,Cc2d2a,Nxn,Neurod1,Pmm2,Grip1,Vhl,Fli1,Ift27,Spop,Mylk,Pex6,Bicc1,Zfp148,Alg8,Nrip1,Rere,Pex5,Sdccag8
6677	HP_MIXED_HEARING_IMPAIRMENT	0.00424428	0.22693	-0.625638	-1.80688	17	23	Chd7,Sema3e,Fgf10,Col11a2,Sgms2,Gja1,Ammecr1,Fkbp14
812	GOBP_MYOBLAST_FUSION	0.00424729	0.22693	-0.570759	-1.78405	17	32	Cav3,Tanc1,Nfatc2,Ehd1,Cacna1h,Nos1,Cdon,Adgrb3,Jam2,Cflar,Mymk
9927	MANNO_MIDBRAIN_NEUROTYPES_HPERIC	0.00429646	0.228403	0.282059	1.28822	31	699	Egr2,Fos,Meltf,Cish,Ccl12,Mef2c,Col6a1,Bcl3,Ccn4,Nr4a1,Col1a2,Foxd1,Stat4,Lmod3,Ier2,Hspb8,Efhd2,Per1,Lag3,Ptgr1,Kcnk3,Tnfaip6,Egr1,Bgn,Socs3,Ccdc3,Stard8,Osmr,Alx4,Mef2d,Maff,L3hypdh,Fosb,Igfbp7,Plaur,Fam43b,Acta2,Rapgef4,Cox4i2,Lgals3bp,Tgfb1,Pmp22,Loxl2,Bche,Epha2,Pcolce,Col5a3,Dusp5,Igfbp4,Spry4,Junb,Serping1,Col3a1,Grn,Prkcb,Ldlrap1,Cacnb4,Slc6a12,Cd44,Tnfaip3,Arrdc2,Phlda1,C1qtnf1,Glt8d2,F2…
218	GOBP_NATURAL_KILLER_CELL_MEDIATED_IMMUNITY	0.00432451	0.228745	0.570778	1.73724	24	34	Clnk,Lag3,Il12a,Rnf19b,Coro1a,Stat5b,H2-M3,Tubb4b,Cd226,Tubb5,Pik3r6,Rasgrp1,Ceacam2,Havcr2
3941	GOBP_CIRCULATORY_SYSTEM_DEVELOPMENT	0.00440141	0.231654	-0.251447	-1.23782	9	896	Cav3,Dsp,Prox1,Bves,Adamts9,Dcn,Klf4,Thsd7a,Col15a1,Pim1,Adamts1,Hspb1,Popdc3,Col11a1,Nrp2,Fat4,Thbs4,Npy2r,Chrna7,Chd7,Nfatc2,Sema3e,Ryr1,Tgfb2,Rarb,Gpc3,Ndnf,Gli3,Akap13,Kit,Sox4,Xirp2,Fgf10,Actn2,Apold1,Jun,Stard13,Ttn,Spint1,Rbm15,Ednra,Vgll4,Cxcr4,Angpt1,Lepr,Stab2,Frem2,Vav3,Wnt11,Ascl1,Slit3,Tcf7l2,Plce1,Erbb2,Col4a2,Angptl1,Sat1,Ntrk3,Ccbe1,Smo,Agtr1a,Amotl2,Niban2,Gja1,Tfap2b,Il1a,Prkd1,…
7945	HP_MYALGIA	0.00443748	0.232397	-0.392739	-1.56503	16	119	Cav3,Bves,Prdm5,Hpdl,Rreb1,Ryr1,Sptb,Pgam2,Tnxb,Zfp469,Fas,Scn9a,Dcc,Svil,Fktn,Ctla4,Pdgfra,Dnm2
749	GOBP_G_PROTEIN_COUPLED_RECEPTOR_SIGNALING_PATHWAY	0.00446489	0.23268	0.283168	1.29005	32	670	Nmbr,Prok2,Galr3,Mc4r,Rgs13,Cish,Cckbr,Ccl12,Adgrg5,Tac2,Adra1b,Tiam2,Ackr2,Adrb3,Gpr149,Ntsr1,Anxa1,Opn3,Rgs6,Adgre1,Pdyn,Gabrr2,Ramp2,Glra1,Gpr139,Gpr153,Trh,Hcrtr2,Htr2a,Ccr7,F2rl3,Mrgprf,Adm,Vipr1,Stmn1,Cartpt,Cxcr3,Rapgef4,Ptger3,Gpr84,Vip,Net1,Ackr3,Ackr1,Klk6,C3ar1,Fpr1,Atp2b4,Esr1,Pik3r5,Tac1,Arrb1,Pth2r,Gpr146,Nxph2,Glra2,Cck,Tacr3,Htr6,Mrgpre,Pparg,Ghsr,Gal,Rxfp1,Tub,F2r,Guca1a,Gng3,S1p…
10496	Gemma_GSE117758_Cell-type_specific_transcriptional_profiling_of_glucocorticoid_receptor-dependent_changes_in_the_nucleus_accumbens_cell_type_astrocyte_Down	0.00453878	0.235371	0.280954	1.28701	33	724	Neu2,Cckbr,Chodl,Mef2c,Col6a1,Slc35f4,Rprm,Chia1,Tac2,Rab26,Kcnf1,Rasgef1a,Egr4,Dpp10,Gpr149,Kcna5,Sema3a,Ipcef1,Serpini1,Pdyn,Gpr139,Trh,Lmo3,Cited4,Uck2,Fhl2,Cartpt,Nptx1,Etl4,Tbc1d10c,Cobl,Acta1,Tmem121b,Vip,Cacng3,Vwc2l,Lypd6b,Lrrn3,Stk32c,Vstm2l,Myadml2,1600014C10Rik,Trpc3,Qpct,B4galnt1,Cdc42ep3,Tmem91,Cyp2s1,Pcp4l1,Dpysl5,Pnpo,Fgf12,Neurod2,Chac1,Cntn6,Prkar1b,Eno2,Kcnh1,Tac1,Syngr3,Cdh13,G…
6718	HP_ABNORMAL_EYELID_MORPHOLOGY	0.00467071	0.237823	-0.244252	-1.21033	9	993	Gpr101,Dsp,Zbtb20,Lpl,Hpdl,Col11a1,Fat4,Dpyd,Dlk1,Rreb1,Chrna7,Chd7,Sema3e,Gpc4,Pigw,Ryr1,Mab21l1,Magel2,Itga8,Tgfb2,Gpc3,Gli3,Chrna1,Kit,Trps1,Sox4,Fgf10,Arhgef6,Kcnj2,Gabra2,Hdac8,Hic1,Ednra,Frem2,Rps15a,Bbs12,Camkmt,Ascl1,Gabra5,Col11a2,Prdm16,Pola1,Mctp2,Tprkb,Ppp3ca,Ermard,Pign,Ghr,Abca1,Mid1,Ccbe1,Frem1,Smo,Aloxe3,Zfp469,Rnf135,Ebf3,Fas,Fgfr1,Gja1,Tfap2b,Txnl4a,Stag1,Itgb4,Nr2f1,Pigv,Blm,Km…
157	GOBP_REGULATION_OF_T_CELL_MEDIATED_CYTOTOXICITY	0.00469565	0.237823	0.647936	1.7766	26	21	Cd1d1,Il12a,Il12rb1,Ptprc,H2-M3,Fadd,Fcgr2b,Ceacam2
10113	Replicated_InternalizingBehavior_DifferentiallyExpressed_HC	0.00469759	0.237823	-0.316472	-1.39788	15	257	Slc22a7,Dsp,Ttr,Dcn,Bhlhe22,Sostdc1,Hspb1,Golm1,Dpyd,Gfra1,Prlr,Thrsp,Cyp7b1,Gldc,Spint1,Slc24a3,Rbm3,Pdzd2,Clic6,Cd74,Cyp2j9,Lcat
1148	GOBP_REGULATION_OF_MYOTUBE_DIFFERENTIATION	0.00472367	0.237823	-0.579356	-1.78047	19	30	Cav3,Niban2,Smyd1,Hdac9,Bcl2,Trim72,Mamstr,Notch1,Mtor,Maml1
2112	GOBP_TUBE_MORPHOGENESIS	0.00472627	0.237823	-0.258265	-1.25242	11	707	Cav3,Prox1,Agt,Adamts9,Dcn,Klf4,Thsd7a,Col15a1,Sostdc1,Adamts1,Hspb1,Nrp2,Fat4,Thbs4,Chrna7,Chd7,Sema3e,Tgfb2,Gpc3,Ndnf,Gli3,Sox4,Fgf10,Emx2,Apold1,Jun,Irx3,Stard13,Spint1,Rbm15,Ednra,Irx1,Cxcr4,Mtss1,Angpt1,Lepr,Stab2,Vav3,Wnt11,Erbb2,Col4a2,Angptl1,Sat1,Ccbe1,Smo,Agtr1a,Amotl2,Niban2,Dlg5,Tfap2b,Il1a,Prkd1,Fmn1,Met,Ptgis,Tlr3,Sox9,Hdac9,Sema5a,Ccn6,Kif26b,Gpld1,Col4a1,Rdh10,Prkx,Gata2,Pdgfra,Gh…
10378	Gemma_GSE47847_Early_life_stress_in_fathers_impairs_synaptic_plasticity_in_the_offspring_-__brain_collected_after_acute_swim_stress_environmental_history_offspring.of.fathers.exposed.to.maternal.unpredictable.separation.stress_Up	0.00472888	0.237823	-0.294474	-1.3443	14	354	Thsd7a,Adamts1,Popdc3,Fabp7,Gfra1,Pcdh19,Nek5,Tgfb2,Atp11c,N4bp2,Apold1,Chpt1,Ftx,Frmd4b,Tmtc2,Lmo7,Zfyve16,Flvcr2,Ghr,Nsun7,Sfpq,Gpr22,Ccdc90b,Pabpn1,Etv1,Lmo2,Smarca1,Rassf3,Luc7l2,Prmt6,Rb1,Ccdc112,Tnrc18,Synpr,Cep70,Bex4,Dennd4c,Mto1,Zfp867,Pbx3,Magee2,Ntng1,Dmtf1,Enox1,Rasa1,Srsf11,Apln,Add3,Scaper,Phkb,Man1a,Cpsf6,Atg4a,Ppil6,Pax6,Tmlhe,Nfib,Ednrb,Mphosph6,Itsn2,Bmpr1a,Cfap43,Mageh1,Trhde,S…
10472	Gemma_GSE5429_Hippocampal_gene_expression_profiling_across_8_inbred_strains:_towards_understanding_the_molecular_basis_of_behaviour_strain_SJL.J_Up	0.00474342	0.237823	-0.253653	-1.24526	10	853	Lct,Hspa1b,Agt,Hspa1a,Prdm5,Zap70,Lpl,Hsd11b1,Pim1,Hp,Col11a1,Tnfrsf18,Fabp7,Myoc,Npy2r,Nfatc2,Itga8,Tgfb2,Padi2,Prkcd,Tcp11,Kit,Aanat,Col26a1,Tacr2,Sftpc,Acss1,S100a9,Hps1,Hic1,Stk19,Fgf13,Grin2a,Hpca,Leng8,Banp,Nmb,Cacna1e,Col11a2,Col19a1,Slc4a4,Tcf7l2,Lcat,Dock9,Cilp2,Mid1,Fam83h,Chordc1,Zdhhc14,Gja1,Dio2,Myo6,Bcat2,R3hdm1,Cxcl14,Aoc3,Svil,Invs,Lxn,Dpp6,Grin2c,Rb1,Hivep2,Frmd6,Bmp1,Mcm5,Rev3l,…
10084	DESCARTES_FETAL_EYE_MICROGLIA	0.00484731	0.241885	0.405009	1.54828	29	122	Plk3,Ccl12,Ipcef1,Ms4a6d,Naip2,Lpcat2,Itgb2,Hck,C1qc,Lgmn,Pik3r5,Slc7a7,Ptprc,Tbxas1,C1qa,Skap1,Lcp1,Azin2,Adcy7,Csf3r,Gpr34,Spp1,Cd37,Ptafr,Gpr183,Plek,Myo1f,Lrrk1,C1qb,Pik3ap1,Csf1r,Il6ra,Pld4,Laptm5,St6gal1,Runx1,Arhgap22,Tlr2,Lat2,Gal3st4,Arhgap25,Trpm2,Slco2b1,Arhgap15,Rhbdf2,Aoah,Cx3cr1,Fgd2,Ikzf1,Clpb,Smap2
7293	HP_SHORT_FOOT	0.00488809	0.242775	-0.397073	-1.57183	18	112	Col11a1,Dlk1,Gpc4,Magel2,Gpc3,Trps1,Kcnj2,Hdac8,Prdm16,Pign,Ccbe1,Fgfr1,Gja1,Kmt2a,Nog,Cenpe,Ntng1,Las1l,Trip11,Ttc21b,Huwe1,Fgfr2,B3glct,Fmr1,Cul4b
9969	ZHONG_PFC_C1_OPC	0.00495356	0.244877	0.354725	1.45643	31	210	Fancd2,Fam111a,Racgap1,Gmnn,Sfrp2,Nudt1,Nrm,Cdca8,Pbk,Kif20a,Ccnb2,Nusap1,Cdkn3,Gins2,Mis18bp1,Tubb4b,Ndc80,Rnft2,Brca1,Rad51ap1,Troap,Fbxo5,Cenpa,Rad51,Kpna2,Cdc25b,Cdkn2c,Ska3,Vim,Psrc1,Zwint,Cdca4,Tuba1b,Ckb,Scara3,Cenpu,Kif18a,Pcna,Phf19,Cenpn,Kif2c,Poc1a,Sgo2a,Dhfr,Pola2,Kif14,Mad2l1,Melk,Cenpk,Rtkn2,Emc9,Ube2t,Top2a,Knstrn,Ube2c,Ndc1,Chtf18,Cdca2,Hmgb2,Shcbp1,Vrk1,Cks2,Reep4,Foxm1,Tmpo,Cdc2…
2168	GOBP_CD4_POSITIVE_ALPHA_BETA_T_CELL_ACTIVATION	0.00506928	0.246171	0.459526	1.61767	29	73	Bcl3,Tox,Nfkbid,Anxa1,Sash3,Lgals9,Il12rb1,Prkcq,Rara,Cd86,Pla2g2d,Nlrp3,Ly9,Sema4a,Il4ra,Rsad2,Gpr183,Stat3,Prkcz,Socs1,Lgals7,Lef1,Il6ra,Relb,Runx1
10119	Bagot_2017_StressSusceptibleVsCTRL_NACC	0.00507731	0.246171	-0.716517	-1.81331	21	13	Gpr101,Gsx1,Otos,Sftpc
2798	GOBP_PIGMENT_BIOSYNTHETIC_PROCESS	0.00511247	0.246171	0.49393	1.65265	29	55	Dct,Rpe65,Alas2,Opn3,Pmel,Cited1,Cdh3,Tspo,Tyr,Alas1,Ctns,Slc45a2,Cpox
7600	HP_HYPOKINESIA	0.00513787	0.246171	0.540328	1.70138	29	40	Slc18a3,Klhl40,Lmod3,Th,Glra1,Acta1
1255	GOBP_NEUTRAL_AMINO_ACID_TRANSPORT	0.00516707	0.246171	0.543192	1.68409	29	37	Slc1a5,Slc36a2,Ace2,Slc7a5,Slc38a3,Slc36a1,Llgl2,Nfkbie,Slc38a2,Slc1a4,Slc6a17,Ctns,Slc3a2
8878	HP_SENSORY_ATAXIA	0.00518691	0.246171	0.743468	1.73149	28	11	Egr2,Naglu,Pmp22
3033	GOBP_EPIDERMIS_MORPHOGENESIS	0.00518746	0.246171	-0.617746	-1.78409	21	23	Klf4,Sostdc1,Tgfb2,Fgf10,Smo,Fst,Bcl2,Plod3,Fgfr2,Ngfr,Notch1
7355	HP_SIDEROBLASTIC_ANEMIA	0.00519391	0.246171	0.566469	1.71217	29	33	Fancd2,Alas2,Wfs1,Fancf,Pnpo,Slx4,Brca1,Rad51
3142	GOBP_BROWN_FAT_CELL_DIFFERENTIATION	0.00523436	0.246171	-0.531467	-1.72458	21	38	Pim1,Rreb1,Cebpa,Prdm16,Slc2a4,Zfp516,Dio2,Ppargc1a,Hnrnpu,Cebpb,Dusp10,Mtor,Napepld,Lrg1
10037	DESCARTES_MAIN_FETAL_ASTROCYTES	0.00523849	0.246171	-0.339768	-1.43319	18	176	Lrrc10b,Car12,Agt,Nts,Nkx6-1,Gdpd2,Fzd10,Nek5,Rgs20,Fgf10,Irx3,Fmo1,Marveld3,Tectb,Slitrk6,Prdm16,Slc4a4,Lcat,Vipr2,Frem1,Morn5,Agtr1a,Fst,Plin5,Abca8b,Cd38,Efcab12,Capsl,Nog,Stk33,Etnppl,Acadl,Pirt,Fap,Egfr,Aqp4,Pi15,Megf10,Ppp1r42,Cldn10
5516	GOMF_CIS_REGULATORY_REGION_SEQUENCE_SPECIFIC_DNA_BINDING	0.0052589	0.246171	-0.255938	-1.24876	12	764	Prox1,Nkx6-1,Prdm5,Zbtb20,Klf4,Bhlhe22,Rxrg,Nrl,Gsx1,Nr3c2,St18,Rreb1,Chd7,Foxo1,Nfatc2,Rarb,Gli3,Nr4a2,Mycl,Fosl2,Grhl1,Sox4,Cebpd,Emx2,Jun,Irx3,Zfp202,Rorc,Ebf1,Bcl6b,Hic1,Irx1,Zfp712,Msc,Zbtb1,Sox2,Elf1,Cebpa,Ifi203,Zfp879,Ascl1,Zfhx3,Prdm16,Tcf7l2,Esrrb,Gabpa,Zbtb12,Tead1,Zfp516,Ebf3,Rfx4,Klf3,Foxn2,Tfap2b,Zfp280d,Nfil3,Zfp691,Nfatc3,Nr2f1,Bach2,Onecut1,Dmrta2,Zbtb40,Etv1,Kdm6b,Zfp729a,Sox9,Z…
395	GOBP_VENTRICULAR_CARDIAC_MUSCLE_TISSUE_DEVELOPMENT	0.0052682	0.246171	-0.51328	-1.69895	21	42	Dsp,Prox1,Adamts9,Col11a1,Chd7,Tgfb2
6352	GOMF_DNA_POLYMERASE_BINDING	0.00531632	0.246171	0.686062	1.75536	29	16	Fancd2,Cdt1,Rad51,Pcna
92	GOBP_UROGENITAL_SYSTEM_DEVELOPMENT	0.00533017	0.246171	-0.311405	-1.38662	17	277	Prox1,Agt,Dcn,Adamts1,Fat4,Itga8,Tgfb2,Cyp7b1,Rarb,Gpc3,Gli3,Sox4,Fgf10,Emx2,Irx3,Irx1,Mtss1,Angpt1,Frem2,Wnt11,Plce1,Smo,Agtr1a,Calb1,Dlg5,Crlf1,Tfap2b,Fmn1,Mpst,Sox9,Kif26b,Col4a1,Rdh10,Prkx,Gata2,Pdgfra,Bcl2,Nog,Ret,Zbtb16,Tbc1d32,Ar,Epha7,Jag1,Ahi1,Agtr2,Cntrl,Lrrk2,Sall1,Nfia,Dchs1,Fgfr2,Aqp11,Tiparp,Glis2,Sdc4,Pkd2,Nf1,Wnt5a,Bmper,Notch1,Mpv17,Npnt,Rarg,Myo1e,Myc,Cflar,Notch2,Bcl2l11,Arg2,Z…
9644	HP_UNILATERAL_CLEFT_PALATE	0.00536577	0.246171	0.742357	1.7289	29	11	Bmp4,Cdh1,Dlg1,Irf6
10574	GeneWeaver_Keeley_2006_GS137377_Upregulated transcriptional response to nonassociative and associative components of classical fear conditioning in the Hippocampus_Up_Top25_byPval	0.00538194	0.246171	0.613942	1.75157	30	25	Fos,Nr4a1,Dusp1,Egr1,Bmp8a,Junb
7290	HP_BROAD_FOOT	0.00542197	0.246171	-0.611765	-1.8041	22	25	Gpr101,Gpc4,Gpc3,Fgfr1
9870	DropViz_HC_FibroblastLike_Dcn_cluster-markers.csv	0.00544261	0.246171	0.382976	1.50626	33	150	Asgr1,Col1a2,Foxd1,Ifitm1,Plscr2,Chp2,S100a11,Cyp1b1,Bgn,Gjb2,Fam180a,Slc1a5,Tmem45a,Tmem37,Wnt4,Loxl2,Pcolce,Col12a1,Igfbp4,Serping1,Col3a1,Cnn2,Slc22a8,Col13a1,Phlda1,Tmem204,Coch,Spp1,Zic1,Nupr1,Thbs2,Tgfbi,Aox3,Eva1b,Slc13a4,Lpar1,Lrrk1,Ctsk,Anxa2,Gstm2,Flrt2,Cfh,Bmp7,Osr1
10294	FLORIO_NEOCORTEX_BASAL_RADIAL_GLIA_UP	0.00550725	0.246171	-0.316244	-1.38655	18	243	Slc9a4,Bves,Adamts9,C1qtnf7,Npy2r,Nfatc2,Epha3,Rarb,Sv2c,Cpne8,Tbc1d8b,Fam241a,Apold1,Ttn,Ebf1,Clmn,Eml6,Slc17a6,Pde7b,Htr4,Oas2,Vav3,Ascl1,Marveld2,Gbp9,Itgbl1,Nuak2,Gpr157,Tlr3,Zfp57,Col4a1,Olfml1,Icam2,Prrg4,Sash1,Ppargc1a,Morc4,Adra1a,Ccdc190,Nrp1,Dock5,Gbp6,Tes,Arhgap28,Upk1b,Tnfsf10,Adtrp,Macc1,Orc4,Agmo,Plxna4,Slfn3,Wnt5a,Bmper,Synpo2,Gatad1,Ptpn14,Hspa2,Gpr83,Gpc5,Acsl6,Kcne4,Wwtr1,Nek7
5682	GOMF_EXTRACELLULAR_MATRIX_STRUCTURAL_CONSTITUENT	0.00550892	0.246171	-0.37927	-1.53051	20	128	Thsd4,Dcn,Col15a1,Col11a1,Umodl1,Mfap4,Mfap2,Thbs3,Tectb,Col16a1,Nid2,Col11a2,Col19a1,Col4a2,Tnxb,Aspn,Col25a1,Mfap5,Chadl,Hapln1,Fbln2,Col4a1,Col18a1,Col7a1,Sparc,Lama4,Postn,Col23a1,Matn2,Srpx,Tinagl1,Lama3
6662	HP_ABNORMALITY_OF_THE_PINNA	0.00551876	0.246171	-0.26995	-1.29424	14	601	Gpr101,Zbtb20,Col11a1,Fat4,Dpyd,Dlk1,Rreb1,Chrna7,Chd7,Sema3e,Gpc4,Pigw,Ryr1,Mab21l1,Gpc3,Gli3,Chrna1,Trps1,Fgf10,Ttn,Hdac8,Ap1s2,Ednra,Lgi4,Rps15a,Prdm16,Pola1,Tprkb,Pign,Aloxe3,Ebf3,Nexmif,Fgfr1,Gja1,Tfap2b,Txnl4a,Nr2f1,Pigv,Blm,Kmt2d,Kdm6b,Upf3b,Dcaf17,Dpp6,Mplkip,Evc,Rb1,Fktn,Col4a1,Bmp1,Mn1,Kmt2a,Mcm5,Ammecr1,Edn1,Arid1b,Kat6a,Cenpe,Traip,Ntng1,C2cd3,Las1l,Dact1,Dhx37,Kmt2c,Jag1,Twist1,Plagl…
3564	GOBP_ARTERY_DEVELOPMENT	0.00553042	0.246171	-0.440932	-1.64388	21	80	Prox1,Adamts9,Chd7,Tgfb2,Gli3,Sox4,Wnt11,Tfap2b,Loxl1,Nog,Jag1,Nrp1,Cntrl,Mdk,Pkd2,Nf1,Bmpr1a,Ngfr,Gja5,Folr1,Notch1
9558	HP_ABNORMAL_CIRCULATING_RENIN	0.00555556	0.246171	-0.692541	-1.7825	23	14	Scnn1a,Nr3c2,Kcnj5
8312	HP_ABNORMALITY_OF_DENTAL_ERUPTION	0.00556638	0.246171	-0.334664	-1.42603	19	190	Dsp,Fat4,Chd7,Sema3e,Gli3,Trps1,Sox4,Fgf10,Arhgef6,Kcnj2,Hdac8,Ednra,Ghr,Ccbe1,Fgfr1,Gja1,Tfap2b,Upf3b,Cyp2r1,Sh3bp2,Evc,Kmt2a,Ammecr1,Arid1b,C2cd3,Kmt2c,Trip11,Setd2,Bcl11b,Agtr2,Zeb2,Pak3,Nfix,Crebbp,Fgfr2,Med12,Mmp2,Wnt5a,Kctd1
9339	HP_CLINODACTYLY	0.0055756	0.246171	-0.281288	-1.3057	16	412	Dsp,Col11a1,Fat4,Dlk1,Chrna7,Chd7,Sema3e,Gpc4,Pigw,Magel2,Gpc3,Trps1,Sox4,Fgf10,Arhgef6,Kcnj2,Hdac8,Hic1,Mtrr,Prdm16,Pola1,Mctp2,Ermard,Pign,Fgfr1,Gja1,Tfap2b,Stag1,Pigv,Blm,Kdm6b,Upf3b,Evc,Rb1,Phf21a,Kmt2a,Rev3l,Ammecr1,Nog,Arid1b,Cenpe,Srcap,Traip,Ntng1,Dact1,Jag1,Twist1,Pkdcc,Cplane1,Kif15,Agtr2,Tanc2,Pak3,Sall1,Fancl,Dchs1,Tbck,Nfix,Crebbp,Huwe1,Fgfr2,Plk4,Med12,Orc4,Abl1,Nsmf,B3glct,Gja5,Cul…
5016	GOCC_CELL_CELL_JUNCTION	0.00558476	0.246171	-0.280167	-1.3042	16	420	Cav3,Dsp,Bves,Zap70,Cldn22,Ppl,Calb2,Eppk1,Nectin3,Prkcd,Kit,Adgrl3,Pdcd6ip,Kcnj2,Trpc4,Sipa1l3,Snap23,Rnd1,Fgf13,Marveld3,Frmd4b,Pdzd2,Marveld2,Cnksr1,Dnmbp,Nexn,Ppp3ca,Amotl2,Niban2,Dlg5,Gja1,Fmn1,Cdh20,Krt18,Cnn3,Ccdc85a,Tspan33,Pard3,Abcb4,Lin7c,Fat1,Cdh8,Cdh22,Pnn,Slc8a1,Stxbp6,Epb41l5,Jag1,Dbn1,Pard6g,Patj,Vcl,Add3,Ptpru,Ahi1,Strn,Epb41l3,Amot,Flrt3,Cd2ap,Panx2,Dchs1,Plekha7,Cldn10,Pkd2,Cyt…
9327	HP_ABNORMAL_URETER_PHYSIOLOGY	0.005624	0.246872	-0.355548	-1.47987	20	156	Rreb1,Chd7,Sema3e,Rarb,Trps1,Hdac8,Tnxb,Ppp3ca,Pign,Ccbe1,Ebf3,Kmt2d,Ctla4,Kmt2a,Col18a1,Dact1,Fuz,Kmt2c,Jag1,Hnrnpu,Setd2,Zeb2,Pax6,Sall1,Nfia,Crebbp,Fgfr2,Lama3,Ncapd3,Pycr2,Kcnq1,Slc26a1,Cit,Vangl1,Cdk5rap2,Ddx6,Nsd1,Ube2a,Phc1,Sh2b1,Spop,Bicc1,Mycn,Efemp2,Taf13,Nrip1,Piga,Rere
301	GOBP_REGULATION_OF_LEUKOCYTE_MEDIATED_IMMUNITY	0.00565702	0.247296	0.394549	1.53666	34	140	Cd1d1,Clnk,Lag3,Sash3,Itgb2,Il12a,Tgfb1,Il12rb1,Tnf,Tyrobp,Arg1,Ptprc,Stat5b,H2-M3,Ddx21,Cd226,Ndfip1,Tlr4,Dnase1,Nlrp3,Il4ra,Rsad2,Ptafr,Fadd,Pik3r6,Prkcz,Fcgr2b,Rasgrp1,Exosc3,Ceacam2,Il1b,Hmox1,Havcr2,Ticam1,Lta,Was,Vamp8
6682	HP_NARROW_NASAL_RIDGE	0.00570715	0.248461	0.725314	1.72789	31	12	Col3a1,Adat3,Aldh18a1,Mtx2,Zmpste24,Hras,Wdr73,Lmna,Pycr1
5572	GOMF_NADPLUS_KINASE_ACTIVITY	0.00573526	0.248661	-0.679606	-1.80688	24	16	Dgkg,Dgkh,Nadk2,Dgkq,Dgkz,Dgkk,Dgka,Dgki
1571	GOBP_REGULATION_OF_COMPLEMENT_ACTIVATION	0.00576319	0.248852	0.590187	1.72982	32	29	C1qc,C3ar1,Serping1,C1qa,C1qb,C5ar1,Il1b,Cfh,Cr2,F2,C8g,C2,Cfp,Cd81,Cd19,Cd55
9868	DropViz_HC_Endothelial_Flt1_cluster-markers.csv	0.00579445	0.249185	0.34075	1.42259	37	245	Zic3,Ier2,Lcn2,Ramp2,C130074G19Rik,Ctla2a,Sema3c,Igfbp7,Lgals9,Samd9l,Net1,Ly6e,Srgn,Pcp4l1,Slc7a5,Trim47,Vwf,Afap1l1,Unc45b,Sema3g,Kif26a,Pecam1,Trim30a,Nfkbia,Cnn2,Slc22a8,Tspo,Degs2,Ucp2,Xdh,Tmem204,Pglyrp1,Itpripl2,AU021092,Id3,Slco1a4,Abcb1a,Abcg2,Kdr,Ablim1,Vim,Sema7a,Ifih1,Tagln2,Rsad2,Arhgef15,Ushbp1,Clic5,Bst2,Slc40a1,Clec14a,Slc39a8,Wfdc1,Polk,Anxa2,Capg,Uaca,Msn,Cmtm8,Adgrl4,Slc2a1,Lef…
10516	Gemma_GSE85136_Sex_Differences_in_Nucleus_Accumbens_Transcriptome_Profiles_Associated_with_Susceptibility_versus_Resilience_to_Subchronic_Variable_Stress_genotype_wild.type.genotype_Down	0.00592154	0.252695	-0.268736	-1.29042	15	613	Car12,Lgals3,Mamdc2,Gdpd2,Arhgap6,Klra2,Col11a1,BC049715,Rreb1,Slc2a4rg-ps,Cybrd1,Lhfpl2,Mael,Gbp7,N4bp2,Has1,Iigp1,Cpne8,Gabra2,Ovgp1,Anxa9,Stard13,Zcchc7,Fam228b,Cyth4,Hps1,Rbm3,Snx22,Thbs3,Cxcr4,Ftx,Zdhhc23,Nags,Gcfc2,Leng8,Cd74,Ybx2,Slc16a11,Tap2,Col16a1,Gbp9,Col11a2,Cd109,Col4a2,Pnisr,Slc2a4,Abca1,Metap1d,2610524H06Rik,Nsun7,Sfpq,Fam193b,Ccnl2,Zfc3h1,Naalad2,Coq8b,Tlr3,Txnip,Slc22a4,Gbp2,Col…
1289	GOBP_ORGANIC_ACID_CATABOLIC_PROCESS	0.00592384	0.252695	-0.324262	-1.40104	20	213	Acoxl,Pipox,Lpin3,Ido1,Slc27a2,Gldc,Mtrr,Hdc,Irs2,Pon3,Gad2,Sdsl,Plin5,Mpst,Bcat2,Gnpda2,Crym,Bckdhb,Scp2,Mccc2,Acad10,Hsd17b10,Idnk,Pecr,Abcd4,Nos1,Eci1,Acadl,Ldhd,Twist1,Mccc1,Cyp4f14,Decr2,Prodh,Csad,Adtrp,Echdc1,Amacr,Acaa2,Acaa1a,Hacl1,Mtor,Cpt2,Mmaa,Arg2,Gad1,Ddah2,Mmut,Acsf3,Dbt,Aspa,Mcee,Hibadh,Amdhd2,Crot,Afmid
10022	DURANTE_ADULT_OLFACTORY_NEUROEPITHELIUM_NK_CELLS	0.00596862	0.253583	0.499659	1.66017	34	53	Efhd2,Cd7,Itgb2,Tbc1d10c,Il2rb,Tyrobp,Fcer1g,Coro1a,Ptprc,Ucp2,Lcp1,Sh3bgrl3,Clic3,Lsp1,Myl12b,Ctsw,Plek,Myo1f
10277	KIM_ALL_DISORDERS_CALB1_CORR_UP	0.00601483	0.253839	0.296184	1.32003	42	491	Bhlhe40,Kcnf1,Serpini1,Arpp19,Htr2a,Fhl2,Vipr1,Nptx1,Ephb6,Cacng3,Stx1a,Gde1,Rcan2,Doc2a,Eno2,Tac1,Syngr3,Btbd8,Pex11b,Cck,Plk2,Dusp14,Pgk1,Trib2,Stmn2,Tubb4b,Thy1,Mgst3,Anxa6,Cd200,Itpr1,Gabrg2,Reep5,Mdh1,Atp6v1b2,Ahnak2,Serinc3,Cyria,Atrnl1,Psmd1,Kif3c,Me3,Chga,Alas1,Pfkp,Ncald,Dhcr24,Gabra1,Camk2g,Rtcb,Ddost,Omg,Asns,Anxa7,Optn,Fam32a,Spag7,Gnb1,Gabbr2,Psmd7,Rnf103,Pink1,Znhit3,Atp6v1c1,Pkm,At…
3052	GOBP_ARTERY_MORPHOGENESIS	0.00602265	0.253839	-0.474693	-1.67968	24	57	Prox1,Adamts9,Chd7,Tgfb2,Sox4,Wnt11,Tfap2b,Nog,Jag1,Nrp1,Mdk,Pkd2,Nf1,Bmpr1a,Gja5,Folr1,Notch1
1087	GOBP_PROGRAMMED_CELL_DEATH_INVOLVED_IN_CELL_DEVELOPMENT	0.0061086	0.255624	-0.751994	-1.78185	26	10	Kit,Il1a,Bcl2
8061	HP_NEONATAL_DEATH	0.00611333	0.255624	-0.589218	-1.76935	25	27	Dsp,Gli3
6063	GOMF_ACETYLCHOLINE_GATED_CATION_SELECTIVE_CHANNEL_ACTIVITY	0.00614334	0.255868	-0.730477	-1.81514	26	12	Chrnb3,Chrna7,Chrna1
6019	GOMF_TRANSMEMBRANE_RECEPTOR_PROTEIN_KINASE_ACTIVITY	0.00621736	0.257829	-0.4379	-1.63309	24	79	Sostdc1,Nrp2,Epha3,Kit,Erbb2,Ntrk3,Fgfr1,Met,Acvr2a,Crim1,Hjv,Epha6,Pdgfra,Ret,Alk,Efna4,Epha7,Nrp1,Egfr,Pdgfrl,Fgfr2,Bmpr1a,Tgfbr3l
10532	Gemma_GSE61301_Gene_expression_of_7_day_combinatorial_yohimbine_and_imipramine_treated_rat_hippocampi_treatment_yohimbine_imipramine_Down	0.00623917	0.257829	0.570311	1.70165	35	31	Neu2,Hs3st2,Myh3,Kcnf1,Foxc2,Tspan1,Fxyd6,Tec,Susd2,Clic5,Olfml2a,Drd1,Mrm2,Ctnnd2,Tbxa2r,Map4k2
9000	HP_ABNORMALITY_OF_MOUTH_SIZE	0.00633293	0.260685	-0.300962	-1.35691	20	310	Zbtb20,Col11a1,Fat4,Dpyd,Dlk1,Rreb1,Chd7,Sema3e,Gpc4,Ryr1,Gpc3,Sox4,Ttn,Ap1s2,Frem2,Col11a2,Prdm16,Pign,Ccbe1,Crlf1,Gja1,Txnl4a,Stag1,Kdm6b,Ccnd2,Zswim6,Hivep2,Mcm5,Ammecr1,Edn1,Otx2,Arid1b,Kat6a,Zbtb16,Srcap,Ntng1,Col7a1,Dact1,Twist1,Bcl11b,Tanc2,Strada,Sall1,Nfia,Kcnma1,Dchs1,Nfix,Crebbp,Huwe1,Fgfr2,Med12,Bmpr1a,Orc4,B3glct,Adsl,Cul4b,Mtor,Dse,Speg,Sh3pxd2b,Dcps,Notch2,Syngap1
3248	GOBP_REGULATION_OF_CELLULAR_COMPONENT_MOVEMENT	0.00646831	0.26475	-0.250333	-1.22896	14	853	Cav3,Dsp,Prox1,Lgals3,Agt,Adamts9,Nkx6-1,Dcn,Klf4,Dock10,Adamts1,Hspb1,Il1r1,Nrp2,Tnfrsf18,Thbs4,Myoc,Rreb1,Sema3e,Eppk1,Tgfb2,Padi2,Kit,Unc5c,Has1,Fgf10,Kcnj2,Tacr2,Stard13,Mgat5,Dock4,Fgf13,Marveld3,Cxcr4,Angpt1,Drd2,Cd74,Itga4,Wnt11,Erbb2,Fut7,Nexn,Irs2,Ppp3ca,Srgap1,Ntrk3,Fam83h,Ccbe1,Smo,Timp1,Amotl2,Dlg5,Nexmif,Rhod,Fgfr1,Gja1,Prkd1,Met,Ntf3,Onecut1,Ano6,Tacr1,Lrch1,Tubb2b,Cxcl14,Sox9,Igsf1…
8940	HP_ABNORMALITY_OF_THE_HELIX	0.00648172	0.26475	-0.383333	-1.52519	24	117	Rreb1,Chd7,Sema3e,Gpc4,Pigw,Gpc3,Pign,Aloxe3,Ebf3,Nr2f1,Pigv,Rb1,Ammecr1,Edn1,Dact1,Twist1,Cspp1,Sall1,Nfix,Crebbp,Fgfr2,Med12,Nf1,Pycr2,Cpt2,Kcnq1,Dis3l2,Tgm1,Ddx6,Rit1
1233	GOBP_MUSCLE_HYPERTROPHY	0.00661117	0.268895	-0.448107	-1.65289	26	73	Cav3,Agt,Myoc,Foxo1,Akap13,Ttn,Ppp3ca,Lmcd1,Pde9a,Edn1,Inpp5f,Prkca,Adra1a,P2rx4,Agtr2,Cdk9,Notch1,Mtor
3408	GOBP_LIPID_HOMEOSTASIS	0.0066993	0.268895	-0.387889	-1.53842	25	114	Cav3,Acoxl,Zbtb20,Lpl,Cyp7b1,Ehd1,Cebpa,Lcat,Irs2,Abca1,Disp3,Hdac9,Abcb4,Pnpla3,Acsm3,Ormdl2,Thada,Ormdl3
10461	Gemma_GSE73798_Molecular_profile_of_ketamine_in_comparison_to_memantine_and_phencyclidyne_and_other_psychotropic_drugs_[mouse_hippocampus]_timepoint_8.hours_Up	0.00670803	0.268895	0.441409	1.56943	39	77	Car13,Ciart,Dbp,Dusp1,Ifitm1,Egr4,Arc,Apcdd1,S100a8,Plin4,Slc7a5,Spsb1,Nfkbia,Depp1,Xdh,Slc47a1,Pdia4,Sox11,Sult1a1,Swt1,Oscp1,Rab34,Nedd9,Hsd17b7
10059	DESCARTES_FETAL_CEREBELLUM_ASTROCYTES	0.00673653	0.268895	-0.421493	-1.60355	26	87	Lrrc10b,Car12,Nts,Gdpd2,Fzd10,Rgs20,Fgf10,Irx3,Marveld3,Slitrk6,Prdm16,Slc4a4,Lcat,Frem1,Agtr1a,Fst,Abca8b,Cd38,Nog,Stk33,Acadl,Pirt,Egfr,Aqp4,Pi15,Megf10,Ppp1r42
2343	GOBP_PIGMENT_METABOLIC_PROCESS	0.00674195	0.268895	0.470212	1.61598	39	63	Dct,Rpe65,Alas2,Opn3,Pmel,Cited1,Cdh3,Tspo,Tyr,Blvrb,Blvra,Alas1,Ctns,Slc45a2,Cpox
5434	GOCC_PLASMA_MEMBRANE_SIGNALING_RECEPTOR_COMPLEX	0.00674582	0.268895	-0.34693	-1.45413	24	165	Shisa6,Csf2rb2,Zap70,Itga11,Chrnb3,Chrna7,Itga8,Chrna1,Htr3a,Apbb1ip,Grik4,Grin2a,Gria1,Itga4,Erbb2,Shank1,Grik2,Alcam,Itgbl1,Itgb4,Acvr2a,Hjv,Grin2c,Grin2d,Cacng4,Lime1,Traf1,Tlr6,Grm1
6595	HP_VELOPHARYNGEAL_INSUFFICIENCY	0.00678379	0.268895	0.632935	1.71682	38	20	Grhl3,Bmp4,Cdh1,Dlg1,Irf6
779	GOBP_SMALL_GTPASE_MEDIATED_SIGNAL_TRANSDUCTION	0.00678656	0.268895	-0.274798	-1.29157	19	465	Dock10,Arhgap6,Rerg,Myoc,Rab30,Rreb1,Dock11,Tgfb2,Akap13,Fgf10,Arhgef6,Jun,Stard13,Sipa1l3,Dock4,Rnd1,Arhgef16,Fbp1,Cyth4,Stk19,Rasgef1b,Psd4,Vav3,Cnksr1,Plce1,Rasgef1c,Dock9,Irs2,Rasgrf1,Abca1,Syde2,Srgap1,Ralgps2,Agtr1a,Rhod,Ccdc88c,Prkd1,Met,Cdkn1a,Gm14137,Arhgef19,Ralgapa2,Rapgef6,Mmd2,Rb1,Myo9b,Arap2,Reln,Dnm2,Dennd4c,Lpar4,Rasgrp2,Rnd2,Rab9b,Rapgef3,Psd2,Rhoc,Rapgef5,Depdc1b,Als2,Rasa1,Arhg…
6139	GOMF_MAP_KINASE_PHOSPHATASE_ACTIVITY	0.00687952	0.270272	0.710333	1.72858	38	13	Dusp1,Dusp4,Dusp6,Dusp5,Dusp14,Dusp9
195	GOBP_EPITHELIAL_CELL_DEVELOPMENT	0.00688326	0.270272	-0.332311	-1.41118	24	183	Slc9a4,Prox1,Nkx6-1,Col15a1,Rarb,Fosl2,Triobp,Sipa1l3,Cxcr4,Slitrk6,Marveld2,Smo,Ccdc88c,Bmp15,Met,Cdkn1a,Onecut1,Sox9,Rfx3,Col18a1,Rapgef3,Ar,Bmp5,Epb41l5,Jag1,Vcl,Onecut2,Sox18,Bcl11b,Slc4a5,Pax6,Exph5,Plod3,Spint2,Spdef,Ptprs,Icam1,Wnt5a,Notch1,Rarg,Pdpk1,Myo1e,Notch2,Ppp1r16b
283	GOBP_POSITIVE_REGULATION_OF_ACUTE_INFLAMMATORY_RESPONSE	0.00698934	0.270272	0.642783	1.72399	39	19	Ccr7,Osmr,Ptger3,Tnf,Tac1,Creb3l3
10090	Gandal_2018_AutismSpectrumDisorder_Upregulated_Cortex	0.00701637	0.270272	-0.27582	-1.28887	20	441	Car12,Ddit4l,Adamts9,Hspa1a,Pim1,Hspb1,Thbs4,Foxo1,Crispld2,Baz1a,Ido1,Lhfpl2,Dnajb1,Cebpd,Dgkg,Gadd45b,Jun,Gldc,Chpt1,Snap23,Ccdc81,Cyth4,Rab27a,S100a9,Vgll4,Ehd1,Slc16a10,Cd74,Elf1,Ak4,Ifi203,Ybx1,P4ha2,Pcolce2,Plod2,Lrrc32,Abca1,Sat1,Sdf2l1,Timp1,Bag3,Serpinh1,Nfil3,Cdkn1a,Ano6,Tubb2b,Necap2,Gem,Cnn3,Txnip,P4ha1,Gbp2,Svil,Zc3hav1,Rbm4b,Plat,Arid3a,Phf21a,Col4a1,Nadk2,Klf6,Mill2,Icam2,H2-Aa,Nqo…
8177	HP_MATURITY_ONSET_DIABETES_OF_THE_YOUNG	0.00702788	0.270272	-0.732718	-1.78148	30	11	Dlk1,Gck,Zfp57,Plagl1,Klf11,Neurod1
1904	GOBP_COLLAGEN_BIOSYNTHETIC_PROCESS	0.00703259	0.270272	0.523658	1.65749	40	41	Scx,Bmp4,Ccn2,Wnt4,Tgfb1,Arg1,Pparg,F2r,Nppc,Col5a1,Vim,Runx1,Eng,Ihh,Tgfb3,Col1a1,F2
10304	LEIN_CHOROID_PLEXUS_MARKERS	0.00703518	0.270272	-0.413516	-1.59045	27	93	Kl,Ttr,Slc24a5,Sostdc1,Ecrg4,Prlr,Dnali1,Lepr,Nid2,Sgms2,Pcolce2,Txnip,Otx2,Tmprss11a,Slc4a5,Cped1,Spint2,Wfdc2,Acaa2,Tmem72,Folr1,Rbp1
1170	GOBP_POSITIVE_REGULATION_OF_STEROID_BIOSYNTHETIC_PROCESS	0.00705592	0.270272	0.708119	1.7232	39	13	Nr1d1,Fgf1,Adm,Wnt4,Tnf
177	GOBP_RESPONSE_TO_AMPHETAMINE	0.00707214	0.270272	-0.594418	-1.75294	29	25	Drd5,Nr4a2,Slc18a2,Grin2a,Drd2,Rgs9,Ppp3ca,Hdac9,Trdmt1
3654	GOBP_MEIOSIS_I_CELL_CYCLE_PROCESS	0.00710157	0.270272	0.416473	1.53721	42	97	Kash5,Fancd2,4930447C04Rik,Mei1,Cenps,Ankrd31,Syce1l,Cntd1,Majin,Ccnb2,Slx4,Ccne1,Rad51ap1,Fbxo5,Rad51,Cdc25b,Ing2,Ccne2,Rad54b,Piwil2,Psmc3ip,Rad50,Mus81
9508	HP_ABNORMAL_GROWTH_HORMONE_LEVEL	0.00711563	0.270272	-0.394639	-1.55698	27	109	Gpr101,Slco2a1,Pcsk1,Chd7,Sema3e,Magel2,Gli3,Lepr,Smo,Fgfr1,Cdkn1a,Dcaf17,Cdkn1b,Kmt2a,Otx2,Pomc,Gas1,Grm7
1346	GOBP_CALCIUM_ION_REGULATED_EXOCYTOSIS	0.00715015	0.270272	0.486093	1.63171	41	56	Syt6,Syt10,Syt15,Vamp2,Rapgef4,Stx1a,Trpv6,Cacna1g,Doc2a,Rims3,Unc13b,Cdk5r2,Syt4,Syt12,Cacna1i,Rims2,Kcnb1,Rab3a,Sdf4,Syt2,Atp2a2
7790	HP_ABNORMALITY_OF_THE_ILIUM	0.00715343	0.270272	-0.435715	-1.61649	28	76	Zbtb20,Col11a1,Dlk1,Gpc4,Gpc3,Col11a2,Pign,Ccbe1,Sox9,Evc,Fuz,Trip11,Plcb3,Crebbp,Slc35d1
9459	HP_ABNORMAL_QT_INTERVAL	0.00718563	0.270522	-0.501375	-1.6683	29	43	Cav3,Gpc4,Gpc3,Kcnj2,Kcnj5,Cdkn1a,Svil,Cdkn1b,Trdn
2878	GOBP_MUSCLE_CELL_CELLULAR_HOMEOSTASIS	0.00724468	0.271778	-0.645013	-1.7776	30	19	Cav3,Chrna1,Bag3
10455	Gemma_GSE109315_Gene_expression_analysis_of_mouse_brain_regions_after_chronic_social_defeat_stress_(CSDS)_strain_C57BL.6Crl_Down	0.00737681	0.275098	-0.308919	-1.37109	24	270	Adamts9,Lpl,Mamdc2,Col11a1,Gfra1,Rem2,Lhx9,Pigw,Mael,Cyp7b1,Slc27a2,Klhl33,Gabra2,Tmprss7,Stab2,Rwdd3,Adam33,Lvrn,Snhg7,D630003M21Rik,Armh4,Col19a1,Rhobtb3,Ttc12,Smo,3300002I08Rik,Ccnl2,Gm14137,Zfp729a,Slc15a2,Wdfy1,Sfi1,Ret,Pusl1,Kbtbd6,Parvg,Pfas,Tuba1c,Cdon,Pcdhb11,Plekha7,Dhrs3,Lrba,Txnrd1,Sh2d4b,Fam184b,Man2c1,Trpt1,Zfp955b,Slc17a5,Tsr2,Rimkla,Ndrg2
4021	GOBP_REGULATION_OF_INCLUSION_BODY_ASSEMBLY	0.00738518	0.275098	-0.704624	-1.78321	31	13	Hspa1a,Dnajb1
6014	GOMF_HISTONE_LYSINE_N_METHYLTRANSFERASE_ACTIVITY	0.00742159	0.275484	-0.506668	-1.6523	30	39	Prdm16,Kmt2d,Smyd1,N6amt1,Kmt2a,Kmt2c,Setd2,Dot1l,Setd7,Kmt2b,Prdm9,Ash2l,Nsd1,Nsd2,Kmt5b,Kmt5a,Ash1l,Setd5,Setd1a,Nsd3,Kmt5c
10457	Gemma_GSE109315_Gene_expression_analysis_of_mouse_brain_regions_after_chronic_social_defeat_stress_(CSDS)_phenotype_resilient.to.chronic.social.defeat.stress_Down	0.00755585	0.279006	-0.278792	-1.29586	22	416	Gprin3,Pcdh19,Lhx9,St6galnac5,N4bp2,Npas3,Gabra2,Slitrk2,Itga4,Zdbf2,Ascl1,Mindy3,Tead1,Tmem170b,Gad2,Cep85l,Tcp11l1,Acvr2a,Dcc,Sytl5,Etv1,Parp8,Tmem74,Lxn,Zcchc2,Hdac9,Pced1b,Dusp11,Npas2,Rev3l,Bcl2,Ints6l,Efna5,Zfp40,Ar,Ntng1,Slc8a1,Zfp612,Ppargc1a,Tmem255a,Rasa1,Neto1,Sh3bgrl,Trip11,Adra1a,Plagl1,Cpeb4,Galc,Eif2ak4,Klf12,Ldah,Flrt3,Tenm2,Cd2ap,Cisd2,Cox20,Ak5,Kcnma1,Tbck,Pbrm1,Echdc1,Uvssa,Nov…
1213	GOBP_RESPONSE_TO_AMINE	0.00759013	0.279006	-0.536553	-1.7131	31	35	Drd5,Nr4a2,Slc18a2,Gldc,Grin2a,Drd2,Rgs9,Ppp3ca,Hdac9,Trdmt1,Nqo1
7057	HP_TAPERED_FINGER	0.00760649	0.279006	-0.407221	-1.57189	29	95	Gpr101,Magel2,Hdac8,Pign,Ebf3,Crlf1,Gja1,Scn9a,Nr2f1,Pigv,Hivep2,Phf21a,Gata2,Kmt2a,Ammecr1,Las1l,Kmt2c,Huwe1,Dse,Cpt2,Slc39a13,Mymk,Vps13b,Ddx6
581	GOBP_NEUTRAL_LIPID_METABOLIC_PROCESS	0.00762195	0.279006	-0.405179	-1.57495	29	99	Cav3,Lpl,Fabp7,Lpin3,Thrsp,Dgkg,Plce1,Plin5,Gpat2,Slc22a4,Gpld1,Dgkh,Dgkq,Pnpla3,Dgkz,Dgkk,Abhd16b,Dgka,Dgki
10360	Gemma_GSE10415_7_Brain_Regions_in_20_Inbred_Strains_of_Laboratory_Mice_StrainOrLine_DBA.2J_Down	0.0077096	0.279692	-0.284029	-1.30316	23	369	Cav3,Spink8,Lpl,Il16,Klra2,Fabp7,St18,Rsbn1l,Mael,Itga8,Gbp7,Sox4,Rnd1,Pcdhb2,Frmd4b,Stab2,Cyp2j9,Rab40b,Prkd1,Anapc13,Tubb2b,Arsk,Crym,Zfp57,Arid3a,Gdf9,Galntl6,Cox8b,Icosl,N6amt1,Zfp804a,St8sia1,Bmp2k,Dgkz,Zgpat,Ar,Spock3,Bcan,St8sia6,Sfxn2,Fbxo15,Cacna2d3,Phkb,Grm1,Ptk6,Ormdl3,Aqp4,Lamtor2,Dgki,Car15,Mdk,Bbs7,Ogfrl1,Slc35d1,Dnah5,Grb14,Lrrc4,Slc9b1,Rnaseh1,Ints10,Speg,Fkbp2,Ppp1r16b,Myo5b,Mllt…
2627	GOBP_INNATE_IMMUNE_RESPONSE	0.00772414	0.279692	0.285364	1.28792	55	584	Cd1d1,Rnf39,Ccl12,Smpdl3b,Clnk,Lcn2,Lag3,Anxa1,Rab7b,Egr1,Socs3,Naip2,Isg20,S100a8,Sla,Hck,Cited1,Cd300lb,Il12a,C1qc,Il12rb1,Slc11a1,Sin3a,Tyrobp,F12,Krt1,Rnasel,Bpifb1,Serping1,Tlr1,Arg1,Fcer1g,Ddx60,Rnf19b,Ifit2,Irf6,Tkfc,Grn,Coro1a,C1qa,Prdm1,Pparg,Cd44,Tnfaip3,Stat5b,H2-M3,Tubb4b,Tlr9,Ddx21,Pglyrp1,Coch,Birc3,Cd226,Ccl17,Tubb5,Tlr4,Parp14,Serinc3,Myo1c,Nlrp3,Ly9,Psmd1,Nlrp6,Cxcl16,Vim,Gper1,I…
7690	HP_BILIARY_CIRRHOSIS	0.00774103	0.279692	0.660641	1.7189	43	17	Il12a,Tgfb1,Stx1a,Il12rb1,Fcgr3,Mmel1
3627	GOBP_CONNECTIVE_TISSUE_DEVELOPMENT	0.00777001	0.279692	0.349027	1.42878	49	204	Sulf1,Bmp3,Mef2c,Six2,Ccn4,Scx,Foxd1,Cytl1,Bmp4,Satb2,Ccn2,Egr1,Bgn,Foxc2,Bmp8a,Mef2d,Sfrp2,Acta2,Wnt9a,Hes5,Tgfb1,Smad3,Loxl2,Hyal1,Sox8,Cd44,Anxa6,Mgp,Nppc,Wnt10b,Col5a1,Col2a1,Mustn1,Tgfbi,Slc25a25,Casr,Wnt5b,Chrdl2,Zmpste24,Crip1,Aacs,Pdgfb,Il6ra,Bmp7,Osr1,Acvrl1,Runx1,Bmp6,Smad1,Cer1,Bpnt2,Ihh,Gnas
2121	GOBP_SEGMENTATION	0.0077729	0.279692	0.446956	1.57342	45	73	Egr2,Tcap,Bmp4,Sema3a,Foxc2,Dmrt2,Sfrp2,Sema3c,Cobl,Hes5,Smad3,Tcf15,Ripply2,Mafb,Neurog1
8713	HP_ABNORMAL_DISTAL_PHALANX_MORPHOLOGY_OF_FINGER	0.00783572	0.280997	-0.345649	-1.43881	28	157	Dsp,Zbtb20,Dlk1,Gpc4,Pigw,Gpc3,Trps1,Sox4,Arhgef6,Mctp2,Pign,Tfap2b,Pigv,Upf3b,Kif22,Evc,Ammecr1,Nog,Arid1b,Jag1,Arhgap31,Twist1,Agtr2,Pak3,Nfix,Crebbp,Fgfr2,Med12,Ggcx,Wnt5a,Notch1,Mtor
5878	GOMF_ACETYLCHOLINE_RECEPTOR_ACTIVITY	0.00789229	0.281332	-0.65358	-1.782	33	18	Chrnb3,Chrna7,Chrna1,Anxa9
4167	GOBP_DEFENSE_RESPONSE_TO_OTHER_ORGANISM	0.00789826	0.281332	0.277229	1.26787	58	708	Cd1d1,Rnf39,Ccl12,Bcl3,Lyz1,Smpdl3b,Clnk,Lcn2,Lag3,Anxa1,Rab7b,Egr1,Socs3,Naip2,Nt5c3,Isg20,S100a8,Sla,Hck,Cited1,Cd300lb,Il12a,C1qc,Il12rb1,Slc11a1,Serpine1,Sin3a,Tnf,Tyrobp,F12,Krt1,Epha2,Rnasel,Bpifb1,Serping1,Tlr1,Arg1,Fcer1g,Ddx60,Rnf19b,Ifit2,Irf6,Tkfc,Grn,Coro1a,Ptprc,C1qa,Prdm1,Pparg,Cd44,Tnfaip3,Stat5b,H2-M3,Tubb4b,Tlr9,Ddx21,Pglyrp1,Coch,Birc3,Cd226,Ccl17,Tubb5,Slfn9,Tlr4,Parp14,Serinc3…
9756	HP_HYPERSOMNIA	0.00796359	0.282708	-0.720835	-1.79118	34	12	Gpr101,Slc26a4
2213	GOBP_REPLACEMENT_OSSIFICATION	0.00804055	0.284485	0.589553	1.71406	45	28	Mef2c,Scx,Bmp4,Mef2d,Dlx5,Col13a1,Col2a1,Bmp6,Bpnt2,Gnas,Col1a1,Fgf18,Foxc1,Mmp16,Nab2
8934	HP_ABNORMALITY_OF_FLUID_REGULATION	0.00811633	0.285068	-0.272555	-1.2811	23	462	Gpr101,Dsp,Slco2a1,Lct,Car12,Scnn1a,Nrl,Col11a1,Fat4,Nr3c2,Chd7,Ryr1,Magel2,Prkcd,Chrna1,Kit,Hdac8,Sftpc,Sptb,Rps15a,Psmb9,Plce1,Gck,Tprkb,Pign,Ccbe1,Aloxe3,Fas,Itgb4,Coq8b,Cdkn1a,Tlr3,Slc22a4,Bckdhb,Zfp57,Rb1,Ccn6,Cdkn1b,Gata2,Reep6,Ctla4,Kmt2a,Reln,Bcl2,Kat6a,Tll1,Epb41,Rlbp1,Trip11,Setd2,Plagl1,Egfr,Sox18,Plec,Cd244a,Dchs1,Klhl41,Il2rg,Mkks,Lama3,Dclre1c,Slc35d1,Bmpr1a,Frmd4a,Igsf3,Zeb1,Ccnd1,…
9882	DropViz_STR_FibroblastLike_Dcn_cluster-markers.csv	0.00811973	0.285068	0.370521	1.47046	50	161	Fgfbp1,Col1a2,Gypc,Plscr2,Chp2,Bmp4,S100a11,Ramp2,Cyp1b1,Bgn,Gjb2,Fam180a,Slc1a5,Tmem45a,Srpx2,Tmem37,Loxl2,Pcolce,Col12a1,Serping1,Col3a1,Cnn2,Slc22a8,Slc5a5,Col13a1,Phlda1,Tmem204,Fam114a1,Steap3,Spp1,Zic1,Nupr1,Medag,S1pr3,Tgfbi,Aox3,Eva1b,Slc13a4,Adh1,Slc3a2,Anxa2,Gstm2,Alx3
3100	GOBP_REGULATION_OF_IMMUNE_RESPONSE	0.00821805	0.285068	0.281626	1.27747	59	629	Cd1d1,Fos,Mef2c,Col1a2,Clnk,Nfkbid,Myh2,Lag3,Anxa1,Sash3,Tnfsf13b,Socs3,Cd22,Ccr7,Itgb2,Hck,Cd300lb,Il12a,C1qc,Lpxn,Tgfb1,Il12rb1,Slc11a1,Smad3,Prkcq,Rara,Fcgr3,Sin3a,Tnf,Cd86,C3ar1,Fpr1,Tyrobp,Pilra,Krt1,Rnasel,Cd300c2,Serping1,Arg1,Fcer1g,Col3a1,Tkfc,Grn,Prkcb,Ptprc,C1qa,Pparg,Limk1,Tec,Tnfaip3,Itgb7,Stat5b,Klhl6,H2-M3,Thy1,Pla2g2d,Themis2,Skap1,Coch,Cd200,Birc3,Cd226,Ndfip1,Adcyap1,Adcy7,Tlr4,…
8956	HP_ABNORMAL_LEFT_VENTRICULAR_OUTFLOW_TRACT_MORPHOLOGY	0.00825877	0.285068	-0.661669	-1.75919	35	16	Cav3,Fgfr1
9748	HP_ABNORMALITY_OF_THE_TONSILS	0.00828598	0.285068	-0.593896	-1.73121	34	24	Scnn1a,Rreb1,Abca1,Blm,Il2rg,Dclre1c
1683	GOBP_REGULATION_OF_DEFENSE_RESPONSE	0.0083647	0.285068	0.293309	1.30811	59	496	Cd1d1,Fancd2,Mef2c,Ccn4,Smpdl3b,Clnk,Nr1d1,Lag3,Anxa1,Tnfaip6,Socs3,Ccr7,Osmr,S100a8,Hck,Ace2,Ptger3,Il12a,Il12rb1,Serpine1,Smad3,Pbk,Sin3a,Tnf,Tyrobp,F12,Esr1,Krt1,Tac1,Rnasel,Nfkbia,Serping1,Arg1,Fcer1g,Cck,Tkfc,Grn,Ptprc,Pparg,Ghsr,Tnfaip3,Creb3l3,Stat5b,H2-M3,Tlr9,Nr1d2,Pla2g2d,Coch,Cd200,Birc3,Cd226,Ndfip1,Adcyap1,Tlr4,Parp14,Dnase1,Nlrp3,Setd6,Nupr1,Lpcat3,Psmd1,Nlrp6,Gper1,Sema7a,Mapk13,Sp…
2116	GOBP_ORGAN_GROWTH	0.00836601	0.285068	-0.367592	-1.48276	31	127	Cav3,Prox1,Pim1,Mael,Tgfb2,Rarb,Akap13,Fgf10,Thbs3,Vgll4,Lepr,Smo,Gja1,Sox9,Evc,Bcl2,Edn1,Nog,Ar,Adra1a,Agtr2,Fgfr2,Kcnk2,Bmpr1a,Notch1,Mtor,Rarg,Bcl2l11,Hlx,Wwc1
2261	GOBP_ANGIOTENSIN_ACTIVATED_SIGNALING_PATHWAY	0.00838812	0.285068	-0.727285	-1.76827	36	11	Mas1,Actn2,Agtr1a,Agtr2,Cav1
3404	GOBP_SODIUM_ION_HOMEOSTASIS	0.00838926	0.285068	-0.502391	-1.65249	34	41	Scnn1a,Agt,Avp,Drd2,Agtr1a,Tfap2b,Il1a,Edn1,Slc8a1,Agtr2,Cyp4f14,Ednrb
256	GOBP_LYMPHOCYTE_MEDIATED_IMMUNITY	0.00840336	0.285068	0.370492	1.47033	52	160	Cd1d1,Bcl3,Clnk,Lag3,Sash3,Il12a,C1qc,Tgfb1,Il12rb1,Tnf,Serping1,Arg1,Fcer1g,Rnf19b,Coro1a,Ptprc,C1qa,Stat5b,H2-M3,Tubb4b,Cd226,Tubb5,Ndfip1,Nlrp3,Il4ra,Rsad2,Fadd,Pik3r6,Rnf8,Prkcz,Fcgr2b,Rasgrp1,Exosc3,Ceacam2,C1qb,Il1b,Havcr2,Lta,Was,Rnf168,Cr2,Cd8a,Msh2
3967	GOBP_CAVEOLIN_MEDIATED_ENDOCYTOSIS	0.00841866	0.285068	-0.719059	-1.78677	36	12	Cav3
122	GOBP_MICROGLIAL_CELL_ACTIVATION	0.00844828	0.285068	0.53003	1.63324	48	36	Nr1d1,Itgb2,Tnf,Tyrobp,Tlr1,Grn,Ptprc,C1qa,Sphk1,C5ar1,Cx3cl1,Tlr2,Mapt,Ager
5857	GOMF_LIGAND_GATED_ION_CHANNEL_ACTIVITY	0.00844854	0.285068	-0.380206	-1.50314	32	111	Scnn1a,P2rx5,Chrnb3,Chrna7,Ryr1,Chrna1,Htr3a,Grik4,Kcnj2,Gabra2,Grin2a,Asic4,Gria1,Gabra5,Grik2,Kcnj5,Kcnj13,Grin2c,Grin2d,Gabrg1,Kcnj3,Itpr2,Ryr3,P2rx4,Rasa3
10145	Johnson_2016_Coexpression_Hippocampus_Human_M23	0.00848149	0.285068	0.402906	1.52734	51	116	Gypc,Tnfsf13b,Ms4a6d,C1qc,Il18bp,Fcgr3,Cd86,Fpr1,Tyrobp,Ctsz,Map4k1,Serping1,Fcer1g,Ehd4,Slc7a7,Gimap4,Tspo,Mafb,Tub,Lcp1,Csf3r,Cd68,Spp1,Slc37a2,Npl,Cxcl16,Il4ra,Cd37,Myl12b,Slc2a5,C1qb,Laptm5,Slc15a3,St6gal1,Was,Vamp8,Serpinb1a,Lat2,Hexb,Ifitm3,BC028528
10161	Park_2011_Coexpression_Hippocampus_Mouse_darkred	0.00848303	0.285068	-0.414394	-1.57655	33	87	Rreb1,Ryr1,Mas1,Slc26a4,Ovgp1,Pabpn1,Amy1,Lrrc45,Dusp11,Mtf2,Tia1,Chka,Fubp3,Rft1,Ryr3,Zfp2,Trim39,Gng2,Ncapd3,Ifngr2,Tnfrsf25,Arglu1,Clk4,Cc2d2a,Appl2,Taf1c,Chuk,Ubp1,Clk1,Thoc1,Dido1,Sorbs2,Negr1
10442	Gemma_GSE81672_Ketamine_and_Imipramine_Reverse_Transcriptional_Signatures_of_Susceptibility_and_Induce_Resilience-Specific_Gene_Expression_Profiles_HC_treatment_ketamine_Down	0.00848819	0.285068	-0.660905	-1.75716	36	16	Akain1,St18,Amer3,Htr4,B3galt5,Zbtb16,Twist1
588	GOBP_PHOSPHATIDYLSERINE_METABOLIC_PROCESS	0.00866852	0.289564	0.569379	1.68442	49	30	Serinc2,Pla1a,Osbpl10,Pla2g2d,Serinc3,Lpcat3,Mfsd2a,Abhd12,Pla2g5,Pla2g2f,Abhd16a
2923	GOBP_INOSITOL_LIPID_MEDIATED_SIGNALING	0.00867679	0.289564	-0.339839	-1.42793	31	168	Agt,Dcn,Klf4,Myoc,Tnfaip8l3,Tgfb2,Kit,Npr3,Angpt1,Plce1,Erbb2,Irs2,Ntrk3,Fgfr1,Prex2,Ntf3,Sox9,Plxnb1,Pip5k1b,Pdgfra,Edn1,Inpp5f,Lime1,Pirt,Twist1,Plcb3,Rps6kb1,Egfr,Plcd4,Unc5b,Il18
8267	HP_ACCELERATED_SKELETAL_MATURATION	0.00872093	0.290122	-0.460115	-1.62004	35	56	Gpr101,Hsd11b1,Gpc4,Gpc3,Gli3,Trps1,Lepr,Rnf135,Kmt2a,Setd2,Nfix,Slc35d1,Asxl2,Kcnq1,Cav1
10017	DURANTE_ADULT_OLFACTORY_NEUROEPITHELIUM_MACROPHAGES	0.00876454	0.290658	0.462181	1.58838	51	63	Dusp1,Ms4a6d,Itgb2,Plaur,C1qc,Fcgr3,C3ar1,Tyrobp,Fcer1g,Grn,C1qa,Ctss,Gpr34,Cd68,Cxcl16,Gpr183,Slc40a1,Phactr1,C1qb,Il1b,Csf1r,Pld4,Laptm5
9832	Astrocyte_All_Zhang_JNeuro_2014	0.00880324	0.290983	-0.507588	-1.64709	36	38	Gdpd2,Phkg1,Fzd10,Grhl1,Fmo1,Slc4a4,Ppp1r3c,Sox9,Slc30a10,Egfr,Aqp4,Plcd4
9921	FAN_EMBRYONIC_CTX_BRAIN_MYELOID	0.00887428	0.290983	0.40781	1.51492	53	101	Ier5,Lyz1,Efhd2,Anxa1,Tnfsf13b,Socs3,Ms4a6d,S100a8,Plaur,Hck,Retn,Ly6e,Pirb,S100a10,Nfkbia,Ctss,Mafb,Cd44,S100a4,Lsp1,Vim,Grk2,Tnfaip2,Tgfbi,S100a6,Cpped1,Myo1f,Anxa2,C5ar1,Crip1
4366	GOBP_NEGATIVE_REGULATION_OF_POTASSIUM_ION_TRANSMEMBRANE_TRANSPORT	0.00888058	0.290983	-0.63929	-1.76183	37	19	Cav3,Actn2,Kcnrg
5086	GOCC_VESICLE_COAT	0.00888433	0.290983	0.490976	1.62495	51	52	Slc18a3,Copz2,Btbd8,Enthd1,Copa,Dipk2a,Copg1,Ncald,Ap2m1,Sec23b,Cltb,Ap1s1,Copb2,Copg2,Klhl12,Epn1,Sec13,Ap1g2,Aftph,Ap2a1,Sec24a,Arcn1,Clint1,Tmed3,Ap2a2,Sec31a,Sar1b,Epn3,Sec23a,Epn2,Sar1a
7734	HP_DOWNTURNED_CORNERS_OF_MOUTH	0.00899512	0.292197	-0.380376	-1.50675	34	113	Zbtb20,Fat4,Dlk1,Gpc4,Pigw,Magel2,Hdac8,Gck,Ebf3,Pigv,Ntng2,Zswim6,Phf21a,Kmt2a,Kat6a,Srcap,Dhx37,Kif15,Kcnma1,Dchs1,Plod3
8256	HP_LYMPHOPROLIFERATIVE_DISORDER	0.00906824	0.292197	-0.72459	-1.76171	39	11	Zap70,Prkcd,Magt1,Il2rg,Lrba
6179	GOMF_HISTONE_METHYLTRANSFERASE_ACTIVITY	0.00907354	0.292197	-0.478343	-1.63437	37	48	Prdm16,Kmt2d,Smyd1,Prmt6,N6amt1,Kmt2a,Kmt2c,Prmt1,Setd2,Dot1l,Setd7,Prmt2,Kmt2b,Prdm9,Ash2l,Nsd1,Nsd2,Kmt5b,Kmt5a,Ash1l,Setd5,Setd1a,Nsd3,Kmt5c
1220	GOBP_REGULATION_OF_SKELETAL_MUSCLE_CONTRACTION	0.00910125	0.292197	-0.716524	-1.78047	39	12	Cav3,Kcnj2,Gstm7
1838	GOBP_INTERLEUKIN_2_PRODUCTION	0.00912063	0.292197	0.501398	1.6218	52	46	Lag3,Anxa1,Sash3,Prkcq,Cd86,Ptprc,Tnfaip3,Stat5b,Glmn,Homer3,Zfp36,Il1b,Havcr2,Laptm5,Runx1
6632	HP_ABNORMALITY_OF_THE_MIDFACE	0.00913396	0.292197	-0.271483	-1.27535	26	459	Gpr101,Zbtb20,Col11a1,Fat4,Dpyd,Dlk1,Rreb1,Chd7,Sema3e,Gpc4,Gpc3,Arhgef6,Kcnj2,Hdac8,Ednra,Agl,Col11a2,Prdm16,Pign,Ghr,Lrrc32,Ccbe1,Serpinh1,Fgfr1,Crlf1,Tfap2b,Txnl4a,Pigv,Blm,Kmt2d,Kdm6b,Upf3b,Sh3bp2,Kif22,Sema5a,Mn1,Ammecr1,Edn1,Arid1b,Kat6a,Col18a1,Loxl3,Mitf,Las1l,Dact1,Dhx37,Kmt2c,Pex12,Jag1,Hnrnpu,Ank1,Setd2,Twist1,Kif15,Agtr2,Cspp1,Pak3,Strada,Sall1,Dchs1,Nfix,Crebbp,Plod3,Fgfr2,Med12,Pkd2…
5359	GOCC_TIGHT_JUNCTION	0.00914634	0.292197	-0.385663	-1.5128	35	105	Bves,Cldn22,Eppk1,Pdcd6ip,Sipa1l3,Marveld3,Frmd4b,Marveld2,Amotl2,Gja1,Pard3,Lin7c,Pard6g,Patj,Strn,Amot,Cldn10,Cyth1,Frmd4a,Usp53,Ccnd1,Mpdz,Jam2,Nphp4,Cldn3,Cldn19,Ank3,Amotl1,Sapcd2,Clmp,Vasp,Rab13,Fzd5,Lsr,Magi3,Ubn1,Ash1l,Cldn15,Cldn23,Lin7a,Cdk4,Wnk3
6664	HP_ABNORMALITY_OF_PERIAURICULAR_REGION	0.00916068	0.292197	-0.430759	-1.60186	36	77	Chd7,Sema3e,Gpc4,Gpc3,Kcnj2,Ednra,Fgfr1,Txnl4a,Kmt2d,Sema5a,Edn1,Arid1b,Kat6a,Mitf,Dact1,Jag1,Hnrnpu,Ank1,Sall1,Fgfr2,B3glct,Gja5
396	GOBP_CARDIAC_ATRIUM_DEVELOPMENT	0.00917	0.292197	-0.572067	-1.71785	38	27	Prox1,Tgfb2,Sox4,Wnt11,Smo,Nog,Gja5,Wnt5a,Notch1,Notch2
2515	GOBP_EAR_DEVELOPMENT	0.00920661	0.292483	-0.339503	-1.42338	33	166	Prox1,Col11a1,Fat4,Chd7,Tgfb2,Gli3,Mycl,Fgf10,Triobp,Ush1g,Hpca,Sox2,Frem2,Slitrk6,Cebpa,Gabra5,Esrrb,Calb1,Myo6,Cxcl14,Sox9,Rdh10,Gata2,Atp8b1,Bcl2,Edn1,Nog,Dvl2,Sobp,Jag2,Sparc,Jag1,Trip11,Plppr4,Twist1,Ahi1,Dchs1,Foxi1,Fgfr2,Kcnk2,Sdc4,Wnt5a,Bmper,Notch1,Mpv17,Kcnq1
3513	GOBP_EPITHELIUM_DEVELOPMENT	0.00923483	0.292501	-0.245115	-1.20773	20	903	Cav3,Slc9a4,Dsp,Prox1,Lgals3,Agt,Nkx6-1,Klf4,Col15a1,Sostdc1,Fat4,Ppl,Rreb1,Chd7,Sema3e,Gpc4,Eppk1,Tgfb2,Cyp7b1,Jhy,Rarb,Gpc3,Gli3,Mycl,Fosl2,Grhl1,Sox4,Fgf10,Triobp,Apold1,Irx3,Stard13,Sipa1l3,Spint1,Deup1,Rbm15,Ednra,Irx1,Cxcr4,Mtss1,Ccno,Krt12,Frem2,Psmb9,Slitrk6,Wnt11,Ascl1,Marveld2,Cd109,Smo,Calb1,Fst,Gpr161,Dlg5,Crlf1,Gja1,Tfap2b,Ccdc88c,Fmn1,Bmp15,Met,Myo6,Cdkn1a,Onecut1,Krt18,Arhgef19,Cnn…
9081	HP_ABNORMALITY_OF_THE_WING_OF_THE_ILIUM	0.00935252	0.295344	-0.47478	-1.62641	38	49	Zbtb20,Dlk1,Gpc4,Gpc3,Ccbe1,Sox9,Evc,Fuz,Trip11,Crebbp
8594	HP_ABNORMALLY_FOLDED_HELIX	0.00942484	0.296097	-0.468958	-1.63042	38	53	Rreb1,Chd7,Sema3e,Pign,Ebf3,Ammecr1,Dact1,Twist1,Cspp1,Sall1,Nfix,Crebbp,Fgfr2,Med12,Pycr2,Cpt2
3064	GOBP_CATECHOLAMINE_SECRETION	0.00943234	0.296097	0.495226	1.6104	54	47	Syt6,Syt10,Htr2a,Syt15,Cartpt,Vip,Stx1a,Ghsr,Syt4,Chrna4,Syt12,Grk2,Chga,Kcnb1,Rab3a,Pink1,Syt2
5549	GOMF_DNA_BINDING_TRANSCRIPTION_FACTOR_ACTIVITY	0.00947459	0.296543	-0.246434	-1.20931	21	848	Prox1,Nkx6-1,Prdm5,Zbtb20,Klf4,Bhlhe22,Rxrg,Nrl,Gsx1,Nr3c2,St18,Rreb1,Foxo1,Nfatc2,Lhx9,Rarb,Gli3,Nr4a2,Mycl,Fosl2,Trps1,Grhl1,Sox4,Cebpd,Npas3,Emx2,Jun,Irx3,Zfp202,Rlf,Rorc,Ebf1,Bcl6b,Hic1,Irx1,Zfp712,Msc,Zbtb1,Sox2,Elf1,Cebpa,Ifi203,Zfp879,Ascl1,Zfhx3,Prdm16,Tcf7l2,Esrrb,Gabpa,Sim2,Zbtb12,Tead1,Zfp516,Hopx,Ebf3,Zfp563,Rfx4,Klf3,Foxn2,Zfp560,Tfap2b,Zfp280d,Nfil3,Zfp691,Nfatc3,Nr2f1,Bach2,Onecut1…
198	GOBP_GLANDULAR_EPITHELIAL_CELL_DIFFERENTIATION	0.00951701	0.296993	-0.505928	-1.6417	39	38	Prox1,Nkx6-1,Rarb,Ascl1,Smo,Rfx3,Bmp5,Pax6,Fgfr2,Spdef,Wnt5a,Notch1,Rarg,Pdpk1,Zbed6
1243	GOBP_INORGANIC_ANION_TRANSPORT	0.00957015	0.297773	0.385855	1.49623	58	136	Aqp6,Slc4a11,Gabrr2,Glra1,Racgap1,Slc12a8,Ano4,Slc11a1,Slc26a11,Glra2,Slc22a8,Tspo,Slc5a5,Ank,Gabrg2,Clic1,Nmur1,Gabrr1,Abcb1a,Clic3,Gabra3,Slc1a4,Slc37a2,Ano10,Ptafr,Clic5,Gabra1,Clcn1,Slc13a4,Slc39a8,Casr
6914	HP_ABNORMALITY_OF_RENIN_ANGIOTENSIN_SYSTEM	0.00964025	0.29814	-0.61646	-1.72046	40	20	Scnn1a,Nr3c2,Kcnj5,Cdkn1a,Cdkn1b
5807	GOMF_SULFURIC_ESTER_HYDROLASE_ACTIVITY	0.00965838	0.29814	0.728862	1.69747	53	11	Sulf1,Arsj,Sgsh
8313	HP_HYPOPLASIA_OF_DENTAL_ENAMEL	0.00966651	0.29814	-0.468399	-1.62848	39	53	Galnt3,Fgf10,Kcnj2,Gja1,Itgb4,Cyp2r1,Mplkip,Col7a1,Plec,Crebbp,Fgfr2,Lama3,Nf1
8920	HP_HIGH_MYOPIA	0.00981566	0.300436	-0.499218	-1.628	40	39	Prdm5,Col11a1,Myoc,Slitrk6,P4ha2,Zfp469,Arr3,Col18a1
898	GOBP_FATTY_ACID_CATABOLIC_PROCESS	0.00982615	0.300436	-0.402466	-1.55104	38	94	Acoxl,Lpin3,Slc27a2,Irs2,Plin5,Scp2,Acad10,Hsd17b10,Pecr,Abcd4,Eci1,Acadl,Twist1,Decr2,Adtrp,Echdc1,Amacr,Acaa2,Acaa1a,Hacl1,Mtor,Cpt2,Mmaa
9899	Cembrowski_HippoSeq_Granule	0.00982615	0.300436	-0.403332	-1.55438	38	94	Dsp,Lct,Dcn,Tmem171,Tnfaip8l3,Thsd7b,Mfap4,Dpf3,Sat1,Scn9a,Robo3,Zfp57,Fat1,Rnd2,Grp,Slc38a5,Plagl1,Htr1a,Tcerg1l,Igsf9,Pdzrn3,Gcnt2,Frmpd1,Abca8a
7456	HP_PLEURITIS	0.00989399	0.301638	0.679073	1.71616	55	15	Stat4,Prtn3,Il12a,Fcgr3,Tlr4,Dnase1,Fcgr2b,Erap1
1715	GOBP_LIPOPOLYSACCHARIDE_MEDIATED_SIGNALING_PATHWAY	0.00994684	0.302378	0.493208	1.60384	57	47	Trib1,Ccl12,Hck,Tgfb1,Tnf,Nfkbia,Tnfaip3,Tlr4,Ptafr,Trim12c,Il1b,Ticam1,Cx3cl1,Bmp6,Tlr2,Sigirr
489	GOBP_DNA_CATABOLIC_PROCESS	0.010052	0.303492	0.557916	1.66467	57	31	Dnase1l1,Isg20,Apaf1,Exog,Eri1,Eri3,Casp3,Dnase1,Fbh1,Mus81,Dffa
7652	HP_WADDLING_GAIT	0.010061	0.303492	0.409706	1.51489	60	98	Slc18a3,Lmod3,Dpm3,Myh2,Acta1,Tgfb1,Tmem43,Col13a1,Mypn,Ifih1,Col2a1,Slc6a17,Flnc,Itga7,Deaf1,Sgcg,Syt2,Map3k20,Trim32,Poc1a,Lmna,Spg7,Pomt1,Dym,Fkrp,Col9a3,Nefh,Vcp,Slc5a7,Dync1h1,Prepl,Alg2
7808	HP_EMBRYONAL_NEOPLASM	0.0100695	0.303492	-0.474095	-1.61036	41	47	Dlk1,Gpc4,Gpc3,Blm,Sox9,Rb1,Phf21a,Rest,Dhx37,Setd2,Pax6,Slc22a18,Bmper,Kcnq1,Dis3l2,Nsd1
6293	GOMF_NITRIC_OXIDE_SYNTHASE_BINDING	0.010181	0.305979	-0.737924	-1.74851	44	10	Cav3,Cd74,Dnm2
9847	Neuron_CorticoStriatal_Doyle_Cell_2008	0.0102311	0.306614	0.695143	1.69162	57	13	Egr4,C1qa,Cbr2,Fcgr2b,C1qb,Csf1r
5678	GOMF_HORMONE_ACTIVITY	0.0103219	0.307186	-0.445454	-1.60072	41	63	Kl,Ttr,Agt,Nts,Avp,Cort,Insl6,Nmb,Enho,Ghrl,Edn1,Inhbb,Pomc,Grp,Sst,Apln
1261	GOBP_AMINE_TRANSPORT	0.0103402	0.307186	0.423559	1.52801	61	84	Syt6,Ntsr1,Th,Trh,Syt10,Htr2a,Syt15,Cartpt,Ace2,Vip,Stx1a,Arg1,Cck,Ghsr,Slc38a3,Syt4,Chrna4,Syt12,Grk2,Chga,Kcnb1,Rab3a,Pink1,Syt2,Per2,Drd1
7862	HP_MESOMELIA	0.0103456	0.307186	-0.565063	-1.69681	43	27	Gli3,Trip11,Kif15,Wnt5a,Lbr,Donson,Rac1,Nxn,Gdf5,Ift80,Nek1,Flna
164	GOBP_NEGATIVE_REGULATION_OF_ENDOTHELIAL_CELL_PROLIFERATION	0.0103699	0.307186	0.527879	1.61606	59	35	Sulf1,Ccl12,Mef2c,Il12a,Tnf,Pparg,Dll4,Xdh,Apoh
1256	GOBP_L_AMINO_ACID_TRANSPORT	0.0103954	0.307186	0.474802	1.58865	60	55	Ntsr1,Slc1a5,Slc36a2,Ace2,Slc11a1,Slc7a5,Arg1,Slc7a7,Slc38a3,Slc47a1,Slc36a1,Slc38a2,Slc1a4,Ctns,Slc3a2,Slc25a22,Per2,Slc25a12,Slc66a1,Slc7a8,Slc25a13,Slc3a1,Slc43a1,Itgb1,Psen1,Arl6ip1,Slc43a2,Slc7a1
10495	Gemma_GSE117758_Cell-type_specific_transcriptional_profiling_of_glucocorticoid_receptor-dependent_changes_in_the_nucleus_accumbens_cell_type_neuron_Up	0.0104881	0.308317	-0.250892	-1.22371	25	762	Spink8,Lrrc10b,Car12,Fibcd1,Doc2b,Lpl,Klf4,Thsd7a,Rxrg,Gpr6,Phf21b,Rem2,Gng7,Necab2,Foxo1,Pipox,Ido1,Kntc1,Ryr1,Rarb,Avp,Sox4,Actn2,Spint1,Ankrd63,Mfap2,Ccno,Pdzd2,Sptb,Hpca,Syndig1l,Drd2,Asic4,Kdm7a,Pde10a,Fstl4,B3galt5,Cacna1h,Plppr1,Sgpp2,Slit3,Slc4a4,Col4a2,Crocc,Nup93,Ptpre,Lmo7,Clspn,Ppp3ca,Grik2,Rasgrf1,Dmkn,Alcam,Tle1,Tmem131l,Aunip,Insyn1,Fam78a,Zfp280d,Ccdc88c,Gpr12,Cenpp,Fignl1,AI59344…
5111	GOCC_GOLGI_ASSOCIATED_VESICLE_MEMBRANE	0.0104919	0.308317	0.490253	1.59924	60	48	Slc18a3,Cnga4,Copz2,Copa,Zdhhc13,Dipk2a,Copg1,Ncald,Tmem199,Cltb,Ap1s1,Copb2,Pi4ka,Copg2,Sppl3,Ap1g2,Aftph,Ap2a1,Cspg5
3136	GOBP_REGULATION_OF_CELL_ACTIVATION	0.0105563	0.309351	0.295996	1.3053	73	437	Cd1d1,Fancd2,Ccl12,Mef2c,Lmo4,Dpp4,Clnk,Nr1d1,Tox,Nfkbid,Lag3,Bmp4,Anxa1,Sash3,Ccn2,Tnfsf13b,Cd22,Ccr7,Itgb2,Tbc1d10c,Lgals9,Il12a,Tgfb1,Il12rb1,Prkcq,Rara,Tnfrsf13c,Cd86,Dlg1,Tyrobp,Tac1,Arg1,Fcer1g,Grn,Coro1a,Ptprc,Prdm1,Tec,Gal,Tnfaip3,Tnfrsf13b,C1qtnf1,Stat5b,H2-M3,Tlr9,Thy1,Pla2g2d,Cd200,Cd226,Ndfip1,Tlr4,Glmn,Casp3,Sox11,Vtcn1,Nlrp3,Ikzf3,Map3k8,Gper1,Il4ra,Ptafr,Rnf41,Sphk1,Gpr183,Fadd,Pik…
2203	GOBP_PEPTIDYL_THREONINE_DEPHOSPHORYLATION	0.0105866	0.30938	0.609276	1.69095	60	22	Dusp1,Dusp4,Dusp6,Dusp5,Ppm1g,Dusp9,Ppm1f,Dusp18,Ppp2ca,Dusp7,Ppm1a
1831	GOBP_INTERFERON_GAMMA_PRODUCTION	0.0107329	0.31279	0.431091	1.53274	63	77	Bcl3,Sash3,Ccr7,Lgals9,Il12a,Il12rb1,Slc11a1,Rara,Tnf,Slc7a5,Tlr9,Cd226,Tlr4,Fadd,Rasgrp1,Scrib,Il1b,Lgals7,Hras,Havcr2,Laptm5,Lta
8281	HP_MULTIPLE_PRENATAL_FRACTURES	0.0108099	0.313483	0.661438	1.69236	60	16	Col1a2,Klhl40,Lmod3,Acta1,P3h1
1441	GOBP_SUBPALLIUM_DEVELOPMENT	0.0108159	0.313483	-0.615643	-1.71818	45	20	Rarb,Gli3,Drd2,Ascl1,Zswim6,Bcl11b,Lrrk2,Mkks,Slc7a11
8180	HP_ORTHOSTATIC_HYPOTENSION_DUE_TO_AUTONOMIC_DYSFUNCTION	0.0108796	0.31402	-0.670112	-1.72477	46	14	Ttr,Lepr
10255	LEIN_CEREBELLUM_MARKERS	0.0108938	0.31402	-0.423947	-1.57653	43	77	Il16,Gdf10,Calb2,Arhgef37,Chd7,Kit,Pdp2,Rhod,Prex2,Lrch1,Gsap,Zfp521,Col18a1,H6pd,Nat8,Arhgap5,Amot,Etv4,Exph5,Dhrs3,Gpr63
131	GOBP_POSITIVE_REGULATION_OF_CYTOKINE_PRODUCTION	0.0109646	0.314925	0.309389	1.33079	73	332	Sulf1,Bcl3,Chia1,Clnk,Anxa1,Sash3,Rab7b,Egr1,Cyp1b1,Ccr7,Il17d,Il12a,Tgfb1,Il12rb1,Slc11a1,Serpine1,Smad3,Prkcq,Rara,Tnf,Cd86,C3ar1,Slc7a5,Tyrobp,Tlr1,Fcer1g,Apoa2,Ptprc,Stat5b,H2-M3,F2r,Tlr9,Ddx21,Tnfrsf8,Cd200,Cd226,Adcyap1,Brca1,Tlr4,Glmn,Nlrp3,Ly9,Sema7a,Ifih1,Il4ra,Rsad2,Mapk13,Ptafr,Sphk1,Fadd,Agpat2,Stat6,Nlrc4,Hk1,Stat1,Trim16,Nr4a3,Stat3,Selenok,Prkcz,Rasgrp1,Nodal,Scrib,C5ar1,Il1b,Csf1r…
9303	HP_PULMONARY_INTERSTITIAL_HIGH_RESOLUTION_COMPUTED_TOMOGRAPHY_ABNORMALITY	0.0110117	0.314925	-0.651587	-1.73238	47	16	Dsp,Csf2rb2,Sftpc
8335	HP_APLASIA_HYPOPLASIA_INVOLVING_BONES_OF_THE_FEET	0.0110145	0.314925	-0.305263	-1.3384	37	243	Col11a1,Fat4,Dlk1,Chd7,Gpc4,Magel2,Gpc3,Gli3,Trps1,Sox4,Kcnj2,Hdac8,Prdm16,Pign,Ghr,Ccbe1,Aloxe3,Fgfr1,Gja1,Pigv,Sox9,Kmt2a,Nog,Arid1b,Kat6a,Cenpe,Ntng1,Las1l,Dact1,Arhgap31,Trip11,Ttc21b,Twist1,Tanc2,Sall1,Dchs1,Huwe1,Il2rg,Fgfr2,Dclre1c,B3glct,Fmr1,Cul4b,Notch1
3888	GOBP_PROTEIN_LIPID_COMPLEX_SUBUNIT_ORGANIZATION	0.0110497	0.315081	-0.49353	-1.6175	45	40	Agt,Lpl,Lcat,Abca1,Agtr1a,Snx9,Bmp1
1651	GOBP_POSITIVE_REGULATION_OF_MICROTUBULE_POLYMERIZATION_OR_DEPOLYMERIZATION	0.0111006	0.315681	-0.547625	-1.68295	46	30	Cav3,Hspa1a,Met
2622	GOBP_T_HELPER_2_CELL_DIFFERENTIATION	0.011236	0.318673	0.70172	1.67168	62	12	Bcl3,Anxa1,Rara,Cd86,Nlrp3,Il4ra,Prkcz
2007	GOBP_TOLL_LIKE_RECEPTOR_4_SIGNALING_PATHWAY	0.0112769	0.318979	0.545144	1.63753	64	32	Nr1d1,Rab7b,Itgb2,Bpifb1,Nfkbia,Tnfaip3,Tlr4
6563	HP_NARROW_MOUTH	0.0113668	0.320237	-0.325044	-1.38315	40	187	Zbtb20,Col11a1,Fat4,Dlk1,Rreb1,Chd7,Sema3e,Ryr1,Ttn,Frem2,Col11a2,Prdm16,Pign,Ccbe1,Crlf1,Gja1,Txnl4a,Ccnd2,Hivep2,Mcm5,Ammecr1,Edn1,Otx2,Kat6a,Zbtb16,Ntng1,Col7a1,Twist1,Bcl11b,Tanc2,Nfia,Dchs1,Nfix,Crebbp,Huwe1,Fgfr2,Med12,Bmpr1a,Orc4,Dse,Speg,Dcps,Notch2,Syngap1
3263	GOBP_MEIOTIC_CELL_CYCLE	0.0113885	0.320237	0.346028	1.40941	72	195	Kash5,Fancd2,4930447C04Rik,Mei1,Dusp1,Cenps,Incenp,Catsperz,Ankrd31,Syce1l,Cntd1,Wnt4,Majin,Tex14,Ccnb2,Fzr1,Slx4,Ccne1,Tdrd1,Rad51ap1,Nppc,Fbxo5,Rad51,Cdc25b,Ing2,Ccne2,Rad54b,Piwil2,Psmc3ip,Rad50,Fbxo43,Mus81,Tubg2,Stk35,Kif18a,Gpr3,Tubgcp2,Calr,Tubg1,Sgo2a,Sycp3,Terb1,Aurkc,Prkacb,Spire2,Tex15,Hsf2bp
3024	GOBP_SKELETAL_SYSTEM_MORPHOGENESIS	0.0114123	0.320237	0.361845	1.44242	71	166	Mef2c,Six2,Scx,Bmp4,Satb2,Ccn2,Pappa2,Foxc2,Alx4,Mef2d,Spef2,Sfrp2,Dlx5,Smad3,Hyal1,Dlg1,Chad,Tcf15,Ripply2,Col13a1,Smad2,Anxa6,Mgp,Tbx4,Csrnp1,Neurog1,Nppc,Sox11,Wnt10b,Wdr19,Col2a1,Wwox,Alx3,Nodal,Zmpste24,Sfrp1,Ext2,Bmp7,Osr1,Nle1,Bmp6,Cer1,Bpnt2,Wnt9b,Ihh,Six4,Mdfi,Gnas
257	GOBP_HUMORAL_IMMUNE_RESPONSE_MEDIATED_BY_CIRCULATING_IMMUNOGLOBULIN	0.0114424	0.320237	0.557248	1.64853	65	30	Bcl3,C1qc,Tnf,Serping1,Ptprc,C1qa,Fcgr2b,C1qb,Lta,Cr2,Masp2,C8g
9963	ZHONG_PFC_C1_NEUROD1_POS_EXCITATORY_NEURON	0.0115512	0.322427	-0.572929	-1.68957	48	25	Hspa1a,Thsd7a,St18,Calb2,Hpca,Myo6,Ddit4,Epha7,Nxph4
840	GOBP_RHYTHMIC_BEHAVIOR	0.0117262	0.325913	0.519094	1.61636	67	38	Egr2,Ciart,Nr1d1,Th,Egr1,Naglu,Hcrtr2
234	GOBP_T_CELL_DIFFERENTIATION_INVOLVED_IN_IMMUNE_RESPONSE	0.0117888	0.325913	0.476226	1.57613	68	52	Bcl3,Nfkbid,Anxa1,Il12rb1,Rara,Cd86,Fcer1g,Nlrp3,Ly9,Sema4a,Il4ra,Gpr183,Stat3,Prkcz,Lef1,Il6ra,Relb,Rc3h2,Zfpm1
5793	GOMF_PROTEIN_TYROSINE_THREONINE_PHOSPHATASE_ACTIVITY	0.0118237	0.325913	0.740793	1.68122	65	10	Dusp1,Dusp4,Dusp6,Dusp5,Dusp9
9763	HP_LONG_FINGERS	0.011831	0.325913	-0.314368	-1.35748	41	212	Gpr101,Prdm5,Col11a1,Rreb1,Ryr1,Magel2,Tgfb2,Ttn,Hdac8,Pign,Mfap5,Zfp469,Ebf3,Crlf1,Gja1,Bmp15,Scn9a,Nr2f1,Pigv,Upf3b,Hivep2,Phf21a,Bmp1,Gata2,Kmt2a,Ammecr1,Las1l,Kmt2c,Twist1,Zeb2,Nfix,Huwe1,Fgfr2,Med12,Abl1,Pycr2,Dse,Cpt2,Slc39a13,Speg,Mymk,Vps13b,Ddx6,Ptrh2,Myh11,Gatad2b,Pmm2,Sh2b1,Nsd2,Xylt2,Spop,B3galt6,Chst14,Mylk,Maf,Efemp2,Bcorl1,Cyp26b1
1108	GOBP_REGULATION_OF_EXTRACELLULAR_MATRIX_DISASSEMBLY	0.0118375	0.325913	0.672533	1.69963	66	15	Meltf,Dpp4,Tgfb1,Fscn1
9912	FAN_EMBRYONIC_CTX_ASTROCYTE_2	0.0118828	0.325913	-0.359031	-1.44941	44	129	Gdpd2,Gask1b,Slitrk2,Sox2,Slc4a4,Abca1,Alcam,Gja1,Nr2f1,Fibin,Slc15a2,Cachd1,St8sia1,Gabrg1,Psd2,Ddit4,Kmt2c,Etnppl,Pttg1ip,Itpr2,Lama4,Aqp4,Prodh,Nfib,Nfia,Ednrb,Lix1,Plxdc2,Ntsr2,Slc7a11,2310022B05Rik,Plpp3,Tmem47,Ndrg2,Gpc5,Acsl6,Htra1,Id4,Sspn,Lifr,Pbxip1,Msmo1,Atp1b2,Asph,F3,Nr2f2
3392	GOBP_CARDIAC_CELL_DEVELOPMENT	0.0119163	0.325913	-0.443912	-1.58895	48	61	Cav3,Prox1,Bves,Akap13,Actn2,Ttn,Pdgfra,Edn1,Slc8a1,Jag1,Hnrnpu,Adra1a,Agtr2
9549	HP_FINGER_CLINODACTYLY	0.0119225	0.325913	-0.298437	-1.33154	39	283	Dsp,Col11a1,Dlk1,Chrna7,Chd7,Sema3e,Gpc4,Gpc3,Trps1,Fgf10,Kcnj2,Hdac8,Hic1,Prdm16,Pola1,Mctp2,Pign,Gja1,Tfap2b,Stag1,Blm,Kdm6b,Evc,Rb1,Phf21a,Kmt2a,Rev3l,Ammecr1,Nog,Arid1b,Cenpe,Srcap,Traip,Dact1,Jag1,Twist1,Pkdcc,Cplane1,Sall1,Fancl,Crebbp,Fgfr2,Plk4,Med12,Orc4,Abl1,B3glct,Gja5,Cul4b,Wnt5a
9990	HAY_BONE_MARROW_NEUTROPHIL	0.0120482	0.3285	0.302151	1.3163	82	373	Cd1d1,Asgr1,Prok2,Fos,Trib1,Cd163,Dusp1,Otud1,Cacna2d4,Anxa1,Tnfsf13b,Ms4a6d,Naip2,S100a8,Pygl,Plaur,Cd300lb,Emilin2,Tgfb1,Slc11a1,Rhou,Qpct,Cdc42ep3,Pirb,Fpr1,Tyrobp,Ncf4,Ctsz,Ptch2,S100a10,Mcemp1,Wls,Fxyd6,Grn,Prkcb,Tspo,Jdp2,Otulinl,Cd44,Lcp1,S100a4,Slc16a3,Tlr4,Chp1,Sh3bgrl3,Csf3r,Sema4a,Vim,Tmem176a,Eaf1,Ptafr,Tnnt1,Mpeg1,Pten,Adap1,S100a6,Midn,Lpgat1,Dysf,Coro1c,Zyx,Kcne3,Plxnd1,Anxa2,Capg,…
5740	GOMF_BETA_CATENIN_BINDING	0.012186	0.331105	-0.414978	-1.5476	48	79	Klf4,Foxo1,Gli3,Nr4a2,Trpc4,Amer3,Tcf7l2,Dlg5,Gja1,Kdm6b,Sox9,Tcf7l1,Ar,Dact1,Axin2,Vcl,Ptpru,Cd2ap,Sall1,Foxo3,Med12
9626	HP_MESOAXIAL_POLYDACTYLY	0.0122064	0.331105	-0.660807	-1.72894	52	15	Gli3,Tfap2b,Twist1,Cplane1,Lztfl1,Fgfr2,Mkks
6296	GOMF_ACTIN_FILAMENT_BINDING	0.0122449	0.331301	0.349526	1.41283	77	184	Myl4,Myh1,Tnnc1,Myh3,Myh2,Myh8,Myom3,Fhod3,Myh4,Tmod1,Myo1h,Coro1a,Fscn1,Coro2a,Shroom1,Cfl1,Lcp1,Anxa6,Myo19,Twf2,Klhl17,Vill,Myo1c,Fscn2,Ablim1,Nrap,Hcls1,Ctnna2,Coro1c,Cdk5r1,Samd14,Myo1f,Gas2l2,Capg,Ablim3
1736	GOBP_REGULATION_OF_NUCLEASE_ACTIVITY	0.0123027	0.332016	-0.63397	-1.72854	52	18	Hspa1a,Prkcd,Tcea1,Oas2,Neil1
5631	GOMF_TRANSMEMBRANE_RECEPTOR_PROTEIN_TYROSINE_KINASE_ACTIVITY	0.0124269	0.333844	-0.443496	-1.58056	50	60	Nrp2,Epha3,Kit,Erbb2,Ntrk3,Fgfr1,Met,Crim1,Epha6,Pdgfra,Ret,Alk,Efna4,Epha7,Nrp1,Egfr,Pdgfrl,Fgfr2
3032	GOBP_TISSUE_MORPHOGENESIS	0.0124555	0.333844	-0.261479	-1.24152	34	527	Cav3,Dsp,Prox1,Agt,Klf4,Sostdc1,Col11a1,Nrp2,Fat4,Rreb1,Chd7,Sema3e,Gpc4,Itga8,Tgfb2,Cyp7b1,Jhy,Gpc3,Gli3,Sox4,Fgf10,Irx3,Stard13,Ttn,Spint1,Rbm15,Ednra,Irx1,Cxcr4,Mtss1,Krt12,Frem2,Psmb9,Wnt11,Smo,Fst,Dlg5,Gja1,Fmn1,Met,Itgb4,Arhgef19,Kdm6b,Sox9,Kif26b,Col4a1,Rdh10,Znrf3,Prkx,Bcl2,Edn1,Nog,Ret,Lin7c,Smurf2,Mical2,Dvl2,Ar,Jag2,Bmp5,C2cd3,Dact1,Epha7,Rhoc,Fuz,Epb41l5,Jag1,Setd2,Twist1,Vcl,Syne4,Pc…
579	GOBP_FATTY_ACID_BETA_OXIDATION	0.0124908	0.333844	-0.428807	-1.56573	50	69	Acoxl,Slc27a2,Irs2,Plin5,Scp2,Acad10,Hsd17b10,Abcd4,Eci1,Acadl,Twist1,Decr2,Echdc1,Amacr,Acaa2,Acaa1a,Mtor,Cpt2
10492	Gemma_GSE30187_Expression_data_in_the_mouse_brain_following_the_glucocorticoid_receptor_overexpression_in_the_forebrain_(GRov)_during_different_periods_in_development_genotype_Overexpression_Nr3c1.mouse.nuclear.receptor.subfamily.3.group.C.member.1_Up	0.0124967	0.333844	-0.344861	-1.42021	46	145	Nrp2,Sowaha,Sox4,Nexmif,Fgfr1,Bach2,Pabpn1,Pcdh20,Pxylp1,Rapgef6,Wdfy1,Sema5a,Cdkn1b,Trpm3,Lpar4,Smc5,Lrrtm4,Tra2a,Dscaml1,Igsf3,Zfp217,Zbtb21,Prpf40a,Cflar,Ibtk,Slco3a1,Synm,Sltm,Xpr1,Xrn1,Lpcat1,Smc4,Grip1,Smchd1,Abl2,Asph,Rsf1,Paqr9,Slc4a7,Rps20,Btbd3,Txlna,Ddx4,Tceal9,Ube3a,Kidins220,Zfp263,Rnf215,Hnrnpa3
6405	GOMF_POSTSYNAPTIC_NEUROTRANSMITTER_RECEPTOR_ACTIVITY	0.0125331	0.333975	-0.460916	-1.59621	51	52	Drd5,Chrnb3,Chrna7,Chrna1,Grik4,Gabra2,Anxa9,Drd2,Gria1,Gabra5,Grik2
2554	GOBP_REGULATION_OF_SYSTEM_PROCESS	0.0126351	0.335847	0.288883	1.28408	89	475	Egr2,Myl4,Prok2,Dsc2,Tnnc1,Mybpc3,Cacna2d4,Adra1b,Tnni1,Ntsr1,Kcnk3,Kcna5,Grin1,Sema3a,Th,Ccn2,Glra1,Spx,Htr2a,Kcnj12,Adm,Tnnt2,Cartpt,Nptx1,Ace2,Ptger3,Vip,Retn,Cacng3,Trim63,Hspb6,Stx1a,Smad3,Trpc3,Cacna1g,Dlg1,Fgf12,Atp2b4,Tac1,Kcnj14,Fxyd7,Fxyd6,Cck,Slc8a2,Tafa4,Tacr3,Tshz3,Cacnb4,Unc13b,Ghsr,Sox10,Tmem38a,Gal,Fkbp1b,C1qtnf1,F2r,Kcnip1,Anxa6,Myl9,Itpr1,Crhr1,Ncmap,Neurog1,Cacnb1,Gpr35,Dlg4,Np…
5218	GOCC_DENDRITIC_SPINE_MEMBRANE	0.0127315	0.337383	-0.666648	-1.71586	54	14	Shisa6,Itga8,Gria1
10459	Gemma_GSE109315_Gene_expression_analysis_of_mouse_brain_regions_after_chronic_social_defeat_stress_(CSDS)_phenotype_susceptible.to.chronic.social.defeat.stress_Down	0.0127567	0.337383	-0.283037	-1.29169	40	348	Gprin3,Pcdh19,Lhx9,St6galnac5,N4bp2,Gabra2,Slitrk2,Itga4,Zdbf2,Mindy3,Tead1,Tmem170b,Gad2,Cep85l,Tcp11l1,Acvr2a,Dcc,Sytl5,Etv1,Parp8,Tmem74,Lxn,Dusp11,Rev3l,Ints6l,Zfp40,Ar,Ntng1,Slc8a1,Zfp612,Ppargc1a,Tmem255a,Rasa1,Neto1,Sh3bgrl,Trip11,Adra1a,Plagl1,Cpeb4,Galc,Eif2ak4,Klf12,Flrt3,Tenm2,Cd2ap,Cisd2,Cox20,Ak5,Kcnma1,Tbck,Pbrm1,Echdc1,Uvssa,Nova1,Ogfrl1,Bmpr1a,Fam120c,Ap3s1,Mier1,Tut4,Wdr44,Mterf3…
7667	HP_SUPERNUMERARY_NIPPLE	0.012848	0.338949	-0.499327	-1.62028	53	38	Gpc4,Pigw,Gpc3,Tfap2b,Pigv,Arhgap31,Cspp1,Zeb2
7998	HP_URINARY_GLYCOSAMINOGLYCAN_EXCRETION	0.0128975	0.339337	0.66582	1.68266	72	15	Naglu,Sgsh,Hyal1,Glb1,Col2a1
196	GOBP_COLUMNAR_CUBOIDAL_EPITHELIAL_CELL_DIFFERENTIATION	0.0129268	0.339337	-0.440111	-1.57867	52	62	Prox1,Nkx6-1,Rarb,Sox4,Wnt11,Ascl1,Smo,Cdkn1a,Rfx3,Bmp5,Cebpb,Ptk6,Pax6,Fgfr2,Spdef,Abl1,Wnt5a,Notch1,Rarg,Pdpk1,Zbed6,Neurod1,Yap1,Npy
7842	HP_ABNORMALITY_OF_THE_CALF	0.012987	0.340073	-0.312965	-1.3489	45	210	Slco2a1,Zbtb20,Col11a1,Dlk1,Pcdh19,Chd7,Sema3e,Magel2,Gli3,Trps1,Gan,Sgms2,Mctp2,Plod2,Serpinh1,Scn9a,Met,Sox9,Cyp2r1,Kif22,Zswim6,Evc,Rb1,Ccn6,Kat6a,Zbtb16,Loxl3
1117	GOBP_POSITIVE_REGULATION_OF_MACROPHAGE_DERIVED_FOAM_CELL_DIFFERENTIATION	0.0130764	0.341228	-0.64636	-1.71849	56	16	Agt,Lpl,Agtr1a,Prkch
3412	GOBP_STEROL_HOMEOSTASIS	0.0131323	0.341228	-0.440906	-1.57819	53	61	Cav3,Lpl,Cyp7b1,Ehd1,Lcat,Abca1,Disp3,Hdac9,Acsm3
977	GOBP_RESPONSE_TO_LIGHT_STIMULUS	0.0131898	0.341228	0.325048	1.36438	86	257	Dct,Fos,Rpe65,Dtl,Bcl3,Dusp1,Bhlhe40,Cacna2d4,Atoh7,Per1,Opn3,Grin1,Th,Rgs9bp,Il12a,Pbk,Trpc3,Hyal1,Cck,Rhbdd1,Fbxl21,Guca1a,Casp3,Tyr,Nmt1,Agrp,Ppp1r1b,Mapk13,Ctns,Sag,Scara3,Ric8a,Polk,Asns,Mapk10,Gnb1,Pcna,Crip1,Sdf4,Usp2,Mapk8,Best1,Per2,Drd1,Aqp1,Trim32,Ptprk,Smpd1,Crb1,Gpx1,Pde6b,Gnat1,Gna11,Cry2,Ercc2,Akt2,Polg,Metap1,Msh2,Cdk5,Ercc3,Hrh1,Tafa2,Ccar2,Ruvbl2,Asic2,Kras,Chek1,Fntb
404	GOBP_PHYSIOLOGICAL_CARDIAC_MUSCLE_HYPERTROPHY	0.0132075	0.341228	-0.593449	-1.6951	55	22	Cav3,Akap13,Edn1,Adra1a,Agtr2
8370	HP_APLASIA_HYPOPLASIA_OF_THE_SCAPULAE	0.0132075	0.341228	-0.592711	-1.69299	55	22	Col11a1,Dlk1,Col11a2,Fgfr1,Sox9,Trip11,Slc35d1
6663	HP_CUPPED_EAR	0.0132371	0.341228	-0.461797	-1.58762	54	50	Chd7,Sema3e,Pigw,Fgf10,Ednra,Pign,Pigv,Dact1,Twist1,Zeb2,Huwe1,Fgfr2,Med12,Brwd3,Kctd1
3808	GOBP_CELLULAR_RESPONSE_TO_ZINC_ION	0.0132569	0.341228	0.735163	1.66844	73	10	Kcnk3,Glra1,Glra2,Tspo
8790	HP_HYPERPITUITARISM	0.0133696	0.342743	-0.417499	-1.55255	53	77	Gpr101,Slco2a1,Prlr,Pola1,Smo,Bmp15,Cdkn1a,Sox9,Gdf9,Cdkn1b,Ar,Mcm8,Dhx37
9030	HP_NASAL_REGURGITATION	0.0134144	0.342743	0.713129	1.66083	74	11	Grhl3,Slc18a3,Col13a1,Syt2,Slc5a7
3712	GOBP_NEGATIVE_REGULATION_OF_ERK1_AND_ERK2_CASCADE	0.0134674	0.342743	0.457827	1.54908	78	58	Dusp1,Dusp4,Dusp6,Tbc1d10c,Dlg1,Arrb1,Spry4,Ptprc,Spry2,Cnksr3,Tlr4,Dusp9,Nlrp6,Gper1,Pten,Ranbp9,Camk2n1,Rapgef1
10285	JOHNSTONE_PARVB_TARGETS_2_DN	0.0134731	0.342743	-0.290849	-1.30919	44	302	Hspa1a,Popdc3,Dpyd,Rreb1,Nectin3,Ctbp2,Cpne8,Slc5a3,Dock4,Angpt1,Lepr,Shisa2,Dock9,Ppp3ca,Alcam,Sfpq,Magt1,Stag1,Slc25a40,Dera,Rbms3,Frmd6,Dach1,Ptar1,Nadk2,Lin7c,Smurf2,Efna5,Hdac1,Atp2c1,Dsel,Bloc1s5,Fign,Axin2,Prkca,Nfya,Ahrr,Snrnp48,Nol7,Oard1,Trerf1,Gcnt2,Parva,Zkscan8,Cryz,Kif13a,Limch1,Hs3st3b1,Crem,Srsf10,Lrp6,Plekha5,Plpp3,Fubp1,Rassf8,Map2,Ddah2,Mmut,Gtf2a1,Xrn1,Fxr1,Zmym1,Enpp4,Ppwd1,U…
1217	GOBP_REGULATION_OF_MUSCLE_HYPERTROPHY	0.0134777	0.342743	-0.459704	-1.58042	55	50	Cav3,Agt,Foxo1,Ppp3ca,Lmcd1,Pde9a,Edn1,Prkca,Adra1a,P2rx4,Cdk9,Notch1,Mtor
1710	GOBP_POSITIVE_REGULATION_OF_NERVOUS_SYSTEM_PROCESS	0.0135229	0.343066	0.552333	1.63399	77	30	Egr2,Ntsr1,Cartpt,Cck,Unc13b,Sox10,Ncmap,Ptafr,Rims2,Slc25a12,Dicer1,Nlgn2,Itgax,Myrf
10252	LEIN_MIDBRAIN_MARKERS	0.0135668	0.343358	-0.416869	-1.54658	54	76	Agt,P2rx5,Col15a1,Gfra1,Dlk1,Slc17a6,Zfhx3,Tcf7l2,Pcolce2,Ebf3,Cachd1,Carmil3,Traip
6098	GOMF_NEUROTRANSMITTER_RECEPTOR_ACTIVITY	0.0136782	0.344423	-0.411291	-1.53385	54	79	Drd5,Chrnb3,Chrna7,Chrna1,Htr3a,Grik4,Gabra2,Anxa9,Htr1b,Grin2a,Htr4,Drd2,Gria1,Gabra5,Grik2,Grin2c,Grin2d,Gabrg1,Htr7,Grm1,Htr1a
10571	GeneWeaver_Ponder_2008_GS137384_Gene expressions in hippocampus of rapid selection response for contextual fear conditioning in a cross between C57BL/6J and A/J_Top25_Effect	0.0138456	0.344423	0.586753	1.66115	79	24	Mef2c,Arsj,Pcp4l1,Rnf41,Bcat1,Ccdc91,Ppip5k1
2278	GOBP_POSITIVE_REGULATION_OF_LOCOMOTION	0.0138654	0.344423	-0.264718	-1.24426	40	462	Prox1,Lgals3,Agt,Bves,Il16,Adamts1,Hspb1,Il1r1,Nrp2,Tnfrsf18,Thbs4,Myoc,Rreb1,Sema3e,Tgfb2,Kit,Fgf10,Tacr2,Mgat5,Dock4,Cxcr4,Angpt1,Cd74,Itga4,Wnt11,Irs2,Ppp3ca,Ntrk3,Fam83h,Ccbe1,Smo,Rhod,Fgfr1,Prkd1,Met,Ntf3,Onecut1,Ano6,Tacr1,Cxcl14,Sox9,Elp6,Grb7,Hdac9,Sema5a,Gpld1,Gata2,Pdgfra,Cxcl12,Bcl2,Edn1,Ret,Smurf2,Zc3h12a,Cd274,Hdac7,Slc8a1,Sash1,Rhoc,Sparc,Epb41l5,Dock1,Prkca,Twist1,Onecut2,Nrp1,Rps6…
10105	Blaveri_2010_FlindersSensitiveLine_Downregulated_HC	0.013879	0.344423	-0.260299	-1.23592	38	527	Hsd11b1,Golm1,Gng7,Thsd7b,Akap13,Gadd45b,Gldc,Spint1,Rbm3,Vgll4,Lgi4,Fstl4,Col11a2,Col19a1,P4ha2,Cyp2j9,Abca1,Lmcd1,Hopx,Fam193b,Ccnl2,Prex2,Dio2,Myo6,Setd1b,Ano6,Lrch1,Cxcl14,Zbtb40,Necap2,Robo3,Slc15a2,Btg2,Plxnb1,Luc7l2,Plat,Mmd2,Hapln1,Mbd6,P3h3,Grin2c,Gpld1,Nadk2,Myo9b,Dgkq,Sfi1,Bmp2k,Ptprz1,Fat1,Ints6l,Nr2c1,Inpp5f,Gigyf1,Nqo1,Ddit4,Zfp612,Axin2,Chka,Lime1,Sh3bgrl,Rlbp1,Srsf11,Dock1,Patj,Ap…
3527	GOBP_SKELETAL_MUSCLE_ORGAN_DEVELOPMENT	0.0138934	0.344423	0.383287	1.47598	85	128	Vgll2,Egr2,Fos,Mef2c,Scx,Klhl40,Lmod3,Egr1,Mef2d,Maff,Acta1,Tll2,Cntfr,Tgfb1,Sox8,Disp1,Asb2,Nr1d2,Bin3,Myl6b,Lemd2,Sox11,Hivep3,Wnt10b,Nupr1
6176	GOMF_CARGO_RECEPTOR_ACTIVITY	0.0138936	0.344423	0.453508	1.55308	81	62	Asgr1,Cd163,Ackr2,Prss12,Itgb2,Lgals3bp,Ackr3,Loxl2,Ssc4d,Tmprss5,Cxcl16,Scara3,Cubn
4526	GOBP_MEIOTIC_CELL_CYCLE_PROCESS	0.013949	0.344423	0.367522	1.44264	86	148	Kash5,Fancd2,4930447C04Rik,Mei1,Cenps,Incenp,Catsperz,Ankrd31,Syce1l,Cntd1,Wnt4,Majin,Tex14,Ccnb2,Fzr1,Slx4,Ccne1,Rad51ap1,Fbxo5,Rad51,Cdc25b,Ing2,Ccne2,Rad54b,Piwil2,Psmc3ip,Rad50,Fbxo43,Mus81,Tubg2,Kif18a,Gpr3,Calr,Tubg1,Sgo2a,Sycp3,Terb1,Spire2,Tex15,Hsf2bp
2560	GOBP_REGULATION_OF_ANION_TRANSPORT	0.0139522	0.344423	0.271382	1.24029	103	705	Syt6,Plk3,Derl3,Dpp4,Nr1d1,Chp2,Arc,Bmp4,Ntsr1,Anxa1,Opn3,Kcna5,Trh,Syt10,Arpp19,Htr2a,Syt15,Bmp8a,Vamp2,S100a8,Itgb2,Cartpt,Atp8a1,Ace2,Rapgef4,Vip,Il12a,Retn,Sh3tc2,Tgfb1,Stx1a,Camk1,Rhou,Smad3,Cdh1,Tnf,Gsg1l,Disp1,Tac1,Wls,Bcas3,Rnasel,Nfkbia,Arg1,Cck,Apoa2,Prkcb,Ldlrap1,Tspo,Unc13b,Pparg,Ghsr,Ucp2,Slc38a3,Gal,Rangap1,Fkbp1b,C1qtnf1,F2r,Lcp1,Cd200,Llgl2,Itpr1,Ndfip1,Adcyap1,Azin2,Crhr1,Tlr4,Nu…
5880	GOMF_CATION_CATION_ANTIPORTER_ACTIVITY	0.0139678	0.344423	-0.572129	-1.66776	58	24	Slc9a4,Slc24a5,Slc24a3,Slc22a4,Slc8a1,Slc9a2
9062	HP_CENTRAL_ADRENAL_INSUFFICIENCY	0.013994	0.344423	-0.642459	-1.70811	60	16	Pcsk1,Magel2,Gli3,Pomc,Tbck
351	GOBP_DESMOSOME_ORGANIZATION	0.0140271	0.344423	-0.729845	-1.72937	61	10	Dsp,Grhl1
5011	GOCC_ACETYLCHOLINE_GATED_CHANNEL_COMPLEX	0.014078	0.344423	-0.676991	-1.71328	60	13	Chrnb3,Chrna7,Chrna1
3533	GOBP_EPITHELIAL_TUBE_MORPHOGENESIS	0.0140845	0.344423	-0.29833	-1.32286	47	266	Cav3,Prox1,Agt,Sostdc1,Fat4,Sema3e,Tgfb2,Gpc3,Gli3,Sox4,Fgf10,Irx3,Stard13,Spint1,Rbm15,Ednra,Irx1,Cxcr4,Mtss1,Wnt11,Smo,Dlg5,Fmn1,Met,Sox9,Kif26b,Col4a1,Rdh10,Prkx,Bcl2,Edn1,Nog,Ret,Mical2,Dvl2,Ar,Bmp5,C2cd3,Epha7,Fuz,Setd2,Twist1,Nrp1,Sox18,Ahi1,Trim71,Agtr2,Tbx6,Sall1,Dchs1,Mdk,Spint2,Fgfr2,Mkks,Bbs7,Med12,Sdc4,Pkd2,Abl1,Tead2,Lrp6,Folr1,Wnt5a,Notch1,Npnt,Rarg
9807	HP_METABOLIC_ALKALOSIS	0.0141069	0.344423	-0.69748	-1.73315	61	12	Scnn1a,Kcnj5
3106	GOBP_ION_HOMEOSTASIS	0.0141159	0.344423	-0.253045	-1.21768	37	626	Cav3,Slc9a4,Kl,Car12,Scnn1a,Agt,P2rx5,Drd5,Slc24a5,Dcn,Gpr6,Myoc,Calb2,Npy2r,Chrna7,Chd7,Cybrd1,Ryr1,Avp,Slc26a4,Kcnj2,Trpc4,Mcub,Slc24a3,S100a9,Htr1b,Ednra,Cxcr4,Grin2a,Drd2,Gria1,Nmb,Tmtc2,Slc4a4,Plce1,Grik2,Agtr1a,Calb1,Gpr157,Gja1,Tfap2b,Il1a,Cd38,Gpr12,Tacr1,Ubash3b,Hjv,Ap3b1,Grin2c,Tmc8,Gata2,Slc30a10,Pdgfra,Cxcl12,Ghrl,Grin2d,Bcl2,Disc1,Edn1,Gstm7,Ccrl2,Scn3b,Lpar4,Atp2c1,Trdn,Nos1,Slc8a1,…
10533	Gemma_GSE61301_Gene_expression_of_7_day_combinatorial_yohimbine_and_imipramine_treated_rat_hippocampi_treatment_yohimbine_imipramine_Up	0.0141299	0.344423	0.709604	1.65262	78	11	Adm,Scgn,Brinp2,Rasl11b,Lypla2,Ppp1r13b
8305	HP_ABNORMALITY_OF_HAND_JOINT_MOBILITY	0.0142634	0.346097	0.569115	1.64609	81	27	Col6a1,Col1a2,Kcnh1,Col12a1,Col3a1,Col5a1,P4htm,Hras,Vcp
8637	HP_DISTAL_LOWER_LIMB_MUSCLE_WEAKNESS	0.0142833	0.346097	0.487321	1.57626	82	46	Hspb3,Slc18a3,Tcap,Hspb8,Pmp22,Gne,Col13a1,Flnc,Hk1,Dysf,Extl3,Syt2,Bscl2,Lmna,Slc5a7,Reep1,Mapt,Mfn2,Sord
3934	GOBP_MONOCARBOXYLIC_ACID_CATABOLIC_PROCESS	0.0142967	0.346097	-0.369327	-1.45809	55	110	Acoxl,Lpin3,Slc27a2,Irs2,Pon3,Plin5,Scp2,Acad10,Hsd17b10,Idnk,Pecr,Abcd4,Eci1,Acadl,Ldhd,Twist1,Cyp4f14,Decr2,Adtrp,Echdc1,Amacr,Acaa2,Acaa1a,Hacl1,Mtor,Cpt2,Mmaa
1561	GOBP_OSTEOCLAST_DIFFERENTIATION	0.0143605	0.34685	0.439173	1.53141	84	69	Fos,Ccn4,Cartpt,Tnf,Pirb,Tyrobp,Epha2,Junb,Mafb,Tlr4,Efna2,Gpr183,Lrrk1,Anxa2,Prxl2a,Sfrp1,Csf1r,Fbxw7,Tcta,Tfe3,Snx10,Gnas,Fstl3,Csf1
1050	GOBP_RESPONSE_TO_ACIDIC_PH	0.0145029	0.348948	0.617203	1.65538	82	19	Lgmn,Asic3,Ctss,Slc38a3,Chp1,Asic1,Rab11b,Rab11fip5
7361	HP_METABOLIC_ACIDOSIS	0.0145191	0.348948	-0.363775	-1.44737	55	117	Lct,Scnn1a,Nr3c2,Ryr1,Fbp1,Slc4a4,Kcnj5,Invs,Mccc2,Nadk2,Hsd17b10,Mto1,Gss,Jag1,Ndufa2,Mccc1,Ndufs7,Cpt2,Mmaa,Notch2,Myo5b,Mmut,Ndufa6,Sco1,Mcee,Pet100,Cox6b1,Aldh6a1,Aldob,Ndufb8
4064	GOBP_POSITIVE_REGULATION_OF_PEPTIDE_HORMONE_SECRETION	0.0145464	0.348948	-0.415217	-1.53567	58	75	Doc2b,Nkx6-1,Sox4,Drd2,Tcf7l2,Gck,Irs2,Gja1,Cd38,Gpld1,Ghrl,Grp,Tardbp,Apln,Egfr,C2cd2l,Rab8b,Itsn1,Stx4a,Prkce,Mcu,Gpr68,Rac1
10498	Gemma_GSE117758_Cell-type_specific_transcriptional_profiling_of_glucocorticoid_receptor-dependent_changes_in_the_nucleus_accumbens_treatment_dexamethasone_Down	0.0147059	0.351878	-0.513347	-1.639	61	35	Ddit4l,Phf21b,Fzd10,Lhfpl2,Padi2,Gli3,Arhgef19,Slc30a10,Fnbp1,Nrp1,Zfp467,Dbx2,Sox21
10055	DESCARTES_FETAL_CEREBELLUM_VASCULAR_ENDOTHELIAL_CELLS	0.0147351	0.351878	0.288838	1.27972	103	464	Meltf,Foxd1,Bhlhe40,Lmod3,Anxa1,Apcdd1,Ramp2,Ccn2,Bgn,Proser2,Dusp6,Tmem125,Ccdc3,Foxc2,C130074G19Rik,Prss12,Stard8,F2rl3,Srpx2,Adm,Osmr,Alx4,Kank4,Igfbp7,Tmem37,Wfs1,Acta2,Vip,Sh3tc2,Tgfb1i1,Serpine1,Jph2,Qpct,Slc7a5,Vwf,Afap1l1,Sema3g,S100a10,Kif26a,Epha2,Pcolce,Gpr146,Igfbp4,Depp1,Ocel1,Samm50,Col3a1,Tcf15,Cnn2,Gadd45a,Degs2,Dll4,Fam43a,Xpnpep2,Slc38a3,Slc6a12,Shroom1,C1qtnf1,Tmem204,Myl9,Tdrd…
3908	GOBP_KIDNEY_MESENCHYME_DEVELOPMENT	0.0147783	0.352117	0.638592	1.66153	83	17	Six2,Foxd1,Bmp4,Wnt4,Stat1,Bmp7,Osr1,Six4
3505	GOBP_VENTRICULAR_SEPTUM_MORPHOGENESIS	0.0149254	0.354821	-0.516876	-1.64047	62	34	Prox1,Tgfb2,Sox4,Rbm15,Wnt11,Slit3,Nog,Fgfr2,Wnt5a,Notch1
7261	HP_CARDIAC_ARREST	0.0149898	0.355555	-0.379728	-1.47917	58	100	Cav3,Dsp,Scnn1a,Actn2,Kcnj2,Sftpc,Kcnj5,Crlf1,Dpp6,Scn3b,Trdn
10108	DiazMoran_2013_NIHHighAnxietyRats_Upregulated_HC	0.0150796	0.356885	0.450191	1.54172	88	62	Otop2,Galr3,Rspo1,Col6a1,Kcnf1,Lmod3,Plaur,Rrp1b,Lamc2,Ly6g6e,Tub,Tmco5,Tgfbi,Ccdc42,Gli1,Alx3,Drp2,Serpind1,Pdgfb,Pmf1
7184	HP_LARGE_FOR_GESTATIONAL_AGE	0.0151443	0.357536	-0.51859	-1.63243	63	33	Dlk1,Ryr1,Gli3,Gck,Pign,Rnf135,Dnm2,Kmt2c,Ednrb,Mtor,Dis3l2,Klf11,Ank3,Neurod1
9913	FAN_EMBRYONIC_CTX_NSC_1	0.0151943	0.357536	0.658322	1.66371	85	15	Fos,Mef2c,Dusp6,Ccdc80,Vim
3060	GOBP_CHEMICAL_HOMEOSTASIS	0.0152262	0.357536	-0.239062	-1.17932	33	929	Cav3,Slc9a4,Kl,Car12,Acoxl,Scnn1a,Agt,P2rx5,Drd5,Slc24a5,Zbtb20,Dcn,Lpl,Gpr6,Myoc,Calb2,Npy2r,Chrna7,Chd7,Foxo1,Cybrd1,Ryr1,Cyp7b1,Avp,Grhl1,Sox4,Slc26a4,Kcnj2,Trpc4,Mcub,Homer2,Slc24a3,S100a9,Htr1b,Ednra,Cxcr4,Grin2a,Lepr,Ehd1,Drd2,Gria1,Nmb,Tmtc2,Cebpa,Slc4a4,Tcf7l2,Plce1,Lcat,Gck,Irs2,Ppp3ca,Grik2,Slc2a4,Abca1,Agtr1a,Aloxe3,Calb1,Ppp1r3g,Gpr157,Gja1,Tfap2b,Il1a,Met,Cd38,Gpr12,Tacr1,Ubash3b,Dis…
5522	GOMF_RNA_POLYMERASE_II_ACTIVATING_TRANSCRIPTION_FACTOR_BINDING	0.0152423	0.357536	0.50012	1.57477	88	40	Egr2,Fos,Bhlhe40,Smad3,Sin3a
1960	GOBP_MULTICELLULAR_ORGANISMAL_RESPONSE_TO_STRESS	0.0153659	0.358489	-0.43345	-1.55477	62	62	Thbs4,Npy2r,Ido1,Nr4a2,Asic4,Gabra5,Ppp3ca,Grik2,Gja1,Scn9a,Tacr1,Npas2,Reln,Bcl2,Ret,Nos1,Pirt,Rps6kb1,P2rx4,Htr1a,Nr2e1,Ednrb
3240	GOBP_REGULATION_OF_LYMPHOCYTE_ACTIVATION	0.0153755	0.358489	0.304206	1.31224	103	341	Cd1d1,Fancd2,Ccl12,Mef2c,Dpp4,Clnk,Tox,Nfkbid,Lag3,Bmp4,Anxa1,Sash3,Tnfsf13b,Cd22,Ccr7,Tbc1d10c,Lgals9,Il12a,Tgfb1,Il12rb1,Prkcq,Rara,Tnfrsf13c,Cd86,Dlg1,Tyrobp,Tac1,Arg1,Coro1a,Ptprc,Prdm1,Gal,Tnfaip3,Tnfrsf13b,Stat5b,H2-M3,Tlr9,Thy1,Pla2g2d,Ndfip1,Tlr4,Glmn,Casp3,Sox11,Vtcn1,Nlrp3,Ikzf3,Map3k8,Il4ra,Rnf41,Gpr183,Fadd,Pik3r6,Selenok,Prkcz,Fcgr2b,Socs1,Exosc3,Sos1,Ceacam2,Scrib,Sfrp1,Il1b,Lgals7,…
1149	GOBP_POSITIVE_REGULATION_OF_MYOTUBE_DIFFERENTIATION	0.0153846	0.358489	-0.725288	-1.71857	67	10	Cav3,Smyd1,Mamstr,Mtor,Maml1
5769	GOMF_METALLOENDOPEPTIDASE_INHIBITOR_ACTIVITY	0.0155093	0.360075	-0.66	-1.69875	66	14	Rarres1,Timp4,Timp1,Lxn,Spock3
10510	Gemma_GSE72343_Circuit-wide_transcriptional_profiling_reveals_region_specific_gene_co-expression_networks_regulating_depression_susceptibility_phenotype_resilient_Up	0.0155548	0.360075	0.516783	1.58209	89	35	Alas2,Bcl3,Lcn2,Ctla2a,S100a8,Plin4,Pla1a,Vwf,Nfkbia,Depp1,Xdh,Sult1a1,Mfsd2a
10511	Gemma_GSE72343_Circuit-wide_transcriptional_profiling_reveals_region_specific_gene_co-expression_networks_regulating_depression_susceptibility_phenotype_susceptible_Up	0.0155548	0.360075	0.516783	1.58209	89	35	Alas2,Bcl3,Lcn2,Ctla2a,S100a8,Plin4,Pla1a,Vwf,Nfkbia,Depp1,Xdh,Sult1a1,Mfsd2a
6236	GOMF_PROTEIN_FOLDING_CHAPERONE	0.0156688	0.360269	-0.540257	-1.65198	66	29	Hspa1a,Hspb1,Dnajb1,Cd74
582	GOBP_TRIGLYCERIDE_METABOLIC_PROCESS	0.0156747	0.360269	-0.410753	-1.51934	63	74	Cav3,Lpl,Fabp7,Lpin3,Thrsp,Plin5,Gpat2,Slc22a4,Gpld1,Pnpla3
5039	GOCC_ACTIN_CYTOSKELETON	0.0156784	0.360269	0.290475	1.2807	109	432	Myl4,Myh1,Tnnc1,Myh3,Arsj,D7Ertd443e,Klhl14,Lmod3,Myh2,Ackr2,Tnni1,Arc,Myh8,Anxa1,Tnnt2,Fhod3,Myh4,Hck,Acta2,Cobl,Acta1,Lpxn,Stx1a,Actl9,Mobp,Rhou,Rara,Cdh1,Tmod1,Cdc42ep3,Afap1l1,Lancl2,Myo1h,Cnn2,Coro1a,Prkcb,Fscn1,Shroom1,Spry2,Cfl1,Bin3,Lcp1,Myl9,Llgl2,Myl1,Ttc17,Myl6b,Baiap2,Myo19,Twf2,Klhl17,Vill,Myo1c,Fscn2,Lsp1,Ablim1,Ror1,Myl12b,Arhgap32,Pdxp,Clic5,Tnnt1,Hcls1,Synpo2l,Ctnna2,Coro1c,Samd1…
6033	GOMF_SUMO_TRANSFERASE_ACTIVITY	0.0156994	0.360269	0.681033	1.65728	88	13	Egr2,Topors
10519	Gemma_GSE85136_Sex_Differences_in_Nucleus_Accumbens_Transcriptome_Profiles_Associated_with_Susceptibility_versus_Resilience_to_Subchronic_Variable_Stress_genotype_Dnmt3a.mouse.DNA.methyltransferase.3A_Homozygous.negative_Up	0.0157775	0.360771	0.270268	1.23662	117	715	Egr2,Cpa6,Xkr7,4930447C04Rik,D7Ertd443e,Ttc9b,Rprm,Kcnf1,Hspb8,Lcn2,Egr4,Lag3,Rgs6,Deptor,Adgre1,Egr1,Dusp4,Socs3,Cyren,Ms4a6d,Cdhr1,Naglu,Serpina3n,Fosb,Tmem37,Cxcr3,Fam43b,Arhgap9,Aspg,Cdr2,Emilin2,Lypd6b,Lpxn,Bco2,Cntfr,Samd9l,Lgals3bp,Slc11a1,Ly6e,Hyal1,Pirb,Copz2,Cyp2s1,Bloc1s4,Inka2,Syngr3,Spry4,Junb,Serping1,Slc8a2,Baalc,Tex14,Dkk3,Ptprc,C1qa,Gadd45a,Fam43a,Slc5a5,Hpn,Slamf9,Cdk5r2,Pglyrp1…
9998	HU_FETAL_RETINA_BLOOD	0.0157895	0.360771	0.333176	1.36795	101	210	Dct,Myl4,Alas2,Col1a2,Gypc,Anxa1,Bgn,Pmel,Tcf19,Slc1a5,Tmod1,Stradb,Pcolce,Col3a1,Cdkn3,Ucp2,Ctse,Ndc80,Xk,S100a4,Blvrb,Troap,Rap1gap,Dcxr,Cdc42ep1,Npl,Rhog,S100a6,Ctsb,Hk1,Ubac1,Mpp1,Slc39a8,Cpox,Rnase1,Plxnd1,Ttll12,Optn,Prxl2a,Tma7,Trak2,Slc2a1,Fis1,Smim1,Tubg1,Stom,Dhfr,Klf1,Ppp1r15a,Tmem141,Melk,Dcaf12
1090	GOBP_REGULATION_OF_EPITHELIAL_CELL_MIGRATION	0.0161062	0.366776	-0.310322	-1.33346	56	206	Prox1,Agt,Adamts9,Dcn,Klf4,Hspb1,Nrp2,Rreb1,Eppk1,Tgfb2,Fgf10,Stard13,Marveld3,Angpt1,Ccbe1,Fgfr1,Prkd1,Met,Sox9,Hdac9,Sema5a,Gpld1,Gata2,Edn1,Zc3h12a,Hdac7,Sash1,Sparc,Epb41l5,Dock1,Prkca,Nrp1,Dock5,P2rx4,Agtr2,Nr2e1,Dusp10,Nf1,Abl1,Ptn,Wnt5a,Plpp3,Bmper,Notch1,Mtor,Pdpk1
8388	HP_CEREBELLAR_VERMIS_ATROPHY	0.0161767	0.366776	0.569488	1.63602	92	26	Trpc3,Cacna1g,Pik3r5,Itpr1,Tubb5,Dlg4,Chp1,Lmx1b,Gjb1
859	GOBP_BILE_ACID_METABOLIC_PROCESS	0.0161828	0.366776	-0.502725	-1.61416	67	36	Prox1,Cyp7b1,Kit,Slc27a2,Scp2,Hsd17b10,Atp8b1,Osbpl6,Stard4,Amacr,Acaa1a,Slc27a5
7495	HP_POSTURAL_TREMOR	0.0162097	0.366776	0.503289	1.56715	93	38	Th,Pmp22,Cacna1g,Pik3r5,Galt,Itpr1,Aldh18a1,Mybpc1,Tubb4a,Bscl2
9867	DropViz_HC_ChoroidPlexus_Ttr_cluster-markers.csv	0.0162257	0.366776	-0.400185	-1.51043	64	84	Kl,Ttr,Sostdc1,Prlr,Igfbp2,Clic6,Sgms2,Pcolce2,Pon3,Cox6b2,Kcnj13,Krt18,Cox8b,Trpm3,Otx2,Tuba1c,Slc4a5,Arsg,Spint2,Wfdc2,Acaa2,Tmem72,Cul4b,Folr1,Rbp1
2097	GOBP_CARDIOCYTE_DIFFERENTIATION	0.0162767	0.366977	-0.374174	-1.46296	63	103	Cav3,Prox1,Bves,Tgfb2,Rarb,Akap13,Actn2,Ttn,Kdm6b,Pdgfra,Edn1,Rest,Slc8a1,Jag1,Hnrnpu,Twist1,Adra1a,Egfr,Sox18,Agtr2
3397	GOBP_METAL_ION_HOMEOSTASIS	0.0163759	0.366977	-0.260364	-1.23174	45	507	Cav3,Slc9a4,Kl,Scnn1a,Agt,P2rx5,Drd5,Slc24a5,Gpr6,Calb2,Npy2r,Chrna7,Chd7,Cybrd1,Ryr1,Avp,Kcnj2,Trpc4,Mcub,Slc24a3,S100a9,Htr1b,Ednra,Cxcr4,Grin2a,Drd2,Gria1,Nmb,Tmtc2,Plce1,Grik2,Agtr1a,Calb1,Gpr157,Gja1,Tfap2b,Il1a,Cd38,Gpr12,Tacr1,Ubash3b,Hjv,Ap3b1,Grin2c,Tmc8,Gata2,Slc30a10,Pdgfra,Cxcl12,Ghrl,Grin2d,Bcl2,Disc1,Edn1,Gstm7,Ccrl2,Lpar4,Atp2c1,Trdn,Nos1,Slc8a1,Trpm7,Smdt1,Lime1,Thada,Adra1a,Itpr2…
8928	HP_ABNORMAL_CARDIOVASCULAR_SYSTEM_PHYSIOLOGY	0.0164084	0.366977	-0.238107	-1.17828	35	964	Cav3,Gpr101,Dsp,Slco2a1,Csf2rb2,Scnn1a,Ttr,Agt,Bves,Prdm5,Lpl,Fat4,Nr3c2,Dlk1,Rreb1,Chd7,Sema3e,Gpc4,Ryr1,Itga8,Tgfb2,Cyp7b1,Gpc3,Kit,Actn2,Kcnj2,Ttn,Sftpc,Fbp1,Hps1,Mtrr,Lepr,Nabp1,Nags,Bbs12,Cacna1h,Prdm16,Cd109,Col4a2,Mctp2,Lcat,Gck,Nexn,Pde11a,Tnxb,Kcnj5,Ermard,Pign,Abca1,Mfap5,Smo,Agtr1a,Zfp469,Rnf135,Bag3,Fas,Fgfr1,Crlf1,Gja1,Scn9a,Cdkn1a,Ptgis,Krt18,Hjv,Svil,Invs,Dcaf17,Dpp6,Ccnd2,Rb1,Fktn…
9598	HP_SEROSITIS	0.0164417	0.366977	0.578459	1.63767	94	24	Stat4,Prtn3,Il12a,Fcgr3,Brca1,Tlr4,Dnase1,Fcgr2b,Erap1
3045	GOBP_ANIMAL_ORGAN_MATURATION	0.016459	0.366977	-0.594445	-1.65902	69	20	Fat4,Ryr1,Thbs3,Plxnb1,Ret,Rflnb,Dchs1
4207	GOBP_REGULATION_OF_CARDIAC_MUSCLE_CELL_ACTION_POTENTIAL	0.0164628	0.366977	-0.586374	-1.65426	69	21	Cav3,Dsp,Fgf13
4743	GOBP_RESPONSE_TO_ANGIOTENSIN	0.0165094	0.366977	-0.58058	-1.65834	69	22	Prkcd,Mas1,Actn2,Agtr1a,Slc30a10,Arid1b,Agtr2
8041	HP_MITOCHONDRIAL_MYOPATHY	0.0165388	0.366977	-0.479174	-1.57612	68	41	Cav3,Ndufa1,Ndufa11,Nubpl
7247	HP_BRADYCARDIA	0.0165468	0.366977	-0.455394	-1.56	68	49	Cav3,Bves,Kcnj2,Sftpc,Kcnj5,Scn9a,Tll1,Trdn,Gfm2,Lama3,Slc25a20
3314	GOBP_RESPONSE_TO_CALCIUM_ION	0.0166183	0.367792	0.380259	1.46084	102	126	Syt6,Fos,Mef2c,Dusp1,Chp2,Cpne5,Syt10,Syt15,Tnnt2,Fosb,Trpv6,Trpc3,Prkaa2,Lgmn,Neurod2,Kcnh1,Junb,Sdc1,Guca1a,Akr1c18,Kcnmb4,Syt4,Syt12,Cpne9
193	GOBP_CHONDROCYTE_DIFFERENTIATION	0.0167718	0.370416	0.401014	1.46994	100	93	Sulf1,Mef2c,Six2,Ccn4,Scx,Cytl1,Bmp4,Ccn2,Mef2d,Sfrp2,Wnt9a,Tgfb1,Smad3,Loxl2,Anxa6,Nppc,Wnt10b,Col2a1,Mustn1,Tgfbi
8644	HP_SPEECH_ARTICULATION_DIFFICULTIES	0.0168403	0.371153	0.57603	1.64341	96	25	Grhl3,Bmp4,Srpx2,Cdh1,Dlg1,Galt,Irf6,Frrs1l,Gabrg2
9824	HP_ABNORMAL_CARDIAC_TEST	0.0169661	0.373148	-0.392412	-1.49292	67	87	Cav3,Scnn1a,Gpc4,Gpc3,Kcnj2,Ttn,Kcnj5,Cdkn1a,Svil,Dcaf17,Cdkn1b,Tll1,Scn3b,Trdn
10475	Gemma_GSE5429_Hippocampal_gene_expression_profiling_across_8_inbred_strains:_towards_understanding_the_molecular_basis_of_behaviour_strain_BALB.cByJ_Down	0.0171504	0.376419	-0.238625	-1.17575	38	903	Kl,Ttr,Dcn,Lpl,Pcmt1,Fabp7,Phkg1,Rasd1,Calb2,Npy2r,Gpc4,Prkcd,St6galnac5,Kit,Ctbp2,Apbb1ip,Cebpd,Gabra2,Krt10,Chpt1,Tcea1,Rbm3,Fgf13,Igfbp2,Sox2,Aldh1a1,Ak4,Snx13,Cmbl,Ybx1,Slc4a4,Prpf38b,Lcat,Pgap2,Lmo7,Gabpa,Grik2,Abca1,Gad2,Ralgps2,Alcam,Hopx,Calb1,Ccdc90b,Klf3,Zdhhc14,Ccnl2,Gja1,Nr2f1,Acvr2a,R3hdm1,Etv1,Cnn3,Arl14ep,Iqgap2,Upf3b,Luc7l3,Znrf2,Lxn,Ccnd2,Sptssa,Ermp1,Sema5a,Rb1,Hivep2,Pdgfra,Kmt…
7317	HP_SHORT_TOE	0.0172633	0.377581	-0.37896	-1.46962	67	98	Chd7,Gpc4,Gpc3,Ghr,Aloxe3,Fgfr1,Gja1,Pigv,Sox9,Kmt2a,Nog,Kat6a,Ntng1,Tanc2,Il2rg,Fgfr2,Dclre1c,B3glct,Notch2,Ddx6,Grip1,Gdf5,Alms1,Chst11,Nsd2,Fli1,Tbx3,Mycn,Bcorl1,Tbl1xr1,Actl6b,Cplx1,Lig4,Kmt2e,Fbxw11,Trpv4,Rag1,Cox4i1
6519	HP_RENAL_HYPOPLASIA	0.0173019	0.377581	-0.388697	-1.47311	68	86	Fat4,Rreb1,Chd7,Sema3e,Rarb,Gli3,Frem2,Txnl4a,Mcm5,Arid1b,Dact1,Jag1,Sall1,Nfia,Fancl,Dchs1,B3glct,Kctd1
622	GOBP_CATION_TRANSPORT	0.0173104	0.377581	0.259431	1.20549	133	917	Syt6,Otop2,Slc4a11,Meltf,Ccl12,Kcnh5,Mef2c,Slc18a3,Trpm6,Cacna2d4,Kcnf1,Lcn2,Per1,Dpp10,Arc,Ntsr1,Kcnk3,Cnga4,Kcna5,Grin1,Ramp2,Ccn2,Calhm2,Jsrp1,Syt10,Slc1a5,Kcnt1,Htr2a,Kcnj12,Syt15,Ccr7,F2rl3,Slc36a2,Vamp2,Atp2c2,Atp8a1,Otop3,Tmem37,Slc12a8,Wfs1,Ace2,Vip,Cacng3,Cox4i2,Slc11a1,Jph2,Trpv6,Trpc3,Cacna1g,Dlg1,Slc7a5,Gsg1l,Fgf12,Atp2b4,Slc6a16,Atp6v1h,Asic3,Kcnh1,Nipal3,Slc9a3,Arg1,Kcnj14,Fxyd7,Fxy…
8376	HP_SQUAMOUS_CELL_CARCINOMA_OF_THE_SKIN	0.0173666	0.378028	0.641309	1.64086	97	16	Rspo1,Gjb2,Tyr,Tinf2,Tert,Lmna,Ercc2,Ercc3
7691	HP_HYPOTENSION	0.0174086	0.378164	-0.404567	-1.50878	69	79	Scnn1a,Ttr,Agt,Nr3c2,Ryr1,Sftpc,Lepr,Agtr1a
10052	DESCARTES_MAIN_FETAL_ENS_NEURONS	0.01747	0.378719	0.337527	1.37494	111	196	Hs3st5,Kcnh5,Slc18a3,Ttc9b,Grin1,Th,Crabp1,Rims4,Islr2,Fhod3,Cartpt,Vip,Dlx5,Pcdh10,Dpysl5,F12,Doc2a,Eno2,Syngr3,Arhgdig,Rims3,Gal,Shroom1,Stmn2,Gprin1,Gng3,Adcyap1,Elavl3,Sult4a1,Wfikkn2,Chrna4,Kcnip4,Vat1l,Pdia2,Pkp1,Ctnna2,Tmem59l,Atcay,Oprd1,Tubb4a,Scn11a,Pld5,Cdh9,Mkx,Dcx,Srrm4,Syt2,Trim67,Jakmip1,Arpp21,Akap6,Cadm3,Tmem151b,Tuba1a,Dclk1,Cux2,Nkain1,Nefh,Slc5a7,Cntn1,Spock1,Syn3,Mapt,Eef1a2,…
275	GOBP_MYELOID_LEUKOCYTE_DIFFERENTIATION	0.0175995	0.380746	0.355958	1.41264	110	160	Fos,Trib1,Ccn4,Bmp4,Ccr7,Prtn3,Cartpt,C1qc,Tgfb1,Rara,Tnf,Pirb,Tyrobp,Epha2,Junb,Pparg,Mafb,Ndfip1,Tlr4,Efna2,Gpr183,Fadd,Hcls1,Lrrk1,Anxa2,Ceacam2,Prxl2a,Sfrp1,Csf1r,Lef1,Thoc5,Fbxw7,Relb,Runx1,Tlr2,Tcta,Tfe3,Hax1,Snx10,Gnas,Fstl3,Gab3,Il15,Csf1,Zfpm1,Ifi207
7093	HP_SYNCOPE	0.0177602	0.382841	-0.405158	-1.50313	71	76	Cav3,Dsp,Scnn1a,Bves,Kcnj2,Kcnj5,Smo,H2-Ab1,Tll1,Scn3b,Trdn
6275	GOMF_CALCIUM_DEPENDENT_PROTEIN_BINDING	0.0177687	0.382841	0.463672	1.53458	103	52	Tnnc1,S100a5,Anxa1,Vamp2,S100a8,Stx1a,Atp2b4,S100a10,Stmn2,S100a4,Anxa6,Chp1,S100a6,S100a3,Anxa7,Anxa2,Anxa4
4015	GOBP_POSITIVE_REGULATION_OF_CELL_MIGRATION_INVOLVED_IN_SPROUTING_ANGIOGENESIS	0.0179162	0.384392	0.600861	1.62982	102	20	Fgfbp1,Anxa1,Foxc2,Srpx2,Plk2,Kdr
5680	GOMF_STRUCTURAL_MOLECULE_ACTIVITY	0.017962	0.384392	-0.2609	-1.22612	51	473	Dsp,Bves,Thsd4,Dcn,Col15a1,Cldn22,Col11a1,Umodl1,Ppl,Eppk1,Ctbp2,Actn2,Mfap4,Cryga,Ttn,Mfap2,Thbs3,Sptb,Tectb,Krt12,Rps15a,Col16a1,Nid2,Col11a2,Col19a1,Col4a2,Crocc,Nup93,Nexn,Tnxb,Aspn,Col25a1,Mfap5,Krt18,Tubb2b,Chadl,Upf3b,Hapln1,Fbln2,Col4a1,Lad1,Rps6,Col18a1,Pnn,Epb41,Col7a1,Mrps6,Sparc,Isca2,Jag1,Numa1,Ank1,Erbin,Vcl,Add3,Mrps12,Tuba1c,Lama4,Mrpl15,Epb41l3,Postn,Col23a1,Matn2,Rps16,Plec,Tubd…
10494	Gemma_GSE117758_Cell-type_specific_transcriptional_profiling_of_glucocorticoid_receptor-dependent_changes_in_the_nucleus_accumbens_cell_type_neuron_Down	0.0179966	0.384392	0.266432	1.22416	135	767	Plk3,Cckbr,Ccl12,Tpbgl,Lyz1,Slc18a3,Pdzph1,Ifitm1,Rprm,Tfcp2l1,Tox,Hspb8,Plekhg3,Cd52,Sash3,Adgre1,Ipcef1,Myom3,Rab7b,Insc,Tnfsf13b,Fgf1,Bgn,Trh,Gjb2,Tmem125,Ms4a6d,Ccdc3,Fam180a,Lpcat2,Prg4,Serpina3n,Sla,Olfm2,Plin4,Acta2,Sccpdh,Vip,Adamts2,C1qc,Vwc2l,Hes5,Lypd6b,Lpxn,Ano4,Slc11a1,Camk1,Pmp22,Mobp,Rhou,Necab3,Ggact,Prkcq,Trpc3,Fcgr3,Cacna1g,Klk6,Hs3st1,Cd86,Lgmn,Tyrobp,Crybb1,Neurod2,Spsb1,Wls,N…
1457	GOBP_LIMBIC_SYSTEM_DEVELOPMENT	0.0180225	0.384392	-0.390009	-1.48575	71	88	Prox1,Nrp2,Gsx1,Ndnf,Gli3,Mas1,Emx2,Fgf13,Drd2,Smo,Kdm6b,Btg2,Reln,Hdac1,Alk,Bcan,Lrp8,Xrcc1,Nr2e1,Fgfr2,Mkks
7988	HP_ANTINUCLEAR_ANTIBODY_POSITIVITY	0.018043	0.384392	0.530055	1.5922	103	32	Stat4,Il12a,Il12rb1,Il2rb,Fcgr3,Slc7a7,Tnfaip3,Copa,Dnase1,Spp1,Mmel1,Fcgr2b,Rasgrp1
9231	HP_HEART_BLOCK	0.0180587	0.384392	-0.400467	-1.49781	71	81	Scnn1a,Ttr,Bves,Gpc4,Gpc3,Actn2,Kcnj2,Ttn,Kcnj5,Gja1,Tll1,Scn3b,Plec,Slc25a20,Mmp2,Gja5,Rnaseh1,Cpt2,Kcnq1
8799	HP_WIDE_CRANIAL_SUTURES	0.0181604	0.38578	-0.575255	-1.64313	76	22	Agt,Fat4,Agtr1a,Cyp2r1,Dchs1,Med12,Mmp2
5360	GOCC_ANCHORING_JUNCTION	0.0182323	0.386441	-0.245628	-1.19195	45	715	Cav3,Dsp,Bves,Hspa1a,Zap70,Cldn22,Il16,Hspb1,Itga11,Ppl,Calb2,Eppk1,Nectin3,Itga8,Prkcd,Kit,Adgrl3,Apbb1ip,Xirp2,Pdcd6ip,Actn2,Kcnj2,Triobp,Trpc4,Sipa1l3,Snap23,Rnd1,Peak1,Fgf13,Marveld3,Frmd4b,Pdzd2,Itga4,Marveld2,Cnksr1,Dnmbp,Nexn,Lmo7,Ppp3ca,Alcam,Itgbl1,Amotl2,Niban2,Dlg5,Gja1,Fmn1,Itgb4,Lmln,Cdh20,Krt18,Cnn3,Arl14ep,Svil,Ccdc85a,Grb7,Tspan33,Pard3,Abcb4,Dnm2,Lin7c,Fat1,Cdh8,Cdh22,Pnn,Slc8a1,…
9086	HP_PROLONGED_BLEEDING_FOLLOWING_PROCEDURE	0.018297	0.386441	0.627864	1.63362	103	17	Serpine1,Vwf,F7,F8,Mcfd2,Itgb3,F2,Gp1ba,P2ry12
2628	GOBP_REGULATION_OF_INNATE_IMMUNE_RESPONSE	0.0183011	0.386441	0.32402	1.34821	119	238	Cd1d1,Clnk,Lag3,Socs3,Hck,Il12a,Sin3a,Tyrobp,Rnasel,Serping1,Arg1,Fcer1g,Tkfc,Grn,Pparg,Tnfaip3,Stat5b,H2-M3,Coch,Birc3,Cd226,Tlr4,Parp14,Psmd1,Fadd,Pik3r6,Trim12c,Nlrx1,Nlrc4,Stat1,Fcgr2b,Psma5,Parp9,Fam3a,Rasgrp1,Erap1,Socs1,Ttll12,Mul1,Trafd1,Ceacam2,Psmd5,Pla2g5,Psmd7,Hras,Havcr2,Sting1,Relb,Prkacb,Ifi207,Psmc1,Xrcc6,Kras,Psma7,Cnot7,Hmgb2,Pycard,Irf7,Psmb3,Psmd9,Psmd4,Cul1,Trim6,Trem2,Ythdf2…
1742	GOBP_NEGATIVE_REGULATION_OF_RESPONSE_TO_FOOD	0.0183699	0.386906	0.684725	1.63119	102	12	Spx,Cartpt,Cck,Ghsr,Npff,Nenf
379	GOBP_ATRIOVENTRICULAR_VALVE_DEVELOPMENT	0.0183962	0.386906	-0.574788	-1.64179	77	22	Tgfb2,Sox4,Slit3,Twist1,Dchs1,Bmpr1a,Gja5,Notch1
4467	GOBP_PROTEIN_LOCALIZATION_TO_CELL_JUNCTION	0.0184521	0.387189	-0.370548	-1.44501	71	102	Dsp,Shisa6,Hspb1,Gpc4,Nectin3,Marveld3,Grin2a,Shank1,Dlg5,Grin2c,Cacng4,Neto1,Dbn1,Vcl,Anks1b,Lamtor2
5687	GOMF_EXTRACELLULAR_LIGAND_GATED_ION_CHANNEL_ACTIVITY	0.0185411	0.387189	-0.431179	-1.53016	75	59	P2rx5,Chrnb3,Chrna7,Chrna1,Htr3a,Grik4,Gabra2,Grin2a,Gria1,Gabra5,Grik2,Grin2c,Grin2d,Gabrg1
5391	GOCC_GLYCOPROTEIN_COMPLEX	0.0185701	0.387189	-0.613815	-1.67358	79	18	Cav3
1862	GOBP_POSITIVE_REGULATION_OF_INTERLEUKIN_2_PRODUCTION	0.0186119	0.387189	0.563078	1.6176	106	26	Anxa1,Sash3,Prkcq,Cd86,Ptprc,Stat5b,Glmn,Il1b,Runx1
3894	GOBP_ADRENERGIC_RECEPTOR_SIGNALING_PATHWAY	0.0186233	0.387189	-0.553142	-1.63122	78	25	Gpr101,Drd5,Akap13,Drd2
9580	HP_ABNORMAL_SIZE_OF_THE_CLITORIS	0.0186293	0.387189	0.44641	1.50402	108	57	Fos,Rspo1,Cdt1,Gmnn,Pex11b,Pparg,Map3k1,Wwox,Agpat2,Cavin1,Por,Ccnq,Pex10,Bscl2,Toe1,Pex19,Cdc45
3002	GOBP_REGULATION_OF_MUSCLE_ORGAN_DEVELOPMENT	0.0186819	0.387521	0.514182	1.56498	107	34	Mef2c,Lmod3,Bmp4,Tgfb1,Jph2,Smad3,Erbb3,Neurog1,Wnt10b
9887	DropViz_STR_Mural_Rgs5Acta2_cluster-markers.csv	0.0188826	0.388584	0.33903	1.37617	120	189	Col1a2,Gypc,Ifitm1,Efhd2,Anxa1,S100a11,Bgn,Tmem45a,Stard8,Igfbp7,Acta2,Ace2,Cox4i2,Pla1a,Tgfb1i1,Ackr3,Gstt2,Pcolce,Wls,Serping1,Col3a1,Cnn2,Asb2,Pdlim3,Myl9,Mgp,Snhg18,Myo1c,Zic1,Cd248,Vim,Gper1,S1pr3,Tagln2,Fads3,Mustn1,Mcam,Eva1b,Atp2a3,Tmem51,Gprc5c,Pgf,Itga7,Nodal,Vasn,Wtip,Crip1
4179	GOBP_SODIUM_ION_IMPORT_ACROSS_PLASMA_MEMBRANE	0.0188853	0.388584	-0.643695	-1.68416	81	15	Slc9a4,Slc8a1,Slc9a2
1857	GOBP_POSITIVE_REGULATION_OF_INTERFERON_GAMMA_PRODUCTION	0.0189198	0.388584	0.471366	1.53763	109	48	Bcl3,Sash3,Il12a,Il12rb1,Slc11a1,Tnf,Slc7a5,Tlr9,Cd226,Tlr4,Fadd,Rasgrp1,Scrib,Il1b,Hras,Havcr2,Lta
2056	GOBP_PROTEIN_LOCALIZATION_TO_PHAGOPHORE_ASSEMBLY_SITE	0.018959	0.388584	0.69984	1.62988	105	11	Pacs2,Atg9b,Wdr45,Mfn2,Atg13,Wipi2,Atg9a
5506	GOMF_MICROFILAMENT_MOTOR_ACTIVITY	0.0189598	0.388584	0.56078	1.611	108	26	Myh3,Myh2,Myh8,Myh4,Myo1h,Myo19,Myo1c,Myo1f
3474	GOBP_REGULATION_OF_VENTRICULAR_CARDIAC_MUSCLE_CELL_MEMBRANE_REPOLARIZATION	0.0189815	0.388584	-0.648866	-1.67009	81	14	Cav3
4395	GOBP_REGULATION_OF_MITOTIC_SPINDLE_ASSEMBLY	0.0189903	0.388584	-0.620768	-1.67204	81	17	Hspa1a,Hnrnpu,Plk1
9418	HP_ABNORMALITY_ON_PULMONARY_FUNCTION_TESTING	0.0191229	0.390543	-0.36618	-1.43331	74	104	Csf2rb2,Scnn1a,Dlk1,Ryr1,Prkcd,Chrna1,Actn2,Ttn,Sftpc,Hps1,Smo,Bag3
2400	GOBP_ACTIVATION_OF_JANUS_KINASE_ACTIVITY	0.0192308	0.391932	-0.71851	-1.70251	84	10	Agt,Prlr,Ghr
642	GOBP_AMINO_ACID_TRANSPORT	0.019265	0.391932	0.375425	1.44264	118	127	Ntsr1,Trh,Slc1a5,Slc36a2,Vamp2,Ace2,Stx1a,Slc11a1,Slc7a5,Arg1,Cck,Slc7a7,Slc25a47,Unc13b,Slc38a3,Slc6a12,Slc25a45,Slc47a1,Slc36a1,Xk,Llgl2,Nfkbie,Slc38a2,Slc1a4,Slc6a17,Ctns,Slc3a2,Slc7a14,Ntrk2,Rab3a,Grm2,Slc25a22,Per2,Slc25a12,Lrrc8d,Ppfia3,Slc66a1,Slc16a2,Slc7a8
9065	HP_PITUITARY_GROWTH_HORMONE_CELL_ADENOMA	0.0193402	0.392031	-0.68449	-1.70087	84	12	Gpr101,Cdkn1a,Cdkn1b
6082	GOMF_CLATHRIN_BINDING	0.019344	0.392031	0.437835	1.50894	114	64	Syt6,Syt10,Syt15,Arrb1,Ldlrap1,Enthd1,Syt4,Syt12,Dnajc6,Ncald,Smap1,Ap2m1,Syt2,Ap1b1,Cltb,Epn1,Ap1g2,Syt13,Aftph,Ap2a1,Nsg1,Gpr107,Syt17,Bin1,Sclt1,Clint1,Snap91,Gak,Ap2a2,Tom1l1,Epn3,Caly,Tom1l2,Ston1,Epn2,Syt5
10270	MEISSNER_BRAIN_HCP_WITH_H3K4ME2_AND_H3K27ME3	0.0193958	0.392147	0.486683	1.54638	112	42	Vgll2,Crabp1,Bmp8a,Hck,Loxl2,Dusp9,Col2a1,Mapk13,Sphk1,Flnc,Nr4a3
352	GOBP_REGIONALIZATION	0.0194427	0.392147	0.323448	1.34593	126	239	Egr2,Mef2c,Six2,Foxd1,Tcap,Zic3,Bhlhe40,Tbr1,Arc,Bmp4,Sema3a,Fgf1,Foxc2,Ovol2,Dmrt2,Alx4,Sfrp2,Sema3c,Cobl,Ntf5,Hes5,Smad3,Tctn1,Wls,Sp8,Tcf15,C1qa,Dll4,Ripply2,Mafb,Smad2
9965	ZHONG_PFC_C3_PROX1_CCK_POS_INTERNEURON	0.0194967	0.392147	-0.701934	-1.70663	85	11	Prox1,Calb2,Ap1s2
5304	GOCC_APICAL_JUNCTION_COMPLEX	0.0196332	0.392147	-0.361256	-1.43594	75	116	Bves,Cldn22,Eppk1,Nectin3,Pdcd6ip,Marveld3,Frmd4b,Marveld2,Amotl2,Pard3,Lin7c,Pard6g,Patj,Strn,Amot,Plekha7,Cldn10,Cyth1,Frmd4a,Kifc3,Usp53,Ccnd1,Mpdz,Jam2,Nphp4,Cldn3,Cldn19,Ank3,Amotl1,Sapcd2,Clmp,Vasp,Rab13,Fzd5,Sorbs1,Camsap3,Magi3,Ubn1,Ash1l,Cldn15,Cldn23,Lin7a,Cdk4,Wnk3
3358	GOBP_MEMBRANE_DEPOLARIZATION	0.0196469	0.392147	-0.401012	-1.49552	78	79	Cav3,Dcn,Myoc,Kcnj2,Jun,Cacna1h,Cacna1e,Scn9a,Bcl2,Edn1,Cacng4,Scn3b,Slc8a1,Scn3a,P2rx4,Lrrk2,Fzd9,Abl1,Gja5,Ptpn3,Cav1
2131	GOBP_HIPPO_SIGNALING	0.0196548	0.392147	-0.472877	-1.55541	81	41	Fat4,Vgll4,Tead1,Amotl2,Dlg5,Dvl2,Amot,Dchs1,Mob3b,Tead2,Nphp4,Mob1a,Cit,Wwc1,Wwtr1,Yap1,Amotl1,Wwc2
9061	HP_ABNORMALITY_OF_ADRENAL_PHYSIOLOGY	0.0196579	0.392147	-0.369368	-1.43954	76	101	Scnn1a,Nr3c2,Pcsk1,Magel2,Gli3,Pde11a,Kcnj5,Smo,Cdkn1a,Sox9,Cdkn1b,Ret,Pomc,Dhx37,Pex12,Htr1a,Tbck
3090	GOBP_REGULATION_OF_PHAGOCYTOSIS	0.0196705	0.392147	0.416756	1.47771	116	76	Ccl12,Prtn3,Hck,Slc11a1,Il2rb,Tnf,Fcer1g,Apoa2,Ptprc,Pparg,Tub,Sphk1,Pten,Dysf,Fcgr2b,Pla2g5,Il1b,Rapgef1,Ptx3,Calr,Cd300lf,Tlr2,Il15
9919	FAN_EMBRYONIC_CTX_MICROGLIA_1	0.0197124	0.392147	0.36399	1.4205	121	142	Fancd2,Fam111a,Tcf19,Nrm,Cdca8,Pbk,Kif20a,Ccnb2,Nusap1,Cdkn3,Tubb4b,Ndc80,Rad51ap1,Troap,Fbxo5,Kpna2,Cdkn2c,Zwint,Ezh2,Gla,Cenpu,Pcna,Phf19,Cenpn,Kif2c,Cdk2ap2,Sgo2a,Srsf3,Kif14,Mad2l1,Melk,Atad5,Ube2t,Top2a,Knstrn,Ube2c,Ddx39a,Cdca2,Hmgb2,Shcbp1,Cks2,Foxm1,Tmpo,Cdc20,Anln,Birc5,Asf1b,Arl6ip1,Ttf2,Pimreg,Fam83d,Pclaf,Hp1bp3,Siva1,Tk1,Smc2,Brca2,Knl1,Tpx2
1234	GOBP_MYOTUBE_DIFFERENTIATION	0.0197204	0.392147	-0.385618	-1.47199	78	89	Cav3,Tanc1,Nfatc2,Ryr1,Ehd1,Cacna1h,Ppp3ca,Smo,Niban2,Smyd1,Myorg,Hdac9,Bcl2,Trim72,Nos1,Cdon,Adgrb3,Klhl41,Mamstr,Notch1,Mtor,Jam2,Cflar,Maml1,Mymk,Myef2,Avpr1a
8939	HP_ABNORMALITY_OF_RENAL_RESORPTION	0.0197952	0.392189	-0.683357	-1.69805	86	12	Galnt3
2371	GOBP_RETINAL_METABOLIC_PROCESS	0.0197967	0.392189	0.679707	1.61924	110	12	Rpe65,Cyp1b1,Aldh1a3,Bco2,Akr1c18
3395	GOBP_NEGATIVE_REGULATION_OF_CARDIAC_MUSCLE_TISSUE_GROWTH	0.0199906	0.393427	-0.573933	-1.61916	84	21	Cav3,Vgll4,Gja1,Nog
8042	HP_EXERCISE_INDUCED_MYALGIA	0.0199906	0.393427	-0.57373	-1.61859	84	21	Cav3,Ryr1,Pgam2,Dnm2,Pygm,Rnaseh1,Cpt2
8210	HP_ABNORMAL_ATRIOVENTRICULAR_CONDUCTION	0.02	0.393427	-0.426327	-1.52922	81	62	Scnn1a,Ttr,Bves,Actn2,Kcnj2,Ttn,Kcnj5,Gja1,Tll1,Scn3b,Slc25a20,Mmp2,Gja5,Rnaseh1,Kcnq1
2035	GOBP_PROTEIN_CONTAINING_COMPLEX_REMODELING	0.0200424	0.393427	-0.56722	-1.63817	84	23	Agt,Lpl,Lcat,Agtr1a
1459	GOBP_HIPPOCAMPUS_DEVELOPMENT	0.0200931	0.393427	-0.409911	-1.49222	81	68	Prox1,Gli3,Mas1,Emx2,Fgf13,Smo,Kdm6b,Btg2,Reln,Hdac1,Alk,Bcan,Lrp8,Xrcc1,Nr2e1,Mkks,Ptprs
10465	Gemma_GSE73798_Molecular_profile_of_ketamine_in_comparison_to_memantine_and_phencyclidyne_and_other_psychotropic_drugs_[mouse_hippocampus]_timepoint_2.hours_Up	0.0201432	0.393427	0.401383	1.45884	120	88	Egr2,Fos,Car13,Egr4,Arc,Egr1,Dusp6,S100a8,Fosb,Plin4,Slc7a5,Spsb1,Nfkbia,Depp1,Xdh,Slc47a1,Pdia4,Sox11,Sult1a1
8496	HP_EDEMA_OF_THE_DORSUM_OF_HANDS	0.0202111	0.393427	0.696986	1.62324	112	11	Klhl40,Lmod3,Acta1,Serping1
3747	GOBP_RESPONSE_TO_INTERLEUKIN_4	0.0202492	0.393427	0.56762	1.60698	116	24	Cited1,Arg1,Mcm2,Coro1a,Stat5b,Parp14,Il4ra,Tuba1b,Stat6,Lef1,Cd300lf
8098	HP_INCREASED_BODY_WEIGHT	0.0202507	0.393427	-0.270727	-1.24563	62	376	Zbtb20,Hsd11b1,Nrl,Dpyd,Igsf1,Pcsk1,Dlk1,Rreb1,Chd7,Ryr1,Magel2,Ndnf,Gli3,Arhgef6,Hdac8,Lepr,Sox2,Bbs12,Prdm16,Gck,Pde11a,Ermard,Pign,Ghr,Smo,Rnf135,Fgfr1,Blm,Dcc,Kmt2d,Upf3b,Rp2,Phf21a,H2-Ab1,Reep6,Kmt2a,Ghrl,Dnm2,Otx2,Pomc,Mak,Las1l,Kmt2c,Rlbp1,Setd2,H6pd,Scaper,Ahi1,Pkdcc,Cnnm2,Agtr2,Flrt3,Pak3,Pax6,Ednrb,Crebbp,Huwe1,Lztfl1,Mkks,Bbs7,Zfp408,Ttc8,Med12,Rbmx,Spg11
8896	HP_ABNORMAL_RENAL_PELVIS_MORPHOLOGY	0.020274	0.393427	-0.31939	-1.34955	73	178	Dlk1,Chd7,Sema3e,Gpc4,Pigw,Gpc3,Gli3,Sox4,Prdm16,Ppp3ca,Pign,Ccbe1,Fgfr1,Itgb4,Pigv,Kmt2d,Sox9,Ctla4,Arid1b,Kat6a,Srcap,Pex12,Setd2,Plec,Zeb2,Nfia,Tbck,Crebbp,Fgfr2,Mkks,Lama3,Nf1,B3glct,Wnt5a,Kctd1,Dse,Cpt2
696	GOBP_PLASMA_MEMBRANE_ORGANIZATION	0.020284	0.393427	-0.376511	-1.45335	79	95	Cav3,Fat4,Tgfb2,Prkcd,S100a9,Cxcr4,Mtss1,Dmkn,Micall1,Ano6,Mtss2,Snx9,Atp8b1,Dnm2,Prx,Trim72,Ugcg,Ar
1903	GOBP_COLLAGEN_METABOLIC_PROCESS	0.0203469	0.393427	0.405142	1.46157	121	84	Scx,Col1a2,Bmp4,Adamts14,Ccn2,Prtn3,Wnt4,Adamts2,Tgfb1,Klk6,Arg1,Ctss,Pparg,Col13a1,F2r,Tmprss6,Nppc,P3h1,Col5a1,Vim,Ctsb,Ctsk
783	GOBP_SYNAPTIC_TRANSMISSION_CHOLINERGIC	0.0203598	0.393427	-0.559314	-1.6304	85	24	Chrnb3,Chrna7,Chrna1,Tacr2,Anxa9
8631	HP_WEAKNESS_OF_THE_INTRINSIC_HAND_MUSCLES	0.0203798	0.393427	-0.615588	-1.65809	87	17	Cav3,Chrna1
3777	GOBP_BONE_MATURATION	0.0204271	0.393622	-0.606909	-1.65476	87	18	Fat4,Ryr1,Thbs3,Plxnb1,Rflnb,Dchs1
8207	HP_ELEVATED_DIASTOLIC_BLOOD_PRESSURE	0.0205882	0.395416	-0.714177	-1.69225	90	10	Agt,Agtr1a,Ptgis
1079	GOBP_VASCULAR_ENDOTHELIAL_GROWTH_FACTOR_PRODUCTION	0.0206311	0.395416	0.533974	1.57968	118	30	Sulf1,Cyp1b1,Tgfb1,Tnf,C3ar1,Brca1,Nodal,C5ar1,Il1b,Il6ra
8037	HP_SKELETAL_MUSCLE_HYPERTROPHY	0.0206324	0.395416	-0.33002	-1.3688	76	153	Cav3,Gpr101,Popdc3,Dlk1,Gpc4,Pigw,Ryr1,Gpc3,Slc26a4,Ttn
679	GOBP_COMPLEMENT_ACTIVATION	0.0206897	0.395797	0.502757	1.5492	119	36	C1qc,C3ar1,Krt1,Serping1,C1qa,C1qb,C5ar1,Il1b,Cfh,Colec11,Cr2,F2,Masp2,C8g,C2,Cfp,Cd81,Cd19,Rgcc,Cd55
7189	HP_PROTUBERANT_ABDOMEN	0.0207547	0.396325	-0.570105	-1.62842	87	22	Col11a1,Dlk1,Col11a2,Cyp2r1,Kat6a,Trip11,Bmper,Mtor,Lipa
1775	GOBP_ALANINE_TRANSPORT	0.020815	0.396759	0.669159	1.62839	117	13	Slc36a2,Slc38a3,Slc36a1,Slc38a2,Slc1a4,Slc6a17,Slc3a2,Slc7a8
6710	HP_RETINAL_COLOBOMA	0.0210231	0.399475	-0.534387	-1.62289	89	28	Chd7,Sema3e,C2cd3,Ahi1,Zeb2,Nmnat1,B3glct,Sall2,Cldn19
3758	GOBP_INCLUSION_BODY_ASSEMBLY	0.021033	0.399475	-0.594478	-1.63833	89	19	Hspa1a,Dnajb1,Bag3
5538	GOMF_PHOSPHATIDYLSERINE_BINDING	0.0210905	0.399851	0.464632	1.52202	122	49	Syt6,Rpe65,Syt10,Syt15,Mark1,Jph2,Osbpl10,Anxa6,Syt4,Syt12
650	GOBP_EXOCYTOSIS	0.021191	0.400695	0.264972	1.21401	157	735	Syt6,Lyz1,Clnk,Rab26,Lcn2,Plg,Anxa1,Tnfaip6,Rims4,Dnase1l1,Prss12,Syt10,Htr2a,Syt15,Idh1,Prtn3,Vamp2,Serpina3n,S100a8,Itgb2,Pygl,Atp8a1,Spp2,Plaur,Hck,Sccpdh,Tbc1d10c,Rapgef4,Arhgap9,Gpr84,Retn,Lgals3bp,Tgfb1,Stx1a,Slc11a1,Serpine1,Trpv6,Qpct,Fcgr3,Cacna1g,Pirb,C3ar1,Fpr1,Tyrobp,Ctsz,Vwf,Krt1,Apaf1,Doc2a,Il1rapl1,Pecam1,Mcemp1,Syngr3,Glb1,Serping1,Arg1,Sytl1,Fcer1g,Rims3,Cnn2,Grn,Coro1a,Prkcb,Ptp…
10388	Gemma_GSE31063_Extinction_learning_timepoint_first.extinction.trial_Up	0.0212211	0.400695	0.555408	1.59557	121	26	Trib1,Dusp1,Adra1b,Ier2,Arc
6645	HP_BROAD_FOREHEAD	0.0212487	0.400695	-0.347056	-1.40051	80	128	Gpr101,Zbtb20,Fat4,Dlk1,Gpc4,Fgf10,Kcnj2,Pign,Ccbe1,Rnf135,Ebf3,Tfap2b,Bmp1,Ammecr1,Jag1,Twist1,Nfia,Tbck,Fgfr2,Nf1,Abl1,Gja5
9411	HP_ABNORMAL_BREATH_SOUND	0.0213675	0.401308	-0.392411	-1.46298	84	80	Dsp,Csf2rb2,Scnn1a,Slc18a2,Sftpc,Ccno,Ttc12,Crlf1,Dnai1,Gas8,H2-Ab1,Spag1,Nos1,H2-Aa
7541	HP_EXAGGERATED_CUPID_S_BOW	0.0213879	0.401308	-0.678791	-1.68671	93	12	Dlk1,Gpc4,Hnrnpu,Tbck,B3glct,Nxn
1770	GOBP_AXON_ENSHEATHMENT_IN_CENTRAL_NERVOUS_SYSTEM	0.021395	0.401308	0.593285	1.60927	122	20	Hes5,Mobp,Sox10,Nkx6-2,Pten,Plp1,Tlr2,Ercc2,Myrf,Cntnap1
3336	GOBP_MULTI_ORGANISM_PROCESS	0.0214445	0.401525	0.26354	1.21314	162	781	Syt6,Zfp296,Prok2,Fos,Trib1,Kash5,Dkkl1,Fancd2,4930447C04Rik,Sebox,Tac2,Pcsk4,Gpr149,Bmp4,Spag4,Th,Zglp1,Tnfaip6,Ramp2,Glra1,Dmrtb1,Gjb2,Racgap1,Tle6,Catsperz,Adm,Maff,Spata32,Cntd1,Spef2,Fosb,Igfbp7,Wnt4,Vip,Adamts2,Dazl,Trpc3,Sox8,B4galnt1,Etv6,Atp2b4,Esr1,Cfap206,Tac1,Junb,Arg1,Tex14,Sox30,Rhbdd1,Ccnb2,Unc13b,Ghsr,Ucp2,Slc38a3,Spata9,Tnfaip3,Stat5b,Iqcg,Rnf151,Herc4,Tdrd1,Spata19,Adcyap1,Azin2…
2996	GOBP_DEVELOPMENTAL_CELL_GROWTH	0.0215626	0.402372	-0.309309	-1.32249	76	197	Cav3,Nkx6-1,Nrp2,Sema3e,Akap13,Fgf13,Cpne6,Cxcr4,Itga4,Fstl4,Slit3,Alcam,Dcc,Kmt2d,Sox9,Ttl,Gdf9,Aurka,Sema5a,Cxcl12,Dnm2,Disc1,Edn1,Rnd2,Epha7,Dbn1,Vcl,Adra1a,Nrp1,Eif2ak4,Postn,Agtr2,Flrt3,Syt3,Itsn2,Sema6a,Prmt2,Spg11,Abl1,Cttn,Ptprs,Plxna4,Wnt5a,Mtor,Rarg
3176	GOBP_REGULATION_OF_NITRIC_OXIDE_SYNTHASE_ACTIVITY	0.021619	0.402372	-0.473177	-1.5508	89	40	Cav3,Npr3,Cygb,Il1a,Acvr2a,Nostrin,Nod1,Dnm2,Egfr,Agtr2
10297	UEDA_CENTRAL_CLOCK	0.0216364	0.402372	-0.395098	-1.47346	86	79	Hspa1a,Fabp7,Rasd1,Dlk1,Dnajb1,Avp,Gadd45b,Rbm3,Cmbl,Gadd45g,Chordc1,Nfil3,P4ha1,Bckdhb,Cxcl12,Hnrnpm
5727	GOMF_TROPOMYOSIN_BINDING	0.0216419	0.402372	0.693288	1.61462	120	11	Lmod3,Tnnt2,Tmod1,Tnnt1,S100a6
3481	GOBP_REGULATION_OF_RESPONSE_TO_INTERFERON_GAMMA	0.0216939	0.402574	0.578411	1.60529	124	22	Socs3,Arg1,Pparg,Parp14,Stat1,Parp9,Socs1
8791	HP_APLASIA_HYPOPLASIA_OF_THE_THYMUS	0.0217289	0.402574	-0.517106	-1.58916	91	30	Rreb1,Chd7,Sema3e,Rorc
664	GOBP_PHAGOCYTOSIS	0.0218266	0.403678	0.324001	1.33945	140	227	Xkr7,Ccl12,Myh2,Anxa1,Rab7b,Prtn3,Itgb2,Hck,Slc11a1,Il2rb,Rara,Fcgr3,Tnf,Tyrobp,Ncf4,Pecam1,Rab39,Fcer1g,Tafa4,Apoa2,Coro1a,Ptprc,Pparg,Limk1,Tub,Tlr4,Baiap2,Myo1c,Rhog,Sphk1,Pten,P2ry6,Dysf,Coro1c,Fcgr2b,Rab34,Brk1,Pla2g5,Il1b,Rapgef1,Ptx3,Pld4,Calr,Cd300lf,Ptk2,Was
3795	GOBP_CELLULAR_RESPONSE_TO_BIOTIC_STIMULUS	0.0219291	0.404298	0.348171	1.38541	137	164	Trib1,Ccl12,Mef2c,Nr1d1,Hck,Wfs1,Tgfb1,Serpine1,Tnf,Cd86,Apaf1,Nfkbia,Tlr1,Arg1,Tspo,Ghsr,Tnfaip3,Slx4,Tlr4,Nlrp3,Cd68,Fbh1,Vim,Ptafr,Trim12c,Ccr5,Fcgr2b,Mus81,Zfp36,Zmpste24,Il1b,Mapk8,Havcr2,Ticam1,Cx3cl1,Bmp6
8082	HP_SHORT_PALM	0.021967	0.404298	-0.379502	-1.44864	87	89	Col11a1,Gpc4,Magel2,Gpc3,Trps1,Kcnj2,Col11a2,Ccbe1,Fgfr1,Crlf1,Evc,Nog,Trip11,Fgfr2,B3glct,Cul4b,Wnt5a
8889	HP_ZONULAR_CATARACT	0.0220908	0.404298	0.553877	1.59117	126	26	Wfs1,Crybb1,Hsf4,Recql4,Vim,Cryba4,Slc2a1,Best1,Gna11
356	GOBP_MUSCLE_SYSTEM_PROCESS	0.0220954	0.404298	0.296173	1.2854	150	359	Myl4,Sulf1,Prok2,Dsc2,Myh1,Tnnc1,Myh3,Tcap,Mybpc3,Adra1b,Lmod3,Myh2,Tnni1,Myh8,Kcna5,Myom3,Ccn2,Glra1,Jsrp1,Spx,Htr2a,Kcnj12,Tnnt2,Myh4,Acta2,Ace2,Ptger3,Acta1,Trim63,Hspb6,Smad3,Trpc3,Tmod1,Cacna1g,Dlg1,Fgf12,Atp2b4,Tacr3,Stac2,Ghsr,Tmem38a,Fkbp1b,F2r,Anxa6,Myl9,Myl1,Scn7a,Nmur1,Myl6b,Neurog1,Gamt,Rap1gds1,Mybpc1,Sstr2,Vim,Gper1,Grk2,Chga,Myl12b,Ptafr,Sphk1,Tnnt1,Camk2g,Clcn1,Dysf,Pi16,Cacna1s,N…
629	GOBP_IRON_ION_TRANSPORT	0.0221959	0.404298	0.434396	1.48763	130	62	Meltf,Lcn2,Slc11a1,Atp6v1h,Asic3,Slc48a1,Atp6v1b2,Steap3,Rab11b,Slc40a1,Slc39a8,Atp6v1c2,Hephl1,Atp6v1c1
3508	GOBP_HEART_GROWTH	0.0222058	0.404298	-0.4032	-1.47747	89	71	Cav3,Prox1,Pim1,Tgfb2,Akap13,Vgll4,Gja1,Edn1,Nog,Adra1a,Agtr2,Fgfr2,Kcnk2,Bmpr1a,Notch1,Mtor
5630	GOMF_PROTEIN_TYROSINE_KINASE_ACTIVITY	0.0222576	0.404298	-0.344465	-1.39183	83	130	Zap70,Nrp2,Prkcd,Epha3,Kit,Ttn,Peak1,Erbb2,Ntrk3,Fgfr1,Met,Crim1,Eif2ak2,Epha6,Pdgfra,Ret,Alk,Efna4,Epha7,Nrp1,Egfr,Ptk6,Pkdcc,Pdgfrl,Fgfr2,Abl1,Lck,Clk4,Jak3,Fyn,Yes1,Epha4,Abl2,Hipk4,Btk,Clk1,Ephb3,Ephb1,Wee1,Fer,Ptk2b,Axl,Tesk1,Tek
5652	GOMF_SCAVENGER_RECEPTOR_ACTIVITY	0.0222952	0.404298	0.503507	1.54145	128	35	Cd163,Ackr2,Prss12,Lgals3bp,Ackr3,Loxl2,Ssc4d,Tmprss5,Cxcl16,Scara3
9066	HP_ABNORMALITY_OF_THE_PARATHYROID_MORPHOLOGY	0.0223372	0.404298	-0.580482	-1.62005	94	20	Kl,Chd7,Sema3e,Cdkn1a,Cdkn1b,Ret
3895	GOBP_ADENYLATE_CYCLASE_ACTIVATING_ADRENERGIC_RECEPTOR_SIGNALING_PATHWAY	0.0223424	0.404298	-0.569938	-1.60789	94	21	Gpr101,Drd5,Akap13,Drd2
6884	HP_CONGENITAL_DIAPHRAGMATIC_HERNIA	0.0223825	0.404298	-0.394128	-1.46984	89	79	Gpc4,Rarb,Gpc3,Gli3,Sox4,Hdac8,Mctp2,Pign,Kmt2d,Mn1,Kmt2a,Arid1b,Traip,Dact1
3223	GOBP_NEGATIVE_REGULATION_OF_STRIATED_MUSCLE_CELL_DIFFERENTIATION	0.0224509	0.404298	-0.526125	-1.60877	95	29	Cav3
5634	GOMF_PROTEIN_SERINE_THREONINE_PHOSPHATASE_ACTIVITY	0.0225	0.404298	0.396441	1.4469	134	91	Myh3,Dusp1,Myh8,Dusp4,Dusp6,Ppef2,Ppp2r1b,Dusp5,Cdkn3,Dusp14,Dusp12,Ppm1g,Ctdnep1,Dusp9,Pten,Dusp23,Camk2g,Cpped1,Lrrk1,Rpap2,Ppm1f,Ssu72,Mtmr4,Ppm1l
9181	HP_ABNORMAL_BLOOD_GAS_LEVEL	0.0225723	0.404298	-0.57953	-1.6174	95	20	Csf2rb2,Ryr1,Sftpc,Ascl1,Ret
9286	HP_CONSTITUTIONAL_SYMPTOM	0.0226036	0.404298	-0.241323	-1.17889	53	792	Cav3,Gpr101,Dsp,Slco2a1,Kl,Scnn1a,Ttr,Bves,Prdm5,Lpl,Hpdl,Col11a1,Rreb1,Ryr1,Tgfb2,Cyp7b1,Prkcd,Gpc3,Kit,Trps1,Arhgef6,Slc18a2,Slc26a4,Kcnj2,Ttn,Hps1,Sptb,Taf15,Nabp1,Nags,Sox2,Pgam2,Psmb9,Cacna1h,Col11a2,Gck,Pde11a,Tnxb,Pon3,Kcnj5,Aspn,Abca1,Mfap5,Smo,Aloxe3,Zfp469,Fas,Nexmif,Fgfr1,Crlf1,Scn9a,Met,Cdkn1a,Dcc,Tlr3,Slc22a4,Svil,Upf3b,Cyp2r1,Eif2ak2,Dpp6,Abcb4,Rb1,Fktn,Cdkn1b,H2-Ab1,Gata2,Ctla4,Pdg…
8457	HP_LOWER_LIMB_MUSCLE_WEAKNESS	0.022611	0.404298	0.381561	1.42705	136	106	Hspb3,Slc18a3,Tcap,Hspb8,Pmp22,Gne,Col13a1,Aldh18a1,Gabra3,Afg3l2,Mypn,Flnc,Plp1,Hk1,Dysf,Cacna1s,Extl3,L1cam,Piezo2,Smarce1,Pdgfb,Syt2,Bscl2,Tert,Lmna,Spg7,Hadhb,Capn1,Nefh,Slc5a7,Reep1,Mapt,Mfn2,Sord
2995	GOBP_POST_EMBRYONIC_ANIMAL_ORGAN_DEVELOPMENT	0.0226171	0.404298	-0.65987	-1.66995	97	13	Klf4,Mfap2,Bcl11b,Myo1e,Bcl2l11
3398	GOBP_MONOVALENT_INORGANIC_CATION_HOMEOSTASIS	0.0226197	0.404298	-0.338623	-1.37854	85	135	Slc9a4,Scnn1a,Agt,Avp,Slc26a4,Kcnj2,Drd2,Slc4a4,Agtr1a,Tfap2b,Il1a,Bcl2,Edn1,Slc8a1,Cln5,Slc9a2,Agtr2,Cyp4f14,Slc4a5,Lrrk2,Kcnma1,Ednrb,Slc12a5,Aqp11,Pdk4
3393	GOBP_CARDIAC_MUSCLE_CELL_DIFFERENTIATION	0.0226244	0.404298	-0.390768	-1.45686	89	80	Cav3,Prox1,Bves,Rarb,Akap13,Actn2,Ttn,Kdm6b,Pdgfra,Edn1,Slc8a1,Hnrnpu,Adra1a,Agtr2
7013	HP_ACNE	0.0226676	0.404298	-0.450585	-1.52665	94	46	Gpr101,Slco2a1,Rreb1
8626	HP_INTRINSIC_HAND_MUSCLE_ATROPHY	0.0227531	0.404298	-0.673895	-1.67454	99	12	Cav3,Ryr1
6678	HP_PROTRUDING_EAR	0.022776	0.404298	-0.328409	-1.36211	84	153	Chrna7,Ryr1,Mab21l1,Trps1,Ttn,Ap1s2,Ednra,Lgi4,Fgfr1,Gja1,Tfap2b,Txnl4a,Nr2f1,Blm,Kmt2d,Upf3b,Dcaf17,Dpp6,Mplkip,Rb1,Fktn,Col4a1,Bmp1,Traip,Dhx37,Crebbp,Huwe1,Plk4,Med12,Nf1,Frmd4a,B3glct,Fmr1,Pycr2,Kctd1,Dse,Speg,Sh3pxd2b
7313	HP_LEUKONYCHIA	0.0228507	0.404298	-0.70916	-1.68036	100	10	Dsp,Trps1,Gja1,Cast
3198	GOBP_CHAPERONE_COFACTOR_DEPENDENT_PROTEIN_REFOLDING	0.0228918	0.404298	-0.527989	-1.60346	97	28	Hspa1a,Dnajb1,Cd74,Sdf2l1,Hspa2,Hspe1,Dnajb14,Tor1b,Tor1a
4674	GOBP_BETA_CATENIN_TCF_COMPLEX_ASSEMBLY	0.0229186	0.404298	-0.52276	-1.59847	97	29	Tcf7l2,Tle1,Kmt2d,Sox9,Tcf7l1,Hdac1,Dact1,Tle2,Axin2,Crebbp,Myc,Ash2l
5866	GOMF_SOLUTE_CATION_ANTIPORTER_ACTIVITY	0.0229186	0.404298	-0.523777	-1.60158	97	29	Slc9a4,Slc24a5,Slc24a3,Slc22a4,Slc8a1,Slc9a2
1629	GOBP_PANCREAS_DEVELOPMENT	0.0229324	0.404298	-0.420932	-1.49379	93	59	Prox1,Nkx6-1,Foxo1,Sox4,Fgf10,Tcf7l2,Smo,Met,Onecut1,Sox9,Rfx3,Ildr2,Bmp5,Onecut2,Pax6
10180	Park_2011_Coexpression_Hippocampus_Mouse_yellow	0.022944	0.404298	0.273068	1.23061	165	574	Oas1c,Slc4a11,Greb1,Tmem40,Dkkl1,Xkr7,Six2,D7Ertd443e,Nphs2,Spag4,Arl4d,Rgs9bp,Doc2g,Naip2,Tmem45a,1700001O22Rik,Ccr7,Slc36a2,Vipr1,Mef2d,Wif1,Plaur,Cobl,Ptger3,Wnt9a,Retn,Sgsh,9130008F23Rik,Trpv6,Il2rb,Akap14,Tlr13,Cacna1g,Tnf,Fgf12,Ifrd2,Spsb1,Col12a1,Ankrd9,Ppp2r1b,Spry4,Recql4,Slc7a7,Cnn2,Relt,Ninj1,Fbxl21,Ghsr,Ucp2,Slc47a1,Pcp2,Tub,Zfp346,Ndc80,Vash2,B3gnt8,Ap1s3,Tubb5,AU021092,Crhr1,Sorcs1,…
676	GOBP_SYNCYTIUM_FORMATION	0.022994	0.404298	-0.462737	-1.53973	95	43	Cav3,Tanc1,Nfatc2,Ehd1,Cacna1h,Cd109,Rapgef3,Nos1,Cdon,Adgrb3,Jam2,Cflar,Mymk
7688	HP_CELIAC_DISEASE	0.0230067	0.404298	0.608738	1.6085	130	18	Satb2,Il12a,Il12rb1,Stat5b,Gpr35,Stat3,Mmel1,Odc1,Ivns1abp
10467	Gemma_GSE73798_Molecular_profile_of_ketamine_in_comparison_to_memantine_and_phencyclidyne_and_other_psychotropic_drugs_[mouse_hippocampus]_treatment_5.mg.kg_phencyclidine_Up	0.0231304	0.405128	0.580707	1.59226	132	21	Dusp1,Per1,Plin4,Nfkbia,Sult1a1,Pnpla2,Mfsd2a,Pim3,Slc2a1,Sh3d21
7337	HP_ABNORMAL_EOSINOPHIL_MORPHOLOGY	0.0232224	0.405128	-0.474239	-1.54654	96	39	Zap70,Chd7,Prkcd,Kit,Fas,Pdgfra,Bcl11b,Il2rg,Dclre1c
300	GOBP_POSITIVE_REGULATION_OF_PRODUCTION_OF_MOLECULAR_MEDIATOR_OF_IMMUNE_RESPONSE	0.0232676	0.405128	0.41994	1.47506	137	72	Clnk,Sash3,Tgfb1,Slc7a5,Ptprc,H2-M3,Tlr9,Ddx21,Cd226,Tlr4,Nlrp3,Sema7a,Il4ra,Rsad2,Hk1,Nr4a3,Prkcz,Exosc3,Il1b,Ticam1,Laptm5
2777	GOBP_POSITIVE_REGULATION_OF_NATURAL_KILLER_CELL_MEDIATED_CYTOTOXICITY	0.0232845	0.405128	0.663878	1.61554	131	13	Lag3,Il12a,Stat5b,Cd226,Rasgrp1
7525	HP_SPARSE_BODY_HAIR	0.0233276	0.405128	0.486046	1.53843	135	41	Prok2,Tac2,Apcdd1,Dusp6,Wnt10a,Lamc2,Cdh3,Spry4,Tacr3
7521	HP_FACIAL_HYPERTRICHOSIS	0.0233473	0.405128	-0.345318	-1.3935	88	128	Gpr101,Zbtb20,Chrna7,Mab21l1,Kit,Hdac8,Pign,Frem1,Ebf3,Fgfr1,Stag1,Kmt2a,Ammecr1,Arid1b,Mitf,Hnrnpu,Cdon,Kcnma1,Ednrb,Tbck,Nfix,B3glct,Cul4b,Edn3,Notch2,Snai2,Taldo1
3213	GOBP_CHAPERONE_MEDIATED_PROTEIN_COMPLEX_ASSEMBLY	0.0233699	0.405128	-0.589794	-1.62542	99	19	Hspa1a,Bbs12,Hopx,Mkks,Psmg1
3914	GOBP_GLOMERULAR_MESANGIUM_DEVELOPMENT	0.0234073	0.405128	0.650014	1.61519	132	14	Bmp4,Egr1,Foxc2,Acta2,Pdgfb,Il6ra,Bmp7
7289	HP_HAMMERTOE	0.0234523	0.405128	0.49164	1.53088	135	38	Egr2,Myh8,Pmp22,Coa7,Chp1,Bcor,Syt2,Pdxk,Bscl2,Sigmar1,Vcp,Reep1,Mfn2
3948	GOBP_DIVALENT_INORGANIC_CATION_HOMEOSTASIS	0.0235105	0.405128	-0.268282	-1.23709	72	384	Cav3,Kl,P2rx5,Drd5,Slc24a5,Gpr6,Calb2,Npy2r,Chrna7,Chd7,Ryr1,Avp,Trpc4,Mcub,Slc24a3,S100a9,Htr1b,Ednra,Cxcr4,Grin2a,Drd2,Gria1,Nmb,Tmtc2,Plce1,Grik2,Agtr1a,Calb1,Gpr157,Gja1,Tfap2b,Cd38,Gpr12,Tacr1,Ubash3b,Ap3b1,Grin2c,Tmc8,Gata2,Slc30a10,Pdgfra,Cxcl12,Ghrl,Grin2d,Bcl2,Disc1,Edn1,Gstm7,Ccrl2,Lpar4,Atp2c1,Trdn,Nos1,Slc8a1,Trpm7,Smdt1,Lime1,Thada,Adra1a,Itpr2,Egfr,Grm1,Herpud1,Ryr3,Cnnm2,P2rx4,Rasa…
4933	GOCC_COLLAGEN_TRIMER	0.0235121	0.405128	-0.410389	-1.48794	95	66	Dcn,C1qtnf7,Col15a1,Col11a1,Col26a1,Col16a1,Col11a2,Col19a1,Col4a2,Col25a1,Ccbe1,Colec12,Col4a1,C1ql2,Col18a1,Col7a1,C1ql1,C1qtnf2,Col23a1
1974	GOBP_REGULATION_OF_CELL_ADHESION_MEDIATED_BY_INTEGRIN	0.0235193	0.405128	0.486975	1.52521	136	39	Acer2,Dpp4,Cyp1b1,Foxc2,Sfrp2,Lpxn,Serpine1,Epha2,Skap1
9930	MANNO_MIDBRAIN_NEUROTYPES_HRGL2C	0.0236128	0.405128	-0.285098	-1.27072	79	278	Car12,Thsd4,Gdpd2,Fabp7,Gng7,Nfatc2,Epha3,Timp4,Arhgef6,Acss1,Irx1,Slitrk2,Pde7b,Igfbp2,Sox2,Gria1,Dpf3,Slc4a4,Ptpre,Lmcd1,Morn5,Sh3d19,Lypd1,Etv1,Sox9,Myorg,Dpp6,Plat,Fbln2,Csmd3,Mcm5,Arap2,Reln,Sec14l2,Ptprz1,Osbpl6,2810459M11Rik,Dbi,Pde1c,Ildr2,Tmem255a,Bcan,Chka,Dock1,Prkca,Itpr2,Egfr,Aqp4,Etv4,Nol7,Pi15,Adgrb3,Fam89a,Nfia,Ednrb,Nfix,Lix1,Slc7a11,Ptn,Uhrf1,Arhgap42,Plpp3,Notch1,Npnt,Grm5,Plek…
402	GOBP_ATRIAL_SEPTUM_DEVELOPMENT	0.023622	0.405128	-0.605923	-1.63206	101	17	Tgfb2,Sox4,Wnt11,Smo,Gja5,Wnt5a,Notch2,Nsd2
10464	Gemma_GSE73798_Molecular_profile_of_ketamine_in_comparison_to_memantine_and_phencyclidyne_and_other_psychotropic_drugs_[mouse_hippocampus]_timepoint_2.hours_Down	0.0236522	0.405128	0.579409	1.5887	135	21	Ciart,Dbp,Ifitm1,Nr1d1,Cryl1,Oscp1,Rab34,Usp2,Lmna
2184	GOBP_HOMOLOGOUS_RECOMBINATION	0.0236666	0.405128	0.46666	1.51751	137	47	Fancd2,4930447C04Rik,Cenps,Ankrd31,Cntd1,Slx4,Rad51ap1,Rad51,Rad54b,Psmc3ip,Rad50,Mus81
9211	HP_ABNORMAL_URINE_POTASSIUM_CONCENTRATION	0.0238137	0.405305	0.662627	1.61249	134	13	Ehhadh,Gabra3,Ctns,Cacna1s,Ndufaf6,Atp1a1
5898	GOMF_LYSINE_N_METHYLTRANSFERASE_ACTIVITY	0.0238153	0.405305	-0.438081	-1.51257	98	51	Camkmt,Prdm16,Atpsckmt,Kmt2d,Smyd1,N6amt1,Kmt2a,Eef1akmt2,Kmt2c,Setd2,Dot1l,Setd7,Kmt2b,Antkmt,Prdm9,Ash2l,Nsd1,Nsd2
224	GOBP_IMMUNE_EFFECTOR_PROCESS	0.0238281	0.405305	0.258029	1.19592	182	884	Cd1d1,Bcl3,Lyz1,Clnk,Nfkbid,Myh2,Lcn2,Lag3,Anxa1,Sash3,Tnfaip6,Dnase1l1,Cd22,Nt5c3,Isg20,Idh1,Prtn3,Vamp2,Serpina3n,S100a8,Itgb2,Pygl,Atp8a1,Plaur,Hck,Tbc1d10c,Arhgap9,Gpr84,Il12a,Retn,C1qc,Tgfb1,Il12rb1,Slc11a1,Qpct,Rara,Fcgr3,Sin3a,Tnf,Pirb,Cd86,C3ar1,Fpr1,Slc7a5,Tyrobp,Ctsz,Krt1,Apaf1,Pecam1,Mcemp1,Rnasel,Glb1,Serping1,Arg1,Fcer1g,Ddx60,Rnf19b,Ifit2,Tkfc,Cnn2,Apoa2,Grn,Coro1a,Ptprc,C1qa,Ctss,L…
6559	HP_ORAL_ULCER	0.0238302	0.405305	0.551342	1.58389	136	26	Stat4,Il12a,Dnajc21,Ptprc,Tnfaip3,Tlr4,Spp1,Erap1
5318	GOCC_NEURON_SPINE	0.0239247	0.40626	-0.323058	-1.35158	88	162	Shisa6,Dock10,Itga8,Cttnbp2,Dnajb1,Actn2,Kcnj2,Palmd,Grin2a,Hpca,Drd2,Gria1,Shank1,Ppp3ca,Calb1,Cnn3,Zfp804a,Dnm2,Nos1,Slc8a1,Fbxo2,Kcna4,Anks1b,Cpeb4,Strn,P2rx4,Tenm2,Tanc2,Dgki,Cttn,Atp2b1,Ngfr,Fmr1,Itsn1,Lrrc4,Stx4a,P2rx3,Cryab,Cnih2,Lama2,Ppfia2,Ophn1,Fxr1,Abhd17c,Rac1,Kcnc3
314	GOBP_POSITIVE_REGULATION_OF_CYTOKINE_PRODUCTION_INVOLVED_IN_IMMUNE_RESPONSE	0.0240343	0.406777	0.486198	1.52278	139	39	Clnk,Sash3,Slc7a5,H2-M3,Ddx21,Cd226,Tlr4,Nlrp3,Sema7a,Rsad2,Hk1,Nr4a3,Prkcz,Il1b,Ticam1,Laptm5
10557	GeneWeaver_LoIaocona_2016_GS400101_Down-regulated genes in S-S (Social Stress) mice_Top25_byPval	0.0240568	0.406777	0.557248	1.57762	138	24	Sulf1,Slco5a1,Zic3,Ttc32,Ndst4,Cbln2,Zic1,Thbs2,Ncald
9318	HP_ABNORMAL_T_CELL_SUBSET_DISTRIBUTION	0.0240705	0.406777	-0.480735	-1.55138	100	37	Zap70,Prkcd,Lepr,Fas,Magt1,Blm,Ap3b1,Il2rg,Dclre1c,Lck,Myc
7677	HP_GASTROINTESTINAL_DYSMOTILITY	0.024199	0.408296	0.444497	1.48725	141	55	Wfs1,Acta2,Tgfb1,Fcgr3,Sox10,Tango2,Brca1,Cavin1,Gla,Stat3,Cpox,Aaas,Gucy2c,Ivns1abp,Polg,Kras,Slc6a8,Palb2,Hmbs,Ids,Dmpk,Mdm2,Brca2
4823	GOBP_REGULATION_OF_CARDIAC_MUSCLE_CELL_DIFFERENTIATION	0.0242872	0.408789	0.647949	1.61006	137	14	Mef2c,Bmp4,Tgfb1,Fzd7
2516	GOBP_NOSE_DEVELOPMENT	0.0243056	0.408789	-0.637216	-1.64011	104	14	Prox1,Chd7,Gli3,Ascl1,Gng8,Rdh10
8635	HP_FOOT_DORSIFLEXOR_WEAKNESS	0.0247267	0.415212	0.425979	1.46808	146	64	Egr2,Tcap,Lmod3,Acta1,Pmp22,Gne,Coa7,Aldh18a1,Pnpla2,Ighmbp2,Flnc,Dysf,Sqstm1,Tbce,Mcm3ap,Bscl2,Gjb1,Lmna,Orai1,Atp1a1,Mars1,Sigmar1,Vcp,Polg,Mfn2
3997	GOBP_MEMBRANE_DEPOLARIZATION_DURING_ACTION_POTENTIAL	0.0248462	0.416558	-0.498821	-1.5702	104	33	Cav3,Kcnj2,Cacna1h,Scn9a,Scn3b,Slc8a1,Scn3a
10375	Gemma_GSE50423_Contextual_fear_conditioning_in_the_mouse_hippocampus_timepoint_24.h_Up	0.0249339	0.416667	-0.247187	-1.19253	65	653	Scnn1a,Doc2b,Hspb1,Fam163a,Fabp7,Phkg1,Gm266,Rab30,Rgs20,Slc27a2,Nckap5,Cpne8,Npas3,Kcnj2,Gabra2,Gldc,Zcchc7,Mgat5,Hps1,Mtss1,Pabpc4,Agl,Lgi4,Bbs12,Camkmt,Cmbl,Plce1,Slc22a21,Srgap1,Tead1,2610524H06Rik,Sat1,Fam83h,Kcnv1,Sdf2l1,Gfpt2,Chordc1,Bach2,Blm,AI593442,Tlr3,Zbtb40,Ssh3,Invs,Cyp2r1,Tmem53,Tspan33,Hdac9,Pced1b,Galntl6,Mccc2,Pakap,Gm4924,Acr,Zfp804a,Cxcl12,Sat2,Dnm2,Mtx3,Zfp867,Asb11,Bloc1s5,…
4780	GOBP_REGULATION_OF_REPRODUCTIVE_PROCESS	0.0249551	0.416667	0.372907	1.41361	152	116	Sulf1,Dusp1,Gpr149,Bmp4,Sema3a,Glra1,Ankrd31,Wnt4,Vip,Retn,Esr1,Cfap206,Tacr3,Fzr1,Rad51ap1,Nppc,Ptgdr2,Fbxo5,Nupr1,Cdc25b,Ptafr,Plb1,Piwil2,Prdx4,Fbxo43,Nodal,Gpr3,Sfrp1,Calr,Bmp7
320	GOBP_REGULATION_OF_MYELOID_LEUKOCYTE_DIFFERENTIATION	0.0249709	0.416667	0.395967	1.43915	149	88	Fos,Trib1,Cartpt,C1qc,Tgfb1,Rara,Tnf,Pirb,Tyrobp,Mafb,Ndfip1,Tlr4,Fadd,Hcls1,Ceacam2,Prxl2a,Sfrp1,Lef1,Fbxw7,Runx1,Tcta,Tfe3,Hax1,Gnas,Fstl3,Csf1,Zfpm1
3884	GOBP_REGULATION_OF_PODOSOME_ASSEMBLY	0.0250402	0.417167	0.687905	1.60209	139	11	Hck,Tnf,Fscn1,Lcp1,Msn
7809	HP_HYPOKALEMIA	0.0250896	0.417332	-0.449228	-1.51321	104	45	Cav3,Scnn1a,Kcnj2,Kcnj5
6469	HP_MULTICYSTIC_KIDNEY_DYSPLASIA	0.0251524	0.41772	-0.362503	-1.41207	98	100	Gpc4,Gpc3,Hdac8,Frem2,Bbs12,Mctp2,Pign,Kmt2a,Pex12,Cspp1,Zeb2,Sall1,Lztfl1,Mkks,Bbs7,Lama3,Ttc8,B3glct,Myh11,Cc2d2a,Nxn,Grip1,Fli1,Ift27,Spop,Mylk,Pex6
254	GOBP_LEUKOCYTE_MEDIATED_IMMUNITY	0.025224	0.417826	0.272371	1.22718	182	571	Cd1d1,Bcl3,Lyz1,Clnk,Lcn2,Lag3,Sash3,Tnfaip6,Dnase1l1,Idh1,Prtn3,Vamp2,Serpina3n,S100a8,Itgb2,Pygl,Atp8a1,Plaur,Tbc1d10c,Arhgap9,Gpr84,Il12a,Retn,C1qc,Tgfb1,Il12rb1,Slc11a1,Qpct,Fcgr3,Tnf,Pirb,C3ar1,Fpr1,Tyrobp,Ctsz,Krt1,Apaf1,Pecam1,Mcemp1,Glb1,Serping1,Arg1,Fcer1g,Rnf19b,Cnn2,Grn,Coro1a,Ptprc,C1qa,Ctss,Cd44,Stat5b,H2-M3,Tubb4b,Ddx21,Pglyrp1,Serpina3c,Cd226,Stk11ip,Tubb5,Ndfip1,Tlr4,Dnase1,Nlrp3…
6260	GOMF_1_PHOSPHATIDYLINOSITOL_3_KINASE_REGULATOR_ACTIVITY	0.025265	0.417826	0.635126	1.60509	142	15	Cish,Cckbr,Socs3,Pik3r5,Pik3r6,Socs1
7827	HP_LUMBAR_HYPERLORDOSIS	0.0252823	0.417826	0.426701	1.46645	149	63	Satb2,Bgn,Acta1,Mybpc1,Mypn,Bcor,Col2a1,Naa10,Extl3,Lmx1b,Alx3,Pomgnt1,Piezo2,Sgcg,Pomt1,Herc1,Ihh,Dym,Fkrp,Vcp,Mfn2
3694	GOBP_ACTIN_MEDIATED_CELL_CONTRACTION	0.0253874	0.417826	0.384341	1.42251	153	99	Myl4,Dsc2,Tnnc1,Myh3,Tcap,Mybpc3,Myh2,Tnni1,Myh8,Kcna5,Tnnt2,Myh4,Acta1,Tmod1,Cacna1g,Dlg1,Fgf12
3232	GOBP_CARTILAGE_DEVELOPMENT	0.0254115	0.417826	0.348386	1.37588	158	155	Sulf1,Bmp3,Mef2c,Six2,Ccn4,Scx,Cytl1,Bmp4,Satb2,Ccn2,Bgn,Bmp8a,Mef2d,Sfrp2,Wnt9a,Hes5,Tgfb1,Smad3,Loxl2,Hyal1,Cd44,Anxa6,Mgp,Nppc,Wnt10b,Col2a1,Mustn1,Tgfbi,Wnt5b,Chrdl2,Zmpste24,Bmp7,Osr1,Acvrl1,Runx1,Bmp6,Smad1,Cer1,Bpnt2,Ihh,Gnas
9911	FAN_EMBRYONIC_CTX_ASTROCYTE_1	0.0254133	0.417826	-0.400636	-1.46808	102	71	Lrrc10b,Lgals3,Agt,Dcn,Fabp7,Rgs20,Cxcr4,Angptl1,Dio2,Cxcl14
10041	DESCARTES_MAIN_FETAL_LIMBIC_SYSTEM_NEURONS	0.0254748	0.417826	-0.602604	-1.62312	109	17	Nts,Dmkn,Ntf3,Cpne4,Syne4,Synpo2,Ptpn3
10069	DESCARTES_FETAL_CEREBRUM_LIMBIC_SYSTEM_NEURONS	0.0254748	0.417826	-0.602604	-1.62312	109	17	Nts,Dmkn,Ntf3,Cpne4,Syne4,Synpo2,Ptpn3
23	GOBP_INACTIVATION_OF_MAPK_ACTIVITY	0.0256144	0.4184	0.554373	1.56948	147	24	Dusp1,Dusp4,Dusp6,Dusp5,Dusp14,Dusp9,Dusp18,Spred3,Ppp2ca,Dusp7
2001	GOBP_REGULATION_OF_TOLL_LIKE_RECEPTOR_SIGNALING_PATHWAY	0.0256367	0.4184	0.433145	1.47782	150	61	Smpdl3b,Nr1d1,Rab7b,Esr1,Bpifb1,Tlr1,Tnfaip3,Tlr9,Birc3,Tlr4,Nlrp6,Rsad2
868	GOBP_POSITIVE_REGULATION_OF_CELL_POPULATION_PROLIFERATION	0.0256582	0.4184	0.264897	1.2125	191	718	Dct,Fgfbp1,Cd1d1,Prok2,Acer2,Cckbr,Mef2c,Six2,Ccn4,Nr4a1,Scx,Dpp4,Tox,Chp2,Egr4,Bmp4,Anxa1,Sash3,Kcna5,Ccn2,Tnfsf13b,Egr1,Fgf1,Htr2a,Prtn3,Adm,Osmr,Vipr1,Mef2d,Sfrp2,Hck,Cited1,Insm1,Vip,Il12a,Hes5,Cntfr,Tgfb1,Il12rb1,Dlx5,Prkcq,Hyal1,Rara,Tnfrsf13c,Sox8,Tnf,Cd86,Lgmn,Lamc2,Dlg1,Cdh3,Esr1,Mab21l2,Tac1,Arrb1,Hsf4,Cdh13,Arg1,Pdgfc,Cck,Grn,Coro1a,Ptprc,Ldlrap1,Tspo,Ghsr,Dll4,Sox10,Erbb3,Tnfaip3,Hpn,…
8255	HP_PYRIDOXINE_RESPONSIVE_SIDEROBLASTIC_ANEMIA	0.02569	0.4184	0.5613	1.57223	147	23	Fancd2,Fancf,Pnpo,Slx4,Brca1,Rad51
391	GOBP_CARDIAC_ATRIUM_MORPHOGENESIS	0.0257075	0.4184	-0.561433	-1.60365	108	22	Prox1,Tgfb2,Sox4,Smo,Nog,Wnt5a,Notch1,Notch2
4256	GOBP_REGULATION_OF_ACTOMYOSIN_STRUCTURE_ORGANIZATION	0.0259481	0.421667	-0.374099	-1.42324	103	87	Cav3,Prox1,Arhgap6,Myoc,Akap13,Wnt11,Met,Edn1,Serpinf2,Rapgef3,Rhoc,Nrp1,Arhgap28,Arhgef5,Mkks,Sdc4,Abl1,Limch1,Mtor,Mylk3,Itgb1bp1
1080	GOBP_POSITIVE_REGULATION_OF_VASCULAR_ENDOTHELIAL_GROWTH_FACTOR_PRODUCTION	0.0260371	0.421832	0.560855	1.57099	149	23	Sulf1,Cyp1b1,Tgfb1,C3ar1,Brca1,Nodal,C5ar1,Il1b
1254	GOBP_BASIC_AMINO_ACID_TRANSPORT	0.026038	0.421832	0.615443	1.6013	147	17	Slc11a1,Arg1,Slc7a7,Slc38a3,Slc47a1
2630	GOBP_INTERMEDIATE_FILAMENT_ORGANIZATION	0.0261528	0.422548	-0.614656	-1.63419	113	16	Dsp,Eppk1
412	GOBP_EPITHELIAL_CELL_MORPHOGENESIS	0.0261621	0.422548	-0.521278	-1.58308	111	28	Col15a1,Sipa1l3,Ccdc88c,Met,Col18a1,Ar,Epb41l5,Bcl11b,Plod3,Spint2
10153	Johnson_2016_Coexpression_Hippocampus_Human_M9	0.0262594	0.423473	-0.326356	-1.3536	97	153	Zbtb20,Gli3,Taf15,Banp,Rhobtb3,Ptpre,Srgap1,Zbtb40,Eif2ak2,Bbx,Foxred2,Frmd6,Zfp641,Kctd12,Fkbp14,Frat2,Add3,Rnf170,Nfia,Exph5,Atxn3,Foxo3,Limch1,Galk2,Asxl2,Pdpr,Rab3ip,Rorb,Slc38a1,Ikzf4,Vps13b,Zbtb43,Ank3,Tmem108,Gatad2b,Zc3h4,Aldh6a1,Ago2,Rabgap1,Spop,Sfmbt2,Pura
3083	GOBP_REGULATION_OF_INFLAMMATORY_RESPONSE	0.0263639	0.423955	0.315252	1.31831	172	250	Fancd2,Ccn4,Smpdl3b,Nr1d1,Anxa1,Tnfaip6,Socs3,Ccr7,Osmr,S100a8,Hck,Ace2,Ptger3,Serpine1,Smad3,Pbk,Tnf,F12,Esr1,Krt1,Tac1,Nfkbia,Grn,Ptprc,Pparg,Ghsr,Tnfaip3,Creb3l3,Stat5b,Tlr9,Nr1d2,Pla2g2d,Cd200,Birc3,Ndfip1,Adcyap1,Tlr4,Dnase1,Nlrp3,Setd6,Nupr1,Lpcat3,Nlrp6,Gper1,Sema7a,Mapk13,Sphk1,Nlrx1,Abhd12,Zyx,Fcgr2b,Wfdc1
811	GOBP_MUSCLE_ORGAN_DEVELOPMENT	0.0263876	0.423955	0.311845	1.31283	173	265	Vgll2,Egr2,Fos,Tnnc1,Myh3,Chodl,Mef2c,Scx,Tcap,Klhl40,Mybpc3,Lmod3,Bmp4,Egr1,Foxc2,Tnnt2,Alx4,Mef2d,Maff,Acta1,Tll2,Cntfr,Tgfb1,Jph2,Smad3,Sox8,Disp1,Unc45b,Tcf15,Asb2,Dll4,Erbb3,Mapk12,Nr1d2,Bin3,Id3,Myl6b,Neurog1,Lemd2,Sox11,Hivep3,Coprs,Wnt10b,Itgb1bp2,Nupr1,Cavin4,Pou6f1
357	GOBP_CIRCULATORY_SYSTEM_PROCESS	0.0264114	0.423955	0.276826	1.23413	188	497	Myl4,Dsc2,Tnnc1,Col1a2,Tcap,Mybpc3,Tac2,Cacna2d4,Adra1b,Tnni1,Adrb3,Ntsr1,Kcnk3,Kcna5,Sema3a,Th,Ramp2,Ccn2,Foxc2,Spx,Slc1a5,Htr2a,Kcnj12,Adm,Tnnt2,Cartpt,Atp8a1,Acta2,Ace2,Cacng3,Tgfb1,Smad3,Cacna1g,C3ar1,Dlg1,Slc7a5,Ctsz,Fgf12,Atp2b4,Tac1,Serping1,Kcnj14,Fxyd7,Fxyd6,Slc8a2,Tacr3,Slc22a8,Cacnb4,Pparg,Dll4,Tmem38a,Slc5a5,Slc38a3,Fkbp1b,F2r,Kcnip1,Itpr1,Myl1,Cacnb1,Abcb1a,Nppc,Abcg2,Cacng5,Kcnmb4,T…
14	GOBP_NEGATIVE_REGULATION_OF_TRANSCRIPTION_BY_RNA_POLYMERASE_II	0.0264901	0.423955	-0.243464	-1.17833	67	691	Prox1,Hspa1a,Nkx6-1,Prdm5,Zbtb20,Klf4,Rreb1,Nfatc2,Sap130,Mael,Rarb,Gli3,Dnajb1,Nr4a2,Ctbp2,Trps1,Jun,Zfp202,Rorc,Hdac8,Fbp1,Bcl6b,Hic1,Irx1,Msc,Zbtb1,Sox2,Cebpa,Ifi203,Ascl1,Zfhx3,Prdm16,Tcf7l2,Lcor,Gabpa,Sim2,Zbtb12,Lmcd1,Sfpq,Smo,Bag3,Fst,Klf3,Zfp560,Tfap2b,Nfil3,Nfatc3,Nr2f1,Bach2,Hjv,Txnip,Sox9,Btg2,Prmt6,Crym,Zfp57,Hdac9,Ascl2,Rb1,Phf21a,Dach1,Glis1,Edn1,Nog,Zbtb16,Smurf2,Nr2c1,Hdac1,Zgpat,…
390	GOBP_CARDIAC_VENTRICLE_MORPHOGENESIS	0.0264996	0.423955	-0.424729	-1.48539	109	54	Dsp,Prox1,Col11a1,Npy2r,Chd7,Tgfb2,Sox4
10237	MCCLUNG_COCAINE_REWARD_5D	0.0265457	0.423955	0.423001	1.46377	157	65	Tbr1,Ccn2,Vamp2,Sh3gl3,Znrf1,Cck,Gadd45a,Fscn1,Sox10,Baiap2,Dlg4,Ptpn5,Tspan7,Tubb4a,Mapre3,Sec14l1,Per2,Fbxw7,Gria4,Mtmr9,Mark2,Top2a,Adora1,Stx1b,Adora2a,Jup
3622	GOBP_HEART_TRABECULA_MORPHOGENESIS	0.0266293	0.423955	-0.519125	-1.57654	113	28	Cav3,Adamts1,Chd7,Tgfb2
3752	GOBP_INTERLEUKIN_35_MEDIATED_SIGNALING_PATHWAY	0.02665	0.423955	0.683211	1.59116	148	11	Stat4,Il12a,Stat1,Stat3
9909	FAN_EMBRYONIC_CTX_IN_1_INTERNEURON	0.02665	0.423955	0.683094	1.59088	148	11	Fos,Pdzrn4,Arl4d,Brinp2
5932	GOMF_OXIDOREDUCTASE_ACTIVITY_ACTING_ON_PEROXIDE_AS_ACCEPTOR	0.0267888	0.424153	0.497874	1.5242	154	35	Ipcef1,Prdx1,Mgst3,Pxdn,Sesn1,Txndc17,Prdx4,Lpo,Ptgs1,Gpx1,Gpx7,Prdx3,Duox1,Cat,Ptgs2,Gpx3,Sesn3
7589	HP_FREQUENT_FALLS	0.026811	0.424153	0.40001	1.44111	160	83	Col6a1,Glra1,Acta1,1600014C10Rik,B4galnt1,Pik3r5,Col12a1,Arg1,Chp1,Mypn,Sdhaf1,Sgcg,Bscl2,Gjb1,Mtpap,Pomt1,Hadhb,Fkrp,Nefh,Vcp,Polg,Mapt,Mfn2,Sdhb,Dync1h1,Alg2
2365	GOBP_NEURON_MATURATION	0.0268263	0.424153	-0.456182	-1.51792	111	43	Myoc,Nr4a2,Rnd1,Lgi4,Rb1,Bcl2,Ret,Cln5,C1ql1,Tbx6,Adgrb3,Lrrk2,Ednrb
3788	GOBP_RESPONSE_TO_PARATHYROID_HORMONE	0.0268288	0.424153	0.682936	1.59051	149	11	Mef2c,Sost,Cited1,Wnt10b
3995	GOBP_VENTRICULAR_CARDIAC_MUSCLE_CELL_ACTION_POTENTIAL	0.0268629	0.424153	-0.518098	-1.57342	114	28	Cav3,Dsp,Kcnj5,Scn3b,Kcnj3,Kcnq1,Cav1,Kcne4,Cacna1c,Dsg2
6142	GOMF_ACTIVATING_TRANSCRIPTION_FACTOR_BINDING	0.0269134	0.424317	0.423643	1.46003	159	64	Egr2,Fos,Mef2c,Bhlhe40,Mef2d,Smad3,Sin3a,Pparg,Smad2
6598	HP_GINGIVITIS	0.0270837	0.426367	0.594672	1.59496	154	19	Plg,Itgb2,Ncf4,Col3a1,Stat3
217	GOBP_TOLL_LIKE_RECEPTOR_SIGNALING_PATHWAY	0.0271274	0.42642	0.365666	1.40303	167	125	Smpdl3b,Nr1d1,Rab7b,S100a8,Itgb2,Lgmn,Esr1,Bpifb1,Nfkbia,Tlr1,Ctss,Tnfaip3,Tlr9,Birc3,Tlr4,Mapkapk3,Nlrp6,Rsad2,Map3k1,Fadd,Ctsb,Ctsk,Pik3ap1,Havcr2,Ticam1,Cd300lf,Tlr2,Pik3c3
6377	GOMF_HMG_BOX_DOMAIN_BINDING	0.0272304	0.426569	0.695183	1.57771	151	10	Egr2,Alx4,Dlx5
5997	GOMF_MYOSIN_BINDING	0.0272743	0.426569	0.43037	1.46254	160	59	Myl4,Mybpc3,Myh8,Acta1,Stx1a,Mobp,Coro1a,Shroom1,Myl9,Llgl2,Myo19,Mybpc1,Rab11b,Spata6,Rab3a,Stxbp5,Myrip,Trak2,Trim32
8495	HP_GENERALIZED_HYPOPIGMENTATION	0.0273301	0.426569	-0.517307	-1.57102	116	28	Slc24a5,Magel2,Hps1,Ap3b1,Mitf,Ednrb
2251	GOBP_COLLAGEN_ACTIVATED_SIGNALING_PATHWAY	0.0274637	0.426569	-0.650224	-1.64554	118	13	Itga11,Col4a2,Ubash3b,Col4a1
7131	HP_PLAGIOCEPHALY	0.0274863	0.426569	-0.37236	-1.42707	109	91	Zbtb20,Col11a1,Dlk1,Pigw,Col11a2,Ppp3ca,Ermard,Pigv,Fktn,Phf21a,Mn1,Arid1b,Kat6a,Dhx37,Kmt2c,Twist1,Pkdcc,Nfix,Fgfr2,Med12
2492	GOBP_REGULATION_OF_MUSCLE_ADAPTATION	0.0275117	0.426569	-0.396585	-1.45887	111	72	Cav3,Agt,Klf4,Foxo1,Ppp3ca,Lmcd1,Pde9a,Edn1,Ppargc1a,Prkca,Adra1a,Rps6kb1,P2rx4,Foxo3,Cdk9,Notch1,Mtor,Casq1,Mymk,Camk2b
7909	HP_BREAST_HYPOPLASIA	0.0275577	0.426569	0.4888	1.51546	159	37	Prok2,Cdt1,Tac2,Sema3a,Dusp6,Esr1,Spry4,Tacr3,Sox10
5885	GOMF_FATTY_ACID_LIGASE_ACTIVITY	0.027637	0.426569	-0.621962	-1.6273	119	15	Slc27a2,Slc27a3,Acsm3,Slc27a5,Acsl6,Acsf3,Acsbg1,Acsl1
7258	HP_MYOCARDIAL_FIBROSIS	0.027644	0.426569	0.66575	1.58599	154	12	Tnnt2,Serpine1,Jph2,Kif20a,Mypn,Flnc
269	GOBP_ACUTE_INFLAMMATORY_RESPONSE	0.0276513	0.426569	0.413871	1.45374	163	72	Cd163,Ccr7,Osmr,Serpina3n,S100a8,Ptger3,Tnf,F12,Tac1,Pparg,Creb3l3,Pla2g2d,Serpina3c,Adcyap1,Dnase1,Nlrp3,Nupr1,Npff
5313	GOCC_CELL_BODY	0.0276536	0.426569	0.277032	1.23484	197	492	Plk3,Rpe65,Klhl14,S100a5,Tiam2,Arc,Ntsr1,Th,Serpini1,Pdyn,Glra1,Rdh5,Cpne5,Gjb2,Cd22,Htr2a,Acta2,Cobl,Acta1,Vip,Rtn4r,Prkaa2,Rin3,Dpysl5,Smurf1,Eno2,Kcnh1,Tac1,Brinp2,Btbd8,Arg1,Kcnj14,Cck,Slc8a2,Tacr3,Gal,Hpn,Pcp2,Stmn2,Thy1,Tmprss5,Flrt1,Gng3,Cd200,Tubb5,Adcyap1,Azin2,Neurog1,Casp3,Klhl17,Slc38a2,Syt4,Pitpnm3,Slc1a4,Npff,Agrp,Chrna4,Ppp1r1b,Efna2,Pde1a,Fadd,Fbxo31,Plxdc1,Ckb,Cdk5r1,Casr,Lpar1,P…
10488	Gemma_GSE23182_Systemic_inflammation_modulates_Fc_receptor_expression_on_microglia_in_chronic_neurodegeneration_Treatment_lipopolysaccharide_Up	0.027673	0.426569	0.336946	1.3529	175	173	D7Ertd443e,Ifitm1,Lcn2,Arl4d,S100a11,Cyp1b1,Ms4a6d,Ctla2a,Igfbp7,Plin4,Emilin2,Fcgr3,Gpr146,Ggta1,Tspan4,C1qa,Tspo,Ucp2,Xdh,Arrdc2,Eif1a,Hsd3b7,Pglyrp1,Csf2rb,Sgk3,Ms4a6c,Sult1a1,Rcan1,Pnpla2,Bst2,P2ry6,Mfsd2a,Por,Ccr5,Fcgr2b,Stra6,Endod1,Herc6,Anxa2,Cdh19,C1qb,Vasn,C5ar1
3743	GOBP_REGULATION_OF_LEUKOCYTE_PROLIFERATION	0.0276904	0.426569	0.335404	1.35109	175	179	Cd1d1,Mef2c,Bmp4,Anxa1,Sash3,Tnfsf13b,Cd22,Lgals9,Il12a,Il12rb1,Prkcq,Tnfrsf13c,Cd86,Dlg1,Tyrobp,Tac1,Arg1,Coro1a,Ptprc,Gal,Tnfaip3,Tnfrsf13b,Stat5b,H2-M3,Tlr9,Pla2g2d,Ndfip1,Tlr4,Glmn,Casp3,Sox11,Vtcn1,Ikzf3,Gpr183,Fadd,Selenok,Fcgr2b,Sos1,Scrib,Il1b,Lgals7,Slc39a10,Pla2g2f,Csf1r,Gpam,Havcr2
6999	HP_SOFT_DOUGHY_SKIN	0.0277678	0.426569	0.694384	1.5759	154	10	Col1a2,Adamts2,Mgp,Col5a1,Col1a1,Col5a2
585	GOBP_PHOSPHATIDYLETHANOLAMINE_BIOSYNTHETIC_PROCESS	0.0277778	0.426569	-0.628907	-1.61872	119	14	Lpin3,Etnppl,Chka
10548	Gemma_GSE88736_Transcriptomics_of_environmental_enrichment_and_cocaine_using_quantitative_next_generation_sequencing_treatment_cocaine_Up	0.0277825	0.426569	0.460451	1.49732	161	47	Egr2,Fos,Egr4,Fosb,Plaur,Coq10b,Dusp5,Spry4,Rnf217,Cth,Sstr2,Midn,Nr4a3,Gpr3,AB124611,Per2,Srsf3,Panx1,Gnat1
5941	GOMF_TRANSFERASE_ACTIVITY_TRANSFERRING_AMINO_ACYL_GROUPS	0.0278224	0.426569	0.665333	1.585	155	12	Tgm4,Ggt6,Qpct,Tgm6
10408	Gemma_GSE84302_RNA_sequencing_to_identify_common_targets_for_GSK3_treatment_gsk3.inhibitor_L803.mts_Knockdown_Gsk3b.mouse.glycogen.synthase.kinase.3.beta_60.ug.5.uL.nostril_Up	0.027881	0.426596	0.416361	1.44467	164	67	Nrn1l,Spag4,Proser2,Spx,Afap1l1,Ak8,Plekha4,Fkbp1b,Ccne1,Sult2b1,Afg3l1,Kcng4,Poc1b,Lrrk1,Notch4,Slc2a1,Grip2,Fkrp,Ccn1,Kcnk5,Pan2
7215	HP_LARYNGOMALACIA	0.0279047	0.426596	-0.432218	-1.49233	115	51	Dlk1,Rreb1,Chd7,Sema3e,Sox4,Sox9,Kat6a,Galc,Pkdcc,Kcnma1,Nfix,Crebbp,Fgfr2
3025	GOBP_EMBRYONIC_SKELETAL_SYSTEM_DEVELOPMENT	0.0280498	0.427646	0.399545	1.43821	168	82	Sulf1,Six2,Scx,Bmp4,Satb2,Foxc2,Dmrt2,Alx4,Etl4,Wnt9a,Smad3,Hyal1,Dlg1,Smad2,Sox11,Wdr19,Col2a1,Alx3,Nodal,Deaf1,Bmp7,Osr1,Wnt9b,Ihh,Six4,Mdfi,Gnas
9688	HP_DYSMENORRHEA	0.0280543	0.427646	-0.696111	-1.64944	123	10	Gpr101
8208	HP_ABNORMAL_CARDIAC_ATRIUM_MORPHOLOGY	0.0281112	0.427702	-0.26875	-1.23297	88	364	Col11a1,Dlk1,Rreb1,Chd7,Sema3e,Gpc4,Magel2,Rarb,Gpc3,Gli3,Hdac8,Ccno,Rps15a,Pola1,Ttc12,Pign,Ccbe1,Fgfr1,Gja1,Txnl4a,Kmt2d,Dnai1,Upf3b,Gas8,Evc,Fktn,Kmt2a,Ammecr1,Reln,Arid1b,Kat6a,Tll1,Spag1,Srcap,Abcd4,Traip,C2cd3,Dact1,Jag1,Arhgap31,Ank1,Setd2,Dnaaf4,Pkdcc,Kif15,Zeb2,Strada,Sall1,Fancl,Nfix,Crebbp,Fgfr2,Mkks,Med12,Nf1,Bmpr1a,Dnah5,Abl1,B3glct,Mmp2,Notch1,Asxl2,Dse,Cdk8,Drc1,Tsr2,Notch2,Taldo1,…
10486	Gemma_GSE23182_Systemic_inflammation_modulates_Fc_receptor_expression_on_microglia_in_chronic_neurodegeneration_disease_prion.disease_Up	0.0281388	0.427702	0.261714	1.19956	209	741	Lyz1,Plscr2,Hspb8,Lag3,Cd52,Sash3,Adgre1,S100a11,Rab7b,Cd72,Tnfsf13b,Ms4a6d,Naglu,Cd22,Naip2,Lpcat2,Slc1a5,Milr1,Serpina3n,Itgb2,Hck,Cd300lb,Aspg,Lgals9,C1qc,Lpxn,Bco2,Hspb6,Lgals3bp,Tgfb1,Slc11a1,Pmp22,Amz1,Paox,Srgn,Fcgr3,Tlr13,Cd86,Lgmn,C3ar1,Tyrobp,Ncf4,Ctsz,Trim47,S100a10,Cd300c2,Glb1,Tlr1,Fcer1g,Ehd4,Ggta1,Prdx1,Slc7a7,Grn,Tspan4,Ptprc,Tbxas1,C1qa,Tspo,Mylip,Ctss,Ucp2,Mafb,Cd44,Tnfrsf13b,Sl…
986	GOBP_RESPONSE_TO_BIOTIC_STIMULUS	0.0282335	0.428525	0.25207	1.17672	221	994	Cd1d1,Fos,Trib1,Rnf39,Ccl12,Mef2c,Bcl3,Lyz1,Smpdl3b,Clnk,Nr1d1,Lcn2,Cdhr2,Lag3,Anxa1,Th,Rab7b,Egr1,Socs3,Gjb2,Naip2,Nt5c3,Isg20,Ccr7,Prtn3,Adm,S100a8,Stmn1,Sla,Pygl,Hck,Wfs1,Acta2,Cited1,Cd300lb,Il12a,C1qc,Tgfb1,Il12rb1,Slc11a1,Serpine1,Ccdc80,Hyal1,Sin3a,Tnf,Cd86,Rrp1b,Tyrobp,F12,Krt1,Apaf1,Tac1,Epha2,Rnasel,Bpifb1,Nfkbia,Serping1,Tlr1,Arg1,Fcer1g,Ddx60,Rnf19b,Ifit2,Irf6,Tkfc,Grn,Coro1a,Ptprc,C1…
8152	HP_CHRONIC_BRONCHITIS	0.0283868	0.429976	-0.646861	-1.63703	122	13	Scnn1a,Spag1,Rsph4a,Alms1,Dnmt3b,Scnn1g
3509	GOBP_REGULATION_OF_HEART_GROWTH	0.0284269	0.429976	-0.422366	-1.47713	117	54	Cav3,Prox1,Pim1,Vgll4,Gja1,Edn1,Nog,Fgfr2,Kcnk2,Bmpr1a,Notch1,Mtor
3253	GOBP_PROTEIN_HETEROOLIGOMERIZATION	0.028451	0.429976	0.598502	1.58145	161	18	Col1a2,Grin1,Krt1,Nudt21,Tmem120a
2002	GOBP_NEGATIVE_REGULATION_OF_TOLL_LIKE_RECEPTOR_SIGNALING_PATHWAY	0.0285418	0.430732	0.500628	1.52373	164	34	Smpdl3b,Nr1d1,Rab7b,Bpifb1,Tnfaip3,Tlr9,Tlr4,Nlrp6,Ticam1,Cd300lf
2026	GOBP_CELL_JUNCTION_ORGANIZATION	0.0286352	0.431034	-0.24652	-1.18539	76	619	Dsp,Shisa6,Agt,Dock10,Cldn22,Arhgap6,Nrp2,Tanc1,Myoc,Chrna7,Sema3e,Gpc4,Nectin3,Tgfb2,Epha3,Cttnbp2,Chrna1,Adgrl3,Ctbp2,Grhl1,Inava,Pdcd6ip,Actn2,Gabra2,Pcdhb2,Peak1,Slitrk2,Fgf13,Marveld3,Drd2,Col16a1,Slitrk6,Wnt11,Marveld2,Erbb2,Shank1,Dlg5,Rhod,Gja1,Fmn1,Itgb4,Cdh20,Ntng2,Plxnb1,Pard3,Col4a1,Cbln1,Zfp804a,Prkch,Ghrl,Reln,Bcl2,Disc1,Efna5,Cdh8,Cdh22,Rest,Ntng1,Epha7,Rhoc,Sparc,Bcan,Epb41l5,Dbn1…
9458	HP_CARDIAC_CONDUCTION_ABNORMALITY	0.0286432	0.431034	-0.36601	-1.40774	113	93	Scnn1a,Ttr,Bves,Gpc4,Gpc3,Actn2,Kcnj2,Ttn,Kcnj5,Gja1,Tll1,Scn3b,Plec,Crebbp,Slc25a20,Mmp2,Gja5,Rnaseh1,Cpt2,Kcnq1
8058	HP_MUSCLE_ABNORMALITY_RELATED_TO_MITOCHONDRIAL_DYSFUNCTION	0.0288275	0.432167	-0.42014	-1.47929	118	56	Cav3,Ndufa1,Ndufa11,Nubpl,Ndufs7,Slc25a10,Ndufa6,Fars2,Cox6b1,Cox6a2,Ndufb3
8369	HP_APLASIA_HYPOPLASIA_OF_THE_RIBS	0.0288827	0.432167	-0.361828	-1.40184	113	97	Col11a1,Dlk1,Sox2,Col11a2,Prdm16,Ermard,Smo,Sox9,Evc,Kmt2a,C2cd3,Fuz,Trip11,Ttc21b,Plcb3,Tbx6,Cspp1,Tbck,Slc35d1,Bmper,Lbr,Vangl1,Evc2,Fli1,Tor1a,B3galt6
345	GOBP_POSITIVE_REGULATION_OF_MYELOID_LEUKOCYTE_MEDIATED_IMMUNITY	0.0289753	0.432167	0.627302	1.58532	163	15	Itgb2,Tyrobp,Arg1,Ddx21,Ptafr,Ticam1
1731	GOBP_POSITIVE_REGULATION_OF_INSULIN_SECRETION	0.0289961	0.432167	-0.411801	-1.4676	118	60	Doc2b,Nkx6-1,Sox4,Tcf7l2,Gck,Irs2,Gja1,Cd38,Gpld1,Ghrl,Tardbp,C2cd2l,Stx4a,Prkce,Mcu,Gpr68,Rac1
827	GOBP_BLOOD_COAGULATION_INTRINSIC_PATHWAY	0.0290391	0.432167	0.639062	1.58798	164	14	Vwf,F12,Serping1,Apoh,Gp5,F8,F2,Gp1ba,F9
1861	GOBP_POSITIVE_REGULATION_OF_INTERLEUKIN_17_PRODUCTION	0.0290708	0.432167	0.662553	1.57838	162	12	Tgfb1,Prkcq,Slc7a5,Ly9,Sphk1
4289	GOBP_NEGATIVE_REGULATION_OF_NEUROINFLAMMATORY_RESPONSE	0.0290708	0.432167	0.662546	1.57836	162	12	Nr1d1,Grn,Ptprc,Cd200
562	GOBP_CELLULAR_MODIFIED_AMINO_ACID_METABOLIC_PROCESS	0.0290921	0.432167	0.345755	1.36168	181	152	Dio3,Serinc2,Idh1,Pemt,Ggt6,Pla1a,Dmgdh,Bhmt2,Chac1,Gstt2,Slc5a5,Osbpl10,Hpn,Pla2g2d,Clic1,Serinc3,Clic3,Gamt,Lpcat3,Clic5,Slc25a32,Ctns,Mfsd2a,Abhd12,Ckb,Nfe2l2,Ctsk,Mthfd2,Gstm2,Hagh,Pla2g5,Pla2g2f,Mthfd2l,Ckmt1,Aldh1l1,Abhd16a,Dhfr,Slc16a2,Slc5a6,Gpx1,Cndp2,Eef1g,Slc19a1,Mthfd1l,Tg,Gart,Duox1,Slc6a8,Gclm,Folr2,Pla2g3,Shmt2,Mmachc,Pla2g4e,Crat,Plscr1,Pank2
10086	DESCARTES_FETAL_EYE_VASCULAR_ENDOTHELIAL_CELLS	0.0290952	0.432167	0.4027	1.43435	172	78	Ramp2,Dusp6,Stard8,Vwf,Sema3g,Gimap4,Rxfp1,Dipk2b,Abcb1a,Atg9b,Abcg2,Ramp3,Arhgef15,Myct1,Ushbp1,Clec14a,Qrfpr,Plxnd1,Notch4,S1pr1,Upb1,Adgrl4,Fam124b,Acvrl1,Cdh5,Eng,Ihh,Aplnr
3394	GOBP_CARDIAC_MUSCLE_TISSUE_MORPHOGENESIS	0.0291517	0.432167	-0.443886	-1.49522	121	45	Dsp,Prox1,Col11a1,Chd7,Tgfb2,Ttn
4078	GOBP_POSITIVE_REGULATION_OF_INTRACELLULAR_PROTEIN_TRANSPORT	0.0292342	0.432167	0.339821	1.35106	183	163	Plk3,Chp2,Vamp2,Itgb2,Tgfb1,Camk1,Rhou,Smad3,Cdh1,Bcas3,Chp1,Myo1c,Nmt1,Zic1,Ipo5,Prr5l,Hdac3,Hcls1,Pdzk1,Cdk5r1,Kcnb1,Ripor1,Ablim3,Rnf31,Tfdp1,Zdhhc2,Il1b,Bcap31,Mapk8,Fis1,Hras,Pink1,Fbxw7,Chrm1,Stom,Ywhae,Ube2j2,Akt2,Cdk5,Trp73,Ywhab,Ppp1r13b,Atg13,Micall2,E2f1,Pdcd10,Cep131,Jup,Kif5b,Rbm22,Ppm1a,Pik3r1,Psen1,Tmem30b,Htra2
8582	HP_VERTEBRAL_HYPOPLASIA	0.0292384	0.432167	-0.55103	-1.59141	123	23	Col11a1,Sox2,Sox9,Fuz,Cspp1,Slc35d1,Notch2,Lbr,Vangl1
9177	HP_BRONCHITIS	0.0292496	0.432167	-0.440139	-1.49502	121	47	Scnn1a,Prkcd,Tap2,Magt1,Crlf1,Blm,Gas8,H2-Ab1,Spag1,Nos1,H2-Aa,Egfr,Il2rg
7362	HP_DEHYDRATION	0.0293465	0.432424	-0.394282	-1.44196	118	70	Lct,Car12,Scnn1a,Nr3c2,Gck,Aloxe3,Itgb4,Cdkn1a,Zfp57,Cdkn1b,Plagl1,Egfr,Plec,Lama3,Mmaa,Myo5b,Mmut,Acsf3,Tgm1,Mcee
298	GOBP_REGULATION_OF_PRODUCTION_OF_MOLECULAR_MEDIATOR_OF_IMMUNE_RESPONSE	0.0293487	0.432424	0.374715	1.40325	177	107	Clnk,Sash3,Cd22,Tgfb1,Tnf,Slc7a5,Arg1,Apoa2,Ptprc,H2-M3,Tlr9,Ddx21,Cd226,Ndfip1,Tlr4,Nlrp3,Sema7a,Il4ra,Rsad2,Hk1,Nr4a3,Prkcz,Fcgr2b,Exosc3,Il1b,Hmox1,Ticam1,Laptm5
5839	GOMF_INORGANIC_ANION_TRANSMEMBRANE_TRANSPORTER_ACTIVITY	0.029407	0.43247	0.367899	1.3916	179	114	Aqp6,Slc4a11,Gabrr2,Glra1,Slc12a8,Ano4,Slc26a11,Glra2,Slc22a8,Slc5a5,Ank,Gabrg2,Clic1,Gabrr1,Clic3,Gabra3,Slc1a4,Slc37a2,Ano10,Clic5,Gabra1,Slc22a1,Clcn1,Slc13a4,Slc39a8
10020	DURANTE_ADULT_OLFACTORY_NEUROEPITHELIUM_RESPIRATORY_CILIATED_CELLS	0.0294721	0.43247	-0.354654	-1.38302	114	102	Lrrc10b,Chst9,Ecrg4,Ccdc153,Dnali1,Igfbp2,Aldh1a1,Spa17,Dmkn,Morn5,Tstd1,Mlf1,Capsl,Nqo1,Ccdc190,Dynlt1a,Dnaaf4,Cfap53,Ppil6,Nucb2,Aldh3a1,Ccdc17,Dnah5
4243	GOBP_VENTRICULAR_CARDIAC_MUSCLE_CELL_MEMBRANE_REPOLARIZATION	0.02948	0.43247	-0.588085	-1.60343	126	18	Cav3,Kcnj5,Kcnj3,Kcnq1,Kcne4
2328	GOBP_VASOCONSTRICTION	0.0296278	0.43247	-0.398172	-1.44844	120	67	Agt,Drd5,Avp,Dock4,Htr1b,Ednra,Agtr1a,Gja1,Cd38,Edn1,Slc8a1,Apln,Adra1a,Htr7,Egfr,Dock5,Htr1a,Ednrb,Mkks,Atp2b1,Icam1,Gja5,Arhgap42,Edn3,Cav1
10110	Meckes_2018_WKYvsF344_Upregulated_HC	0.029634	0.43247	0.296609	1.27389	199	326	Greb1,Bmp3,Nr4a1,Klhl14,Plek2,Bmp4,Ptgr1,Grifin,Pdyn,Satb2,Cyp1b1,Crabp1,Kcnt1,Tnfrsf11b,Vipr1,Serpina3n,Sfrp2,Ctrl,Ccdc96,Cobl,Cchcr1,Smoc1,Ube2l6,Pnpo,Vwf,Fgf12,Sema3g,S100a10,Pdgfc,Hecw2,Irf6,Tshz3,Cbln2,Prdm2,Cd44,Tnfaip3,Glt8d2,Tmprss5,Lcp1,Igsf21,S100a4,Serpina3c,Cnksr3,Cwc25,Tubb5,Pxdn,Esrrg,Stard6,Blvrb,Mdh1,Camkk2,Spp1,Slc5a11,Rnf208,Syt12,Nadsyn1,Rsad2,Ttll1,Arhgap32,Tgfbi,Trmt10b,Grem2…
118	GOBP_MEMBRANE_RAFT_ASSEMBLY	0.029638	0.43247	-0.692283	-1.64037	130	10	Cav3,Rftn1
8684	HP_ABNORMALITY_OF_THE_EPIDIDYMIS	0.029638	0.43247	-0.692423	-1.6407	130	10	Srcap,Crebbp,Ccnd1,Vhl,Btk
10336	Gemma_GSE10415_7_Brain_Regions_in_20_Inbred_Strains_of_Laboratory_Mice_StrainOrLine_SWR.J_Down	0.0298329	0.434301	0.429876	1.45451	174	58	Smpdl3b,Rassf6,Cdkl1,Nt5c3,Pcdh10,Galt,Ocel1,Zscan21,Vill,Cd37,Wwox,Pi4kb,Slc14a1
7366	HP_ALKALOSIS	0.0299135	0.434301	-0.577489	-1.59151	127	19	Scnn1a,Kcnj5
6178	GOMF_CO_RECEPTOR_BINDING	0.0299176	0.434301	0.69042	1.5669	166	10	Dkkl1,Bmp4,Dkk3
4624	GOBP_POSITIVE_REGULATION_OF_ANION_TRANSMEMBRANE_TRANSPORT	0.0299278	0.434301	0.455062	1.48444	173	48	Opn3,Arpp19,Ace2,Rnasel,Azin2,Abcb1a,Ptafr,Nfe2l2,Nr4a3,Tert,Clip3,Mef2a,Akt2,Adipor2,Slc26a6,Acsl5,Akt1,Itgb1,Pik3r1,Psen1,Arl6ip1
5694	GOMF_CALCIUM_CHANNEL_REGULATOR_ACTIVITY	0.0299857	0.434546	-0.476847	-1.53108	125	36	Cav3,Rem2,Npy2r,Mcub,Cacng6,Gem,Cacng4
8174	HP_PROLONGED_BLEEDING_AFTER_SURGERY	0.030095	0.435534	0.637542	1.5842	170	14	Serpine1,Vwf,F7,F8,Mcfd2,Itgb3,Gp1ba,P2ry12
7933	HP_IRREGULAR_VERTEBRAL_ENDPLATES	0.0301744	0.436087	-0.532482	-1.57029	127	25	Zbtb20,Col11a1,Kif22,Loxl3
5666	GOMF_CYTOKINE_ACTIVITY	0.0302238	0.436204	0.367278	1.38925	184	114	Ccl12,Bmp3,Bmp4,Tnfsf13b,Wnt10a,Tnfrsf11b,Bmp8a,Il17d,Wnt4,Wnt9a,Il12a,Tgfb1,Wnt16,Tnf,Grn,Ccl17,Spp1,Wnt10b,Inhbe,Cxcl16,Fam3c,Grem2,Wnt5b,Nodal,Cmtm8,Ccl24,Il1b,Bmp7,Lta,Cx3cl1,Bmp6,Cer1,Lefty1,Wnt9b,Il15,Csf1,Lefty2,Tgfb3,Il17b,Wnt2
2853	GOBP_NEGATIVE_REGULATION_OF_ORGAN_GROWTH	0.0303315	0.436834	-0.520484	-1.56295	128	27	Cav3,Vgll4,Gja1,Nog
9856	Oligodendrocyte_All_Cahoy_JNeuro_2008	0.0303501	0.436834	0.483094	1.50427	175	38	Mobp,Prkcq,Sgk2,Erbb3,Galnt6,Plekhh1,Plp1,Cpm,Gal3st1,Gjb1,Adamts4,Rffl,Mog,Enpp6,Mal,Tspan2,Cldn11
2679	GOBP_REGULATION_OF_T_HELPER_2_CELL_DIFFERENTIATION	0.030455	0.437003	0.689888	1.56569	169	10	Anxa1,Rara,Cd86,Nlrp3,Il4ra,Prkcz
5444	GOCC_INTRINSIC_COMPONENT_OF_POSTSYNAPTIC_MEMBRANE	0.0304646	0.437003	-0.360206	-1.39689	119	98	Shisa6,Nrp2,Nectin3,Chrna1,Htr3a,Grik4,Slitrk2,Grin2a,Drd2,Gria1,Gabra5,Dcc,Cacng4,Slc8a1,Epha7,Neto1,Plppr4,Adra1a,Pcdh8,Flrt3,Slitrk3
1106	GOBP_REGULATION_OF_COLLAGEN_METABOLIC_PROCESS	0.0304857	0.437003	0.485522	1.50529	176	37	Scx,Bmp4,Ccn2,Wnt4,Tgfb1,Pparg,F2r,Nppc,Vim,Runx1,Eng,Ihh,Tgfb3,F2
8583	HP_VERTEBRAL_WEDGING	0.0305849	0.437831	0.670737	1.5621	170	11	Bgn,Ptch2,Ift43,Col2a1
7519	HP_FINE_HAIR	0.0306748	0.438217	0.435626	1.45757	179	55	Satb2,Gjb2,Wnt10a,Alx4,Sin3a,Cdh3,Col3a1,Slc7a7,Ift43,Liph,Itga3,Naa10,Ezh2,Tinf2
10132	Johnson_2016_Coexpression_Hippocampus_Human_M11	0.0306947	0.438217	0.359703	1.38516	189	128	Ephb6,Neurod2,Strn4,Ppp1r3f,Tango2,Psmd1,Slc6a17,Plxna1,Rusc2,Abhd12,Fbxo31,Thop1,Slitrk1,Spag7,Srm,Mapre3,Vps4a,Usp5,Uba1,Rps6kl1,Arhgdia,Nrxn2,Mapt,Fam131b,Stoml1,Narf,Apmap,Nagpa,Exoc7,Pip5k1c,Nudcd3,Fam219a,Wrnip1,Cs,Atg9a,Ap2a1,Tef,Hyou1,Pex14,Prr7,Tollip,Mfsd12,Ttc3,Cd99l2,Grik5,Arpc1a,Rhbdd2,Mboat7,Med24,Pnpla6
1906	GOBP_REGULATION_OF_ACTIN_FILAMENT_BASED_PROCESS	0.0308833	0.439732	-0.271068	-1.23486	99	342	Cav3,Dsp,Prox1,Arhgap6,Fzd10,Myoc,Sema3e,Magel2,Prkcd,Epha3,Akap13,Actn2,Kcnj2,Triobp,Rnd1,Fgf13,Sptb,Wnt11,Rhobtb3,Shank1,Ntrk3,Rhod,Fmn1,Met,Ntf3,Gm14137,Arhgef19,Svil,Iqgap2,Ssh3,Sema5a,Snx9,Pdgfra,Cxcl12,Edn1,Serpinf2,Efna5,Rnd2,Rapgef3,Rhoc,Rasa1,Dbn1,Add3,Nrp1,Arhgap28,Cd2ap,Nckap1,Arhgef5,Pak3,Mdk,Swap70,Mkks,Sdc4,Pfn4,Abl1,Limch1,Cttn,Icam1,Gja5,Plekhg2,Mtor,Synpo2,Mylk3,Arpc2,Cav1,Plekhh…
6549	HP_ABNORMALITY_OF_THE_OVARY	0.0308862	0.439732	0.324081	1.32346	198	199	Prok2,Fos,Tac2,Plg,Bmp4,Dusp6,Wnt10a,Idh1,Wnt4,Sox3,Cdh1,B4galnt1,Esr1,Ptch2,Galt,Spry4,Tacr3,Pparg,Limk1,Brca1,Rad51,Wdr19,Lmnb2,Map3k1,Wwox,Pten,Agpat2,Cavin1,Psmc3ip,Por,Rad50,Rasgrp1,Eif2b5,Wdpcp,Zmpste24,Mcm3ap,Bscl2,Trim32,Eif2b4,Lmna,Sec23b,F7,Gnas,Cyb5a,Eif2b3,Akt2,Polg,Dicer1,Msh2,Sdhb,Bbs5,Mrps22,Prokr2,Kras,Bbs10,Stox1,Ctnnb1,Anapc1,Palb2,Akt1,Nbn,Epcam,Kiss1r
1439	GOBP_DENTATE_GYRUS_DEVELOPMENT	0.0309255	0.439732	-0.641685	-1.62393	133	13	Prox1,Emx2,Smo,Btg2
9926	MANNO_MIDBRAIN_NEUROTYPES_HENDO	0.0309996	0.440133	0.258229	1.18986	235	792	Egr2,Fos,Mef2c,Bcl3,Nr4a1,Dusp1,Zic3,Nr1d1,Ier2,Ccdc68,Per1,Arc,Bmp4,Anxa1,Apcdd1,Ramp2,Ccn2,Egr1,Proser2,Dusp6,Socs3,Cpne5,Tm6sf1,Dnase1l1,Spx,C130074G19Rik,Prss12,Stard8,Adm,Osmr,Mef2d,Maff,Gdpd5,Kank4,Fosb,Igfbp7,Tmem37,Plaur,Lyl1,Wfs1,Rapgef4,Vip,Chst7,Tgfb1,Serpine1,N4bp3,Qpct,Trp53i11,Fcgr3,Slc7a5,Vwf,Afap1l1,Spsb1,Sema3g,Pecam1,Epha2,Gpr146,Dusp5,Igfbp4,Spry4,Junb,Ehd4,Gimap4,Tcf15,Cnn2,Gr…
2643	GOBP_SARCOMERE_ORGANIZATION	0.0310369	0.440133	-0.519146	-1.55893	131	27	Cav3,Prox1,Akap13,Actn2,Ttn
6212	GOMF_RIBOSOMAL_SMALL_SUBUNIT_BINDING	0.0311998	0.44031	-0.604009	-1.60589	135	16	Pim1
5875	GOMF_SODIUM_PROTON_ANTIPORTER_ACTIVITY	0.0312217	0.44031	-0.688033	-1.6303	137	10	Slc9a4
380	GOBP_MITRAL_VALVE_DEVELOPMENT	0.0312854	0.44031	-0.674266	-1.63936	137	11	Sox4,Twist1,Dchs1,Bmpr1a,Gja5,Notch1
278	GOBP_REGULATION_OF_IMMUNOGLOBULIN_PRODUCTION	0.0313088	0.44031	0.448103	1.48024	182	51	Sash3,Cd22,Tgfb1,Tnf,Ptprc,Tlr9,Ndfip1,Il4ra,Fcgr2b,Exosc3
181	GOBP_MORPHOGENESIS_OF_AN_EPITHELIUM	0.0313448	0.44031	-0.257597	-1.20875	92	455	Cav3,Prox1,Agt,Klf4,Sostdc1,Fat4,Rreb1,Sema3e,Gpc4,Tgfb2,Cyp7b1,Jhy,Gpc3,Gli3,Sox4,Fgf10,Irx3,Stard13,Spint1,Rbm15,Ednra,Irx1,Cxcr4,Mtss1,Krt12,Frem2,Psmb9,Wnt11,Smo,Fst,Dlg5,Gja1,Fmn1,Met,Arhgef19,Sox9,Kif26b,Col4a1,Rdh10,Znrf3,Prkx,Bcl2,Edn1,Nog,Ret,Lin7c,Smurf2,Mical2,Dvl2,Ar,Jag2,Bmp5,C2cd3,Dact1,Epha7,Rhoc,Fuz,Epb41l5,Jag1,Setd2,Twist1,Vcl,Syne4,Pcdh8,Nrp1,Sox18,Ahi1,Trim71,Agtr2,Flrt3,Tbx6,…
7370	HP_TRUNCAL_OBESITY	0.0313697	0.44031	-0.454606	-1.50474	130	42	Zbtb20,Pcsk1,Dlk1,Hdac8,Pde11a,Ghr,Kmt2a,Pomc,Las1l
401	GOBP_VENTRICULAR_SEPTUM_DEVELOPMENT	0.0314465	0.44031	-0.416967	-1.46401	129	55	Prox1,Tgfb2,Sox4,Rbm15,Wnt11,Slit3,Nog,Trip11,Cntrl,Sall1,Fgfr2,Gja5,Wnt5a,Notch1
8045	HP_SPORADIC	0.0314528	0.44031	-0.374985	-1.41531	125	84	Drd5,Zbtb20,Pcsk1,Chd7,Sema3e,Magel2,Kit,Nr4a2,Fgfr1,Rb1,Pdgfra,Cdon,Nfia,Nfix,Crebbp,Gja5,Mtor,Myc
4622	GOBP_REGULATION_OF_ANION_TRANSMEMBRANE_TRANSPORT	0.0314633	0.44031	0.390476	1.4192	188	88	Opn3,Arpp19,Ace2,Tnf,Rnasel,Prkcb,Azin2,Abcb1a,Ptafr,Fabp5,Nfe2l2,Nr4a3,Pea15a,Il1b,Slc2a1,Per2,Tert,Clip3,Mef2a,Akt2,Adipor2,Thbs1,Pid1,Slc26a6,Acsl5,Inpp5k,Enpp1,Akt1,Slc43a1,Itgb1,Pik3r1,Psen1,Arl6ip1,Slc43a2,Rtn2,Trib3,Aspscr1
9307	HP_ABNORMAL_LARYNX_MORPHOLOGY	0.0314764	0.44031	-0.366298	-1.40635	125	92	Dlk1,Rreb1,Chd7,Sema3e,Gli3,Sox4,Frem2,Sox9,Kif22,Edn1,Kat6a,C2cd3,Galc,Pkdcc,Kcnma1,Nfix,Crebbp,Fgfr2,Lama3
7454	HP_RECURRENT_ASPIRATION_PNEUMONIA	0.0315072	0.44031	-0.565387	-1.57793	133	20	Pign,Crlf1,Kmt2d,H2-Ab1,Nos1,H2-Aa,Cspp1,Nfix
3927	GOBP_METANEPHRIC_NEPHRON_DEVELOPMENT	0.0315753	0.440679	0.505723	1.51911	181	32	Six2,Foxd1,Nphs2,Bmp4,Egr1,Cited1,Wnt4,Hes5,Sox8
2220	GOBP_PHOSPHATIDYLSERINE_ACYL_CHAIN_REMODELING	0.0317207	0.441108	0.614523	1.57232	178	16	Pla1a,Osbpl10,Pla2g2d,Lpcat3,Pla2g5,Pla2g2f
308	GOBP_POSITIVE_REGULATION_OF_T_CELL_MEDIATED_IMMUNITY	0.0317268	0.441108	0.514485	1.52203	182	30	Cd1d1,Sash3,Il12a,Il12rb1,Ptprc,H2-M3,Nlrp3,Rsad2,Fadd,Prkcz,Il1b
2051	GOBP_LIPID_OXIDATION	0.0317581	0.441108	-0.357864	-1.39104	124	99	Acoxl,Slc27a2,Irs2,Plin5,Sox9,Scp2,Acad10,Hsd17b10,Pecr,Abcd4,Eci1,Ppargc1a,Acadl,Twist1,Decr2,Echdc1,Pdk4,Amacr,Acaa2,Acaa1a,Hacl1,Mtor,Cpt2,Pla2g7
9101	HP_NON_OBSTRUCTIVE_AZOOSPERMIA	0.0318126	0.441108	0.525767	1.52861	181	28	Prok2,Tac2,Dusp6,Dazl,Spry4,Tex14,Tacr3
3528	GOBP_RESPIRATORY_SYSTEM_DEVELOPMENT	0.0318145	0.441108	-0.316389	-1.32542	117	164	Prox1,Hsd11b1,Aard,Chd7,Crispld2,Gpc3,Gli3,Fgf10,Msc,Wnt11,Cebpa,Ascl1,Sim2,Ccbe1,Dlg5,Ap3b1,Sox9,Gng8,Rdh10,Pdgfra,Nog,Loxl3,Sparc,Egfr,Pkdcc,Nfib,Plod3,Fgfr2,Spdef,Bmpr1a,Slc7a11,Ptn,Lrp6,Wnt5a,Notch1,Rarg,Rcn3,Lipa
5	GOBP_VERY_LONG_CHAIN_FATTY_ACID_METABOLIC_PROCESS	0.0318847	0.441504	-0.49926	-1.53432	134	30	Slc27a2,Abcd4,Acot2,Cyp4f14,Acot3,Elovl2,Acaa1a,Slc27a5,Acsl6,Acsbg1,Acsl1,Elovl7
8816	HP_SMALL_EPIPHYSES	0.0319592	0.441631	-0.591305	-1.59269	137	17	Col11a1,Dlk1,Kif22,Trip11
3999	GOBP_MEMBRANE_DEPOLARIZATION_DURING_CARDIAC_MUSCLE_CELL_ACTION_POTENTIAL	0.0319774	0.441631	-0.564068	-1.57424	135	20	Cav3,Kcnj2,Scn3b,Slc8a1
2050	GOBP_STEROID_ESTERIFICATION	0.0320794	0.442461	-0.638999	-1.61713	138	13	Agt,Lcat,Agtr1a
10031	DURANTE_ADULT_OLFACTORY_NEUROEPITHELIUM_MONOCYTES	0.0321341	0.442639	0.5185	1.51971	183	29	Ms4a6d,Sfrp2,C1qc,Tyrobp,Fcer1g,C1qa,Gpr183,Phactr1,C1qb,Sfrp1,Il1b
6969	HP_ECTODERMAL_DYSPLASIA	0.0322805	0.443082	0.559701	1.55336	185	22	Wnt10a,Cdh3,Nfkbia,Atp6v1b2,Ift43,Wdr19,Pkp1,Nectin4,Orai1
4059	GOBP_REGULATION_OF_SPINDLE_CHECKPOINT	0.0322811	0.443082	0.65901	1.56993	180	12	Cdt1,Dusp1,Ndc80,Mad2l1,Xrcc3
6249	GOMF_DYNEIN_HEAVY_CHAIN_BINDING	0.0323094	0.443082	-0.654221	-1.62565	141	12	Dnali1,Dnai4,Dnai1
2487	GOBP_REGULATION_OF_RNA_SPLICING	0.0323338	0.443082	-0.345028	-1.37347	123	118	Hspa1a,Rbm12b1,Rbm15,Rbm3,Khdrbs2,Snrnp70,Rbm12b2,Mettl4,Prx,Rest,Tia1,Hnrnpu,Mettl16,Ddx17,Tra2a,Nova1,Rbmx,Fmr1,Srsf10,Hnrnpa2b1,Zc3h10,Clk4,Polr2a,Fxr1,Sap18,Zfp326,Sfswap,Srsf9,Mbnl2,Cdk12,Clk1,Celf2,Rbm39
5688	GOMF_EXCITATORY_EXTRACELLULAR_LIGAND_GATED_ION_CHANNEL_ACTIVITY	0.0325318	0.444125	-0.527926	-1.55686	137	25	P2rx5,Chrnb3,Chrna7,Chrna1,Grik2
2100	GOBP_RESPONSE_TO_NICOTINE	0.0326501	0.444125	-0.467232	-1.50781	136	37	Nkx6-1,Chrnb3,Chrna7,Avp,Drd2,Bcl2,Edn1
6665	HP_PREAURICULAR_SKIN_TAG	0.032656	0.444125	-0.415226	-1.45789	134	55	Chd7,Sema3e,Gpc4,Gpc3,Ednra,Fgfr1,Txnl4a,Kmt2d,Sema5a,Edn1,Arid1b,Dact1,Hnrnpu
5289	GOCC_PLATELET_DENSE_GRANULE	0.0326752	0.444125	0.583888	1.56603	186	19	Spp2,Lgals3bp,Itpr1,Apoh,Fam3c,Ctsw
9494	HP_UNUSUAL_INFECTION	0.032678	0.444125	0.264107	1.20224	240	661	Myh3,Fancd2,Grhl3,Dnaaf3,Col6a1,Slc18a3,Stat4,Plg,Bmp4,Gjb2,Foxc2,Naglu,Gmnn,Prtn3,Tnnt2,Itgb2,Spef2,Wfs1,Fancf,Acta1,Il12a,C1qc,Sgsh,Samd9l,Tgfb1,Stx1a,Il12rb1,Il2rb,Hyal1,Rara,Cdh1,Tnfrsf13c,Fcgr3,Sin3a,Lamc2,Dlg1,Ncf4,Bche,Dnajc21,Nfkbia,Glb1,Slc7a7,Irf6,Coro1a,Kif20a,Ptprc,C1qa,Tsen54,Limk1,Tnfrsf13b,Col13a1,Adat3,Stat5b,Slx4,Sult2b1,Birc3,Mgp,Brca1,Tlr4,Fbxl4,Sox11,Nlrp3,Csf3r,Rad51,Blnk,Slc…
2094	GOBP_POSITIVE_REGULATION_OF_RHO_PROTEIN_SIGNAL_TRANSDUCTION	0.0327013	0.444125	0.528664	1.52909	187	27	F2rl3,Rtn4r,Net1,Arrb1,Col3a1,F2r,Gpr20,Gpr35,Synpo2l,Lpar1
9162	HP_ABNORMAL_HYPOTHALAMUS_MORPHOLOGY	0.0327038	0.444125	-0.611731	-1.60053	141	15	Gli3,Lepr,Sox2,Smo,Cplane1
886	GOBP_REGULATION_OF_SMOOTHENED_SIGNALING_PATHWAY	0.032811	0.445009	-0.389789	-1.43778	133	73	Gpc3,Gli3,Fgf10,Smo,Gpr161,Dlg5,Rfx4,Kctd6,Gas8,Evc,Rb1,Otx2,C2cd3,Gas1,Fuz,Gpr37l1,Tubd1,Crebbp,Fgfr2,Glis2
4785	GOBP_NEGATIVE_REGULATION_OF_SIGNALING_RECEPTOR_ACTIVITY	0.0329557	0.4464	0.468317	1.48802	191	42	Dkkl1,Ace2,Il18bp,Ly6e,Tnf,Dkk3,Pparg,Esr2,Wfikkn2,Ramp3,Pten,Zfyve28,Cnrip1,Ly6h,Lypd6,Chmp6,Socs5,Psen1
1536	GOBP_COLLAGEN_FIBRIL_ORGANIZATION	0.0330197	0.446547	0.446023	1.47336	192	51	Scx,Col1a2,Adamts14,Cyp1b1,Foxc2,Sfrp2,Adamts2,Loxl2,Col12a1,Col5a3,Col3a1,Col13a1,Pxdn,Col5a1,Dpt,Col2a1
10311	GOBERT_OLIGODENDROCYTE_DIFFERENTIATION_UP	0.033051	0.446547	0.270836	1.21548	237	539	Fancd2,Cdt1,Dtl,Mef2c,Fam111a,Smpdl3b,Cenps,Ptgr1,Anxa1,Incenp,Racgap1,Gmnn,Tcf19,Stmn1,Tmem97,Gemin6,Chaf1b,Hspb6,Cdca8,Net1,Pbk,Rrp1b,Ifrd2,Rfc4,Tex30,Lancl2,Recql4,Mcm2,Ifit2,Kif20a,Ccnb2,Nusap1,Cdkn3,Erbb3,Limk1,Rangap1,Gins2,Mis18bp1,Spc24,Ndc80,Dusp12,Ccne1,Haus8,S100a4,Clic1,Slfn9,Rad51ap1,Casp3,Blvrb,Abcb1a,Troap,Fbxo5,Cenpa,Rad51,Kpna2,Cdc25b,Cdkn2c,Ska3,Grwd1,Pold2,Vim,Lmnb2,Psrc1,Slf1,…
7732	HP_ABNORMALITY_OF_SKULL_OSSIFICATION	0.0334137	0.450137	0.482094	1.49467	193	37	Col1a2,Fam111a,Naglu,Alx4,Sgsh,P3h1,Col2a1,Tbce,Zmpste24,Ext2,Lmna,Vcp
3598	GOBP_REGULATION_OF_CELL_GROWTH_INVOLVED_IN_CARDIAC_MUSCLE_CELL_DEVELOPMENT	0.0334939	0.450137	-0.597856	-1.58953	145	16	Cav3
9889	DropViz_STR_Oligodendrocytes_Tfr_cluster-markers.csv	0.0335484	0.450137	0.351413	1.36248	207	135	Tnni1,Tnfaip6,Insc,Tmem125,Sccpdh,Pacs2,Mobp,Klk6,Car14,Sox10,S1pr5,Tmem88b,Slain1,Galnt6,Rhog,Nkx6-2,Prr5l,Plekhh1,Plp1,Cpm,Lpar1,Cpox,Tubb4a,Gjc3,Pllp,Pigz,Klhl4,Tppp3,Gal3st1,Gjb1,Adamts4,Serpinb1a,Phlda3,Septin4,Jam3,Mog,Enpp6,Myrf,Cntn2,Atp1b3,Ttyh2,Mal,Tmem63a,Apod,Anln,Tspan2,Kcnk13,Opalin,Ptgds,Shisa4,Pde8a,Cldn11
876	GOBP_DETERMINATION_OF_ADULT_LIFESPAN	0.0336149	0.450137	0.633612	1.57444	190	14	Tfcp2l1,Prdm2,Rad54b,Zmpste24,Ide,Msh2
778	GOBP_NITRIC_OXIDE_MEDIATED_SIGNAL_TRANSDUCTION	0.0337185	0.450137	-0.543159	-1.56868	142	23	Agt,Rasd1,Npy2r,Ndnf,Nos1,Egfr,Agtr2
4234	GOBP_SYNAPTIC_MEMBRANE_ADHESION	0.0337185	0.450137	-0.543493	-1.56964	142	23	Gpc4,Slitrk2,Ntng2,Ntng1,Pcdh8,Mdga1,Flrt3,Slitrk3,Ptprs,Lrrc4
2828	GOBP_NEUTRAL_LIPID_BIOSYNTHETIC_PROCESS	0.0337563	0.450137	-0.458286	-1.49451	140	39	Lpl,Lpin3,Thrsp,Plce1,Plin5,Gpat2,Gpld1,Pnpla3
3773	GOBP_HISTONE_H4_DEACETYLATION	0.0337792	0.450137	-0.669375	-1.62747	148	11	Hdac8,Hdac9,Hdac1,Rest,Rcor1
3576	GOBP_KIDNEY_MORPHOGENESIS	0.0337987	0.450137	-0.384337	-1.42163	137	74	Agt,Fat4,Gpc3,Gli3,Sox4,Fgf10,Irx3,Irx1,Wnt11,Smo,Calb1,Fmn1,Sox9,Kif26b,Prkx,Bcl2,Nog,Ahi1,Agtr2,Lrrk2,Sall1,Dchs1
10139	Johnson_2016_Coexpression_Hippocampus_Human_M18	0.0338307	0.450137	0.503537	1.51254	194	32	Fos,Ccl12,Dusp1,Otud1,Ier2,Egr1,Fosb,Tnf,Junb,Csrnp1
6511	HP_URETERAL_DUPLICATION	0.0338418	0.450137	-0.464872	-1.50019	141	37	Gpc4,Gpc3,Pign,Col18a1,Fuz,Setd2,Cspp1,Spint2,B3glct,Kctd1,Cpt2,Vangl1,Cc2d2a,Nsd1
6240	GOMF_S100_PROTEIN_BINDING	0.0338684	0.450137	0.644991	1.56958	191	13	Kcnk3,Fgf1,S100a6,Anxa2,Atp2a2,Ager,Ahnak,Iqgap1
9805	HP_DECREASED_ABSENT_ANKLE_REFLEXES	0.0339218	0.450137	0.543369	1.53832	195	24	1600014C10Rik,Gne,Aldh18a1,Dysf,Sqstm1,Gjb1,Vps13a,Vcp,Polg,Mfn2,Pgm3,Plekhg4,Arl6ip1
6336	GOMF_ENDOPEPTIDASE_REGULATOR_ACTIVITY	0.0339546	0.450137	-0.353815	-1.37893	132	101	Spink8,Agt,Rarres1,Timp4,Avp,Spint1,Birc7,Serpinb8,Cd109,Timp1,Serpinh1,Crim1,Lxn,Serpinf2,Col7a1,Spock3,Cast,Spint2,Wfdc2,Aph1b
761	GOBP_G_PROTEIN_COUPLED_ACETYLCHOLINE_RECEPTOR_SIGNALING_PATHWAY	0.033955	0.450137	0.600288	1.56187	192	17	Gna15,Grk2,Cdk5r1,Gnb1,Chrm1,Gna11,Chrm2,Hrh3,Oprm1
270	GOBP_PRODUCTION_OF_MOLECULAR_MEDIATOR_INVOLVED_IN_INFLAMMATORY_RESPONSE	0.0341822	0.451973	0.426473	1.43684	199	57	Chia1,Per1,Il17d,Serpine1,Tnf,Grn,Adcy7,Tlr4,Il4ra,Chid1,Stat3,Pld4,Ticam1,Vamp8,P2rx1,Pld3,Il17b,Macir,Pdcd4,F2,Pycard
3010	GOBP_ANATOMICAL_STRUCTURE_FORMATION_INVOLVED_IN_MORPHOGENESIS	0.0342013	0.451973	0.253792	1.1779	263	898	Egr2,Fgfbp1,Sulf1,Prok2,Myh3,Grhl3,Ccl12,Mef2c,Col6a1,Bcl3,Six2,Nr4a1,Scx,Lmo4,Foxd1,Tcap,Dusp1,Lmod3,Tbr1,Bmp4,Anxa1,Ramp2,Ccn2,Tnfsf13b,Cyp1b1,Fgf1,Dusp4,Foxc2,Ovol2,Fhl2,Dmrt2,Srpx2,Adm,Tnnt2,Fhod3,Aldh1a3,Itgb2,Sfrp2,Sema3c,Cxcr3,Wnt4,Cobl,Acta1,Il12a,Ntf5,Hes5,Hspb6,Tgfb1,Camk1,Serpine1,Pmp22,Mobp,Wnt16,Dlx5,Ackr3,Smad3,Loxl2,Hyal1,Tmod1,Sdk1,Sox8,Tnf,C3ar1,Tyrobp,Atp2b4,Tctn1,Krt1,Apaf1,Kcn…
4024	GOBP_NEGATIVE_REGULATION_OF_CANONICAL_WNT_SIGNALING_PATHWAY	0.0342503	0.451973	-0.315328	-1.31981	126	163	Shisa6,Sostdc1,Nkd2,Gpc3,Gli3,Igfbp2,Sox2,Psmb9,Wnt11,Tcf7l2,Tmem170b,Tle1,Tmem131l,Ccdc88c,Rbms3,Sox9,Invs,Znrf3,Nog,Hdac1,Dvl2,Kremen2,Dact1,Tle2,Fuz,Axin2
10064	DESCARTES_FETAL_CEREBRUM_VASCULAR_ENDOTHELIAL_CELLS	0.0342643	0.451973	0.283757	1.24406	237	402	Meltf,Col1a2,Lmod3,Plek2,Anxa1,Ccn2,Bgn,Dusp6,Calhm2,Socs3,Ccdc3,Foxc2,C130074G19Rik,Stard8,Srpx2,Adm,Osmr,Alx4,Kank4,Igfbp7,Tmem37,Acta2,Cox4i2,Jph2,Qpct,Slc7a5,Afap1l1,Sema3g,S100a10,Kif26a,Epha2,Pcolce,Igfbp4,Depp1,Serping1,Rin1,Ocel1,Samm50,Col3a1,Gimap4,Tcf15,Degs2,Dll4,Fam43a,Xpnpep2,Slc38a3,Slc6a12,Shroom1,C1qtnf1,Tmem204,Tdrd1,S1pr5,Id3,Dipk2b,Abcb1a,Ptgdr2,Kdr,Cdc42ep1,Medag,Cd248,Gper1,…
10348	Gemma_GSE10415_7_Brain_Regions_in_20_Inbred_Strains_of_Laboratory_Mice_StrainOrLine_BTBR.mouse_Down	0.0343574	0.452637	0.369923	1.38571	207	108	Hspb3,Acer2,Dbp,Cdkl1,Cdhr1,Myh4,Lypd6b,Prkcq,Pcdh10,Cdh18,Gsg1l,Apaf1,Galt,Depp1,Tbxas1
9869	DropViz_HC_Ependyma_cluster-markers.csv	0.0344448	0.453223	-0.304191	-1.29397	124	185	Lgals3,Sostdc1,Ucma,Nek5,Ccdc153,Kif6,Dnali1,Ccdc81,Eno4,Cxcr4,Nmb,Spa17,Hdc,Cd109,Ttc12,Smim5,Spag6,Dmkn,Morn5,Plin5,Krt18,Mlf1,Cnn3,Txnip,Efcab12,Efcab10,Rdh10,Capsl,Ttll3,Prrg4,Mak,Dbi,Lrrc43,1810010H24Rik,Stk33,Mia,Clec3b,Cfap53,Ppil6,Nuf2,Daw1,Dnah5,Cfap43
1116	GOBP_REGULATION_OF_MACROPHAGE_DERIVED_FOAM_CELL_DIFFERENTIATION	0.0345638	0.454225	-0.516179	-1.53848	146	26	Agt,Lpl,Abca1,Agtr1a,Prkch
6490	HP_LONG_PENIS	0.0346154	0.454338	-0.681538	-1.61491	152	10	Gpr101,Fgfr1
5567	GOMF_ANTIGEN_BINDING	0.0347538	0.454866	0.513541	1.50518	198	29	Cd1d1,Plg,Lag3,Tgfb1,Slc7a5,Topors,Tspan4,H2-M3,Dhcr24,Jchain
769	GOBP_WNT_SIGNALING_PATHWAY_CALCIUM_MODULATING_PATHWAY	0.0347847	0.454866	-0.481404	-1.51538	146	33	Ago4,Wnt11,Tcf7l2,Ppp3ca,Ago3,Mov10,Plcb3,Gng2,Nlk,Wnt5a,Fzd6,Ago2,Tnrc6c,Fzd5,Fzd2
1403	GOBP_TRIGLYCERIDE_BIOSYNTHETIC_PROCESS	0.0347847	0.454866	-0.481832	-1.51672	146	33	Lpl,Lpin3,Thrsp,Plin5,Gpat2,Gpld1,Pnpla3
1248	GOBP_PROSTAGLANDIN_TRANSPORT	0.0350069	0.457208	-0.607831	-1.59033	151	15	Slco2a1,Edn1,P2rx4
3102	GOBP_POSITIVE_REGULATION_OF_IMMUNE_RESPONSE	0.0351002	0.457334	0.276991	1.22539	246	458	Cd1d1,Mef2c,Clnk,Nfkbid,Myh2,Lag3,Anxa1,Sash3,Tnfsf13b,Cd22,Ccr7,Itgb2,Hck,Il12a,C1qc,Lpxn,Tgfb1,Il12rb1,Slc11a1,Prkcq,Rara,Fcgr3,Sin3a,Tnf,Cd86,C3ar1,Fpr1,Tyrobp,Krt1,Serping1,Fcer1g,Prkcb,Ptprc,C1qa,Limk1,Tec,Stat5b,Klhl6,H2-M3,Thy1,Themis2,Skap1,Coch,Cd226,Tlr4,Baiap2,Vtcn1,Myo1c,Nlrp3,Blnk,Psmd1,Il4ra,Rsad2,Ptafr,Fadd,Trim12c,Nlrc4,Nr4a3,Prkcz,Fcgr2b,Lcp2,Psma5,Cd79a,Parp9,Rasgrp1,Eif2b5,Exos…
10390	Gemma_GSE31063_Extinction_learning_timepoint_extinction.trial.low.freezing.behavior_Up	0.035103	0.457334	0.513124	1.50395	200	29	Trib1,Dusp1,Adra1b,Ier2,Arc
6329	GOMF_UBIQUITIN_PROTEIN_TRANSFERASE_REGULATOR_ACTIVITY	0.0351865	0.457468	0.597982	1.55587	199	17	Trib1,Fzr1,Trib2,Glmn,Fbxo5,Fbxw7,Rps7
1500	GOBP_EXTRACELLULAR_MATRIX_DISASSEMBLY	0.0352077	0.457468	0.426001	1.43525	205	57	Meltf,Dpp4,Plg,Tll2,Tgfb1,Fscn1,Ctss,Cd44,Hpn,Tmprss6,Lcp1,Ctsl,Ctsk,Noxo1
8479	HP_PROMINENT_SUPERFICIAL_BLOOD_VESSELS	0.0352431	0.457468	0.535718	1.5284	202	25	Fos,Pparg,Gpr35,Aldh18a1,Agpat2,Cavin1,Zmpste24,Bscl2,Lmna,Pycr1
9808	HP_EPILEPTIC_ENCEPHALOPATHY	0.0355	0.460238	0.38353	1.39977	212	91	Mef2c,Grin1,Kcnt1,Pacs2,Pigp,Pnpo,Fgf12,Neurod2,Slc13a5,Frrs1l,Gabrg2,Mdh1,Wwox,Gabra1,Kcnb1,Ntrk2,Ap2m1,Phactr1,Dcx,Gabbr2,Slc25a22,Slc25a12,Arx
9988	HAY_BONE_MARROW_MONOCYTE	0.0356074	0.460525	0.332678	1.33372	225	171	Nr4a1,Adgre1,Calhm2,Hck,Chst7,Camk1,Ly6e,Rara,Rin3,C3ar1,Pilra,Pecam1,Arrb1,Cd300c2,Fcer1g,Slc7a7,Tbxas1,C1qa,Pgk1,Themis2,Tnfrsf8,Gpr20,Nudt16,Cd68,Mapkapk3,Cxcl16,Grk2,Rhog,Ckb,Cpped1,Cmtm6,C1qb,C5ar1,Ppm1f,AB124611,Tppp3,Pik3ap1,Csf1r,Sec14l1,Ptp4a3,Cd300lf,Was,Prelid1,Ccng2,Tuba1a
3962	GOBP_CHEMOKINE_C_X_C_MOTIF_LIGAND_2_PRODUCTION	0.0357224	0.460525	-0.649122	-1.61298	156	12	Lpl,Klf4,Cd74
9880	DropViz_STR_Endothelial_Flt1_cluster-markers.csv	0.0357525	0.460525	0.311369	1.29747	233	242	Zic3,Plscr2,Ier2,S100a11,Ramp2,C130074G19Rik,Ctla2a,Sema3c,Igfbp7,Lgals9,Samd9l,Net1,Ly6e,Srgn,Slc7a5,Trim47,Vwf,Afap1l1,Unc45b,Sema3g,Kif26a,Pecam1,Trim30a,Nfkbia,Slc22a8,Tspo,Degs2,Tmem204,Pglyrp1,Mgp,Itpripl2,AU021092,Slco1a4,Abcb1a,Abcg2,Kdr,Ablim1,Vim,Ifih1,Tagln2,Rsad2,Myct1,Ushbp1,Clic5,Bst2,Slc40a1,Mfsd2a,Clec14a,Gsta4,Slc39a8,Wfdc1,Parp9,Polk,Stra6,Anxa2,Uaca,Msn,Cmtm8,Adgrl4
1092	GOBP_POSITIVE_REGULATION_OF_EPITHELIAL_CELL_MIGRATION	0.0357612	0.460525	-0.331437	-1.34712	135	134	Prox1,Agt,Hspb1,Nrp2,Rreb1,Tgfb2,Fgf10,Angpt1,Ccbe1,Fgfr1,Prkd1,Met,Sox9,Hdac9,Sema5a,Gpld1,Gata2,Edn1,Zc3h12a,Hdac7,Sash1,Sparc,Epb41l5,Dock1,Prkca,Nrp1,Dock5,P2rx4,Abl1,Wnt5a,Plpp3,Mtor,Pdpk1,Sp1,Itgb1bp1,Fgf16,Prkce,Pik3cb,Vegfc,Rac1
336	GOBP_REGULATION_OF_RESPONSE_TO_BIOTIC_STIMULUS	0.0357624	0.460525	0.296966	1.26893	238	311	Cd1d1,Trib1,Clnk,Lag3,Socs3,Hck,Il12a,Il12rb1,Sin3a,Tyrobp,Rnasel,Serping1,Arg1,Fcer1g,Ddx60,Tkfc,Grn,Pparg,Tnfaip3,Stat5b,H2-M3,Coch,Birc3,Cd226,Tlr4,Parp14,Psmd1,Fadd,Pik3r6,Trim12c,Nlrx1,Nlrc4,Stat1,Selenok,Fcgr2b,Psma5,Parp9,Fam3a,Rasgrp1,Erap1,Socs1,Ttll12,Optn,Mul1,Trafd1,Ceacam2,Psmd5,Zmpste24,Pla2g5,Psmd7,Sec14l1,Hras,Havcr2,Sting1,Ifnlr1,Relb,Cx3cl1,Bmp6,Prkacb,Il15,Ifi207,Sigirr,Psmc1,X…
10454	"Gemma_GSE151807_Expression_data_from_brain_parts_(amygdala,_hippocampus,_prefrontal_cortex,_and_cerebral_cortex)_from_mice_with_or_without_chronic_mild_stress_(CMS)_treatments._treatment_chronic.mild.stress_Up"	0.035812	0.460525	-0.375792	-1.40147	143	79	Agt,Zbtb20,Malat1,Calb2,Prkcd,Slc17a6,Zfhx3,Tcf7l2,Sinhcaf,Pnn,Patj,Tspoap1,Atp2b1,Ccnt2,Cit,Sptbn1,Prkce,Sfswap,Cstf2,Nav1,Fam120a,Mbnl2,Rph3a,Trp53bp1,Rbm39,Map3k7,Slc4a7
1120	GOBP_REGULATION_OF_PLASMINOGEN_ACTIVATION	0.0358295	0.460525	0.680822	1.54512	199	10	Meltf,Serpine1,Ctsz,F12,Hpn
7779	HP_LYMPHADENITIS	0.0359499	0.460525	-0.648799	-1.61218	157	12	Zap70,Cxcr4
6543	HP_RENAL_SALT_WASTING	0.0359729	0.460525	-0.678441	-1.60757	158	10	Scnn1a
10130	Johnson_2016_Coexpression_Hippocampus_Human_M1	0.0359933	0.460525	0.250686	1.16807	280	966	Sync,Cckbr,Lmo4,Fam111a,Ttc9b,Rab26,Stat4,Tiam2,Grin1,Uck2,Erich1,Vamp2,Vipr1,Islr2,Fhod3,Cartpt,Nptx1,Etl4,Acta1,Cacng3,Mark1,Stx1a,Ly6e,Necab3,Tmem177,Vstm2l,Rara,Tmem132d,Fcgr3,B4galnt1,Cdh18,Scgn,F12,Atp6v1h,Doc2a,Eno2,Golga7b,Bcl7c,Lancl2,Pex11b,Rin1,Fxyd7,Arhgdig,Prkcb,Cbln2,Fam43a,Them6,Cdk5r2,Nkrf,Faim2,Stmn2,Thy1,Ypel1,Ccne1,Gng3,Igsf21,Cd200,Polr1d,Itpr1,Gabrg2,Cdh12,Hpcal1,Car10,Chchd6…
7209	HP_SELECTIVE_TOOTH_AGENESIS	0.0360063	0.460525	0.530808	1.5249	206	26	Bmp4,Cdh1,Dlg1,Cdh3,Irf6,Atp6v1b2,Wnt10b,Bcor,Grem2,Naa10
10477	Gemma_GSE5429_Hippocampal_gene_expression_profiling_across_8_inbred_strains:_towards_understanding_the_molecular_basis_of_behaviour_strain_DBA.2J_Down	0.0360656	0.460525	-0.247219	-1.17535	98	551	Prox1,Ttr,Prdm5,Calb2,Npy2r,Gpc4,Padi2,Prkcd,Unc5c,Sox4,Cort,Gabra2,Chpt1,Tcea1,Npr3,Grin2a,Ehd1,Hpca,Leng8,Banp,Ybx1,Slc4a4,Gck,Irs2,Ppp3ca,Gad2,Ralgps2,Ntrk3,Alcam,Nexmif,Klf3,Cdkn1a,Pabpn1,Etv1,Btg2,Iqgap2,Upf3b,Ttl,Invs,Ccnd2,Hapln1,Ascl2,Sema5a,Cdkn1b,Bmp1,Pdgfra,Ptprz1,Cdh8,Socs2,Akap9,Slc8a1,Cplx2,Sash1,Epha7,Zfp612,Mtf2,Ppargc1a,Gss,Axin2,Bcan,Hnrnpu,Nvl,Fnbp1,Itpr2,Dynlt1a,Rps6kb1,Dtd2,M…
9203	HP_PAIN	0.0360881	0.460525	-0.247852	-1.17849	99	544	Cav3,Gpr101,Slco2a1,Scnn1a,Bves,Prdm5,Lpl,Hpdl,Col11a1,Rreb1,Ryr1,Tgfb2,Prkcd,Gpc3,Kit,Trps1,Hps1,Sptb,Taf15,Nabp1,Pgam2,Psmb9,Col11a2,Tnxb,Pon3,Aspn,Abca1,Mfap5,Smo,Zfp469,Fas,Crlf1,Scn9a,Met,Cdkn1a,Dcc,Slc22a4,Svil,Cyp2r1,Abcb4,Rb1,Fktn,Cdkn1b,H2-Ab1,Ctla4,Pdgfra,Atp8b1,Dnm2,Ret,Serpinf2,Zbtb16,Rest,Nos1,H2-Aa,Mitf,Epb41,Ky,Col7a1,Ppargc1a,Rasa1,Numa1,Tardbp,Ank1
3488	GOBP_HEART_TRABECULA_FORMATION	0.0361775	0.46107	-0.647914	-1.60998	158	12	Cav3,Adamts1
10567	GeneWeaver_GeneNetwork Hippocampus Consortium_GS34848_Hippocampus Gene expression correlates of Open Field Novel TOTAL rears in the center in BXD Males_Top25_byPval	0.0362468	0.46107	-0.592012	-1.57399	157	16	Plk5,Actn2,Zdhhc23,Rhobtb3,Ubxn7,Nmnat1,Zranb3,Il17rc
6550	HP_OVARIAN_CYST	0.0362615	0.46107	0.427409	1.43472	212	56	Fos,Sox3,Esr1,Pparg,Limk1,Lmnb2,Map3k1,Pten,Agpat2,Cavin1,Por,Bscl2,Lmna,Sec23b,F7,Gnas,Cyb5a,Akt2,Sdhb
4204	GOBP_SYNAPSE_PRUNING	0.0363669	0.461596	0.679637	1.54243	202	10	C1qc,C1qa,C1qb,Cx3cl1,Cdk5,Cx3cr1,Trem2
8901	HP_ANEMIA_OF_INADEQUATE_PRODUCTION	0.0363901	0.461596	0.351297	1.35706	224	132	Fancd2,Alas2,Wfs1,Fancf,Cox4i2,Samd9l,Tgfb1,Pnpo,Dnajc21,Prdx1,Tkfc,Slx4,Tmprss6,Brca1,Rad51,Hk1,Cubn,Srd5a3,Acvrl1,Uba1,Was,Sec23b,Rps14,Dhfr,Klf1,Smpd1,Eng,Rps7,Ube2t,Galnt2,Rps24,Cat,Palb2,Pus1,Mmachc,Hyou1,Tpi1,Lmbrd1,Fancg,Brip1,Mvk,Bpgm,Rps17,Mad2l2,Slc4a1,Brca2,Cd55,Shpk,Tcn2,Daxx,Atrx,Rpl5,Aldoa,Yars2,Rpl15
9295	HP_MALAR_RASH	0.036546	0.462787	0.67907	1.54114	203	10	Stat4,Fcgr3,Dnase1,Spp1,Fcgr2b,Sting1
291	GOBP_NEGATIVE_REGULATION_OF_LEUKOCYTE_CHEMOTAXIS	0.0365724	0.462787	0.615977	1.5567	206	15	Ccl12,Dpp4,Dusp1,Rin3
5950	GOMF_PHOSPHOTRANSFERASE_ACTIVITY_FOR_OTHER_SUBSTITUTED_PHOSPHATE_GROUPS	0.03668	0.462787	-0.557312	-1.55539	155	20	Chpt1,Sgms2,Pign,Pigg,Crls1
10310	NGO_MALIGNANT_GLIOMA_1P_LOH	0.0367398	0.462787	0.647962	1.54361	205	12	Stmn1,Pgk1,Vim,Anxa2
7668	HP_INTESTINAL_MALROTATION	0.0367666	0.462787	-0.339649	-1.35206	140	118	Rreb1,Gpc4,Gpc3,Hdac8,Ccno,Ttc12,Pign,Smo,Kmt2d,Dnai1,Gas8,Kmt2a,Arid1b,Kat6a,Spag1,Hnrnpu,Dnaaf4,Crebbp,Spint2,Fgfr2,Med12,Dnah5,Abl1,Dse,Drc1,Notch2,Lbr,Ccdc103,Myh11,Rsph4a,Ccdc39,Clmp,Nsd2,Fli1,Chst14,Mylk
7249	HP_TORSADE_DE_POINTES	0.0369259	0.462787	-0.632702	-1.60119	159	13	Cav3,Kcnj5,Trdn
8321	HP_PATELLAR_APLASIA	0.0369458	0.462787	0.594768	1.54751	209	17	Cdt1,Gmnn,Recql4,Tbx4,Lmx1b
9424	HP_ABNORMALITY_OF_CARDIOVASCULAR_SYSTEM_ELECTROPHYSIOLOGY	0.0370943	0.462787	-0.267627	-1.22113	119	346	Cav3,Dsp,Csf2rb2,Scnn1a,Ttr,Bves,Gpc4,Ryr1,Gpc3,Actn2,Kcnj2,Ttn,Sftpc,Fbp1,Prdm16,Nexn,Tnxb,Kcnj5,Mfap5,Fgfr1,Crlf1,Gja1,Scn9a,Cdkn1a,Hjv,Svil,Dcaf17,Dpp6,Cdkn1b,Mgme1,Col4a1,Ctla4,Ret,Mto1,Tll1,Scn3b,Trdn
1207	GOBP_PHOSPHATIDYLINOSITOL_3_KINASE_SIGNALING	0.0370959	0.462787	-0.331825	-1.34076	139	130	Agt,Dcn,Klf4,Myoc,Tgfb2,Kit,Angpt1,Erbb2,Irs2,Ntrk3,Fgfr1,Prex2,Ntf3,Sox9,Plxnb1,Pip5k1b,Pdgfra,Edn1,Lime1,Twist1,Egfr
4894	GOCC_PHAGOPHORE_ASSEMBLY_SITE	0.0371012	0.462787	0.507093	1.50016	213	30	Atg9b,Sqstm1,Wdr45,Atg16l1,Ulk1,Pik3c3,Ulk2,Rb1cc1,Atg13,Wipi2,Stx12,Atg9a,Atg2b,Atg7
1704	GOBP_PLASMINOGEN_ACTIVATION	0.0371348	0.462787	0.627433	1.55908	210	14	Meltf,Serpine1,Ctsz,F12,Pgk1,Hpn,Apoh,Runx1,Plau,Thbs1
2602	GOBP_AUTOPHAGY_OF_NUCLEUS	0.0371348	0.462787	0.62716	1.55841	210	14	Atg9b,Wdr45,Rb1cc1,Atg13,Wipi2,Atg9a,Atg2b,Atg7,Atg3
2590	GOBP_SECONDARY_METABOLITE_BIOSYNTHETIC_PROCESS	0.0371399	0.462787	0.553356	1.53576	213	22	Dct,Opn3,Pmel,Cited1,Cdh3,Tyr,Ctns,Slc45a2
5983	GOMF_ACID_THIOL_LIGASE_ACTIVITY	0.0371686	0.462787	-0.531015	-1.54791	156	24	Slc27a2,Slc27a3,Acss1,Acsm3,Aasdh,Slc27a5,Acsl6,Acsf3,Acsbg1,Acsl1
5049	GOCC_CATENIN_COMPLEX	0.0371987	0.462787	0.509564	1.49352	212	29	Cdh1,Cdh18,Cdh3,Cdh13,Cdh12,Cdh7,Ctnna2,Cdh9,Cdh19,Cdh15,Cdhr3,Cdh5,Cdh10,Cdh4,Ctnnb1,Jup,Cdh11
1209	GOBP_POSITIVE_REGULATION_OF_PHOSPHATIDYLINOSITOL_3_KINASE_SIGNALING	0.0372288	0.462787	-0.374803	-1.39697	150	78	Agt,Dcn,Myoc,Tgfb2,Kit,Angpt1,Irs2,Ntrk3,Fgfr1,Ntf3,Sox9,Plxnb1,Pdgfra
7879	HP_SLENDER_LONG_BONE	0.0373315	0.462787	0.486269	1.48868	215	35	Cdt1,Col1a2,Fam111a,Gmnn,Mafb,P3h1,Tbce,Cdc45,Pigt,Col1a1,Musk,Brf1,Ercc1
8433	HP_DISTAL_UPPER_LIMB_AMYOTROPHY	0.0373346	0.462787	-0.485545	-1.50448	157	31	Cav3,Ryr1,Tia1,Als2,Inf2,Cplane1,Plod3,Spg11,Slc39a13
9638	HP_MUSCLE_FIBER_INCLUSION_BODIES	0.0373978	0.462787	0.522947	1.51256	214	27	Klhl40,Lmod3,Myh2,Acta1,Gne,Mypn,Tnnt1,Flnc
7935	HP_SPINAL_RIGIDITY	0.0374551	0.462787	0.444179	1.46188	218	50	Col6a1,Slc18a3,Lmod3,Acta1,Tmem43,Col12a1,Col13a1,Mybpc1,Mypn,Col2a1,Cavin1,Dysf,Syt2,Lmna,Orai1,Pomt1,Slc5a7
10463	Gemma_GSE73798_Molecular_profile_of_ketamine_in_comparison_to_memantine_and_phencyclidyne_and_other_psychotropic_drugs_[mouse_hippocampus]_timepoint_1.hour_Up	0.0375291	0.462787	0.380775	1.39575	225	93	Egr2,Asgr1,Fos,Car13,Dusp1,Egr4,Arc,Egr1,Dusp6,S100a8,Fosb,Spsb1,Nfkbia,Depp1,Slc47a1,Pdia4,Sox11,Sult1a1,Rad54b,Nr4a3,Swt1,Nedd9,Hsd17b7
1193	GOBP_ASTROCYTE_DEVELOPMENT	0.0375368	0.462787	0.488371	1.48642	216	34	Nr1d1,S100a8,Tnf,Grn,C1qa,Tlr4,Vim,Ror1,Plp1,Eif2b5,C5ar1,Pou3f2,Mapt,Ager,Kras,Adora2a,Psen1,Trem2,Tspan2
7306	HP_ONYCHOGRYPOSIS	0.0377706	0.462787	-0.602195	-1.57558	163	15	Zswim6,Col7a1,Egfr,Plec,Wnt5a,Fzd6
5072	GOCC_EXTRINSIC_COMPONENT_OF_MEMBRANE	0.0377903	0.462787	0.305131	1.28365	248	263	Syt6,Cish,Plg,Anxa1,Rgs6,Socs3,Racgap1,Sla,Plaur,Hck,Cntfr,Cdh1,Cdh18,Cdh3,Doc2a,Pik3r5,S100a10,Cdh13,Sytl1,Stac2,Plekha4,Otulinl,Sox10,Kcnip1,Gng3,Cdh12,Cdh7,Gna14,Numb,Gna15,Dlg4,Nmt1,Kpna2,Hid1,Pik3r6,S100a6,Ctnna2,Wdr45,Cubn,Socs1,Cdh9,Sytl4,Cdh19,Gnb1,Cdh15,Stxbp5,Ulk1,Cdhr3,Noa1,Psd,Osr1,Atp2a2,Jakmip1,Ptk2,Cdh5,Vps13a,Pik3c3,Cdh10,Gnat1,Gna11,Snx10,Gnas,Cdh4,Golga3,Rb1cc1,Wnt2,Atg13,Kras,G…
7985	HP_SEGMENTAL_PERIPHERAL_DEMYELINATION_REMYELINATION	0.0378001	0.462787	0.675981	1.53413	210	10	Egr2,Pmp22
267	GOBP_LEUKOCYTE_DIFFERENTIATION	0.0378254	0.462787	0.280484	1.23227	262	412	Cd1d1,Fos,Trib1,Fancd2,Bcl3,Ccn4,Tox,Nfkbid,Lag3,Bmp4,Anxa1,Sash3,Egr1,Ccr7,Prtn3,Cartpt,Lyl1,Wnt4,C1qc,Tgfb1,Il12rb1,Rara,Tnf,Pirb,Cd86,Tyrobp,Epha2,Junb,Fcer1g,Ptprc,Prdm1,Pparg,Dll4,Mafb,Stat5b,H2-M3,Tlr9,Pla2g2d,Ndfip1,Tlr4,Nlrp3,Ikzf3,Blnk,Ly9,Fzd7,Sema4a,Efna2,Tmem176a,Il4ra,Rsad2,Rnf41,Gpr183,Fadd,Pik3r6,Hcls1,Ezh2,Stat3,Prkcz,Fcgr2b,Cd79a,Prex1,Lrrk1,Socs1,Anxa2,Sos1,Ceacam2,Prxl2a,Ly6d,I…
2799	GOBP_ALCOHOL_CATABOLIC_PROCESS	0.03785	0.462787	0.485844	1.48737	218	35	Ntsr1,Tkfc,Akr1c18,Pten,Aldh2,Srd5a3,Scarf1,Bpnt2,Cyp46a1,Sord,Mtmr7,Inpp5k,Mtmr2,Tpi1,Aldh3b1,Cyp39a1
6008	GOMF_SH3_DOMAIN_BINDING	0.0378768	0.462787	-0.340792	-1.35335	146	115	Arhgap6,Cttnbp2,Dock4,Sh3bp5,Khdrbs2,Shank1,Gja1,Fmn1,Wipf3,Sh3bp2,Rad9a,Dnm2,Arhgap31,Sh3bgrl,Dock1,Sh3bgrl2,Ostf1,Cd2ap,Pak3,Abl1,Afap1l2,Cabyr,Adam19,Cblb,Sh3gl1,Cit,Syngap1,Inpp5j,Fut8,Arhgap27,Uvrag
2735	GOBP_POSITIVE_REGULATION_OF_ENDOCYTOSIS	0.0379242	0.462787	-0.363367	-1.38241	151	87	Cav3,Gpc3,Angpt1,Drd2,Ppp3ca,Ntf3,Ano6,Gata2,Dnm2,Apln,Ahi1,Lrrk2,Fmr1,Itsn1,Wnt5a,Sh3gl1
9193	HP_THICK_VERMILION_BORDER	0.037932	0.462787	-0.299661	-1.28187	134	199	Gpr101,Zbtb20,Col11a1,Dlk1,Gpc4,Sox4,Arhgef6,Ap1s2,Ermard,Rnf135,Ebf3,Tfap2b,Kdm6b,Upf3b,Mcm5,Ammecr1,Nog,Ret,Arid1b,Kmt2c,Sox18,Kif15,Agtr2,Zeb2,Pak3,Strada,Tbck,Nfix,Med12,Rbmx,Nf1,Frmd4a,Orc4,Pycr2,Cul4b
8785	HP_ABSENT_PALMAR_CREASE	0.0379792	0.462787	0.675803	1.53373	211	10	Myh3,Slc18a3
6849	HP_AUTISM	0.0380493	0.462787	-0.317317	-1.31611	141	153	Zbtb20,Dpyd,Rreb1,Chrna7,Chd7,Sema3e,Magel2,Gabra2,Hdac8,Sox2,Gabra5,Prdm16,Ppp3ca,Fgfr1,Kmt2a,Rev3l,Grin2d,Otx2,Dalrd3,Scn3a,Tmlhe,Nfib,Tbck,Crebbp,Med12,Fmr1,Gja5,Adsl
6603	HP_TRIGONOCEPHALY	0.0381197	0.462787	-0.495085	-1.51385	162	29	Gli3,Ppp3ca,Frem1,Fgfr1,Rb1,Srcap,C2cd3,Huwe1,Fgfr2,Msx2,Fli1,Usp7,Mysm1,Chd4,Arhgef9,Asxl1
1238	GOBP_NEGATIVE_REGULATION_OF_SMOOTH_MUSCLE_CELL_MIGRATION	0.0381773	0.462787	0.593778	1.54493	216	17	Trib1,Mef2c,Serpine1
1348	GOBP_REGULATION_OF_CALCIUM_ION_DEPENDENT_EXOCYTOSIS	0.0381956	0.462787	0.485595	1.48661	220	35	Syt6,Syt10,Syt15,Stx1a,Trpv6,Cacna1g,Doc2a,Cdk5r2,Syt4,Syt12,Cacna1i,Kcnb1,Syt2,Atp2a2
9448	HP_ABNORMAL_PROPORTION_OF_CD8_POSITIVE_T_CELLS	0.0382253	0.462787	-0.645077	-1.60293	167	12	Zap70,Prkcd,Fas,Blm
915	GOBP_NUCLEOBASE_METABOLIC_PROCESS	0.0383088	0.462787	-0.498595	-1.51419	163	28	Ttr,Dpyd,Ctps2
7191	HP_DIASTASIS_RECTI	0.0383349	0.462787	-0.543771	-1.53407	162	21	Dlk1,Gpc4,Gpc3,Tbck,B3glct,Mtor,Kcnq1
2460	GOBP_REGULATION_OF_CD4_POSITIVE_ALPHA_BETA_T_CELL_DIFFERENTIATION	0.0384483	0.462787	0.480082	1.47933	222	36	Nfkbid,Anxa1,Sash3,Il12rb1,Rara,Cd86,Nlrp3,Il4ra,Prkcz,Socs1
7795	HP_EXERTIONAL_DYSPNEA	0.0384521	0.462787	-0.380676	-1.40809	156	74	Dsp,Csf2rb2,Tgfb2,Chrna1,Sftpc,Nabp1,Mfap5,Zbtb16,Tll1,Numa1,Pygm,Plec
4850	GOBP_REGULATION_OF_ENDOCYTIC_RECYCLING	0.03854	0.462787	-0.661187	-1.60756	169	11	Bves,Actn2,Ehd1,Inpp5f
2739	GOBP_POSITIVE_REGULATION_OF_GLYCOLYTIC_PROCESS	0.0385701	0.462787	-0.543275	-1.53267	163	21	Zbtb20,Gapdhs,Slc4a4,Esrrb,Pfkfb4
6720	HP_DOWNSLANTED_PALPEBRAL_FISSURES	0.0385988	0.462787	-0.259871	-1.20109	118	392	Zbtb20,Col11a1,Rreb1,Chrna7,Chd7,Sema3e,Gpc4,Tgfb2,Gpc3,Gli3,Fgf10,Arhgef6,Gabra2,Bbs12,Ascl1,Gabra5,Col11a2,Ppp3ca,Rnf135,Ebf3,Fgfr1,Gja1,Tfap2b,Upf3b,Zswim6,Sema5a,Mn1,Kmt2a,Grin2d,Ammecr1,Ret,Arid1b,Dalrd3,Cenpe,Traip,Ntng1,Scn3a,Setd2,Ldhd,Pkdcc,Kif15,Agtr2,Tanc2,Zeb2,Pak3,Nfib,Kcnma1,Nfix,Crebbp,Huwe1,Lztfl1,Fgfr2,Mkks,Plk4,Bbs7,Ttc8,Med12,Nf1,Bmpr1a,Mpdz,Pycr2,Cul4b,Wnt5a,Mtor,Dse,Slc39a13,…
9386	HP_ABNORMAL_FULL_FIELD_ELECTRORETINOGRAM	0.0386134	0.462787	0.459978	1.46972	224	43	Rpe65,Cacna2d4,Rdh5,Gpr179,Sag,Pomgnt1,Rp9,Best1,Atf6,Pde6b,Gnat1,Gucy2e,Ids,Large1,Cacna1f,Pde6c,Nup62,Prom1,Alg3,Zfp513,Rpgrip1,Trpm1,Acox1
1163	GOBP_CHOLESTEROL_STORAGE	0.0386753	0.462787	-0.578375	-1.55786	166	17	Lpl,Ehd1,Abca1
10032	DESCARTES_MAIN_FETAL_SCHWANN_CELLS	0.0386937	0.462787	-0.304392	-1.29026	140	181	Lpl,Rxrg,Nkain3,Chst9,Gfra1,Stk32a,Moxd1,Crispld1,Tcp11,Nr4a2,Gabra2,Slitrk2,Sox2,Lgi4,Aldh1a1,Slitrk6,D630003M21Rik,Prdm16,Grik2,Alcam,Lypd1,Megf9,Mmd2,Rdh10,Csmd3,Synpr,Trpm3,Prx,Ptprz1,Col18a1,Trdn,2810459M11Rik,Bcan,Lrrtm4,Zfp536,Mia,Flrt3,Adgrb3,Megf10,Wfdc2
10151	Johnson_2016_Coexpression_Hippocampus_Human_M7	0.038765	0.462787	0.46656	1.47676	225	41	Lmo4,Rims4,Extl1,Tubg2,Lzts1,Deaf1,Psd,Sema6b,Tmem151b,Spire2,Cep170b,Lrrc73,Lrp3,Git1,Dhrs11,Rtn2
7474	HP_ARRHINENCEPHALY	0.038776	0.462787	-0.498055	-1.51255	165	28	Rreb1,Chd7,Sema3e,Gli3
4176	GOBP_INORGANIC_ANION_TRANSMEMBRANE_TRANSPORT	0.0387917	0.462787	0.377737	1.39106	234	95	Slc4a11,Gabrr2,Glra1,Slc12a8,Ano4,Slc26a11,Glra2,Slc5a5,Ank,Gabrg2,Clic1,Gabrr1,Clic3,Gabra3,Slc1a4,Slc37a2,Ano10,Ptafr,Clic5,Gabra1,Clcn1,Slc13a4,Casr
6164	GOMF_GLUTAMATE_RECEPTOR_BINDING	0.0388074	0.462787	-0.475759	-1.49761	163	33	Shisa6,Necab2,Homer2,Drd2,Shank1,Rasgrf1,Cacng4,Neto1
5257	GOCC_AZUROPHIL_GRANULE_LUMEN	0.0388579	0.462787	0.402485	1.40348	229	69	Lyz1,Prtn3,Serpina3n,Retn,Glb1,Arg1,Grn,Prss57,Tubb4b,Serpina3c,Stk11ip,Tubb5,Gdi2,Psmd1,Fabp5,Gla,Cpped1,Anxa2
9304	HP_STARING_GAZE	0.0388693	0.462787	0.612175	1.54709	219	15	Slc18a3,Col13a1,Slc2a3,Syt2,Slc5a7
4719	GOBP_POSITIVE_REGULATION_OF_VASCULAR_ENDOTHELIAL_CELL_PROLIFERATION	0.0388889	0.462787	-0.608465	-1.56611	167	14	Itga4,Fgfr1,Ghrl,Apln,Mdk,Pdpk1,Sp1
2646	GOBP_EXTERNAL_ENCAPSULATING_STRUCTURE_ORGANIZATION	0.0389093	0.462787	-0.270833	-1.23148	126	333	Ttr,Agt,Adamts9,Thsd4,Dcn,Col15a1,Adamts1,Col11a1,Itga11,Crispld2,Itga8,Tgfb2,Ndnf,Has1,Mfap4,Spint1,Mfap2,Itga4,Col16a1,Nid2,Col11a2,Col19a1,Col4a2,Tnxb,Mfap5,Timp1,Serpinh1,Mpzl3,Itgb4,Chadl,Mmp11,Sox9,Ntng2,Hapln1,Fbln2,Rb1,Col4a1,Bmp1,Pdgfra,Loxl1,Adamts20,Serpinf2,Tll1,Col18a1,Loxl3,Icam2,Ntng1,Col7a1,Sparc,Bcan,Egflam,Mmp23,Fap,Lama4,Mia,Adamts15,Postn,Col23a1,Nr2e1,Adamts5,Adtrp,Plod3,Spin…
9236	HP_COUGH	0.0389544	0.462787	-0.349541	-1.36309	151	102	Dsp,Csf2rb2,Scnn1a,Sftpc,Ccno,Nabp1,Ttc12,Crlf1,Dnai1,Gas8,H2-Ab1,Ctla4,Zbtb16,Spag1,Nos1,H2-Aa,Numa1,Eif2ak4,Dnaaf4
3942	GOBP_PROTEIN_ACTIVATION_CASCADE	0.0389633	0.462787	0.565286	1.53332	223	20	Vwf,F12,Serping1,Apoh,Gp5,F7,F8,F2,Gp1ba,F9
3322	GOBP_ACTIN_FILAMENT_NETWORK_FORMATION	0.0389912	0.462787	0.659074	1.53494	217	11	Fhod3,Cobl,Lcp1
3842	GOBP_CELLULAR_RESPONSE_TO_PH	0.039057	0.462787	0.592605	1.54188	221	17	Hyal1,Slc38a3,Chp1,Asic1,Rab11b,Rab11fip5,Insrr,Gna11
6057	GOMF_TRANSMITTER_GATED_CHANNEL_ACTIVITY	0.0390887	0.462787	-0.423714	-1.45148	162	49	Chrnb3,Chrna7,Chrna1,Htr3a,Grik4,Gabra2,Grin2a,Gria1,Gabra5,Grik2,Grin2c,Grin2d,Gabrg1
9148	HP_ABNORMAL_RENAL_PHYSIOLOGY	0.0391181	0.462787	-0.249812	-1.18208	109	508	Scnn1a,Ttr,Agt,Galnt3,Zap70,Chd7,Ryr1,Prkcd,Gpc3,Slc26a4,Tbc1d8b,Hdac8,Hps1,Hic1,Mtrr,Nabp1,Pgam2,Slitrk6,Bbs12,Slc4a4,Plce1,Cd109,Nup93,Lcat,Gck,Tprkb,Kcnj5,Agtr1a,Aloxe3,Fas,Itgb4,Coq8b,Ndufa1,Sox9,Invs,Col4a1,Ctla4,Nadk2,Kmt2a,Ammecr1,Ret,Serpinf2,Zbtb16,Rest,Ndufa11,Col7a1,Dact1,Fuz,Dhx37,Jag1,Rasa1,Numa1,Nubpl,Setd2,Ttc21b,Mapkbp1,Sox18,Ahi1,Pkdcc,Inf2,Pygm,Cspp1,Cd2ap,Cisd2,Pax6,Prodh,Sall1…
456	GOBP_PURINE_NUCLEOBASE_METABOLIC_PROCESS	0.0391525	0.462787	-0.600778	-1.57188	169	15	Ttr,Dpyd
8807	HP_CUTANEOUS_FINGER_SYNDACTYLY	0.0393775	0.464438	-0.534388	-1.54335	166	23	Fat4,Gli3,Ccbe1,Smo,Nog,Kat6a,Dchs1,Fgfr2,Kctd1
5895	GOMF_CHANNEL_INHIBITOR_ACTIVITY	0.0394054	0.464438	-0.480685	-1.5025	166	32	Cav3,Mcub,Kcnv1,Bcl2,Scn3b,Rasa1
2867	GOBP_LYMPHOCYTE_ACTIVATION	0.0394554	0.464438	0.269411	1.20743	283	531	Cd1d1,Fancd2,Ccl12,Mef2c,Bcl3,Dpp4,Clnk,Tox,Nfkbid,Lag3,Bmp4,Anxa1,Sash3,Tnfsf13b,Egr1,Cd22,Ccr7,Cd7,Itgb2,Lyl1,Tbc1d10c,Wnt4,Lgals9,Il12a,Tgfb1,Il12rb1,Slc11a1,Smad3,Prkcq,Rara,Tnfrsf13c,Cd86,Dlg1,Tyrobp,Tac1,Arg1,Fcer1g,Prdx1,Coro1a,Prkcb,Ptprc,Prdm1,Dll4,Mafb,Cd44,Gal,Tnfaip3,Tnfrsf13b,Fkbp1b,Stat5b,H2-M3,Tlr9,Thy1,Pla2g2d,Lcp1,Ndfip1,Tlr4,Glmn,Casp3,Sox11,Vtcn1,Nlrp3,Ikzf3,Blnk,Map3k8,Ly9,Fzd…
2830	GOBP_MEMBRANE_LIPID_CATABOLIC_PROCESS	0.0395036	0.464438	0.513876	1.49404	225	28	Neu2,Acer2,Smpdl3b,Cyp1b1
2348	GOBP_PHOTORECEPTOR_CELL_DEVELOPMENT	0.0395783	0.464438	0.483835	1.48123	228	35	Dio3,Th,Cdhr1,Naglu,Pcare,Topors,Thy1,Fscn2,Mfsd2a,Ntrk2,Dcx,Crb1,Gnat1
7614	HP_AQUEDUCTAL_STENOSIS	0.0396017	0.464438	-0.577374	-1.55516	170	17	Chd7,Sema3e,Tprkb,Fgfr1,Fgfr2,Nf1
9168	HP_ABNORMAL_AUTONOMIC_NERVOUS_SYSTEM_PHYSIOLOGY	0.0396806	0.464438	-0.35811	-1.36814	158	90	Cav3,Ttr,Nr4a2,Slc18a2,Lepr,Ascl1,Kcnj5,Scn9a,Vps13c,Ret,Trdn,Scn3a,Cisd2,Lrrk2,Atxn3,Fmr1,Kcnq1,Cav1,Chchd2
8717	HP_BROAD_DISTAL_PHALANX_OF_FINGER	0.0396936	0.464438	-0.571092	-1.5571	170	18	Dlk1,Gpc4,Kif22,Ammecr1,Crebbp,Fgfr2
9881	DropViz_STR_Ependyma_cluster-markers.csv	0.0397425	0.464438	-0.296097	-1.27091	141	203	Scnn1a,Lgals3,Hp,Ucma,Nek5,Ccdc153,Kif6,Dnali1,Ccdc81,Eno4,Nmb,Spa17,Hdc,Ttc12,Ccdc34,Smim5,Spag6,Morn5,Fas,Plin5,Krt18,Mlf1,Cnn3,Txnip,Sox9,Efcab12,Efcab10,Capsl,Adamts20,Prrg4,Dbi,Lrrc43,Stk33,Traf1,Mia,Cfap53,Ppil6,Nuf2,Daw1,Dnah5,Cfap43
8109	HP_ABNORMALITY_OF_BONE_MINERAL_DENSITY	0.0397946	0.464438	0.277116	1.22267	278	440	Prok2,Mc4r,Fancd2,Col1a2,Fam111a,Tac2,Sost,Sema3a,Satb2,Dusp6,Ehhadh,Naglu,Tnfrsf11b,Pygl,Fancf,Sox3,Il12a,Adamts2,Sgsh,Cox4i2,Tgfb1,Il12rb1,Smad3,Trpv6,Lamc2,Tyrobp,Esr1,Galt,Dnajc21,Glb1,Spry4,Recql4,Slc7a7,Hecw2,Tacr3,Tbxas1,Dll4,Sox10,Mafb,Limk1,Ank,Slx4,Hsd3b7,Polr1d,Brca1,Gpr35,Aldh18a1,Esr2,Nlrp3,Gemin4,Ift43,Rad51,P3h1,Col5a1,Mtx2,Cdkn2c,Wrap53,Pcca,Wdr19,Ifih1,Col2a1,Map3k1,Dhcr24,Wwox,P…
4525	GOBP_POSITIVE_REGULATION_OF_LEUKOCYTE_CELL_CELL_ADHESION	0.0398112	0.464438	0.326607	1.31649	252	180	Cd1d1,Ccl12,Dpp4,Nfkbid,Anxa1,Sash3,Tnfsf13b,Ccr7,Itgb2,Il12a,Il12rb1,Prkcq,Rara,Tnfrsf13c,Tnf,Cd86,Coro1a,Ptprc,Cd44,Stat5b,H2-M3,Thy1,Skap1,Nlrp3,Map3k8,Il4ra,Ptafr,Fadd,Pik3r6,Nr4a3,Selenok,Prkcz,Socs1,Il1b,Lef1,Gpam,Havcr2
8641	HP_PROGRESSIVE_DISTAL_MUSCLE_WEAKNESS	0.039819	0.464438	-0.672801	-1.5942	175	10	Cav3
1708	GOBP_REGULATION_OF_NERVOUS_SYSTEM_PROCESS	0.0400519	0.464999	0.357673	1.36132	246	118	Egr2,Ntsr1,Grin1,Glra1,Spx,Cartpt,Nptx1,Vip,Stx1a,Fgf12,Cck,Slc8a2,Tafa4,Unc13b,Ghsr,Sox10,F2r,Ncmap,Gpr35,Dlg4,Cacng5,Npff,Ptafr,Pten,Nptx2,Fabp5,Prkcz,Rims2,Oprd1,Scn11a
1026	GOBP_RESPONSE_TO_METAL_ION	0.0401086	0.464999	0.299357	1.27131	265	291	Syt6,Fos,Tnnc1,Mef2c,Dusp1,Chp2,Kcnk3,Th,Glra1,Cpne5,Syt10,Syt15,Tnfrsf11b,Tnnt2,S100a8,Fosb,Nudt1,Acta1,Trpv6,Loxl2,Trpc3,Cdh1,Cacna1g,Prkaa2,Lgmn,Neurod2,Kcnh1,Glra2,Junb,Arg1,C1qa,Tspo,Sdc1,Guca1a,Adcy7,Casp3,Akr1c18,Dlg4,Kcnmb4,Syt4,Slc30a3,Syt12,Cpne9,Pten,Nfe2l2,Casr,Anxa7,Pcna,Crip1,Mapk8,Hmox1,Syt2,Slc30a4,Calr,Aqp1,Slc25a12,Tert,Sncb,Bmp6,Smpd1,Mef2a,Cyb5a,Fstl3,Slc25a13,Trpm2,Slc41a1,Ma…
7625	HP_HYPOTHALAMIC_HAMARTOMA	0.040127	0.464999	-0.658374	-1.60072	176	11	Gli3,Sox2,Smo,Cplane1
9749	HP_ABNORMAL_LYMPHATIC_VESSEL_MORPHOLOGY	0.040127	0.464999	-0.657938	-1.59966	176	11	Fat4,Ccbe1,Rasa1,Sox18
9249	HP_NARROW_JAW	0.040129	0.464999	0.671243	1.52338	223	10	Slc18a3,Col13a1,Syt2,Slc5a7
4774	GOBP_NEGATIVE_REGULATION_OF_NEURAL_PRECURSOR_CELL_PROLIFERATION	0.0401963	0.464999	-0.557952	-1.53767	171	19	Spint1,Btg2,Gata2,Nr2e1,Spint2,Nf1,Ptn,Wnt5a,Appl2
10239	LU_AGING_BRAIN_UP	0.0402083	0.464999	-0.284791	-1.24837	138	242	Agt,Zbtb20,Hp,Ryr1,Rgs20,Cebpd,Snap23,Mtrr,Mtss1,Ifi203,Ascl1,Slc4a4,Rhobtb3,Plod2,Gng11,Amotl2,Serpinh1,Gja1,Txnip,Plxnb1,Scp2,Sptssa,Bcl2,Inhbb,Zfp652,Icam2,Smc5,Ddit4,Add3,Cast,Amot,Tob1,Zeb2,Parva,Dhrs3,Fgfr2,Tiparp,Acaa2,Elovl2,Phlpp1,Cryab,Hspa2,Cav1,Tmem47,Gpc5,Heph,Zcchc24,Wwtr1,Nek7,Htra1,Id4,Sspn,Fyn,Tgif1,Yes1,Sema3b,Plxnc1,Myof,Kank1,Zhx2,Nkx2-2,Lrig1,Tmem123,Acsbg1,Rbl2,Clk1,Pcf11,Cr…
8264	HP_GENERALIZED_HYPERKERATOSIS	0.0402187	0.464999	0.635616	1.54676	227	13	Gjb2,Pten,Zmpste24,Lmna,Sec23b,Sdhb,Akt1
9964	ZHONG_PFC_C2_SOX5_BCL11B_POS_EXCITATORY_NEURON	0.0403302	0.465234	-0.536245	-1.5317	170	22	Hspa1a,Thsd7a,St18,Shisa2,Lmo7,Crym
1413	GOBP_SECONDARY_METABOLIC_PROCESS	0.0403364	0.465234	0.46045	1.46303	234	42	Dct,Opn3,Th,Cyp1b1,Pmel,Cited1,Cdh3,Tyr,Akr1c18,Ctns,Slc45a2,Nfe2l2
1208	GOBP_REGULATION_OF_PHOSPHATIDYLINOSITOL_3_KINASE_SIGNALING	0.0403861	0.465234	-0.344386	-1.35566	158	107	Agt,Dcn,Klf4,Myoc,Tgfb2,Kit,Angpt1,Irs2,Ntrk3,Fgfr1,Ntf3,Sox9,Plxnb1,Pip5k1b,Pdgfra,Lime1,Twist1,Egfr,Unc5b,Il18
2490	GOBP_MUSCLE_ADAPTATION	0.0404292	0.465234	-0.356405	-1.36162	161	90	Cav3,Agt,Klf4,Myoc,Foxo1,Ppp3ca,Lmcd1,Pde9a,Edn1,Inpp5f,Ppargc1a,Prkca,Adra1a,Rps6kb1,P2rx4,Foxo3,Cdk9,Notch1,Mtor,Cflar,Casq1,Mymk
8777	HP_ABNORMAL_GREATER_SCIATIC_NOTCH_MORPHOLOGY	0.040528	0.465234	-0.575097	-1.54903	174	17	Col11a1,Gpc4,Gpc3
6335	GOMF_PEPTIDASE_REGULATOR_ACTIVITY	0.0405583	0.465234	-0.328544	-1.33365	153	133	Spink8,Agt,Umodl1,Rarres1,Gpc3,Timp4,Avp,Spint1,Birc7,Serpinb8,Cd109,Pcolce2,Timp1,Serpinh1,Crim1,Lxn,Nod1,Serpinf2,Col7a1,Spock3,Cast,Pi15,Spint2,Wfdc2,Aph1b
2789	GOBP_GMP_METABOLIC_PROCESS	0.0405715	0.465234	0.635109	1.54553	229	13	Dlg1,Xdh,Mpp1,Lrguk,Gmpr2,Impdh2
1391	GOBP_CYTOKINE_MEDIATED_SIGNALING_PATHWAY	0.0405909	0.465234	0.265469	1.19719	293	579	Fos,Cish,Ccl12,Col1a2,Plp2,Stat4,Ackr2,Lcn2,Anxa1,Tnfsf13b,Egr1,Socs3,Ccdc3,Il17rb,Isg20,Ccr7,Prtn3,Tnfrsf11b,Osmr,Itgb2,Cxcr3,Hck,Il12a,Cntfr,Tgfb1,Stx1a,Il12rb1,Ackr3,Il18bp,Rhou,Ackr1,Il2rb,Tnfrsf13c,Tnf,Cd86,Fpr1,Rnasel,Nfkbia,Junb,Arg1,Fcer1g,Ifit2,Irf6,Cnn2,Ptprc,Fscn1,Pparg,Tec,Cd44,Tnfaip3,Tnfrsf13b,Sdc1,Stat5b,H2-M3,Cfl1,Tnfrsf8,Lcp1,Birc3,Ccl17,Pxdn,Csf2rb,Parp14,Gpr35,Casp3,Csf3r,Map3k…
1517	GOBP_ACTIN_FILAMENT_BASED_MOVEMENT	0.0406583	0.465502	0.350738	1.34743	251	126	Myl4,Dsc2,Tnnc1,Myh3,Tcap,Mybpc3,Myh2,Tnni1,Myh8,Kcna5,Tnnt2,Myh4,Acta1,Tmod1,Cacna1g,Dlg1,Fgf12,Myo1h,Myl1,Myl6b,Myo19,Myo1c,Mybpc1,Vim,Tnnt1,Myo1f,Kcne3
6374	GOMF_E_BOX_BINDING	0.0408198	0.466057	0.474235	1.4703	236	37	Scx,Ciart,Bhlhe40,Nr1d1,Per1,Neurod2,Pparg,Neurog1
6091	GOMF_SNORNA_BINDING	0.0409019	0.466057	0.511469	1.48704	233	28	Isg20,Imp3,Nudt1,Ddx21,Heatr1,Nudt16,Imp4,Bysl,Nop14,Nop58,Rrp9,Wdr3,Nudt7,Tbl3
6955	HP_HYPOPLASTIC_ILIA	0.0409232	0.466057	-0.454122	-1.4736	171	38	Col11a1,Dlk1,Col11a2,Ccbe1,Sox9,Evc,Crebbp,Slc35d1
1504	GOBP_CD40_SIGNALING_PATHWAY	0.0409243	0.466057	0.633488	1.54158	231	13	Fancd2,Cd86,Tnfaip3,Rnf31,Sharpin,Itgb1,Trem2
8995	HP_BROAD_THUMB	0.040927	0.466057	-0.371067	-1.38304	165	78	Gpc4,Gpc3,Gli3,Smo,Fgfr1,Prkd1,Nog,Srcap,Ntng1,Dact1,Twist1,Tanc2,Sall1,Crebbp,Fgfr2,Med12,Bmpr1a,Gja5,Pycr2,Wnt5a,Ddx6,Nxn,Nsd1,Gdf5,Msx2,Bcorl1,Actl6b,Lig4,Kmt2e,Fbxw11
10313	Gemma_GSE12284_Gene_expression_changes_in_LPS-induced_neuroinflammation_Treatment_lipopolysaccharide_Up	0.0409894	0.466265	0.607716	1.53582	231	15	Lcn2,Osmr,S100a8,Ncf4,Tspo,Cxcl16
6332	GOMF_NUCLEOSIDE_TRIPHOSPHATASE_REGULATOR_ACTIVITY	0.041119	0.467237	-0.253445	-1.18926	121	455	Dock10,Arhgap6,Dock11,Rgs20,Akap13,Dnajb1,Arhgef6,Tbc1d8b,Jun,Stard13,Sipa1l3,Dock4,Arhgef16,Cyth4,Hps1,Rasgef1b,Aldh1a1,Psd4,Vav3,Wnt11,Rgs9,Sh3bp5,Plce1,Dnmbp,Rasgef1c,Dock9,Rasgrf1,Syde2,Srgap1,Ralgps2,Bag3,Tbc1d16,Ccdc88c,Prex2,Arhgef19,Ralgapa2,Plxnb1,Iqgap2,Mtss2,Rp2,Rapgef6,Usp6nl,Myo9b,Arap2,Dennd4c,Rasgrp2,Dennd2a,Dnajc1,Rapgef3,Fgd6,Rapgef5,Depdc1b,Als2,Rasa1,Arhgap31,Grtp1,Dock1,Nrp1,A…
10117	Zhang_2005_SyracuseLowAvoidanceRats_Upregulated_HC	0.0412228	0.467914	-0.574714	-1.548	177	17	Prlr,Drd2,Cd74,Txnip,Socs2,Ppt2
2355	GOBP_REGULATION_OF_ODONTOGENESIS	0.0413769	0.468561	0.641512	1.52825	231	12	Bmp4,Wnt10a,Tnfrsf11b
6066	GOMF_ALANINE_TRANSMEMBRANE_TRANSPORTER_ACTIVITY	0.041383	0.468561	0.669702	1.51988	230	10	Slc36a2,Slc38a3,Slc36a1,Slc1a4,Slc3a2,Slc7a8
10253	LEIN_PONS_MARKERS	0.0414378	0.468561	-0.362746	-1.36912	165	84	Gpr101,P2rx5,Dlk1,Sv2c,Slc18a2,Slc17a6,B3galt5,Sgpp2,Rab37,Ebf3,Ankrd35
6282	GOMF_NADP_BINDING	0.0415771	0.468561	-0.431388	-1.45312	173	45	Hsd11b1,Dpyd,Gapdhs,Fmo1,Mtrr,Crym,Nos1,H6pd,Cryz,Cbr3
10395	Gemma_GSE74966_Genome-wide_maps_of_chromatin_changes_uppon_contextual_fear_conditioning_in_mice_(RNA-seq)_treatment_contextual.fear.conditioning_Up	0.0415898	0.468561	0.392873	1.39686	247	77	Egr2,Fos,Nr4a1,Bhlhe40,Egr1,Dusp4,Dusp6,Fosb,Sema3g,Pecam1
10397	Gemma_GSE74966_Genome-wide_maps_of_chromatin_changes_uppon_contextual_fear_conditioning_in_mice_(RNA-seq)_treatment_electric.shock_contextual.fear.conditioning_Up	0.0415898	0.468561	0.392873	1.39686	247	77	Egr2,Fos,Nr4a1,Bhlhe40,Egr1,Dusp4,Dusp6,Fosb,Sema3g,Pecam1
5999	GOMF_PEPTIDE_HORMONE_BINDING	0.0416022	0.468561	0.45148	1.45472	241	45	Galr3,Mc4r,Cckbr,Ramp2,Hcrtr2,Vipr1,Pth2r,Ghsr,Crhr1,Slc40a1,Glp1r,Gucy2c,Ide
3461	GOBP_MESENCHYMAL_TO_EPITHELIAL_TRANSITION	0.0416445	0.468561	0.599856	1.5348	234	16	Six2,Bmp4,Cited1,Wnt4,Tcf15,Fzd7,Stat1
2380	GOBP_FIBRINOLYSIS	0.041696	0.468561	0.588391	1.53092	236	17	Plg,Plaur,Serpine1,F12,Krt1,Serping1,Apoh
9850	Neuron_Glutamate_Sugino_NatNeuro_2006	0.0417957	0.468561	0.443345	1.44622	242	48	Lmo4,Egr4,Prss12,Fhl2,Stx1a,Neurod2,Crip2,Rin1,Dusp14,Baiap2,Fbxw7,Ets2,Ptk2,Arpp21,Adora1,Klf10,Srr
1175	GOBP_POSITIVE_REGULATION_OF_PHOSPHATASE_ACTIVITY	0.0418403	0.468561	0.526543	1.50223	240	25	Mef2c,Chp2,Smad3,Ptprc,Plek,Slc39a10,Ppp1r15a,Mtmr9
7308	HP_FRAGILE_NAILS	0.0418528	0.468561	-0.506794	-1.51051	177	26	Dsp,Trps1,Gja1,Prkd1,Itgb4,Mplkip,Col7a1
1607	GOBP_EPITHELIAL_CELL_DIFFERENTIATION	0.0418556	0.468561	-0.251038	-1.18048	119	477	Slc9a4,Dsp,Prox1,Lgals3,Nkx6-1,Klf4,Col15a1,Fat4,Ppl,Rarb,Mycl,Fosl2,Grhl1,Sox4,Fgf10,Triobp,Apold1,Sipa1l3,Deup1,Cxcr4,Mtss1,Ccno,Krt12,Slitrk6,Wnt11,Ascl1,Marveld2,Cd109,Smo,Dlg5,Ccdc88c,Bmp15,Met,Myo6,Cdkn1a,Onecut1,Krt18,Cnn3,Kdm6b,Txnip,Sox9,Col4a1,Prkx,Prkch,Rfx3,Col18a1,Hdac1,Ugcg,Rapgef3,Ar,Jag2,Bmp5,Epb41l5,Jag1,Numa1,Vcl,Cebpb,Syne4,Onecut2,Safb2,Nrp1,Sox18,Ptk6,Ahi1,Bcl11b,Etv4,Slc4a5,…
8233	HP_ABNORMALITY_OF_COMPLEMENT_SYSTEM	0.0420943	0.469062	0.560878	1.52137	241	20	Stat4,C1qc,Slc7a7,C1qa,Spp1,Lmnb2,C1qb,Cfh,Lmna
8447	HP_PROGRESSIVE_PSYCHOMOTOR_DETERIORATION	0.0420996	0.469062	0.668842	1.51793	234	10	Glb1,Sdhaf1,Bscl2,Hexb,Sdhb
1552	GOBP_LIPID_MODIFICATION	0.0421172	0.469062	-0.28485	-1.24491	147	232	Acoxl,Agt,Slc27a2,Dgkg,Plppr1,Sgpp2,Lcat,Irs2,Agtr1a,Plin5,Cyp3a13,Sox9,Pip5k1b,Scp2,Acad10,Dgkh,Dgkq,Hsd17b10,Dgkz,Socs2,Inpp5f,Pecr,Abcd4,Eci1,Ppargc1a,Acadl,Pi4k2b,Plppr4,Twist1,Dgkk,Mboat2,Dgka,Dgki,Decr2,Smg1,Itpkc,Stard4,Echdc1,Pdk4,Amacr,Acaa2,Acaa1a,Hacl1,Plpp3,Mtor,Cpt2
6032	GOMF_UBIQUITIN_LIKE_PROTEIN_TRANSFERASE_ACTIVITY	0.0421529	0.469062	0.284998	1.23915	288	365	Egr2,Rnf39,Dtl,D7Ertd443e,Rnf122,Trim63,Ube2l6,Rmnd5b,Trim47,Smurf1,Topors,Znrf1,Rnf19b,Hecw2,Asb2,Mylip,Fbxl21,Tnfaip3,Rnf151,Herc4,Ube2f,Birc3,Rnf217,Rnft2,Brca1,Aktip,Rnf208,Obi1,Bcor,Sh3rf3,Rnf41,Trim12c,Rnf213,Dtx4,Rnf8,Rnf115,Herc6,Mul1,Rnf180,Tspan17,Rnf31,Rnf2,Atg16l1,Rnf103,Fbxo4,Fbxo27,Mkrn1,Tnfaip1,Trim32,Trim14,Rnf24,Ube2n,Trim3,Nsmce1,Ube2j2,Rnf11,Herc1,Ufl1,Rnf168,Med11,Hectd4,Med30…
3621	GOBP_TRABECULA_MORPHOGENESIS	0.042186	0.469062	-0.443722	-1.45951	175	41	Cav3,Adamts1,Chd7,Tgfb2,Thbs3,Plxnb1,Nog,Bmp5,Bmpr1a,Mmp2,Notch1,Ppargc1b,Adgrg6
7753	HP_OSTEOARTHRITIS	0.0422062	0.469062	-0.421131	-1.44263	175	49	Gpr101,Col11a1,Trps1,Col11a2,Ghr,Aspn,Kif22,Ccn6
3947	GOBP_EMBRYONIC_SKELETAL_JOINT_DEVELOPMENT	0.0422107	0.469062	0.655682	1.52704	235	11	Bmp4,Wnt9a,Hyal1,Col2a1,Bmp7,Osr1,Ihh,Ctnnb1
3688	GOBP_POSITIVE_REGULATION_OF_LYMPHOCYTE_APOPTOTIC_PROCESS	0.0423077	0.4693	-0.668995	-1.58519	186	10	Ido1,Cd274,Wnt5a,Adam8
2180	GOBP_POSITIVE_REGULATION_OF_URINE_VOLUME	0.0423208	0.4693	-0.638293	-1.58607	185	12	Npr3,Drd2,Tfap2b,Edn1,Ednrb
6107	GOMF_HISTONE_DEACETYLASE_ACTIVITY_H3_K14_SPECIFIC	0.0425339	0.470709	-0.668317	-1.58358	187	10	Hdac8,Hdac9,Hdac1,Hdac7
6473	HP_HYPOPLASIA_OF_THE_UTERUS	0.0425532	0.470709	0.48338	1.47123	245	34	Prok2,Tac2,Dusp6,Wnt4,Esr1,Spry4,Irf6,Tacr3
1511	GOBP_MAINTENANCE_OF_CELL_POLARITY	0.0426071	0.470709	-0.596337	-1.56026	184	15	Pdcd6ip,Wnt11,Dlg5,Lin7c,Ank1
983	GOBP_DETECTION_OF_LIGHT_STIMULUS	0.0426557	0.470709	0.442108	1.44219	247	48	Rpe65,Cacna2d4,Opn3,Rgs9bp,Trpc3,Guca1a,Nmt1,Sag,Gnb1,Best1,Crb1,Pde6b,Gnat1,Gna11,Metap1,Asic2,Fntb,Gucy2e,Rcvrn,Cacna1f,Opn4,Pde6c,Opn1mw,Cds1
8212	HP_PROLONGED_QTC_INTERVAL	0.0426703	0.470709	-0.582038	-1.54747	185	16	Cav3,Kcnj5,Svil,Trdn
9468	HP_ABNORMAL_PULMONARY_VALVE_PHYSIOLOGY	0.0428065	0.471335	-0.34183	-1.34797	168	108	Dsp,Prdm5,Fat4,Chd7,Sema3e,Gpc4,Gpc3,Sftpc,Zfp469,Rnf135,Invs,Fktn,Kat6a,Arhgap31,Zeb2,Dchs1,Tbck,Crebbp,Nf1,B3glct,Notch1
349	GOBP_REGULATION_OF_HUMORAL_IMMUNE_RESPONSE_MEDIATED_BY_CIRCULATING_IMMUNOGLOBULIN	0.0428162	0.471335	0.667624	1.51516	238	10	Tnf,Ptprc,Fcgr2b,Lta
7173	HP_APLASIA_HYPOPLASIA_INVOLVING_THE_SKELETAL_MUSCULATURE	0.0430667	0.473054	-0.470705	-1.4817	181	33	Cav3,Chrna1,Fktn,Col4a1,Rev3l
6871	HP_LACK_OF_INSIGHT	0.043105	0.473054	0.6532	1.52126	240	11	Tyrobp,Grn,Tbp,Sqstm1,Vcp,Mapt,Psen1,Trem2,C9orf72
8721	HP_ABNORMALITY_OF_HAIR_PIGMENTATION	0.0431637	0.473054	-0.359832	-1.36897	172	87	Prdm5,Pcsk1,Magel2,Kit,Rab27a,Hps1,Pign,Zfp469,Fas,Ap3b1,Pomc,Mitf,Lamtor2,Ednrb
5353	GOCC_CILIARY_MEMBRANE	0.0431813	0.473054	-0.40028	-1.4205	176	59	Scnn1a,Drd5,Ehd1,Drd2,Smo,Gpr157,Gpr161,Evc,Gpr37l1,Dhrs3,Mchr1,Bbs7,Ttc8,Pkd2
3215	GOBP_STRIATED_MUSCLE_CELL_DIFFERENTIATION	0.0431959	0.473054	-0.29215	-1.25919	152	210	Cav3,Prox1,Bves,Popdc3,Tanc1,Nfatc2,Ryr1,Rarb,Akap13,Actn2,Ttn,Ehd1,Cacna1h,Ppp3ca,Smo,Niban2,Smyd1,Kdm6b,Myorg,Hdac9,Rb1,Pdgfra,Bcl2,Edn1,Trim72,Nos1,Slc8a1,Hnrnpu
327	GOBP_POSITIVE_REGULATION_OF_PEPTIDE_SECRETION	0.04341	0.474907	-0.333261	-1.33631	165	123	Doc2b,Nkx6-1,Npy2r,Tgfb2,Sox4,Ttn,Drd2,Tcf7l2,Gck,Irs2,Gja1,Il1a,Cd38,Gpld1,Ghrl,Grp,Tardbp,Apln,Egfr,C2cd2l,Cd2ap,Rab8b,Exph5,Frmd4a,Itsn1,Stx4a,Adam8,Prkce,Mcu,Gpr68,Vegfc,Rac1
8951	HP_INCISOR_MACRODONTIA	0.0434783	0.475162	-0.477122	-1.47838	183	31	Col11a1,Gja1,Ntng1,Tanc2,Kcnma1,Vps13b,Ddx6,Fars2,Kcnk9,Pura,Bcorl1,Actl6b,Kmt2e,Fbxw11
10259	COATES_MACROPHAGE_M1_VS_M2_UP	0.0435751	0.475729	-0.370356	-1.37724	175	77	Rcn1,Acss1,Cxcr4,Lcorl,Gja1,Crim1,Tubb2b,Cxcl14,Txnip,Colec12,Bckdhb,Sfi1,Rfx3,H2-Aa,Plbd1,Dynlt1a,Rcbtb2,Plxdc2,Lama3,Ogfrl1
9810	HP_AGENESIS_OF_LATERAL_INCISOR	0.0437467	0.476964	0.630723	1.53486	247	13	Bmp4,Cdh1,Dlg1,Irf6,Bcor,Naa10
841	GOBP_CIRCADIAN_RHYTHM	0.0437784	0.476964	0.322303	1.30332	278	185	Prok2,Hs3st2,Rpe65,Ciart,Dbp,Bhlhe40,Nr1d1,Atoh7,Per1,Opn3,Th,Egr1,Naglu,Hcrtr2,Cartpt,Serpine1,Sin3a,Prkaa2,Kdm8,Fbxl21,Pparg,Nr1d2,Csnk1e,Id3,Agrp,Hdac3,Pten,Piwil2,Ezh2,Ntrk2,Mapk10,Usp2,Mapk8,Per2,Fbxw7,Timeless,Impdh2,Relb,F7,Pde6b,Gna11,Cry2,Cipc,Srd5a1,Noct,Csnk1d,Top2a,Ccar2,Ndufa9,Adora1,Prokr2,Klf10
1430	GOBP_DORSAL_SPINAL_CORD_DEVELOPMENT	0.043981	0.478678	-0.651906	-1.585	193	11	Prox1,Gsx1,Ascl1
1814	GOBP_MULTICELLULAR_ORGANISM_REPRODUCTION	0.0440468	0.478882	0.2633	1.18999	319	598	Zfp296,Prok2,Kash5,Dkkl1,Fancd2,4930447C04Rik,Sebox,Pcsk4,Gpr149,Bmp4,Spag4,Th,Zglp1,Tnfaip6,Egr1,Dmrtb1,Gjb2,Racgap1,Tle6,Catsperz,Spata32,Cntd1,Spef2,Wnt4,Vip,Adamts2,Retn,Dazl,Sox8,B4galnt1,Etv6,Atp2b4,Esr1,Cfap206,Tac1,Arrb1,Junb,Arg1,Tex14,Sox30,Rhbdd1,Ccnb2,Ghsr,Spata9,Stat5b,Iqcg,Rnf151,Herc4,Tdrd1,Spata19,Azin2,Adcy7,Ctdnep1,Casp3,Nppc,Ptgdr2,Nanos3,Ddx25,Fbxo5,Cfap54,Spp1,Gamt,Cdc25b,Npf…
1058	GOBP_NEGATIVE_REGULATION_OF_PEPTIDASE_ACTIVITY	0.0440903	0.478882	-0.314672	-1.29995	165	148	Spink8,Agt,Klf4,Umodl1,Rarres1,Gpc3,Timp4,Avp,Spint1,Serpinb8,Ifi203,Cd109,Timp1,Serpinh1,Crim1,Lxn,Serpinf2,Col7a1,Spock3,Cast,Herpud1,Pi15,Spint2,Wfdc2
10504	Gemma_GSE117758_Cell-type_specific_transcriptional_profiling_of_glucocorticoid_receptor-dependent_changes_in_the_nucleus_accumbens_cell_type_treatment_astrocyte_Up	0.0442055	0.479641	-0.428791	-1.44437	184	45	Ddit4l,Adamts9,Tead1,Gadd45g,Adamts20,Ky,Mphosph6,Cldn10,Pdk4,Cbr3,Hs3st3b1,Sall2,Kdm3a
10258	CLAUS_PGR_POSITIVE_MENINGIOMA_DN	0.0443686	0.480917	-0.635876	-1.58007	194	12	Sox4,Ednra,Megf9,Bcl2
8025	HP_NONPROGRESSIVE	0.0445076	0.481407	-0.518251	-1.5107	187	24	Ryr1,Krt12,Pde10a
4175	GOBP_INORGANIC_ION_TRANSMEMBRANE_TRANSPORT	0.0446489	0.481407	0.259883	1.18397	329	670	Otop2,Slc4a11,Kcnh5,Trpm6,Cacna2d4,Kcnf1,Dpp10,Ntsr1,Kcnk3,Kcna5,Grin1,Gabrr2,Glra1,Jsrp1,Kcnt1,Htr2a,Kcnj12,Ccr7,F2rl3,Slc36a2,Vamp2,Atp2c2,Otop3,Tmem37,Slc12a8,Cacng3,Cox4i2,Ano4,Slc11a1,Jph2,Trpv6,Trpc3,Cacna1g,Dlg1,Fgf12,Atp2b4,Slc6a16,Atp6v1h,Asic3,Kcnh1,Slc26a11,Nipal3,Glra2,Slc9a3,Kcnj14,Fxyd7,Fxyd6,Slc8a2,Kcna6,Hecw2,Coro1a,Ptprc,Stac2,Cacnb4,Ucp2,Tmem38a,Slc5a5,Slc6a12,Gal,Hpn,Ank,Fkbp1b…
6839	HP_CONICAL_TOOTH	0.0446552	0.481407	0.475183	1.46423	258	36	Bmp4,Satb2,Wnt10a,Alx4,Cdh1,Dlg1,Nfkbia,Irf6,Atp6v1b2,Rusc2,Gli1,Nectin4,Prkacb
8868	HP_IMPAIRED_PROPRIOCEPTION	0.0446629	0.481407	0.466384	1.45223	258	38	Egr2,Pdyn,Naglu,Pmp22,Dars2,Tbp,Piezo2,Polg,Reep1,Mfn2,Pld3,Knstrn,Atn1
9513	HP_PULMONARY_CYST	0.0446799	0.481407	-0.592552	-1.55035	193	15	Dsp,Sftpc
1707	GOBP_POSITIVE_REGULATION_OF_MYELINATION	0.0446868	0.481407	0.582545	1.51571	253	17	Egr2,Sox10,Ncmap,Slc25a12,Dicer1,Itgax,Myrf
2698	GOBP_REGULATION_OF_OSTEOCLAST_DIFFERENTIATION	0.0447915	0.482009	0.453557	1.4492	260	43	Fos,Cartpt,Tnf,Pirb,Tyrobp,Mafb,Tlr4,Prxl2a,Sfrp1,Fbxw7,Tcta,Tfe3,Gnas,Fstl3,Csf1,Klf10,Atp6ap1,Pik3r1,Trem2
10049	DESCARTES_MAIN_FETAL_LYMPHATIC_ENDOTHELIAL_CELLS	0.0448338	0.482009	-0.336581	-1.33492	173	114	Prox1,Nts,Nrp2,Fzd10,Tnfaip8l3,Slc27a3,Irx3,Kbtbd11,Stab2,Plin5,Gja1,Ralgapa2,Reln,Sec14l2,Efna5,Tll1,Ston2,Neto1,Pard6g
1701	GOBP_CELL_SUBSTRATE_ADHESION	0.0448992	0.482222	-0.26944	-1.21669	146	317	Bves,Adamts9,Arhgap6,Itga11,Myoc,Npy2r,Rreb1,Sema3e,Itga8,Epha3,Ndnf,Actn2,Col26a1,Triobp,Peak1,Thbs3,Angpt1,Itga4,Col16a1,Nid2,Frem1,Itgbl1,Nexmif,Rhod,Fmn1,Itgb4,Onecut1,Megf9,Ntng2,Fbln2,Prkx,Bcl2,Dnm2,Disc1,Efna5,Ntng1,Trpm7,Epb41l5,Jag1,Rasa1,Egflam,Parvg,Dock1,Vcl,Onecut2,Nrp1,Dock5,Unc13d,Postn,Gcnt2,Mdk,Parva,Atxn3,Sdc4,Nf1,Abl1,Limch1,Cttn,Ptn,Notch1,Npnt,Pdpk1,Arpc2,Itgb1bp1,Bcl2l11,Ada…
3904	GOBP_GLOMERULAR_EPITHELIUM_DEVELOPMENT	0.0450435	0.48266	0.551206	1.51137	258	21	Nphs2,Bmp4,Foxc2,Pecam1
10568	GeneWeaver_GeneNetwork Hippocampus Consortium_GS34883_Hippocampus Gene expression correlates of Open Field - Percentage center time [Basal Behavior] in Males BXD_Top25_byPval	0.0451579	0.48266	0.628466	1.52936	255	13	Pou6f2,Il18bp,Disp1,Gins2
3084	GOBP_NEGATIVE_REGULATION_OF_INFLAMMATORY_RESPONSE	0.0451698	0.48266	0.368573	1.36415	273	99	Smpdl3b,Nr1d1,Tnfaip6,Socs3,Smad3,Pbk,Krt1,Grn,Ptprc,Pparg,Ghsr,Tnfaip3,Nr1d2,Cd200,Ndfip1,Adcyap1,Nlrp3,Lpcat3,Nlrp6,Gper1,Nlrx1,Fcgr2b,Wfdc1
793	GOBP_ACROSOME_REACTION	0.0451713	0.48266	0.530624	1.50224	260	24	Syt6,Pcsk4,Glra1,Unc13b,Plb1,Rab3a,Adcy3
321	GOBP_NEGATIVE_REGULATION_OF_MYELOID_LEUKOCYTE_DIFFERENTIATION	0.0451724	0.48266	0.473776	1.4599	261	36	Trib1,Cartpt,C1qc,Rara,Pirb,Mafb,Tlr4,Ceacam2,Sfrp1,Fbxw7,Tcta,Fstl3,Zfpm1
9527	HP_INCREASED_URINARY_NON_PROTEINOGENIC_AMINO_ACID_LEVEL	0.0452297	0.48266	0.603166	1.52432	255	15	Tnfrsf11b,Slc36a2,Dmgdh,Prdx1,Slc7a7,Cth,Aldh5a1
9579	HP_PULMONARY_HEMORRHAGE	0.0453125	0.48266	0.522265	1.49002	260	25	Prtn3,Rara,Col3a1,Slc7a7,Stat5b,Copa,Bcor,Nlrc4,Stat3,Irf2bp2,Was,Sp110,Eng,Ctcf
1866	GOBP_REGULATION_OF_MONOOXYGENASE_ACTIVITY	0.0453237	0.48266	-0.418513	-1.43366	188	49	Cav3,Npr3,Cygb,Il1a,Acvr2a,Nostrin,Nod1,Dnm2,Egfr,Agtr2,Fgf23
4439	GOBP_REGULATION_OF_LEUKOCYTE_DIFFERENTIATION	0.0454123	0.48266	0.313855	1.28951	292	212	Fos,Trib1,Fancd2,Tox,Nfkbid,Lag3,Bmp4,Anxa1,Sash3,Cartpt,C1qc,Tgfb1,Il12rb1,Rara,Tnf,Pirb,Cd86,Tyrobp,Ptprc,Prdm1,Mafb,Stat5b,H2-M3,Tlr9,Ndfip1,Tlr4,Nlrp3,Ikzf3,Tmem176a,Il4ra,Rnf41,Fadd,Pik3r6,Hcls1,Prkcz,Fcgr2b,Socs1,Sos1,Ceacam2,Prxl2a,Sfrp1,Lef1,Fbxw7,Runx1,Prelid1,Tcta,Tfe3,Ihh,Hax1,Gnas,Fstl3,Il15,Rc3h2,Csf1,Zfpm1
3008	GOBP_MUSCLE_ORGAN_MORPHOGENESIS	0.0454326	0.48266	-0.407694	-1.41742	187	53	Dsp,Prox1,Col11a1,Chd7,Tgfb2,Ttn
3601	GOBP_MUSCLE_STRUCTURE_DEVELOPMENT	0.0454418	0.48266	0.270524	1.20585	324	489	Vgll2,Egr2,Fos,Tnnc1,Myh3,Chodl,Mef2c,Scx,Tcap,Klhl40,Mybpc3,Lmod3,Bmp4,Ramp2,Egr1,Alpk2,Foxc2,Fhl2,Adm,Tnnt2,Alx4,Mef2d,Maff,Fhod3,Olfm2,Wnt4,Acta1,Tll2,Cntfr,Tgfb1,Camk1,Jph2,Smad3,Tmod1,Sox8,Tnf,Disp1,Unc45b,Kcnh1,Tcf15,Asb2,Boc,Dll4,Erbb3,Sdc1,Prdm6,Tmem204,Mapk12,Nr1d2,Bin3,Ccl17,Prickle1,Id3,Myl6b,Neurog1,Glmn,Cth,Casp3,Lemd2,Sox11,Hivep3,Coprs,Wnt10b,Itgb1bp2,Wfikkn2,Afg3l2,Nupr1,Fzd7,Cavi…
2997	GOBP_DEVELOPMENTAL_GROWTH	0.0456178	0.483796	-0.247309	-1.17069	126	513	Cav3,Prox1,Nkx6-1,Pim1,Nrp2,Chd7,Sema3e,Eppk1,Mael,Tgfb2,Rarb,Gli3,Akap13,Chrna1,Fgf10,Fgf13,Cpne6,Thbs3,Vgll4,Cxcr4,Lepr,Drd2,Sox2,Itga4,Fstl4,Slitrk6,Wnt11,Slit3,Shank1,Ppp3ca,Ghr,Alcam,Smo,Gja1,Fmn1,Cdkn1a,Dcc,Kmt2d,Sox9,Ttl,Gdf9,Evc,Aurka,Sema5a,Kif26b,Cdkn1b,Rdh10,Cxcl12,Ghrl,Bcl2,Dnm2,Disc1,Edn1,Nog,Rnd2,Socs2,Ar,Gas1,Epha7,Epb41l5,Dbn1,Vcl,Adra1a,Zfx,Nrp1,Rps6kb1,Eif2ak4,Pkdcc,Postn,Agtr2,…
6794	HP_PHOTOPHOBIA	0.0456405	0.483796	0.322719	1.30298	289	182	Rpe65,Cacna2d4,Stat4,Rgs9bp,Rdh5,Gjb2,Foxc2,Cdhr1,Wnt10a,Ovol2,Il12a,Pcare,Tnf,Esr1,Topors,Tub,Guca1a,Tlr4,Tyr,Spata7,Nlrp3,Pitpnm3,Afg3l2,Fscn2,Sema4a,Tgfbi,Ctns,Slc45a2,Hk1,Sag,Poc1b,Rims2,Slc7a14,Erap1,Pomgnt1,Tacstd2,Pcna,Rp9,Best1,Ap1b1,Atf6,Crb1,Pde6b,Cnnm4
6013	GOMF_SERINE_HYDROLASE_ACTIVITY	0.0456861	0.483796	0.366788	1.36253	277	101	Dpp4,Prss22,Pcsk4,Plg,Dpp10,Prss12,Prtn3,Ctrl,Prss50,Klk6,F12,Prss53,Rhbdd1,Prss57,Prss56,Hpn,Tmprss5,Tmprss6
9032	HP_GASTROSTOMY_TUBE_FEEDING_IN_INFANCY	0.0457317	0.483796	-0.347027	-1.35179	179	100	Fat4,Dlk1,Pigw,Kcnq5,Ppp3ca,Fgfr1,Pigv,Blm,Hivep2,Trpm3,Dalrd3,Col7a1,C2cd3,Gas1,Als2,Cdon,Dchs1,Tbck,Spg11,Tsen15,Syngap1,Cog5,Camk2b,Ugdh,Aspa,Tgif1,Grin2b,Gli2,Dock8,Tor1a,Spop,Stag2,Epb41l1,Cltc,Pigu,Psat1
7684	HP_ILEUS	0.0458356	0.484055	0.636168	1.51552	256	12	Tgfb1,Fcgr3,Sox10,Cavin1,Gucy2c
7050	HP_ABNORMALITY_OF_FINGER	0.0458478	0.484055	-0.230523	-1.13378	105	883	Gpr101,Dsp,Prdm5,Zbtb20,Col11a1,Fat4,Dlk1,Rreb1,Chrna7,Chd7,Sema3e,Gpc4,Pigw,Ryr1,Magel2,Tgfb2,Gpc3,Gli3,Chrna1,Trps1,Sox4,Fgf10,Arhgef6,Kcnj2,Ttn,Hdac8,Sftpc,Hic1,Rps15a,Psmb9,Bbs12,Col11a2,Prdm16,Ecel1,Pola1,Mctp2,Tprkb,Pign,Aspn,Ccbe1,Mfap5,Smo,Aloxe3,Zfp469,Ebf3,Fgfr1,Crlf1,Gja1,Tfap2b,Stag1,Prkd1,Bmp15,Scn9a,Itgb4,Nr2f1,Pigv,Blm,Kmt2d,Kdm6b,Slc22a4,Sox9,Upf3b,Ccnd2,Kif22,Evc,Rb1,Fktn,Ccn6,Hi…
10446	Gemma_GSE113796_mRNA-Seq_of_mouse_Mettl3_cKO_and_Fto_cKO_hippocampus_after_fear_conditioning_genotype_Homozygous.negative_Fto.mouse.fat.mass.and.obesity.associated_Up	0.0460007	0.484836	0.454517	1.44417	267	42	Mc4r,Htr2a,Tnnt2,Kank4,Zfhx4,Mapk6,Rims3,Esrrg,Atp6v1b2,Lamp5,Cpne9,Lgr5
2008	GOBP_REGULATION_OF_TOLL_LIKE_RECEPTOR_4_SIGNALING_PATHWAY	0.0460133	0.484836	0.573243	1.51471	261	18	Nr1d1,Rab7b,Bpifb1,Tnfaip3
2591	GOBP_MULTI_MULTICELLULAR_ORGANISM_PROCESS	0.0461072	0.485341	0.332347	1.31433	288	156	Fos,Dkkl1,Tac2,Ramp2,Gjb2,Tle6,Adm,Maff,Fosb,Igfbp7,Wnt4,Esr1,Tac1,Junb,Arg1,Ghsr,Ucp2,Slc38a3,Stat5b,Adcyap1,Adcy7,Crhr1,Slc38a2,Spp1,Npff,Agrp,Ptafr,Clic5,Itga3,Nodal,Il1b,Tppp3,Slc2a1,Havcr2,Calr,Klf1,Ihh,Hexb,Slc19a1,Adipor2,P2rx1,Tgfb3,Acsl4,Tcf23,Kras
4810	GOBP_REGULATION_OF_CD4_POSITIVE_ALPHA_BETA_T_CELL_ACTIVATION	0.0462676	0.485669	0.439793	1.43463	268	48	Nfkbid,Anxa1,Sash3,Lgals9,Il12rb1,Prkcq,Rara,Cd86,Nlrp3,Il4ra,Prkcz,Socs1,Lgals7,Runx1
8438	HP_DIFFUSE_WHITE_MATTER_ABNORMALITIES	0.0462899	0.485669	0.496675	1.46934	266	30	Grin1,Pigp,Neurod2,Plp1,Pomgnt1,Slc25a22,Arx,Pomt1,Herc1,Fkrp,Trim8
2451	GOBP_APOPTOTIC_CELL_CLEARANCE	0.0463122	0.485669	0.458352	1.45078	269	41	Xkr7,Ccl12,Anxa1,Rara,Tyrobp
2292	GOBP_T_HELPER_1_TYPE_IMMUNE_RESPONSE	0.046322	0.485669	0.489464	1.47027	266	32	Bcl3,Anxa1,Il12rb1,Slc11a1,Il18bp,Tlr4,Sema4a,Il4ra,Il1b,Hras,Lef1,Havcr2,Relb
5462	GOCC_SECRETORY_VESICLE	0.0464319	0.48611	0.254395	1.17044	351	777	Syt6,Dkkl1,Lyz1,Rab26,Pcsk4,Lcn2,Plg,Arc,Grin1,Th,Serpini1,Tnfaip6,Trh,Dnase1l1,Spx,Racgap1,Syt10,Syt15,Idh1,Prtn3,Vamp2,Serpina3n,S100a8,Itgb2,Cartpt,Pygl,Atp8a1,Spp2,Plaur,Sccpdh,Sh3gl3,Tbc1d10c,Arhgap9,Nudt1,Gpr84,Retn,Ntf5,Lgals3bp,Tgfb1,Pla1a,Stx1a,Slc11a1,Serpine1,Qpct,Fcgr3,Klk6,Pirb,C3ar1,Fpr1,Tyrobp,Ctsz,Vwf,Krt1,Apaf1,Doc2a,Pecam1,Mcemp1,Syngr3,Glb1,Btbd8,Znrf1,Serping1,Arg1,Sytl1,Fcer1…
8168	HP_VENTRICULAR_TACHYCARDIA	0.0464559	0.48611	-0.438436	-1.45122	193	42	Dsp,Scnn1a,Ryr1,Ttn
3748	GOBP_RESPONSE_TO_INTERLEUKIN_12	0.0465598	0.486421	0.464018	1.44487	269	38	Stat4,Il12a,Il12rb1,Cnn2,Cfl1,Lcp1,Anxa2,Msn
8138	HP_ELEVATED_SYSTOLIC_BLOOD_PRESSURE	0.0466063	0.486421	-0.663825	-1.57294	205	10	Agt,Agtr1a,Ptgis
1029	GOBP_RESPONSE_TO_ZINC_ION	0.0466644	0.486421	0.475906	1.45695	269	35	Kcnk3,Th,Glra1,S100a8,Glra2,Arg1,Tspo,Slc30a3,Pten,Crip1,Slc30a4
75	GOBP_SKELETAL_SYSTEM_DEVELOPMENT	0.0466696	0.486421	0.28033	1.22672	322	393	Sulf1,Bmp3,Mef2c,Six2,Ccn4,Scx,Col1a2,Cytl1,Bmp4,Satb2,Ccn2,Bgn,Pappa2,Foxc2,Dmrt2,Tnfrsf11b,Bmp8a,Alx4,Mef2d,Spef2,Sfrp2,Spp2,Etl4,Wnt9a,Hes5,Tgfb1,Dlx5,Smad3,Loxl2,Hyal1,Dlg1,Tyrobp,Epha2,Chad,Pdgfc,Prdx1,Col3a1,Tcf15,Ptprc,Ripply2,Cd44,Col13a1,Ank,Smad2,Anxa6,Mgp,Tbx4,Csrnp1,Neurog1,Extl1,Nppc,Sox11,Wnt10b,P3h1,Wfikkn2,Wdr19,Col2a1,Mustn1,Tgfbi,Wwox,Sema4d,Lrrk1,Wnt5b,Chrdl2,Anxa2,Alx3,Nodal,Z…
1725	GOBP_RESPONSE_TO_CORTICOSTEROID	0.0468573	0.487897	0.34908	1.33447	289	122	Fos,Dusp1,Anxa1,Th,Ccn2,Trh,Gjb2,Adm,Fosb,Igfbp7,Trim63,Tnf,Bche,Glb1,Arg1,Sox30,Ghsr,Sdc1,Adcyap1,Casp3,Akr1c18,Sstr2,Gper1,Ptafr
9490	HP_ABNORMAL_PULMONARY_THORACIC_IMAGING_FINDING	0.0469993	0.48796	-0.408001	-1.41296	194	52	Dsp,Csf2rb2,Prkcd,Sftpc,Rab27a,Fas,Bach2,Ctla4,Pdgfra
8334	HP_APLASIA_HYPOPLASIA_INVOLVING_BONES_OF_THE_LOWER_LIMBS	0.047073	0.48796	-0.269728	-1.21504	155	308	Col11a1,Fat4,Dlk1,Chd7,Gpc4,Magel2,Gpc3,Gli3,Trps1,Sox4,Kcnj2,Hdac8,Prdm16,Pign,Ghr,Ccbe1,Aloxe3,Fgfr1,Gja1,Met,Pigv,Sox9,Zswim6,Kmt2a,Ammecr1,Nog,Arid1b,Kat6a,Zbtb16,Cenpe,Ntng1,Las1l,Dact1,Arhgap31,Trip11,Ttc21b,Twist1,Tanc2,Sall1,Dchs1,Huwe1,Il2rg,Fgfr2,Dclre1c,Slc35d1,Orc4,B3glct,Fmr1,Cul4b,Notch1,Slc39a13,Notch2,Traf3ip1,Vps13b,Ddx6,Donson,Pitx1,Wdr81,Dock6,Lifr,Grip1,Chuk,Ube2a,Gdf5,Alms1,C…
2977	GOBP_RHYTHMIC_PROCESS	0.0471069	0.48796	0.301976	1.26825	310	259	Egr2,Prok2,Hs3st2,Rpe65,Dtl,Ciart,Dbp,Bhlhe40,Nr1d1,Atoh7,Per1,Gpr149,Opn3,Th,Egr1,Naglu,Hcrtr2,Cartpt,Retn,Serpine1,Sin3a,Prkaa2,Esr1,Arrb1,Kdm8,Fbxl21,Pparg,Stat5b,Nr1d2,Csnk1e,Id3,Casp3,Agrp,Hdac3,Pten,Piwil2,Cdk5r1,Ezh2,Ntrk2,Mapk10,Pcna,Ptx3,Usp2,Mapk8,Per2,Fbxw7,Timeless,Impdh2,Relb,F7,Pde6b,Gna11,Cry2,Cipc,Srd5a1,Cdk5,Noct,Csnk1d,Top2a,Ccar2,Ndufa9,Tgfb3,Adora1,Prokr2,Klf10
8767	HP_APLASIA_HYPOPLASIA_OF_THE_BREASTS	0.0471714	0.48796	0.423585	1.41224	275	54	Prok2,Cdt1,Tac2,Sema3a,Dusp6,Gmnn,Sox3,Esr1,Spry4,Tacr3,Sox10
4270	GOBP_OLEFINIC_COMPOUND_METABOLIC_PROCESS	0.0472139	0.48796	0.378188	1.37183	282	87	Dkkl1,Rpe65,Grin1,Egr1,Cyp1b1,Adm,Aldh1a3,Wnt4,Bco2,Cyp2s1,Dkk3,Tbxas1,Stat5b,Akr1c18
2046	GOBP_PROTEIN_LOCALIZATION_TO_CELL_SURFACE	0.0472175	0.48796	-0.398365	-1.4096	195	57	Cav3,Fgf10,Actn2,Angpt1,Wnt11,Ap3b1,Vcl,Ptpru
4435	GOBP_POSITIVE_REGULATION_OF_EXTRINSIC_APOPTOTIC_SIGNALING_PATHWAY_VIA_DEATH_DOMAIN_RECEPTORS	0.0472187	0.48796	0.647205	1.5073	263	11	Pten,Pea15a,Sfrp1,Thbs1
9035	HP_ABNORMAL_LACRIMAL_DUCT_MORPHOLOGY	0.047259	0.48796	-0.472332	-1.46354	199	31	Fgf10,Frem2,Col11a2,Frem1,Kat6a,Crebbp,Fgfr2,Igsf3,Grip1,Smchd1
2978	GOBP_BLOOD_VESSEL_MORPHOGENESIS	0.0473478	0.48796	-0.245989	-1.1664	132	518	Prox1,Adamts9,Dcn,Klf4,Thsd7a,Col15a1,Adamts1,Hspb1,Nrp2,Thbs4,Chrna7,Chd7,Sema3e,Tgfb2,Ndnf,Sox4,Fgf10,Apold1,Jun,Stard13,Rbm15,Ednra,Cxcr4,Angpt1,Lepr,Stab2,Vav3,Wnt11,Erbb2,Col4a2,Angptl1,Sat1,Ccbe1,Smo,Agtr1a,Amotl2,Niban2,Tfap2b,Il1a,Prkd1,Ptgis,Tlr3,Hdac9,Sema5a,Ccn6,Gpld1,Col4a1,Prkx,Gata2,Pdgfra,Ghrl,Tnfrsf12a,Edn1,Nog,Serpinf2,Col18a1,Zc3h12a,Rapgef3,Hdac7,Sash1,Sparc,Jag1,Rasa1,Mapk7,Se…
4773	GOBP_REGULATION_OF_NEURAL_PRECURSOR_CELL_PROLIFERATION	0.0473606	0.48796	-0.36898	-1.36891	191	76	Prox1,Gli3,Spint1,Drd2,Ascl1,Tafa1,Smo,Dmrta2,Disp3,Btg2,Gata2,Disc1,Ptprz1,Gpr37l1,Trim71,Cdon,Nr2e1,Lrrk2,Mdk,Spint2,Nf1,Fzd9,Ptn,Wnt5a,Notch1
95	GOBP_AMEBOIDAL_TYPE_CELL_MIGRATION	0.0474347	0.48796	-0.261072	-1.19675	146	367	Prox1,Agt,Adamts9,Dcn,Klf4,Hspb1,Nrp2,Rreb1,Sema3e,Eppk1,Tgfb2,Gpc3,Kit,Has1,Fgf10,Stard13,Marveld3,Angpt1,Itga4,Wnt11,Ccbe1,Smo,Timp1,Amotl2,Fgfr1,Gja1,Prkd1,Met,Itgb4,Sox9,Hdac9,Sema5a,Gpld1,Prkx,Gata2,Edn1,Ret,Smurf2,Zc3h12a,Hdac7,Slc8a1,Sash1,Sparc,Epb41l5,Dock1,Prkca,Twist1,Fap,Nrp1,Sox18,Dock5,Amot,P2rx4,Agtr2,Lamtor2,Zeb2,Pak3,Nr2e1,Ednrb,Dusp10,Adtrp,Sema6a,Sdc4,Nf1,Abl1,Ptn,Folr1,Wnt5a,P…
1523	GOBP_NATURAL_KILLER_CELL_ACTIVATION	0.0474471	0.48796	0.445352	1.43498	275	45	Clnk,Tox,Itgb2,Il12a,Tyrobp,Prdx1,Coro1a,Ptprc,Prdm1,Stat5b
4746	GOBP_RESPONSE_TO_LEUKEMIA_INHIBITORY_FACTOR	0.0475365	0.48796	-0.367076	-1.36505	191	77	Prdm5,Klf4,Nrp2,Padi2,Ctbp2,Msc,Pcolce2,Gfpt2,Abcd4,Mtf2,Hnrnpu,Mrpl15,B3gnt2,Icam1,Rarg,Kdm3a,Vegfc,Ubxn2a,Bclaf1
9195	HP_DECREASED_CIRCULATING_LEVEL_OF_SPECIFIC_ANTIBODY	0.0475859	0.48796	-0.55866	-1.5232	204	18	Zap70,Prkcd,Fas,Magt1
5113	GOCC_COPI_COATED_VESICLE_MEMBRANE	0.047594	0.48796	0.570212	1.5067	270	18	Copz2,Copa,Dipk2a,Copg1,Tmem199,Copb2,Copg2,Arcn1,Tmed3,Kdelr1
741	GOBP_TRANSMEMBRANE_RECEPTOR_PROTEIN_TYROSINE_KINASE_SIGNALING_PATHWAY	0.0476013	0.48796	-0.239817	-1.15592	127	638	Kl,Agt,Galnt3,Zap70,Dcn,Hspb1,Nrp2,Fat4,Gfra1,Prlr,Myoc,Foxo1,Sh2d6,Prkcd,Epha3,Kit,Fgf10,Mtss1,Angpt1,Igfbp2,Fstl4,Vav3,Cnksr1,Shisa2,Plce1,Erbb2,Col4a2,Fut7,Ptpre,Irs2,Slc2a4,Ghr,Angptl1,Ntrk3,Ccbe1,Niban2,Fgfr1,Prkd1,Met,Ntf3,Ubash3b,Enho,Crim1,Txnip,Sox9,Myorg,Grb7,Epha6,Plat,Rhbdf1,Gpld1,Col4a1,Slc30a10,Dgkq,Pdgfra,Ghrl,Nog,Ret,Otx2,Efna5,Trim72,Socs2,Alk,Hnrnpm,Zgpat,Ar,Ncoa5,Bmp5,Efna4,Ddi…
2015	GOBP_NEGATIVE_REGULATION_OF_CELLULAR_AMIDE_METABOLIC_PROCESS	0.0477314	0.488348	-0.316322	-1.30174	181	142	Nanos2,Chrna7,Ago4,Ybx1,Ago3,Samd4,Btg2,Zc3h12d,Grb7,Eif2ak2,Zc3h12a,Tia1,Mov10,Ormdl2,Tardbp,Mettl16,Cpeb4,Eif2ak4,Ormdl3,Trim71,Tob1,Plekhn1,Fmr1,Eif4ebp2,Caprin2,Xrn1,Ddx6,Fxr1,Eif4ebp1,Eif4ebp3,Igf2bp3,Ago2,Tnrc6c,Unk,Sesn2,Pura,Caprin1
4533	GOBP_REGULATION_OF_ACTIN_FILAMENT_BASED_MOVEMENT	0.0477316	0.488348	-0.471904	-1.46222	201	31	Cav3,Dsp,Kcnj2,Fgf13
7825	HP_DISTAL_SENSORY_IMPAIRMENT	0.0478943	0.489152	0.367917	1.35799	289	97	Egr2,Hspb8,Serpini1,Naglu,Sh3tc2,Samd9l,Pmp22,1600014C10Rik,Pik3r5,Sox10,Coa7,Dars2,Ighmbp2,Abhd12,Hk1,Mcm3ap,Pex10,Bscl2,Gjb1,Lmna,Mars1,Capn1,Nefh,Vcp,Polg,Reep1,Mfn2,Slc25a46,Dync1h1
6065	GOMF_ACTIVE_ION_TRANSMEMBRANE_TRANSPORTER_ACTIVITY	0.0479026	0.489152	-0.308665	-1.28825	176	160	Slc22a7,Slc9a4,Slco2a1,Slc24a5,Slco4c1,Slc18a2,Slc26a4,Slc5a3,Slc24a3,Tap2,Slc4a4
8022	HP_SLOW_PROGRESSION	0.0480064	0.4895	0.331908	1.30892	300	153	Hspb3,Col6a1,Pdyn,Acta1,Pmp22,1600014C10Rik,B4galnt1,Cacna1g,Tmem43,Mcm2,Coa7,Itpr1,Tgm6,Aldh18a1,Nlrp3,Afg3l2,Pnpla2,Dars2,Mypn,Dnajc6,Ighmbp2,Flnc,Abhd12,Plp1,Dysf,Mcm3ap,Pink1,Map3k20,Pex10,Bscl2,Trim32,Gjb1,Lmna,Mtpap,Orai1,Atp1a1,Pomt1,Mars1,Sigmar1,Slc5a7,Mfn2,Pld3,Dync1h1,Erlin2,Alg2,Fat2,Gnb4,Hnrnpdl
9309	HP_ABNORMAL_BRONCHUS_MORPHOLOGY	0.0480292	0.4895	-0.331407	-1.32063	183	119	Dsp,Scnn1a,Prkcd,Sftpc,Cxcr4,Ccno,Tap2,Pola1,Ttc12,Magt1,Fgfr1,Bach2,Blm,Dnai1,Sox9,Gas8,Ctla4,Spag1,Egfr,Dnaaf4,Il2rg,Fgfr2,Lrba,Dnah5,Orc4
5363	GOCC_RESPIRASOME	0.0480769	0.489515	-0.366355	-1.36548	194	78	Cox6b2,Ndufa5,Ndufa1,Ndufa11,Uqcr11,Ndufa2,Ndufs7,Sdhaf4,Uqcr10,Ndufa13,Dmac1,Higd2a,Ndufa6,Cox6b1,Cox6a2,Cox7a2,Ndufb3,Ndufb8,Ndufb2,Ndufv3,Ndufs3,Oxa1l,Uqcrb,Uqcrh,Ndufa7,Cox4i1,Ttc19,Cox15,Uqcc3,Ndufc1,Ndufb9,Ndufa12,Ndufs8,Cyc1,Ndufaf1,Ndufb5,Sdhd,Cox8a,Bcs1l,Cox7a2l
9948	MANNO_MIDBRAIN_NEUROTYPES_HGABA	0.0481332	0.489616	-0.227894	-1.12647	106	945	Thsd7a,Col11a1,Nrp2,Hs6st3,Gfra1,Prlr,Calb2,Gprin3,Pcdh19,Fndc9,Sema3e,Mab21l1,Itga8,Epha3,Adgrl3,N4bp2,Sv2c,Npas3,Slc5a3,Gabra2,Irx3,Ttn,Mgat5,Dock4,Ebf1,Slc24a3,Ap1s2,Slc17a6,Irx1,Mtss1,Kbtbd11,Frmd4b,Amer3,Rasgef1b,Gria1,Vav3,Plppr1,Cacna1e,Zfhx3,Catsperg1,Armh4,Sh3bp5,Pcolce2,Creg2,Pde11a,Khdrbs2,Grik2,Srgap1,Gad2,Ntrk3,Cep85l,Ebf3,Lsm11,Ubxn2b,Scn9a,Them4,Bach2,Gpr12,Acvr2a,Dcc,Ubash3b,Crim1…
163	GOBP_ENDOTHELIAL_CELL_PROLIFERATION	0.0481967	0.489791	0.343661	1.32756	297	132	Fgfbp1,Sulf1,Prok2,Ccl12,Mef2c,Nr4a1,Bmp4,Vip,Il12a,Loxl2,Tnf,Dlg1,Epha2,Cdh13,Arg1,Pparg,Ghsr,Dll4,Xdh,Vash2,Apoh,Kdr
7956	HP_ONION_BULB_FORMATION	0.0482639	0.490004	0.518817	1.48018	277	25	Egr2,Sh3tc2,Pmp22
5768	GOMF_NEUROPEPTIDE_RECEPTOR_ACTIVITY	0.0484483	0.491404	0.470759	1.4506	280	36	Nmbr,Galr3,Ntsr1,Gpr139,Hcrtr2,Tacr3,Gal,Nmur1,Sorcs1,Sstr2
359	GOBP_HEART_PROCESS	0.0487097	0.4934	0.304599	1.26871	318	241	Myl4,Dsc2,Tnnc1,Tcap,Mybpc3,Cacna2d4,Adra1b,Tnni1,Kcnk3,Kcna5,Sema3a,Th,Ccn2,Spx,Kcnj12,Adm,Tnnt2,Ace2,Cacng3,Cacna1g,Dlg1,Fgf12,Atp2b4,Tac1,Kcnj14,Fxyd7,Fxyd6,Slc8a2,Tacr3,Cacnb4,Tmem38a,Fkbp1b,Kcnip1,Itpr1,Myl1,Cacnb1,Nppc,Cacng5,Kcnj4,Npff,Kcnip4,Ramp3,Grk2,Chga,Cacna1s,Atp2a3,Atp1a4,Kcne3,Hspb7,Kcnk6,Zmpste24,Sgcg,Sgcz
5184	GOCC_MICROVILLUS_MEMBRANE	0.0487507	0.4934	0.562279	1.50807	278	19	Cdhr2,Slc7a5,Sytl1,Pdzk1,Ceacam2,Msn,Slc7a8,Itgb3
4595	GOBP_NEGATIVE_REGULATION_OF_HEMOPOIESIS	0.0488009	0.4934	0.387433	1.37751	290	77	Trib1,Lag3,Bmp4,Anxa1,Il17d,Cartpt,C1qc,Rara,Pirb,Mafb,H2-M3,Tlr4,Tmem176a,Il4ra,Fcgr2b,Socs1,Ceacam2,Sfrp1,Fbxw7,Runx1,Tcta,Ihh,Fstl3,Rc3h2,Zfpm1
4066	GOBP_REGULATION_OF_CALCIUM_ION_IMPORT	0.0489067	0.4934	-0.494458	-1.4848	207	27	Cav3,Lgals3
6810	HP_DYSMETRIC_SACCADES	0.0489399	0.4934	0.599718	1.51561	276	15	Itpr1,Tgm6,Afg3l2,Ano10,Pex10,Mfn2,Ubap1,Eef2
7653	HP_INCREASED_INTRACRANIAL_PRESSURE	0.0489487	0.4934	0.403248	1.38974	290	64	Stat4,Sost,Alx4,Il12a,Tlr4,Nlrp3,Zic1,Sema4a,Pten,Casr,Erap1,L1cam,Smarce1,Pdgfb,Tert,Sec23b,Gna11,Msh2,Sdhb,Kras,Pdcd10,Ctnnb1,Lrp5,Akt1,Epcam
5785	GOMF_PROTEIN_METHYLTRANSFERASE_ACTIVITY	0.0489716	0.4934	-0.372227	-1.373	199	73	Camkmt,Prdm16,Atpsckmt,Kmt2d,Smyd1,Prmt6,N6amt1,Kmt2a,Eef1akmt2,Kmt2c,Prmt1,Setd2,Dot1l,Setd7,Prmt2,Kmt2b,Antkmt,Prdm9,Ash2l,Nsd1,Nsd2,Icmt,Pcmtd2,Kmt5b,Kmt5a,Ash1l,Armt1
3541	GOBP_MAMMARY_GLAND_DUCT_MORPHOGENESIS	0.0493769	0.497011	-0.500763	-1.49253	209	26	Cav3,Sostdc1,Fgf10
10116	Zhang_2005_SyracuseLowAvoidanceRats_Downregulated_HC	0.0496018	0.4988	-0.62904	-1.56308	217	12	Lpl,Hpca,Grik2
7645	HP_SPASTIC_ATAXIA	0.0498064	0.499241	0.60953	1.5146	282	14	Cacna1g,Afg3l2,Dars2,Tbce,Mtpap,Spg7
5164	GOCC_LAMELLIPODIUM_MEMBRANE	0.0498091	0.499241	0.537671	1.49223	286	22	Dpp4,Plek2,Epha2,Cd44,Cfl1,Pdxp,Plxnd1
2930	GOBP_REGULATION_OF_DEVELOPMENTAL_PIGMENTATION	0.04985	0.499241	-0.612635	-1.55041	215	13	Bcl2,Adamts20,Bloc1s5,Zeb2,Edn3,Bcl2l11,Spns2
3822	GOBP_CELLULAR_RESPONSE_TO_GLUCAGON_STIMULUS	0.0499217	0.499241	0.551034	1.49466	286	20	Gjb2,Prkar1b,Arg1,Adcy7,Glp1r,Adcy3,Prkacb,Adcy2
4287	GOBP_NEUROINFLAMMATORY_RESPONSE	0.0499307	0.499241	0.492546	1.45712	287	30	Nr1d1,Tnf,Grn,Ptprc,Cd200,Nupr1,Sphk1,Il1b,Cx3cl1,Ptgs2,Itgb1,Trem2
4045	GOBP_REGULATION_OF_SPINDLE_ASSEMBLY	0.0499527	0.499241	-0.512376	-1.49358	210	24	Hspa1a,Hnrnpu,Numa1,Plk1
6161	GOMF_MIRNA_BINDING	0.0500823	0.499241	-0.492857	-1.47999	212	27	Sox4,Sox2,Ago4,Ybx1,Ago3,Zc3h12a,Trim71,Fmr1,Tut4,Hnrnpa2b1,Zc3h10
4854	GOBP_REGULATION_OF_VASCULOGENESIS	0.0501407	0.499241	0.577806	1.50337	284	17	Ramp2,Adm,Xdh,Kdr,Ceacam2
462	GOBP_UMP_BIOSYNTHETIC_PROCESS	0.0501612	0.499241	0.657716	1.49268	279	10	Uck2,Upp2
306	GOBP_REGULATION_OF_T_CELL_MEDIATED_IMMUNITY	0.0502487	0.499241	0.439713	1.42988	292	47	Cd1d1,Sash3,Il12a,Il12rb1,Arg1,Ptprc,H2-M3,Nlrp3,Rsad2,Fadd,Prkcz,Fcgr2b,Ceacam2,Il1b
3135	GOBP_REGULATION_OF_B_CELL_ACTIVATION	0.0502803	0.499241	0.364062	1.34933	304	100	Mef2c,Sash3,Tnfsf13b,Cd22,Tbc1d10c,Tgfb1,Tnfrsf13c,Tyrobp,Ptprc,Tnfaip3,Tnfrsf13b,Stat5b,Tlr9,Ndfip1,Tlr4,Casp3,Ikzf3,Gpr183,Fcgr2b,Exosc3,Sfrp1,Slc39a10,Ticam1,Laptm5
8688	HP_CEREBRAL_HAMARTOMA	0.0503116	0.499241	-0.611686	-1.54801	217	13	Gli3,Sox2,Smo,Cplane1
9239	HP_ABDOMINAL_OBESITY	0.0503116	0.499241	-0.611864	-1.54846	217	13	Magel2,Blm,Cul4b,Rnpc3,Armc5,Dyrk1b
1411	GOBP_ANTIMICROBIAL_HUMORAL_RESPONSE	0.0503448	0.499241	0.468505	1.44366	291	36	Bcl3,Lyz1,Lcn2,Prtn3,S100a8,Slc11a1,Bpifb1,Pglyrp1,Chga,Jchain,Fam3a,Ociad2,Colec11
6866	HP_DELUSIONS	0.0503535	0.499241	0.461231	1.43619	291	38	Htr2a,Rtn4r,Tbp,Cpox,Eif2b5,Slc2a3,Eif2b4,Sncb,Vps13a,Eif2b3,Slc25a13,Ess2,Comt,Dgcr2,Ppp2r2b,Apol8,Hmbs,Dmpk,C9orf72,Eif2b1,Man2b1,Syn2,Tbx1
6904	HP_ABNORMALITY_OF_THE_PARATHYROID_GLAND	0.0504386	0.499616	-0.391342	-1.39469	206	60	Kl,Rreb1,Chd7,Sema3e,Slc26a4,Cdkn1a,Cyp2r1,Cdkn1b,Ret
363	GOBP_RENAL_SYSTEM_PROCESS_INVOLVED_IN_REGULATION_OF_SYSTEMIC_ARTERIAL_BLOOD_PRESSURE	0.0504863	0.499621	-0.564988	-1.5218	217	17	Agt,Agtr1a,Gja1,Serpinf2,Agtr2,Cyp4f14,Gja5,Pcsk5,Emp2
8690	HP_ABNORMALITY_OF_THE_ANTIHELIX	0.0505526	0.499809	-0.491829	-1.4769	214	27	Pign,Evc,Kat6a,Twist1,Sall1,Crebbp,Fgfr2,Kctd1,Evc2,Gli2,Xylt2,Tor1a,Lig4,Eya1,Flna,Rbm10,Rab3gap2
7932	HP_OVOID_VERTEBRAL_BODIES	0.0507914	0.501203	0.511858	1.47046	291	26	Naglu,Sgsh,Dnajc21,Glb1,Col2a1
5088	GOCC_COPI_VESICLE_COAT	0.0508026	0.501203	0.622335	1.51444	287	13	Copz2,Copa,Dipk2a,Copg1,Copb2,Copg2
2181	GOBP_RENAL_SODIUM_EXCRETION	0.0508357	0.501203	-0.55441	-1.51161	218	18	Agt,Avp,Drd2,Agtr1a,Edn1,Agtr2,Ednrb
7849	HP_ABNORMALITY_OF_TIBIA_MORPHOLOGY	0.0510733	0.503077	-0.374867	-1.37365	206	71	Col11a1,Dlk1,Pcdh19,Chd7,Sema3e,Gli3,Scn9a,Sox9,Cyp2r1,Zswim6,Rb1,Zbtb16
3163	GOBP_INDUCTION_OF_POSITIVE_CHEMOTAXIS	0.0511945	0.503802	-0.628043	-1.5606	224	12	Il16,Fgf10,Ntf3,Cxcl12
1938	GOBP_REGULATION_OF_INTRACELLULAR_PROTEIN_TRANSPORT	0.0513018	0.504205	0.309192	1.27524	332	221	Plk3,Derl3,Chp2,Bmp4,Vamp2,Itgb2,Sh3tc2,Tgfb1,Camk1,Rhou,Smad3,Cdh1,Bcas3,Rangap1,Lcp1,Chp1,Myo1c,Nmt1,Zic1,Mdfic,Ipo5,Prr5l,Hdac3,Hcls1,Pdzk1,Cdk5r1,Kcnb1,Ripor1,Ablim3,Rnf31,Tfdp1,Zdhhc2,Il1b,Bcap31,Mapk8,Fis1,Hras,Pink1,Fbxw7,Chrm1,Stom,Ywhae,Ube2j2,Hax1,Akt2,Cdk5,Trp73,Ywhab,Ppp1r13b,Atg13,Micall2,E2f1,Pdcd10,Cep131,Inpp5k,Jup,Kif5b,Rbm22,Ppm1a,Pik3r1,Gdi1,Psen1,Tmem30b,Apod,Htra2
5202	GOCC_SMALL_SUBUNIT_PROCESSOME	0.0513308	0.504205	0.471328	1.44294	296	35	Imp3,Heatr1,Wdr36,Utp23,Imp4,Rps7,Nol6,Nop14,Emg1,Fcf1,Nop58,Fbl,Utp20,Rrp9,Dcaf13,Wdr3,Tbl3,Krr1
1434	GOBP_CELL_DIFFERENTIATION_IN_HINDBRAIN	0.0514127	0.504402	-0.562989	-1.51641	221	17	Prox1,Cbln1,Gata2,Nog
3994	GOBP_CARDIAC_MUSCLE_CELL_CONTRACTION	0.051476	0.504402	-0.393186	-1.39533	210	59	Cav3,Dsp,Kcnj2,Fgf13,Kcnj5,Gja1
7059	HP_HAND_CLENCHING	0.0515464	0.504402	0.557608	1.49555	294	19	Tbr1,Bcor,L1cam,Scyl2,Wdr73,Mogs,Mapt,Cdk5
9817	HP_PHYSICAL_URTICARIA	0.0515944	0.504402	0.656471	1.48985	287	10	Il12a,Il12rb1,Serping1,Mmel1
7323	HP_PREAXIAL_FOOT_POLYDACTYLY	0.0516204	0.504402	-0.593001	-1.5263	222	14	Gli3,Zswim6,Cplane1,Fgfr2,Nsd2,Kif7,Cplx1,Nek1,Fgfrl1
1167	GOBP_POSITIVE_REGULATION_OF_LIPID_STORAGE	0.0516388	0.504402	-0.518235	-1.4967	218	23	Lpl,Ehd1,Plin5,Zc3h12a,Asxl2,Cidea,Plin3
10016	DURANTE_ADULT_OLFACTORY_NEUROEPITHELIUM_PLASMA_CELLS	0.0516846	0.504402	0.621829	1.51321	292	13	Derl3,Jchain,Prdx4,Cd79a,Tnfrsf17
4171	GOBP_CELL_CELL_ADHESION	0.0517375	0.504452	-0.236886	-1.1454	133	679	Dsp,Lgals3,Bves,Zap70,Klf4,Cldn22,Hspb1,Fat4,Thbs4,Pcdh19,Gpc4,Ido1,Nectin3,Itga8,Tgfb2,Prkcd,Gli3,Kit,Adgrl3,Sox4,Anxa9,Pcdhb2,S100a9,Slitrk2,Zbtb1,Igfbp2,Serpinb8,Sox2,Ccdc88b,Cd74,Itga4,Col19a1,Erbb2,Fut7,Nexn,Lrrc32,Alcam,Dlg5,Nexmif,Tmem131l,Il1a,Pcdh20,Cdh20,Ubash3b,Krt18,Pcdhb19,Cnn3,Robo3,Ap3b1,Sox9,Ntng2,Fgl1,Kif26b,Icosl,Cbln1,Ctla4,Pdgfra,Cxcl12,Bcl2,Ret,Serpinf2,Fat1,Zbtb16,Efna5,Cdh8…
3711	GOBP_ERK1_AND_ERK2_CASCADE	0.0518335	0.504613	0.307348	1.2696	334	225	Ccl12,Dusp1,Bmp4,Ccn2,Dusp4,Dusp6,Htr2a,Ccr7,Tbc1d10c,Tgfb1,Ackr3,Tnf,Dlg1,Epha2,Arrb1,Spry4,Pdgfc,Ptprc,Cd44,Spry2,F2r,Cnksr3,Ccl17,Adcyap1,Tlr4,Dusp9,Kdr,Nlrp6,Ramp3,Gper1,Sema7a,Tpbg,Gpr183,Pten,P2ry6,Ranbp9,Casr,Prkcz,Camk2n1,Rasgrp1,Nodal,Ceacam2,Erbb4,Pla2g5,Ccl24,C5ar1,Il1b,Rapgef1,Csf1r,Hras,Havcr2,Pdgfb,Fbxw7
1262	GOBP_MONOAMINE_TRANSPORT	0.0518493	0.504613	0.393566	1.36992	306	68	Syt6,Syt10,Htr2a,Syt15,Cartpt,Vip,Stx1a,Ghsr,Syt4,Chrna4,Syt12,Grk2,Chga,Slc22a1,Kcnb1,Rab3a,Pink1,Syt2,Drd1
3799	GOBP_CELLULAR_RESPONSE_TO_INORGANIC_SUBSTANCE	0.0519194	0.504772	0.321154	1.29369	329	179	Syt6,Fos,Mef2c,Chp2,Kcnk3,Th,Glra1,Cpne5,Syt10,Syt15,Fosb,Cdh1,Prkaa2,Lgmn,Neurod2,Kcnh1,Glra2,Junb,Tspo,Guca1a,Adcy7,Akr1c18,Dlg4,Syt4,Rad51,Syt12,Cpne9
9372	HP_RETINAL_THINNING	0.052	0.504772	0.543999	1.49161	298	21	Cacna2d4,Gpr179,Col2a1,Sag,Rims2,Pomgnt1,Pde6b,Gnat1
373	GOBP_OUTFLOW_TRACT_MORPHOGENESIS	0.0520089	0.504772	-0.382866	-1.37933	210	64	Nrp2,Npy2r,Ryr1,Tgfb2,Rarb,Wnt11,Nog,Dvl2,Jag1,Twist1,Nrp1,Sox18,Parva,Dhrs3,Fgfr2,Bmpr1a,Npy5r,Gja5,Folr1,Wnt5a,Npy1r,Notch1
8572	HP_APLASIA_HYPOPLASIA_OF_THE_HALLUX	0.0522782	0.506921	-0.413308	-1.41583	217	49	Gpc4,Gli3,Fgfr1,Gja1,Nog,Kat6a,Ntng1,Tanc2,Fgfr2,Ddx6,Gdf5,Chst11,Nsd2,Bcorl1,Actl6b,Cplx1,Kmt2e,Fbxw11
8825	HP_DERMAL_TRANSLUCENCY	0.0526223	0.509414	0.605891	1.50555	298	14	Col1a2,Smad3,Col3a1,Zmpste24,Lmna,Pycr1,Col1a1
6800	HP_ENTROPION	0.0526316	0.509414	0.584997	1.49678	296	16	Gmnn,Aldh1a3,Zmpste24,Lmna,Ercc2,Ercc3,Ikzf1,Ppp2r1a,Polr3a,Xpa,Ercc5
3796	GOBP_CELLULAR_RESPONSE_TO_MOLECULE_OF_BACTERIAL_ORIGIN	0.0527334	0.509712	0.335443	1.30837	326	141	Trib1,Ccl12,Mef2c,Nr1d1,Hck,Tgfb1,Serpine1,Tnf,Cd86,Nfkbia,Tlr1,Arg1,Tspo,Ghsr,Tnfaip3,Tlr4,Nlrp3,Cd68,Vim,Ptafr,Trim12c,Ccr5,Fcgr2b,Zfp36,Il1b,Mapk8,Havcr2,Ticam1,Cx3cl1,Bmp6,Tlr2
3396	GOBP_NEUROBLAST_DIVISION	0.0527912	0.509712	0.625879	1.49101	295	12	Dct,Numb,Lef1,Numbl
625	GOBP_CALCIUM_ION_TRANSPORT	0.0528093	0.509712	-0.265138	-1.20223	171	328	Cav3,Stac,Lgals3,P2rx5,Slc24a5,Il16,Chrna7,Chd7,Ryr1,Trpc4,Anxa9,Mcub,Homer2,Slc24a3,Cxcr4,Grin2a,Hpca,Drd2,Orai2,Cacng6,Cacna1h,Cacna1e,Rgs9,Ppp3ca,Gja1,Ano6,Ubash3b,Gem,Cachd1,Grin2c,Cxcl12,Grin2d,Trpm3,Bcl2,Gstm7,Cacng4,Atp2c1,Trdn,Nos1,Slc8a1,Epb41,Trpm7,Smdt1,Lime1,Thada,Cacna2d3,Adra1a,Itpr2,Ryr3,P2rx4,Rasa3
3164	GOBP_PIGMENT_CELL_DIFFERENTIATION	0.0528551	0.509712	-0.463694	-1.44939	223	32	Slc24a5,Gli3,Kit,Rab27a,Bcl2,Adamts20,Bloc1s5,Mreg,Mitf,Zeb2,Ednrb
7479	HP_HYPOPHOSPHATEMIA	0.0530486	0.511112	0.462832	1.43495	307	37	Fam111a,Ehhadh,Gabra3,Ctns,Stat6,Cacna1s,Casr,Ndufaf6,Hras,Snx10,Dmp1,Gnas,Kras,Enpp1
9920	FAN_EMBRYONIC_CTX_MICROGLIA_3	0.0532937	0.512759	0.554921	1.48834	304	19	C1qc,Lgmn,Tbxas1,Gpr34,Cd68,Ctsb,C1qb,Slco2b1,Folr2,Trem2,P2ry12,Ctsd
6048	GOMF_STRUCTURAL_CONSTITUENT_OF_MYELIN_SHEATH	0.0533859	0.512759	0.653991	1.48422	297	10	Mobp,Ncmap,Plp1,Pllp,Cmtm8,Mal,Marveld1
4549	GOBP_REGULATION_OF_MRNA_METABOLIC_PROCESS	0.0534488	0.512759	-0.269368	-1.20933	178	296	Hspa1a,Nanos2,Hspb1,Prkcd,Rbm15,Rbm3,Pabpc4,Taf15,Psmb9,Ybx1,Khdrbs2,Snrnp70,Pabpn1,Samd4,Btg2,Zc3h12d,Zc3hav1,Exosc7,Zc3h12a,Hnrnpm,Rest,Boll,Tia1,Axin2,Mov10,Hnrnpu,Tardbp,Mettl16,Prkca,Bard1,Safb2,Ddx17,Trim71,Tob1,Cpsf6,Plekhn1,Tra2a,Nova1,Tnpo1,Rbmx,Cdk9,Fmr1,Srsf10,Mtor,Hnrnpa2b1,Zc3h10,Hnrnpa0,Sltm,Xrn1,Paip1,Myef2,Carhsp1,Psme4,Exosc5,Fxr1,Sap18,Sfswap,Psmb10,Srsf9,Gtpbp1,Igf2bp3,Iws1,Ago…
6051	GOMF_C_C_CHEMOKINE_BINDING	0.0534835	0.512759	0.573877	1.49315	303	17	Ackr2,Ccr7,Cxcr3,Ackr3,Ackr1,Ccr5,Zfp36,Ccr10
7679	HP_COLITIS	0.0535459	0.512759	-0.44875	-1.44086	224	36	Zap70,Prkcd,Inava,Hps1,Pola1,Fas,Bach2,Ret
9798	HP_SKIN_EROSION	0.0536619	0.512759	-0.581638	-1.5218	232	15	Dsp,Itgb4,Atp2c1,Col7a1,Plec,Lama3
7255	HP_COARCTATION_OF_AORTA	0.0537231	0.512759	-0.346249	-1.327	214	91	Gli3,Rps15a,Mctp2,Fgfr1,Gja1,Kmt2d,Srcap,Abcd4,Gas1,Jag1,Cdon,Zeb2,Crebbp,Med12,Nf1,Abl1,Mmp2,Gja5,Notch1,Cdk8,Tsr2,Taldo1,Tgif1,Rpl18,Gli2,Fli1,Nr2f2,Stag2,Zfp148,Pah,Tgds,Myh7
9069	HP_NEOPLASM_BY_HISTOLOGY	0.0537349	0.512759	-0.272618	-1.21001	181	269	Fat4,Prlr,Dlk1,Foxo1,Gpc4,Prkcd,Gpc3,Gli3,Kit,Cxcr4,Taf15,Sox2,Rps15a,Ascl1,Prdm16,Erbb2,Ccbe1,Smo,Fas,Cdkn1a,Blm,Dcc,Sox9,Aurka,Rb1,Cdkn1b,Phf21a,Mgmt,Pdgfra,Ret,Col18a1,Rest,Mitf,Col7a1,Dhx37,Axin2,Setd2,Bard1,Cplane1,Pax6,Pdgfrl,Slc22a18
3932	GOBP_GLOMERULAR_EPITHELIAL_CELL_DIFFERENTIATION	0.0537408	0.512759	0.561486	1.48364	305	18	Nphs2,Bmp4,Foxc2
6745	HP_ABNORMAL_EYEBROW_MORPHOLOGY	0.0540082	0.512759	-0.249229	-1.17142	158	464	Gpr101,Dsp,Zbtb20,Col11a1,Chrna7,Chd7,Sema3e,Pigw,Mab21l1,Magel2,Kit,Trps1,Sox4,Hdac8,Ednra,Bbs12,Prdm16,Ecel1,Pola1,Ermard,Pign,Frem1,Aloxe3,Ebf3,Fas,Fgfr1,Tfap2b,Stag1,Pigv,Kmt2d,Dcaf17,Zswim6,Mn1,Kmt2a,Ammecr1,Ret,Otx2,Arid1b,Kat6a,Ntng1,Mitf,Las1l,Kmt2c,Hnrnpu,Egfr,Sox18,Ahi1,Bcl11b,Cplane1,Cdon,Cspp1,Tanc2,Zeb2,Nfib,Strada,Kcnma1,Ednrb,Tbck,Nfix,Crebbp,Lztfl1,Il2rg,Mkks,Bbs7,Ttc8,Dclre1c,Nf1…
2541	GOBP_NEGATIVE_REGULATION_BY_HOST_OF_VIRAL_TRANSCRIPTION	0.0540724	0.512759	-0.654089	-1.54987	238	10	Jun,Hdac1,Rest,Tardbp,Tfap4
9550	HP_DECREASED_ADIPOSE_TISSUE	0.0541291	0.512759	0.480965	1.44474	311	32	Fos,Tgfb1,Pparg,Lmnb2,Agpat2,Cavin1,Naa10,Zmpste24,Bscl2,Lmna,Ercc2,Ercc3
9449	HP_ABNORMAL_CD4_CD8_RATIO	0.0541827	0.512759	-0.636993	-1.54874	238	11	Zap70,Magt1,Ap3b1
8146	HP_CRANIAL_HYPEROSTOSIS	0.0542396	0.512759	0.447131	1.42071	315	42	Sost,Tnfrsf11b,Cox4i2,Tbxas1,Ank,Pten,Gnas,Ercc2,Vcp,Notch3,Ercc3,Col1a1,Kras,Lrp4,Lrp5,Akt1,Tonsl
601	GOBP_BILE_ACID_BIOSYNTHETIC_PROCESS	0.0542563	0.512759	-0.478868	-1.46426	231	29	Prox1,Cyp7b1,Slc27a2,Scp2,Hsd17b10,Osbpl6,Stard4,Amacr,Slc27a5
3742	GOBP_LEUKOCYTE_PROLIFERATION	0.0543042	0.512759	0.307047	1.26765	351	223	Cd1d1,Mef2c,Bmp4,Anxa1,Sash3,Tnfsf13b,Cd22,Wnt4,Lgals9,Il12a,Il12rb1,Slc11a1,Prkcq,Tnfrsf13c,Cd86,Dlg1,Tyrobp,Tac1,Arg1,Coro1a,Ptprc,Gal,Tnfaip3,Tnfrsf13b,Fkbp1b,Stat5b,H2-M3,Tlr9,Pla2g2d,Ndfip1,Tlr4,Glmn,Casp3,Sox11,Vtcn1,Ikzf3,Gpr183,Fadd,Selenok,Fcgr2b,Cd79a,Rasgrp1,Sos1,Msn,Scrib,Il1b,Lgals7,Slc39a10,Pla2g2f,Csf1r,Lef1,Gpam,Havcr2
4781	GOBP_NEGATIVE_REGULATION_OF_REPRODUCTIVE_PROCESS	0.0543366	0.512759	0.441877	1.41965	316	44	Sulf1,Dusp1,Gpr149,Bmp4,Wnt4,Nppc,Ptgdr2,Fbxo5,Prdx4,Fbxo43,Nodal,Calr,Bmp7
3281	GOBP_RESPONSE_TO_CORTICOSTERONE	0.0544037	0.512759	0.582821	1.49121	306	16	Fos,Th,Trh,Fosb
3521	GOBP_LUNG_CELL_DIFFERENTIATION	0.0544233	0.512759	-0.559744	-1.50767	234	17	Fgf10,Ascl1,Sox9,Nfib,Spdef,Yap1
10309	MEISSNER_BRAIN_HCP_WITH_H3_UNMETHYLATED	0.0544265	0.512759	-0.478533	-1.45327	232	28	Ttc22,Mael,Kcng1,Omp
5273	GOCC_T_CELL_RECEPTOR_COMPLEX	0.0544657	0.512759	-0.606941	-1.536	235	13	Zap70,Apbb1ip,Alcam
6921	HP_IRREGULAR_MENSTRUATION	0.0544683	0.512759	-0.515141	-1.48776	230	23	Gpr101
4855	GOBP_POSITIVE_REGULATION_OF_VASCULOGENESIS	0.054507	0.512759	0.617028	1.50153	308	13	Ramp2,Adm,Kdr,Ceacam2
6606	HP_PROGRESSIVE_MICROCEPHALY	0.05457	0.512759	0.390237	1.36077	322	69	Pnpo,Tsen54,Mdh1,Slc1a4,Wwox,Mfsd2a,Extl3,Asns,Exosc3,Tubgcp2,Slc2a1,Znhit3,Toe1,Cog7,Cdc45,Med17,Eftud2,Vps53,Far1,Aco2,Tsen34,Rnaseh2a,Arfgef2,Cog8,Smpd4,Pcdh12,Plaa,Slc25a19,Mpc1,Rnaseh2c
9609	HP_NUCLEAR_CATARACT	0.0546399	0.512759	0.651916	1.47952	304	10	Wfs1,Crybb1,Hsf4,Vim
7074	HP_LETHARGY	0.0546624	0.512759	-0.308264	-1.27856	203	153	Dpyd,Ryr1,Magel2,Avp,Gldc,Fbp1,Mtrr,Nags,Rps15a,Fgfr1,Cdkn1a,Krt18,Tlr3,Ndufa1,Hjv,Bckdhb,Mccc2,Cdkn1b,Abcd4,Ndufa11,Gas1,Nubpl,Cdon,Mccc1,Nde1,Slc25a20,Ndufs7,Cpt2,Mmaa,Tsr2,Mmut,Dbt,Aspa,Slc25a15,Ndufa6,Tgif1,Asl,Rpl18,Gli2,Ndufb3,Aldob,Hfe,Stag2
6577	HP_BROAD_ALVEOLAR_RIDGES	0.0546965	0.512759	-0.605613	-1.53264	236	13	Gpc4,Gpc3,Gja1
10286	JOHNSTONE_PARVB_TARGETS_3_UP	0.0547509	0.512759	0.278292	1.21504	377	383	Trib1,Meltf,Togaram2,Bcl3,Bhlhe40,Efhd2,Ptgr1,Spag4,Anxa1,Calhm2,Ccdc3,Naglu,Osmr,Vipr1,Fhod3,Pygl,Lgals3bp,Smad3,Loxl2,Lgmn,Atp2b4,Smurf1,Eno2,Tmem43,Wls,Arrb1,Dusp5,Nfkbia,Glb1,Grn,Ctss,H2-M3,S100a4,Hpcal1,Ndfip1,Tlr4,Sgk3,Akr1c18,Abcg2,Ahnak2,Myo1c,Steap3,Clic3,Apol6,Pitpnm3,Lpcat3,Mdfic,Plbd2,Vim,Tnfaip2,Tgfbi,Ctsb,Stat6,Abhd12,Kctd2,Sqstm1,Abcc3,Wdr45,Ddost,Osbpl3,Htatip2,L1cam,Optn,Ripor1,U…
1867	GOBP_NEGATIVE_REGULATION_OF_MONOOXYGENASE_ACTIVITY	0.0547511	0.512759	-0.653059	-1.54743	241	10	Cav3
67	GOBP_CELL_MORPHOGENESIS_INVOLVED_IN_DIFFERENTIATION	0.0547583	0.512759	-0.237408	-1.14455	144	648	Prox1,Bves,Nkx6-1,Col15a1,Dock10,Nrp2,Gfra1,Myoc,Rreb1,Chrna7,Lhx9,Sema3e,Itga8,Epha3,Gli3,Nr4a2,Unc5c,Triobp,Sipa1l3,Peak1,Slitrk2,Fgf13,Cxcr4,Sptb,Drd2,Itga4,Fstl4,Slitrk6,Slit3,Erbb2,Nexn,Irs2,Shank1,Ppp3ca,Alcam,Smo,Niban2,Ntn5,Ccdc88c,Prex2,Met,Dcc,Tubb2b,Robo3,Megf9,Ntng2,Plxnb1,Ttl,Grb7,Epha6,Pard3,Zswim6,Sema5a,Rb1,Cxcl12,Reln,Bcl2,Dnm2,Disc1,Nog,Ret,Otx2,Efna5,Col18a1,Rnd2,Ar,Ntng1,Zswim…
8130	HP_ABNORMALITY_OF_THE_PYLORUS	0.054798	0.512759	-0.333033	-1.31833	212	112	Fat4,Dlk1,Ryr1,Arhgef6,Hdac8,Prdm16,Ermard,Ccbe1,Serpinh1,Itgb4,Upf3b,Kmt2a,Dnm2,Col18a1,Pex12,Agtr2,Plec,Zeb2,Pak3,Fgfr2,Lama3,Med12
7144	HP_JOINT_SWELLING	0.0548141	0.512759	-0.443606	-1.43156	229	37	Gpr101,Slco2a1,Slc22a4,Rb1,Ccn6
7028	HP_IRIDOCYCLITIS	0.0548191	0.512759	0.65119	1.47787	305	10	Stat4,Il2rb
653	GOBP_INTRA_GOLGI_VESICLE_MEDIATED_TRANSPORT	0.0548855	0.512927	0.497538	1.44654	313	28	Copz2,Copa,Copg1,Rab6a,Golga3,Copb2,Cog3,Cog6,Copg2,Gosr2,Cog8,Golga5
9121	HP_ABNORMALITY_OF_ENDOCRINE_PANCREAS_PHYSIOLOGY	0.0549528	0.513088	-0.518597	-1.48129	232	22	Gpc4,Gpc3,Gck,Cdkn1a,Hjv,Cdkn1b
3526	GOBP_MUSCLE_TISSUE_DEVELOPMENT	0.0550431	0.513088	-0.26972	-1.21052	184	294	Cav3,Dsp,Prox1,Bves,Adamts9,Dcn,Pim1,Popdc3,Col11a1,Chd7,Ryr1,Tgfb2,Rarb,Akap13,Chrna1,Actn2,Ttn,Vgll4,Msc,Col19a1,Ppp3ca,Smo,Niban2,Foxn2,Gja1,Smyd1,Dmrta2,Kdm6b,Sox9,Myorg,Btg2,Svil,Hdac9,Rb1,Pdgfra,Bcl2,Edn1,Nog,Slc8a1,Bmp5,Ppargc1a,Hnrnpu,Twist1,Adra1a,Ddx17,Rps6kb1,Agtr2,Cdon,Klhl41,Megf10,Fgfr2,Tiparp,Kcnk2,Pkd2,Nf1,Bmpr1a
5100	GOCC_SECRETORY_GRANULE	0.0550923	0.513088	0.258358	1.173	402	635	Dkkl1,Lyz1,Rab26,Pcsk4,Lcn2,Plg,Arc,Serpini1,Tnfaip6,Trh,Dnase1l1,Spx,Racgap1,Idh1,Prtn3,Vamp2,Serpina3n,S100a8,Itgb2,Cartpt,Pygl,Atp8a1,Spp2,Plaur,Sccpdh,Sh3gl3,Tbc1d10c,Arhgap9,Nudt1,Gpr84,Retn,Lgals3bp,Tgfb1,Pla1a,Stx1a,Slc11a1,Serpine1,Qpct,Fcgr3,Klk6,Pirb,C3ar1,Fpr1,Tyrobp,Ctsz,Vwf,Krt1,Apaf1,Pecam1,Mcemp1,Glb1,Serping1,Arg1,Fcer1g,Cnn2,Grn,Ptprc,Prss57,Ctss,Cd44,Gal,Tubb4b,Pglyrp1,Serpina3c…
6764	HP_ABNORMAL_SACCADIC_EYE_MOVEMENTS	0.0551353	0.513088	0.387933	1.35997	327	71	Pdyn,Sox3,1600014C10Rik,Cacna1g,Pik3r5,Itpr1,Tgm6,Chp1,Afg3l2,Dars2,Ano10,Dnajc6,Nkx6-2,Pex10,Vps13a,Snx10,Mapt,Mfn2,Pld3,Ubap1,Agtpbp1,Aptx,Eef2,Coq5,Shmt2
6637	HP_SQUARE_FACE	0.0552036	0.513088	-0.652518	-1.54614	243	10	Chd7,Sema3e
8126	HP_MALNUTRITION	0.0552351	0.513088	0.496904	1.44469	315	28	Bmp4,Cox4i2,Cdh1,Lamc2,Dlg1,Dnajc21,Slc7a7,Irf6
6415	GOMF_PROTEIN_SERINE_PHOSPHATASE_ACTIVITY	0.0552755	0.513088	0.394706	1.36585	328	65	Dusp1,Dusp4,Dusp6,Ppef2,Dusp5,Cdkn3,Dusp14,Dusp12,Ppm1g,Ctdnep1,Dusp9,Pten,Dusp23,Cpped1,Rpap2,Ppm1f,Ssu72,Ppm1l
4301	GOBP_POSITIVE_REGULATION_OF_SUBSTRATE_ADHESION_DEPENDENT_CELL_SPREADING	0.0552908	0.513088	-0.443359	-1.43077	231	37	Myoc,Rreb1,Triobp,Dnm2,Dock1,Nrp1,Dock5,Unc13d,Mdk,Abl1,Arpc2
4885	GOCC_PROTEIN_PHOSPHATASE_TYPE_2A_COMPLEX	0.0554187	0.513117	0.570363	1.48401	314	17	Ier5,Ppp2r1b,Ppp2r2c,Ppp2ca,Ppp2r2b,Nkd1
3040	GOBP_BRANCHING_MORPHOGENESIS_OF_AN_EPITHELIAL_TUBE	0.0554393	0.513117	-0.325284	-1.30432	211	123	Cav3,Agt,Fat4,Sema3e,Gpc3,Gli3,Fgf10,Rbm15,Ednra,Smo,Dlg5,Met,Sox9,Col4a1,Rdh10,Bcl2,Edn1,Nog,Ar,Nrp1,Agtr2,Sall1,Dchs1,Mdk,Fgfr2,Pkd2,Abl1,Lrp6,Wnt5a,Notch1,Npnt
5275	GOCC_SARCOLEMMA	0.0554393	0.513117	-0.32566	-1.30583	211	123	Cav3,Stac,Bves,Popdc3,Ryr1,Kcnj2,Cacng6,Ppp3ca,Slc2a4,Kcnj5,Pde9a,Cacng4,Trim72,Nos1,Slc8a1,Ank1,Kcnj3,Vcl,Adra1a,Ryr3,Aqp4,Plec
6694	HP_WIDE_NOSE	0.0555139	0.513358	-0.351364	-1.32991	221	85	Gpr101,Dlk1,Gpc4,Avp,Fgfr1,Crlf1,Kif22,Kmt2a,Reln
8427	HP_DEMYELINATING_PERIPHERAL_NEUROPATHY	0.0556519	0.513594	0.487671	1.4427	320	30	Pmp22,Sox10,Rnaseh2b,Afg3l2,Ifih1,Plp1,Hk1,Rnf168,Ercc2,Polg,Ercc3
8091	HP_VENTRICULAR_ARRHYTHMIA	0.0557199	0.513594	-0.361076	-1.3458	225	78	Cav3,Dsp,Scnn1a,Ryr1,Kcnj2,Kcnj5,Dpp6,Scn3b,Trdn
1347	GOBP_REGULATION_OF_EXOCYTOSIS	0.0557491	0.513594	0.3236	1.29257	351	168	Syt6,Rab26,Anxa1,Rims4,Syt10,Htr2a,Syt15,Vamp2,Itgb2,Rapgef4,Stx1a,Trpv6,Cacna1g,Doc2a,Il1rapl1,Rims3,Prkcb,Sdc1,Cdk5r2,Syt4,Syt12,Il4ra,Ptafr,Fcgr2b,Cacna1i,Hgs,Rims2,Kcnb1,Sytl4,Rab3a,Ceacam2,Vps4a,Stxbp5,Hmox1,Stam,Syt2,Atp2a2
7014	HP_ACROCYANOSIS	0.0558214	0.513594	0.581831	1.48868	314	16	Rnaseh2b,Col5a1,Ifih1,Col1a1,Col5a2,Rnaseh2a,Mvk,Ethe1,Elp1,Rnaseh2c
6926	HP_SECONDARY_AMENORRHEA	0.0558717	0.513594	0.456758	1.42226	323	38	Prok2,Tac2,Dusp6,Galt,Spry4,Tacr3,Pparg,Psmc3ip,Eif2b5,Eif2b4,Lmna,Eif2b3,Polg,Mrps22,Prokr2
5245	GOCC_SODIUM_CHANNEL_COMPLEX	0.0561188	0.513594	-0.511797	-1.4781	237	23	Scnn1a,Grik4,Cacna1h,Grik2,Scn9a,Scn3b,Scn3a
985	GOBP_DETECTION_OF_BIOTIC_STIMULUS	0.0561837	0.513594	0.501973	1.45189	322	27	Cd1d1,Cdhr2,Naip2,Tlr1,Tspo,Pglyrp1,Tlr4,Nlrp3,Nlrc4
4247	GOBP_AXO_DENDRITIC_PROTEIN_TRANSPORT	0.0562231	0.513594	-0.633735	-1.54082	247	11	Hspb1,Sfpq,Hnrnpu
2300	GOBP_MACROPHAGE_ACTIVATION	0.0562595	0.513594	0.383985	1.35527	332	74	Nr1d1,Itgb2,Slc11a1,Tnf,Tyrobp,Tlr1,Grn,Ptprc,C1qa,Cd200,Tlr4,Il4ra,Sphk1,Dysf,Fcgr2b,C5ar1,Havcr2,Ticam1,Cx3cl1,Tlr2,Mapt,Thbs1,Ager
463	GOBP_PYRIMIDINE_NUCLEOTIDE_CATABOLIC_PROCESS	0.0562761	0.513594	-0.558307	-1.5038	242	17	Dpyd,Neil2,Neil1,Dctpp1
3992	GOBP_CARDIAC_MUSCLE_CELL_ACTION_POTENTIAL	0.0563415	0.513594	-0.383055	-1.37401	230	62	Cav3,Dsp,Kcnj2,Fgf13,Kcnj5,Gja1,Scn3b,Slc8a1,Kcnj3,Gja5,Kcnq1,Cav1,Kcne4,Cacna1c,Dsg2,Slmap,Ank3
9426	HP_ABNORMAL_SYSTEMIC_BLOOD_PRESSURE	0.0564516	0.513594	-0.261087	-1.19121	181	347	Gpr101,Scnn1a,Ttr,Agt,Nr3c2,Rreb1,Ryr1,Itga8,Tgfb2,Gpc3,Sftpc,Mtrr,Lepr,Bbs12,Cacna1h,Pde11a,Kcnj5,Mfap5,Agtr1a,Gja1,Cdkn1a,Ptgis,Krt18,Invs,Cdkn1b,Phf21a,Slc30a10,Ctla4,Ret,Otx2,Rest,Fuz,Arhgap31,Egfr,Inf2,Cd2ap,Lrrk2,Nfix,Lztfl1,Fgfr2,Mkks,Bbs7,Ttc8,Slc25a20,Pkd2,Nf1,Mmp2,Fmr1,Ccnd1,Lrp6,Kctd1,Notch1,Lars2,Nphp4,Stat2,Cav1,Notch2,Chchd2,Traf3ip1,Mymk,Clcn2,Vangl1,Dis3l2,Dnajb11,Dock6,Myh11,Cc2d…
9250	HP_CORNEAL_ULCERATION	0.0565194	0.513594	0.637284	1.48419	315	11	Gjb2,Foxc2,Zmpste24,Lmna
5034	GOCC_VESICLE_MEMBRANE	0.0565681	0.513594	0.256351	1.16885	418	678	Dct,Syt6,Aqp6,Slc4a11,Cd163,Slc18a3,Rab26,Pcsk4,Anxa1,Th,Rab7b,Syt10,Vamp2,Itgb2,Atp8a1,Plaur,Tbc1d10c,Wnt4,Gpr84,Cacng3,Pla1a,Stx1a,Slc11a1,Fcgr3,Pirb,Copz2,C3ar1,Fpr1,Tyrobp,Gde1,Scgn,Doc2a,Pecam1,Mcemp1,Rab39,Syngr3,Wls,Arrb1,Btbd8,Znrf1,Tlr1,Fcer1g,Coro1a,Ptprc,Ldlrap1,Unc13b,Cd44,H2-M3,Flrt1,Ap1s3,Enthd1,Copa,Itpr1,Gabrg2,Zdhhc13,Dipk2a,Marchf11,Tyr,Dlg4,Lamp5,Ahnak2,Myo1c,Sntb2,Syt4,Cd68,Sl…
1562	GOBP_MELANOCYTE_DIFFERENTIATION	0.0566038	0.513594	-0.515532	-1.47254	239	22	Slc24a5,Gli3,Kit,Rab27a,Bcl2,Adamts20,Mreg,Mitf,Zeb2,Ednrb
10279	KIM_ALL_DISORDERS_DURATION_CORR_DN	0.056622	0.513594	0.337857	1.30836	350	134	Cacng3,Pmp22,Klk6,Fxyd7,Ctdnep1,Sac3d1,Dcxr,Ncald,Dtx4,Ckb,Dhps,Spag7,Bcap31,Gnpda1,Hras,Bmerb1,Hcfc1r1,Impdh2,Cx3cl1,Gpx1,Hax1,Fto,Col9a3,Trappc12,Nelfe,Sec14l5,Stoml1,Ruvbl2,Gabbr1,Nudc,Akr1a1,Dctn2,Rap1gap2,Cx3cr1,Mal,Slc25a11,Atp6ap1,Gdi1,Ndufb1,Creb3,Actr1a,Tuba4a,Tpi1,Ptgds,Endog,Gnaz,Dpf2,Vps28,Arl4a,Klhl21,Rnh1,Stx7,Eif6,Trap1,Os9,Fbxo9
6492	HP_HYPOGONADOTROPIC_HYPOGONADISM	0.0566421	0.513594	-0.333079	-1.31116	222	107	Gpr101,Pcsk1,Chd7,Sema3e,Magel2,Ndnf,Hdac8,Sox2,Smo,Fgfr1,Dcc,Hjv,Sox9,Dcaf17,Rev3l,Otx2,Las1l,Dhx37,Ank1
10005	HU_FETAL_RETINA_RPC	0.0567045	0.513594	0.371115	1.35067	339	89	Tox,Atoh7,Crabp1,Gmnn,Sfrp2,Mcm2,Ccnb2,Nusap1,Dapl1,Gins2,Mis18bp1,Id3,Sorcs1,Spp1,Vim,S1pr3,Col2a1,Slf1,Zwint,Lgr5,Ckb,Cenpu,Odc1,Pcna,Tbx2,Crb1,Mad2l1,Zic2,Cenpk,Ifitm3,Ube2t,Top2a,Rab31,Ube2c,Hmgb2,Cdh11,Cks2
156	GOBP_T_CELL_MEDIATED_CYTOTOXICITY	0.0567055	0.513594	0.505346	1.45175	325	26	Cd1d1,Il12a,Il12rb1,Ptprc,H2-M3,Fadd,Fcgr2b,Ceacam2
3269	GOBP_NEGATIVE_REGULATION_OF_HYDROLASE_ACTIVITY	0.0567073	0.513594	-0.264802	-1.19749	185	319	Spink8,Lgals3,Agt,Klf4,Umodl1,Rarres1,Fzd10,Tgfb2,Gpc3,Timp4,Phactr2,Avp,Mgat5,Spint1,Lepr,Gchfr,Lmtk3,Serpinb8,Ifi203,Cd109,Timp1,Serpinh1,Plin5,Lrch1,Crim1,Cnn3,Iqgap2,Lxn,Hdac9,Ppp4r4,Neil1,Sfi1,Serpinf2,Nos1,Col7a1,Spock3,Mapk7,Cast,Herpud1,Amot,Sh3bp4,Pi15,Lrrk2,Ppp1r14a,Spint2,Mkks,Wfdc2
8952	HP_PERIPHERAL_DEMYELINATION	0.0567241	0.513594	0.463114	1.42704	328	36	Egr2,Sh3tc2,Pmp22,Tyrobp,Sox10,Plp1,Hk1
1183	GOBP_REGULATION_OF_METAL_ION_TRANSPORT	0.0567771	0.513594	-0.293404	-1.25022	203	190	Cav3,Stac,Lgals3,P2rx5,Il16,Chd7,Homer2,Cxcr4,Hpca,Drd2,Cacng6,Rgs9,Gja1,Ano6,Ubash3b,Gem,Slc30a10,Cxcl12,Bcl2,Gstm7,Trdn,Nos1,Slc8a1,Epb41,Lime1,Thada,P2rx4,Stim2,Mchr1,Pkd2,Abl1,Atp2b1,Cd84,Icam1,Fmr1,Jph4,P2rx3,Pdpk1,Hspa2,Cav1,Casq1,Prkce,Cemip,Camk2b,Cacna1c,Fyn,Npsr1
7919	HP_CHROMOSOMAL_BREAKAGE_INDUCED_BY_CROSSLINKING_AGENTS	0.0567897	0.513594	0.649665	1.47441	316	10	Fancd2,Fancf
6481	HP_MALE_HYPOGONADISM	0.0568458	0.513594	0.480946	1.43501	327	31	Prok2,Tac2,Dusp6,Wfs1,Sox3,Spry4,Tacr3
4380	GOBP_ALPHA_AMINO_ACID_CATABOLIC_PROCESS	0.0568488	0.513594	-0.372967	-1.35774	231	68	Pipox,Ido1,Gldc,Mtrr,Gad2,Sdsl,Crym,Hsd17b10,Nos1,Prodh,Csad,Arg2,Gad1,Ddah2,Aspa,Afmid,Sardh,Pah,Aldh7a1
2170	GOBP_SODIUM_ION_TRANSMEMBRANE_TRANSPORT	0.0568658	0.513594	-0.313423	-1.28546	216	139	Cav3,Slc9a4,Scnn1a,Slc24a5,Slc24a3,Fgf13,Asic4,Cacna1h,Slc4a4,Scn9a,Ano6,Dnm2,Scn3b,Nos1,Slc8a1,Neto1,Scn3a,Slc9a2
3122	GOBP_NEGATIVE_REGULATION_OF_CALCIUM_MEDIATED_SIGNALING	0.0568846	0.513594	0.580581	1.48548	320	16	Cd22,Fhl2,Tbc1d10c,Atp2b4,Itpr1,Chp1,Rcan1,Plek,Homer3
8454	HP_IMPAIRED_PAIN_SENSATION	0.057006	0.513594	-0.427468	-1.42237	237	43	Hspb1,Magel2,Abca1,Ebf3,Scn9a,Ntng1,Zeb2,Ddhd1,Mpv17
7090	HP_AGENESIS_OF_CORPUS_CALLOSUM	0.0570509	0.513594	-0.275707	-1.2163	194	254	Fat4,Dpyd,Gpc4,Gpc3,Gli3,Sox4,Emx2,Gldc,Sox2,Prdm16,Pign,Flvcr2,Lrrc32,Mid1,Smo,Fgfr1,Dcc,Tubb2b,Mplkip,Zswim6,Fktn,Col4a1,Reln,Disc1,Otx2,Arid1b,Cenpe,C2cd3,Gas1,Dact1,Hnrnpu,Dhx16,Ahi1,Kif15,Cdon,Zeb2,Sall1,Nfia,Dchs1,Nfix,Crebbp,Fgfr2,Nde1,Med12,Spg11,Frmd4a,B3glct,Ncapd3,Pycr2,Cpt2,Cdk8,Alx1,Cit
6397	GOMF_DISORDERED_DOMAIN_SPECIFIC_BINDING	0.0570549	0.513594	-0.505379	-1.47318	240	24	Hspa1a,Gja1,Rb1,Numa1,Gja5,Tead2,Hspa2,Dffb,Fyn
7993	HP_SEVERE_SHORT_STATURE	0.0570954	0.513594	0.377218	1.35784	343	82	Cdt1,Col1a2,Fam111a,Gmnn,Adamts2,Dlx5,Glb1,Stat5b,Aldh18a1,Col2a1,Rttn,Dhcr24,Sdhaf1,Piezo2,Cenpt,Pycr1,Sdhb,Cdc45,Col1a1,Ptcd3,Inpp5k,Brf1,Pik3r1,Dnmt3a,Tctn3,Ids,Cant1,Pnpla6,Hccs,Nin,Hhat,Cript
1559	GOBP_NEGATIVE_REGULATION_OF_CELL_GROWTH	0.0571891	0.513594	-0.304292	-1.26925	211	159	Cav3,Hspa1a,Rerg,Sema3e,Tgfb2,Fbp1,Fgf13,Vgll4,Crlf3,Fstl4,Wnt11,Slit3,Gja1,Cdkn1a,Dcc,Gdf9,Sema5a,Rb1,Cdkn1b,Bcl2
2852	GOBP_REGULATION_OF_ORGAN_GROWTH	0.0572274	0.513594	-0.362858	-1.34619	231	76	Cav3,Prox1,Pim1,Mael,Vgll4,Smo,Gja1,Edn1,Nog
9410	HP_WHEEZING	0.0572455	0.513594	-0.427069	-1.42105	238	43	Scnn1a,Ccno,Ttc12,Crlf1,Dnai1,Gas8,H2-Ab1,Spag1,Nos1,H2-Aa,Dnaaf4,Dnah5,Drc1,Ccdc103,Rsph4a,Ccdc39
5539	GOMF_COMPLEMENT_BINDING	0.0572499	0.513594	0.621636	1.4809	320	12	Itgb2,C5ar1,Ptx3,Calr,Cr2,Masp2,C8g
5138	GOCC_ISWI_TYPE_COMPLEX	0.0573566	0.513594	-0.630795	-1.53367	252	11	Baz1a,Smarca1,0610010K14Rik,Hmgxb4,Rsf1,Pole3
10087	Gandal_2018_AlcoholAbuseDisorder_Downregulated_Cortex	0.0573864	0.513594	-0.282187	-1.22496	201	223	C1qtnf7,Golm1,Nr3c2,Fzd10,Ndnf,Gabra2,Ap1s2,Rab27a,Cxcr4,Pde7b,Rftn1,Slc4a4,Ccdc90b,Lsm5,Pcdhb19,Slc15a2,Hapln1,Frmd6,Mn1,Reln,Pfas,Gtf2f2,Arhgap5,Tspan12,Zfp143,Amot,Klf12,Bet1,Oard1,Cox20,Rnf170,Frmd4a,Gtf2a2,Ap3s1,Mpped2,Edn3,Gosr1,Thumpd3,Micu2
2700	GOBP_POSITIVE_REGULATION_OF_OSTEOCLAST_DIFFERENTIATION	0.0574289	0.513594	0.55835	1.47536	326	18	Fos,Tnf,Tyrobp,Gnas,Csf1,Klf10,Atp6ap1,Trem2
3139	GOBP_NEGATIVE_REGULATION_OF_B_CELL_ACTIVATION	0.0575074	0.513594	0.494534	1.4378	328	28	Tbc1d10c,Tyrobp,Tnfaip3,Tnfrsf13b,Ndfip1,Casp3,Fcgr2b,Sfrp1,Laptm5
6831	HP_DELAYED_ERUPTION_OF_TEETH	0.0575233	0.513594	-0.308147	-1.27455	215	150	Fat4,Chd7,Sema3e,Trps1,Fgf10,Arhgef6,Kcnj2,Hdac8,Ednra,Ghr,Ccbe1,Gja1,Tfap2b,Upf3b,Cyp2r1,Evc,Kmt2a,Ammecr1,Arid1b,Trip11,Setd2,Agtr2,Zeb2,Pak3,Fgfr2,Med12,Mmp2,Wnt5a,Kctd1,Slc39a13,Sh3pxd2b
1077	GOBP_REGULATION_OF_KETONE_BIOSYNTHETIC_PROCESS	0.0575299	0.513594	0.566849	1.47487	326	17	Dkkl1,Egr1,Adm,Wnt4,Dkk3,Akr1c18
3172	GOBP_DETECTION_OF_MECHANICAL_STIMULUS	0.0577107	0.513632	-0.428428	-1.41809	240	42	Cav3,Col11a1,Kit,Ttn,Cxcr4
9331	HP_ENCHONDROMA	0.0577262	0.513632	0.600417	1.49195	327	14	Idh1,Polr1d,Rnaseh2b,Ifih1,Col2a1
8743	HP_SHORT_1ST_METACARPAL	0.0578075	0.513632	-0.576437	-1.50819	250	15	Dlk1,Hdac8,Kmt2a,Nog
9935	MANNO_MIDBRAIN_NEUROTYPES_HPROGM	0.0578221	0.513632	-0.274641	-1.21265	196	256	Ttr,Gdpd2,Rerg,Gask1b,Crispld1,Nectin3,Kcng1,Sertm1,Rcn1,Igfbp2,Sox2,Frem2,Txlnb,Pde11a,Plod2,Ralgps2,Alcam,Mid1,Fndc3b,Ppp1r3c,Rfx4,Magt1,Abca8b,Dcc,Mlf1,Dmrta2,Mmp11,P4ha1,Iqgap2,Bmp1,Mcm5,Arap2,Otx2,Fat1,Efna5,Cenpe,Ddit4,Depdc1b,Twist1,Gtf2f2,Plk1,Aqp4,Kif15,Cdon,Ppil6,Pdzrn3,Sall1,Kcnma1,Nuf2,Mdk,Plxdc2,Cryz,Sdc4,Cdca3,Slc7a11,Msi1,Mmp2,Ccnd1,Uhrf1,Wnt5a,Plekha5,Rbp1
10403	Gemma_GSE126678_Enduring_and_sex-specific_changes_in_hippocampal_gene_expression_after_subchronic_immune_challenge_treatment_lipopolysaccharide_Acute.immune.challenge._vehicle_Up	0.0578255	0.513632	0.472994	1.42964	333	33	Bcl3,Lcn2,Ms4a6d,Igfbp7,Fcgr3,Pirb,Pglyrp1,Ms4a6c,Il4ra,Msn,Adgrl4,C5ar1,Calr
10406	Gemma_GSE126678_Enduring_and_sex-specific_changes_in_hippocampal_gene_expression_after_subchronic_immune_challenge_treatment_Long.term.subchronic.immune.challenge.acute.immune.challenge_lipopolysaccharide_lipopolysaccharide_Up	0.0578255	0.513632	0.472994	1.42964	333	33	Bcl3,Lcn2,Ms4a6d,Igfbp7,Fcgr3,Pirb,Pglyrp1,Ms4a6c,Il4ra,Msn,Adgrl4,C5ar1,Calr
1823	GOBP_REGULATION_OF_MICROVILLUS_ORGANIZATION	0.0580437	0.515094	0.648499	1.47176	323	10	Cdhr2,Fscn1,Twf2,Rap1gap
6657	HP_ABNORMALITY_OF_EARLOBE	0.0581827	0.515094	-0.361528	-1.34442	234	77	Rreb1,Chd7,Sema3e,Gli3,Ebf3,Gja1,Kat6a,Cenpe,Traip,Kmt2c,Plagl1,Zeb2,Crebbp,Fgfr2,Plk4,Cul4b,Kctd1,Notch2,Vps13b,Ugdh,Rac1
9130	HP_ANTERIOR_UVEITIS	0.0582113	0.515094	0.612263	1.48993	329	13	Stat4,Il2rb,Tnfaip3
8415	HP_PAIN_INSENSITIVITY	0.058248	0.515094	-0.619139	-1.53848	255	12	Ebf3,Scn9a,Ddhd1,Mpv17
9783	HP_ENLARGED_OVARIES	0.0582541	0.515094	0.599724	1.49023	330	14	Esr1,Pten,Por,Sec23b,Cyb5a,Sdhb,Akt1
4925	GOCC_IMMUNOLOGICAL_SYNAPSE	0.0582822	0.515094	-0.460255	-1.43864	246	32	Lgals3,Zap70,Pdcd6ip,Vav3,Alcam
9701	HP_ABNORMALITY_OF_NAIL_COLOR	0.0583891	0.515277	-0.602306	-1.52427	252	13	Dsp,Trps1,Gja1
2557	GOBP_REGULATION_OF_EXCRETION	0.0584249	0.515277	-0.537342	-1.48087	249	19	Agt,Avp,Drd2,Agtr1a,Edn1,Agtr2,Ednrb
6281	GOMF_FLAVIN_ADENINE_DINUCLEOTIDE_BINDING	0.0584623	0.515277	-0.367264	-1.35101	237	72	Acoxl,Dpyd,Fmo1,Mtrr,Foxred2,Acad10,Mto1,Mical2,Nos1,Acadl,Ldhd,D2hgdh,Prodh,Txnrd1,Dus4l,Cry1
64	GOBP_DNA_CATABOLIC_PROCESS_ENDONUCLEOLYTIC	0.0584978	0.515277	0.515088	1.45826	337	24	Dnase1l1,Apaf1,Exog,Casp3,Dnase1,Fbh1,Mus81,Dffa
4252	GOBP_REGULATION_OF_CALCINEURIN_MEDIATED_SIGNALING	0.0586189	0.515689	0.498775	1.44264	336	27	Chp2,Fhl2,Tbc1d10c,Tnf,Atp2b4,Slc8a2,Erbb3,Chp1,Rcan1,Homer3,Akap6,Dyrk2
740	GOBP_ENZYME_LINKED_RECEPTOR_PROTEIN_SIGNALING_PATHWAY	0.058642	0.515689	-0.22684	-1.11777	132	909	Cav3,Kl,Agt,Hspa1a,Galnt3,Zap70,Dcn,Sostdc1,Hspb1,Nrp2,Fat4,Gdf10,Gfra1,Ucma,Igsf1,Prlr,Myoc,Foxo1,Sh2d6,Tgfb2,Prkcd,Epha3,Gpc3,Elapor2,Kit,Fgf10,Jun,Mtss1,Angpt1,Igfbp2,Fstl4,Vav3,Cnksr1,Prdm16,Shisa2,Plce1,Erbb2,Cd109,Col4a2,Fut7,Nup93,Ptpre,Irs2,Zfyve16,Slc2a4,Ghr,Lrrc32,Aspn,Angptl1,Ntrk3,Ccbe1,Niban2,Fst,Fgfr1,Tfap2b,Prkd1,Bmp15,Met,Ntf3,Acvr2a,Onecut1,Ubash3b,Enho,Crim1,Hjv,Txnip,Sox9,Myorg…
7096	HP_AREFLEXIA	0.0589054	0.51692	0.307398	1.26458	380	216	Egr2,Hspb3,Slc18a3,Tcap,Hspb8,Acta1,Pmp22,1600014C10Rik,Gne,Pik3r5,Col12a1,Pex11b,Sox10,Col13a1,Xk,Myl1,Aldh18a1,Pnpla2,Mypn,Ighmbp2,Hk1,Dysf,Pdss1,Sqstm1,Scyl2,Pomgnt1,Piezo2,B3galnt2,Mcm3ap,Syt2,Pdxk,Trim32,Gjb1,Uba1,Lmna,Vps13a,Orai1,Atp1a1,Pomt1,Mars1,Hadhb,Fkrp,Vcp,Slc5a7,Polg,Reep1,Cntn1,Cdk5,Mfn2
3765	GOBP_POSITIVE_REGULATION_OF_GLYCOGEN_METABOLIC_PROCESS	0.058959	0.51692	-0.574303	-1.50261	255	15	Esrrb,Gck,Irs2,Ppp1r3g
8983	HP_APLASIA_HYPOPLASIA_OF_THE_EYELID	0.0589901	0.51692	-0.4593	-1.43566	249	32	Chd7,Sema3e,Ednra,Frem2,Frem1,Fgfr1,Txnl4a
3217	GOBP_NEGATIVE_REGULATION_OF_MUSCLE_CELL_DIFFERENTIATION	0.0589928	0.51692	-0.407617	-1.39634	245	49	Cav3,Nfatc2,Nfatc3,Trim72
7331	HP_DEEP_PLANTAR_CREASES	0.0590551	0.51692	-0.554638	-1.49392	254	17	Gpr101,Pign
7948	HP_ABNORMAL_BONE_STRUCTURE	0.0590752	0.51692	0.259804	1.1731	427	591	Prok2,Fos,Mc4r,Fancd2,Col1a2,Fam111a,Tac2,Sost,Sema3a,Satb2,Ccn2,Bgn,Dusp6,Gjb2,Ehhadh,Naglu,Idh1,Tnfrsf11b,Alx4,Pygl,Fancf,Sox3,Il12a,Adamts2,Sgsh,Cox4i2,Tgfb1,Il12rb1,Smad3,Trpv6,Lamc2,Tyrobp,Esr1,Kcnh1,Ptch2,Galt,Dnajc21,Glb1,Spry4,Pex11b,Recql4,Col3a1,Slc7a7,Hecw2,Tacr3,Tbxas1,Pparg,Dll4,Sox10,Mafb,Limk1,Ank,Slx4,Hsd3b7,Polr1d,Mgp,Brca1,Gpr35,Aldh18a1,Esr2,Nlrp3,Gemin4,Ift43,Rad51,P3h1,Col5a1…
4736	GOBP_RETROGRADE_TRANSPORT_ENDOSOME_TO_PLASMA_MEMBRANE	0.0592926	0.518394	0.483895	1.43153	341	30	Snx31,Rab11b,Ccdc22,Vps35l,Ankrd27,Scrib,Zdhhc2,Vps39,Grip2
1878	GOBP_REGULATION_OF_NATURAL_KILLER_CELL_ACTIVATION	0.0593631	0.518582	0.514209	1.45577	342	24	Clnk,Tox,Il12a,Tyrobp,Prdm1,Stat5b
10367	Gemma_GSE16158_Gene_expression_induced_by_trace_fear_conditioning_in_murine_hippocampus_timepoint_6.h_Up	0.0594461	0.518653	0.61103	1.48693	336	13	Fos,Nr4a1,Arc
2676	GOBP_REGULATION_OF_T_HELPER_CELL_DIFFERENTIATION	0.0595529	0.518653	0.48873	1.43245	340	29	Nfkbid,Anxa1,Il12rb1,Rara,Cd86,Nlrp3,Il4ra,Prkcz
1586	GOBP_INTRACELLULAR_RECEPTOR_SIGNALING_PATHWAY	0.0596382	0.518653	-0.280056	-1.2198	210	226	Hspa1a,Rxrg,Pim1,Nr3c2,Padi2,Cyp7b1,Rarb,Nr4a2,Ctbp2,Inava,Rorc,Esrrb,Aloxe3,Rnf135,Plin5,Nr2f1,Kmt2d,Ptgis,Slc15a2,Kctd6,Nod1,Mn1,Nr2c1,Hdac1,Ar,Erbin,Twist1,Safb2,Ddx17,Zfp536,Ahrr,Dnaaf4,Irak2,Trerf1,Nr2e1,Cyld,Dhrs3,Prmt2,Crem,Ppargc1b,Cry1,Asxl2,Rarg,Nr1i3,Rorb,Kdm3a,Snai2,Trim24,Irf3,Tspan6,Cbfb,Ufm1,Casp8,Yap1,Zcchc3
9198	HP_ABNORMALITY_OF_THE_PITUITARY_GLAND	0.0596583	0.518653	-0.277367	-1.21487	205	241	Gpr101,Slco2a1,Pcsk1,Prlr,Chd7,Sema3e,Magel2,Ndnf,Gli3,Avp,Lepr,Sox2,Gan,Pola1,Smo,Gpr161,Fgfr1,Bmp15,Cdkn1a,Dcc,Sox9,Dcaf17,Zswim6,Gdf9,Cdkn1b,Kmt2a,Otx2,Pomc,Ar,Gas1,Grm7,Mcm8,Dhx37,Cdon,Flrt3,Tbck,Nde1,Med12,Pkd2,Klhl10,Bmpr1a,Nsmf,B3glct,Fmr1
959	GOBP_RESPONSE_TO_PH	0.0596808	0.518653	0.475923	1.4296	343	32	Hyal1,Lgmn,Asic3,Ctss,Slc38a3,Chp1,Asic1,Rab11b,Rab11fip5,Insrr,Gna11,Asic2
3069	GOBP_CHONDROITIN_SULFATE_PROTEOGLYCAN_METABOLIC_PROCESS	0.0596836	0.518653	-0.42904	-1.41122	248	41	Dcn,Chst9,B3gat2,Ndnf,Pxylp1,Dsel,Spock3,Bcan,Egflam,Chst12,Cspg4
1182	GOBP_REGULATION_OF_AMINO_ACID_IMPORT_ACROSS_PLASMA_MEMBRANE	0.0597389	0.518653	0.633193	1.47467	333	11	Ace2,Per2,Slc43a1,Itgb1,Psen1,Arl6ip1,Slc43a2
7631	HP_DISTAL_MUSCLE_WEAKNESS	0.0597774	0.518653	0.324982	1.28758	375	158	Egr2,Hspb3,Col6a1,Slc18a3,Tcap,Hspb8,Myh2,Acta1,Sh3tc2,Pmp22,1600014C10Rik,Gne,Sox10,Coa7,Col13a1,Chp1,Afg3l2,Pnpla2,Dars2,Mybpc1,Ighmbp2,Flnc,Hk1,Dysf,Sqstm1,Extl3,Cpox,Syt2,Map3k20,Bscl2,Gjb1,Lmna,Vps13a,Hadhb,Sigmar1,Vcp,Slc5a7,Polg,Reep1,Mapt,Mfn2,Sord
3713	GOBP_POSITIVE_REGULATION_OF_ERK1_AND_ERK2_CASCADE	0.0598125	0.518653	0.331905	1.29104	369	139	Ccl12,Bmp4,Ccn2,Htr2a,Ccr7,Tgfb1,Ackr3,Tnf,Arrb1,Pdgfc,Ptprc,Cd44,Spry2,F2r,Ccl17,Adcyap1,Tlr4,Kdr,Ramp3,Gper1,Sema7a,Tpbg,Gpr183,Pten,P2ry6,Casr,Prkcz,Rasgrp1,Nodal,Erbb4,Pla2g5,Ccl24,C5ar1,Rapgef1,Csf1r,Hras,Havcr2,Pdgfb,Fbxw7
8035	HP_CALF_MUSCLE_PSEUDOHYPERTROPHY	0.0598761	0.518779	-0.563192	-1.49737	260	16	Cav3
2298	GOBP_T_CELL_ACTIVATION	0.0600088	0.519503	0.278768	1.21138	410	362	Cd1d1,Fancd2,Ccl12,Bcl3,Dpp4,Tox,Nfkbid,Lag3,Bmp4,Anxa1,Sash3,Tnfsf13b,Egr1,Ccr7,Cd7,Wnt4,Lgals9,Il12a,Il12rb1,Slc11a1,Smad3,Prkcq,Rara,Tnfrsf13c,Cd86,Dlg1,Arg1,Fcer1g,Coro1a,Ptprc,Prdm1,Dll4,Mafb,Cd44,Fkbp1b,Stat5b,H2-M3,Thy1,Pla2g2d,Lcp1,Ndfip1,Glmn,Casp3,Vtcn1,Nlrp3,Map3k8,Ly9,Fzd7,Sema4a,Il4ra,Rsad2,Gpr183,Fadd,Pik3r6,Stat3,Selenok,Prkcz,Fcgr2b,Prex1,Ddost,Rasgrp1,Socs1,Sos1,Ceacam2,Msn,Scrib…
5310	GOCC_CELL_CELL_CONTACT_ZONE	0.060143	0.519867	-0.378421	-1.36332	243	64	Cav3,Dsp,Nectin3,Kcnj2,Fgf13
10009	DURANTE_ADULT_OLFACTORY_NEUROEPITHELIUM_FIBROBLASTS_STROMAL_CELLS	0.0601555	0.519867	0.383601	1.35039	355	73	Ccl12,Col1a2,Cyp1b1,Bgn,Ccdc3,Sfrp2,Igfbp7,Acta2,Igfbp6,Pcolce,Igfbp4,Serping1,Col3a1,Thy1,Mgp,Vim,Tgfbi
129	GOBP_CYTOKINE_PRODUCTION	0.0602343	0.519867	0.261225	1.17621	436	561	Sulf1,Bcl3,Ccn4,Chia1,Clnk,Per1,Lag3,Anxa1,Sash3,Rab7b,Egr1,Cyp1b1,Ccr7,Il17d,S100a8,Ace2,Lgals9,Il12a,Ube2l6,Tgfb1,Il12rb1,Slc11a1,Serpine1,Smad3,Prkcq,Ackr1,Rara,Tnf,Cd86,C3ar1,Slc7a5,Tyrobp,Cdh3,Epha2,Arrb1,Tlr1,Arg1,Fcer1g,Apoa2,Ptprc,Tspo,Ghsr,Tnfaip3,Trib2,Stat5b,H2-M3,F2r,Tlr9,Ddx21,Tnfrsf8,Cd200,Cd226,Ndfip1,Adcyap1,Adcy7,Brca1,Tlr4,Glmn,Vtcn1,Nlrp3,Ly9,Sema7a,Ifih1,Il4ra,S1pr3,Rsad2,Chga…
6151	GOMF_HEPARAN_SULFATE_SULFOTRANSFERASE_ACTIVITY	0.0602473	0.519867	0.587953	1.48588	340	15	Hs3st5,Hs3st2,Ndst4,Hs3st1,Hs3st3a1
6732	HP_SLOW_SACCADIC_EYE_MOVEMENTS	0.0603583	0.520006	0.496863	1.43711	346	27	Pdyn,Pik3r5,Chp1,Afg3l2,Dars2,Vps13a,Mapt,Pld3,Agtpbp1,Coq5,Shmt2
2192	GOBP_RESPONSE_TO_IMMOBILIZATION_STRESS	0.0604288	0.520006	0.575616	1.47278	340	16	Fos,Th,Pparg,Gal
9837	Microglia_All_Darmanis_PNAS_2015	0.0604288	0.520006	0.575663	1.4729	340	16	C3ar1,Ptprc,C1qa,Lcp1,Gpr183,Plek,Il1b,Laptm5,Itgax
8524	HP_ANTERIOR_CHAMBER_SYNECHIAE	0.0604601	0.520006	0.618849	1.47426	338	12	Atoh7,Cyp1b1,Ovol2
9262	HP_ESODEVIATION	0.0606695	0.521383	-0.32213	-1.29168	231	123	Hpdl,Col11a1,Dlk1,Pigw,Magel2,Lgi4,Pign,Nexmif,Nr2f1,Pigv,Kdm6b,Ntng2,Dpp6,Mplkip,Zswim6,Ammecr1,Kat6a,Sobp,Arhgap31,Galc,Grm1,Cplane1,Zeb2,Kcnma1,Huwe1,Zeb1,Pycr2,Rnaseh1,Sall2
5143	GOCC_PLATELET_DENSE_GRANULE_LUMEN	0.0608573	0.522	0.608962	1.4819	344	13	Spp2,Lgals3bp,Apoh,Fam3c,Ctsw
9647	HP_NON_MIDLINE_CLEFT_PALATE	0.0608726	0.522	0.56333	1.46571	345	17	Bmp4,Cdh1,Dlg1,Irf6
7745	HP_ORAL_LEUKOPLAKIA	0.0608941	0.522	0.596648	1.48259	345	14	Gjb2,Wrap53,Tinf2,Tert
3685	GOBP_LYMPHOCYTE_APOPTOTIC_PROCESS	0.0610465	0.522	-0.389514	-1.37146	251	56	Lgals3,Ido1,Gli3,Birc7,Cd74,Irs2,Fas,Rps6,Cd274,Ormdl3,Wnt5a,Adam8,Bcl2l11,Arg2,Jak3
8937	HP_ABNORMALITY_OF_RENAL_EXCRETION	0.0611218	0.522	-0.428223	-1.40853	254	41	Agt,Galnt3,Kcnj5,Agtr1a
10462	Gemma_GSE73798_Molecular_profile_of_ketamine_in_comparison_to_memantine_and_phencyclidyne_and_other_psychotropic_drugs_[mouse_hippocampus]_timepoint_1.hour_Down	0.0611377	0.522	0.574742	1.47054	344	16	Ciart,Dbp,Nr1d1,Rab34,Usp2,Lmna
987	GOBP_RESPONSE_TO_WOUNDING	0.0612026	0.522	-0.243398	-1.15402	170	520	Cav3,Dsp,P2rx5,Drd5,Dcn,Klf4,Hspb1,Ppl,Rreb1,Dock11,Eppk1,Tgfb2,Prkcd,Ndnf,Gli3,Fgf10,Dgkg,Rab27a,Cxcr4,Grin2a,Ehd1,Pabpc4,Drd2,Sox2,Vav3,Erbb2,Cd109,Dock9,Ppp3ca,Timp1,Gja1,Il1a,Siglecg,Itgb4,Cdkn1a,Ano6,Ubash3b,Arhgef19,Ap3b1,Plat,Grin2c,Aurka,Phf21a,Dgkh,Gata2,Dgkq,Pdgfra,Prkch,Bcl2,Dgkz,Tnfrsf12a,Edn1,Nog,Inhbb,Serpinf2,Hdac1,Trim72,Inpp5f,Rcor1,Rhoc,Sparc,Rad51b,Dock1,Prkca,Vcl,Dgkk,Fap,Itpr…
1129	GOBP_POSITIVE_REGULATION_OF_CELL_MORPHOGENESIS_INVOLVED_IN_DIFFERENTIATION	0.0612295	0.522	-0.369877	-1.35055	249	69	Myoc,Rreb1,Triobp,Reln,Dnm2,Dbn1,Dock1,Lrp8,Nrp1,Dock5,Unc13d,Pak3,Mdk,Ss18l2,Abl1,Caprin2,Arpc2,Fbxw8,Camk2b,Rac1,Mpl
4085	GOBP_POSITIVE_REGULATION_OF_BROWN_FAT_CELL_DIFFERENTIATION	0.0613426	0.522	-0.583532	-1.50193	264	14	Pim1,Rreb1,Hnrnpu
5906	GOMF_C_ACYLTRANSFERASE_ACTIVITY	0.0613426	0.522	-0.58345	-1.50172	264	14	Sptssb,Scp2,Sptssa,Acsm3,Acaa2,Acaa1a
8359	HP_VENTRICULAR_EXTRASYSTOLES	0.0613893	0.522	-0.599441	-1.51702	265	13	Dsp,Ryr1,Dpp6,Trdn
8618	HP_ADIPOSE_TISSUE_LOSS	0.061437	0.522	0.527063	1.46278	353	22	Fos,Pparg,Lmnb2,Agpat2,Cavin1,Zmpste24,Bscl2,Lmna,Ercc2,Ercc3
6615	HP_COARSE_FACIAL_FEATURES	0.0614878	0.522	-0.296486	-1.25025	223	175	Gpr101,Slco2a1,Gpc4,Pigw,Magel2,Gpc3,Sox4,Slc26a4,Ap1s2,Mctp2,Pign,Gja1,Pigv,Ap3b1,Mplkip,Arid1b,Setd2,Kif15,Lamtor2,Tbck,Huwe1,Med12,Rbmx,Nf1,Mmp2,Fmr1,Cul4b,Slc17a5,Kcnq1,Sh3pxd2b,Notch2
10088	Gandal_2018_AlcoholAbuseDisorder_Upregulated_Cortex	0.0615313	0.522	0.30605	1.25744	396	212	Rab26,Efhd2,Adrb3,Stard10,Ccdc3,Cdhr1,Gdpd5,Nptx1,Ephb6,Sgsh,Hsf4,Stac2,Unc13b,Faim2,Igsf21,Ddx56,Cep104,Copg1,Ypel4,Gp5,Psrc1,2510039O18Rik,Pi4kb,Abhd12,Dtx4,Fbxo31,Por,Adh1,Thop1,Mapre3,Deaf1,Bcap31,Mcm3ap,Polrmt,Ckmt1,Wbp2,Eif2b4,Phlda3,Cadm3,Babam1,Nrxn2,Fstl3,Nup188,Spock1,Trappc12,Mapt,Podxl2,Galnt16,Rab11fip4,Stoml1,Ly6h,Asic2,Smarcd1,Dgcr2,Tmem130,Nagpa,Exoc7,Eftud2,Ap1g2,Cntnap1,Ccdc86,E…
9388	HP_REDUCED_AMPLITUDE_OF_DARK_ADAPTED_BRIGHT_FLASH_ELECTRORETINOGRAM_A_WAVE	0.0617063	0.522	0.630343	1.46803	344	11	Cacna2d4,Gpr179,Sag,Pde6b,Gnat1
10499	Gemma_GSE117758_Cell-type_specific_transcriptional_profiling_of_glucocorticoid_receptor-dependent_changes_in_the_nucleus_accumbens_treatment_dexamethasone_Up	0.0617378	0.522	-0.336477	-1.3079	242	99	Spink8,Adamts9,Golm1,Mycl,Epb41l4a,Insl6,B3galt5,P4ha2,Pcolce2,Irs2,Plin5,Cdkn1a,Txnip,Plat,Col4a1,Adamts20,Trp53inp1,Zbtb16,Susd6,Galnt18,Ddit4
2280	GOBP_POSITIVE_REGULATION_OF_EMBRYONIC_DEVELOPMENT	0.0617523	0.522	0.562415	1.46333	350	17	Scx,Tle6,Wnt4,Khdc3,Cfl1
8738	HP_COMPLETE_DUPLICATION_OF_PHALANX_OF_HAND	0.061774	0.522	0.595361	1.47939	350	14	Fancd2,Bcor,Naa10
8695	HP_APLASIA_HYPOPLASIA_OF_THE_PHALANGES_OF_THE_HAND	0.0617804	0.522	-0.287584	-1.23584	219	205	Zbtb20,Dlk1,Gpc4,Pigw,Gpc3,Trps1,Sox4,Fgf10,Arhgef6,Kcnj2,Hdac8,Col11a2,Mctp2,Pign,Fgfr1,Gja1,Tfap2b,Pigv,Kmt2d,Sox9,Upf3b,Evc,Kmt2a,Nog,Arid1b,Jag1,Arhgap31,Trip11,Kif15,Agtr2,Pak3,Nfix,Fgfr2,Med12,Ggcx,Wnt5a,Notch1,Mtor,Slc39a13,Sh3pxd2b,Notch2
1263	GOBP_ORGANIC_ACID_TRANSPORT	0.0617995	0.522	0.295068	1.23924	407	259	Proca1,Ntsr1,Anxa1,Trh,Spx,Slc1a5,Slc36a2,Vamp2,Ace2,Stx1a,Slc11a1,Prkaa2,Slc7a5,Arg1,Cck,Slc7a7,Slc13a5,Slc25a47,Unc13b,Pparg,Slc38a3,Slc6a12,Slc25a45,Slc47a1,Slc36a1,Xk,Pla2g2d,Llgl2,Slc16a3,Nfkbie,Abcb1a,Abcg2,Slc38a2,Slc1a4,Slc6a17,Slc25a32,Ctns,Mfsd2a,Stard5,Fabp5,Slc3a2,Abcc3,Slc7a14,Stra6,Ntrk2,Fabp3,Rab3a,Ceacam2,Pla2g5,Il1b,Grm2,Slc25a22,Pla2g2f,Slc2a1,Fis1,Per2,Slc25a12,Lrrc8d,Slc10a3,P…
5282	GOCC_CHROMAFFIN_GRANULE	0.0618058	0.522	0.64501	1.46384	344	10	Atp8a1,Chga,Anxa7,Syt2,Dbh,Dnajc5
6474	HP_ABNORMALITY_OF_THE_BLADDER	0.0618987	0.522	-0.256166	-1.17829	192	375	Gpr101,Ttr,Hpdl,Rreb1,Chd7,Sema3e,Ryr1,Cyp7b1,Rarb,Nr4a2,Trps1,Arhgef6,Hdac8,Frem2,Cacna1h,Tnxb,Ppp3ca,Pign,Ccbe1,Smo,Ebf3,Nexmif,Gja1,Scn9a,Itgb4,Upf3b,Eif2ak2,H2-Ab1,Kmt2a,Dnm2,Col18a1,Fkbp14,Col7a1,Dact1,Fuz,Kmt2c,Jag1,Als2,Rasa1,Hnrnpu,Setd2,Galc,Morc2a,Agtr2,Plec,Zeb2,Cisd2,Pak3,Pax6,Lrrk2,Sall1,Nfia,Tbck,Crebbp,Fgfr2,Mkks,Atxn3,Lama3,Med12,Spg11,Cfap43,Fmr1,Ccnd1,Ncapd3,Pycr2
9857	Oligodendrocyte_All_Doyle_Cell_2008	0.0619238	0.522	0.536667	1.45569	355	20	Pnlip,Rnf122,Adm,Pbk,Prkcq,Brca1
1042	GOBP_NADH_DEHYDROGENASE_COMPLEX_ASSEMBLY	0.0619255	0.522	-0.388988	-1.36577	255	55	Ndufa5,Ndufa1,Ndufa11,Nubpl,Ndufa2,Ndufs7,Ndufa13,Dmac1,Ndufa6,Ndufb3,Ndufb8,Ndufb2,Tmem126a,Ndufv3,Ndufs3,Oxa1l,Ndufa7,Ndufaf5,Ndufaf2,Ndufc1,Ndufb9,Ndufa12,Ndufs8,Ndufaf1,Ndufb5,Bcs1l
4241	GOBP_CARDIAC_MUSCLE_CELL_MEMBRANE_REPOLARIZATION	0.0620738	0.522449	-0.485785	-1.44789	263	26	Cav3,Kcnj2,Kcnj5
7524	HP_GENERALIZED_HIRSUTISM	0.0620776	0.522449	-0.345992	-1.31807	247	88	Gpr101,Sox4,Hdac8,Bbs12,Prdm16,Smo,Gja1,Kmt2a,Arid1b,Srcap,Twist1,Nfix,Lztfl1,Mkks,Bbs7,Ttc8
2294	GOBP_T_CELL_PROLIFERATION	0.0622086	0.522671	0.329133	1.28796	386	144	Cd1d1,Bmp4,Anxa1,Sash3,Tnfsf13b,Wnt4,Lgals9,Il12rb1,Slc11a1,Prkcq,Tnfrsf13c,Cd86,Dlg1,Arg1,Coro1a,Ptprc,Fkbp1b,Stat5b,H2-M3,Pla2g2d,Ndfip1,Glmn,Casp3,Vtcn1,Fadd,Selenok,Rasgrp1,Sos1,Msn,Scrib,Il1b,Lgals7,Pla2g2f,Gpam,Havcr2
6686	HP_PROMINENT_NASAL_BRIDGE	0.0622247	0.522671	-0.295653	-1.24807	225	177	Rreb1,Gpc4,Pigw,Hdac8,Bbs12,Ebf3,Nexmif,Txnl4a,Stag1,Prkd1,Nr2f1,Pigv,Upf3b,Dcaf17,Rb1,Hivep2,Phf21a,Reln,Kat6a,Mitf,Twist1,Sox18,Ahi1,Cplane1,Cspp1,Ednrb,Tbck,Lztfl1,Fgfr2,Mkks,Bbs7,Nde1,Ttc8,Med12
6195	GOMF_ATPASE_COUPLED_ION_TRANSMEMBRANE_TRANSPORTER_ACTIVITY	0.0622521	0.522671	0.451792	1.4068	360	38	Atp2c2,Atp8a1,Atp2b4,Atp6v1h,Atp6v1b2,Atp2a3,Atp6v1c2,Atp1a4,Atp6v1c1,Atp2a2,Pcyox1,Atp6v0a1,Atp12a,Atp2b2,Kcnj8,Tcirg1,Atp6v0a4
7637	HP_PRIMITIVE_REFLEX	0.0623463	0.523047	0.552526	1.45997	354	18	Tyrobp,Aldh18a1,Piezo2,Hadhb,Mapt,Glrb,Psen1,Trem2
9357	HP_COLLECTIONISM	0.0624217	0.523264	0.629414	1.46587	348	11	Htr2a,Grn,Sqstm1,Vcp,Mapt,Psen1,Trem2,C9orf72
6196	GOMF_HISTONE_METHYLTRANSFERASE_ACTIVITY_H3_K4_SPECIFIC	0.0625433	0.523864	-0.597437	-1.51195	270	13	Kmt2d,Kmt2a,Kmt2c,Kmt2b,Prdm9,Ash2l
4172	GOBP_CATION_TRANSMEMBRANE_TRANSPORT	0.0625923	0.523864	0.253501	1.1582	465	704	Otop2,Slc4a11,Ccl12,Kcnh5,Mef2c,Trpm6,Cacna2d4,Kcnf1,Dpp10,Arc,Ntsr1,Kcnk3,Cnga4,Kcna5,Grin1,Calhm2,Jsrp1,Slc1a5,Kcnt1,Htr2a,Kcnj12,Ccr7,F2rl3,Slc36a2,Vamp2,Atp2c2,Atp8a1,Otop3,Tmem37,Slc12a8,Ace2,Cacng3,Cox4i2,Slc11a1,Jph2,Trpv6,Trpc3,Cacna1g,Dlg1,Slc7a5,Gsg1l,Fgf12,Atp2b4,Slc6a16,Atp6v1h,Asic3,Kcnh1,Nipal3,Slc9a3,Kcnj14,Fxyd7,Fxyd6,Slc8a2,Kcna6,Hecw2,Coro1a,Ptprc,Stac2,Slc25a47,Cacnb4,Ctss,Ucp2…
8076	HP_ABNORMAL_5TH_FINGER_MORPHOLOGY	0.0627364	0.524655	-0.258727	-1.18135	198	353	Col11a1,Chrna7,Chd7,Sema3e,Gpc4,Gpc3,Gli3,Trps1,Sox4,Fgf10,Kcnj2,Hdac8,Hic1,Bbs12,Prdm16,Pola1,Pign,Smo,Gja1,Tfap2b,Stag1,Blm,Kmt2d,Kdm6b,Ccnd2,Evc,Rb1,Phf21a,Kmt2a,Rev3l,Ammecr1,Nog,Arid1b,Cenpe,Srcap,Traip,C2cd3,Dact1,Jag1,Ttc21b,Twist1,Pkdcc,Kif15,Cspp1,Sall1,Fancl,Crebbp,Lztfl1,Fgfr2,Mkks,Plk4,Bbs7,Ttc8,Orc4,B3glct,Gja5,Cul4b,Wnt5a
5036	GOCC_TRANS_GOLGI_NETWORK_TRANSPORT_VESICLE_MEMBRANE	0.0627977	0.524752	0.606638	1.47624	355	13	Slc18a3,Ncald,Cltb,Ap1s1,Ap1g2,Aftph,Ap2a1
3082	GOBP_REGULATION_OF_DEFENSE_RESPONSE_TO_VIRUS_BY_HOST	0.0629334	0.525245	0.481112	1.42329	362	30	Il12rb1,Sin3a,Tnfaip3,Stat1,Selenok,Parp9,Mul1,Sting1,Ifnlr1,Il15,Pycard,Traf3ip2,Zdhhc1,Trim6
6991	HP_HIRSUTISM	0.062956	0.525245	-0.30223	-1.25807	232	157	Gpr101,Dlk1,Mab21l1,Gli3,Sox4,Hdac8,Bbs12,Prdm16,Ccbe1,Smo,Gja1,Bmp15,Kmt2d,Kmt2a,Arid1b,Srcap,Setd2,H6pd,Twist1,Bcl11b,Tbck,Nfix,Crebbp,Lztfl1,Fgfr2,Mkks,Bbs7,Ttc8,Frmd4a,Mmp2
2744	GOBP_NEGATIVE_REGULATION_OF_MEMBRANE_POTENTIAL	0.0631372	0.526342	0.628273	1.46321	352	11	Rnf122,Pip5kl1,Prelid1,Mapt,Bnip3
9975	ZHONG_PFC_C3_MICROGLIA	0.0632749	0.526903	0.270062	1.19042	443	431	Lmo4,Ttc9b,Grin1,Serpini1,Satb2,Stard10,Sema3c,Tmem121b,Stx1a,Lrrn3,Ackr1,Vstm2l,Sdk1,Prkaa2,Cdc42ep3,Fgf12,Prkar1b,Eno2,Syngr3,Glra2,Dbndd1,Fxyd7,Tmem132a,Kcna6,Baalc,Prkcb,Cbln2,Fkbp1b,Stmn2,Thy1,Gprin1,Igsf21,Elavl3,Baiap2,Septin3,Sult4a1,Ptpn5,Cyria,Syt4,Arhgap33,Rap1gds1,Dpf1,Necab1,Chrna4,Kif3c,Efna2,Ramp3,Ablim1,Fads3,Pdia2,Plxna1,Apbb1,Csdc2,Atcay,Camk2n1,Kcnb1,Tubb4a,Pcdh11x,Ntrk2,Optn,F…
8416	HP_PSEUDOBULBAR_PARALYSIS	0.0634001	0.526903	0.551876	1.45825	360	18	Srpx2,B4galnt1,Tgm6,Aldh18a1,Nefh,Notch3,Pi4ka
7576	HP_AGENESIS_OF_CEREBELLAR_VERMIS	0.0634181	0.526903	0.643213	1.45976	353	10	Mef2c,Alx4,Itpr1
1684	GOBP_NEGATIVE_REGULATION_OF_DEFENSE_RESPONSE	0.063434	0.526903	0.323134	1.28026	398	158	Smpdl3b,Nr1d1,Tnfaip6,Socs3,Smad3,Pbk,Krt1,Serping1,Arg1,Cck,Tkfc,Grn,Ptprc,Pparg,Ghsr,Tnfaip3,H2-M3,Nr1d2,Cd200,Ndfip1,Adcyap1,Parp14,Nlrp3,Lpcat3,Nlrp6,Gper1,Nlrx1,Fcgr2b,Wfdc1,Fam3a,Ttll12,Mul1,Trafd1,Ceacam2,Sec14l1,Havcr2
1404	GOBP_TRIGLYCERIDE_CATABOLIC_PROCESS	0.0634995	0.526903	-0.514581	-1.45172	269	21	Lpl,Fabp7,Plin5,Gpld1,Pnpla3
5125	GOCC_PRERIBOSOME_SMALL_SUBUNIT_PRECURSOR	0.0635033	0.526903	0.606355	1.47556	359	13	Rrp1b,Ftsj3,Bysl,Nop14,Riok3,Utp20
10530	Gemma_GSE12457_Comparison_of_Environmental_and_Genetic_models_of_ADHD_treatment_Aroclor.1254_Aroclor.1260_Up	0.0635996	0.527031	0.24889	1.15172	487	851	Cd1d1,Trib1,Ier5,Alas2,Hspb8,Sost,Rab7b,Incenp,Tgm4,Jsrp1,Foxc2,Gmnn,Cited4,S100a8,Zbtb8a,Hck,Wfs1,Lgals9,Hes5,Chaf1b,Cox4i2,Stx1a,Sin3a,Ribc2,Disp1,Osgin1,Spsb1,Atp6v1h,Pex11g,Fbxo36,Bcl7c,Glra2,Arg1,Dbndd1,2310030G06Rik,Recql4,Dkk3,Evpl,Jdp2,Fscn1,Tmem38a,6430571L13Rik,Mpp2,Coa7,Pih1d1,Phlda1,Fkbp1b,Cdk5r2,Kcnip1,Ccne1,Sult2b1,Lrrc24,Lrrc51,Clec4a3,Tubb5,Hpcal1,Tspan5,Crhr1,Id3,Numb,Abcb1a,Ralb…
114	GOBP_SOMITOGENESIS	0.0636224	0.527031	0.422844	1.39166	371	50	Tcap,Foxc2,Dmrt2,Sfrp2,Sema3c,Cobl,Smad3,Tcf15,Ripply2,Sfrp1,Lef1,Nle1,Aldh1a2,Lfng,Palb2,Meox1,Psen1,Kat2a,Foxc1,Nkd1
5198	GOCC_VESICLE_LUMEN	0.0636681	0.527031	0.295123	1.23723	418	255	Lyz1,Lcn2,Plg,Serpini1,Dnase1l1,Idh1,Prtn3,Serpina3n,S100a8,Pygl,Spp2,Sccpdh,Arhgap9,Retn,Lgals3bp,Tgfb1,Serpine1,Qpct,Ctsz,Vwf,Apaf1,Glb1,Serping1,Arg1,Cnn2,Grn,Prss57,Tubb4b,Pglyrp1,Serpina3c,Stk11ip,Tubb5,Apoh,Gdi2,Psmd1,Fam3c,Ctsw,Fabp5,Prdx4,Gla,Ghdc,Cpped1,Psma5,Anxa2,Cda,Psmd7,Ptx3,Pdgfb,Pdxk,Pkm,Impdh2,Serpinb1a,Olfm4,Vps13a,F8,Vcp,Hexb,Ilf2,Lefty2,Xrcc6,Thbs1,Itih4,Tgfb3,Dync1h1,Vegfb
3362	GOBP_NEGATIVE_REGULATION_OF_CALCIUM_ION_TRANSPORT	0.063764	0.527102	-0.432881	-1.40467	267	38	Cav3,Drd2,Gem,Bcl2,Gstm7,Trdn,Nos1,Thada,Pkd2,Icam1,Fmr1
3242	GOBP_SPINDLE_MIDZONE_ASSEMBLY	0.0637764	0.527102	0.642357	1.45782	355	10	Incenp,Racgap1,Lzts2,Aurkc
6934	HP_BROAD_RIBS	0.0638347	0.52714	-0.542377	-1.47881	274	18	Col11a1,Col11a2,Serpinh1
9484	HP_ABNORMAL_CRANIAL_NERVE_PHYSIOLOGY	0.0638847	0.52714	0.294992	1.2363	420	253	Fancd2,Col6a1,Slc18a3,Klhl40,Stat4,Lmod3,Sost,Idh1,Prtn3,Srpx2,Fancf,Acta1,Il12a,Sh3tc2,Tgfb1,Pmp22,Usp27x,Gne,Il1rapl1,Col12a1,Pex11b,Dll4,Col13a1,Ank,Slx4,Brca1,Tlr4,Nlrp3,Ptchd1,Rad51,Frmpd4,Mypn,Pten,Hk1,Sqstm1,Plxnd1,Tspan7,Erap1,Acads,Smarce1,Pdgfb,Ext2,Syt2,Pex10,Trim32,Uba1,Tert,Lmna,Arx,Pomt1,Snx10,Fkrp,Vcp,Slc5a7,Polg,Pex19,Sdhb,Ube2t,Ccdc174,Pi4ka
8368	HP_APLASIA_HYPOPLASIA_INVOLVING_BONES_OF_THE_THORAX	0.0639305	0.52714	-0.309193	-1.27044	242	141	Col11a1,Fat4,Dlk1,Sox2,Col11a2,Prdm16,Ermard,Smo,Fgfr1,Sox9,Evc,Kmt2a,Nog,Arid1b,Srcap,C2cd3,Fuz,Trip11,Ttc21b,Twist1,Plcb3,Tbx6,Cspp1,Dchs1,Tbck,Nfix,Fgfr2,Slc35d1,Bmpr1a,Orc4
7388	HP_APLASIA_HYPOPLASIA_OF_TOE	0.0641529	0.527626	-0.315394	-1.28063	244	132	Chd7,Gpc4,Gpc3,Gli3,Sox4,Ghr,Aloxe3,Fgfr1,Gja1,Pigv,Sox9,Kmt2a,Nog,Arid1b,Kat6a,Ntng1,Dact1,Arhgap31,Tanc2,Sall1,Il2rg,Fgfr2,Dclre1c,B3glct,Notch1,Notch2,Ddx6,Dock6,Grip1,Gdf5,Alms1,Chst11,Nsd2,Fli1,Tbx3,Mycn,Bcorl1,Tbl1xr1,Actl6b,Cplx1,Lig4,Kmt2e,Fbxw11,Trpv4
4206	GOBP_REGULATION_OF_ACTION_POTENTIAL	0.0641916	0.527626	-0.420052	-1.3977	267	43	Cav3,Dsp,Kcnj2,Fgf13
5835	GOMF_SODIUM_ION_TRANSMEMBRANE_TRANSPORTER_ACTIVITY	0.0642508	0.527626	-0.327013	-1.29537	249	113	Slc9a4,Scnn1a,Slc24a5,Slc18a2,Grik4,Slc5a3,Slc24a3,Asic4,Cacna1h,Slc4a4,Grik2,Scn9a
9284	HP_FETAL_DISTRESS	0.064347	0.527626	-0.437705	-1.41252	269	37	Ndufa1,Abcb4,Atp8b1,Ndufa11,Nubpl,Ndufs7,Ndufa6,Ndufb3,Abcc6,Aldh7a1,Ndufs3,Ndufaf5,Ndufaf2,Ndufb9,Rpl11,Ndufs8
9450	HP_IMPAIRED_ANTIGEN_SPECIFIC_RESPONSE	0.0643868	0.527626	-0.506437	-1.44656	272	22	Zap70,Prkcd,Fas,Magt1
7003	HP_PARAKERATOSIS	0.0643896	0.527626	-0.595457	-1.50694	278	13	Dsp,Mvd
9961	ZHONG_PFC_C5_BCL11B_CALB2_POS_INP	0.0644251	0.527626	-0.524763	-1.46455	273	20	Thsd7a,St18,Calb2,Tspan18
7861	HP_SHORT_LONG_BONE	0.0644552	0.527626	-0.298338	-1.2487	238	163	Col11a1,Fat4,Dlk1,Chd7,Sema3e,Gli3,Trps1,Fgf10,Kcnj2,Col11a2,Ghr,Fgfr1,Met,Sox9,Evc,Ammecr1,Nog,Zbtb16,Jag1,Trip11,Ttc21b,Plcb3,Sall1,Fancl,Dchs1,Fgfr2,Slc35d1,B3glct
2556	GOBP_REGULATION_OF_ENDOCRINE_PROCESS	0.064478	0.527626	-0.462764	-1.42216	272	30	Agt,Tacr2,Agtr1a,Gja1,Gdf9,Ghrl,Inhbb,Pomc,Apln,Agtr2,Rab8b
8265	HP_ABNORMAL_TRACHEOBRONCHIAL_MORPHOLOGY	0.0644881	0.527626	-0.276623	-1.21005	222	237	Dsp,Scnn1a,Fat4,Chd7,Sema3e,Itga8,Prkcd,Slc26a4,Sftpc,Cxcr4,Ccno,Sox2,Frem2,Tap2,Pola1,Ttc12,Magt1,Fgfr1,Bach2,Blm,Dnai1,Sox9,Kif22,Gas8,Ctla4,Ret,Otx2,Spag1,Kmt2c,Egfr,Dnaaf4,Zeb2,Fancl,Dchs1,Foxi1,Il2rg,Fgfr2,Lrba
1837	GOBP_INTERLEUKIN_17_PRODUCTION	0.0645833	0.527981	0.504671	1.43982	371	25	Il12a,Tgfb1,Prkcq,Slc7a5,Tlr4,Ly9,Sphk1
1101	GOBP_POSITIVE_REGULATION_OF_MUSCLE_CELL_APOPTOTIC_PROCESS	0.0646514	0.527981	0.543133	1.45672	369	19	Il12a,Arrb1,Pparg,Pten,Bnip3,Mfn2,Pdcd4,Capn2
5460	GOCC_INTRINSIC_COMPONENT_OF_POSTSYNAPTIC_DENSITY_MEMBRANE	0.0647327	0.527981	-0.407256	-1.38332	269	47	Shisa6,Nectin3,Grin2a,Gria1,Dcc,Cacng4,Epha7,Neto1,Plppr4,Slitrk3,Ptprs,Lrrc4,Cnih2
4953	GOCC_U1_SNRNP	0.0648511	0.527981	-0.594731	-1.5051	280	13	Snrnp70,Luc7l2,Luc7l3,Prpf40a,Snrpd3,Luc7l,Snrpd1
833	GOBP_BEHAVIOR	0.0648556	0.527981	0.268223	1.18555	455	451	Egr2,Fos,Galr3,Mc4r,Mef2c,Ciart,Dpp4,Nr1d1,Tbr1,Arc,Ntsr1,Grin1,Th,Glra1,Egr1,Trh,Naglu,Hcrtr2,Htr2a,Srpx2,Aldh1a3,Cartpt,Atp8a1,Ace2,Vip,Retn,Ntf5,Cntfr,Tmod1,Sdk1,Lgmn,Fgf12,Neurod2,Bche,Prkar1b,Tac1,Cck,Slc8a2,Tacr3,Tcf15,Tspo,Plk2,Ghsr,Gal,Ank,Nr1d2,Gabrg2,Adcyap1,Neurog1,Dmbx1,Casp3,Dlg4,Pcdh17,Ptchd1,Cntnap4,Agrp,Chrna4,Ppp1r1b,Asic1,Pak5,Tpbg,Fadd,Pten,Itga3,Ctns,Mfsd2a,Abhd12,Nptx2,Casr,N…
8664	HP_SUPERNUMERARY_BONES_OF_THE_AXIAL_SKELETON	0.0648585	0.527981	-0.505871	-1.44494	274	22	Gpc4,Gpc3,Sox2,Zbtb16,Ank1,Tbx6
1088	GOBP_POSITIVE_REGULATION_OF_GENE_EXPRESSION	0.0649114	0.527981	0.248673	1.14898	497	829	Sulf1,Meltf,Mef2c,Bcl3,Scx,Foxd1,Chia1,Clnk,Bmp4,Anxa1,Sash3,Rab7b,Ramp2,Ccn2,Egr1,Cyp1b1,Fgf1,Wnt10a,Ovol2,Ccr7,Il17d,Acta2,Cited1,Acta1,4931414P19Rik,Lgals9,Vip,Il12a,Dazl,Tgfb1,Il12rb1,Slc11a1,Serpine1,Wnt16,Smad3,Prkcq,Rara,Tnf,Cd86,C3ar1,Slc7a5,Tyrobp,Cdh3,F12,Esr1,Tlr1,Fcer1g,Apoa2,Rhbdd1,Ptprc,Pparg,Dll4,Erbb3,Hpn,C1qtnf1,Stat5b,Spry2,H2-M3,F2r,Tlr9,Ddx21,Tnfrsf8,Cd200,Cd226,Adcyap1,Id3,Br…
3587	GOBP_POSITIVE_REGULATION_OF_MRNA_CATABOLIC_PROCESS	0.0649507	0.527981	-0.396791	-1.37001	269	51	Nanos2,Btg2,Zc3h12d,Zc3hav1,Zc3h12a,Mov10,Tardbp,Mettl16,Trim71,Tob1,Plekhn1
9846	Neuron_CorticoSpinal_Doyle_Cell_2008	0.0649807	0.527981	0.550295	1.45407	369	18	Cckbr,Mef2c,Lamc2,Slco1a4,Abcb1a,Pfkp,Slc39a10
3447	GOBP_MATERNAL_PROCESS_INVOLVED_IN_FEMALE_PREGNANCY	0.0651616	0.5283	0.421527	1.38733	380	50	Gjb2,Wnt4,Esr1,Junb,Arg1,Ghsr,Adcy7,Spp1,Npff,Agrp,Itga3,Nodal,Tppp3,Havcr2,Klf1,Ihh,Tcf23,Prdx3,Akt1,Pgr,Ppat,Apol8
397	GOBP_CARDIAC_VENTRICLE_DEVELOPMENT	0.0651623	0.5283	-0.338196	-1.30545	256	95	Dsp,Prox1,Col11a1,Npy2r,Chd7,Tgfb2,Sox4,Rbm15,Wnt11,Slit3,Nog,Jag1,Trip11,Cntrl,Sall1,Fgfr2,Kcnk2,Bmpr1a,Npy5r,Gja5,Wnt5a,Notch1
10247	JIANG_AGING_CEREBRAL_CORTEX_DN	0.0652137	0.5283	0.436305	1.39408	379	43	Arpp19,Nptx1,Cck,Tubb4b,Gabra1,Ap2m1,Atp1a1,Eef1g,Septin7,Pld3,Dync1h1,Ppp2ca,Pfn1,Ppm1a,Atp6ap1,Cs,Aco2,Ptgds
6565	HP_GLOSSOPTOSIS	0.0652994	0.5283	-0.490161	-1.44549	276	25	Col11a1,Ednra,Col11a2,Sox9,Edn1,Nfix
8262	HP_MULTIPLE_RENAL_CYSTS	0.06531	0.5283	-0.449531	-1.41505	275	33	Rreb1,Col4a1,Dact1,Dhx16,Sall1,Ccnd1,Bmper,Notch2,Pmm2,Vhl
2845	GOBP_PHOTORECEPTOR_CELL_DIFFERENTIATION	0.0655315	0.5283	0.427189	1.39352	380	48	Dio3,Th,Cdhr1,Naglu,Pcare,Sox8,Topors,Thy1,Fscn2,Mfsd2a,Stat3,Ntrk2,Dcx,Crb1,Gnat1,Ihh
1215	GOBP_NEGATIVE_REGULATION_OF_MUSCLE_HYPERTROPHY	0.0655351	0.5283	-0.48959	-1.4438	277	25	Cav3,Foxo1
6770	HP_NASOLACRIMAL_DUCT_OBSTRUCTION	0.0655777	0.5283	-0.497381	-1.44987	276	24	Fgf10,Frem1,Kat6a,Crebbp,Fgfr2,Igsf3
9690	HP_DEATH_IN_EARLY_ADULTHOOD	0.0655777	0.5283	-0.497586	-1.45047	276	24	Dsp
9026	HP_FUNCTIONAL_ABNORMALITY_OF_THE_MIDDLE_EAR	0.0655985	0.5283	-0.262473	-1.18529	216	315	Prdm5,Zbtb20,Nrl,Fat4,Rreb1,Chd7,Sema3e,Trps1,Fgf10,Hdac8,Ednra,Ccno,Frem2,Slitrk6,Col11a2,Sgms2,Prdm16,Ttc12,Ccbe1,Zfp469,Gja1,Txnl4a,Kmt2d,Dnai1,Rp2,Gas8,Reep6,Kmt2a,Ammecr1,Edn1,Nog,Ret,Fkbp14,Spag1,Srcap,Mak,Ntng1,Rlbp1,Setd2,Twist1,Scaper,Ahi1,Dnaaf4,Cplane1,Tanc2,Dchs1,Nfix,Crebbp,Fgfr2,Zfp408,Ttc8,Nf1,Dnah5
4684	GOBP_POSITIVE_REGULATION_OF_RECEPTOR_SIGNALING_PATHWAY_VIA_STAT	0.065659	0.5283	-0.461063	-1.41693	277	30	Agt,Prlr,Kit,Mgat5,Crlf3,Ghr
7243	HP_PATENT_FORAMEN_OVALE	0.0656615	0.5283	-0.377684	-1.35189	269	61	Col11a1,Pign,Ammecr1,Reln,Pkdcc,Crebbp,Nf1,Notch1,Dse,Cdk8,Taldo1,Ddx6,Cacna1c,Rac1,Tsfm,Ube2a,Stag2,Rere,Fbxw11,Med13l,Ncapg2,Setd1a,Rai1,Trip4,Nono,Yy1,Igf1r
5833	GOMF_PROTON_TRANSMEMBRANE_TRANSPORTER_ACTIVITY	0.0656692	0.5283	0.371922	1.33679	394	81	Otop2,Slc4a11,Slc36a2,Atp2c2,Otop3,Cox4i2,Slc11a1,Atp6v1h,Slc9a3,Slc36a1,Atp6v1b2,Slc45a2,Slc39a8,Atp2a3,Atp6v1c2,Tmco3,Atp6v1c1,Atp2a2
8586	HP_SPINAL_DEFORMITIES	0.0657987	0.52894	0.557847	1.45145	373	17	Slc18a3,Gne,Col13a1,Syt2,Pomt1,Fkrp,Slc5a7
5533	GOMF_G_PROTEIN_COUPLED_CHEMOATTRACTANT_RECEPTOR_ACTIVITY	0.0658745	0.529147	0.542158	1.45411	376	19	Ackr2,Ccr7,Cxcr3,Ackr3,Gpr35,Ccr5,Cmklr1,Ccr10
3883	GOBP_PODOSOME_ASSEMBLY	0.0659979	0.52938	0.591342	1.4694	374	14	Hck,Tnf,Fscn1,Lcp1,Msn
5439	GOCC_MEMBRANE_MICRODOMAIN	0.0660036	0.52938	0.28823	1.22473	437	293	Sulf1,Dpp4,Nphs2,Adra1b,Efhd2,Arc,Ntsr1,Kcna5,Htr2a,Prtn3,Itgb2,Hck,Ace2,Rtn4r,Cdh1,Tnf,Dlg1,Atp2b4,S100a10,Pecam1,Ppp2r1b,Cdh13,Tlr1,Baalc,Ptprc,Ghsr,Pgk1,Faim2,F2r,Thy1,Skap1,Cd226,Tubb5,Casp3,Abcg2,Myo1c,Kdr,Cavin4,Fadd,Tuba1b,Cavin1,Hk1,Coro1c,Pdzk1,Prkcz,Atp1a4,Lcp2,Kcne3,Cd79a,Oprd1,Anxa2,Kif18a,Pllp,S1pr1,Cdh15,Gask1a,Slc2a1,Hmox1,Dapk3,Stom,Akap6,Clip3,Orai1,Atp1a1,Tuba1a,Tlr2,Lat2,Cd8a,C…
40	GOBP_ALTERNATIVE_MRNA_SPLICING_VIA_SPLICEOSOME	0.0662768	0.530853	-0.38091	-1.35751	271	60	Rbm15,Khdrbs2,Sfpq,Hnrnpm,Rest,Hnrnpu,Ddx17,Nova1,Rbmx,Fmr1,Zc3h10,Fxr1,Sap18,Sfswap,Srsf9,Mbnl2,Celf2
4223	GOBP_POSTSYNAPSE_ORGANIZATION	0.0662983	0.530853	-0.308433	-1.26731	251	141	Shisa6,Dock10,Nrp2,Tanc1,Chrna7,Shank1,Ntng2,Cbln1,Zfp804a,Ghrl,Reln,Epha7,Dbn1,Lrp8,Tanc2,Pak3,Lrrk2,Slc7a11,Fzd9,Cttn,Ptprs,Ptn,Lrrc4,Wnt5a,Caprin2,Syngap1,Ppfia2,Camk2b,Ophn1,Abhd17c,Fyn,Grin2b,Tmem108,Nefl,Epha4,Fnta,Nrxn1,Rapsn,Caprin1,Zdhhc12,Actr2,Ephb3,Ephb1
6276	GOMF_PLATELET_DERIVED_GROWTH_FACTOR_BINDING	0.0663566	0.530853	0.625566	1.4569	370	11	Col6a1,Col1a2,Col3a1,Col5a1,Col2a1,Pdgfb
8540	HP_ABNORMAL_MORPHOLOGY_OF_THE_CONJUNCTIVAL_VASCULATURE	0.0664348	0.530853	0.528123	1.44808	381	21	Ano10,Gla,Pcna,Acvrl1,Eng,Rnf168,Ercc2,Ercc3
8148	HP_SAGITTAL_CRANIOSYNOSTOSIS	0.0665259	0.530853	0.59076	1.46796	377	14	Recql4,Ift43,Zic1,Wdr19,Glis3,Cdc45,Kras,Dpf2,Tbc1d24
8074	HP_ABNORMAL_3RD_FINGER_MORPHOLOGY	0.066529	0.530853	-0.556766	-1.48028	289	16	Dlk1,Gli3,Fgf10,Twist1,Pkdcc,Fgfr2,Ptrh2,Gdf5
5518	GOMF_RNA_POLYMERASE_II_TRANSCRIPTION_FACTOR_BINDING	0.0665386	0.530853	-0.425684	-1.39514	276	40	Klf4,Fbp1,Hdac1,Ar,Dact1,Tbx6,Crebbp,Spen,Pitx1,Pias1,Tbx3,Gsk3b,Rere
9001	HP_ABNORMALITY_OF_MOUTH_SHAPE	0.0665917	0.530877	-0.286467	-1.22543	236	199	Zbtb20,Fat4,Dlk1,Gpc4,Pigw,Magel2,Hdac8,Ap1s2,Gck,Pign,Ebf3,Nexmif,Tfap2b,Pigv,Ntng2,Zswim6,Phf21a,Kmt2a,Rev3l,Kat6a,Srcap,Dhx37,Ahi1,Gfm2,Kif15,Zeb2,Pak3,Strada,Kcnma1,Dchs1,Nfix,Plod3,Med12,Wnt5a,Mtor,Dgcr8,Lama2,Notch2,Hs6st2,Vps13b,Dis3l2,Rac1,Nxn,Lifr,Ube2a,Kcnk9,Pars2,Nsd2
4751	GOBP_REGULATION_OF_PROTEIN_LOCALIZATION_TO_CELL_SURFACE	0.0666509	0.530948	-0.442853	-1.41393	280	35	Cav3,Actn2
271	GOBP_CYTOKINE_PRODUCTION_INVOLVED_IN_INFLAMMATORY_RESPONSE	0.0667238	0.53113	0.438205	1.38701	388	41	Per1,Il17d,Tnf,Adcy7,Tlr4,Chid1,Stat3,Pld4,Ticam1,Pld3,Il17b,Macir,Pdcd4,F2,Pycard,Apod,Pla2g3
10183	RHEIN_ALL_GLUCOCORTICOID_THERAPY_DN	0.0668251	0.531536	0.282715	1.21188	449	321	Fos,Dtl,Mef2c,Bhlhe40,Cytl1,Egr1,Dusp6,Racgap1,Gmnn,Stmn1,Tmem97,Fosb,Igfbp7,Sccpdh,Nudt1,Ube2l6,Serpine1,Pigp,Rfc4,Prdx1,Mcm2,Ccnb2,Nusap1,Pgk1,Gins2,Tubb5,Pxdn,Rad51ap1,Mdh1,Rad51,Blnk,Rcan1,Gdi2,Ing2,Pcca,Tmem14a,Zwint,Tuba1b,Mpp1,Fabp5,Pfkm,Prdx4,Cenpu,Trmt5,Aldh5a1,Pcna,Bcap31,Cenpn,Cox11,Ptgdr,Impdh2,Dhfr,Ivns1abp,Mad2l1,Tuba1a,Lat2,Melk,Cyb5a,Dyrk2,Cd9,Cops6,Gpx7,Nelfe,BC028528,Sord,Top2a,…
756	GOBP_PHOSPHOLIPASE_C_ACTIVATING_G_PROTEIN_COUPLED_RECEPTOR_SIGNALING_PATHWAY	0.066888	0.531551	0.37033	1.33305	402	82	Nmbr,Cckbr,Adra1b,Gpr139,Hcrtr2,Htr2a,F2rl3,Ptger3,Vip,C3ar1,Fpr1,Esr1,F2r,Gpr20,Nmur1,Gna14,Gna15,Gpr35,Chga,P2ry6,Casr,Lpar1,Oprd1,S1pr1,Gnb1,C5ar1,Drd1,Cmklr1,Chrm1,Bicd1,Gna11
393	GOBP_CARDIAC_RIGHT_VENTRICLE_MORPHOGENESIS	0.0669282	0.531551	-0.591894	-1.49792	289	13	Chd7,Tgfb2,Sox4,Jag1,Bmpr1a,Notch1
3873	GOBP_ANATOMICAL_STRUCTURE_MATURATION	0.0669778	0.531551	-0.294388	-1.2414	243	175	Nkx6-1,Fat4,Myoc,Ryr1,Tgfb2,Tcp11,Nr4a2,Fam210b,Rnd1,Thbs3,Lgi4,Pabpc1l,Cebpa,Ascl1,Cdkn1a,Plxnb1,Aurka,Rb1,Gata2,Rfx3,Bcl2,Ret,Cln5,Slc26a8,C1ql1,Sox18,Rflnb,Tbx6,Adgrb3,Lrrk2,Ednrb,Dchs1,Mmp2,Tut4,Wnt5a,Cabyr,Mtor
3677	GOBP_CHROMOSOME_ORGANIZATION_INVOLVED_IN_MEIOTIC_CELL_CYCLE	0.0670439	0.531677	0.424331	1.39	390	49	Kash5,Fancd2,4930447C04Rik,Incenp,Ankrd31,Syce1l,Majin,Ccne1,Rad51,Ccne2,Rad50
3617	GOBP_RENAL_TUBULE_DEVELOPMENT	0.0670942	0.531678	-0.357386	-1.32589	271	76	Agt,Fat4,Gpc3,Gli3,Irx3,Irx1,Mtss1,Wnt11,Smo,Calb1,Tfap2b,Fmn1,Sox9,Kif26b,Col4a1,Bcl2,Nog,Jag1,Ahi1,Agtr2,Sall1,Dchs1,Aqp11,Pkd2,Notch1,Npnt,Myc,Notch2
1249	GOBP_C4_DICARBOXYLATE_TRANSPORT	0.0673043	0.532944	0.527012	1.44503	386	21	Ntsr1,Slc1a5,Slc13a5,Slc1a4,Slc25a22,Slc25a12,Lrrc8d,Slc25a13,Slc13a3,Slc25a11
8593	HP_CONGENITAL_SENSORINEURAL_HEARING_IMPAIRMENT	0.0675208	0.534258	0.46676	1.4108	389	33	Prok2,Tac2,Dusp6,Rdh5,Wfs1,Esrp1,Spry4,Tacr3
1852	GOBP_NEGATIVE_REGULATION_OF_INTERLEUKIN_6_PRODUCTION	0.0675769	0.534302	0.457772	1.40143	390	35	Tnf,Arrb1,Ghsr,Tnfaip3,Tlr9,Cd200,Tlr4,Nlrx1,Havcr2,Cx3cl1
9207	HP_ABSENT_THUMBNAIL	0.0679338	0.536696	0.5894	1.46458	385	14	Pigp,Neurod2,Atp6v1b2,Slc25a22,Arx,Trim8,Scn1b,Pigq
995	GOBP_ENTRAINMENT_OF_CIRCADIAN_CLOCK	0.0680118	0.536696	0.489652	1.41626	390	27	Bhlhe40,Atoh7,Per1,Fbxl21,Usp2,Per2,Pde6b,Gna11,Cry2
5650	GOMF_DEATH_RECEPTOR_ACTIVITY	0.0680319	0.536696	-0.606012	-1.50586	298	12	Tnfrsf18,Fas,Ngfr,Tnfrsf25,Tnfrsf10b,Tnfrsf4
7198	HP_BARREL_SHAPED_CHEST	0.0681461	0.537176	0.540043	1.44844	389	19	Myh3,Tnfrsf11b,P3h1,Col2a1,Hras,Dym
1084	GOBP_REGULATION_OF_ENDOTHELIAL_CELL_MIGRATION	0.0682183	0.537176	-0.30527	-1.26218	254	151	Prox1,Agt,Adamts9,Dcn,Klf4,Hspb1,Nrp2,Stard13,Angpt1,Ccbe1,Fgfr1,Prkd1,Met,Hdac9,Sema5a,Gpld1,Gata2,Edn1,Zc3h12a,Hdac7,Sash1,Sparc,Prkca,Nrp1,P2rx4,Agtr2,Nr2e1,Nf1,Abl1,Ptn,Wnt5a,Plpp3,Bmper,Notch1,Pdpk1,Sp1,Itgb1bp1
3583	GOBP_POSITIVE_REGULATION_OF_DENDRITIC_SPINE_MORPHOGENESIS	0.0682451	0.537176	-0.538651	-1.46865	293	18	Reln,Dbn1,Lrp8,Pak3,Caprin2,Camk2b,Caprin1,Actr2,Dnm1l,Tiam1,Kalrn
7088	HP_CEREBELLAR_ATROPHY	0.0683761	0.537807	0.285289	1.21628	455	304	Myh3,Pdyn,Samd9l,1600014C10Rik,Trpc3,Cacna1g,Pigp,Fgf12,Neurod2,Pik3r5,Arg1,Grn,Frrs1l,Coa7,Itpr1,Tgm6,Fbxl4,Prune1,Afg3l2,Zic1,Dars2,Ano10,Rttn,Nkx6-2,Wwox,Armc9,Abhd12,Hk1,Tbp,Slc39a8,Sqstm1,Wdr45,Tbce,Tubb4a,Aldh5a1,Exosc3,Pcna,Bcap31,Slc25a22,Srd5a3,Znhit3,Pex10,Ndufs4,Gjb1,Wdr73,Exosc9,Mfsd8,Arx,Spg7,Slc5a6,Sema6b,Mrm2,Pomt1,Herc1,Cyb5a,Fkrp,Ercc2,Polg,Trim8,Cog7,Irf2bpl,Tmx2,Yif1b,Ercc3,Cog…
5405	GOCC_GEMINI_OF_COILED_BODIES	0.068503	0.537974	0.623921	1.45307	382	11	Gemin6,Gemin4,Habp4,Gemin8,Gemin5,Npat
9616	HP_ABNORMALITY_OF_THE_AXILLARY_HAIR	0.0685484	0.537974	-0.4419	-1.41089	288	35	Zbtb20,Fat4,Sema3e,Ccbe1,Itgb4,Sox9,Ar,Dhx37
4291	GOBP_CELL_SUBSTRATE_JUNCTION_ORGANIZATION	0.0686597	0.537974	-0.334555	-1.29617	270	97	Arhgap6,Myoc,Epha3,Actn2,Peak1,Col16a1,Rhod,Fmn1,Itgb4,Bcl2,Efna5,Epb41l5,Vcl,Nrp1,Lamtor2,Plec,Rab8b,Lama3,Sdc4,Abl1,Limch1,Cttn,Pdpk1,Itgb1bp1,Whamm,Trip6,Rac1,Lamc1,Fam107a
3003	GOBP_REGULATION_OF_DEVELOPMENTAL_GROWTH	0.068662	0.537974	-0.268897	-1.19213	233	265	Cav3,Prox1,Nkx6-1,Pim1,Chd7,Sema3e,Eppk1,Mael,Fgf13,Cpne6,Vgll4,Cxcr4,Drd2,Fstl4,Ghr,Smo,Gja1,Cdkn1a,Dcc,Ttl,Sema5a,Cdkn1b,Cxcl12,Ghrl,Bcl2,Dnm2,Disc1,Edn1,Nog,Rnd2,Socs2,Ar,Epha7,Dbn1,Nrp1,Rps6kb1,Syt3,Dusp10,Fgfr2,Mkks,Itsn2,Kcnk2,Sema6a,Bmpr1a,Abl1,Cttn,Ptprs,Plxna4,Wnt5a,Npy1r,Notch1,Mtor
2901	GOBP_POSITIVE_REGULATION_OF_HORMONE_SECRETION	0.0686827	0.537974	-0.330482	-1.28876	267	102	Doc2b,Nkx6-1,Sox4,Drd2,Nmb,Tcf7l2,Gck,Irs2,Gja1,Cd38,Gpld1,Ghrl,Edn1,Inhbb,Grp,Tardbp,Apln,Egfr,C2cd2l,Rab8b,Itsn1,Stx4a,Edn3,Prkce,Mcu,Gpr68,Rac1
10265	BEIER_GLIOMA_STEM_CELL_UP	0.0687041	0.537974	-0.440877	-1.39926	289	34	Chrna1,Sv2c,Cpxm1,Abca1,Zfp516,Tle1,Ralgapa2,Rdh10,Rlbp1
6191	GOMF_HORMONE_BINDING	0.0687732	0.537974	0.379447	1.33576	406	73	Galr3,Mc4r,Cckbr,Ramp2,Hcrtr2,Vipr1,Aldh1a3,Amhr2,Pth2r,Cdh13,Tspo,Ghsr,Sult2b1,Crhr1,Mc5r,Gper1,Slc40a1,Glp1r,Gucy2c,Ide,Calr,Pkm
9766	HP_GLOMERULOPATHY	0.0688042	0.537974	0.471154	1.40579	396	31	Stat4,Foxc2,Prtn3,Il12a,Tlr4,Lmnb2,Gla,Erap1,Lmx1b,Lmna,Was
1880	GOBP_GLOMERULUS_DEVELOPMENT	0.068895	0.538119	0.413177	1.37282	403	53	Sulf1,Mef2c,Nphs2,Bmp4,Egr1,Foxc2,Acta2,Pecam1
6093	GOMF_RECEPTOR_REGULATOR_ACTIVITY	0.0689244	0.538119	0.284416	1.21534	461	309	Dkkl1,Ccl12,Bmp3,Dpp4,Bmp4,Sema3a,Pdyn,Ccn2,Tnfsf13b,Fgf1,Trh,Spx,Wnt10a,Pspn,Tnfrsf11b,Bmp8a,Adm,Il17d,Cartpt,Sfrp2,Sema3c,Wnt4,Wnt9a,Vip,Il12a,Retn,Ntf5,Lypd6b,Tgfb1,Wnt16,Il18bp,Ly6e,Tnf,Fgf12,Osgin1,Sema3g,Pdgfc,Cck,Dkk3,Tafa4,Grn,Gal,Copa,Ccl17,Adcyap1,Pxdn,Fgf22,Nppc,Esr2,Spp1,Wnt10b,Wfikkn2,Inhbe,Npff,Sema4a,Agrp,Cxcl16,Nenf,Sema7a,Fam3c
326	GOBP_NEGATIVE_REGULATION_OF_PEPTIDE_SECRETION	0.0691002	0.538672	0.395179	1.34829	406	61	Anxa1,Bmp8a,Cartpt,Il12a,Ghsr,Ucp2,Fkbp1b,F2r,Cd200,Npff,Rsad2,Chga,Midn,Pim3,Kcnb1,Sytl4,Rab11fip5,Sfrp1,Dph3,Il1b
3390	GOBP_STRIATED_MUSCLE_CELL_DEVELOPMENT	0.0691463	0.538672	-0.34609	-1.30625	276	84	Cav3,Prox1,Ryr1,Akap13,Actn2,Ttn,Ppp3ca,Smo,Niban2,Myorg,Hdac9,Pdgfra,Bcl2,Edn1
1122	GOBP_POSITIVE_REGULATION_OF_MACROPHAGE_CHEMOTAXIS	0.069148	0.538672	0.600746	1.46191	391	13	C3ar1,C5ar1,Csf1r,Cmklr1,Ptk2,Csf1,Thbs1
8628	HP_MUSCLE_HYPERTROPHY_OF_THE_LOWER_EXTREMITIES	0.0692951	0.53924	-0.4081	-1.37467	289	45	Cav3,Popdc3,Ryr1,Ttn,Fktn,Dnm2,Ar,Rasa1,Dhx16,Plec
1456	GOBP_STRIATUM_DEVELOPMENT	0.0693229	0.53924	-0.565676	-1.48003	300	15	Rarb,Drd2,Zswim6,Bcl11b,Lrrk2,Mkks,Slc7a11
10241	LEE_AGING_CEREBELLUM_UP	0.0694374	0.539636	0.382142	1.33254	410	69	Fos,Nr4a1,Myh8,C1qc,Lgals3bp,Slc11a1,Ctsz,C1qa,Ctss,Pglyrp1,Cd68,Spp1,Thbs2,Rhog,Mpeg1,Trim12c,Eif2b5,C1qb,Sez6,Hmox1
2924	GOBP_REGULATION_OF_MRNA_SPLICING_VIA_SPLICEOSOME	0.0694758	0.539636	-0.351405	-1.31431	276	81	Rbm15,Rbm3,Khdrbs2,Snrnp70,Rest,Tia1,Hnrnpu,Mettl16,Ddx17,Tra2a,Nova1,Rbmx,Fmr1,Srsf10,Hnrnpa2b1,Zc3h10,Fxr1,Sap18,Sfswap,Srsf9,Mbnl2,Celf2,Rbm39,Srpk2
3149	GOBP_COGNITION	0.0696715	0.540759	0.295906	1.23304	455	242	Egr2,Fos,Galr3,Mef2c,Tbr1,Arc,Ntsr1,Grin1,Th,Htr2a,Atp8a1,Rtl4,Vip,Ntf5,Tnf,Lgmn,Neurod2,Bche,Prkar1b,Tac1,Cck,Slc8a2,Plk2,Ghsr,Neurog1,Casp3,Dlg4,Ptchd1,Slc1a4,Chrna4,Ppp1r1b,Asic1,Pak5,Tpbg,Pten,Itga3,Ctns,Mfsd2a,Nptx2,Prkcz,Ric8a,Aaas,Stra6,Ntrk2
9685	HP_PULMONARY_EDEMA	0.0697343	0.54085	0.611255	1.45617	390	12	Mybpc3,Tnnt2,Kif20a,Mypn,Flnc,Cfh
3917	GOBP_EPITHELIAL_CELL_FATE_COMMITMENT	0.0701592	0.543332	-0.589044	-1.49071	303	13	Prox1,Jag2,Nrp1,Notch1,Neurod1,Nr2f2,Nkx2-2
6298	GOMF_MITOGEN_ACTIVATED_PROTEIN_KINASE_BINDING	0.0702637	0.543332	0.466504	1.4013	404	32	Dusp1,Dusp4,Dusp6,Dusp5,Dusp9,Mapkapk3,Ptafr,Mapkapk5
1284	GOBP_CELL_GROWTH	0.0702685	0.543332	-0.250484	-1.1601	211	407	Cav3,Agt,Hspa1a,Nkx6-1,Nrp2,Rerg,Sema3e,Tgfb2,Akap13,Avp,Chpt1,Fbp1,S100a9,Fgf13,Cpne6,Vgll4,Cxcr4,Itga4,Crlf3,Fstl4,Wnt11,Slit3,Plce1,Erbb2,Alcam,Agtr1a,Gja1,Cd38,Cdkn1a,Dcc,Kmt2d,Sox9,Ttl,Gdf9,Aurka,Sema5a,Rb1,Cdkn1b,Tmc8,N6amt1,Cxcl12,Bcl2,Dnm2,Disc1,Edn1,Rasgrp2,Rnd2,Socs2,Epha7,Epb41l5,Dbn1,Vcl,Adra1a,Nrp1,Eif2ak4,Egfr,Epb41l3,Postn,Sh3bp4,Agtr2,Flrt3,Lamtor2,Ino80,Syt3
6495	HP_BIFID_SCROTUM	0.0703033	0.543332	-0.480224	-1.43132	298	26	Fat4,Chd7,Sema3e,Sox9,Ar,Dact1,Zeb2,Sall1,Fgfr2
5977	GOMF_INTRAMOLECULAR_OXIDOREDUCTASE_ACTIVITY	0.0703112	0.543332	0.427712	1.37814	408	45	Dct,Ehhadh,Cyp2s1,Tbxas1,Pdia4,Pdia2
8872	HP_EEG_WITH_GENERALIZED_SLOW_ACTIVITY	0.0704477	0.543684	0.609907	1.45296	394	12	Grn,Sqstm1,Vcp,Mapt,Psen1,Trem2,C9orf72
6648	HP_NARROW_FOREHEAD	0.0705047	0.543684	-0.326522	-1.28284	277	106	Fat4,Dlk1,Ryr1,Magel2,Lgi4,Pign,Serpinh1,Nexmif,Mn1,Reln,Kat6a,Dchs1,Tbck,Nf1,Frmd4a,Pycr2
8300	HP_PALMAR_HYPERHIDROSIS	0.070584	0.543684	0.636706	1.445	393	10	Rspo1,Wnt10a,Lamc2,Ctsb
674	GOBP_STRIATED_MUSCLE_CONTRACTION	0.0706434	0.543684	0.327974	1.27498	436	138	Myl4,Dsc2,Tnnc1,Myh3,Tcap,Mybpc3,Adra1b,Lmod3,Tnni1,Myh8,Kcna5,Ccn2,Jsrp1,Tnnt2,Ace2,Cacna1g,Dlg1,Fgf12,Stac2,Tmem38a,Fkbp1b,Myl1
117	GOBP_NEURON_MIGRATION	0.070715	0.543684	-0.31559	-1.26949	268	126	Nkx6-1,Nrp2,Ndnf,Nr4a2,Adgrl3,Fgf13,Cxcr4,Drd2,Ascl1,Nexmif,Fgfr1,Dcc,Tubb2b,Igsf10,Ntng2,Gata2,Cxcl12,Reln,Disc1,Ntng1,Ddit4,Twist1,Nrp1,Mdga1,Dnaaf4
7961	HP_MUSCLE_SPASM	0.0707336	0.543684	-0.311238	-1.26502	268	134	Cav3,Hpdl,Hspb1,Ryr1,Taf15,Pgam2,Pon3,Svil,Fktn,Col4a1,Vps13c,Ar,Ky,Trpm7,Ppargc1a,Tardbp,Pigg,Gfm2,Morc2a,Pygm,Lrrk2,Atxn3
3725	GOBP_PROTEIN_KINASE_C_SIGNALING	0.0707736	0.543684	-0.479596	-1.42944	300	26	Avp,Mas1,Dgkg,Wnt11,Fibin,Dgkq,Adra1a
533	GOBP_DE_NOVO_PROTEIN_FOLDING	0.0707817	0.543684	-0.434003	-1.40057	296	37	Hspa1a,Dnajb1,Cd74,Sdf2l1
2344	GOBP_HORMONE_METABOLIC_PROCESS	0.0709563	0.543684	0.326104	1.27195	439	141	Rpe65,Dio3,Pcsk4,Egr1,Cyp1b1,Crabp1,Rdh5,Adm,Aldh1a3,Ace2,Wnt4,Bco2,Klk6,Cyp2s1,Ctsz,Esr1,Dkk3,Tspo,Slc5a5,Gal,Hpn,Stat5b,Rdh9,Akr1c18,Spp1,Pnpla2,Plb1,Adh1,Ctsk,Hsd17b7,Zmpste24,Ide,Srd5a3,Pcsk1n,Bmp6,Slc16a2,Atp1a1,Cyp46a1,Srd5a1,Aopep,Aldh1a2,Hsd17b2
7220	HP_HOARSE_VOICE	0.0709756	0.543684	-0.373038	-1.33808	290	62	Gpr101,Dlk1,Gpc4,Gpc3,Pign
8107	HP_ABNORMALITY_OF_VITAMIN_B12_METABOLISM	0.0710087	0.543684	-0.479408	-1.42888	301	26	Prkcd,Mtrr,Fas,Ccn6,Abcd4,Grm7,Ccnd1,Mmaa,Mmut,Acsf3,Mcee
1216	GOBP_POSITIVE_REGULATION_OF_MUSCLE_HYPERTROPHY	0.0710227	0.543684	-0.492637	-1.43604	299	24	Agt,Ppp3ca,Pde9a,Edn1,Prkca,Adra1a,Cdk9,Mtor,Mymk
8358	HP_APLASTIC_CLAVICLE	0.0710247	0.543684	0.575746	1.45503	401	15	Cdt1,Gmnn
3487	GOBP_TRABECULA_FORMATION	0.0712606	0.545095	-0.507739	-1.43242	302	21	Cav3,Adamts1,Thbs3
2732	GOBP_NEGATIVE_REGULATION_OF_CELL_SIZE	0.0714932	0.546412	-0.633089	-1.50011	315	10	Cav3
735	GOBP_LEUKOCYTE_CELL_CELL_ADHESION	0.0715361	0.546412	0.287745	1.21832	474	282	Cd1d1,Ccl12,Dpp4,Nfkbid,Lag3,Bmp4,Anxa1,Sash3,Tnfsf13b,Ccr7,S100a8,Itgb2,Lgals9,Il12a,Il12rb1,Prkcq,Rara,Tnfrsf13c,Tnf,Cd86,Dlg1,Pecam1,Arg1,Coro1a,Ptprc,Cd44,Itgb7,Stat5b,H2-M3,Thy1,Pla2g2d,Skap1,Ndfip1,Glmn,Casp3,Vtcn1,Nlrp3,Map3k8,Il4ra,Ptafr,Fadd,Pik3r6,Sema4d,Slc39a8,Nr4a3,Selenok,Prkcz,Fcgr2b,Socs1,Ceacam2,Msn,Scrib,Il1b,Lgals7,Pla2g2f,Lef1,Gpam,Havcr2,Bmp7,Laptm5
7264	HP_SUDDEN_DEATH	0.071781	0.547277	-0.355078	-1.31733	290	76	Cav3,Dsp,Kcnj2,Ttn,Kcnj5,Crlf1,Dpp6
3092	GOBP_POSITIVE_REGULATION_OF_PHAGOCYTOSIS	0.0717826	0.547277	0.406993	1.35692	419	54	Ccl12,Slc11a1,Il2rb,Tnf,Fcer1g,Apoa2,Ptprc,Pparg,Tub,Fcgr2b,Pla2g5,Il1b,Rapgef1,Ptx3,Calr,Cd300lf,Il15,Rab31,Pycard,Myo18a
5029	GOCC_EXTERNAL_SIDE_OF_PLASMA_MEMBRANE	0.0718249	0.547277	0.300066	1.23968	465	224	Cd1d1,Cd163,Ackr2,Plg,Lag3,Anxa1,Glra1,Cd22,Ccr7,Osmr,Itgb2,Cxcr3,Cntfr,Rtn4r,Il12rb1,Ackr3,Il2rb,Tnfrsf13c,Tnf,Cd86,Slc7a5,Cdh13,Fcer1g,Ptprc,Sdc1,H2-M3,Thy1,Igsf21,Cd226,Tlr4,Abcb1a,Abcg2,Vtcn1,Csf3r,Chrna4,Cd248,Sema7a,Mcam,Itga3,Clec14a,Ccr5,Fcgr2b,Cd79a,Cubn,S1pr1,Tmc1,Ide,Tnfrsf9,Il6ra,Calr
3019	GOBP_REGULATION_OF_COLLATERAL_SPROUTING	0.0718563	0.547277	-0.563436	-1.47417	311	15	Fgf13,Fstl4,Dcc,Rnd2,Epha7,Ptprs
514	GOBP_MRNA_SPLICE_SITE_SELECTION	0.071917	0.547345	-0.497878	-1.4379	304	23	Luc7l2,Luc7l3,Rbmx,Srsf10,Khdc4,Luc7l,Sfswap,Srsf9,Celf2,Prpf39,Celf4,Celf3,Psip1,Puf60
6885	HP_ABNORMALITY_OF_THE_THYMUS	0.071977	0.547408	-0.410562	-1.37331	299	44	Rreb1,Chd7,Sema3e,Rorc,Cdkn1a,Cdkn1b
8802	HP_MUSCLE_FLACCIDITY	0.0722311	0.548946	0.608732	1.45016	404	12	Col1a2,Gabra3,Cacna1s,Kcne3,Col1a1,Ube3b,Inpp5k
3744	GOBP_NEGATIVE_REGULATION_OF_LEUKOCYTE_PROLIFERATION	0.0723297	0.549301	0.388457	1.33877	429	64	Bmp4,Lgals9,Cd86,Dlg1,Tyrobp,Arg1,Gal,Tnfaip3,Tnfrsf13b,H2-M3,Pla2g2d,Ndfip1,Glmn,Casp3,Sox11,Vtcn1,Fcgr2b,Scrib,Lgals7,Pla2g2f,Havcr2
4744	GOBP_PROTEIN_LOCALIZATION_TO_CELL_PERIPHERY	0.0724896	0.54967	-0.263388	-1.18138	243	293	Cav3,Shisa6,Stac,Lgals3,Pram1,Gpc4,Pigw,Nkd2,Nectin3,Epha3,Actn2,Arhgef16,Fgf13,Grin2a,Ehd1,Zdhhc23,Rab40b,Krt18,Rapgef6,Dpp6,Tspan33,Grin2c,Prkch,Dennd4c,Lin7c,Cacng4,Scn3b,Ar,Epb41,Numa1,Ank1,Plk1,Egfr,Pkdcc,Epb41l3
5139	GOCC_DENSE_CORE_GRANULE	0.0725164	0.54967	0.503018	1.42409	418	24	Spx,Syt4,Chga,Oprd1,Stxbp5,Myrip,Syt2,Vps13a
5640	GOMF_SERINE_TYPE_ENDOPEPTIDASE_INHIBITOR_ACTIVITY	0.0725575	0.54967	-0.416258	-1.37781	302	42	Spink8,Agt,Spint1,Serpinb8,Cd109,Serpinh1,Crim1,Serpinf2,Col7a1,Spint2,Wfdc2
6809	HP_GAZE_EVOKED_NYSTAGMUS	0.0725862	0.54967	0.450643	1.38862	420	36	Sox3,Cacna1g,Pik3r5,Cacnb4,Itpr1,Afg3l2,Wwox,Tbp
9923	FAN_EMBRYONIC_CTX_BRAIN_EFFECTOR_T_CELL	0.0726638	0.549839	0.364942	1.32294	436	86	Stat4,Cd7,Tbc1d10c,Ly6e,Il2rb,Sytl1,Gimap4,Coro1a,Ptprc,Tsen54,Cd44,Skap1,Lcp1,S100a4,S1pr5,Clic1,Clic3,Lsp1,Myl12b,Rassf5,Ctsw,Plek
2975	GOBP_PARASYMPATHETIC_NERVOUS_SYSTEM_DEVELOPMENT	0.0727662	0.549839	0.608031	1.44849	407	12	Egr2,Sema3a
8591	HP_APLASIA_HYPOPLASIA_OF_THE_SACRUM	0.0727662	0.549839	0.607857	1.44808	407	12	Ccl12,Zic3
3600	GOBP_SOMITE_DEVELOPMENT	0.0728164	0.549839	0.379423	1.32306	430	69	Scx,Tcap,Foxc2,Dmrt2,Sfrp2,Sema3c,Wnt4,Cobl,Smad3,Tcf15,Ripply2,Sox11,Wdr19,Sfrp1,Lef1,Nle1,Ihh,Six4,Aldh1a2,Lfng,Palb2,Meox1,Psen1,Kat2a,Foxc1,Nkd1
3993	GOBP_CARDIAC_MUSCLE_CELL_ACTION_POTENTIAL_INVOLVED_IN_CONTRACTION	0.0728793	0.549922	-0.40621	-1.36831	304	45	Cav3,Dsp,Kcnj2,Kcnj5,Gja1
6816	HP_SPARSE_EYELASHES	0.0729945	0.550079	-0.384104	-1.34332	302	54	Dsp,Col11a1,Trps1,Ednra,Gja1,Blm,Mplkip
3580	GOBP_POSITIVE_REGULATION_OF_DENDRITIC_SPINE_DEVELOPMENT	0.0730431	0.550079	-0.427333	-1.38667	306	38	D16Ertd472e,Shank1,Dlg5,Reln,Dbn1,Lrp8,Pak3,Fmr1,Itsn1,Mtor,Caprin2,Camk2b,Caprin1,Actr2,Shank3,Zmynd8,Apoe,Dnm1l,Tiam1,Nlgn1,Kalrn
7740	HP_SYSTEMIC_LUPUS_ERYTHEMATOSUS	0.0730562	0.550079	0.492379	1.4145	419	26	Stat4,C1qc,Fcgr3,Serping1,C1qa,Dnase1,Spp1,Fcgr2b,Rasgrp1,C1qb,Smpd1,Sema6b
4955	GOCC_U12_TYPE_SPLICEOSOMAL_COMPLEX	0.0731534	0.55042	-0.490242	-1.42906	308	24	Ybx1,Rbm41,Sf3b5,Snrnp48,Snrpd3,Rnpc3,Snrpd1,Phf5a,Snrnp35
4924	GOCC_PHOTORECEPTOR_OUTER_SEGMENT	0.0733447	0.551034	0.39353	1.34266	431	61	Opn3,Rgs9bp,Cdhr1,Pcare,Ppef2,Guca1a,Spata7,Wdr19,Sag,Atp1a4,Gnb1,Cib2,Myrip,Ptgs1,Crb1,Pde6b,Gnat1,Gna11
5438	GOCC_POSTSYNAPTIC_ENDOSOME	0.0733815	0.551034	0.596883	1.45251	415	13	Arc,Sh3gl3,Zdhhc2,Psd,Stx12,Nsg1,Abhd17a,Akap5,Abhd17b
5242	GOCC_CATION_CHANNEL_COMPLEX	0.0734149	0.551034	-0.286569	-1.22328	263	193	Shisa6,Scnn1a,Ryr1,Kcnq5,Kcng1,Htr3a,Grik4,Kcnj2,Trpc4,Mcub,Grin2a,Gria1,Cacng6,Cacna1h,Cacna1e,Catsperg1,Shank1,Grik2,Kcnj5,Kcnv1,Scn9a,Dpp6,Cachd1,Grin2c,Grin2d,Cacng4,Scn3b,Nos1,Smdt1,Kcna4,Scn3a,Kcnj3,Cacna2d3,Kcns1,Ryr3
5851	GOMF_L_AMINO_ACID_TRANSMEMBRANE_TRANSPORTER_ACTIVITY	0.0734434	0.551034	0.421945	1.37641	426	48	Slc1a5,Slc36a2,Slc7a5,Slc7a7,Slc38a3,Slc47a1,Slc36a1,Slc38a2,Slc1a4,Ctns,Slc3a2,Slc25a22,Slc25a12,Slc66a1,Slc7a8,Slc25a13
5442	GOCC_NEUROTRANSMITTER_RECEPTOR_COMPLEX	0.0735435	0.551394	-0.397661	-1.3587	307	48	Shisa6,Htr3a,Grik4,Grin2a,Gria1,Shank1,Grik2,Grin2c,Grin2d,Cacng4
669	GOBP_SUBSTRATE_DEPENDENT_CELL_MIGRATION	0.0738033	0.552836	-0.496934	-1.43518	312	23	Itga11,Epb41l5,Nrp1,Cd2ap,Cspg4,Cttn,Adam8,Itgb1bp1,Ophn1,Vegfc
4937	GOCC_NUCLEAR_INNER_MEMBRANE	0.0738404	0.552836	0.409745	1.36142	432	53	Spag4,Nrm,Smad3,Majin,Tmem43,Kcnh1,Itpr1,Nemp2,Lemd2,Tmem120a,Lmnb2,Dpy19l2,Zmpste24,Fam169a,Smad1,Terb1,Sigmar1,P2rx1,P2rx2,Sun1,Ptgs2,Unc50,P2rx6,Atp11b
7271	HP_ABNORMAL_CARDIAC_VENTRICLE_MORPHOLOGY	0.0739583	0.553328	-0.244324	-1.14748	212	472	Cav3,Gpr101,Dlk1,Rreb1,Chd7,Sema3e,Gpc4,Ryr1,Rarb,Gpc3,Gli3,Sox4,Actn2,Ttn,Hdac8,Agl,Sox2,Rps15a,Col11a2,Prdm16,Pola1,Nexn,Kcnj5,Pign,Abca1,Ccbe1,Fgfr1,Gja1,Tfap2b,Txnl4a,Kmt2d,Svil,Ccnd2,Mplkip,Evc,Kmt2a,Arid1b,Kat6a,Tll1,Traip,C2cd3,Pex12,Jag1,Arhgap31,Setd2,Plagl1,Egfr,Ndufa2,Zeb2,Sall1,Tbck,Nfix,Crebbp,Fgfr2,Mkks,Nde1,Med12,Slc25a20,Nf1,Bmpr1a,Ndufs7,Abl1,B3glct,Mmp2,Notch1,Cpt2,Cdk8,Lars2,Sp…
1017	GOBP_ANTERIOR_POSTERIOR_PATTERN_SPECIFICATION	0.0740382	0.553533	0.326773	1.27031	457	138	Six2,Tcap,Zic3,Bhlhe40,Arc,Bmp4,Foxc2,Dmrt2,Alx4,Sfrp2,Sema3c,Cobl,Hes5,Smad3,Wls,Tcf15,Ripply2,Smad2,Neurog1
5317	GOCC_NEURON_PROJECTION_TERMINUS	0.0742181	0.554487	0.337278	1.28494	457	119	Slc18a3,Ntsr1,Grin1,Th,Pdyn,Glra1,Prss12,Vamp2,Scgn,Btbd8,Cck,Slc8a2,Kcna6,Prkcb,Unc13b,Flrt1,Adcyap1,Dlg4,Syt4,Npff,Gper1,Ror1,Tpbg,Atcay,Bsn,Casr,Oprd1,Ntrk2,Rab3a
604	GOBP_GLUCOCORTICOID_BIOSYNTHETIC_PROCESS	0.0745442	0.556031	-0.584626	-1.47953	322	13	Hsd11b1,Cacna1h,Dgkq,Rest,Bmp5,H6pd
8303	HP_ABNORMAL_FINGER_FLEXION_CREASES	0.0745497	0.556031	0.606183	1.44409	417	12	Myh3,Col1a2,Lmx1b,Piezo2,Ihh
1264	GOBP_ORGANIC_HYDROXY_COMPOUND_TRANSPORT	0.0746778	0.556031	0.303579	1.24387	480	205	Syt6,Pnlip,Syt10,Htr2a,Syt15,Cartpt,Vip,Stx1a,Asic3,Tac1,Nfkbia,Apoa2,Ldlrap1,Tspo,Ghsr,Gal,Osbpl10,C1qtnf1,Slc16a3,Crhr1,Ralbp1,Syt4,Spp1,Slc5a11,Lpcat3,Chrna4,Syt12,Grk2,Chga,Slc22a1,Stard5,Abcc3,Osbpl3,Stra6,Kcnb1,Anxa2,Rab3a,Ceacam2,Vps4a,Lipg,Pink1,Syt2,Drd1,Aqp1,Slc10a3,Bmp6,Osbpl11,Eepd1
398	GOBP_REGULATION_OF_MEMBRANE_DEPOLARIZATION	0.0747057	0.556031	-0.419157	-1.37375	310	40	Cav3,Dcn,Myoc
116	GOBP_MORPHOGENESIS_OF_A_BRANCHING_STRUCTURE	0.0747235	0.556031	-0.296566	-1.23702	276	159	Cav3,Prox1,Agt,Fat4,Sema3e,Gpc3,Gli3,Fgf10,Spint1,Rbm15,Ednra,Drd2,Smo,Dlg5,Met,Sox9,Col4a1,Rdh10,Bcl2,Edn1,Nog,Ar,Epha7,Setd2,Nrp1,Agtr2,Lrrk2,Sall1,Dchs1,Mdk,Spint2,Fgfr2,Pkd2,Abl1,Lrp6,Wnt5a,Notch1,Npnt
8154	HP_WIDELY_PATENT_FONTANELLES_AND_SUTURES	0.0747685	0.556031	-0.571367	-1.47062	322	14	Agt,Agtr1a,Cyp2r1
4168	GOBP_DETECTION_OF_OTHER_ORGANISM	0.0747927	0.556031	0.595682	1.44958	423	13	Cd1d1,Naip2,Tlr1,Pglyrp1,Tlr4,Nlrc4
7658	HP_NEURONAL_LOSS_IN_CENTRAL_NERVOUS_SYSTEM	0.07487	0.556215	0.466534	1.39201	431	31	Serpini1,Pdyn,Kcnt1,Grn,Tbp,Adh1,Csf1r,Znhit3,Bscl2,Polg,Mapt
5456	GOCC_SYNAPTONEMAL_STRUCTURE	0.0751435	0.556842	0.490455	1.40897	431	26	Kash5,4930447C04Rik,Incenp,Syce1l,Brca1,Rad51
7780	HP_ABNORMAL_T_CELL_MORPHOLOGY	0.0752998	0.556842	-0.395489	-1.35479	313	49	Zap70,Prkcd,Lepr,Fas,Magt1,Blm,Ap3b1,Il2rg,Dclre1c,Lck,Myc,Jak3,Casp8,Dock8,Dnmt3b
4973	GOCC_VACUOLAR_LUMEN	0.0753314	0.556842	0.325256	1.26518	465	139	Lyz1,Bgn,Naglu,Prtn3,Serpina3n,Retn,Sgsh,Hyal1,Lgmn,Glb1,Arg1,Dapk2,Grn,Prss57,Ctss,Sdc1,Tubb4b,Serpina3c,Stk11ip,Tubb5,Gdi2,Psmd1,Plbd2,Ctsb,Chid1,Fabp5,Gla,Cpped1,Ctsl,Ctsk,Cubn,Anxa2
3473	GOBP_REGULATION_OF_MEMBRANE_REPOLARIZATION	0.0754361	0.556842	-0.481033	-1.41857	319	25	Cav3,Kcnj2
9002	HP_ABNORMALITY_OF_UPPER_LIP_VERMILLION	0.0754429	0.556842	-0.259829	-1.17329	246	317	Col11a1,Fat4,Dlk1,Gpc4,Pigw,Ryr1,Magel2,Trps1,Arhgef6,Kcnj2,Hdac8,Agl,Mctp2,Pign,Mid1,Rnf135,Ebf3,Nexmif,Fgfr1,Pigv,Ap3b1,Upf3b,Zswim6,Kmt2a,Ammecr1,Nog,Arid1b,Kat6a,Las1l,Gas1,Hnrnpu,Pigg,Bcl11b,Kif15,Agtr2,Cdon,Pak3,Strada,Nfia,Kcnma1,Dchs1,Tbck,Crebbp,Huwe1,Med12,B3glct,Adsl,Ncapd3,Pycr2,Wnt5a,Mtor,Dse,Adgrg6,Dcps,Cit,Gad1,Cdk5rap2,Dis3l2,Cacna1c,Ophn1,Ptrh2,Tgif1,Nxn,Gatad2b,Pmm2,Phc1,Kcnk9,G…
7972	HP_VERTEBRAL_SEGMENTATION_DEFECT	0.0754717	0.556842	-0.325925	-1.27574	295	104	Dlk1,Chd7,Sema3e,Gpc4,Gpc3,Gli3,Chrna1,Sox2,Frem2,Fgfr1,Dcc,Kmt2d,Nog,Fuz,Jag1,Tbx6,Fgfr2,B3glct,Wnt5a,Bmper
9901	FAN_EMBRYONIC_CTX_BIG_GROUPS_BRAIN_ENDOTHELIAL	0.0754996	0.556842	0.277842	1.19691	509	336	Col6a1,Col1a2,Bhlhe40,Anxa1,Apcdd1,Ramp2,Bgn,Dusp6,Ccdc3,Igfbp7,Wfs1,Rapgef4,Tgfb1i1,Pmp22,Ly6e,Qpct,Slc7a5,Vwf,S100a10,Pecam1,Pcolce,Igfbp4,Serping1,Samm50,Col3a1,Cnn2,Slc38a3,Slc6a12,Tmem204,Myl9,Clic1,Id3,Dipk2b,Abcb1a,Abcg2,Myo1c,Kdr,Cdc42ep1,Cd248,Ablim1,Vim,Gper1,S1pr3,Tagln2,Myl12b,Mcam,Myct1,Eva1b,Slc40a1,Mfsd2a,Procr,Clec14a,Cavin1,Fstl1,Stat1,Plxdc1,Slc39a8,Slc3a2,Rnase1,Plxnd1,Stra6,Gm…
8786	HP_HYPEREXTENSIBILITY_OF_THE_KNEE	0.0755208	0.556842	0.496629	1.41688	434	25	Cdt1,Col1a2,Col5a1,Pten,Hras,Kras,Fgd1,Cant1,Ctdp1,Ap4m1,Ski
5649	GOMF_TUMOR_NECROSIS_FACTOR_ACTIVATED_RECEPTOR_ACTIVITY	0.0755656	0.556842	-0.629121	-1.49071	333	10	Tnfrsf18,Fas
9141	HP_T_CELL_LYMPHOMA	0.0755656	0.556842	-0.628772	-1.48988	333	10	Prkcd,Fas,Ctla4
1204	GOBP_DOPAMINE_SECRETION	0.07562	0.556842	0.47638	1.39626	432	29	Syt6,Syt10,Htr2a,Syt15,Syt4,Chrna4,Syt12,Rab3a,Pink1,Syt2
4169	GOBP_DETECTION_OF_EXTERNAL_BIOTIC_STIMULUS	0.075651	0.556842	0.54999	1.431	429	17	Cd1d1,Naip2,Tlr1,Pglyrp1,Tlr4,Nlrc4
4718	GOBP_POSITIVE_REGULATION_OF_MACROPHAGE_MIGRATION	0.0756596	0.556842	0.532802	1.42902	432	19	C3ar1,C5ar1,Csf1r,Cmklr1,Ptk2,Cx3cl1,Csf1,Thbs1,Cx3cr1,Trem2,P2ry12
2419	GOBP_AMINO_ACID_IMPORT	0.0758148	0.556842	0.432931	1.37032	441	41	Ntsr1,Slc1a5,Ace2,Slc7a5,Slc47a1,Slc36a1,Slc1a4,Slc3a2,Per2,Slc16a2,Slc7a8,Slc43a1,Itgb1,Psen1,Arl6ip1,Slc43a2,Slc7a1
8102	HP_DECREASED_SKULL_OSSIFICATION	0.0759099	0.556842	0.465647	1.38936	437	31	Col1a2,Fam111a,Alx4,P3h1,Col2a1,Tbce,Zmpste24,Ext2,Lmna
10184	CHEBOTAEV_GR_TARGETS_UP	0.0759246	0.556842	-0.361074	-1.31841	309	69	Ddit4l,Ednra,Col19a1,P4ha2,Lcorl,Pde9a,Iqgap2,Pdgfra,Zbtb16,Add3,Nrp1,Dock5,Ccser1,Ednrb,Parva,Sema6a,Anapc16,Nt5dc2,Kctd14,Bcl2l11,Ndrg2,Fkbp5
728	GOBP_HOMOLOGOUS_CHROMOSOME_PAIRING_AT_MEIOSIS	0.0759384	0.556842	0.455794	1.38727	438	34	Kash5,Fancd2,4930447C04Rik,Ankrd31,Syce1l,Majin,Ccne1
8600	HP_ABNORMAL_SPERMATOGENESIS	0.076	0.556842	0.358496	1.30841	455	91	Prok2,Fancd2,Tac2,Sema3a,Dusp6,Fancf,Dazl,Spry4,Tex14,Tacr3,Slx4,Brca1,Steap3,Rad51,Map3k1,Wwox
7371	HP_HYPOPLASTIC_HEART	0.0760056	0.556842	-0.455909	-1.39406	324	29	Chrna1,Mctp2,Gja1,Arhgap31,Mkks,B3glct,Notch1,Cdk8,Fli1,Nr2f2,Spop,Stag2,Zfp148,Pah
7752	HP_RECURRENT_FRACTURES	0.0760072	0.556842	0.339636	1.28749	465	116	Prok2,Myh3,Col1a2,Sema3a,Dusp6,Idh1,Tnfrsf11b,Spry4,Slc7a7,Tacr3,Sox10,P3h1,Wrap53,Col2a1,Pten,Casr,Stat3,Sqstm1,Ctsk,Tinf2,Hras,Ext2,Tert,Runx1,Ctnnd2,Snx10,Mogs,Gnas,Vcp,Pycr1,Ccdc141,Prokr2,Col1a1,Kras
5372	GOCC_PRESPLICEOSOME	0.076223	0.558037	-0.598309	-1.48672	334	12	Snrnp70,Luc7l2,Luc7l3,Prpf40a,Luc7l
7321	HP_BROAD_TOE	0.0763957	0.558277	-0.355349	-1.31074	311	73	Gpc4,Gpc3,Gli3,Fgf10,Fgfr1,Nog,Ntng1,C2cd3,Twist1,Tanc2,Zeb2,Tbck,Crebbp,Fgfr2,Med12,Gja5,Pycr2,Wnt5a
2785	GOBP_REGULATION_OF_EMBRYONIC_DEVELOPMENT	0.0763984	0.558277	0.408432	1.35705	447	53	Scx,Racgap1,Tle6,Sfrp2,Wnt4,Khdc3,Cfl1,Nfe2l2,Wdpcp,Nodal,Osr1,Phldb2,Noct,Septin7,Wnt2,Rps6ka6,Lama5
4196	GOBP_SPONTANEOUS_SYNAPTIC_TRANSMISSION	0.0765516	0.558277	0.617224	1.43747	427	11	Doc2a,Cbln2,Rims2,Ager,Stx1b,Itgb1,Nsg1
3143	GOBP_NERVOUS_SYSTEM_PROCESS	0.0765576	0.558277	0.248343	1.14168	579	771	Egr2,Prok2,Fos,Galr3,Rpe65,Ccl12,Mef2c,Cacna2d4,Tbr1,Arc,Ntsr1,Cnga4,Grin1,Th,Pdyn,Gabrr2,Glra1,Cyp1b1,Rgs9bp,Rdh5,Gjb2,Spx,Syt10,Htr2a,Aldh1a3,Cartpt,Atp8a1,Nptx1,Wfs1,Ace2,Insyn2a,Rtl4,Vip,Cacng3,Ntf5,Pcare,Stx1a,Ppef2,Cacna1g,Tnf,Lgmn,Cdh3,Crybb1,Fgf12,Bloc1s4,Neurod2,Bche,Prkar1b,Asic3,Tac1,Hsf4,Cryba2,Glra2,Cck,Slc8a2,Tafa4,Tcf15,Tshz3,Plk2,Unc13b,Ghsr,Dll4,Sox10,Mpp2,Hpn,Fkbp1b,Tub,Spry2,F2…
9204	HP_NON_HODGKIN_LYMPHOMA	0.0765595	0.558277	-0.447096	-1.38535	323	31	Prkcd,Kit,Fas,Magt1,Ctla4,Ccnd1,Myc
7035	HP_XANTHELASMA	0.0766213	0.558277	-0.582153	-1.47327	331	13	Lpl,Ghr
3506	GOBP_ATRIAL_SEPTUM_MORPHOGENESIS	0.0766266	0.558277	-0.612637	-1.48952	337	11	Tgfb2,Sox4,Smo
5771	GOMF_PHOSPHATIDATE_PHOSPHATASE_ACTIVITY	0.076678	0.558277	-0.598076	-1.48614	336	12	Lpin3,Plppr1,Plppr4,Plpp3,Plppr5
2665	GOBP_POSITIVE_REGULATION_OF_CELL_DIFFERENTIATION	0.0770472	0.559708	0.251614	1.14872	572	692	Dct,Egr2,Fos,Trib1,Dkkl1,Chodl,Mef2c,Ccn4,Lmod3,Tox,Nfkbid,Tiam2,Bmp4,Anxa1,Sash3,Rab7b,Ramp2,Ccn2,Socs3,Ccdc3,Ovol2,Htr2a,Adm,Pcp4,Islr2,Wif1,Sfrp2,Olfm2,Sh3gl3,Wnt4,Insm1,Vwc2l,Tgfb1,Tgfb1i1,Il12rb1,Camk1,Serpine1,Smad3,Loxl2,Rara,Sox8,Sin3a,Tnf,Cd86,Map3k13,Tyrobp,Neurod2,Il1rapl1,Ptch2,S100a10,Brinp2,Hsf4,Junb,Ptprc,Tspo,Boc,Pparg,Sox10,Limk1,Stat5b,Smad2,H2-M3,Mapk12,Sult2b1,Clic1,Csnk1e,Nud…
7382	HP_ABNORMAL_THROMBOSIS	0.0770642	0.559708	0.359201	1.30968	461	90	Stat4,Idh1,Prtn3,Tnnt2,Il12a,Rara,Prdx1,Kif20a,Stat5b,Tlr4,Mypn,Bcor,Pten,Flnc,Nlrc4,Casr,Stat3,Erap1,Irf2bp2,Serpind1,Cfh,Calr,Acvrl1,Uba1,Eng
6785	HP_ABNORMALITY_OF_THE_PHARYNX	0.077085	0.559708	-0.304985	-1.25315	292	141	Scnn1a,Zap70,Rreb1,Prkcd,Gli3,Cxcr4,Lepr,Tap2,Mid1,Magt1,Fgfr1,Gja1,Pabpn1,Sox9,Gas8,Ctla4,Spag1,Egfr,Dnaaf4,Crebbp,Il2rg,Fgfr2,Lrba,Med12,Dclre1c,Dnah5
3620	GOBP_NEURAL_PRECURSOR_CELL_PROLIFERATION	0.0771242	0.559708	-0.311538	-1.25665	294	127	Prox1,Zfp503,Gli3,Emx2,Spint1,Fgf13,Drd2,Ascl1,Tafa1,Smo,Dmrta2,Disp3,Btg2,Gata2,Disc1,Ptprz1,Dbn1,Gpr37l1,Trim71,Cdon,Nr2e1,Lrrk2,Mdk,Spint2,Fgfr2,Nf1,Psmg1,Fzd9,Ptn,Wnt5a,Notch1
5401	GOCC_MITOTIC_SPINDLE_POLE	0.0771415	0.559708	-0.439731	-1.3842	325	33	Stag1,Aurka,Numa1,Plk1,Mapkbp1,Tnks,Cntrl,Katna1,Map10,Cdk5rap2
4295	GOBP_CELL_JUNCTION_DISASSEMBLY	0.0772743	0.559708	0.537794	1.42104	439	18	C1qc,C1qa,C1qb,Cx3cl1,Cdk5,Tgfb3,Cx3cr1,Pik3r1,Trem2
6591	HP_THICK_UPPER_LIP_VERMILION	0.0772981	0.559708	-0.530511	-1.44645	332	18	Col11a1,Gpc4,Ebf3,Nog,Strada
7585	HP_MEMORY_IMPAIRMENT	0.0773544	0.559708	0.351864	1.30102	468	98	Stat4,Il12a,Tyrobp,Gne,Prkar1b,Grn,Tlr4,Aldh18a1,Afg3l2,Sema4a,Sqstm1,Eif2b5,Erap1,Slc2a3,Csf1r,Smarce1,Pdgfb,Eif2b4,Tert,Spg7,Eif2b3,Vcp,Slc25a13,Polg,Mog,Msh2,Notch3,Mapt,Atn1,Kras,Akt1,Epcam,Psen1,Trem2,Mmachc,Reep2
3222	GOBP_REGULATION_OF_STRIATED_MUSCLE_CELL_DIFFERENTIATION	0.0773971	0.559708	-0.368511	-1.32762	313	64	Cav3,Prox1,Niban2,Smyd1,Hdac9,Bcl2,Edn1,Trim72
4701	GOBP_REGULATION_OF_CARDIOCYTE_DIFFERENTIATION	0.0774037	0.559708	0.511427	1.41939	445	22	Mef2c,Bmp4,Tgfb1,Prickle1,Fzd7,Gper1
5052	GOCC_PROTON_TRANSPORTING_TWO_SECTOR_ATPASE_COMPLEX	0.0775907	0.56039	0.504264	1.41247	446	23	Atp6v1h,Atp6v1b2,Atp6v1c2,Atp6v1c1,Tmem199,Atp6v0a1,Atp6ap1,Ppif,Tcirg1,Atp6v0a4,Atp6v1g2,Ccdc115,Atp6v0d1,Atp6v0b,Atp6v1a,Atp6ap2
10174	Park_2011_Coexpression_Hippocampus_Mouse_sienna3	0.0777157	0.56039	0.474902	1.39193	444	29	Rprm,Rgs6,Trh,Cartpt,Smoc1,Tmem91,Tac1,Cdh13,Glra2
9543	HP_NEUROINFLAMMATION	0.0778036	0.56039	0.616455	1.43568	434	11	Stat4,Il12a,Tlr4,Nlrp3,Erap1,Polg
5524	GOMF_DNA_BINDING_TRANSCRIPTION_ACTIVATOR_ACTIVITY	0.077864	0.56039	0.280263	1.19919	521	316	Egr2,Fos,Grhl3,Mef2c,Six2,Nr4a1,Scx,Foxd1,Dbp,Zic3,Tfcp2l1,Egr4,Satb2,Egr1,Foxc2,Ovol2,Dmrt2,Alx4,Mef2d,Maff,Fosb,Dlx5,Smad3,Nhlh1,Etv6,Neurod2,Esr1,Junb,Irf6,Sox30,Tcf15,Zscan21,Prdm2,Sox10,Mafb,Creb3l3,Nkrf,Stat5b,Smad2
3134	GOBP_REGULATION_OF_T_CELL_ACTIVATION	0.0778726	0.56039	0.291209	1.21777	510	250	Cd1d1,Fancd2,Ccl12,Dpp4,Tox,Nfkbid,Lag3,Bmp4,Anxa1,Sash3,Tnfsf13b,Ccr7,Lgals9,Il12a,Il12rb1,Prkcq,Rara,Tnfrsf13c,Cd86,Dlg1,Arg1,Coro1a,Ptprc,Prdm1,Stat5b,H2-M3,Thy1,Pla2g2d,Ndfip1,Glmn,Casp3,Vtcn1,Nlrp3,Map3k8,Il4ra,Fadd,Pik3r6,Selenok,Prkcz,Fcgr2b,Socs1,Sos1,Ceacam2,Scrib,Il1b,Lgals7,Pla2g2f,Lef1,Gpam,Havcr2
6542	HP_PELVIC_KIDNEY	0.0779312	0.56039	0.529863	1.42113	445	19	Fancd2,Limk1,Slx4,Rttn,Ccnq,Stra6
1099	GOBP_MUSCLE_CELL_APOPTOTIC_PROCESS	0.0779354	0.56039	0.404049	1.3471	455	54	Sfrp2,Il12a,Hspb6,Apaf1,Arrb1,Pparg,Adcyap1,Dipk2a,Apoh,Nupr1,Pde1a,Pten,Nfe2l2,Gnb1,Hmox1,Bmp7
2613	GOBP_G0_TO_G1_TRANSITION	0.0779445	0.56039	0.441266	1.37402	451	38	Ccn2,Apaf1,H2-M3,Brca1,Rad51,Ezh2,Tfdp1,Rnf2,Uxt,Cdkn2b,Chek1,E2f1
3401	GOBP_IRON_ION_HOMEOSTASIS	0.0780669	0.56039	0.375081	1.32039	461	73	Meltf,Alas2,Lcn2,Slc11a1,Tmprss6,Ndfip1,Abcg2,Steap3,Slc40a1,Slc39a8,Hephl1,Hmox1,Tmem199,Nubp1,Bmp6
5110	GOCC_TRANSPORT_VESICLE_MEMBRANE	0.0780805	0.56039	0.313357	1.25165	492	168	Syt6,Slc18a3,Rab26,Syt10,Vamp2,Stx1a,Scgn,Doc2a,Syngr3,Znrf1,Unc13b,H2-M3,Itpr1,Lamp5,Sntb2,Syt4,Slc30a3,Syt12,Slc6a17,Rab11b,Ncald,Cyb561,Bsn,Oprd1,Tmem163,Sytl4,Rab3a,Ceacam2,Rab11fip5,Syt2,Svop,Sec23b,Cltb,Sv2b,Syn3,Ap1s1,Sv2a,Bcl2l1,Mcfd2,Ptprn2,Klhl12,Scamp1,Gosr2,Unc13a,Sec13,Ap1g2,Syndig1,Rab5b,Stx12,Syngr4,Aftph,Ap2a1,Sh3gl2,Sec24a,Scamp5,Dbh
3929	GOBP_METANEPHRIC_NEPHRON_MORPHOGENESIS	0.078087	0.56039	0.514951	1.41196	448	21	Six2,Bmp4,Cited1,Wnt4,Hes5,Sox8
4441	GOBP_NEGATIVE_REGULATION_OF_ORGANELLE_ASSEMBLY	0.0781697	0.56039	-0.429095	-1.38474	327	37	Cav3,Dnm2,Mak,Lrrk2,Cdk5rap2,Rbm14,Yap1
2126	GOBP_POSITIVE_REGULATION_OF_DEPHOSPHORYLATION	0.0782998	0.56039	0.422282	1.36589	454	46	Mef2c,Chp2,Tgfb1,Smad3,Ptprc,Plek,Slc39a10,Pink1,Sympk,Cdh5,Smpd1,Ppp1r15a,Mtmr9,Adora1,Cdca2,Sppl3
2839	GOBP_PROTOPORPHYRINOGEN_IX_METABOLIC_PROCESS	0.0783402	0.56039	0.615883	1.43435	437	11	Alas2,Alas1,Cpox
6638	HP_SHORT_PHILTRUM	0.0783562	0.56039	-0.289785	-1.22446	285	178	Fat4,Dlk1,Rreb1,Pigw,Sox4,Ap1s2,Mctp2,Lrrc32,Ccbe1,Frem1,Nexmif,Fgfr1,Tfap2b,Txnl4a,Pigv,Upf3b,Phf21a,Nog,Arid1b,Kat6a,Srcap,Gas1,Dhx37,Twist1,Bcl11b,Cdon,Zeb2,Nfix,Crebbp,Huwe1,Med12,Cul4b,Wnt5a,Sh3pxd2b,Vps13b,Taldo1,Ophn1,Tgif1,Nxn,Gatad2b,Kcnk9,Pars2,Nsd2,Gli2
9505	HP_INCREASED_BLOOD_PRESSURE	0.0784314	0.56039	-0.261814	-1.17431	263	293	Gpr101,Scnn1a,Agt,Nr3c2,Rreb1,Itga8,Tgfb2,Gpc3,Mtrr,Bbs12,Cacna1h,Pde11a,Kcnj5,Mfap5,Agtr1a,Gja1,Cdkn1a,Ptgis,Krt18,Invs,Cdkn1b,Phf21a,Slc30a10,Ctla4,Ret,Rest,Fuz,Arhgap31,Egfr,Inf2,Cd2ap,Nfix,Lztfl1,Fgfr2,Mkks,Bbs7,Ttc8,Pkd2,Nf1,Mmp2,Fmr1,Ccnd1,Lrp6,Kctd1,Notch1,Lars2,Nphp4,Stat2,Cav1,Notch2,Traf3ip1,Mymk,Clcn2,Vangl1,Dis3l2,Dnajb11,Dock6,Myh11,Cc2d2a,Mpl
8029	HP_LIMB_MUSCLE_WEAKNESS	0.0784771	0.56039	0.302441	1.23808	504	204	Egr2,Hspb3,Slc18a3,Tcap,Lmod3,Hspb8,Acta1,Sh3tc2,Pmp22,Gne,Tmem43,Coa7,Col13a1,Aldh18a1,Gabra3,Afg3l2,Pnpla2,Mypn,Ighmbp2,Flnc,Plp1,Hk1,Dysf,Cacna1s,Sqstm1,Extl3,Cpox,Tbce,L1cam,Piezo2,Sgcg,Mcm3ap,Smarce1,Pdgfb,Syt2,Bscl2,Trim32,Gjb1,Tert,Lmna,Spg7,Vps13a,Orai1,Atp1a1,Pomt1,Mars1,Hadhb,Sigmar1,Capn1,Nefh,Vcp,Slc5a7,Polg,Reep1,Mapt,Mfn2,Sord
1450	GOBP_CEREBELLAR_GRANULAR_LAYER_DEVELOPMENT	0.0784983	0.56039	-0.595569	-1.47991	344	12	Prox1,Cbln1
3785	GOBP_REGULATION_OF_PHOSPHOLIPID_BIOSYNTHETIC_PROCESS	0.0785043	0.56039	0.556594	1.42411	442	16	Htr2a,Idh1,Chp1,Fabp3,Pdgfb
8220	HP_ABNORMALITY_OF_THE_SYNOVIA	0.0786415	0.560439	0.286248	1.21007	520	277	Myh3,Fancd2,Col6a1,Slc18a3,Col1a2,Lmod3,Myh8,Glra1,Bgn,Fancf,Acta1,Adamts2,Smoc1,Smad3,Hyal1,Disp1,Col12a1,Dnajc21,Glb1,Recql4,Col3a1,Col13a1,Slx4,Tbx4,Brca1,Aldh18a1,Gemin4,Rad51,Col5a1,Ifih1,Col2a1,Pten,Telo2,Hk1,Extl3,Polr1a,Exosc3,Itga7,Nodal,Piezo2,Zmpste24,Syt2,Map3k20,Lmna,Ywhae,Colec11,Pomt1,Zic2,Dym,F8,Fkrp,Col9a3,Slc5a7,Trappc12,Pycr1,Ube2t,Col1a1,Col5a2,Foxh1,Six3,Arnt2,Ube3b,Inpp5k,Lr…
9653	HP_ABNORMALITY_OF_VITAMIN_METABOLISM	0.0786434	0.560439	-0.368099	-1.32275	319	63	Kl,Prkcd,Mtrr,Fas,Cyp2r1,Ccn6,Slc30a10,Abcd4,Col7a1,Grm7,Fgf23,Ccnd1,Mmaa,Mmut,Acsf3,Bco1,Mcee
9900	FAN_EMBRYONIC_CTX_BIG_GROUPS_CAJAL_RETZIUS	0.0786702	0.560439	-0.248391	-1.15443	238	417	Thsd7a,Gpr6,Zfp503,Itga11,Ppl,Stk32a,Pcsk1,Calb2,Otos,Eppk1,Tmem255b,Mab21l1,Thsd7b,St6galnac5,Ndnf,Sertm1,Emx2,Mfap2,Slc17a6,Angpt1,Gchfr,Itga4,Fstl4,Rtbdn,Shisa2,Ecel1,Pcolce2,Plod2,2310009B15Rik,Agtr1a,Rab37,Sdsl,Ebf3,Fst,Cygb,Txnl4a,Ccdc88c,Tstd1,Cdkn1a,Ubash3b,AI593442,Dmrta2,Ndufa1,Ccdc85a,Tspan33,Pard3,Fbln2,Fam118a,Ccdc13,Cbln1,Reln,Col18a1,Gpr37,Ndufa11,Nqo1,Gabrg1,Uqcr11,Ppargc1a,Egflam…
9472	HP_COMPENSATORY_HEAD_POSTURE	0.0788499	0.560639	0.590979	1.43814	446	13	Cacna2d4,Gpr179,Sag,Pde6b,Gnat1,Kif21a,Cacna1f,Trpm1,Rho,Slc24a1
5030	GOCC_CELL_SURFACE	0.0789619	0.560639	0.256054	1.15612	571	590	Fgfbp1,Cd1d1,Sulf1,Meltf,Cd163,Scube2,Kcnh5,Dpp4,Ackr2,Plg,Lag3,Ntsr1,Anxa1,Kcna5,Grin1,Ramp2,Glra1,Bgn,Cd22,Ccr7,Srpx2,Osmr,Islr2,Itgb2,Wif1,Plaur,Cxcr3,Ace2,Wnt4,Cntfr,Tgfb1,Rtn4r,Il12rb1,Ackr3,Il2rb,Rara,Tnfrsf13c,Tnf,Cd86,Slc7a5,Tyrobp,Il1rapl1,Epha2,Cdh13,Upk1a,Slc9a3,Pdgfc,Fcer1g,Ptprc,Ghsr,Cd44,Hpn,Itgb7,Sdc1,H2-M3,F2r,Thy1,Igsf21,Cd200,Cd226,Pdia4,Tlr4,Abcb1a,Apoh,Abcg2,Vtcn1,Csf3r,Msln,S…
8055	HP_EUNUCHOID_HABITUS	0.0789753	0.560639	0.568987	1.43795	446	15	Prok2,Tac2,Dusp6,Spry4,Tacr3,Esr2,Tubb4a
2657	GOBP_LOCOMOTOR_RHYTHM	0.0790263	0.560639	0.590661	1.43736	447	13	Ciart,Egr1,Naglu,Pten,Usp2
7675	HP_ABNORMAL_STOMACH_MORPHOLOGY	0.0791121	0.560639	-0.275436	-1.19673	277	224	Fat4,Dlk1,Ryr1,Prkcd,Kit,Arhgef6,Hdac8,Prdm16,Tprkb,Tnxb,Ermard,Ccbe1,Serpinh1,Fas,Itgb4,Blm,Dcc,Upf3b,Aurka,Mgmt,Ctla4,Pdgfra,Kmt2a,Dnm2,Arid1b,Col18a1,Mitf,Axin2,Pex12,Agtr2,Plec,Zeb2,Cisd2,Pak3,Pdgfrl,Fgfr2,Lrba,Lama3,Med12,Bmpr1a
5345	GOCC_PIGMENT_GRANULE	0.0791296	0.560639	0.350845	1.29854	479	99	Dct,Th,Pmel,Slc1a5,Sytl1,Prdx1,Anxa6,Pdia4,Tyr,Atp6v1b2,Slc1a4,Ctns,Ctsb,Slc45a2,Slc3a2,Ankrd27,Anxa2,Capg,Myrip,Slc2a1,Stom,Ywhae,Atp1a1,Ywhab,Rab5c,Itgb3,Gpnmb,Atp1b3,Atp6v0a1,Rab5b,Itgb1
10194	MARTORIATI_MDM4_TARGETS_NEUROEPITHELIUM_DN	0.0792027	0.560639	-0.302689	-1.24564	301	142	Csf2rb2,Bhlhe22,Fabp7,Gsx1,Gfra1,Rem2,Slc17a6,Acss1,Aldh1a1,Ascl1,Dmrta2,Megf9,Rhbdl3,Hdac9,Dach1,Pdgfra,Cacng4,Rnd2,Ly86,Rapgef5
3609	GOBP_3_UTR_MEDIATED_MRNA_DESTABILIZATION	0.0792033	0.560639	-0.536494	-1.44505	341	17	Zc3h12d,Zc3h12a,Mov10,Tardbp,Trim71,Plekhn1
455	GOBP_REGULATION_OF_NUCLEOTIDE_METABOLIC_PROCESS	0.0792079	0.560639	-0.329324	-1.27713	311	98	Zbtb20,Gapdhs,Fbp1,Hpca,Ak4,Slc4a4,Esrrb,Nup93,Gck,Pdp2,Pfkfb4,Atpsckmt,Nos1,Ddit4,Ppargc1a
882	GOBP_RNA_SPLICING	0.0792367	0.560639	-0.251603	-1.15811	244	380	Lgals3,Hspa1a,Rbm12b1,Rbm15,Rbm3,Gcfc2,Ybx1,Prpf38b,Khdrbs2,Snrnp70,Sfpq,Txnl4a,Pabpn1,Rbm12b2,Mettl4,Lsm5,Upf3b,Luc7l2,Luc7l3,Rbm4b,Prx,Pnn,Hnrnpm,Rest,Ppargc1a,Tia1,Hnrnpu,Tardbp,Mettl16,Srsf11,Gtf2f2,Rbm41,Ddx17,Dhx16,Sf3b5,Snrnp48,Tra2a,Nova1,Rbmx,Akap8l,Tsen15,Fmr1,Srsf10,Ccar1,Prpf40a,Trpt1,Khdc4,Scaf11,Snrpd3,Luc7l,Dcps,Hnrnpa2b1,Zc3h10,Mphosph10,Spen,Hnrnpa0,Clk4,AI597479,Polr2a,Fxr1,Sap1…
8757	HP_APLASIA_HYPOPLASIA_OF_THE_UVULA	0.0793403	0.560639	0.493399	1.40767	456	25	Fancd2,Fancf,Slx4,Brca1,Rad51
5657	GOMF_PROTEIN_KINASE_C_BINDING	0.0793765	0.560639	-0.393367	-1.34752	330	49	Dsp,Hspb1,Hdac9,Hdac7,Dact1,Pard6g,Sdc4,Abl1
4242	GOBP_REGULATION_OF_CARDIAC_MUSCLE_CELL_MEMBRANE_REPOLARIZATION	0.0793872	0.560639	-0.528492	-1.44095	341	18	Cav3
5430	GOCC_PLASMA_MEMBRANE_PROTEIN_COMPLEX	0.0796799	0.561044	-0.243034	-1.14317	228	478	Cav3,Shisa6,Csf2rb2,Zap70,Itga11,Chrnb3,Gng7,Chrna7,Ryr1,Kcnq5,Itga8,Kcng1,Chrna1,Htr3a,Apbb1ip,Grik4,Kcnj2,Grin2a,Gria1,Cacng6,Cd74,Itga4,Cacna1h,Cacna1e,Catsperg1,Erbb2,Shank1,Grik2,Kcnj5,Gng11,Alcam,Kcnv1,Itgbl1,Fas,Gja1,Scn9a,Itgb4,Acvr2a,Cdh20,Hjv,Dpp6,Gng8,Cachd1,Evc,Grin2c,H2-Ab1,Grin2d,Ret,Lin7c,Cacng4,Scn3b,Cdh8,Cdh22,Abcd4,Nos1,H2-Aa,Lime1,Traf1,Kcna4,Scn3a,Kcnj3,Tlr6,Prkca,Cacna2d3,Kcn…
6050	GOMF_CHEMOKINE_BINDING	0.0796875	0.561044	0.493138	1.40692	458	25	Plp2,Ackr2,Ccr7,Cxcr3,Ackr3,Ackr1
5581	GOMF_CYCLIC_NUCLEOTIDE_PHOSPHODIESTERASE_ACTIVITY	0.0796982	0.561044	-0.491721	-1.42012	337	23	Pde7b,Pde10a,Pde11a,Pde9a,Pde5a,Pde1c
6207	GOMF_ALPHA_TUBULIN_BINDING	0.0797444	0.561044	-0.436784	-1.37492	336	33	Cav3,Bex4,Ppargc1a,Setd2,Ino80
7145	HP_JOINT_STIFFNESS	0.0797448	0.561044	0.319374	1.25949	499	153	Myh3,Col6a1,Col1a2,Glra1,Naglu,Idh1,Wfs1,Adamts2,Sgsh,Tmem43,Col12a1,Glb1,Recql4,Irf6,Limk1,Mtx2,Mybpc1,Col2a1,Pten,Ezh2,Adamtsl2,L1cam,Lmx1b,Piezo2,Zmpste24,Deaf1,Uba1,Sting1,Lmna,Slc16a2,Dym,Ercc2
9871	DropViz_HC_Interneuron_Gad2_cluster-markers.csv	0.0798074	0.561044	0.418243	1.36434	463	48	Syt6,Tac2,Adra1b,Serpini1,Etl4,Vip,Tac1,Rims3
6305	GOMF_METAL_ION_PROTON_ANTIPORTER_ACTIVITY	0.0798635	0.561044	-0.593966	-1.47593	350	12	Slc9a4
10034	DESCARTES_MAIN_FETAL_VASCULAR_ENDOTHELIAL_CELLS	0.0798689	0.561044	0.246948	1.139	608	808	Meltf,Col1a2,Slco5a1,Foxd1,Trpm6,Bhlhe40,Lmod3,Plek2,Anxa1,Rgs6,Sema3a,Apcdd1,Ramp2,Ccn2,Bgn,Proser2,Dusp6,Calhm2,Socs3,Cpne5,Tmem125,Ccdc3,Foxc2,C130074G19Rik,Prss12,Stard8,F2rl3,Srpx2,Adm,Osmr,Vipr1,Alx4,Kank4,Igfbp7,Tmem37,Wfs1,Plin4,Acta2,Vip,Sh3tc2,Cox4i2,Tgfb1i1,Serpine1,Jph2,Ackr1,Qpct,Trp53i11,Slc7a5,Vwf,Fgf12,Afap1l1,Cfap206,Sema3g,S100a10,Kif26a,Epha2,Pcolce,Gpr146,Dusp5,Cdh13,Igfbp4,De…
8149	HP_LAMBDOIDAL_CRANIOSYNOSTOSIS	0.0801288	0.562497	0.614166	1.43035	447	11	Bmp4,Recql4,Zic1,Por
3602	GOBP_CHAPERONE_MEDIATED_PROTEIN_FOLDING	0.0802216	0.562775	-0.38064	-1.3312	332	54	Hspa1a,Hspb1,Dnajb1,Cd74,Sdf2l1,Chordc1
8817	HP_SKIN_TAGS	0.0803331	0.562865	-0.358666	-1.30962	327	69	Chd7,Sema3e,Gpc4,Gpc3,Ednra,Fgfr1,Txnl4a,Kmt2d,Sema5a,Edn1,Arid1b,Dact1,Hnrnpu,Sall1,Fgfr2,Med12,B3glct
7445	HP_ABNORMALITY_OF_THE_UPPER_RESPIRATORY_TRACT	0.0803408	0.562865	-0.257839	-1.16742	263	323	Scnn1a,Zap70,Col11a1,Dlk1,Rreb1,Chd7,Sema3e,Prkcd,Gli3,Sox4,Kcnj2,Cxcr4,Grin2a,Ccno,Lepr,Taf15,Frem2,Tap2,Psmb9,Ttc12,Pon3,Mid1,Magt1,Fgfr1,Gja1,Pabpn1,Dnai1,Sox9,Kif22,Gas8,Ctla4,Edn1,Kat6a,Spag1,C2cd3,Ppargc1a,Tardbp,Galc,Egfr,Dnaaf4,Pkdcc,Kcnma1,Nfix,Crebbp,Il2rg,Fgfr2,Lrba,Lama3,Med12,Dclre1c,Nf1,Dnah5,Igsf3
4551	GOBP_POSITIVE_REGULATION_OF_MRNA_METABOLIC_PROCESS	0.0804144	0.563007	-0.350401	-1.29998	325	76	Nanos2,Rbm3,Snrnp70,Btg2,Zc3h12d,Zc3hav1,Zc3h12a,Mov10,Tardbp,Mettl16,Trim71,Tob1,Plekhn1,Tra2a,Rbmx
5326	GOCC_CHITOSOME	0.0806054	0.563285	0.5786	1.43774	457	14	Dct,Th,Tyr,Slc45a2
10284	JOHNSTONE_PARVB_TARGETS_1_DN	0.0806258	0.563285	-0.389755	-1.33994	334	50	Hspa1a,Phactr2,Ppp3ca,Etv1,Fat1,Uvssa,Limch1,Ptn,Dse,Lifr,Dnajb14,Bicc1,Gpx8,Stc1,Rbms1,Tmem106b,Ube2k,Mctp1
9575	HP_ABNORMAL_CONSUMPTION_BEHAVIOR	0.0806291	0.563285	-0.337464	-1.28817	322	89	Gpr101,Dpyd,Pcsk1,Pcdh19,Magel2,Avp,Lepr,Sox2,Prdm16,Kcnj5,Fgfr1,Mn1,Otx2,Pomc
5596	GOMF_LONG_CHAIN_FATTY_ACID_COA_LIGASE_ACTIVITY	0.0807073	0.563285	-0.60945	-1.48177	355	11	Slc27a2,Slc27a3,Slc27a5,Acsl6,Acsbg1,Acsl1
10104	Birt_Hagenauer_2020_BredLowRespondersToNovelty_Upregulated_HC	0.0807205	0.563285	0.358614	1.30517	483	89	Slc4a11,Scube2,Dnaaf3,Dbp,Bmp4,Adamts14,C1qc,Slc11a1,Rnasel,Fxyd7,C1qa,Medag,Tmem176a,Tnnt1,Tmem59l,Fbxo31,Ghdc,Psmg3,Pld4,Tubg1,Sipa1,Trappc12,Rab3il1,Mvb12b,Abhd10,Rabif
2442	GOBP_SODIUM_INDEPENDENT_ORGANIC_ANION_TRANSPORT	0.0807736	0.563285	-0.592922	-1.47333	354	12	Slco2a1,Slco4c1
184	GOBP_REGULATION_OF_THE_FORCE_OF_HEART_CONTRACTION	0.0808747	0.563338	0.50664	1.4061	465	22	Myl4,Adm,Atp2b4,Grk2,Chga,Atp2a2,Atp1a1
7193	HP_ANTERIORLY_PLACED_ANUS	0.0808876	0.563338	-0.398019	-1.34855	338	46	Fat4,Pigw,Frem1,Pigv,C2cd3,Gas1,Dact1,Cdon,Sall1,Dchs1,Fgfr2,Med12,B3glct,Cdk8,Ddx6,Tgif1
5496	GOCC_TRANSPORTER_COMPLEX	0.081057	0.564062	-0.263717	-1.1759	272	280	Shisa6,Scnn1a,Chrnb3,Chrna7,Ryr1,Kcnq5,Kcng1,Chrna1,Htr3a,Grik4,Kcnj2,Gabra2,Trpc4,Mcub,Grin2a,Clic6,Gria1,Cacng6,Cacna1h,Cacna1e,Gabra5,Catsperg1,Shank1,Grik2,Kcnj5,Kcnv1,Scn9a,Ano6,Dpp6,Cachd1,Grin2c,Grin2d,Atp8b1,Cacng4,Scn3b,Abcd4,Nos1,Gabrg1,Pex12,Smdt1,Kcna4,Scn3a,Kcnj3,Cacna2d3,Kcns1
1025	GOBP_RESPONSE_TO_INORGANIC_SUBSTANCE	0.0811735	0.564062	0.265118	1.16977	569	438	Syt6,Fos,Tnnc1,Mef2c,Dusp1,Chp2,Anxa1,Kcnk3,Kcna5,Th,Glra1,Cyp1b1,Cpne5,Syt10,Syt15,Ccr7,Tnfrsf11b,Tnnt2,S100a8,Fosb,Nudt1,Acta1,Net1,Trpv6,Loxl2,Trpc3,Cdh1,Cacna1g,Prkaa2,Lgmn,Neurod2,Atp2b4,Kcnh1,Glra2,Junb,Arg1,Prdx1,C1qa,Tspo,Ucp2,Tnfaip3,Sdc1,Fkbp1b,Guca1a,Adcy7,Casp3,Akr1c18,Dlg4,Kcnmb4,Kdr,Slc38a2,Syt4,Rad51,Slc30a3,Syt12,Cpne9,Mapk13,Sphk1,Pten,Nfe2l2,Casr,Nr4a3,Ezh2,Anxa7,Pcna,Crip1,Mapk…
5447	GOCC_GLUTAMATERGIC_SYNAPSE	0.0811852	0.564062	-0.263984	-1.17665	273	279	Shisa6,Nrp2,Gpc4,Cttnbp2,Dnajb1,Adgrl3,Ctbp2,Htr3a,Actn2,Homer2,Slitrk2,Grin2a,Hpca,Drd2,Gria1,Rgs9,Ppp3ca,Grik2,Calb1,Ntng2,Grin2c,Cbln1,Dgkq,Ghrl,Dnm2,Dgkz,Lin7c,Cacng4,Cdh8,Ntng1,Psd2,Cplx2,Epha7,Sparc,Bcan,Neto1,Dbn1,Erbin,Plppr4,Adra1a,Pcdh8,Grm1,Flrt3,Pak3,Lrrk2,Tspoap1,Fzd9,Ptprs,Atp2b1,Itsn1,Lrrc4,Wnt5a,Plekha5,Mtor,Stx4a,Cnih2,Sh3gl1,Arpc2,Syngap1,Hip1,Ppfia2,Ophn1,Fxr1,Abhd17c,Fyn,Rac1,…
5053	GOCC_VACUOLAR_PROTON_TRANSPORTING_V_TYPE_ATPASE_COMPLEX	0.0813094	0.564062	0.578018	1.43629	461	14	Atp6v1h,Atp6v1c2,Atp6v1c1,Tmem199,Atp6v0a1,Tcirg1,Atp6v0a4,Atp6v1g2,Ccdc115,Atp6v0d1
8986	HP_MICROTIA_THIRD_DEGREE	0.0813329	0.564062	0.628823	1.42711	453	10	Cdt1,Gmnn
4112	GOBP_REGULATION_OF_PLASMA_LIPOPROTEIN_PARTICLE_LEVELS	0.0813526	0.564062	-0.357933	-1.30301	331	68	Agt,Lpl,Ehd1,Lcat,Abca1,Agtr1a,Gpld1,Bmp1
2287	GOBP_WOUND_HEALING	0.0813648	0.564062	-0.248295	-1.15363	247	415	Cav3,Dsp,P2rx5,Drd5,Dcn,Hspb1,Ppl,Rreb1,Dock11,Eppk1,Tgfb2,Prkcd,Ndnf,Gli3,Fgf10,Dgkg,Rab27a,Cxcr4,Ehd1,Pabpc4,Vav3,Erbb2,Cd109,Dock9,Ppp3ca,Timp1,Gja1,Il1a,Cdkn1a,Ano6,Ubash3b,Arhgef19,Ap3b1,Plat,Phf21a,Dgkh,Gata2,Dgkq,Pdgfra,Prkch,Dgkz,Tnfrsf12a,Edn1,Nog,Serpinf2,Hdac1,Trim72,Rcor1,Rhoc,Sparc,Rad51b,Dock1,Prkca,Vcl,Dgkk,Fap,Itpr2,Egfr,Postn,P2rx4,Dgka,Plec,Dgki
1000	GOBP_RESPONSE_TO_HORMONE	0.0814389	0.564074	0.249623	1.14208	608	714	Egr2,Fos,Rpe65,Mef2c,Nr4a1,Dusp1,Stat4,Nr1d1,Per1,Bmp4,Anxa1,Sost,Th,Ramp2,Ccn2,Egr1,Trh,Socs3,Gjb2,Foxc2,Cited4,Idh1,Fhl2,Ccr7,Tnfrsf11b,Adm,Vamp2,Fosb,Igfbp7,Cited1,Acta1,Retn,Trim63,Tgfb1,Prkcq,Rara,Tnf,Prkaa2,Esr1,Bche,Prkar1b,Atp6v1h,Tac1,Bcas3,Glb1,Lancl2,Arg1,Sox30,Prkcb,Tspo,Ctss,Pparg,Ghsr,Ucp2,Sox10,Slc5a5,Gal,Rangap1,Hpn,Rxfp1,Sdc1,Tub,Stat5b,Nr1d2,Slc25a33,Adcyap1,Adcy7,Crhr1,Esrrg,Br…
8539	HP_ABNORMALITY_OF_THE_PALPEBRAL_FISSURES	0.0814732	0.564074	-0.234038	-1.12765	218	637	Zbtb20,Col11a1,Fat4,Dpyd,Dlk1,Rreb1,Chrna7,Chd7,Sema3e,Gpc4,Pigw,Magel2,Tgfb2,Gpc3,Gli3,Fgf10,Arhgef6,Kcnj2,Gabra2,Bbs12,Ascl1,Gabra5,Col11a2,Pola1,Mctp2,Ppp3ca,Ermard,Pign,Smo,Rnf135,Ebf3,Fgfr1,Gja1,Tfap2b,Txnl4a,Nr2f1,Pigv,Kmt2d,Ap3b1,Sox9,Upf3b,Zswim6,Sema5a,Bmp1,Mn1,Kmt2a,Grin2d,Ammecr1,Ret,Arid1b,Dalrd3,Cenpe,Traip,Ntng1,C2cd3,Dact1,Kmt2c,Pex12,Jag1,Hnrnpu,Ank1,Scn3a,Setd2,Ldhd,Pkdcc,Bcl11b,…
1409	GOBP_B_CELL_MEDIATED_IMMUNITY	0.0815816	0.564455	0.358318	1.29976	488	87	Bcl3,C1qc,Tgfb1,Tnf,Serping1,Fcer1g,Ptprc,C1qa,H2-M3,Cd226,Ndfip1,Il4ra,Rnf8,Fcgr2b,Exosc3,C1qb,Lta,Rnf168,Cr2,Msh2,Irf7,Masp2,C8g,Ercc1,Nbn
775	GOBP_JNK_CASCADE	0.081824	0.565096	0.313895	1.24798	514	163	Trib1,Per1,Sema3a,Ccn2,Ccr7,Sfrp2,Wnt16,Tnf,Map3k13,Stradb,Map4k1,Gadd45a,Tlr9,Tlr4,Dusp9,Mdfic,Fzd7,Rap2a,Sh3rf3,Hdac3,Casr,Fcgr2b,Rasgrp1,Mul1,Mapk10,Sfrp1,Il1b,Rapgef1,Mapk8,Hras,Pink1,Map3k20,Ube2n,Cops5,Ankrd6,Map4k2,Rb1cc1,Ulk4,Ager,Traf5,Pdcd4,Cdc42ep5,Pycard,Tnfrsf19,Mapk8ip1,Akt1,Wnt7b,Ern2,Map3k11
7269	HP_ABNORMAL_LEFT_VENTRICLE_MORPHOLOGY	0.0818363	0.565096	-0.338036	-1.28605	327	87	Cav3,Ryr1,Actn2,Ttn,Prdm16,Nexn,Kcnj5,Abca1,Fgfr1,Svil
8460	HP_HYPERREFLEXIA_IN_UPPER_LIMBS	0.0818487	0.565096	0.587752	1.43029	463	13	Aldh18a1,Sdhaf1,Capn1,Reep1,Sdhb,Erlin2,Rtn2
7876	HP_HYPERLIPIDEMIA	0.0818879	0.565096	0.362176	1.30656	490	84	Fos,Mc4r,Rspo1,Nphs2,Pygl,Tmem43,Slc7a7,Ldlrap1,Pparg,Pnpla2,Mtx2,Agpat2,Cavin1,Gla,Zmpste24,Deaf1,Cfh,Havcr2,Bscl2,Lmna,Adcy3,Smpd1,Akt2,Slc25a13,Mcfd2,Pigt
6666	HP_SMALL_EARLOBE	0.0820597	0.565527	-0.510459	-1.42463	348	20	Rreb1,Ebf3,Kat6a,Kctd1
9972	ZHONG_PFC_C1_ASTROCYTE	0.082079	0.565527	-0.499927	-1.41038	348	21	Agt,Etv1,Add3
2629	GOBP_INTERMEDIATE_FILAMENT_BASED_PROCESS	0.0821107	0.565527	-0.43484	-1.3688	346	33	Dsp,Ppl,Eppk1,Fam83h,Krt18,Erbin,Plec,Atxn3
6182	GOMF_NEUROTRANSMITTER_BINDING	0.0821759	0.565608	-0.564529	-1.45302	354	14	Chrnb3,Chrna7,Chrna1
3880	GOBP_RESPONSE_TO_BMP	0.0824043	0.566383	0.321527	1.25478	509	142	Sulf1,Scx,Foxd1,Bmp4,Sost,Egr1,Chrdl1,Bmp8a,Sfrp2,Vwc2l,Hes5,Tgfb1,Dlx5,Smad3,Amhr2,Smurf1,Pparg,Smad2,Tmprss6,Lemd2,Sox11,Col2a1,Itga3,Grem2,Fstl1,Nodal,Sfrp1,Lef1,Bmp7,Acvrl1,Bmp6,Cdh5,Smad1,Eng,Cer1,Lefty1,Fstl3,Zfp128,Ccn1,Lefty2,Tgfb3
3076	GOBP_REGULATION_OF_MRNA_PROCESSING	0.0824475	0.566383	-0.316208	-1.25811	317	117	Rbm15,Rbm3,Khdrbs2,Snrnp70,Pabpn1,Rest,Tia1,Hnrnpu,Mettl16,Bard1,Safb2,Ddx17,Cpsf6,Tra2a,Nova1,Rbmx,Cdk9,Fmr1,Srsf10,Hnrnpa2b1,Zc3h10,Sltm,Fxr1,Sap18,Sfswap,Srsf9,Iws1,Mbnl2,Celf2,Rbm39,Srpk2,Srpk3
3466	GOBP_REGULATION_OF_FEEDING_BEHAVIOR	0.0824491	0.566383	0.517382	1.40338	473	20	Mc4r,Trh,Retn,Cck,Tacr3,Ghsr,Agrp,Nr4a3,Stat3
2985	GOBP_LYMPH_NODE_DEVELOPMENT	0.0825414	0.566648	0.576685	1.43298	468	14	Tox,Tgfb1,Cd248,Fadd,Lta,Il15,Rc3h2
6547	HP_FEMALE_HYPOGONADISM	0.0827838	0.567944	0.505097	1.40182	476	22	Prok2,Tac2,Bmp4,Dusp6,Spry4,Tacr3
2309	GOBP_HEME_METABOLIC_PROCESS	0.0829549	0.568194	0.4721	1.38371	474	29	Alas2,Tspo,Blvrb,Blvra,Alas1,Cpox,Hmox1,Nfe2l1,Slc25a39,Hmbs,Hmox2,Tmem14c,Bdh2
2712	GOBP_RESPIRATORY_BURST	0.0829861	0.568194	0.489884	1.39764	477	25	Hck,Slc11a1,Ncf4,Grn,Jchain,Selenok,Noxo1
6622	HP_FULL_CHEEKS	0.0830343	0.568194	-0.324803	-1.26662	323	102	Gpr101,Dpyd,Dlk1,Agl,Pign,Crlf1,Kdm6b,Sh3bp2,Edn1
8722	HP_ABNORMALITY_OF_SECONDARY_SEXUAL_HAIR	0.0830351	0.568194	-0.396932	-1.34487	347	46	Zbtb20,Fat4,Sema3e,Ccbe1,Bmp15,Itgb4,Sox9,Otx2,Ar,Dhx37
7416	HP_RECTAL_PROLAPSE	0.0833188	0.569767	0.483602	1.38929	478	26	Tgfb1,Fcgr3,Limk1,Col5a1,Bcor,Pten,Naa10
4971	GOCC_VACUOLE	0.0834686	0.570296	0.251079	1.14388	616	669	Cd1d1,Col6a1,Lyz1,Dpp4,Clnk,Anxa1,Rab7b,Ramp2,Bgn,Tm6sf1,Naglu,Prtn3,Serpina3n,Tmem97,Atp8a1,Hck,Retn,Sgsh,Slc11a1,Tspan1,Hyal1,Lgmn,C3ar1,Fpr1,Slc7a5,Ncf4,Ctsz,Atp6v1h,Doc2a,Slc26a11,Rab39,Arrb1,Glb1,Znrf1,Arg1,Dapk2,Rnf19b,Grn,Prss57,Ctss,Tnfaip3,Sdc1,Ccz1,Slc36a1,Tubb4b,Tlr9,Ap1s3,Anxa6,Serpina3c,Stk11ip,Tubb5,Slc48a1,Tyr,Atp6v1b2,Lamp5,Atg9b,Cd68,Slc30a3,Gdi2,Pip4p1,Psmd1,Ramp3,Plbd2,Prss16,K…
4620	GOBP_REGULATION_OF_RECEPTOR_CLUSTERING	0.083504	0.570296	-0.590166	-1.46648	366	12	Shisa6,Slc7a11,Fzd9,Ptn
5087	GOCC_CLATHRIN_VESICLE_COAT	0.0836667	0.571039	0.483523	1.38906	480	26	Slc18a3,Btbd8,Enthd1,Ncald,Ap2m1,Cltb,Ap1s1,Epn1,Ap1g2,Aftph,Ap2a1
8329	HP_AGENESIS_OF_INCISOR	0.0841751	0.5731	0.552082	1.41256	474	16	Bmp4,Cdh1,Dlg1,Irf6,Bcor,Naa10
806	GOBP_SENSORY_ORGAN_DEVELOPMENT	0.0842355	0.5731	-0.244847	-1.14407	248	444	Prox1,Klf4,Nrl,Col11a1,Fat4,Chd7,Mab21l1,Nectin3,Tgfb2,Rarb,Gli3,Kit,Mycl,Rcn1,Fgf10,Triobp,Cryga,Sipa1l3,Ush1g,Birc7,Mfap2,Slc17a6,Hpca,Drd2,Sox2,Krt12,Frem2,Slitrk6,Cebpa,Ascl1,Gabra5,Esrrb,Mfap5,Calb1,Tfap2b,Myo6,Cxcl14,Sox9,Gng8,Ascl2,Col4a1,Rdh10,Gata2,Pdgfra,Atp8b1,Bcl2,Edn1,Nog,Ret,Pbx3,Hdac1,Dvl2,Tbc1d32,Sobp,Jag2,Mitf,Sparc,Jag1,Trip11,Plppr4,Twist1,Nrp1,Tspan12,Egfr,Ahi1,Bcl11b,Cdon,Slc…
8645	HP_CHRONIC_ORAL_CANDIDIASIS	0.0842372	0.5731	-0.57552	-1.45648	364	13	Zap70,Ap3b1,Il2rg,Dclre1c,Jak3
8288	HP_ABNORMAL_HAND_MORPHOLOGY	0.08429	0.5731	-0.258491	-1.16646	278	312	Gpr101,Dsp,Zbtb20,Dlk1,Chd7,Sema3e,Gpc4,Pigw,Gpc3,Chrna1,Kit,Trps1,Sox4,Arhgef6,Hdac8,Gan,Rps15a,Mctp2,Pign,Aloxe3,Fgfr1,Gja1,Tfap2b,Itgb4,Pigv,Kmt2d,Upf3b,Evc,Kmt2a,Nog,Arid1b,Col7a1,Jag1,Arhgap31,Setd2,Pkdcc,Kif15,Agtr2,Pak3,Nfix,Fgfr2,Lama3,Med12,Ggcx,Nf1,Mmp2,Wnt5a,Notch1,Mtor
4084	GOBP_REGULATION_OF_BROWN_FAT_CELL_DIFFERENTIATION	0.0843655	0.5731	-0.516319	-1.42293	360	19	Pim1,Rreb1,Hnrnpu,Dusp10,Mtor,Napepld
3516	GOBP_MAMMARY_GLAND_MORPHOGENESIS	0.0843661	0.5731	-0.424111	-1.36865	353	37	Cav3,Sostdc1,Gli3,Fgf10
1652	GOBP_REGULATION_OF_MICROTUBULE_POLYMERIZATION	0.0843922	0.5731	-0.393603	-1.33695	351	47	Cav3,Hspa1a
7609	HP_EEG_WITH_POLYSPIKE_WAVE_COMPLEXES	0.0844021	0.5731	0.459333	1.37052	486	31	Slc18a3,Srpx2,Cacnb4,Col13a1,Gabrg2,Prickle1,Gabra1,Ap2m1,Jrk,Pgap3,Syt2,Slc5a7,Pi4ka
4911	GOCC_GAMMA_TUBULIN_COMPLEX	0.0845364	0.573169	0.515304	1.39775	485	20	Topors,Brca1,Tubg2,Tubgcp2,Tubg1,Uxt
624	GOBP_SODIUM_ION_TRANSPORT	0.0845854	0.573169	-0.283707	-1.2096	303	191	Cav3,Slc9a4,Scnn1a,Slc24a5,Nkain3,Slc5a3,Slc24a3,Slc17a6,Fgf13,Drd2,Asic4,Cacna1h,Slc4a4,Scn9a,Ano6,Slc22a4,Dnm2,Scn3b,Nos1,Slc8a1,Neto1,Scn3a,Slc9a2,P2rx4,Slc4a5
7754	HP_GENERALIZED_JOINT_LAXITY	0.0845874	0.573169	0.44988	1.36927	488	34	Prok2,Tac2,Satb2,Dusp6,Spry4,Tacr3,Col5a1,Col2a1
2410	GOBP_NEGATIVE_REGULATION_OF_MACROPHAGE_ACTIVATION	0.084629	0.573169	0.563715	1.42462	478	15	Nr1d1,Grn,Ptprc,Cd200,Fcgr2b,Cx3cl1
5832	GOMF_ION_TRANSMEMBRANE_TRANSPORTER_ACTIVITY	0.0849411	0.574769	0.248072	1.13663	633	737	Aqp6,Otop2,Slc4a11,Kcnh5,Slc18a3,Slco5a1,Trpm6,Plp2,Cacna2d4,Kcnf1,Kcnk3,Cnga4,Kcna5,Grin1,Gabrr2,Glra1,Calhm2,Slc1a5,Kcnt1,Kcnj12,Slc36a2,Atp2c2,Atp8a1,Otop3,Tmem37,Slc12a8,Cacng3,Cox4i2,Ano4,Slc11a1,Trpv6,Trpc3,Cacna1g,Slc7a5,Atp2b4,Disp1,Atp6v1h,Asic3,Kcnh1,Slc26a11,Nipal3,Glra2,Slc9a3,Kcnj14,Slc8a2,Kcna6,Slc7a7,Slc22a8,Slc13a5,Slc25a47,Cacnb4,Tmem38a,Slc5a5,Slc38a3,Slc6a12,Slc25a45,Slc47a1,An…
9317	HP_OVERWEIGHT	0.0849839	0.574769	-0.550862	-1.44128	368	15	Igsf1,Gck,Klf11,Neurod1,Usp7
3991	GOBP_EXTRACELLULAR_MATRIX_ASSEMBLY	0.0850299	0.574769	-0.406707	-1.35329	354	43	Agt,Thsd4,Has1,Mfap4,Tnxb,Sox9,Ntng2
2782	GOBP_NEGATIVE_REGULATION_OF_SMOOTH_MUSCLE_CONTRACTION	0.0850967	0.574769	-0.589373	-1.46451	373	12	Dock4,Dock5,Kcnma1,Arhgap42
9679	HP_ENDOCARDITIS	0.0851368	0.574769	0.610093	1.42087	475	11	Stat4,Il12a,Tlr4,Erap1
6413	GOMF_PHOSPHOLIPASE_A2_ACTIVITY_CONSUMING_1_2_DIPALMITOYLPHOSPHATIDYLCHOLINE	0.08527	0.5753	0.523611	1.40436	487	19	Plaat1,Pla2g2d,Plb1,Pla2g5,Pla2g2f,Pgap6,Pla2g3,Pla2g4e
7607	HP_PARAPARESIS	0.0853329	0.575358	0.377298	1.30914	504	67	Srpx2,1600014C10Rik,Arg1,Sox10,Rnaseh2b,Afg3l2,Bcor,Ifih1,Plp1,Sdhaf1,Sqstm1,Wdr45,Tbce,Gjb1,Sp110,Mtpap,Spg7,Vcp,Polg,Sdhb,Pi4ka,Coasy
7969	HP_SPINAL_CANAL_STENOSIS	0.085494	0.575815	-0.453381	-1.37688	365	28	Gpr101,Prdm16,Nog,Cspp1
6493	HP_ABNORMALITY_OF_THE_SCROTUM	0.0855095	0.575815	-0.317878	-1.25673	333	111	Fat4,Chd7,Sema3e,Ryr1,Mab21l1,Magel2,Gli3,Frem2,Nexmif,Sox9,Srcap,Ar,Ntng1,Dact1,Dhx37,Tanc2,Zeb2,Sall1,Crebbp,Fgfr2,Med12
2351	GOBP_INNER_EAR_MORPHOGENESIS	0.0857213	0.576645	-0.355743	-1.29894	349	69	Prox1,Col11a1,Chd7,Fgf10,Triobp,Ush1g,Slitrk6,Myo6,Sox9,Gata2,Dvl2,Sobp
770	GOBP_SMOOTHENED_SIGNALING_PATHWAY	0.0857741	0.576645	-0.311586	-1.24939	327	123	Nkx6-1,Gpc3,Gli3,Fgf10,Smo,Gpr161,Dlg5,Rfx4,Disp3,Kctd6,Gas8,Evc,Rb1,Otx2,Tbc1d32,C2cd3,Gas1,Fuz,Gpr37l1,Cdon,Tubd1,Crebbp,Fgfr2,Bbs7,Glis2
2296	GOBP_POSITIVE_REGULATION_OF_T_CELL_PROLIFERATION	0.0857963	0.576645	0.375641	1.30753	507	68	Cd1d1,Anxa1,Sash3,Tnfsf13b,Il12rb1,Prkcq,Tnfrsf13c,Cd86,Coro1a,Ptprc,Stat5b,Fadd,Selenok,Il1b,Gpam,Havcr2
3683	GOBP_PROTEIN_TRIMERIZATION	0.0858657	0.576697	0.562532	1.42163	485	15	Col1a2,Slc1a5,Disp1,H2-M3,Asic1
5228	GOCC_PROTON_TRANSPORTING_V_TYPE_ATPASE_COMPLEX	0.085913	0.576697	0.509658	1.39745	493	21	Atp6v1h,Atp6v1b2,Atp6v1c2,Atp6v1c1,Tmem199,Atp6v0a1,Atp6ap1,Tcirg1,Atp6v0a4,Atp6v1g2,Ccdc115,Atp6v0d1,Atp6v0b,Atp6v1a,Atp6ap2
5461	GOCC_INTRINSIC_COMPONENT_OF_SYNAPTIC_MEMBRANE	0.0860441	0.576869	-0.30788	-1.24242	327	128	Shisa6,Nrp2,Gpc4,Nectin3,Chrna1,Htr3a,Grik4,Htr1b,Slitrk2,Grin2a,Drd2,Gria1,Gabra5,Dcc,Ntng2,Cacng4,Ntng1,Slc8a1,Epha7,Neto1,Kcnj3,Plppr4,Adra1a,Pcdh8,Flrt3,Slitrk3,Ptprs,Atp2b1,Lrrc4,P2rx3,Cnih2
1358	GOBP_PEPTIDYL_ASPARAGINE_MODIFICATION	0.0860985	0.576869	0.469435	1.3759	492	29	Asgr1,Derl3,Dpm3
7174	HP_DELAYED_CLOSURE_OF_THE_ANTERIOR_FONTANELLE	0.086189	0.576869	0.492264	1.39364	497	24	Fam111a,Adamts2,Nlrp3,Zic1,Ctsk,Tbce
3169	GOBP_DETECTION_OF_LIGHT_STIMULUS_INVOLVED_IN_SENSORY_PERCEPTION	0.0863207	0.576869	0.595625	1.41893	483	12	Rpe65,Cacna2d4,Rgs9bp,Best1,Crb1,Gnat1
3571	GOBP_LEFT_RIGHT_PATTERN_FORMATION	0.0863657	0.576869	-0.550179	-1.43949	374	15	Smo,Epb41l5,Ahi1,Notch1,Notch2,Dpcd,Ift57,Cited2
3285	GOBP_REGULATION_OF_MEIOTIC_CELL_CYCLE	0.0863942	0.576869	0.435762	1.35688	500	38	Dusp1,Wnt4,Fzr1,Rad51ap1,Nppc,Fbxo5,Cdc25b,Piwil2,Fbxo43,Gpr3,Calr,Prkacb
9358	HP_INAPPROPRIATE_CRYING	0.0864253	0.576869	-0.618811	-1.46628	381	10	Slc18a2,Ntng1,Galc,Kif15,Slc19a3
1578	GOBP_REGULATION_OF_BMP_SIGNALING_PATHWAY	0.0864404	0.576869	0.36429	1.30204	516	79	Sulf1,Foxd1,Bmp4,Sost,Chrdl1,Sfrp2,Vwc2l,Hes5,Smurf1,Pparg,Smad2,Tmprss6,Lemd2,Sox11,Itga3,Grem2,Fstl1,Sfrp1,Acvrl1,Cdh5,Eng,Cer1,Fstl3
6762	HP_CORNEAL_SCARRING	0.0864619	0.576869	-0.58716	-1.45901	379	12	Prdm5,Pola1,Zfp469,Col7a1,Crebbp
2283	GOBP_REGULATION_OF_FIBROBLAST_GROWTH_FACTOR_RECEPTOR_SIGNALING_PATHWAY	0.0865351	0.576869	0.491928	1.39269	499	24	Fgfbp1,Sulf1,Wnt4,Spry4,Spry2
7212	HP_ABNORMALITY_OF_THE_NAIL	0.0865385	0.576869	-0.252872	-1.15373	278	347	Gpr101,Dsp,Slco2a1,Zbtb20,Col11a1,Dlk1,Gpc4,Pigw,Gpc3,Gli3,Trps1,Sox4,Col11a2,Mctp2,Pign,Abca1,Aloxe3,Fgfr1,Gja1,Prkd1,Scn9a,Itgb4,Pigv,Blm,Mplkip,Kif22,Zswim6,Evc,Ctla4,Nog,Arid1b,Srcap,Col7a1,Sash1,Dhx37,Arhgap31,Setd2,Plagl1,Cast,Egfr,Sox18
2764	GOBP_NEGATIVE_REGULATION_OF_GROWTH	0.0870536	0.579937	-0.280863	-1.20194	311	198	Cav3,Hspa1a,Rerg,Sema3e,Tgfb2,Gpc3,Fbp1,Fgf13,Vgll4,Crlf3,Fstl4,Wnt11,Slit3,Gja1,Cdkn1a,Dcc,Gdf9,Sema5a,Rb1,Cdkn1b,Bcl2,Nog,Socs2,Epha7,Nrp1,Ptk6,Sh3bp4,Agtr2,Dusp10,Kcnk2,Sema6a,Ptprs,Wnt5a,Notch1,Cryab,Caprin2,Notch2,Ndufa13,Map2,Plxna3,Wwc1
7138	HP_JOINT_DISLOCATION	0.0873252	0.580831	0.277844	1.19049	586	319	Myh3,Fancd2,Cdt1,Col6a1,Slc18a3,Col1a2,Stat4,Lmod3,Myh8,Glra1,Bgn,Gmnn,Tnfrsf11b,Fancf,Acta1,Adamts2,Smoc1,Il2rb,Disp1,Col12a1,Dnajc21,Recql4,Col3a1,Limk1,Col13a1,Ank,Slx4,Tbx4,Brca1,Sox11,Aldh18a1,Nlrp3,Gemin4,Rad51,Col5a1,Ifih1,Col2a1,Slc40a1,Pten,Telo2,Hk1,Extl3,Lmx1b,Exosc3,Itga7,Nodal,Piezo2,Zmpste24,Smarce1,Ext2,Syt2,Map3k20,Lmna,Ywhae,Colec11,Prkacb,Bpnt2,Pomt1,Zic2,Dym,Fkrp,Ercc2,Slc5a7,P…
4271	GOBP_OLEFINIC_COMPOUND_BIOSYNTHETIC_PROCESS	0.0873668	0.580831	0.521373	1.39836	499	19	Dkkl1,Egr1,Adm,Wnt4,Dkk3,Akr1c18
6153	GOMF_PHOSPHATIDYLINOSITOL_PHOSPHATE_5_PHOSPHATASE_ACTIVITY	0.087372	0.580831	-0.586488	-1.45734	383	12	Ptpmt1,Inpp5f,Inpp5j,Pikfyve
4334	GOBP_REGULATION_OF_CALCIUM_ION_TRANSMEMBRANE_TRANSPORTER_ACTIVITY	0.0874074	0.580831	-0.362288	-1.30727	353	65	Cav3,Stac,Hpca,Drd2,Gem,Gstm7,Trdn,Nos1,Thada,Stim2,Pkd2,Fmr1,Jph4,Hspa2,Casq1
10199	BUYTAERT_PHOTODYNAMIC_THERAPY_STRESS_DN	0.0875933	0.581462	0.255153	1.15022	633	576	Fgfbp1,Ccl12,Arsj,Foxd1,Cenps,Dpm3,Efhd2,Deptor,Ccn2,Imp3,Fancf,Nudt1,Gemin6,Serpine1,Tspan1,Tmem177,Loxl2,Zfhx4,Cdc42ep3,Sh2d4a,Gstt2,Epha2,Bcl7c,Pex11b,Exog,Cnn2,Tspan4,Coro1a,Kif20a,Plk2,Cdkn3,Ucp2,Gins2,Ccne1,Bin3,Lcp1,Tor3a,Myl9,Tubb5,Lcmt2,Rnft2,Id3,Tlr4,Sac3d1,Fbxo5,Nlrp3,Gemin4,Tbc1d2,Cisd1,Eef2kmt,Dars2,Mdfic,Cdkn2c,Surf2,Mansc1,Ror1,Galnt6,Lmnb2,Tmem14a,Psrc1,Tgfbi,Rad54b,Cdca4,Nnmt,Slc…
640	GOBP_EXTRACELLULAR_TRANSPORT	0.087624	0.581462	-0.443915	-1.36423	370	30	Jhy,Spa17,Rfx3,Dnaaf4,Aqp4,Cfap53,Dnah5,Cfap43,Cabyr,Ccdc103,Ccdc39,Dpcd
9387	HP_ABNORMAL_DARK_ADAPTED_ELECTRORETINOGRAM	0.0876698	0.581462	0.583763	1.42058	496	13	Cacna2d4,Gpr179,Sag,Pde6b,Gnat1
6409	GOMF_NEUROTRANSMITTER_RECEPTOR_ACTIVITY_INVOLVED_IN_REGULATION_OF_POSTSYNAPTIC_MEMBRANE_POTENTIAL	0.0877277	0.581462	-0.410101	-1.34892	365	41	Chrnb3,Chrna7,Chrna1,Grik4,Gabra2,Gria1,Gabra5,Grik2,Grin2c,Gabrg1
7010	HP_APLASIA_CUTIS_CONGENITA	0.0877773	0.581462	-0.436207	-1.36347	371	32	Dsp,Mctp2,Itgb4,Col7a1,Arhgap31,Plec,Lama3,Kctd1,Notch1,Dock6,Msx2,Nsd2
1338	GOBP_PROTEIN_SUMOYLATION	0.0878527	0.581598	0.377205	1.3064	519	66	Egr2,Egr1,Stx1a,Topors,Rangap1,Ifih1,Nup43,Aaas,Mul1,Nup188,Ndc1,Ctnnb1,Nup153,Tollip,Nup50,Pom121,Pias2,Nup37,Gnl3,Mdm2,Nup62,Nup88,Pias3
6192	GOMF_LIPID_PHOSPHATASE_ACTIVITY	0.0879298	0.581745	-0.572565	-1.449	380	13	Plppr1,Sgpp2,Plppr4,Plpp3,Plppr5
5037	GOCC_INTERCALATED_DISC	0.0881437	0.582647	-0.405396	-1.34893	367	43	Cav3,Dsp,Kcnj2,Fgf13,Gja1
9903	FAN_EMBRYONIC_CTX_BIG_GROUPS_GLIAL	0.0882276	0.582647	-0.313481	-1.24919	337	119	Fabp7,Rcn1,Slitrk2,Sox2,Hopx,Timp1,Rfx4,Myo6,Fibin,Lypd1,Cxcl14,Etv1,Cnn3,Hapln1,Ptprz1,Dbi,Rhoc,Bcan,Pttg1ip,Add3,Ednrb,Mdk,Nova1,Sema6a,Ptn,Plpp3,Ndrg2,Nkain4,S100a16,Wscd1,Tspan6
4491	GOBP_POSITIVE_REGULATION_OF_CELL_CYCLE_G2_M_PHASE_TRANSITION	0.0882658	0.582647	0.489728	1.38646	509	24	Dtl,Sin3a,Fbxo5,Wnt10b,Cdc25b,Mta3,Atad5,Stox1
185	GOBP_REGULATION_OF_HEART_RATE	0.0882865	0.582647	-0.344311	-1.28406	354	79	Cav3,Dsp,Bves,Kcnj2,Drd2,Kcnj5,Rnls,Edn1,Scn3b,Slc8a1,Kcnj3,Adra1a,Agtr2
9743	HP_GANGRENE	0.0884895	0.583622	0.443988	1.35924	511	35	Stat4,Prtn3,Il12a,Rara,Stat5b,Sult2b1,Tlr4,Bcor,Nipal4,Stat3,Erap1,Irf2bp2
9712	HP_ABNORMAL_SHARPEY_FIBER_MORPHOLOGY	0.0885899	0.58391	0.520679	1.3965	506	19	Tnfrsf11b,Ank,Lmna,Gna11,Dmp1,Notch3,Enpp1
3224	GOBP_POSITIVE_REGULATION_OF_STRIATED_MUSCLE_CELL_DIFFERENTIATION	0.0887211	0.58391	-0.435755	-1.36206	375	32	Cav3,Prox1,Niban2,Smyd1,Bcl2,Edn1
7335	HP_ABNORMAL_ERYTHROCYTE_MORPHOLOGY	0.0887857	0.58391	0.260536	1.15751	630	473	Fancd2,Alas2,Fam111a,Gypc,Stat4,Nt5c3,Idh1,Alx4,Wfs1,Fancf,Cox4i2,Samd9l,Tgfb1,Pacs2,Il2rb,Rara,Tnfrsf13c,Fcgr3,Lamc2,Pnpo,Etv6,Galt,Dnajc21,Prdx1,Recql4,Col3a1,Slc7a7,Tkfc,Tbxas1,Erbb3,Pgk1,Tnfaip3,Tnfrsf13b,Stat5b,Xk,Slx4,Tmprss6,Birc3,Gna14,Brca1,Dnase1,Qrsl1,Nlrp3,Steap3,Spp1,Rad51,Mtx2,Wrap53,Pcca,Bcor,Fadd,Slc40a1,Pten,Nlrc4,Hk1,Stat1,Casr,Pfkm,Gla,Stat3,Fcgr2b,Cpox,Ctsk,Rasgrp1,Cubn,Tbce,I…
9958	ZHONG_PFC_C9_ORG_OTHER	0.0889052	0.58391	-0.347625	-1.28584	362	74	Lgals3,Col11a1,Fabp7,Moxd1,Cxcr4,Sat1,Hopx,Enho,Myorg,Ptprz1,Dbi,Sparc,Bcan
197	GOBP_COLUMNAR_CUBOIDAL_EPITHELIAL_CELL_DEVELOPMENT	0.088973	0.58391	-0.430089	-1.35385	375	33	Nkx6-1,Rarb,Smo,Cdkn1a,Rfx3,Bmp5,Pax6,Spdef,Wnt5a,Rarg,Pdpk1
7071	HP_ABNORMAL_FINGERNAIL_MORPHOLOGY	0.0890851	0.58391	-0.297076	-1.2283	332	151	Gpr101,Slco2a1,Zbtb20,Col11a1,Sox4,Col11a2,Pign,Gja1,Scn9a,Itgb4,Mplkip,Evc,Arid1b,Srcap,Col7a1,Arhgap31,Plagl1,Plec,Huwe1,Slc35d1,Wnt5a,Kctd1,Bmper,Notch1,Notch2,Lbr,Pitx1,Dock6,Il17rc,Nxn,Nsd1
7682	HP_POLYPHAGIA	0.0891184	0.58391	-0.412353	-1.35145	370	40	Gpr101,Pcsk1,Magel2,Lepr,Prdm16,Mn1,Pomc,Setd2
1616	GOBP_REGULATION_OF_B_CELL_PROLIFERATION	0.089136	0.58391	0.40441	1.33591	520	51	Mef2c,Sash3,Tnfsf13b,Cd22,Tnfrsf13c,Tyrobp,Ptprc,Tnfrsf13b,Tlr9,Tlr4,Casp3,Ikzf3,Gpr183,Fcgr2b,Slc39a10,Ticam1
3731	GOBP_VITAMIN_D_RECEPTOR_SIGNALING_PATHWAY	0.0891403	0.58391	-0.615147	-1.45759	393	10	Pim1,Mn1,Snai2,Trim24
822	GOBP_RESPIRATORY_GASEOUS_EXCHANGE_BY_RESPIRATORY_SYSTEM	0.0891781	0.58391	-0.380528	-1.31782	369	52	Csf2rb2,Nr4a2,Slc5a3,Sftpc,Ednra,Ecel1,Ccbe1,Mtg1,Ap3b1,Dach1,Edn1,Jag2,Apln
1975	GOBP_NEGATIVE_REGULATION_OF_CELL_ADHESION_MEDIATED_BY_INTEGRIN	0.0892153	0.58391	0.622479	1.41271	497	10	Acer2,Cyp1b1,Serpine1
4402	GOBP_REGULATION_OF_CELL_PROLIFERATION_INVOLVED_IN_KIDNEY_DEVELOPMENT	0.0892153	0.58391	0.622545	1.41286	497	10	Bmp4,Egr1,Pdgfb,Il6ra,Bmp7
2000	GOBP_POSITIVE_REGULATION_OF_HETEROTYPIC_CELL_CELL_ADHESION	0.0892506	0.58391	0.607898	1.41576	498	11	Tnf,Cd44,Thy1,Skap1,Il1b,Bmp7,Ager
4570	GOBP_REGULATION_OF_CELL_MATURATION	0.0893686	0.583998	-0.52003	-1.41788	384	18	Tcp11,Aurka,Bcl2,Ret,Tbx6,Lrrk2,Ednrb,Mtor
9733	HP_ABNORMAL_EATING_BEHAVIOR	0.0894569	0.583998	-0.361651	-1.29958	363	63	Gpr101,Dpyd,Pcsk1,Pcdh19,Magel2,Lepr,Prdm16
8782	HP_ABSENT_TESTIS	0.0894773	0.583998	0.488714	1.38359	516	24	Fancd2,Fancf,Slx4,Brca1,Rad51,Ube2t,Palb2,Tctn3,Fancg,Brip1,Mad2l2,Brca2
10251	LEIN_OLIGODENDROCYTE_MARKERS	0.0895296	0.583998	0.37045	1.30122	530	72	Plekhg3,Pacs2,Mobp,Sox10,S1pr5,Tmem88b,Slc48a1,Mcam,Fabp5,Omg,Tppp3,Gjb1,Serpinb1a,Septin4,Aatk,Mog,Myrf,Cntn2,Ttyh2,Mal,Tmem63a,Eef2,Hcn2,Apod,Anln,Tspan2,Opalin,Ptgds
8518	HP_MACULAR_DYSTROPHY	0.0895811	0.583998	0.571696	1.42058	508	14	Cdh3,Ccnq,Best1,Mfsd8,Bbs5
3138	GOBP_POSITIVE_REGULATION_OF_CELL_ACTIVATION	0.0895954	0.583998	0.286006	1.20114	588	260	Cd1d1,Ccl12,Mef2c,Dpp4,Tox,Nfkbid,Anxa1,Sash3,Ccn2,Tnfsf13b,Ccr7,Itgb2,Il12a,Tgfb1,Il12rb1,Prkcq,Rara,Tnfrsf13c,Cd86,Tyrobp,Tac1,Coro1a,Ptprc,Stat5b,H2-M3,Tlr9,Thy1,Cd226,Tlr4,Nlrp3,Map3k8,Il4ra,Ptafr,Gpr183,Fadd,Pik3r6,Plek,Nr4a3,Selenok,Prkcz,Socs1,Exosc3,Il1b,Slc39a10,Lef1,Gpam,Havcr2
9174	HP_FATIGUE	0.0896675	0.584001	-0.261751	-1.16713	301	280	Cav3,Gpr101,Kl,Scnn1a,Kit,Slc18a2,Slc26a4,Taf15,Nabp1,Nags,Sox2,Gck,Pde11a,Tnxb,Pon3,Fas,Fgfr1,Met,Tlr3,Slc22a4,Svil,Gata2,Ctla4,Pdgfra,Bcl2,Ret,Otx2,Zbtb16,Tll1,Ppargc1a,Numa1,Tardbp,Eif2ak4,Morc2a,Pygm,Plec,Cd244a,Fgf23
2081	GOBP_CELLULAR_HORMONE_METABOLIC_PROCESS	0.0897905	0.584001	0.356239	1.29139	539	86	Rpe65,Egr1,Cyp1b1,Crabp1,Rdh5,Adm,Aldh1a3,Wnt4,Bco2,Cyp2s1,Esr1,Dkk3,Tspo,Stat5b,Rdh9,Akr1c18,Spp1,Pnpla2,Plb1,Adh1,Hsd17b7,Srd5a3,Bmp6,Cyp46a1,Srd5a1,Aldh1a2,Hsd17b2
9833	Endothelial_All_Daneman_PLOS_2010	0.0898431	0.584001	0.433585	1.3501	520	38	Ctla2a,Unc45b,Kif26a,Slc22a8,Pglyrp1,Gimap5,Abcb1a,Gimap8,Myct1,Ushbp1,Clec14a,Slc39a8
2186	GOBP_EPITHELIAL_CELL_DIFFERENTIATION_INVOLVED_IN_KIDNEY_DEVELOPMENT	0.0898799	0.584001	0.423824	1.34149	523	41	Mef2c,Six2,Nphs2,Bmp4,Foxc2,Acta2,Cited1
3340	GOBP_POSITIVE_REGULATION_OF_NITRIC_OXIDE_SYNTHASE_BIOSYNTHETIC_PROCESS	0.0899331	0.584001	0.571579	1.42029	510	14	Ccl12,Tlr9,Tlr4,Kdr
10046	DESCARTES_MAIN_FETAL_PHOTORECEPTOR_CELLS	0.090023	0.584001	0.546796	1.39904	507	16	Cdhr1,Nptx1,Susd2,Htr1f,Tert,Samd7,Gnat1
10081	DESCARTES_FETAL_EYE_PHOTORECEPTOR_CELLS	0.090023	0.584001	0.546796	1.39904	507	16	Cdhr1,Nptx1,Susd2,Htr1f,Tert,Samd7,Gnat1
3068	GOBP_CHONDROITIN_SULFATE_PROTEOGLYCAN_BIOSYNTHETIC_PROCESS	0.0900374	0.584001	-0.446345	-1.36482	384	29	Dcn,Chst9,B3gat2,Pxylp1,Bcan,Chst12,Cspg4,Dse,Ugdh,Chst11,Xylt2,B3galt6
3091	GOBP_NEGATIVE_REGULATION_OF_PHAGOCYTOSIS	0.0900948	0.584015	0.528586	1.39671	512	18	Prtn3,Pten,Dysf,Fcgr2b,Cd300lf,Tlr2,Plscr1,Atg3
3141	GOBP_WHITE_FAT_CELL_DIFFERENTIATION	0.0902715	0.584802	-0.613983	-1.45483	398	10	Ctbp2,Fgf10,Cebpa,Pdgfra,Pnpla3
9413	HP_CHOKING_EPISODES	0.090601	0.585833	0.593004	1.41269	507	12	Slc18a3,Col13a1,Slc2a3,Syt2,Slc5a7
7797	HP_NOCTURNAL_HYPOVENTILATION	0.0906371	0.585833	0.571207	1.41937	514	14	Col6a1,Lmod3,Acta1
8100	HP_ABNORMAL_VITREOUS_HUMOR_MORPHOLOGY	0.0906495	0.585833	-0.415999	-1.34989	380	38	Ttr,Col11a1,Kcnj13,Rb1,Col18a1,Loxl3,Tspan12,Pax6,Zfp408
3414	GOBP_REGULATION_OF_CARDIAC_MUSCLE_CONTRACTION	0.0906673	0.585833	-0.367895	-1.30385	374	58	Cav3,Dsp,Kcnj2,Fgf13,Gstm7,Zc3h12a,Nos1,Slc8a1,Adra1a,P2rx4
8128	HP_ECTOPIC_ANUS	0.0907074	0.585833	-0.360601	-1.29912	367	64	Fat4,Pigw,Frem2,Pign,Frem1,Pigv,C2cd3,Gas1,Dact1,Cdon,Sall1,Dchs1,Fgfr2,Mkks,Med12,B3glct,Cdk8,Ddx6,Tgif1,Nxn,Grip1,Gli2,Fli1
45	GOBP_AUTOPHAGY_OF_MITOCHONDRION	0.090863	0.586144	0.372926	1.29808	537	68	Tspo,Atg9b,Camkk2,Rnf41,Sqstm1,Wdr45,Ctsk,Optn,Mul1,Fis1,Pink1,Fbxw7,Hax1,Fundc2,Mark2,Bnip3,Mfn2,Map1lc3b,Rb1cc1,Atg13,Wipi2,Htra2,Atg9a,Atg2b,Atg7,Bnip3l,Atg3
7976	HP_EMG_NEUROPATHIC_CHANGES	0.0908777	0.586144	0.433113	1.34863	526	38	Hspb3,Hspb8,Acta1,Pmp22,Ighmbp2,Tbce,Gjb1,Spg7,Vps13a,Nefh,Vcp,Mfn2,Dync1h1
4023	GOBP_REGULATION_OF_PEPTIDE_TRANSPORT	0.0909218	0.586144	0.258958	1.15428	650	492	Plk3,Derl3,Dpp4,Nr1d1,Chp2,Arc,Bmp4,Anxa1,Kcna5,Trh,Bmp8a,Vamp2,S100a8,Itgb2,Cartpt,Rapgef4,Il12a,Sh3tc2,Tgfb1,Stx1a,Camk1,Rhou,Smad3,Cdh1,Tnf,Gsg1l,Disp1,Wls,Bcas3,Unc13b,Ghsr,Ucp2,Rangap1,Fkbp1b,F2r,Lcp1,Cd200,Llgl2,Itpr1,Ndfip1,Adcyap1,Tlr4,Numb,Chp1,Myo1c,Nmt1,P3h1,Zic1,Mdfic,Npff,Ipo5,Gper1,Rsad2,Chga,Prr5l,Hdac3,Apbb1,Hcls1,Midn,Pdzk1,Cdk5r1,Casr,Selenok,Arl2,Prkcz,Camk2n1,Pim3,Kcnb1,Glp1r,…
9325	HP_ABSCESS	0.0911275	0.586889	0.419339	1.33987	530	43	Itgb2,Tgfb1,Ncf4,Brca1,Il6ra,Acvrl1,Eng,Dmp1,Kras,Enpp1,Palb2,Il10rb,Psen1,Pgm3,Il17ra,Il10ra,Brca2,Ncf2,Irak4,Ncf1
8200	HP_ABNORMALITY_OF_THE_VERTEBRAL_ENDPLATES	0.0912098	0.586889	-0.437921	-1.35692	385	31	Zbtb20,Col11a1,Kif22,Ccn6,Loxl3
1881	GOBP_GLOMERULAR_BASEMENT_MEMBRANE_DEVELOPMENT	0.091218	0.586889	0.606507	1.41252	509	11	Sulf1
1318	GOBP_MORPHOGENESIS_OF_EMBRYONIC_EPITHELIUM	0.0912763	0.586889	0.325218	1.25237	564	128	Sulf1,Grhl3,Lmo4,Bmp4,Ovol2,Adm,Aldh1a3,Sfrp2,Wnt4,Cobl,Hes5,Tgfb1,Tgfb1i1,Wnt16,Sox8,Tctn1,Apaf1,Prickle1,Glmn,Casp3,Sox11
3115	GOBP_NEGATIVE_REGULATION_OF_COAGULATION	0.0913148	0.586889	0.421604	1.3396	531	42	Hs3st5,Plg,Plaur,Serpine1,F12,Krt1,Serping1,C1qtnf1,Apoh,Procr,Ceacam2,Pdgfb,Cd9,Plau,Thbs1
3278	GOBP_RESPONSE_TO_MINERALOCORTICOID	0.0914942	0.587423	0.479037	1.37617	525	26	Fos,Th,Ccn2,Trh,Fosb
1700	GOBP_MEMBRANE_RAFT_ORGANIZATION	0.0915094	0.587423	-0.487716	-1.39309	387	22	Cav3,Rftn1
1395	GOBP_SENSORY_PERCEPTION_OF_PAIN	0.0916183	0.587423	0.358305	1.28976	551	82	Prok2,Ccl12,Ntsr1,Spx,Htr2a,Vip,Asic3,Tac1,Cck,Tafa4,F2r,Adcyap1,Tmem120a,Npff,Chrna4,Ptafr,Fabp5,Oprd1,Scn11a
9232	HP_CUTANEOUS_SYNDACTYLY	0.0916526	0.587423	-0.380284	-1.31302	380	51	Fat4,Gli3,Frem2,Mctp2,Ccbe1,Smo,Gja1,Nog,Kat6a,Twist1,Dchs1,Crebbp,Fgfr2,Kctd1
9419	HP_RAYNAUD_PHENOMENON	0.0916754	0.587423	0.527652	1.39424	521	18	Stat4,Spp1,Rnaseh2b,Ifih1,Zmpste24,Sting1,Lmna
4400	GOBP_CELLULAR_RESPONSE_TO_NITROGEN_COMPOUND	0.0919666	0.588535	-0.233967	-1.1206	252	586	Cav3,Kl,Drd5,Nkx6-1,Lpl,Klf4,Prlr,Chrna7,Foxo1,Lpin3,Ryr1,Prkcd,Nr4a2,Htr3a,Mas1,Aanat,Actn2,Htr1b,Htr4,Drd2,Gria1,Itga4,Col16a1,Rgs9,Ldoc1,Fut7,Gck,Ptpre,Gabpa,Irs2,Slc2a4,Ghr,Agtr1a,Klf3,Gja1,Blm,Enho,Tlr3,Lypd1,Sox9,Colec12,Hdac9,Ifit1,Nod1,Gpld1,Col4a1,Slc30a10,Pdgfra,Ghrl,Dnm2,Pnpla3,Edn1,Gstm7,Inhbb,Arid1b,Dennd4c,Trim72,Socs2,Alk,Rapgef3,Ncoa5,Slc8a1,Ppargc1a,Tlr6,Cebpb,Itpr2,Cpeb4,Htr7,Rp…
1795	GOBP_REGULATION_OF_TRANSPORTER_ACTIVITY	0.0920104	0.588535	-0.269502	-1.17876	318	236	Cav3,Shisa6,Stac,Pim1,Kcng1,Prkcd,Htr3a,Actn2,Fgf13,Grin2a,Hpca,Drd2,Gria1,Rgs9,Shank1,Rasgrf1,Kcnrg,Atpsckmt,Gja1,Gem,Kmt2a,Reln,Bcl2,Dnm2,Gstm7,Cacng4,Scn3b,Trdn,Nos1,Ppargc1a,Neto1,Pirt,Thada,Twist1,Kcns1
8137	HP_ARTERIAL_THROMBOSIS	0.092016	0.588535	0.510489	1.38469	528	20	Stat4,Il12a,Tlr4,Pten,Erap1,Calr
6475	HP_BLADDER_DIVERTICULUM	0.0923639	0.589779	0.510338	1.38428	530	20	Col1a2,Col3a1,Limk1,Col5a1
3279	GOBP_REGULATION_OF_NEUROTROPHIN_TRK_RECEPTOR_SIGNALING_PATHWAY	0.0923777	0.589779	-0.581846	-1.44581	405	12	Agt,Ntrk3,Ntf3,Agtr2
9402	HP_ABNORMAL_SERUM_INTERLEUKIN_LEVEL	0.0923777	0.589779	-0.581676	-1.44539	405	12	Prkcd,Pola1,Fas,Abcb4,Atp8b1
5870	GOMF_CALCIUM_CATION_ANTIPORTER_ACTIVITY	0.092496	0.590178	-0.598637	-1.45548	407	11	Slc24a5,Slc24a3,Slc8a1
1349	GOBP_PEPTIDYL_LYSINE_METHYLATION	0.0925738	0.590281	-0.319326	-1.24852	363	103	Prdm5,Rlf,Wdr5b,Camkmt,Prdm16,Atpsckmt,Kmt2d,Smyd1,Prmt6,N6amt1,Kmt2a,Eef1akmt2,Mtf2,Kmt2c,Setd2,Dot1l,Setd7,Kmt2b,Antkmt,Prdm9,Kdm3a,Ash2l,Nsd1,Iws1,Nsd2,Bend3,Dnmt3b,Kmt5b,Kmt2e,Rtf1,Tet3,Kmt5a,Ash1l,Ctr9,Sirt1
3070	GOBP_DERMATAN_SULFATE_PROTEOGLYCAN_METABOLIC_PROCESS	0.0926818	0.590281	-0.534389	-1.42079	403	16	Dcn,Dsel,Bcan,Chst12,Cspg4,Ust,Dse
322	GOBP_POSITIVE_REGULATION_OF_MYELOID_LEUKOCYTE_DIFFERENTIATION	0.0927323	0.590281	0.416365	1.33768	540	44	Fos,Trib1,Tgfb1,Tnf,Tyrobp,Fadd,Hcls1,Lef1,Runx1,Hax1,Gnas,Csf1,Klf10,Atp6ap1,Trem2,Pla2g3
8834	HP_HYPOPLASIA_OF_THE_ZYGOMATIC_BONE	0.0927353	0.590281	-0.449285	-1.36444	396	28	Col11a1,Chd7,Sema3e
2109	GOBP_REGULATION_OF_TUBE_SIZE	0.0929283	0.591153	-0.315291	-1.24476	363	110	Agt,Drd5,Avp,Dock4,Htr1b,Ednra,Agtr1a,Gja1,Cd38,Edn1,Serpinf2,Nos1,Slc8a1,Apln,Adra1a,Htr7,Egfr,Dock5,Htr1a,Agtr2,Kcnma1,Ednrb,Plod3,Mkks,Atp2b1,Icam1,Gja5,Arhgap42,Edn3,Cav1,Itgb1bp1,P2ry2
5574	GOMF_NAD_P_H_DEHYDROGENASE_QUINONE_ACTIVITY	0.093184	0.591417	-0.418317	-1.34995	390	37	Ndufa5,Ndufa1,Nqo1,Ndufa2,Ndufs7,Ndufa13,Ndufa6,Ndufb3,Ndufb8,Ndufb2,Ndufv3,Ndufs3,Ndufa7,Ndufaf2,Ndufc1,Ndufb9,Cbr4,Ndufa12,Ndufs8
10447	Gemma_GSE113796_mRNA-Seq_of_mouse_Mettl3_cKO_and_Fto_cKO_hippocampus_after_fear_conditioning_genotype_Mettl3.mouse.methyltransferase.like.3_Homozygous.negative_Down	0.09319	0.591417	-0.39582	-1.33331	389	45	Gpr101,Nts,Kcng1,Nr4a2,Rasgrf1,Tshz2,Bex4,Grp,Ptpru,Chst8,Grk3
3286	GOBP_POSITIVE_REGULATION_OF_MEIOTIC_CELL_CYCLE	0.0932128	0.591417	0.545144	1.39481	525	16	Wnt4,Rad51ap1,Cdc25b,Piwil2
1874	GOBP_MONOCARBOXYLIC_ACID_METABOLIC_PROCESS	0.0932442	0.591417	-0.238918	-1.12727	264	492	Prox1,Acoxl,Zbtb20,Lpl,Gapdhs,Lpin3,Ido1,Cyp7b1,Kit,Slc27a2,Slc27a3,Avp,Fbp1,Eno4,Acss1,Naaa,Pgam2,Cd74,Slc4a4,Esrrb,Nup93,Gck,Irs2,Pon3,Pdp2,Aloxe3,Pfkfb4,Plin5,Alkbh7,Them4,Cyp3a13,Ptgis,Gpat2,Sox9,Scp2,Mccc2,Rdh10,Acad10,Hsd17b10,Atp8b1,Pnpla3,Edn1,Idnk,Gstm7,Acsm3,Osbpl6,Pecr,Abcd4,Eci1,Ddit4,Ppargc1a,Acadl,Ldhd,Twist1,Acot2,Morc2a,Mccc1,Cyp4f14,Decr2,Nup210,Adtrp,Stard4,Echdc1,Cyp2j6,Acot3,P…
3023	GOBP_EMBRYONIC_SKELETAL_SYSTEM_MORPHOGENESIS	0.0932492	0.591417	0.387907	1.3125	546	58	Six2,Bmp4,Satb2,Foxc2,Alx4,Smad3,Hyal1,Dlg1,Smad2,Sox11,Wdr19,Col2a1,Alx3,Nodal,Bmp7,Osr1,Wnt9b,Six4,Mdfi,Gnas,Tgfb3,Mthfd1l
5002	GOCC_DYNACTIN_COMPLEX	0.0934546	0.592364	0.591202	1.4084	523	12	Acta2,Acta1,Actl9
5731	GOMF_GLYCOSAMINOGLYCAN_BINDING	0.0935875	0.592852	0.307318	1.23206	593	171	Fgfbp1,Sulf1,Rspo1,Ccn4,Susd5,Bmp4,Sost,Tnfaip6,Ccn2,Fgf1,Bgn,Smoc1,Sgsh,Rtn4r,Ccdc80,Lamc2,Pcolce,Col5a3,Ptprc,Prss57,Cd44,Col13a1,Pla2g2d,Pglyrp1,Anxa6,Apoh,Nlrp3,Liph,Col5a1,Thbs2,Lrtm2,Jchain,Grem2,Fstl1,Hk1
9897	Cembrowski_HippoSeq_dg_v__VS__dg_d	0.0937135	0.593205	-0.508211	-1.40059	400	19	Fat4,Lcorl,Scn9a,Zfp57,Pdzrn3,Chuk,Trhr,Glp2r,Zfp423
6204	GOMF_NEUROPEPTIDE_BINDING	0.0937554	0.593205	0.509613	1.38231	538	20	Mc4r,Gpr149,Nmur1,Ptgdr2,Sstr2,Oprd1
3990	GOBP_HISTONE_H3_K4_TRIMETHYLATION	0.0939815	0.59428	-0.555709	-1.43032	405	14	Kmt2d,Kmt2a,Prdm9,Bend3,Kmt2e,Rtf1,Tet3,Ctr9,Setd1a
8308	HP_APLASIA_HYPOPLASIA_OF_THE_5TH_FINGER	0.0940454	0.594317	-0.435774	-1.35027	397	31	Gja1,Tfap2b,Kmt2d,Arid1b,Pkdcc,Kif15,Wnt5a,Rac1,Gdf5,Mycn,Cox4i1,Cnot2
375	GOBP_ENDOCARDIUM_DEVELOPMENT	0.0941176	0.594317	-0.610254	-1.446	415	10	Prox1,Sox18,Notch1
5428	GOCC_POSTSYNAPSE	0.0941558	0.594317	-0.235718	-1.12116	260	548	Shisa6,P2rx5,Dock10,Nrp2,Tanc1,Chrnb3,Chrna7,Nectin3,Itga8,Cttnbp2,Chrna1,Dnajb1,Htr3a,Actn2,Grik4,Kcnj2,Gabra2,Palmd,Homer2,Slitrk2,Grin2a,Hpca,Drd2,Gria1,Gabra5,Rgs9,Shank1,Ppp3ca,Grik2,Calb1,Dlg5,Insyn1,Dcc,Cnn3,Grin2c,Cbln1,Zfp804a,Dgkq,Ghrl,Grin2d,Dnm2,Dgkz,Disc1,Lin7c,Cacng4,Kctd12,Nos1,Slc8a1,Gabrg1,Psd2,Epb41,Cplx2,Grm7,Epha7,Neto1,Lrrtm4,Fbxo2,Dbn1,Ank1,Kcna4,Erbin,Plppr4,Add3,Adra1a,Ank…
9117	HP_ABNORMALITY_OF_SKELETAL_MUSCLE_FIBER_SIZE	0.0942345	0.594458	-0.370641	-1.30501	388	56	Cav3,Hpdl,Popdc3,Ryr1,Actn2,Ttn
8666	HP_DEVIATION_OF_THE_3RD_FINGER	0.0943439	0.594794	-0.610054	-1.44553	416	10	Dlk1,Fgf10,Pkdcc,Fgfr2,Ptrh2,Gdf5
183	GOBP_RESPONSE_TO_DIETARY_EXCESS	0.0944533	0.594994	0.544274	1.39258	532	16	Mc4r,Bmp8a,Slc25a25,Vgf,Pcsk1n
9829	Astrocyte_All_Darmanis_PNAS_2015	0.0944882	0.594994	-0.523399	-1.40978	407	17	Agt,Fgfr1,Gpr37l1,Aqp4,Prodh,Sdc4,Bmpr1a
6689	HP_WIDE_NASAL_BRIDGE	0.0946172	0.595254	-0.242695	-1.13365	282	440	Nrl,Col11a1,Fat4,Dlk1,Rreb1,Gpc4,Pigw,Ryr1,Rarb,Gpc3,Gli3,Kit,Trps1,Sox4,Ednra,Frem2,Rps15a,Prdm16,Pign,Mid1,Ccbe1,Frem1,Fgfr1,Gja1,Txnl4a,Pigv,Kmt2d,Kdm6b,Ap3b1,Rp2,Zswim6,Sema5a,Rb1,Hivep2,Reep6,Kmt2a,Reln,Arid1b,Srcap,Mak,Ntng1,Mitf,Pex12,Rlbp1,Twist1,Scaper,Sox18,Ahi1,Pkdcc,Tbx6,Tanc2,Zeb2,Strada,Kcnma1,Ednrb,Fancl,Dchs1,Tbck,Crebbp,Plk4,Zfp408,Ttc8,Med12
5485	GOCC_TERTIARY_GRANULE_LUMEN	0.094708	0.595254	0.423984	1.33503	552	40	Lyz1,Tnfaip6,Idh1,Qpct,Cnn2,Ctss,Pglyrp1,Cda,Ptx3,Olfm4,Ilf2,Lta4h,Ctsd,Cfp,Qsox1,Cyfip1,Ctsh,Cant1
9169	HP_ABNORMAL_ENERGY_EXPENDITURE	0.0947952	0.595254	0.604156	1.40704	529	11	Adrb3,Cartpt,Pparg,Agrp
8657	HP_ABNORMAL_ADIPOSE_TISSUE_MORPHOLOGY	0.0948522	0.595254	0.309353	1.22993	596	163	Fos,Tnnc1,Mc4r,Ccl12,Col1a2,Tcap,Mybpc3,Fhl2,Tnnt2,Adamts2,Tgfb1,Tyrobp,Tmem43,Col3a1,Pparg,Rnaseh2b,Mtx2,Cdkn2c,Mypn,Ifih1,Lmnb2,Pten,Agpat2,Cavin1,Naa10,Ddost,Rasgrp1,Alx3,Zmpste24,Havcr2,Bscl2,Lmna,Sec23b,Gna11,Ercc2,Akt2,Txnrd2,Ercc3,Mfn2,Sdhb,Cdkn2b,Col1a1,Kras,Inpp5k,Enpp1,Akt1,Otulin,Tmpo,Pik3r1,Psen1,Trem2
1550	GOBP_MYOFIBRIL_ASSEMBLY	0.0948626	0.595254	-0.395342	-1.3317	396	45	Cav3,Prox1,Akap13,Actn2,Ttn
8234	HP_ABNORMAL_CAROTID_ARTERY_MORPHOLOGY	0.094867	0.595254	0.384751	1.30751	559	59	Fancd2,Acta2,Fancf,Smad3,Col3a1,Ldlrap1,Pparg,Limk1,Slx4,Brca1,Rad51,Stat1
3001	GOBP_EMBRYONIC_MORPHOGENESIS	0.0949538	0.595445	0.260949	1.15411	667	455	Sulf1,Myh3,Grhl3,Mef2c,Col6a1,Six2,Scx,Lmo4,Tcap,Dusp1,Zic3,Tbr1,Bmp4,Th,Satb2,Dusp4,Socs3,Foxc2,Naglu,Ovol2,Adm,Alx4,Aldh1a3,Itgb2,Sfrp2,Wnt4,Cobl,Hes5,Tgfb1,Tgfb1i1,Wnt16,Dlx5,Smad3,Hyal1,Sox8,Dlg1,Tctn1,Apaf1,Mab21l2,Epha2,Col12a1,Dusp5,Sp8,Dll4,Mafb,Hpn,Smad2,Spry2,Tbx4,Prickle1,Neurog1,Glmn,Casp3,Sox11,Zic1,Col5a1,Fzd7,Wdr19,Col2a1,Tmie,Itga3,Grem2,Nr4a3,Ric8a,Stra6,Wnt5b,Gli1,Wdpcp,Alx3,Sos…
3491	GOBP_ENDOCHONDRAL_BONE_MORPHOGENESIS	0.0950915	0.595956	0.403287	1.3273	555	50	Mef2c,Scx,Bmp4,Mef2d,Dlx5,Col13a1,Anxa6,Nppc,Col2a1,Zmpste24,Ext2,Bmp6,Cer1,Bpnt2,Ihh,Gnas
9804	HP_LIMB_TREMOR	0.0952549	0.596626	0.578445	1.40764	539	13	Pmp22,Cacna1g,Itpr1,Tubb4a
253	GOBP_PRODUCTION_OF_MOLECULAR_MEDIATOR_OF_IMMUNE_RESPONSE	0.0954685	0.597508	0.317616	1.23884	591	141	Clnk,Sash3,Cd22,Tgfb1,Tnf,Cd86,Slc7a5,Arg1,Apoa2,Ptprc,H2-M3,Tlr9,Ddx21,Cd226,Ndfip1,Tlr4,Nlrp3,Sema7a,Il4ra,Rsad2,Chga,Hk1,Nr4a3,Rnf8,Prkcz,Fcgr2b,Exosc3,Il1b,Mcm3ap,Hmox1,Ticam1,Laptm5
9907	FAN_EMBRYONIC_CTX_EX_2_EXCITATORY_NEURON	0.0955781	0.597508	-0.54194	-1.41793	414	15	Hspa1a,Zbtb20,Nfib,Nfia,Mdk
10100	Gandal_2018_Schizophrenia_Upregulated_PFC	0.0956573	0.597508	-0.263261	-1.16714	325	265	Adamts9,Lpl,Pim1,Il1r1,Gprin3,N4bp2,Cebpd,Clmn,S100a9,Pabpc4,Nabp1,Ifi203,Catsperg1,Sgms2,Col4a2,Lcor,Nexn,Gadd45g,Ralgps2,Timp1,Nfil3,Scn9a,Cdkn1a,Cnn3,Robo3,Ssh3,Wipf3,Zc3hav1,Map3k2,Myo9b,Rfx3,Chd2,Zbtb16,Kctd12,Dsel,Fkbp14,Smc5,Ddit4,Igdcc4,C1ql1,Cebpb,Plk1,Dynlt1a,Aqp4,Cfap53,Tnks,Smg1,Itpkc,Plod3,Tiparp
5356	GOCC_INFLAMMASOME_COMPLEX	0.0956895	0.597508	0.603347	1.40516	534	11	Naip2,Nlrp3,Nlrp6,Nlrc4
2453	GOBP_APICAL_JUNCTION_ASSEMBLY	0.0957629	0.597508	-0.349866	-1.27748	390	69	Cldn22,Pdcd6ip,Marveld3,Wnt11,Marveld2,Dlg5,Gja1,Pard3,Prkch,Rhoc,Pard6g,Patj,Vcl,Strn,Cldn10,Nphp4,Snai2,Cldn3,Cldn19,Cbfb
342	GOBP_POSITIVE_REGULATION_OF_INFLAMMATORY_RESPONSE_TO_ANTIGENIC_STIMULUS	0.0958438	0.597508	0.618498	1.40367	534	10	Ccr7,Tnf,Lta
4574	GOBP_MUCOPOLYSACCHARIDE_METABOLIC_PROCESS	0.0958661	0.597508	-0.316671	-1.24413	377	106	Dcn,Pim1,Chst9,Ndnf,Has1,Angpt1,Stab2,Ndst3,B4galt4,Dsel,Spock3,Bcan,Egflam,Chst12,B3gnt2,Cspg4,Ust,Dse,St3gal6,Ogn,Cemip,Smpd3,Ugdh,St3gal4,Chst11,Xylt2,B3galt6,Chst14
10000	HU_FETAL_RETINA_HORIZONTAL	0.0958904	0.597508	-0.439067	-1.34933	405	30	Prox1,Sox4,Tfap2b,Onecut1,Tubb2b,Scn3a,Onecut2,Pax6
1291	GOBP_MRNA_METABOLIC_PROCESS	0.0959337	0.597508	-0.227841	-1.10528	242	709	Lgals3,Hspa1a,Nanos2,Slbp,Hspb1,Prkcd,Rbm15,Rbm3,Pabpc4,Zbtb1,Taf15,Gcfc2,Pabpc1l,Ago4,Rps15a,Psmb9,Ybx1,Prpf38b,Khdrbs2,Snrnp70,Sfpq,Ago3,Lsm11,Txnl4a,Pabpn1,Lsm5,Rngtt,Samd4,Ap3b1,Btg2,Upf3b,Zc3h12d,Luc7l2,Zc3hav1,Luc7l3,Rbm4b,Pnldc1,Exosc7,Cnot6,Rps6,Zc3h12a,Pnn,Hnrnpm,Rest,Cmtr2,Boll,Ppargc1a,Tia1,Axin2,Mov10,Hnrnpu,Tardbp,Mettl16,Srsf11,Prkca,Gtf2f2,Bard1,Rbm41,Safb2,Ddx17,Dhx16,Trim71,Mettl…
1147	GOBP_NEGATIVE_REGULATION_OF_GLUCOSE_TRANSMEMBRANE_TRANSPORT	0.0959605	0.597508	0.57769	1.4058	543	13	Tnf,Prkcb,Fabp5,Pea15a,Il1b,Pid1,Inpp5k,Enpp1
1194	GOBP_OLIGODENDROCYTE_DEVELOPMENT	0.096309	0.599325	0.428053	1.34067	560	39	Hes5,Mobp,Sox10,Sox11,Nkx6-2,Pten,Plp1,Lpar1,Eif2b5,Eif2b4,Tlr2,Eif2b3,Ercc2
619	GOBP_PORPHYRIN_CONTAINING_COMPOUND_METABOLIC_PROCESS	0.0964397	0.599786	0.438452	1.34229	557	35	Alas2,Tspo,Blvrb,Blvra,Alas1,Cpox,Hmox1,Nfe2l1,Slc25a39,Hmbs,Hmox2,Tmem14c,Eif2ak1,Bdh2
3184	GOBP_REGULATION_OF_MEMBRANE_PROTEIN_ECTODOMAIN_PROTEOLYSIS	0.0966377	0.600649	-0.499991	-1.39541	410	20	Timp4,Timp1,Sh3d19,Snx9,Gpld1,Adam8,Ptpn3
6562	HP_ABNORMAL_LIP_MORPHOLOGY	0.0966921	0.600649	-0.224337	-1.09949	227	819	Gpr101,Zbtb20,Hpdl,Col11a1,Fat4,Dlk1,Rreb1,Chd7,Sema3e,Gpc4,Pigw,Ryr1,Mab21l1,Magel2,Itga8,Gpc3,Gli3,Kit,Trps1,Avp,Sox4,Arhgef6,Kcnj2,Hdac8,Ap1s2,Hic1,Ednra,Agl,Frem2,Col11a2,Prdm16,Mctp2,Ermard,Pign,Lrrc32,Mid1,Ccbe1,Frem1,Smo,Aloxe3,Rnf135,Ebf3,Nexmif,Fgfr1,Crlf1,Gja1,Tfap2b,Txnl4a,Pigv,Blm,Kmt2d,Kdm6b,Ap3b1,Upf3b,Zswim6,Evc,Fktn,Phf21a,Bmp1,Kmt2a,Mcm5,Rev3l,Ammecr1,Nog,Ret,Otx2,Arid1b,Kat6a,Zb…
8399	HP_OLIVOPONTOCEREBELLAR_HYPOPLASIA	0.0968432	0.601235	0.58848	1.40191	542	12	Tsen54,Rttn,Pomgnt1,Pomt1,Fkrp,Toe1
3104	GOBP_REGULATION_OF_BEHAVIOR	0.0970443	0.601763	0.39853	1.31899	567	52	Mc4r,Mef2c,Nr1d1,Trh,Hcrtr2,Retn,Cck,Tacr3,Ghsr,Dlg4,Cntnap4,Agrp,Nr4a3,Stat3,Stra6
10479	Gemma_GSE5429_Hippocampal_gene_expression_profiling_across_8_inbred_strains:_towards_understanding_the_molecular_basis_of_behaviour_strain_A.J_Down	0.0971429	0.601763	-0.236801	-1.12419	271	528	Lct,Ttr,Agt,Pcmt1,Phkg1,Calb2,Lhx9,Gpc4,Padi2,Prkcd,St6galnac5,Nr4a2,Cort,Thbs3,Igfbp2,Leng8,Aldh1a1,Ak4,Cacna1e,Col19a1,Col4a2,Lmo7,Gad2,Ralgps2,Alcam,Fam83h,Hopx,Zdhhc14,Ccnl2,Dio2,Pabpn1,Ptgis,Bcat2,Mpp3,Invs,Crym,Luc7l3,Ccnd2,Hapln1,Sema5a,Rb1,Col4a1,Pdgfra,Reln,Ret,Ptprz1,Pbx3,Hdac7,Traip,Slc8a1,Sash1,Hnrnpu,Gfra2,Nvl,Apln,Prkca,Fnbp1,Nrp1,Dynlt1a,Dtd2,Ahi1,Lama4,Man1a,Nfya,Mettl8,Ryr3,Postn…
7811	HP_HYPERPHOSPHATEMIA	0.0971559	0.601763	-0.577037	-1.43386	426	12	Kl,Galnt3,Ryr1
7905	HP_HYPOPLASTIC_ISCHIA	0.0971559	0.601763	-0.577078	-1.43396	426	12	Col11a1,Col11a2,Trip11,Fgfr2,Cdca7
8907	HP_POLYGENIC_INHERITANCE	0.0972343	0.601897	0.474807	1.36402	558	26	Adrb3,Bmp4,Cartpt,Irf6,Pparg,Agrp,Gnb1,Cfh,Stox1,Enpp1,Nbn
6838	HP_DELAYED_ERUPTION_OF_PERMANENT_TEETH	0.0974537	0.602355	-0.553791	-1.42538	420	14	Kcnj2,Gja1,Tfap2b,Setd2
7750	HP_OSTEOMYELITIS	0.0974617	0.602355	-0.402244	-1.33143	406	42	Slco2a1,Scnn1a
5779	GOMF_EXOPEPTIDASE_ACTIVITY	0.0974992	0.602355	0.365602	1.28703	576	73	Cpa6,Dpp4,Ace2,Ctsz,Kdm8,Xpnpep2,Hpn,Vash2,Nudt16,Prss16,Dpp3,Agbl4,Cpm,Erap1,Zmpste24,Pm20d2,Cndp2,Metap1,Aopep,Agtpbp1,Pepd,Blmh,Naaladl1,Mmp17,Lta4h
1223	GOBP_VASCULAR_ASSOCIATED_SMOOTH_MUSCLE_CONTRACTION	0.0976011	0.602355	-0.492801	-1.39028	414	21	Dock4,Ednra,Cd38,Edn1,Slc8a1,Dock5,Ednrb,Mkks,Atp2b1,Arhgap42,Edn3
1013	GOBP_POSITIVE_REGULATION_OF_CATABOLIC_PROCESS	0.0976789	0.602355	-0.246559	-1.14173	302	395	Cav3,Hspa1a,Zbtb20,Dcn,Nanos2,Gapdhs,Foxo1,Nkd2,Prkcd,Gpc3,Vgll4,Cebpa,Slc4a4,Esrrb,Irs2,Bag3,Pfkfb4,Plin5,Gja1,Prkd1,Sh3d19,Sox9,Btg2,Zc3h12d,Rnf128,Zc3hav1,Rnft1,Aurka,Snx9,Nod1,Cdkn1b,Gpld1,Disc1,Trp53inp1,Smurf2,Asb11,Zc3h12a,Dact1,Mov10,Pttg1ip,Tardbp,Mettl16,Twist1,Plk1,Bard1,Eif2ak4,Herpud1,Ormdl3,Trim71,Tob1,Sh3bp4,Plekhn1,Lrrk2,Huwe1,Atxn3,Bbs7,Tiparp,Foxo3,Rnf152
1085	GOBP_POSITIVE_REGULATION_OF_ENDOTHELIAL_CELL_MIGRATION	0.0977215	0.602355	-0.323547	-1.25188	385	96	Prox1,Agt,Hspb1,Nrp2,Angpt1,Ccbe1,Fgfr1,Prkd1,Met,Hdac9,Sema5a,Gpld1,Gata2,Edn1,Zc3h12a,Hdac7,Sash1,Sparc,Prkca,Nrp1,P2rx4,Abl1,Wnt5a,Plpp3,Pdpk1,Sp1,Itgb1bp1,Fgf16,Pik3cb,Vegfc,Rac1
7297	HP_ABNORMAL_DELIVERY	0.0977635	0.602355	0.379663	1.30019	576	62	Myh3,Col1a2,Klhl40,Lmod3,Acta1,Adamts2,Serpine1,Mgp,Col5a1,Mypn,Zmpste24,Lmna,Sycp3,Eng,F8,Col1a1,Col5a2,Ptcd3,Itgb3,F2,Enpp1
4936	GOCC_NUCLEAR_ENVELOPE	0.0977638	0.602355	0.264419	1.16124	681	406	Kash5,Dtl,Nr4a1,Zfp383,Adra1b,Ackr2,Spag4,Mrgprf,Plaat1,Tmem97,Ptger3,Nudt1,Nrm,Stx1a,Smad3,Majin,Zc3hc1,Bche,Tmem43,Kcnh1,Otulinl,Tmem38a,Rangap1,Hpn,Fzr1,Mgst3,Tor3a,Itpr1,Slc16a3,Clic1,Prickle1,Tubb5,Nemp2,Ctdnep1,Dnase1,Lemd2,Myo1c,Tmem120a,Nlrp6,Ipo5,Gper1,Lmnb2,Nup43,S100a6,Atp2a3,Ghdc,Prkcz,Aaas,Osbpl3,Htatip2,Dpy19l2,Shisa5,Rnf180,Phf20,Zmpste24,Ddx19b,Grk5,Anxa4,Mcm3ap,Calr,Aqp1,Atf6,Lmn…
4627	GOBP_REGULATION_OF_MICROGLIAL_CELL_ACTIVATION	0.0978799	0.602405	0.55325	1.39818	553	15	Nr1d1,Grn,Ptprc,Sphk1,Cx3cl1
5333	GOCC_POSTSYNAPTIC_MEMBRANE	0.0978859	0.602405	-0.267368	-1.17107	337	241	Shisa6,Nrp2,Chrnb3,Chrna7,Nectin3,Chrna1,Htr3a,Actn2,Grik4,Gabra2,Slitrk2,Grin2a,Drd2,Gria1,Gabra5,Rgs9,Shank1,Grik2,Dcc,Grin2c,Cbln1,Grin2d,Dnm2,Lin7c,Cacng4,Kctd12,Slc8a1,Gabrg1,Grm7,Epha7,Neto1,Lrrtm4,Dbn1,Ank1,Plppr4,Adra1a,Pcdh8,Grm1,Strn,Flrt3,Tenm2,Slitrk3,Kcnma1
9797	HP_PUSTULE	0.0979573	0.602489	-0.511917	-1.39576	421	18	Scnn1a,Tmc8,Tmc6,Egfr
5135	GOCC_NADH_DEHYDROGENASE_COMPLEX	0.0980345	0.602489	-0.403661	-1.32774	408	41	Ndufa5,Ndufa1,Ndufa11,Ndufa2,Ndufs7,Ndufa13,Dmac1,Ndufa6,Ndufb3,Ndufb8,Ndufb2,Ndufv3,Ndufs3,Ndufa7,Ndufc1,Ndufb9,Ndufa12,Ndufs8,Ndufaf1,Ndufb5
4559	GOBP_RESPONSE_TO_DOPAMINE	0.098102	0.602489	-0.3567	-1.28507	397	64	Drd5,Htr3a,Htr1b,Htr4,Drd2,Rgs9,Gabpa,Dnm2,Alk,Htr7,Htr1a,Lrrk2,Gng2,Abl1
4793	GOBP_REGULATION_OF_T_HELPER_17_TYPE_IMMUNE_RESPONSE	0.0981747	0.602489	0.540257	1.38231	553	16	Nfkbid,Il12rb1,Prkcq
6500	HP_ABNORMALITY_OF_THE_CLITORIS	0.0981843	0.602489	0.363518	1.28894	583	76	Fos,Rspo1,Cdt1,Gmnn,Pex11b,Pparg,Map3k1,Wwox,Agpat2,Cavin1,Por,Ccnq,Pex10,Bscl2,Poc1a
4897	GOCC_KINETOCHORE	0.0983078	0.602898	0.321997	1.24353	609	131	Cdt1,Cenps,Incenp,Sin3a,Tex14,Rangap1,Mis18bp1,Spc24,Ndc80,Cenpa,Spout1,Ska3,Nup43,Zwint,Cenpu,Kif18a,Cenpn,Pmf1,Kif2c,Sgo2a,Cenpi,Mad2l1,Ss18l1,Cenpt,Cenpk,Trappc12,Septin7,Knstrn,Rec8,Dctn2,Sec13,Dynll1,Psen1,Gpatch11,Zfp276,Birc5
6290	GOMF_CELL_ADHESION_MOLECULE_BINDING	0.0984046	0.603142	0.259333	1.15041	696	467	Cd1d1,Dsc2,Ccn4,Efhd2,Cdhr2,Anxa1,Ccn2,Fgf1,Idh1,Itgb2,Sfrp2,Vstm2l,Cdh1,Mb21d2,Cdh18,Dlg1,Vwf,Cdh3,Cntn6,Epha2,Cdh13,Ehd4,Prdx1,Col3a1,Ibsp,Cnn2,Tspan4,Evpl,Ccnb2,Fscn1,Rangap1,Itgb7,Thy1,Lcp1,Cd200,Cd226,Cdh12,Cdh7,Clic1,Baiap2,Numb,Twf2,Tjp3,Kdr,Tbc1d2,Spp1,Itgb1bp2,Cdc42ep1,Col5a1,Mypn,Sema7a,S1pr3,Tagln2,Rab11b,Tgfbi,Pfkp,Pkp1,Itga3,Ctnna2,Stat1,Cdk5r1,Casr,Slc3a2,Anxa7,Anxa2,Ykt6,Cdh9,Capg,…
1351	GOBP_PEPTIDYL_LYSINE_DIMETHYLATION	0.0986537	0.604318	-0.510707	-1.39246	424	18	Kmt2d,Kmt2a,Eef1akmt2,Setd2,Setd7,Kmt2b,Prdm9,Kdm3a
406	GOBP_AMINO_ACID_TRANSMEMBRANE_TRANSPORT	0.0988129	0.604943	0.359061	1.28335	590	79	Ntsr1,Slc1a5,Slc36a2,Ace2,Slc7a5,Slc7a7,Slc38a3,Slc6a12,Slc47a1,Slc36a1,Slc38a2,Slc1a4,Slc3a2,Slc7a14,Slc25a22,Per2,Slc25a12,Lrrc8d,Slc66a1,Slc16a2,Slc7a8,Slc25a13
6154	GOMF_NAD_DEPENDENT_PROTEIN_DEACETYLASE_ACTIVITY	0.0988759	0.604979	-0.53037	-1.4101	430	16	Hdac8,Hdac9,Hdac1,Hdac7
7171	HP_ABNORMALITY_OF_THE_UPPER_ARM	0.0990116	0.605456	0.391043	1.3084	580	55	Tcap,Zic3,Tgfb1,Tmem43,Recql4,Por,Ezh2,Lmx1b,Ext2,Lmna,Ihh,Gnas,Dym
2841	GOBP_SPHINGOSINE_BIOSYNTHETIC_PROCESS	0.0990684	0.605456	0.615154	1.39608	552	10	Acer2,Sphk1
9215	HP_CHRONIC_KIDNEY_DISEASE	0.0993142	0.606139	-0.314527	-1.23813	390	107	Prkcd,Tbc1d8b,Plce1,Nup93,Tprkb,Coq8b,Invs,Col7a1,Jag1,Ttc21b,Mapkbp1,Sox18,Ahi1,Pkdcc,Inf2,Pygm,Lztfl1,Glis2,Pkd2,Cpt2,Myo1e,Nphp4,Traf3ip1,Mmut,Cldn19,Dnajb11,Cc2d2a,Pus3,Alms1,Sh2b1,Aldob,Bicc1,Osgep,Col4a3,Sdccag8
8078	HP_ABNORMALITY_OF_THE_MIDDLE_PHALANX_OF_THE_5TH_FINGER	0.0993347	0.606139	-0.52986	-1.40875	432	16	Gja1,Tfap2b,Nog,Wnt5a,Gdf5,Mycn
8844	HP_PEDAL_EDEMA	0.0994318	0.606139	-0.47057	-1.37171	419	24	Magel2,Tll1,Setd2,Mkks,Tgm1,Vegfc,Nsd1
8047	HP_INCREASED_MUSCLE_FATIGUABILITY	0.0994933	0.606139	-0.539692	-1.41205	431	15	Cav3
7622	HP_OCCIPITAL_MENINGOCELE	0.0995239	0.606139	-0.591077	-1.4371	438	11	Rreb1
8309	HP_APLASIA_HYPOPLASIA_OF_THE_2ND_FINGER	0.0995239	0.606139	-0.590707	-1.4362	438	11	Gpc4,Gpc3,Kif15,Gdf5,Mycn,Intu
2837	GOBP_PHOSPHATIDYLINOSITOL_METABOLIC_PROCESS	0.0996368	0.606478	0.305288	1.22186	630	170	Cish,Cwh43,Dpm3,Pip5kl1,Socs3,Htr2a,Pigp,Pik3r5,Plekha4,Pla2g2d,Pitpnm3,Pip4p1,Pik3r6,Pten,Pi4kb,Plek,Lpgat1,Socs1,Pigz,Pyurf,Pgap3,Pla2g5,Arf3,Pla2g2f,Csf1r,Pdgfb,Mtmr4,Lclat1,Bpnt2,Pik3c3,Rufy1,Pip4k2b,Mtmr9,Pi4ka,Pigt,Pigc,Mtmr7,Inpp5k,Efr3b,Pik3cd,Socs5,Pip5k1c,Inpp4a,Pik3r1,Pla2g3,Mtmr2,Pla2g4e,Plekha3,Pigx,Pigq,Ip6k2,Mboat7,Fgf2,Cds1,Pik3r2,Mtmr12
4101	GOBP_ACTIN_FILAMENT_REORGANIZATION	0.0997738	0.606488	-0.60582	-1.43549	440	10	Gdpd2,Whamm,Mcu
8525	HP_ATTENUATION_OF_RETINAL_BLOOD_VESSELS	0.0998097	0.606488	0.440067	1.3394	576	34	Rpe65,Rdh5,Pcare,Topors,Fscn2,Rttn,Best1,Atf6
9278	HP_EPIDERMAL_ACANTHOSIS	0.0999295	0.606488	-0.459556	-1.36971	424	26	Dsp,Serpinb8,Aloxe3,Gja1,Cast,Egfr,Exph5
2685	GOBP_REGULATION_OF_MACROPHAGE_DIFFERENTIATION	0.0999476	0.606488	0.512908	1.37566	571	19	Trib1,C1qc,Tgfb1,Fadd,Hcls1
4193	GOBP_REGULATION_OF_RENAL_SYSTEM_PROCESS	0.0999766	0.606488	-0.44561	-1.35328	427	28	Agt,Avp,Drd2,Agtr1a,Gja1,Edn1,Agtr2,Ednrb,Gja5
6010	GOMF_WNT_PROTEIN_BINDING	0.0999825	0.606488	0.462499	1.34466	571	28	Trabd2b,Apcdd1,Wif1,Sfrp2,Wls,Fzd7,Ror1,Fzd1,Sfrp1
10187	LASTOWSKA_NEUROBLASTOMA_COPY_NUMBER_UP	0.100397	0.608385	0.309179	1.2256	631	159	Asgr1,Ccr7,Tmem97,Sgsh,Pmp22,Ftsj3,Tsen54,Car10,Brca1,Baiap2,Ctdnep1,Myo1c,Kpna2,Atp2a3,Stat3,Abcc3,Nat9,Gprc5c,Sos1,Foxk2,Sec14l1,Tbx2,Arhgap23,Tmem199,Tnfaip1,Slc35f6,Srp68,Cd300lf,Rffl,Ulk2,Map2k3,Nek8,Pycr1,Top2a,Dus1l,Dcaf7,Srr,Jpt1,Gosr2,Khk,Birc6
2433	GOBP_NUCLEOSIDE_SALVAGE	0.10041	0.608385	0.584624	1.39273	562	12	Uck2,Upp2,Cda,Uckl1,Tk1,Tk2
8434	HP_PERIVENTRICULAR_HETEROTOPIA	0.100614	0.609271	-0.435154	-1.33731	425	30	Fat4,Ermard,Zswim6,C2cd3,Dhx16,Zeb2,Dchs1,Fmr1
6753	HP_CONE_CONE_ROD_DYSTROPHY	0.100727	0.609605	0.482311	1.36547	581	24	Cacna2d4,Cdhr1,Guca1a,Pitpnm3,Sema4a,Poc1b,Cnnm4,Gucy2e,Cacna1f,Pde6c,Prom1,Rims1,Rpgrip1
7954	HP_STEPPAGE_GAIT	0.100879	0.610179	0.427297	1.33053	584	38	Egr2,Hspb3,Pmp22,Gne,Coa7,Ighmbp2,Sqstm1,Lmna,Atp1a1,Mars1,Polg,Mfn2,Slc25a46
5867	GOMF_SOLUTE_PROTON_ANTIPORTER_ACTIVITY	0.100973	0.610394	-0.518048	-1.39536	435	17	Slc9a4
5681	GOMF_STRUCTURAL_CONSTITUENT_OF_CYTOSKELETON	0.10116	0.6106	-0.346295	-1.26895	409	71	Dsp,Ppl,Sptb,Crocc,Tubb2b,Epb41,Ank1,Erbin,Add3,Tuba1c,Epb41l3,Plec,Tubd1,Cd2ap,Arpc2,Sptbn1,Synm,Hip1,Ank3,Arpc5,Nefl,Agrn,Sorbs2,Actr2,Actr3,Actl6b
6815	HP_DIPLOPIA	0.10131	0.6106	0.372696	1.28969	602	65	Slc18a3,Serpini1,Tgfb1,Cacna1g,Col13a1,Dars2,Ano10,Dnajc6,Stat6,Sag,Slc2a1,Pink1,Syt2,Ercc2,Slc5a7,Mapt,Ercc3,Lrp4,Musk,Htra2,Cacna1a
5074	GOCC_PROTEASOME_ACCESSORY_COMPLEX	0.101354	0.6106	0.491872	1.36512	583	22	Psmd1,Psmd5,Psmd7,Psmc1,Psmd9,Psmd4,Adrm1,Psmd12,Psmc3,Psmd13,Psmd3,Psmd2,Psme3,Psmd8,Psmd11
1718	GOBP_CELLULAR_RESPONSE_TO_NUTRIENT	0.101356	0.6106	-0.410991	-1.33364	425	38	Lpl,Pim1,Mn1,Postn,Tnks,Fgf23,Atp2b1,Ptn,Folr1,Snai2,Trim24
2446	GOBP_NEGATIVE_REGULATION_OF_POTASSIUM_ION_TRANSPORT	0.101367	0.6106	-0.462883	-1.36504	429	25	Cav3,Actn2,Kcnrg
8402	HP_ABNORMAL_AUDITORY_EVOKED_POTENTIALS	0.101413	0.6106	0.55084	1.39208	573	15	Myh3,Sh3tc2,Sox10
3371	GOBP_POSITIVE_REGULATION_OF_AMINO_ACID_TRANSPORT	0.101429	0.6106	0.573042	1.39449	574	13	Ntsr1,Trh,Ace2,Cck,Slc38a3
1437	GOBP_DIENCEPHALON_DEVELOPMENT	0.101502	0.6106	-0.367119	-1.29261	418	56	Nrp2,Gsx1,Ndnf,Nr4a2,Fgf10,Drd2,Sox2,Smo,Sema5a,Gata2,Nog,Sall1,Bmpr1a,Ptn,Lrp6,Wnt5a
4404	GOBP_POSITIVE_REGULATION_OF_MYOBLAST_FUSION	0.101564	0.6106	-0.588923	-1.43186	447	11	Nfatc2,Ehd1
1181	GOBP_POSITIVE_REGULATION_OF_PEPTIDASE_ACTIVITY	0.101628	0.6106	0.306607	1.22432	642	167	Acer2,Prss22,Grin1,Ccn2,S100a8,Sfrp2,Egln3,Smad3,Tnf,Lgmn,Apaf1,Pcolce,Arrb1,Cck,Grn,Pparg,Xdh,F2r,Mapk12,Nlrp3,Gper1,Fadd,Nlrc4,Atp2a3,Stat3,Mul1,Uaca,Nodal,Ppm1f,Bcap31,Fis1,Pink1,Laptm5,Prelid1,Vcp,Mapt,Ifi207,P2rx1,Ccn1,Ager,Pdcd2
5850	GOMF_NEUTRAL_AMINO_ACID_TRANSMEMBRANE_TRANSPORTER_ACTIVITY	0.101642	0.6106	0.45943	1.34658	581	29	Slc1a5,Slc36a2,Slc7a5,Slc38a3,Slc36a1,Slc38a2,Slc1a4,Slc3a2
6330	GOMF_MOLECULAR_TRANSDUCER_ACTIVITY	0.101773	0.610784	0.243989	1.12409	774	789	Nmbr,Galr3,Mc4r,Cckbr,Adgrg5,Adra1b,Nr1d1,Ackr2,Lag3,Adrb3,Gpr149,Ntsr1,Opn3,Grin1,Adgre1,Gabrr2,Ramp2,Glra1,Cd72,Gpr139,Gpr153,Il17rb,Slc1a5,Hcrtr2,Htr2a,Ccr7,F2rl3,Mrgprf,Tnfrsf11b,Osmr,Vipr1,Cd7,Itgb2,Plaur,Cxcr3,Cd300lb,Ptger3,Gpr84,Ephb6,Cntfr,Rtn4r,Il12rb1,Ackr3,Ackr1,Il2rb,Tnfrsf13c,Fcgr3,Amhr2,Pirb,Cd86,C3ar1,Fpr1,Esr1,Krt1,Ptch2,Pecam1,Epha2,Pth2r,Gpr146,Cd300c2,Glra2,Tlr1,Fcer1g,Tacr3,P…
6382	GOMF_MODIFIED_AMINO_ACID_BINDING	0.101838	0.610784	0.365141	1.28258	603	72	Syt6,Rpe65,Syt10,Syt15,Mark1,Jph2,Osbpl10,Anxa6,Syt4,Syt12,Anxa2,Gstm2,Syt2,Cd300lf,Dhfr
2751	GOBP_POSITIVE_REGULATION_OF_PROTEOLYSIS	0.101882	0.610784	0.274924	1.17591	681	314	Trib1,Plk3,Meltf,Acer2,Klhl40,Prss22,Grin1,Ccn2,S100a8,Sfrp2,Egln3,Smad3,Tnf,Lgmn,F12,Apaf1,Smurf1,Pcolce,Arrb1,Rnf19b,Cck,Grn,Rhbdd1,Plk2,Pparg,Xdh,Hpn,Fzr1,Trib2,F2r,Mapk12,Prickle1,Rnf217,Csnk1e,Nlrp3,Nupr1,Lpcat3,Gper1,Fadd,Pten,Ccdc22,Hspbp1,Nlrc4,Agbl4,Nfe2l2,Atp2a3,Stat3,Mul1,Uaca,Nodal,Rnf180,Ppm1f,Il1b,Bcap31,Usp5,Fis1,Pink1,Fbxw7,Trim32,Laptm5,Trim67,Ptk2
10079	DESCARTES_FETAL_EYE_SMOOTH_MUSCLE_CELLS	0.101903	0.610784	-0.368434	-1.28851	422	54	Arhgap6,Stk32a,Kit,Tcea1,Spin4,Zfp160,Foxred2,Cbln1,Bmp5,Fuz,Cdnf,Zfp384,Slc22a18,Gm13889,Pnma3,Aspa,Marf1,Tyrp1,Rab38,Prkg2
6071	GOMF_EXTRACELLULAR_MATRIX_STRUCTURAL_CONSTITUENT_CONFERRING_COMPRESSION_RESISTANCE	0.102008	0.611065	-0.560919	-1.41953	441	13	Dcn,Aspn,Chadl,Hapln1
7380	HP_AUTOIMMUNE_THROMBOCYTOPENIA	0.102109	0.611205	-0.419804	-1.33238	430	34	Zap70,Prkcd,Fas,Magt1,Kmt2d,Ctla4,Galc,Lrba
3118	GOBP_DEFENSE_RESPONSE_TO_GRAM_NEGATIVE_BACTERIUM	0.102147	0.611205	0.440686	1.33199	589	33	Lyz1,Slc11a1,Serpine1,Tlr9,Tlr4,Chga,Mpeg1,Optn,Il6ra,Aqp1,F2,Hmgb2,Pycard
9908	FAN_EMBRYONIC_CTX_EX_4_EXCITATORY_NEURON	0.102249	0.611324	-0.305765	-1.22605	390	123	Slc26a4,Actn2,Pdzd2,Lgi4,Cacna1e,Dock9,Lmo7,Khdrbs2,Ntrk3,Scn9a,Myo6,Ptchd4,R3hdm1,Tmem74b,Dgkh,Rasgrp2,Jag2,Epha7,Grp,Ahi1,Ryr3,Cand2,Plec,Kcnma1,Tspoap1,Grb14,Npy1r,Speg,Pnma3,Plxna3,Csmd2,Elmod1,Cacna1c,Adam11,Syne1
3186	GOBP_REGULATION_OF_SECRETION	0.102282	0.611324	0.255585	1.14174	734	509	Syt6,Mef2c,Dpp4,Rab26,Nr1d1,Ntsr1,Anxa1,Kcna5,Trh,Rims4,Spx,Syt10,Htr2a,Syt15,Bmp8a,Vamp2,S100a8,Itgb2,Cartpt,Rapgef4,Ptger3,Vip,Il12a,Retn,Tgfb1,Stx1a,Trpv6,Cacna1g,Tnf,Disp1,Doc2a,Il1rapl1,Tac1,Wls,Cck,Rims3,Prkcb,Unc13b,Ghsr,Ucp2,Erbb3,Gal,Sdc1,Fkbp1b,Cdk5r2,C1qtnf1,F2r,Cd200,Llgl2,Itpr1,Adcyap1,Crhr1,Neurog1,Tlr4,Sox11,Kcnmb4,Syt4,Spp1,P3h1,Npff,Chrna4,Syt12,Nlrp6,Gper1,Il4ra,Grk2,Asic1,Rsad2…
8178	HP_HYPOPHOSPHATEMIC_RICKETS	0.102393	0.611639	0.528234	1.37439	581	17	Ehhadh,Ctns,Stat6,Ndufaf6,Hras,Dmp1,Kras,Enpp1
5175	GOCC_M_BAND	0.102569	0.612344	0.528163	1.37421	582	17	Lmod3,Myom3,Fhl2,Trim63
565	GOBP_INDOLALKYLAMINE_METABOLIC_PROCESS	0.1027	0.612362	-0.560363	-1.41812	444	13	Ido1,Aanat
5590	GOMF_METALLOENDOPEPTIDASE_ACTIVITY	0.102811	0.612362	-0.340374	-1.25887	416	75	Adamts9,Thsd4,Adamts1,Adam33,Ecel1,Adam32,Lmln,Mmp11,Bmp1,Adamts20,Tll1,Mmp23,Adamts15,Adamts5,Mmp2,Adam8,Adam19
3871	GOBP_COMMISSURAL_NEURON_AXON_GUIDANCE	0.102844	0.612362	-0.571901	-1.4211	451	12	Smo,Robo3,Nrp1,Nfib
9825	HP_ABNORMALITY_OF_CARTILAGE_OF_EXTERNAL_EAR	0.102844	0.612362	-0.572227	-1.42191	451	12	Zbtb20,Edn1,Twist1,Fgfr2
2119	GOBP_ENDOCRINE_SYSTEM_DEVELOPMENT	0.102949	0.612362	-0.326305	-1.25056	411	91	Nkx6-1,Gsx1,Foxo1,Sox4,Fgf10,Drd2,Sox2,Wnt11,Ascl1,Smo,Onecut1,Sox9,Gata2,Pdgfra,Rfx3,Nog,Bmp5,Onecut2,Pax6,Sall1,Mdk,Nf1,Bmpr1a,Wnt5a,Pdpk1
799	GOBP_PATTERN_SPECIFICATION_PROCESS	0.103151	0.612362	0.273997	1.17338	693	317	Egr2,Grhl3,Mef2c,Six2,Foxd1,Tcap,Zic3,Bhlhe40,Tbr1,Arc,Bmp4,Sema3a,Satb2,Fgf1,Foxc2,Ovol2,Dmrt2,Alx4,Sfrp2,Sema3c,Cited1,Cobl,Ntf5,Hes5,Smad3,Tctn1,Wls,Sp8,Tcf15,C1qa,Dll4,Ripply2,Mafb,Smad2
3753	GOBP_L_ASPARTATE_TRANSMEMBRANE_TRANSPORT	0.103189	0.612362	0.612172	1.38932	575	10	Slc1a5,Slc1a4,Slc25a22,Slc25a12,Slc25a13
8304	HP_DEEP_PALMAR_CREASE	0.103278	0.612362	-0.47408	-1.36917	437	23	Gpr101
3996	GOBP_MEMBRANE_REPOLARIZATION	0.103293	0.612362	-0.418907	-1.32954	435	34	Cav3,Kcnj2,Kcnj5
863	GOBP_GLUCOCORTICOID_METABOLIC_PROCESS	0.103295	0.612362	-0.500693	-1.37987	441	19	Hsd11b1,Cacna1h,Dgkq,Rest,Bmp5,H6pd
2229	GOBP_INTERSTRAND_CROSS_LINK_REPAIR	0.103301	0.612362	0.398449	1.31137	603	50	Fancd2,Cenps,Fancf,Dclre1a,Slx4,Rad51ap1,Rad51,Rnf8,Mus81,Exo5,Rnf168,Xrcc3,Vcp,Ube2t,Faap100,Ercc1,Wdr48,Fancg,Atr,Cenpx,Xpa,Eme1,Fancb,Ubc,Faap24,Faap20
9694	HP_ENLARGED_THORAX	0.103342	0.612362	0.392125	1.30287	605	53	Myh3,Tnfrsf11b,Wnt4,P3h1,Bcor,Col2a1,Naa10,Sos1,Zmpste24,Hras,Lmna,Prkacb,Dym,Kras,Lztr1
5645	GOMF_PROSTANOID_RECEPTOR_ACTIVITY	0.10338	0.612362	0.597981	1.39266	577	11	Ptger3,Pparg,Ptgdr2,Ptgdr,Tbxa2r,Ptgir
6880	HP_GYNECOMASTIA	0.103414	0.612362	-0.342884	-1.26132	420	72	Slco2a1,Zbtb20,Chd7,Sema3e,Ndnf,Hdac8,Lepr,Ermard,Fgfr1,Dcc,Sox9,Ar,Las1l,Dhx37
9634	HP_SKIN_PIT	0.10344	0.612362	-0.374841	-1.29422	429	51	Gpc4,Gpc3,Kcnj2,Ednra,Kmt2d,Edn1,Kat6a,Mitf,Jag1,Ank1,Sall1,B3glct,Gja5
7514	HP_PULMONARY_FIBROSIS	0.103673	0.612793	-0.371368	-1.29113	428	53	Dsp,Prkcd,Sftpc,Hps1,Fas,Bmp15,Bach2,Ap3b1,Ctla4
736	GOBP_CELL_MATRIX_ADHESION	0.103687	0.612793	-0.277232	-1.18467	373	194	Adamts9,Arhgap6,Itga11,Myoc,Sema3e,Itga8,Epha3,Actn2,Peak1,Thbs3,Itga4,Col16a1,Nid2,Frem1,Itgbl1,Nexmif,Rhod,Fmn1,Itgb4,Onecut1,Bcl2,Disc1,Efna5,Trpm7,Epb41l5,Jag1,Rasa1,Parvg,Vcl,Onecut2,Nrp1,Postn,Sdc4,Nf1,Abl1,Limch1,Cttn,Npnt,Pdpk1,Itgb1bp1,Bcl2l11,Adamts12,Ppfia2,Whamm,Pik3cb,Trip6
5384	GOCC_BLOOD_MICROPARTICLE	0.103735	0.612793	0.37983	1.29592	610	61	Plg,Serpina3n,Acta1,C1qc,Lgals3bp,Tgfb1,Bche,Krt1,Kdm4d,Serping1,Apoa2,Serpina3c,Clic1,Jchain,Zbtb38,C1qb,Msn,Cib2,Slc2a1,Cfh,Stom,Eng
10476	Gemma_GSE5429_Hippocampal_gene_expression_profiling_across_8_inbred_strains:_towards_understanding_the_molecular_basis_of_behaviour_strain_BALB.cByJ_Up	0.103744	0.612793	0.245657	1.12537	772	736	Fgfbp1,Asgr1,Galr3,Cish,Cckbr,Col6a1,Bcl3,Tcap,Pcsk4,Atoh7,Lcn2,Plg,Lag3,Adrb3,Bmp4,Ntsr1,Rgs6,Incenp,Ramp2,Rdh5,Socs3,Cd22,Prss12,Pspn,Alx4,Maff,Tmem37,Cxcr3,Plin4,Arhgap9,Sox3,Lgals9,Cntfr,Tgfb1,Tgfb1i1,Igfbp6,Il12rb1,Il2rb,Tnf,Klk6,Vwf,Cdh3,Esr1,Kcnh1,Ptch2,Gstt2,Epha2,Junb,Fcer1g,Tcf15,Tbxas1,Degs2,Limk1,Pih1d1,Itgb7,Sdc1,Cdk5r2,Pcp2,Stat5b,F2r,Ccne1,Pglyrp1,Birc3,Llgl2,Pdia4,Nmur1,Id3,Baiap2…
2254	GOBP_VASCULAR_ENDOTHELIAL_GROWTH_FACTOR_SIGNALING_PATHWAY	0.104142	0.614797	-0.406328	-1.32507	434	39	Dcn,Hspb1,Nrp2,Ccbe1,Prkd1,Pdgfra,Nrp1,Tspan12
1630	GOBP_ENDOCRINE_PANCREAS_DEVELOPMENT	0.104364	0.615767	-0.415296	-1.32595	439	35	Nkx6-1,Foxo1,Sox4,Smo,Onecut1,Sox9,Rfx3,Bmp5,Onecut2,Pax6,Wnt5a,Pdpk1,Zbed6
3274	GOBP_POSITIVE_REGULATION_OF_OXIDOREDUCTASE_ACTIVITY	0.104585	0.616117	-0.379256	-1.29582	437	48	Agt,Npr3,Pdp2,Agtr1a,Nod1,Edn1,Agtr2,Fgf23,Abl1,Edn3,Cox17,Pik3cb,Fxn,Abl2
773	GOBP_ACTIVATION_OF_NF_KAPPAB_INDUCING_KINASE_ACTIVITY	0.10463	0.616117	-0.549283	-1.41378	451	14	Mas1,Tlr3,Tlr6
3610	GOBP_MAMMARY_GLAND_EPITHELIUM_DEVELOPMENT	0.104651	0.616117	-0.365076	-1.28541	431	56	Cav3,Sostdc1,Rreb1,Fgf10,Smo,Ar,Cebpb,Fgfr2,Ccnd1,Lrp6,Wnt5a
947	GOBP_PYRIMIDINE_DEOXYRIBONUCLEOTIDE_METABOLIC_PROCESS	0.104657	0.616117	-0.485912	-1.37084	444	21	Dpyd,Neil2,Neil1,Dctpp1,Dctd
4470	GOBP_L_ALPHA_AMINO_ACID_TRANSMEMBRANE_TRANSPORT	0.104733	0.616124	0.395069	1.30753	612	52	Ntsr1,Slc1a5,Ace2,Slc7a5,Slc7a7,Slc38a3,Slc47a1,Slc1a4,Slc3a2,Slc25a22,Per2,Slc25a12,Slc66a1,Slc7a8,Slc25a13,Slc43a1,Itgb1,Psen1,Arl6ip1,Slc43a2,Slc7a1
5565	GOMF_ACTIN_BINDING	0.104774	0.616124	0.267061	1.16375	721	376	Myl4,Myh1,Tnnc1,Myh3,Mybpc3,Lmod3,Myh2,Tnni1,Myh8,Myom3,Tnnt2,Fhod3,Spata32,Myh4,Cobl,Mobp,Tmod1,Myo1h,Cnn2,Coro1a,Fscn1,Coro2a,Cdk5r2,Shroom1,Vash2,Cfl1,Lcp1,S100a4,Anxa6,Myo19,Dnase1,Twf2,Klhl17,Vill,Myo1c,Sntb2,Alkbh4,Mybpc1,Fscn2,Lsp1,Ablim1,Nrap,Mypn,Ncald,Flnc,Hcls1,Synpo2l,Ctnna2,Coro1c,Cdk5r1,Ccr5,Samd14,Myo1f,Gas2l2,Capg,Phactr1,Kif18a,Ceacam2,Ablim3,Klhl4,Msn
[truncated: 8,780 more rows]

## Sheet: ColumnDefinitions
Column Name	Column Definition
[truncated: 11 more rows]
