# Supplementary material for: The Converging Effects of Different Categories of Antidepressants on the Brain: A Systematic Meta‐Analysis of Public Transcriptional Profiling Data From the Hippocampus and Cortex
Source: J Neurochem. 2026 Jul 3;170(7):e70502. doi: 10.1111/jnc.70502 (PMC13329748; doi:10.1111/jnc.70502)
Supplement: Supplementary file 15 — Table S19: Exploratory cortical results from a meta‐regression including antidepressant type (nontraditional vs. traditional) and dissection (PFC vs. other cortex) as co‐variates (15,583 genes, 15,406 stable meta‐analysis estimates). [file JNC-170-e70502-s016.xlsx]

## Sheet: metaOutputFDR_orderedByPval
Rat_EntrezGene.ID	Mouse_EntrezGene.ID	MouseVsRat_EntrezGene.ID	Mouse_Symbol	Mouse_Genetic.Location	Mouse_Genome.Coordinates..mouse..GRCm39.human..GRCh38.	Mouse_Name	Rat_Symbol	Rat_Genetic.Location	Rat_Name	Log2FC_AD_vs_Ctrl	Log2FC_ADType_NonTradvsTrad	Log2FC_Dissection_DG_vs_HPC	SE_AD	SE_ADType	SE_Dissection	pval_AD	pval_ADType	pval_Dissection	CI_lb_AD	CI_lb_ADType	CI_lb_Dissection	CI_ub_AD	CI_ub_ADType	CI_ub_Dissection	AD_FDR	ADType_FDR	Dissection_FDR	Number_Of_Comparisons	Number_of_Coefficients	tau2_ResidualHeterogeneity	SE_tau2_ResidualHeterogeneity	QE_CochransQ_Teststat	QEp_CochransQ_pval	I2_PercentVar_TrueHeterogeneity	H2_Ratio_EffectHetero_overSamplVar	QM_ModeratorOmnibusTest	QMp_Pval_ModeratorOmnibusTest
297566	11973	11973_297566	Atp6v1e1	Chr6 cM	Chr6:120772205-120799659(-)	ATPase, H+ transporting, lysosomal V1 subunit E1	Atp6v1e1	Chr4 q42	ATPase H+ transporting V1 subunit E1	0.0472379	0.0198797	0.0367778	0.0104249	0.0208909	0.0202519	5.86329056606224e-06	0.341302	0.0693673	0.0268055	-0.0210657	-0.00291513	0.0676703	0.060825	0.0764708	0.0561228	0.875945	0.556331	16	3	0	0.000653523	6.69206	0.917316	0	1	4.72324	0.0942673
NA	100044193	100044193_NA	NA	NA	NA	NA	NA	NA	NA	-0.136505	-0.21708	0.0292186	0.0305865	0.0619038	0.048904	8.08468974524895e-06	0.000453645	0.550194	-0.196454	-0.338409	-0.0666315	-0.0765568	-0.0957509	0.125069	0.0561228	0.290725	0.859442	12	3	0	0.00513361	9.48744	0.393548	0	1	12.4227	0.00200654
498580	69069	69069_498580	Tmem273	Chr14 cM	Chr14:32507920-32539941(+)	transmembrane protein 273	Tmem273	Chr16 p16	transmembrane protein 273	0.149191	0.0381876	0.228192	0.0346238	0.0542043	0.0692118	1.6405079581498e-05	0.481113	0.000977197	0.08133	-0.0680507	0.0925394	0.217053	0.144426	0.363844	0.0561228	0.907895	0.184609	13	3	0	0.00675615	5.71338	0.838741	0	1	11.4898	0.00319909
298086	319885	319885_298086	Zcchc7	Chr4 cM	Chr4:44756556-44932215(+)	zinc finger, CCHC domain containing 7	Zcchc7	Chr5 q22	zinc finger CCHC-type containing 7	-0.0951537	-0.0245461	-0.176151	0.0225533	0.0405712	0.0394695	2.45324438774047e-05	0.545172	8.0834213965833e-06	-0.139357	-0.104064	-0.25351	-0.0509501	0.0549721	-0.0987921	0.0561228	0.921944	0.0217176	15	3	0	0.00237001	10.3643	0.584036	0	1	20.9488	2.82506965450536e-05
83806	70247	70247_83806	Psmd1	Chr1 cM	Chr1:85992341-86067017(+)	proteasome (prosome, macropain) 26S subunit, non-ATPase, 1	Psmd1	Chr9 q35	proteasome 26S subunit, non-ATPase 1	0.0473683	0.025868	0.00875129	0.011235	0.022525	0.026416	2.48538821498164e-05	0.250797	0.740427	0.025348	-0.0182801	-0.0430231	0.0693885	0.0700162	0.0605257	0.0561228	0.849021	0.933131	16	3	0.000771754	0.000724435	21.7288	0.0597093	46.4855	1.86865	1.38118	0.501279
378774	70325	70325_378774	Pigw	Chr11 cM	Chr11:84767141-84771111(-)	phosphatidylinositol glycan anchor biosynthesis, class W	Pigw	Chr10 q26	phosphatidylinositol glycan anchor biosynthesis, class W	-0.126789	-0.0990988	-0.240387	0.0300949	0.0561296	0.0616122	2.52038477939079e-05	0.0774736	9.55518972804147e-05	-0.185774	-0.209111	-0.361145	-0.0678039	0.0109131	-0.11963	0.0561228	0.836646	0.0595594	11	3	4.68173362418468e-06	0.00495881	8.10292	0.423482	0.0411451	1.00041	18.5125	9.55118040098372e-05
81921	20408	20408_81921	Sh3gl3	Chr7 cM	Chr7:81824581-81956618(+)	SH3-domain GRB2-like 3	Sh3gl3	Chr1 q31	SH3 domain containing GRB2 like 3, endophilin A3	0.0770711	0.0752644	0.107254	0.0182941	0.0359147	0.0294232	2.52107884974098e-05	0.036114	0.000267181	0.0412154	0.00487283	0.0495852	0.112927	0.145656	0.164922	0.0561228	0.815329	0.101548	15	3	0	0.00173437	6.40081	0.894546	0	1	18.1985	0.000111749
432363	227394	227394_432363	Slco4c1	Chr1 cM	Chr1:96744918-96800027(-)	solute carrier organic anion transporter family, member 4C1	Slco4c1	Chr9 q36	solute carrier organic anion transporter family, member 4C1	-0.149623	-0.0790164	-0.0748102	0.0363969	0.0712452	0.0615944	3.94170197282595e-05	0.267397	0.224533	-0.22096	-0.218654	-0.195533	-0.0782863	0.0606216	0.0459126	0.07446	0.8544	0.683606	14	3	3.05933697223042e-06	0.00717014	11.0707	0.437363	0.0147948	1.00015	2.83601	0.242196
312913	329093	329093_312913	Cpa6	Chr1 cM	Chr1:10394945-10790170(-)	carboxypeptidase A6	Cpa6	Chr5 q11	carboxypeptidase A6	0.223183	0.0754292	0.427234	0.0545585	0.084723	0.118848	4.30045415878492e-05	0.373303	0.000324653	0.116251	-0.0906249	0.194296	0.330116	0.241483	0.660172	0.07446	0.880341	0.107681	13	3	0.00293016	0.00696163	16.0282	0.0988282	14.3743	1.16787	15.3454	0.000465363
298069	12819	12819_298069	Col15a1	Chr4 cM	Chr4:47208161-47313167(+)	collagen, type XV, alpha 1	Col15a1	Chr5 q22	collagen type XV alpha 1 chain	-0.177474	-0.012272	-0.242168	0.0437806	0.089162	0.104238	5.04107166856659e-05	0.890527	0.0201673	-0.263282	-0.187026	-0.446471	-0.0916656	0.162482	-0.0378651	0.078555	0.996316	0.479798	16	3	0.0172364	0.0112674	34.1663	0.00113547	71.128	3.46356	5.5599	0.0620417
100302465	71007	71007_100302465	D7Ertd443e	Chr7 cM	Chr7:133867508-134102889(-)	DNA segment, Chr 7, ERATO Doi 443, expressed	C1h10orf90	Chr1 q41	similar to human chromosome 10 open reading frame 90	0.146873	0.124787	0.165004	0.03644	0.0545507	0.0627922	5.56514111674794e-05	0.0221647	0.00859436	0.0754514	0.0178691	0.0419338	0.218294	0.231704	0.288075	0.0788378	0.786205	0.40218	15	3	4.21222431449353e-06	0.000591195	19.3576	0.080256	0.0995577	1.001	15.1741	0.000506977
296957	232679	232679_296957	Zc3hc1	Chr6 cM	Chr6:30366383-30391019(-)	zinc finger, C3HC type 1	Zc3hc1	Chr4 q22	zinc finger, C3HC-type containing 1	0.0697493	-0.00404331	0.0399175	0.0175684	0.0345862	0.0395268	7.18229927399776e-05	0.906935	0.312551	0.035316	-0.0718309	-0.0375536	0.104183	0.0637443	0.117389	0.0932681	0.997823	0.739444	16	3	0.00155212	0.00176304	18.384	0.143476	35.2376	1.5441	1.05988	0.588639
309150	107239	107239_309150	Carns1	Chr19 cM	Chr19:4214323-4225478(-)	carnosine synthase 1	Carns1	Chr1 q43	carnosine synthase 1	0.119371	0.131434	0.124515	0.0311477	0.0587418	0.0474602	0.000126895	0.0252539	0.00870154	0.0583223	0.0163027	0.0314945	0.180419	0.246566	0.217535	0.147905	0.790187	0.402203	13	3	0	0.0050268	3.78079	0.956695	0	1	12.0159	0.00245909
295518	27278	27278_295518	Clnk	Chr5 cM	Chr5:38863805-39034155(-)	cytokine-dependent hematopoietic cell linker	Clnk	Chr14 q21	cytokine-dependent hematopoietic cell linker	0.143672	0.110968	0.106492	0.0376024	0.066752	0.0939832	0.000133005	0.0964357	0.257176	0.069973	-0.019864	-0.0777122	0.217372	0.241799	0.290695	0.147905	0.836646	0.707679	13	3	0.00202495	0.00376322	16.9324	0.0758724	21.8316	1.27929	6.3688	0.041403
252942	17885	17885_252942	Myh8	Chr11 cM	Chr11:67167950-67199460(+)	myosin, heavy polypeptide 8, skeletal muscle, perinatal	Myh8	Chr10 q24	myosin heavy chain 8	0.138968	0.181127	-0.0200313	0.0366131	0.0693374	0.0754936	0.000147296	0.00899465	0.79075	0.0672078	0.0452284	-0.167996	0.210728	0.317026	0.127933	0.147905	0.729274	0.952104	14	3	4.69799651309985e-06	0.00618126	6.38357	0.846585	0.0219843	1.00022	6.83197	0.032844
246235	246049	246049_246235	Slc36a2	Chr11 cM	Chr11:55049296-55075903(-)	solute carrier family 36 (proton/amino acid symporter), member 2	Slc36a2	Chr10 q22	solute carrier family 36 member 2	0.0987695	0.133484	0.0802448	0.0261739	0.0483626	0.0703994	0.000160921	0.00577889	0.254349	0.0474695	0.0386952	-0.0577355	0.150069	0.228273	0.218225	0.147905	0.666419	0.705425	13	3	0	0.00348538	6.1111	0.805845	0	1	14.8596	0.000593302
NA	212391	212391_NA	Lcor	Chr19 cM	Chr19:41471076-41574975(+)	ligand dependent nuclear receptor corepressor	NA	NA	NA	-0.103426	-0.0998144	-0.0500286	0.0275731	0.0550994	0.0403781	0.000176158	0.0700584	0.215345	-0.157468	-0.207807	-0.129168	-0.0493833	0.00817847	0.0291111	0.147905	0.836646	0.677057	14	3	0	0.00241175	5.22625	0.919716	0	1	5.0892	0.0785043
362818	20431	20431_362818	Pmel	Chr10 cM	Chr10:128540064-128556107(+)	premelanosome protein	Pmel	Chr7 q11	premelanosome protein	0.152283	0.165096	0.174442	0.0406547	0.0724979	0.0793507	0.000179838	0.0227712	0.0279228	0.0726016	0.0230027	0.0189176	0.231965	0.307189	0.329966	0.147905	0.788704	0.497175	15	3	0	0.00536081	6.66191	0.879124	0	1	14.68	0.000649063
306765	26919	26919_306765	Zfp346	Chr13 cM	Chr13:55253124-55282638(+)	zinc finger protein 346	Zfp346	Chr17 p14	zinc finger protein 346	0.0583121	0.0562713	0.035866	0.0156215	0.0312429	0.0331426	0.000189347	0.0716886	0.279176	0.0276946	-0.00496366	-0.0290923	0.0889296	0.117506	0.100824	0.147905	0.836646	0.719637	15	3	0.000314669	0.00144596	11.8774	0.455578	8.23713	1.08977	4.38783	0.111479
294088	75735	75735_294088	Pank1	Chr19 cM	Chr19:34784340-34856855(-)	pantothenate kinase 1	Pank1	Chr1 q53	pantothenate kinase 1	-0.0751172	-0.0884711	0.00204374	0.0201269	0.0417948	0.0346377	0.000189829	0.0342771	0.952949	-0.114565	-0.170387	-0.0658449	-0.0356692	-0.00655481	0.0699324	0.147905	0.81271	1	16	3	0	0.00138314	10.7085	0.635221	0	1	4.79017	0.0911651
NA	223650	223650_NA	Eppk1	Chr15 cM	Chr15:75973337-76004395(-)	epiplakin 1	NA	NA	NA	-0.166526	-0.263283	-0.0563092	0.0450468	0.0919202	0.0970505	0.000218402	0.00417985	0.561776	-0.254816	-0.443444	-0.246525	-0.0782354	-0.0831231	0.133906	0.149106	0.614212	0.864642	11	3	2.00652710882013e-06	0.000825808	9.49879	0.301979	0.0459437	1.00046	14.5445	0.000694534
102550196	654821	654821_102550196	Gcnt7	Chr2 cM	Chr2:172292233-172300516(-)	glucosaminyl (N-acetyl) transferase family member 7	Gcnt7	Chr3	glucosaminyl (N-acetyl) transferase family member 7	0.140839	0.13625	0.118849	0.0381386	0.0702047	0.0719759	0.000221789	0.0522876	0.0986899	0.0660884	-0.00134835	-0.0222208	0.215589	0.273849	0.259919	0.149106	0.82951	0.58569	13	3	0.00114864	0.00205221	12.3918	0.259688	27.6078	1.38136	8.78828	0.0123495
83840	72508	72508_83840	Rps6kb1	Chr11 cM	Chr11:86389697-86435631(-)	ribosomal protein S6 kinase, polypeptide 1	Rps6kb1	Chr10 q26	ribosomal protein S6 kinase B1	-0.0605481	-0.0722847	-0.00263276	0.0164161	0.0329099	0.0265296	0.000225718	0.0280605	0.920949	-0.092723	-0.136787	-0.0546299	-0.0283732	-0.00778238	0.0493644	0.149106	0.794704	0.992884	16	3	0	0.000876541	6.35952	0.932084	0	1	4.90377	0.0861311
295704	56791	56791_295704	Ube2l6	Chr2 cM	Chr2:84629172-84640347(+)	ubiquitin-conjugating enzyme E2L 6	Ube2l6	Chr3 q24	ubiquitin-conjugating enzyme E2L 6	0.107984	0.0438235	0.158791	0.0293652	0.0491317	0.057569	0.000235744	0.372415	0.00581081	0.050429	-0.052473	0.0459577	0.165538	0.14012	0.271624	0.149106	0.880341	0.359325	15	3	0	0.00440616	6.43465	0.892607	0	1	8.75696	0.0125444
497990	217151	217151_497990	Arl5c	Chr11 cM	Chr11:97880404-97887007(-)	ADP-ribosylation factor-like 5C	Arl5c	Chr10 q31	ADP-ribosylation factor like GTPase 5C	0.163609	-0.160041	0.114938	0.0445585	0.0720456	0.0935875	0.00024086	0.0263251	0.219397	0.0762763	-0.301247	-0.0684904	0.250942	-0.018834	0.298366	0.149106	0.791282	0.679966	11	3	0	0.0107917	6.39412	0.603174	0	1	8.81724	0.0121719
299265	100504156	100504156_299265	Fam181a	Chr12 cM	Chr12:103277272-103283326(+)	family with sequence similarity 181, member A	Fam181a	Chr6 q32	family with sequence similarity 181, member A	0.149948	0.109077	0.0532969	0.0409302	0.0712502	0.0742123	0.000248781	0.125794	0.472654	0.0697266	-0.0305709	-0.0921566	0.23017	0.248725	0.19875	0.149106	0.845721	0.821962	15	3	3.58727013270475e-07	0.00830263	11.8953	0.454121	0.0013034	1.00001	3.24968	0.196943
499967	242891	242891_499967	Cct8l1	Chr5 cM	Chr5:25721065-25723025(+)	chaperonin containing TCP1 subunit 8-like 1	Cct8l2	Chr4 q11	chaperonin containing TCP1 subunit 8 like 2	-0.138848	-0.00497184	-0.267402	0.0387307	0.0399762	0.088001	0.000337126	0.901022	0.00237657	-0.214759	-0.0833238	-0.439881	-0.0629373	0.0733801	-0.0949237	0.194572	0.997133	0.272309	14	3	4.05573564949128e-06	0.000579446	15.6617	0.154162	0.108543	1.00109	12.1324	0.00231998
307893	209239	209239_307893	Gan	Chr8 cM	Chr8:117884720-117932573(+)	giant axonal neuropathy	Gan	Chr19 q12	gigaxonin	-0.0880947	-0.0879413	0.0858882	0.0246889	0.0490632	0.0472199	0.000359445	0.0730672	0.0689267	-0.136484	-0.184103	-0.00666104	-0.0397055	0.00822068	0.178437	0.197396	0.836646	0.556331	16	3	0	0.00319479	12.6869	0.472274	0	1	6.64357	0.0360883
313905	72195	72195_313905	Supt7l	Chr5 cM	Chr5:31671913-31684106(-)	SPT7-like, STAGA complex gamma subunit	Supt7l	Chr6 q14	SPT7 like, STAGA complex subunit gamma	0.0473625	0.0410243	0.06351	0.0132948	0.0248858	0.0271591	0.000367354	0.0992497	0.0193645	0.0213052	-0.00775098	0.010279	0.0734198	0.0897996	0.116741	0.197396	0.836646	0.479798	15	3	7.2391985662653e-06	0.000482779	12.9865	0.370023	0.363568	1.00365	10.6524	0.00486252
500981	80902	80902_500981	Zfp202	Chr9 cM	Chr9:40103612-40124900(+)	zinc finger protein 202	Zfp202	Chr8 q22	zinc finger protein 202	-0.0960911	-0.0646621	-0.0407358	0.0271876	0.0537166	0.0605266	0.000408749	0.228681	0.500933	-0.149378	-0.169945	-0.159366	-0.0428043	0.0406205	0.0778942	0.203762	0.847742	0.834246	16	3	0.00295642	0.00422078	16.1882	0.239117	26.9802	1.36949	1.79981	0.406608
288587	72041	72041_288587	Alkbh4	Chr5 cM	Chr5:136165000-136170469(+)	alkB homolog 4, lysine demethylase	Alkbh4	Chr12 q12	alkB homolog 4, lysine demethylase	0.0730509	0.0165611	0.151841	0.0206873	0.0309217	0.0414931	0.000413683	0.592247	0.000252777	0.0325046	-0.0440442	0.0705162	0.113597	0.0771664	0.233166	0.203762	0.935128	0.0987591	16	3	0	0.00120963	8.34656	0.820313	0	1	13.7622	0.00102699
362087	98766	98766_362087	Ubac1	Chr2 cM	Chr2:25888555-25911759(-)	ubiquitin associated domain containing 1	Ubac1	Chr3 p13	UBA domain containing 1	0.0432001	0.0314558	0.0642801	0.0122443	0.0246075	0.0240629	0.000418429	0.201143	0.00755502	0.0192017	-0.016774	0.0171176	0.0671984	0.0796856	0.111442	0.203762	0.847742	0.388548	16	3	0.000169958	0.000862786	15.6236	0.270054	6.55793	1.07018	9.58766	0.00828069
287446	54351	54351_287446	Elp5	Chr11 cM	Chr11:69859050-69872352(-)	elongator acetyltransferase complex subunit 5	Elp5	Chr10 q24	elongator acetyltransferase complex subunit 5	0.0478392	0.0681349	0.0607829	0.0135916	0.0272602	0.0222099	0.000431943	0.0124395	0.00620503	0.0212001	0.0147058	0.0172523	0.0744783	0.121564	0.104314	0.203969	0.735187	0.371815	16	3	0	0.000895224	7.17745	0.892777	0	1	16.3708	0.000278699
259274	18107	18107_259274	Nmt1	Chr11 cM	Chr11:102919163-102959734(+)	N-myristoyltransferase 1	Nmt1	Chr10 q32.1	N-myristoyltransferase 1	0.0523215	0.0409122	0.0228702	0.0148991	0.0294848	0.0301116	0.000445226	0.165268	0.447544	0.0231197	-0.0168769	-0.0361474	0.0815233	0.0987013	0.0818878	0.204058	0.845721	0.811823	16	3	0.00109852	0.00112315	19.7235	0.102322	39.3676	1.64928	2.36422	0.30663
58966	54409	54409_58966	Ramp2	Chr11 cM	Chr11:101137160-101139076(+)	receptor (calcitonin) activity modifying protein 2	Ramp2	Chr10 q31	receptor activity modifying protein 2	0.10131	0.124412	0.160702	0.0289432	0.0587516	0.0658193	0.000464725	0.0342096	0.0146238	0.0445824	0.00926091	0.0316986	0.158038	0.239563	0.289705	0.206909	0.81271	0.45402	15	3	0.00311678	0.00498895	15.1816	0.231656	24.6583	1.32729	8.23062	0.0163209
685169	109349	109349_685169	Fam163b	Chr2 cM	Chr2:27000391-27032489(-)	family with sequence similarity 163, member B	Fam163b	Chr3 p12	family with sequence similarity 163, member B	0.0932129	0.0779895	-0.0521416	0.0268629	0.0549811	0.0511338	0.000520564	0.156051	0.307866	0.0405625	-0.0297714	-0.152362	0.145863	0.18575	0.0480788	0.221609	0.845721	0.735124	15	3	0.00275714	0.00324349	19.3293	0.0808846	35.5193	1.55085	3.84316	0.146376
363518	56292	56292_363518	Naa10	ChrX cM	ChrX:72960479-72965550(-)	N(alpha)-acetyltransferase 10, NatA catalytic subunit	Naa10	ChrX	N(alpha)-acetyltransferase 10, NatA catalytic subunit	0.0581498	0.0548881	0.0110803	0.0167721	0.0333158	0.032103	0.000526184	0.0994535	0.729982	0.0252772	-0.0104097	-0.0518403	0.0910225	0.120186	0.0740009	0.221609	0.836646	0.928772	16	3	4.6664202927352e-06	0.00117327	12.2276	0.509076	0.116956	1.00117	3.22504	0.199385
286920	171209	171209_286920	Asic3	Chr5 cM	Chr5:24618449-24622836(+)	acid-sensing ion channel 3	Asic3	Chr4 q11	acid sensing ion channel subunit 3	0.0971739	0.0475556	0.122846	0.0281654	0.0457547	0.0758145	0.000560345	0.298637	0.105157	0.0419707	-0.0421219	-0.0257477	0.152377	0.137233	0.27144	0.229786	0.862982	0.589977	14	3	0.000486542	0.00117455	7.9914	0.714074	12.6343	1.14461	8.40069	0.0149904
24795	20716	20716_24795	Serpina3n	Chr12 cM	Chr12:104372988-104380588(+)	serine (or cysteine) peptidase inhibitor, clade A, member 3N	Serpina3n	Chr6 q32	serine (or cysteine) peptidase inhibitor, clade A, member 3N	0.0972042	-0.153449	-0.207235	0.0283069	0.0611725	0.0719988	0.000594867	0.0121256	0.00399802	0.0417238	-0.273345	-0.34835	0.152685	-0.0335533	-0.0661204	0.236098	0.735187	0.32114	14	3	0	0.00373766	5.20938	0.920604	0	1	10.0349	0.00662124
NA	545140	545140_NA	Or10ad1c	Chr15 cM	Chr15:98083894-98093423(-)	olfactory receptor family 10 subfamily AD member 1C	NA	NA	NA	0.191237	0.1138	0.255199	0.0557722	0.106906	0.076052	0.000606039	0.28711	0.00079198	0.0819257	-0.0957326	0.10614	0.300549	0.323333	0.404258	0.236098	0.85783	0.172304	12	3	0	0.000995139	8.30853	0.503378	0	1	15.0713	0.000533721
306942	214189	214189_306942	Scgn	Chr13 cM	Chr13:24137439-24175197(-)	secretagogin, EF-hand calcium binding protein	Scgn	Chr17 p11	secretagogin, EF-hand calcium binding protein	0.164635	0.0333785	0.343475	0.0481552	0.0602575	0.0960215	0.000628856	0.579626	0.00034747	0.0702531	-0.0847241	0.155277	0.259018	0.151481	0.531674	0.239011	0.932007	0.110503	15	3	3.82641936408269e-07	0.00409636	21.114	0.048736	0.00193852	1.00002	12.8545	0.00161688
25317	14164	14164_25317	Fgf1	Chr18 cM	Chr18:38971726-39062525(-)	fibroblast growth factor 1	Fgf1	Chr18 p11	fibroblast growth factor 1	0.124499	0.0767136	-0.195246	0.0365052	0.073738	0.0692324	0.000648559	0.298176	0.00479999	0.0529503	-0.0678103	-0.330939	0.196048	0.221238	-0.0595533	0.240631	0.862979	0.347253	16	3	0.00933864	0.00606376	72.2445	3.09179627842134e-10	71.906	3.55948	10.1271	0.00632298
171374	11947	11947_171374	Atp5f1b	Chr10 cM	Chr10:127919176-127926257(+)	ATP synthase F1 subunit beta	Atp5f1b	Chr7 q11	ATP synthase F1 subunit beta	0.0445749	-0.0157196	-0.11093	0.0131353	0.0259566	0.0277938	0.000689989	0.544775	6.57409901093218e-05	0.0188302	-0.0665936	-0.165405	0.0703195	0.0351545	-0.0564556	0.248272	0.921944	0.0485269	14	3	5.78040719685423e-07	0.000411369	9.00821	0.621135	0.0397223	1.0004	16.8496	0.000219362
NA	58894	58894_NA	NA	NA	NA	NA	NA	NA	NA	0.0930747	0.116439	0.0592835	0.0274796	0.0564447	0.0429621	0.0007065	0.0391228	0.167617	0.0392156	0.00580977	-0.0249207	0.146934	0.227069	0.143488	0.248272	0.827532	0.635904	12	3	0	0.003569	7.71106	0.563506	0	1	8.0024	0.0182937
314824	237542	237542_314824	Osbpl8	Chr10 cM	Chr10:111000663-111133110(+)	oxysterol binding protein-like 8	Osbpl8	Chr7 q22	oxysterol binding protein-like 8	-0.0686969	-0.0640072	-0.0654362	0.0203064	0.0410264	0.0333993	0.000716951	0.118725	0.0500884	-0.108497	-0.144418	-0.130898	-0.028897	0.0164031	2.52274366012994e-05	0.248272	0.842731	0.540988	15	3	1.37166792800097e-06	0.00164826	8.20228	0.76913	0.0264904	1.00026	5.33775	0.0693301
361635	71517	71517_361635	Vps35l	Chr7 cM	Chr7:118339401-118440712(+)	VPS35 endosomal protein sorting factor like	Vps35l	Chr1 q35	VPS35 endosomal protein sorting factor like	0.0456497	0.0325523	0.0663968	0.0135746	0.0271338	0.0275819	0.000771371	0.230257	0.0160727	0.0190439	-0.020629	0.0123373	0.0722554	0.0857337	0.120456	0.25585	0.847742	0.465073	16	3	0	0.000984872	10.1723	0.679788	0	1	6.85522	0.0324645
502086	69479	69479_502086	Cfap96	Chr8 cM	Chr8:46406643-46428477(-)	cilia and flagella associated protein 96	Cfap96	Chr16 q11	cilia and flagella associated protein 96	-0.101285	-0.0760591	0.0290552	0.030156	0.0595283	0.0703456	0.000783116	0.201356	0.67958	-0.160389	-0.192732	-0.10882	-0.0421801	0.0406142	0.16693	0.25585	0.847742	0.909942	15	3	0.000917353	0.00401065	11.3741	0.49716	7.6577	1.08293	1.65633	0.43685
NA	654309	654309_NA	NA	NA	NA	NA	NA	NA	NA	0.19504	0.317432	0.0736468	0.0581921	0.119258	0.0917743	0.000803263	0.00777409	0.422276	0.0809861	0.0836909	-0.106227	0.309095	0.551174	0.253521	0.25585	0.707215	0.801713	12	3	0	0.00291252	2.74709	0.973484	0	1	10.9338	0.00422439
NA	320268	320268_NA	NA	NA	NA	NA	NA	NA	NA	-0.0778415	-0.0740484	0.0707929	0.0232452	0.0460086	0.0339097	0.000811884	0.107519	0.0368257	-0.123401	-0.164224	0.00433118	-0.0322817	0.0161268	0.137255	0.25585	0.836646	0.529523	12	3	0	0.0018078	4.9725	0.836699	0	1	6.44475	0.0398603
171572	69737	69737_171572	Ttl	Chr2 cM	Chr2:128907867-128938203(+)	tubulin tyrosine ligase	Ttl	Chr3 q36	tubulin tyrosine ligase	-0.0567722	-0.0121113	-0.0371303	0.0169721	0.0342957	0.0293756	0.00082271	0.723981	0.206236	-0.0900368	-0.0793296	-0.0947054	-0.0235076	0.055107	0.0204449	0.25585	0.967019	0.666206	15	3	0	0.00155613	8.66876	0.730932	0	1	1.90883	0.385037
360674	268515	268515_360674	Bahcc1	Chr11 cM	Chr11:120123773-120183108(+)	BAH domain and coiled-coil containing 1	Bahcc1	Chr10 q32.3	BAH domain and coiled-coil containing 1	-0.0598603	-0.0353492	-0.0634311	0.0179215	0.0365702	0.0298335	0.000837347	0.333738	0.0334895	-0.0949857	-0.107025	-0.121904	-0.0247349	0.0363271	-0.00495839	0.25585	0.874642	0.527402	15	3	0.000311257	0.000903205	9.81702	0.63201	11.1566	1.12558	6.53476	0.0381062
58856	30959	30959_58856	Ddx25	Chr9 cM	Chr9:35453144-35469766(-)	DEAD box helicase 25	Ddx25	Chr8 q21	DEAD-box helicase 25	0.0420716	-0.027358	0.0725795	0.0127778	0.0231603	0.0240595	0.000992824	0.237504	0.00255573	0.0170276	-0.0727514	0.0254237	0.0671157	0.0180353	0.119735	0.297523	0.847742	0.274448	15	3	0	0.000892586	11.756	0.465469	0	1	11.0164	0.0040533
NA	230678	230678_NA	Tmem125	Chr4 cM	Chr4:118398138-118401241(-)	transmembrane protein 125	NA	NA	NA	0.111411	0.343665	-0.0340947	0.0339223	0.0644309	0.0676454	0.00102232	9.61506050645592e-08	0.614246	0.0449249	0.217383	-0.166677	0.177898	0.469947	0.0984878	0.299548	0.000749157	0.883904	14	3	0.000995243	0.00589641	10.4684	0.488814	5.76087	1.06113	28.7658	5.66990466657582e-07
117596	11966	11966_117596	Atp6v1b2	Chr8 cM	Chr8:69541388-69566370(+)	ATPase, H+ transporting, lysosomal V1 subunit B2	Atp6v1b2	Chr16 p14	ATPase H+ transporting V1 subunit B2	0.0376025	-0.0378838	0.00162024	0.0114779	0.0227063	0.0190792	0.00105256	0.0952315	0.932323	0.0151063	-0.0823873	-0.0357742	0.0600988	0.00661979	0.0390147	0.299548	0.836646	0.99602	16	3	0	0.000503434	13.2495	0.428729	0	1	2.79219	0.247562
282835	78903	78903_282835	Wrnip1	Chr13 cM	Chr13:32986021-33006592(+)	Werner helicase interacting protein 1	Wrnip1	Chr17 p12	WRN helicase interacting protein 1	0.0369578	0.0543964	0.00449285	0.0112858	0.0228377	0.0201018	0.00105771	0.0172252	0.823143	0.014838	0.00963527	-0.034906	0.0590776	0.0991575	0.0438917	0.299548	0.756261	0.962158	15	3	0	0.000679886	9.34194	0.67348	0	1	6.18484	0.045392
NA	102640338	102640338_NA	NA	NA	NA	NA	NA	NA	NA	-0.109812	-0.0977223	-0.136367	0.0335843	0.0646469	0.057307	0.00107647	0.130627	0.0173318	-0.175636	-0.224428	-0.248687	-0.0439878	0.0289832	-0.0240476	0.299548	0.845721	0.470078	12	3	1.2635514360785e-07	0.00632114	11.6468	0.23396	0.000696807	1.00001	10.1663	0.00620047
373065	27225	27225_373065	Ddx24	Chr12 cM	Chr12:103374241-103392089(-)	DEAD box helicase 24	Ddx24	Chr6 q32	DEAD-box helicase 24	0.0363944	0.0360824	0.0365927	0.0111585	0.0221658	0.0209397	0.00110785	0.103558	0.0805457	0.0145242	-0.00736176	-0.00444834	0.0582646	0.0795266	0.0776338	0.302872	0.836646	0.571225	15	3	0.000153777	0.000626165	10.6636	0.557945	8.7229	1.09556	5.87208	0.0530755
29143	14824	14824_29143	Grn	Chr11 cM	Chr11:102321333-102327635(+)	granulin	Grn	Chr10 q32.1	granulin precursor	0.057214	-0.0122513	0.0187318	0.0176552	0.0354326	0.0361067	0.00119266	0.729521	0.603908	0.0226104	-0.0816979	-0.0520361	0.0918176	0.0571954	0.0894996	0.318794	0.969856	0.879079	16	3	0.00095782	0.00165403	17.9846	0.158104	21.6605	1.2765	0.424231	0.808871
290875	69957	69957_290875	Cdc16	Chr8 cM	Chr8:13807676-13831938(+)	CDC16 cell division cycle 16	Cdc16	Chr16 q12.5	cell division cycle 16	0.0373171	0.049836	-0.0250391	0.0115275	0.0225155	0.0219807	0.00120701	0.0268698	0.254645	0.0147236	0.00570634	-0.0681206	0.0599106	0.0939656	0.0180424	0.318794	0.791282	0.705425	15	3	0	0.000786774	9.597	0.651268	0	1	5.74167	0.0566516
117130	77998	77998_117130	Grifin	Chr5 cM	Chr5:140548874-140550826(-)	galectin-related inter-fiber protein	Grifin	Chr12 q11	galectin-related inter-fiber protein	0.144446	0.0703278	0.154431	0.0447526	0.0712266	0.0888247	0.00124811	0.323456	0.0821039	0.0567323	-0.0692738	-0.019662	0.232159	0.209929	0.328524	0.324154	0.868004	0.571624	13	3	0.000975966	0.00633335	8.97618	0.534366	4.31516	1.0451	4.30568	0.116154
361087	105439	105439_361087	Slain1	Chr14 cM	Chr14:103887664-103942343(+)	SLAIN motif family, member 1	Slain1	Chr15 q21	SLAIN motif family, member 1	0.0620824	0.124881	0.0641357	0.0193077	0.039854	0.0392547	0.00130256	0.00172751	0.102294	0.0242399	0.046769	-0.0128021	0.0999249	0.202994	0.141074	0.328154	0.462475	0.58669	15	3	0	0.00204312	8.23842	0.766232	0	1	10.5262	0.00517919
362455	74525	74525_362455	Fam234b	Chr6 cM	Chr6:135173881-135213240(+)	family with sequence similarity 234, member B	Fam234b	Chr4 q43	family with sequence similarity 234, member B	0.05086	0.0462167	-0.0435895	0.0158481	0.0299096	0.0304366	0.00133095	0.122294	0.152104	0.0197983	-0.0124049	-0.103244	0.0819217	0.104838	0.0160652	0.328154	0.845721	0.626555	16	3	0.000488452	0.00101087	14.951	0.310423	16.5448	1.19825	4.75306	0.0928724
689656	69885	69885_689656	Aunip	Chr4 cM	Chr4:134238310-134251233(+)	aurora kinase A and ninein interacting protein	Aunip	Chr5 q36	aurora kinase A and ninein interacting protein	-0.0857221	-0.0107232	-0.145331	0.0267301	0.0467495	0.0751369	0.00134149	0.818577	0.0530868	-0.138112	-0.102351	-0.292597	-0.0333321	0.0809042	0.00193476	0.328154	0.984783	0.544962	12	3	0	0.00299434	9.83335	0.364145	0	1	6.25028	0.0439308
100359720	625662	625662_100359720	Ankrd31	Chr13 cM	Chr13:96884797-97046302(+)	ankyrin repeat domain 31	Ankrd31	Chr2	ankyrin repeat domain 31	0.0913804	0.145492	0.00246285	0.0285639	0.0588342	0.0650744	0.00137832	0.0134015	0.96981	0.0353961	0.0301792	-0.125081	0.147365	0.260805	0.130006	0.328154	0.735187	1	12	3	9.28497313048414e-06	0.00642978	11.9713	0.214933	0.0382037	1.00038	7.59043	0.0224781
292763	26411	26411_292763	Map4k1	Chr7 cM	Chr7:28681475-28702704(+)	mitogen-activated protein kinase kinase kinase kinase 1	Map4k1	Chr1 q21	mitogen activated protein kinase kinase kinase kinase 1	0.100844	0.0132891	0.21771	0.0316855	0.0557088	0.0710399	0.00145926	0.811457	0.00217954	0.038742	-0.0958982	0.078474	0.162947	0.122476	0.356945	0.328154	0.983324	0.264809	14	3	0.00158976	0.00479936	11.5699	0.396825	11.7508	1.13315	9.41006	0.00904966
114506	11732	11732_114506	Ank	Chr15 cM	Chr15:27466763-27594995(+)	progressive ankylosis	Ankh	Chr2 q22	ANKH inorganic pyrophosphate transport regulator	0.0687991	0.0594371	-0.0328392	0.0216174	0.0432808	0.043585	0.00145966	0.169662	0.451178	0.0264298	-0.0253916	-0.118264	0.111168	0.144266	0.0525858	0.328154	0.845721	0.813175	16	3	0.00338813	0.00235542	34.8555	0.000891038	62.6659	2.67852	2.74998	0.252843
114246	64177	64177_114246	Trpv6	Chr6 cM	Chr6:41597558-41613339(-)	transient receptor potential cation channel, subfamily V, member 6	Trpv6	Chr4 q23	transient receptor potential cation channel, subfamily V, member 6	0.0868932	0.036379	0.0929091	0.0273088	0.0505137	0.0459988	0.00146327	0.471413	0.0434027	0.0333689	-0.062626	0.00275301	0.140418	0.135384	0.183065	0.328154	0.906903	0.53565	16	3	6.1981054003167e-06	0.00309538	20.7771	0.0774567	0.0586799	1.00059	4.91012	0.0858582
361537	22177	22177_361537	Tyrobp	Chr7 cM	Chr7:30113207-30117007(+)	TYRO protein tyrosine kinase binding protein	Tyrobp	Chr1 q21	transmembrane immune signaling adaptor Tyrobp	0.0764697	-0.0805699	0.135144	0.0240972	0.0434	0.0499779	0.0015067	0.0633896	0.00684947	0.0292402	-0.165632	0.0371891	0.123699	0.00449254	0.233099	0.328154	0.835749	0.378202	16	3	0	0.00257379	10.1723	0.67979	0	1	10.5902	0.00501602
83623	245865	245865_83623	Spag4	Chr2 cM	Chr2:155907108-155911421(+)	sperm associated antigen 4	Spag4	Chr3 q42	sperm associated antigen 4	0.114279	0.118376	0.197491	0.0360519	0.0648254	0.0787773	0.00152515	0.0678388	0.0121776	0.0436188	-0.00867934	0.0430904	0.18494	0.245431	0.351892	0.328154	0.835749	0.438534	14	3	0.00277677	0.00625993	12.3601	0.337196	16.672	1.20008	8.14535	0.0170317
498267	240892	240892_498267	Styxl2	Chr1 cM	Chr1:165925717-165955467(-)	serine/threonine/tyrosine interacting like 2	Styxl2	Chr13 q23	serine/threonine/tyrosine interacting like 2	0.113054	0.0102091	0.107101	0.0356957	0.0605492	0.0794256	0.00153933	0.866105	0.177516	0.0430918	-0.108465	-0.0485704	0.183016	0.128883	0.262772	0.328154	0.991801	0.642439	15	3	0.002075	0.00495206	15.0491	0.238762	13.4436	1.15532	1.87434	0.391735
NA	408064	408064_NA	NA	NA	NA	NA	NA	NA	NA	0.163141	0.172879	0.0860964	0.0515138	0.0960258	0.0794917	0.00154058	0.0718077	0.27877	0.0621754	-0.0153285	-0.0697044	0.264106	0.361086	0.241897	0.328154	0.836646	0.719217	12	3	0	0.0162415	5.21753	0.814948	0	1	5.55984	0.0620436
NA	102632008	102632008_NA	NA	NA	NA	NA	NA	NA	NA	-0.124957	-0.0458679	-0.102751	0.0394573	0.0847584	0.0583009	0.00154074	0.588397	0.0779968	-0.202292	-0.211991	-0.217019	-0.0476223	0.120255	0.0115164	0.328154	0.934467	0.569438	11	3	4.59042784857554e-05	0.00633094	5.55056	0.697432	0.293373	1.00294	4.74389	0.0932993
299685	270757	270757_299685	Bpifc	Chr10 cM	Chr10:85795555-85847724(-)	BPI fold containing family C	Bpifc	Chr7 q13	BPI fold containing family C	0.133813	0.0522756	0.21914	0.0422948	0.062285	0.0844087	0.0015571	0.401303	0.00942662	0.0509171	-0.0698007	0.0537023	0.21671	0.174352	0.384578	0.328154	0.890573	0.406094	12	3	0.000306953	0.0007818	13.117	0.157383	12.7528	1.14617	9.71609	0.00776564
315463	69773	69773_315463	Timm29	Chr9 cM	Chr9:21504018-21507266(+)	translocase of inner mitochondrial membrane 29	Timm29	Chr8 q13	translocase of inner mitochondrial membrane 29	0.0545925	0.0384319	-0.0176573	0.0172739	0.0341376	0.0365188	0.00157551	0.260252	0.628731	0.0207363	-0.0284765	-0.0892328	0.0884487	0.10534	0.0539182	0.328154	0.850071	0.889608	16	3	0.00121928	0.00160305	17.0092	0.198886	29.1304	1.41104	1.55926	0.458577
NA	100503289	100503289_NA	NA	NA	NA	NA	NA	NA	NA	-0.121165	-0.160329	-0.302038	0.0383546	0.0766278	0.0919369	0.00158272	0.0364106	0.00101882	-0.196339	-0.310517	-0.482231	-0.0459913	-0.0101415	-0.121845	0.328154	0.815329	0.184609	12	3	0.0053835	0.00857115	11.381	0.250492	28.7716	1.40394	15.1078	0.000524075
66020	14447	14447_66020	Gapdhs	Chr7 cM	Chr7:30429204-30443106(-)	glyceraldehyde-3-phosphate dehydrogenase, spermatogenic	Gapdhs	Chr1 q21	glyceraldehyde-3-phosphate dehydrogenase, spermatogenic	-0.142247	-0.0788143	0.0377972	0.0450909	0.0868181	0.0930359	0.00160676	0.363979	0.684548	-0.230624	-0.248975	-0.14455	-0.0538707	0.091346	0.220144	0.328154	0.880341	0.91197	14	3	0.00820144	0.00915424	22.8627	0.0184796	46.0962	1.85516	0.994364	0.608242
56029	56013	56013_56029	Srcin1	Chr11 cM	Chr11:97400166-97466059(-)	SRC kinase signaling inhibitor 1	Srcin1	Chr10 q31	SRC kinase signaling inhibitor 1	0.05413	0.101392	-0.00550122	0.0171858	0.0337679	0.0222616	0.00163439	0.00267672	0.804818	0.0204465	0.0352081	-0.0491332	0.0878135	0.167576	0.0381308	0.328154	0.521392	0.956056	16	3	0	0.000601213	10.7154	0.634642	0	1	9.06598	0.0107485
288106	212153	212153_288106	Ccdc191	Chr16 cM	Chr16:43710172-43784677(+)	coiled-coil domain containing 191	Ccdc191	Chr11 q21	coiled-coil domain containing 191	-0.0881692	-0.090909	-0.0612074	0.028033	0.0568496	0.0483543	0.00165977	0.109795	0.20558	-0.143113	-0.202332	-0.15598	-0.0332255	0.0205141	0.0335652	0.328154	0.836646	0.665052	13	3	0	0.00420182	8.17749	0.611505	0	1	5.16109	0.0757327
25635	17202	17202_25635	Mc4r	Chr18 cM	Chr18:66990776-66993558(-)	melanocortin 4 receptor	Mc4r	Chr18 q12.1	melanocortin 4 receptor	0.16058	-0.112052	0.237809	0.0510668	0.124879	0.166719	0.00166362	0.369565	0.153753	0.0604913	-0.35681	-0.0889556	0.26067	0.132706	0.564573	0.328154	0.880341	0.626555	11	3	0	0.00997719	4.3092	0.828204	0	1	9.18257	0.0101398
79252	11504	11504_79252	Adamts1	Chr16 cM	Chr16:85590715-85600001(-)	ADAM metallopeptidase with thrombospondin type 1 motif 1	Adamts1	Chr11 q11	ADAM metallopeptidase with thrombospondin type 1 motif, 1	-0.176776	-0.226923	-0.0321571	0.0563438	0.114552	0.127041	0.0017042	0.0475947	0.800172	-0.287208	-0.45144	-0.281153	-0.0663444	-0.00240626	0.216838	0.329561	0.8293	0.955602	16	3	0.0352512	0.0185686	53.4766	7.46434922736906e-07	80.4993	5.12803	3.9372	0.139652
689918	214105	214105_689918	Sox30	Chr11 cM	Chr11:45871137-45908821(+)	SRY (sex determining region Y)-box 30	Sox30	Chr10 q21	SRY-box transcription factor 30	0.101565	0.104969	0.0237035	0.0323875	0.0576417	0.0745482	0.00171305	0.068598	0.750513	0.0380869	-0.00800675	-0.122408	0.165043	0.217945	0.169815	0.329561	0.836646	0.936291	14	3	1.24588056746415e-06	0.000952846	16.7314	0.116074	0.0212242	1.00021	5.06454	0.0794786
363268	66153	66153_363268	Fbxo36	Chr1 cM	Chr1:84817562-84878208(+)	F-box protein 36	Fbxo36	Chr9 q35	F-box protein 36	0.124071	0.121016	0.0938126	0.0396509	0.0728773	0.0622802	0.00175351	0.0968054	0.131991	0.0463567	-0.021821	-0.0282544	0.201785	0.263853	0.21588	0.333231	0.836646	0.612365	15	3	0	0.00337307	8.83405	0.717036	0	1	5.66721	0.0588004
287191	104458	104458_287191	Rars1	Chr11 cM	Chr11:35699208-35725333(-)	arginyl-tRNA synthetase 1	Rars1	Chr10 q12	arginyl-tRNA synthetase 1	0.0363632	-0.00623297	0.0466905	0.0116406	0.0231293	0.0207757	0.00178513	0.787558	0.0246168	0.0135481	-0.0515656	0.00597092	0.0591784	0.0390997	0.08741	0.335152	0.980753	0.489772	16	3	0	0.00068775	5.19328	0.970688	0	1	5.06756	0.0793585
302302	60322	60322_302302	Chst7	ChrX cM	ChrX:19925799-19963760(+)	carbohydrate sulfotransferase 7	Chst7	ChrX q11	carbohydrate sulfotransferase 7	0.110344	0.101766	0.0541155	0.0355177	0.0673539	0.0730316	0.00189166	0.130809	0.458701	0.0407307	-0.0302448	-0.0890238	0.179957	0.233778	0.197255	0.346261	0.845721	0.81603	15	3	0.00180928	0.00613665	12.5836	0.400018	10.178	1.11331	2.67102	0.263024
307852	319518	319518_307852	Pdpr	Chr8 cM	Chr8:111821262-111863706(+)	pyruvate dehydrogenase phosphatase regulatory subunit	Pdpr	Chr19 q12	pyruvate dehydrogenase phosphatase regulatory subunit	-0.0456194	-0.0543722	-0.0324403	0.0147125	0.028715	0.0242994	0.00193043	0.0582897	0.181868	-0.0744553	-0.110653	-0.0800663	-0.0167835	0.00190814	0.0151857	0.346261	0.83215	0.646528	15	3	0	0.000499468	12.5598	0.401831	0	1	7.4073	0.0246335
310540	68659	68659_310540	Gask1b	Chr3 cM	Chr3:79791840-79853587(+)	golgi associated kinase 1B	Gask1b	Chr2 q33	golgi associated kinase 1B	-0.13154	0.0131518	-0.108852	0.0424545	0.088299	0.0930413	0.00194578	0.881596	0.242028	-0.21475	-0.159911	-0.29121	-0.0483312	0.186215	0.0735055	0.346261	0.994162	0.695068	16	3	0.00792875	0.00918289	21.5704	0.0623867	33.9887	1.51489	1.71516	0.424187
29547	26557	26557_29547	Homer2	Chr7 cM	Chr7:81250229-81356673(-)	homer scaffolding protein 2	Homer2	Chr1 q31	homer scaffold protein 2	-0.0825185	0.00199599	0.0386241	0.0266461	0.0540307	0.0518081	0.00195601	0.970531	0.455956	-0.134744	-0.103902	-0.0629179	-0.0302931	0.107894	0.140166	0.346261	1	0.815466	15	3	0.00181342	0.00365133	12.9278	0.374308	19.0254	1.23496	0.563389	0.754504
NA	16414	16414_NA	Itgb2	Chr10 cM	Chr10:77366164-77401542(+)	integrin beta 2	NA	NA	NA	0.0846935	-0.0165351	0.0354437	0.0273551	0.0549578	0.0502156	0.00196098	0.763515	0.480293	0.0310785	-0.12425	-0.062977	0.138309	0.0911803	0.133864	0.346261	0.976567	0.824841	13	3	0.00059147	0.00300226	8.88325	0.543218	6.92311	1.07438	0.535392	0.76514
83571	12576	12576_83571	Cdkn1b	Chr6 cM	Chr6:134897364-134902476(+)	cyclin dependent kinase inhibitor 1B	Cdkn1b	Chr4 q43	cyclin-dependent kinase inhibitor 1B	-0.0670315	-0.0651207	-0.00396645	0.021683	0.0429623	0.0360003	0.00199194	0.129579	0.912268	-0.109529	-0.149325	-0.0745256	-0.0245336	0.0190839	0.0665928	0.346261	0.845721	0.990584	15	3	0	0.00189157	7.1956	0.844421	0	1	2.29764	0.317011
NA	192197	192197_NA	Bcas3	Chr11 cM	Chr11:85243993-85716884(+)	BCAS3 microtubule associated cell migration factor	NA	NA	NA	0.0690762	0.0494826	0.0507879	0.0224173	0.0441197	0.0443879	0.00206039	0.262053	0.252548	0.0251392	-0.0369905	-0.0362109	0.113013	0.135956	0.137787	0.346261	0.851749	0.704396	14	3	0.00227173	0.00234313	20.53	0.0385802	42.1851	1.72966	2.57683	0.275707
NA	20195	20195_NA	S100a11	Chr3 cM	Chr3:93427803-93433595(+)	S100 calcium binding protein A11	NA	NA	NA	0.136002	0.123637	0.0439114	0.0441698	0.087655	0.0811621	0.0020764	0.158395	0.588485	0.0494312	-0.0481641	-0.115163	0.222573	0.295437	0.202986	0.346261	0.845721	0.876372	14	3	0	0.00941665	9.85889	0.543123	0	1	2.41372	0.299134
252929	64138	64138_252929	Ctsz	Chr2 cM	Chr2:174269287-174280832(-)	cathepsin Z	Ctsz	Chr3	cathepsin Z	0.0747386	0.0346056	-0.0224778	0.0242838	0.0494943	0.0483465	0.00208595	0.484437	0.64198	0.0271432	-0.0624015	-0.117235	0.122334	0.131613	0.0722795	0.346261	0.908461	0.896115	16	3	0.00259826	0.00282934	21.2785	0.0675989	37.1193	1.59031	0.865214	0.648816
502784	243385	243385_502784	Gprin3	Chr6 cM	Chr6:59324211-59403279(-)	GPRIN family member 3	Gprin3	Chr4 q24	GPRIN family member 3	-0.117761	0.0149678	-0.18155	0.03832	0.0761403	0.0688725	0.00211856	0.844155	0.00838834	-0.192867	-0.134264	-0.316537	-0.0426549	0.1642	-0.0465621	0.346261	0.988129	0.397312	14	3	0.00485897	0.00584389	18.8841	0.0632064	44.4056	1.79874	7.08778	0.0289007
366452	19207	19207_366452	Ptch2	Chr4 cM	Chr4:116953272-116973298(+)	patched 2	Ptch2	Chr5 q36	patched 2	0.118085	0.121686	0.150135	0.0384626	0.0674733	0.0625277	0.00213974	0.0713146	0.0163462	0.0426994	-0.0105592	0.0275828	0.19347	0.253931	0.272687	0.346261	0.836646	0.465073	15	3	0	0.00421932	5.90455	0.920817	0	1	9.47132	0.00877667
362464	272322	272322_362464	Bmal2	Chr6 cM	Chr6:146697553-146735027(+)	basic helix-loop-helix ARNT like 2	Bmal2	Chr4 q44	basic helix-loop-helix ARNT like 2	-0.110957	-0.0140772	-0.190496	0.0361506	0.0678392	0.0697314	0.0021457	0.835613	0.00629791	-0.181811	-0.14704	-0.327167	-0.0401028	0.118885	-0.0538249	0.346261	0.987442	0.371815	15	3	0.00312683	0.00551072	13.1241	0.360088	22.0074	1.28217	7.46401	0.0239448
362384	52250	52250_362384	Reep1	Chr6 cM	Chr6:71684545-71787694(+)	receptor accessory protein 1	Reep1	Chr4 q32	receptor accessory protein 1	0.0405451	0.0379369	0.0121205	0.0132258	0.0266941	0.0196163	0.00217233	0.155266	0.536655	0.014623	-0.0143825	-0.0263267	0.0664673	0.0902563	0.0505676	0.346261	0.845721	0.851275	16	3	0	0.000751608	12.4817	0.488592	0	1	2.6908	0.260435
304024	12892	12892_304024	Cpox	Chr16 cM	Chr16:58490571-58500754(+)	coproporphyrinogen oxidase	Cpox	Chr11 q12	coproporphyrinogen oxidase	0.0507992	0.0482285	0.01546	0.016571	0.0327847	0.0287897	0.00217277	0.141273	0.591268	0.0183206	-0.0160284	-0.0409667	0.0832778	0.112485	0.0718868	0.346261	0.845721	0.876556	15	3	0	0.00112042	10.4493	0.576606	0	1	2.44824	0.294016
NA	13190	13190_NA	Dct	Chr14 cM	Chr14:118250202-118289656(-)	dopachrome tautomerase	NA	NA	NA	0.364183	-0.0896606	0.0361594	0.119125	0.238404	0.264019	0.00223451	0.706853	0.891064	0.130702	-0.556924	-0.481308	0.597663	0.377603	0.553627	0.346261	0.963657	0.983467	13	3	0.0956408	0.0761803	41.8138	8.09298702467813e-06	67.2736	3.05563	0.170324	0.918363
689991	329178	329178_689991	Unc80	Chr1 cM	Chr1:66507526-66738307(+)	unc-80, NALCN activator	Unc80	Chr9 q32	unc-80 homolog, NALCN channel complex subunit	0.0367568	0.145168	-0.0144733	0.0120407	0.0241748	0.025586	0.00226791	1.91412676540059e-09	0.571616	0.0131574	0.0977865	-0.0646209	0.0603562	0.19255	0.0356743	0.346261	2.98278373852375e-05	0.868462	15	3	0.000211465	0.000767082	11.9025	0.453537	9.30249	1.10257	37.2708	8.06761277006177e-09
541462	212518	212518_541462	Sprn	Chr7 cM	Chr7:139730541-139734572(-)	shadow of prion protein	Sprn	Chr1 q41	shadow of prion protein	0.0665786	0.00596008	-0.0365642	0.0218148	0.0433922	0.0432969	0.00227325	0.890751	0.398391	0.0238224	-0.0790871	-0.121425	0.109335	0.0910072	0.0482963	0.346261	0.996316	0.789794	16	3	0.00195256	0.00231482	21.6567	0.0609149	32.8854	1.48999	0.779962	0.67707
NA	16625	16625_NA	Serpina3c	Chr12 cM	Chr12:104113166-104120187(-)	serine (or cysteine) peptidase inhibitor, clade A, member 3C	NA	NA	NA	0.0936079	0.171032	0.00406061	0.0306736	0.05654	0.0595013	0.00227518	0.00248648	0.945591	0.0334887	0.0602161	-0.11256	0.153727	0.281849	0.120681	0.346261	0.507209	0.999069	11	3	0	0.000573394	2.66843	0.953414	0	1	11.3324	0.00346101
303313	380713	380713_303313	Scarf1	Chr11 cM	Chr11:75404366-75417408(+)	scavenger receptor class F, member 1	Scarf1	Chr10 q24	scavenger receptor class F, member 1	0.0891581	0.0176431	0.142208	0.0292288	0.0430017	0.0557219	0.00228572	0.681594	0.0107076	0.0318708	-0.0666386	0.032995	0.146445	0.101925	0.251421	0.346261	0.95717	0.416751	15	3	2.98576884672143e-06	0.00129519	18.1033	0.11259	0.0432394	1.00043	6.90683	0.0316374
619581	66257	66257_619581	Nicn1	Chr9 cM	Chr9:108167642-108173697(+)	nicolin 1	Nicn1	Chr8	nicolin 1, tubulin polyglutamylase complex subunit	0.0469839	0.0425733	0.0343454	0.0154048	0.0305851	0.0315235	0.00228871	0.163933	0.275926	0.0167911	-0.0173723	-0.0274395	0.0771767	0.102519	0.0961303	0.346261	0.845721	0.71683	15	3	0.000759521	0.00117306	15.2726	0.226866	25.2957	1.33861	2.81868	0.244304
498875	225638	225638_498875	Alpk2	Chr18 cM	Chr18:65398600-65526959(-)	alpha-kinase 2	Alpk2	Chr18 q12.1	alpha-kinase 2	0.157859	0.0723885	0.22283	0.0518745	0.085144	0.0814752	0.00234154	0.395219	0.006239	0.0561871	-0.0944905	0.063142	0.259531	0.239268	0.382519	0.350848	0.888702	0.371815	13	3	6.3514672435236e-07	0.000497469	14.9214	0.134955	0.0189259	1.00019	9.61643	0.00816242
81747	107650	107650_81747	Pi4kb	Chr3 cM	Chr3:94882042-94914154(+)	phosphatidylinositol 4-kinase beta	Pi4kb	Chr2 q34	phosphatidylinositol 4-kinase beta	0.0457303	0.0263395	0.0201477	0.0150603	0.0301176	0.0302521	0.0023935	0.381815	0.505416	0.0162128	-0.0326898	-0.0391454	0.0752479	0.0853689	0.0794408	0.355218	0.883889	0.836661	16	3	0.000486949	0.00115664	14.6345	0.330719	15.2502	1.17994	1.30338	0.521164
59301	58991	58991_59301	Ghrl	Chr6 cM	Chr6:113693080-113696841(-)	ghrelin	Ghrl	Chr4 q42	ghrelin and obestatin prepropeptide	-0.11452	-0.0796194	-0.346805	0.0378596	0.0651732	0.0843518	0.00248753	0.221837	3.9325023112776e-05	-0.188723	-0.207357	-0.512131	-0.0403163	0.0481178	-0.181478	0.364814	0.847742	0.0360472	13	3	0.00188437	0.0051817	11.1308	0.347421	12.636	1.14464	20.6599	3.26404406039318e-05
29496	13867	13867_29496	Erbb3	Chr10 cM	Chr10:128403392-128425504(-)	erb-b2 receptor tyrosine kinase 3	Erbb3	Chr7 q11	erb-b2 receptor tyrosine kinase 3	0.0875088	0.125392	0.0425133	0.0289656	0.0517263	0.042454	0.00251838	0.0153447	0.316636	0.0307372	0.0240101	-0.0406951	0.14428	0.226774	0.125722	0.364814	0.750051	0.742422	15	3	0	0.000817176	10.7774	0.548082	0	1	8.08363	0.0175656
114207	20190	20190_114207	Ryr1	Chr7 cM	Chr7:28702765-28824599(-)	ryanodine receptor 1, skeletal muscle	Ryr1	Chr1 q21	ryanodine receptor 1	-0.106676	0.0545472	-0.0974974	0.035324	0.062938	0.0563023	0.00252839	0.386117	0.0833308	-0.17591	-0.0688091	-0.207848	-0.037442	0.177903	0.012853	0.364814	0.884936	0.57164	15	3	0	0.00444674	10.2377	0.595118	0	1	3.92225	0.1407
NA	668923	668923_NA	Zfp442	Chr2 cM	Chr2:150249061-150293406(-)	zinc finger protein 442	NA	NA	NA	-0.0867191	-0.0829009	-0.133426	0.0287615	0.0588735	0.0638995	0.00256882	0.159095	0.036792	-0.14309	-0.198291	-0.258667	-0.0303477	0.0324889	-0.00818557	0.367247	0.845721	0.529523	12	3	8.74954874053536e-07	0.00564431	7.8867	0.545603	0.0061864	1.00006	9.13992	0.0103584
259229	14208	14208_259229	Ppm1g	Chr5 cM	Chr5:31360012-31377889(-)	protein phosphatase 1G (formerly 2C), magnesium-dependent, gamma isoform	Ppm1g	Chr6 q14	protein phosphatase, Mg2+/Mn2+ dependent, 1G	0.0541107	0.0223059	0.0108434	0.0179722	0.0361947	0.0356454	0.00260552	0.537712	0.760974	0.018886	-0.0486344	-0.0590203	0.0893355	0.0932462	0.0807071	0.369107	0.91926	0.940609	16	3	0.00149756	0.00162416	19.7804	0.100822	36.5185	1.57526	0.434284	0.804816
498950	73608	73608_498950	Marveld3	Chr8 cM	Chr8:110674546-110688835(-)	MARVEL (membrane-associating) domain containing 3	Marveld3	Chr19 q12	MARVEL domain containing 3	-0.130204	-0.0953455	-0.127622	0.0433263	0.0616981	0.0870543	0.00265404	0.12226	0.142647	-0.215122	-0.216272	-0.298245	-0.0452863	0.0255806	0.0430012	0.372594	0.845721	0.622386	13	3	4.98888481813718e-06	0.00341729	6.85602	0.738964	0.0350308	1.00035	5.30411	0.0705061
290645	234384	234384_290645	Mpv17l2	Chr8 cM	Chr8:71211295-71213589(-)	MPV17 mitochondrial membrane protein-like 2	Mpv17l2	Chr16 p14	MPV17 mitochondrial inner membrane protein like 2	0.0641534	0.112098	-0.019993	0.0213886	0.0433585	0.0372406	0.00270491	0.00972706	0.591364	0.0222326	0.0271173	-0.0929831	0.106074	0.19708	0.0529972	0.373479	0.729274	0.876556	16	3	0	0.00127556	15.1194	0.299957	0	1	6.76946	0.0338868
313873	72722	72722_313873	Fam98a	Chr17 cM	Chr17:75844081-75858941(-)	family with sequence similarity 98, member A	Fam98a	Chr6 q12	family with sequence similarity 98, member A	0.0425897	0.0437555	-0.0236306	0.0142058	0.0283639	0.031942	0.00271713	0.122916	0.459423	0.0147468	-0.0118367	-0.0862358	0.0704326	0.0993477	0.0389746	0.373479	0.845721	0.81603	16	3	0.000549762	0.00111649	14.698	0.326583	17.6193	1.21388	2.74128	0.253944
24560	17470	17470_24560	Cd200	Chr16 cM	Chr16:45202498-45229416(-)	CD200 molecule	Cd200	Chr11 q21	Cd200 molecule	0.0682733	0.0963128	0.0510103	0.0227854	0.0466641	0.044659	0.00273224	0.0390215	0.253364	0.0236147	0.00485286	-0.0365198	0.112932	0.187773	0.13854	0.373479	0.827532	0.704618	16	3	0.00264899	0.00260859	21.8245	0.0581413	41.0214	1.69553	4.76998	0.09209
NA	56846	56846_NA	Necab3	Chr2 cM	Chr2:154386319-154400810(-)	N-terminal EF-hand calcium binding protein 3	NA	NA	NA	0.0872188	0.103983	0.0134732	0.0292378	0.0582186	0.0623586	0.00285358	0.0740871	0.82894	0.0299138	-0.0101235	-0.108747	0.144524	0.218089	0.135694	0.381917	0.836646	0.963133	14	3	0.00455948	0.00423282	20.7999	0.0355047	47.9728	1.92207	3.19016	0.202893
140939	433766	433766_140939	Trim63	Chr4 cM	Chr4:134042431-134056940(+)	tripartite motif-containing 63	Trim63	Chr5 q36	tripartite motif containing 63	0.104711	0.16507	0.0964125	0.0351144	0.051994	0.0810746	0.00286366	0.00149941	0.234368	0.0358885	0.063164	-0.0624907	0.173534	0.266977	0.255316	0.381917	0.455174	0.68983	14	3	0.00108845	0.00245672	18.0632	0.0801249	15.0672	1.1774	13.5455	0.00114454
298848	100732	100732_298848	Mapre3	Chr5 cM	Chr5:30971985-31023450(+)	microtubule-associated protein, RP/EB family, member 3	Mapre3	Chr6 q14	microtubule-associated protein, RP/EB family, member 3	0.0472199	0.0331892	0.0014292	0.0158421	0.0316127	0.0251143	0.00287627	0.293779	0.954619	0.01617	-0.0287707	-0.0477939	0.0782697	0.095149	0.0506523	0.381917	0.859256	1	16	3	0	0.000730241	10.4812	0.654189	0	1	1.10345	0.575954
24380	14417	14417_24380	Gad2	Chr2 cM	Chr2:22512262-22583889(+)	glutamic acid decarboxylase 2	Gad2	Chr17 q12.3	glutamate decarboxylase 2	-0.0673997	-0.0505579	-0.0348277	0.022628	0.0462537	0.0435173	0.00289574	0.274369	0.423526	-0.11175	-0.141214	-0.12012	-0.0230496	0.0400977	0.0504646	0.381917	0.8544	0.802257	15	3	0.00220885	0.00244238	25.9019	0.0110821	36.6249	1.57791	1.53927	0.463182
360459	67254	67254_360459	Bmerb1	Chr16 cM	Chr16:13804468-13919364(+)	bMERB domain containing 1	Bmerb1	Chr10 q11	bMERB domain containing 1	0.0337735	-0.00639571	0.00570519	0.0113551	0.0225557	0.0216081	0.00293662	0.776753	0.791757	0.0115179	-0.050604	-0.0366459	0.0560291	0.0378126	0.0480563	0.381917	0.979553	0.952226	16	3	0.000139935	0.000621651	13.1366	0.437314	7.25338	1.07821	0.166297	0.920214
300826	66991	66991_300826	Khdc3	Chr9 cM	Chr9:73009118-73011720(+)	KH domain containing 3, subcortical maternal complex member	Khdc3	Chr8 q24	KH domain containing 3, subcortical maternal complex member	0.0954557	0.0532838	0.110565	0.0321023	0.0492206	0.066524	0.00294439	0.279008	0.0965072	0.0325363	-0.0431868	-0.0198199	0.158375	0.149754	0.24095	0.381917	0.855079	0.584421	14	3	1.6027421058469e-06	0.00441822	9.90077	0.539334	0.00969154	1.0001	4.63431	0.0985536
316557	76867	76867_316557	Rhbdd1	Chr1 cM	Chr1:82294178-82423087(+)	rhomboid domain containing 1	Rhbdd1	Chr9 q34	rhomboid domain containing 1	0.0682442	0.0729398	0.0116315	0.0229679	0.0462426	0.0527631	0.00296554	0.11472	0.825523	0.023228	-0.017694	-0.0917823	0.11326	0.163574	0.115045	0.381917	0.840106	0.962667	16	3	0.00297454	0.00282789	20.5813	0.0816331	58.2663	2.39614	2.68271	0.261491
679906	58800	58800_679906	Trpm7	Chr2 cM	Chr2:126633485-126718150(-)	transient receptor potential cation channel, subfamily M, member 7	Trpm7	Chr3 q36	transient receptor potential cation channel, subfamily M, member 7	-0.0471036	-0.0129541	-0.0279727	0.0158881	0.0321575	0.0253597	0.00302962	0.687071	0.270012	-0.0782436	-0.0759816	-0.0776769	-0.0159636	0.0500734	0.0217315	0.38516	0.958056	0.714369	15	3	0	0.000681622	12.4918	0.407031	0	1	1.55628	0.45926
317580	19337	19337_317580	Rab33a	ChrX cM	ChrX:47608162-47619109(+)	RAB33A, member RAS oncogene family	Rab33a	ChrX q36	RAB33A, member RAS oncogene family	0.0470039	0.0433653	0.116757	0.0158653	0.0274532	0.0293829	0.00304974	0.114197	7.07826374747814e-05	0.0159084	-0.010442	0.0591677	0.0780994	0.0971725	0.174347	0.38516	0.840106	0.0485269	15	3	3.86925276417492e-07	0.00148956	14.4871	0.270692	0.00814229	1.00008	17.7487	0.000139933
305070	66950	66950_305070	Pacc1	Chr1 cM	Chr1:191058109-191083111(+)	proton activated chloride channel 1	Pacc1	Chr13 q27	proton activated chloride channel 1	0.0671162	0.0250637	0.0655537	0.0226656	0.0427845	0.0417681	0.00306487	0.558001	0.116539	0.0226926	-0.0587923	-0.0163103	0.11154	0.10892	0.147418	0.38516	0.925701	0.60006	14	3	0	0.00236976	6.03312	0.871145	0	1	2.93221	0.230822
302377	213438	213438_302377	P2ry10b	ChrX cM	ChrX:106192533-106217267(+)	purinergic receptor P2Y, G-protein coupled 10B	P2ry10b	ChrX q22	P2Y receptor family member 10B	0.0892503	0.063815	0.134225	0.0301851	0.0454637	0.0633345	0.00310882	0.160424	0.0340645	0.0300886	-0.0252923	0.0100919	0.148412	0.152922	0.258359	0.387558	0.845721	0.528186	15	3	3.08168857192257e-06	0.0021373	21.8157	0.0396378	0.0295647	1.0003	8.30014	0.0157633
25311	13176	13176_25311	Dcc	Chr18 cM	Chr18:71386705-72484140(-)	DCC netrin 1 receptor	Dcc	Chr18 q12.1-q12.2	DCC netrin 1 receptor	-0.0762095	-0.0829292	-0.0535756	0.0258615	0.0488015	0.035264	0.00321048	0.0892592	0.128694	-0.126897	-0.178578	-0.122692	-0.0255219	0.0127199	0.0155405	0.397054	0.836646	0.609386	15	3	6.66405027629955e-06	0.000810376	15.8479	0.198302	0.153111	1.00153	6.73663	0.0344476
100361138	110524	110524_100361138	Dgkq	Chr5 cM	Chr5:108794910-108808696(-)	diacylglycerol kinase, theta	Dgkq	Chr14	diacylglycerol kinase, theta	-0.0529557	-0.0284304	-0.00895142	0.0180731	0.034055	0.0343878	0.00338865	0.40381	0.794626	-0.0883782	-0.095177	-0.0763502	-0.0175331	0.0383162	0.0584474	0.409615	0.890667	0.953566	16	3	0	0.00129568	4.79435	0.979445	0	1	0.725091	0.695903
NA	19052	19052_NA	Ppp2ca	Chr11 cM	Chr11:51989651-52013576(+)	protein phosphatase 2 (formerly 2A), catalytic subunit, alpha isoform	NA	NA	NA	0.0414931	-0.0352395	-0.114654	0.0141757	0.0269121	0.0258579	0.00342172	0.190389	9.24945010808656e-06	0.0137094	-0.0879862	-0.165335	0.0692769	0.0175072	-0.0639738	0.409615	0.845721	0.0217176	13	3	0.000166609	0.000640137	8.8784	0.543682	10.2193	1.11382	20.3769	3.76023851013141e-05
246264	233060	233060_246264	Zfp382	Chr7 cM	Chr7:29821367-29834375(+)	zinc finger protein 382	Zfp382	Chr1 q21	zinc finger protein 382	-0.0466788	-0.0520164	-0.0373958	0.0159475	0.0317697	0.0281334	0.00342222	0.101569	0.183772	-0.0779354	-0.114284	-0.0925363	-0.0154222	0.0102511	0.0177447	0.409615	0.836646	0.646528	14	3	0	0.00127904	8.22281	0.693216	0	1	4.08009	0.130023
24661	18948	18948_24661	Pnmt	Chr11 cM	Chr11:98277449-98279006(+)	phenylethanolamine-N-methyltransferase	Pnmt	Chr10	phenylethanolamine-N-methyltransferase	0.129105	0.0900414	0.155782	0.0441553	0.0552431	0.0799177	0.00345685	0.10312	0.0512624	0.0425625	-0.0182331	-0.000854104	0.215648	0.198316	0.312417	0.409615	0.836646	0.540988	13	3	2.72703010729662e-07	0.0010055	13.6829	0.187952	0.00439237	1.00004	6.81074	0.0331945
NA	66769	66769_NA	NA	NA	NA	NA	NA	NA	NA	-0.0646565	-0.145406	-0.0315089	0.0221154	0.0429723	0.0622251	0.00346009	0.000715113	0.612597	-0.108002	-0.22963	-0.153468	-0.0213112	-0.061182	0.0904501	0.409615	0.363932	0.882753	11	3	0	0.00266405	11.1221	0.194877	0	1	18.2652	0.000108085
499848	211936	211936_499848	Ccdc73	Chr2 cM	Chr2:104716669-104830082(+)	coiled-coil domain containing 73	Ccdc73	Chr3 q33	coiled-coil domain containing 73	0.0543232	0.127388	-0.0263531	0.0186069	0.0413282	0.0465079	0.00350575	0.00205371	0.570961	0.0178543	0.0463863	-0.117507	0.090792	0.20839	0.0648007	0.409615	0.494502	0.868462	13	3	0	0.00034589	11.9746	0.286758	0	1	12.4648	0.00196474
499241	56788	56788_499241	Scube2	Chr7 cM	Chr7:109397897-109464886(-)	signal peptide, CUB domain, EGF-like 2	Scube2	Chr1 q33	signal peptide, CUB domain and EGF like domain containing 2	0.164583	0.16252	0.110831	0.0563905	0.111983	0.1243	0.00351577	0.146697	0.372585	0.0540595	-0.0569619	-0.132792	0.275106	0.382002	0.354455	0.409615	0.845721	0.774338	14	3	0.016696	0.0170613	20.7281	0.0363001	50.4934	2.01993	2.81674	0.244542
NA	17110	17110_NA	Lyz1	Chr10 cM	Chr10:117123702-117128773(-)	lysozyme 1	NA	NA	NA	0.184923	-0.0146539	0.341562	0.0633723	0.103599	0.117155	0.00352233	0.887516	0.00355142	0.0607158	-0.217705	0.111943	0.30913	0.188397	0.571181	0.409615	0.995013	0.305756	12	3	2.78765508513804e-06	0.0139345	11.745	0.228069	0.00520423	1.00005	8.63066	0.0133621
314196	217666	217666_314196	L2hgdh	Chr12 cM	Chr12:69737210-69771648(-)	L-2-hydroxyglutarate dehydrogenase	L2hgdh	Chr6 q24	L-2-hydroxyglutarate dehydrogenase	-0.0488348	-0.0483997	0.00141849	0.016753	0.0311384	0.0293873	0.00355699	0.120103	0.961502	-0.08167	-0.10943	-0.0561795	-0.0159995	0.0126304	0.0590165	0.410582	0.844674	1	16	3	0	0.000867188	8.23896	0.827691	0	1	2.46622	0.291386
NA	329782	329782_NA	NA	NA	NA	NA	NA	NA	NA	-0.107434	0.036584	-0.0213764	0.0369823	0.0748395	0.0626983	0.00367228	0.62496	0.733148	-0.179918	-0.110099	-0.144263	-0.0349504	0.183267	0.10151	0.419821	0.943848	0.930532	13	3	2.83058003506658e-06	0.00510196	14.4498	0.153444	0.0194092	1.00019	0.303504	0.859201
NA	102640387	102640387_NA	NA	NA	NA	NA	NA	NA	NA	0.212108	0.498884	-0.0705083	0.073139	0.142993	0.161559	0.00373077	0.00048507	0.662529	0.0687586	0.218623	-0.387158	0.355458	0.779145	0.246142	0.419821	0.290725	0.903491	11	3	0.0202718	0.0269624	12.4242	0.133257	37.8528	1.60908	12.1837	0.00226124
282845	80751	80751_282845	Rnf34	Chr5 cM	Chr5:122988270-123007008(+)	ring finger protein 34	Rnf34	Chr12 q16	ring finger protein 34	0.0243765	-0.0197886	0.0468628	0.00842484	0.0159838	0.0205889	0.00381085	0.215701	0.022839	0.00786412	-0.0511163	0.00650925	0.0408889	0.0115391	0.0872164	0.419821	0.847742	0.484499	16	3	0	0.000193303	6.09741	0.942536	0	1	5.26553	0.0718794
297596	16768	16768_297596	Lag3	Chr6 cM	Chr6:124881324-124888668(-)	lymphocyte-activation gene 3	Lag3	Chr4 q42	lymphocyte activating 3	0.10597	-0.0528733	0.152036	0.0366557	0.0728592	0.0789274	0.0038407	0.468027	0.05407	0.0341263	-0.195675	-0.00265896	0.177814	0.089928	0.306731	0.419821	0.906222	0.545763	15	3	0.00377946	0.00743695	13.0445	0.365818	19.2769	1.2388	4.66061	0.0972663
304195	18545	18545_304195	Pcp2	Chr8 cM	Chr8:3673371-3675545(-)	Purkinje cell protein 2 (L7)	Pcp2	Chr12 p12	Purkinje cell protein 2	0.146604	0.0830574	0.28744	0.0507217	0.0718689	0.103727	0.00384795	0.247813	0.00558623	0.0471915	-0.0578032	0.0841395	0.246017	0.223918	0.490741	0.419821	0.847742	0.355494	13	3	0	0.00386428	6.83618	0.740815	0	1	10.929	0.00423436
100359829	100503915	100503915_100359829	Smpd5	Chr15 cM	Chr15:76178548-76181096(+)	sphingomyelin phosphodiesterase 5	Smpd5	Chr7	sphingomyelin phosphodiesterase 5	0.112249	-0.0475992	0.239744	0.0388482	0.0375657	0.0785297	0.00385952	0.205121	0.00226634	0.0361077	-0.121227	0.0858287	0.18839	0.0260281	0.393659	0.419821	0.847742	0.264809	15	3	0	0.000737323	13.0924	0.362361	0	1	9.6347	0.00808818
NA	27386	27386_NA	Npas3	Chr12 cM	Chr12:53294940-54118958(+)	neuronal PAS domain protein 3	NA	NA	NA	-0.108936	-0.0695037	0.0347461	0.037712	0.0748541	0.0717242	0.00386927	0.353137	0.628073	-0.18285	-0.216215	-0.105831	-0.0350217	0.0772077	0.175323	0.419821	0.879203	0.889532	14	3	0.00772913	0.00632502	28.6366	0.00258388	55.9521	2.27026	1.09131	0.579461
56822	12524	12524_56822	Cd86	Chr16 cM	Chr16:36424231-36486443(-)	CD86 antigen	Cd86	Chr11 q22	CD86 molecule	0.0978625	0.0176102	0.105886	0.033894	0.062571	0.0644888	0.00388551	0.778371	0.100606	0.0314315	-0.105027	-0.02051	0.164294	0.140247	0.232281	0.419821	0.979621	0.58569	15	3	5.5627162342039e-07	0.00555336	7.69788	0.808272	0.0031205	1.00003	2.91333	0.233012
246757	231003	231003_246757	Klhl17	Chr4 cM	Chr4:156313792-156319314(-)	kelch-like 17	Klhl17	Chr5 q36	kelch-like family member 17	0.0550093	0.126779	-0.025888	0.0190538	0.0322175	0.0369563	0.00388868	8.3161682712217e-05	0.483613	0.0176646	0.063634	-0.0983211	0.0923541	0.189924	0.046545	0.419821	0.0996853	0.826668	15	3	0	0.00172913	6.74613	0.873924	0	1	15.9529	0.000343459
29290	11539	11539_29290	Adora1	Chr1 cM	Chr1:134126963-134163169(-)	adenosine A1 receptor	Adora1	Chr13 q13	adenosine A1 receptor	0.0445935	0.0779054	-0.011953	0.0154537	0.0312217	0.030249	0.00390644	0.0125876	0.692729	0.0143048	0.0167119	-0.0712401	0.0748821	0.139099	0.047334	0.419821	0.735187	0.91513	15	3	1.02453773950988e-06	0.0013185	17.9235	0.118032	0.0261592	1.00026	6.81158	0.0331805
310512	97112	97112_310512	Nmd3	Chr3 cM	Chr3:69629354-69656380(+)	NMD3 ribosome export adaptor	Nmd3	Chr2 q32	NMD3 ribosome export adaptor	0.0716542	0.0136758	0.017599	0.0248565	0.0500748	0.0528056	0.00394266	0.78477	0.738923	0.0229363	-0.084469	-0.085898	0.120372	0.111821	0.121096	0.420811	0.980196	0.932474	16	3	0.00366918	0.00341384	22.1165	0.0535832	44.0552	1.78748	0.161813	0.92228
315250	239618	239618_315250	Pdzrn4	Chr15 cM	Chr15:92294762-92669700(+)	PDZ domain containing RING finger 4	Pdzrn4	Chr7 q35	PDZ domain containing RING finger 4	0.109194	0.0381796	0.105512	0.0379783	0.0779618	0.0823615	0.00403822	0.62433	0.200164	0.0347576	-0.114623	-0.0559135	0.18363	0.190982	0.266938	0.426195	0.94373	0.662245	15	3	0.00969681	0.00818426	23.569	0.0232657	51.6494	2.06823	1.68376	0.4309
NA	100043489	100043489_NA	NA	NA	NA	NA	NA	NA	NA	-0.093739	-0.0407094	-0.0467195	0.0326115	0.0658545	0.0506649	0.0040478	0.536462	0.356462	-0.157656	-0.169782	-0.146021	-0.0298216	0.088363	0.0525818	0.426195	0.918904	0.767499	12	3	0	0.00426324	1.83423	0.993826	0	1	1.59834	0.449702
363225	78896	78896_363225	Ecrg4	Chr1 cM	Chr1:43769762-43781724(+)	ECRG4 augurin precursor	Ecrg4	Chr9 q22	ECRG4 augurin precursor	-0.175582	-0.292299	-0.123707	0.0611446	0.105473	0.115008	0.00408429	0.00558304	0.282088	-0.295423	-0.499023	-0.349118	-0.0557403	-0.0855757	0.101704	0.427151	0.665831	0.720857	15	3	0	0.02136	3.51103	0.990735	0	1	7.94924	0.0187864
296968	74354	74354_296968	Lrguk	Chr6 cM	Chr6:34006379-34110969(+)	leucine-rich repeats and guanylate kinase domain containing	Lrguk	Chr4 q22	leucine-rich repeats and guanylate kinase domain containing	0.0580786	0.0471345	0.0391281	0.02026	0.0348803	0.0452967	0.00414829	0.176592	0.387688	0.0183697	-0.0212296	-0.0496517	0.0977875	0.115499	0.127908	0.428903	0.845721	0.782792	15	3	3.17415430344808e-06	0.000503505	13.581	0.32826	0.105754	1.00106	4.73535	0.0936985
306790	20354	20354_306790	Sema4d	Chr13 cM	Chr13:51839565-51947783(-)	sema domain, immunoglobulin domain (Ig), transmembrane domain (TM) and short cytoplasmic domain, (semaphorin) 4D	Sema4d	Chr17 p14	semaphorin 4D	0.0511961	0.0174742	0.0230923	0.0178821	0.0336495	0.0302845	0.00419679	0.603551	0.445755	0.0161478	-0.0484776	-0.0362643	0.0862443	0.0834259	0.0824489	0.428903	0.937717	0.811415	16	3	0	0.000789808	8.90925	0.779762	0	1	0.916811	0.632291
309911	76563	76563_309911	Qrsl1	Chr10 cM	Chr10:43750184-43777741(-)	glutaminyl-tRNA synthase (glutamine-hydrolyzing)-like 1	Qrsl1	Chr20 q13	glutaminyl-tRNA amidotransferase subunit QRSL1	0.0530112	-0.0107379	0.0931453	0.0185225	0.0341627	0.0361573	0.00420986	0.753281	0.00999186	0.0167078	-0.0776955	0.0222782	0.0893145	0.0562197	0.164012	0.428903	0.974609	0.40867	15	3	0	0.0019529	7.37978	0.83153	0	1	6.85651	0.0324435
246097	14102	14102_246097	Fas	Chr19 cM	Chr19:34268066-34305172(+)	Fas cell surface death receptor	Fas	Chr1 q52	Fas cell surface death receptor	-0.10143	-0.120188	-0.170424	0.0354416	0.0653079	0.0838464	0.00421114	0.0657211	0.0420952	-0.170894	-0.248189	-0.33476	-0.0319659	0.00781362	-0.00608841	0.428903	0.835749	0.534488	16	3	0.00323091	0.00640144	14.0476	0.370503	17.1533	1.20705	7.54794	0.0229607
NA	17952	17952_NA	Naip6	Chr13 cM	Chr13:100417629-100453124(-)	NLR family, apoptosis inhibitory protein 6	NA	NA	NA	-0.126812	-0.232917	-0.0181755	0.0443602	0.094415	0.0729208	0.00425393	0.013627	0.803168	-0.213757	-0.417967	-0.161098	-0.0398677	-0.047867	0.124747	0.430448	0.735187	0.955602	12	3	1.91524818378364e-06	0.000442376	12.7292	0.175249	0.0726008	1.00073	8.44796	0.0146403
29221	11846	11846_29221	Arg1	Chr10 cM	Chr10:24791105-24803368(-)	arginase, liver	Arg1	Chr1 p12	arginase 1	0.0917188	0.0838814	0.107479	0.0321601	0.0500231	0.0755531	0.0043453	0.0935713	0.154865	0.0286861	-0.0141621	-0.0406029	0.154751	0.181925	0.25556	0.436857	0.836646	0.626555	13	3	2.40867587455679e-06	0.00362145	10.778	0.375072	0.0184209	1.00018	7.05103	0.0294367
499783	99326	99326_499783	Garnl3	Chr2 cM	Chr2:32876236-33021666(-)	GTPase activating RANGAP domain-like 3	Garnl3	Chr3 p11	GTPase activating Rap/RanGAP domain-like 3	0.0557502	0.106459	-0.0147933	0.0195741	0.038949	0.0388397	0.00439715	0.00627045	0.703291	0.0173858	0.0301204	-0.0909178	0.0941147	0.182798	0.0613311	0.439236	0.671875	0.918914	15	3	0.00164268	0.00175739	21.1453	0.048293	43.9147	1.783	7.59009	0.0224819
679934	101314	101314_679934	Brk1	Chr6 cM	Chr6:113581733-113593912(+)	BRICK1, SCAR/WAVE actin-nucleating complex subunit	Brk1	Chr4 q42	BRICK1 subunit of SCAR/WAVE actin nucleating complex	0.0374107	0.0120153	0.031944	0.0131698	0.0264959	0.0224314	0.00450211	0.650204	0.154426	0.0115985	-0.0399156	-0.0120209	0.063223	0.0639462	0.0759088	0.445338	0.951809	0.626555	16	3	0	0.000956385	13.8187	0.386734	0	1	2.4605	0.292219
89786	12856	12856_89786	Cox17	Chr16 cM	Chr16:38167332-38173125(+)	cytochrome c oxidase assembly protein 17, copper chaperone	Cox17	Chr11 q21	cytochrome c oxidase copper chaperone COX17	-0.0404635	-0.100431	0.0211931	0.0142767	0.0247571	0.0287529	0.00459373	4.97813226389857e-05	0.461076	-0.0684453	-0.148954	-0.0351616	-0.0124816	-0.0519079	0.0775478	0.445338	0.0690485	0.81603	16	3	0	0.000273048	13.8187	0.386738	0	1	16.6653	0.000240535
500247	72103	72103_500247	Aplf	Chr6 cM	Chr6:87605406-87649175(-)	aprataxin and PNKP like factor	Aplf	Chr4 q34	aprataxin and PNKP like factor	0.0703735	-0.00313154	0.0786976	0.0248325	0.0479329	0.0514953	0.00459792	0.94791	0.126451	0.0217028	-0.0970783	-0.0222313	0.119044	0.0908152	0.179627	0.445338	1	0.607424	16	3	0.00204319	0.0031146	16.9272	0.202652	25.0827	1.33481	2.34869	0.309021
307393	225608	225608_307393	Sh3tc2	Chr18 cM	Chr18:62086002-62148790(+)	SH3 domain and tetratricopeptide repeats 2	Sh3tc2	Chr18 q12.1	SH3 domain and tetratricopeptide repeats 2	0.118142	0.120318	0.149552	0.0417272	0.0719325	0.0763753	0.0046361	0.0943956	0.0502153	0.0363579	-0.020667	-0.00014045	0.199926	0.261303	0.299245	0.445338	0.836646	0.540988	15	3	0	0.00660439	11.5101	0.485781	0	1	6.83002	0.0328761
287562	20293	20293_287562	Ccl12	Chr11 cM	Chr11:81992671-81994225(+)	C-C motif chemokine ligand 12	Ccl12	Chr10 q26	C-C motif chemokine ligand 12	0.136858	-0.0416278	-0.0615632	0.0483499	0.0923007	0.142723	0.00464642	0.651988	0.666217	0.042094	-0.222534	-0.341296	0.231622	0.139278	0.21817	0.445338	0.951858	0.904641	13	3	4.16459584542926e-06	0.0102274	12.5028	0.252811	0.012594	1.00013	0.33995	0.843686
502990	74552	74552_502990	Nipal3	Chr4 cM	Chr4:135173454-135222283(-)	NIPA-like domain containing 3	Nipal3	Chr5 q36	NIPA-like domain containing 3	0.0852101	0.138036	0.0341116	0.0301182	0.05994	0.0553264	0.00466659	0.0212842	0.53753	0.0261795	0.0205558	-0.0743262	0.144241	0.255516	0.142549	0.445338	0.785953	0.851326	14	3	0.0033589	0.00358508	16.7856	0.114381	43.7737	1.77853	5.39835	0.067261
305251	73246	73246_305251	Rassf6	Chr5 cM	Chr5:90750935-90788516(-)	Ras association (RalGDS/AF-6) domain family member 6	Rassf6	Chr14 p22	Ras association domain family member 6	0.140571	0.0694572	0.150195	0.0497224	0.0843393	0.108328	0.004697	0.410198	0.1656	0.0431166	-0.0958447	-0.0621244	0.238025	0.234759	0.362515	0.445338	0.891754	0.635261	15	3	0.00500931	0.0077287	21.6508	0.0416246	29.4053	1.41654	2.95259	0.228482
299521	73582	73582_299521	Camkmt	Chr17 cM	Chr17:85397989-85766017(+)	calmodulin-lysine N-methyltransferase	Camkmt	Chr6 q12	calmodulin-lysine N-methyltransferase	-0.0587686	0.0502593	-0.126088	0.0207883	0.0414124	0.0349013	0.00469856	0.22489	0.000303021	-0.0995129	-0.0309076	-0.194493	-0.0180243	0.131426	-0.0576827	0.445338	0.847742	0.107681	14	3	0	0.00194257	7.11723	0.789512	0	1	14.1313	0.000853944
297942	66625	66625_297942	Pnisr	Chr4 cM	Chr4:21847583-21876475(+)	PNN interacting serine/arginine-rich	Pnisr	Chr5 q21	PNN interacting serine and arginine rich protein	-0.0692284	0.0329824	-0.117827	0.0244982	0.0488113	0.0446119	0.00471544	0.499223	0.00826242	-0.117244	-0.062686	-0.205265	-0.0212128	0.128651	-0.0303892	0.445338	0.913644	0.397186	14	3	0.000827765	0.00264656	12.2917	0.342123	10.8841	1.12213	8.57156	0.0137629
117260	17766	17766_117260	Nudt1	Chr5 cM	Chr5:140307411-140323892(+)	nudix hydrolase 1	Nudt1	Chr12 q11	nudix hydrolase 1	0.0772751	0.0163801	-0.0281353	0.027396	0.0538226	0.0630055	0.00479224	0.760872	0.655198	0.0235801	-0.0891102	-0.151624	0.13097	0.12187	0.0953533	0.448426	0.97543	0.900616	16	3	0.00410632	0.00415092	20.3218	0.0874718	41.3424	1.70481	0.31509	0.854238
299012	11855	11855_299012	Arhgap5	Chr12 cM	Chr12:52550755-52618758(+)	Rho GTPase activating protein 5	Arhgap5	Chr6 q23	Rho GTPase activating protein 5	-0.0583567	-0.0763799	0.0093328	0.0207084	0.0431164	0.0380592	0.00483204	0.0764804	0.806287	-0.0989445	-0.160886	-0.0652618	-0.017769	0.0081266	0.0839274	0.448426	0.836646	0.956193	15	3	0.000373994	0.00172014	11.5422	0.483113	7.31955	1.07898	3.74106	0.154042
306349	67937	67937_306349	Tmem59l	Chr8 cM	Chr8:70936517-70940008(-)	transmembrane protein 59-like	Tmem59l	Chr16 p14	transmembrane protein 59-like	0.0509915	0.0531788	0.0497032	0.0180958	0.0363124	0.0345289	0.00483447	0.143063	0.150018	0.0155244	-0.0179922	-0.0179722	0.0864587	0.12435	0.117379	0.448426	0.845721	0.626555	16	3	0.000959054	0.00149452	15.2727	0.290642	23.7552	1.31156	3.75536	0.152945
NA	20115	20115_NA	Rps7	Chr12 cM	Chr12:28680853-28685952(-)	ribosomal protein S7	NA	NA	NA	0.0374342	0.0188645	0.0349508	0.0133043	0.026944	0.0239433	0.00489763	0.483843	0.144364	0.0113582	-0.0339449	-0.0119772	0.0635102	0.0716738	0.0818789	0.449511	0.908461	0.622992	13	3	0	0.000957922	4.73094	0.908412	0	1	3.02058	0.220846
290989	76856	76856_290989	Catsper3	Chr13 cM	Chr13:55932381-55956811(+)	cation channel, sperm associated 3	Catsper3	Chr17 p14	cation channel, sperm associated 3	0.0743349	0.107694	0.105812	0.0264439	0.0457527	0.0578544	0.00493805	0.0185815	0.0674094	0.0225059	0.0180201	-0.00758062	0.126164	0.197367	0.219205	0.449511	0.767516	0.554845	13	3	4.02275980268326e-06	0.00234824	18.6518	0.0449152	0.0427781	1.00043	12.1024	0.00235507
501738	217304	217304_501738	Cd300lb	Chr11 cM	Chr11:114813605-114825197(-)	CD300 molecule like family member B	Cd300lb	Chr10 q32.1	CD300 molecule-like family member b	0.125901	0.16717	0.06713	0.0447931	0.075174	0.0842458	0.00494286	0.0261638	0.425547	0.0381086	0.0198315	-0.0979887	0.213694	0.314508	0.232249	0.449511	0.791282	0.802592	11	3	5.58824879204165e-07	0.00205238	10.3136	0.243698	0.00596083	1.00006	7.70087	0.0212705
65023	70357	70357_65023	Kcnip1	Chr11 cM	Chr11:33579339-33943152(-)	Kv channel-interacting protein 1	Kcnip1	Chr10 q12	potassium voltage-gated channel interacting protein 1	0.0628722	0.0289498	-0.0224818	0.0223783	0.0445767	0.0454079	0.00496155	0.516055	0.620524	0.0190116	-0.0584189	-0.11148	0.106733	0.116318	0.066516	0.449511	0.915076	0.886629	16	3	0.00148717	0.00270288	20.1419	0.0917279	20.7084	1.26117	0.768058	0.681112
304656	67736	67736_304656	Yju2b	Chr8 cM	Chr8:84984424-84997009(-)	YJU2 splicing factor homolog B	Yju2b	Chr19 q11	YJU2 splicing factor homolog B	0.0625102	0.0823718	-0.0110607	0.0222717	0.0432742	0.0449764	0.00500493	0.0569772	0.805742	0.0188586	-0.00244404	-0.0992129	0.106162	0.167188	0.0770914	0.45082	0.83215	0.956056	16	3	0.00114695	0.00251438	14.8894	0.314306	16.5572	1.19843	3.71434	0.156114
313837	70536	70536_313837	Qpct	Chr17 cM	Chr17:79359335-79397807(+)	glutaminyl-peptide cyclotransferase (glutaminyl cyclase)	Qpct	Chr6 q12	glutaminyl-peptide cyclotransferase	0.0697997	0.0967415	0.141193	0.0249061	0.0447132	0.0462034	0.00507054	0.0304949	0.00224388	0.0209847	0.00910533	0.0506359	0.118615	0.184378	0.23175	0.454105	0.803674	0.264809	15	3	1.99185388171621e-07	0.00377756	14.6937	0.258616	0.00176562	1.00002	15.2699	0.000483258
367038	11768	11768_367038	Ap1m2	Chr9 cM	Chr9:21206753-21223617(-)	adaptor protein complex AP-1, mu 2 subunit	Ap1m2	Chr8 q13	adaptor related protein complex 1 subunit mu 2	-0.0880131	-0.0547672	-0.0868806	0.0314261	0.0537713	0.0719684	0.00510025	0.308431	0.227354	-0.149607	-0.160157	-0.227936	-0.026419	0.0506226	0.0541749	0.454156	0.863247	0.684703	16	3	0.0016059	0.00290191	18.2779	0.147249	19.2773	1.23881	2.91514	0.232801
300445	19089	19089_300445	Prkcsh	Chr9 cM	Chr9:21914284-21925541(+)	protein kinase C substrate 80K-H	Prkcsh	Chr8 q13	PRKCSH beta subunit of glucosidase II	0.041015	0.0343808	0.0396522	0.0146912	0.0294562	0.0243085	0.00524158	0.243137	0.102846	0.0122207	-0.0233524	-0.00799158	0.0698093	0.0921139	0.0872961	0.462424	0.847742	0.586901	16	3	0	0.000177624	18.1878	0.150519	0	1	6.19744	0.0451069
291760	13506	13506_291760	Dsc2	Chr18 cM	Chr18:20163690-20192611(-)	desmocollin 2	Dsc2	Chr18 p12	desmocollin 2	0.197065	0.114065	0.392368	0.0706141	0.140285	0.16409	0.0052589	0.416161	0.0167943	0.058664	-0.160887	0.070758	0.335466	0.389018	0.713978	0.462424	0.894359	0.466209	15	3	0.0349923	0.0273522	28.2774	0.00503764	63.7947	2.76203	5.92109	0.0517906
361230	621976	621976_361230	Tmem170b	Chr13 cM	Chr13:41759383-41794831(+)	transmembrane protein 170B	Tmem170b	Chr17 p12	transmembrane protein 170B	-0.0638745	-0.0521205	0.0208129	0.0228998	0.0468098	0.0536305	0.00528213	0.265513	0.697957	-0.108757	-0.143866	-0.084301	-0.0189917	0.0396249	0.125927	0.462424	0.854073	0.917217	15	3	0.00464572	0.00303796	32.8415	0.00102469	69.9498	3.32777	1.64456	0.439428
64533	103711	103711_64533	Pnpo	Chr11 cM	Chr11:96828651-96834812(-)	pyridoxine 5'-phosphate oxidase	Pnpo	Chr10	pyridoxamine 5'-phosphate oxidase	0.0646429	-0.0118472	0.0149752	0.0232136	0.0464927	0.0505007	0.00535776	0.798863	0.766823	0.0191451	-0.102971	-0.0840045	0.110141	0.0792767	0.113955	0.466425	0.981612	0.943105	16	3	0.00421083	0.00304961	33.5149	0.00142542	58.1882	2.39167	0.17655	0.915509
362896	20852	20852_362896	Stat6	Chr10 cM	Chr10:127478855-127496826(+)	signal transducer and activator of transcription 6	Stat6	Chr7 q22	signal transducer and activator of transcription 6	0.056527	0.0503478	0.00949489	0.0203237	0.0388032	0.0390807	0.00541355	0.194454	0.808039	0.0166933	-0.0257052	-0.0671018	0.0963607	0.126401	0.0860916	0.468663	0.845721	0.956971	15	3	0	0.0022536	8.72964	0.725833	0	1	1.93421	0.380182
499520	77803	77803_499520	Shisal2b	Chr13 cM	Chr13:104981791-105000401(-)	shisa like 2B	Shisal2b	Chr2 q13	shisa like 2B	0.114742	0.0602334	0.0953517	0.041339	0.0725775	0.097187	0.0055096	0.406584	0.326536	0.0337186	-0.0820158	-0.0951314	0.195765	0.202483	0.285835	0.472351	0.890765	0.750672	14	3	0.00362408	0.00468797	24.6818	0.0101458	50.573	2.02319	2.07949	0.353544
NA	20128	20128_NA	Trim30a	Chr7 cM	Chr7:104058232-104114400(-)	tripartite motif-containing 30A	NA	NA	NA	0.109483	0.130145	0.0969049	0.0394733	0.0809524	0.0738041	0.00554385	0.107908	0.189182	0.0321172	-0.0285191	-0.0477485	0.18685	0.288808	0.241558	0.472351	0.836646	0.651643	13	3	0	0.00298812	4.28433	0.93361	0	1	6.92434	0.0313616
683891	434778	434778_683891	Ccdc160	ChrX cM	ChrX:51880077-51888345(+)	coiled-coil domain containing 160	Ccdc160	ChrX	coiled-coil domain containing 160	0.117759	0.180442	-0.00112331	0.0424598	0.0844811	0.0971044	0.00554709	0.0326886	0.99077	0.0345391	0.0148622	-0.191444	0.200978	0.346022	0.189198	0.472351	0.804413	1	15	3	0.0113668	0.00955987	24.2758	0.0186533	57.3964	2.34722	4.5668	0.101937
83510	26394	26394_83510	Lypla2	Chr4 cM	Chr4:135695535-135699937(-)	lysophospholipase 2	Lypla2	Chr5 q36	lysophospholipase 2	0.0416748	0.0532952	0.0169031	0.0150495	0.0297255	0.0308125	0.0056196	0.0729875	0.583296	0.0121784	-0.0049658	-0.0434884	0.0711712	0.111556	0.0772945	0.475925	0.836646	0.874303	16	3	0.000402317	0.00119615	14.972	0.309101	11.8729	1.13472	3.36947	0.185494
689043	320701	320701_689043	Tafa4	Chr6 cM	Chr6:96808164-97037374(-)	TAFA chemokine like family member 4	Tafa4	Chr4 q34	TAFA chemokine like family member 4	0.120351	0.158074	0.0911907	0.0435127	0.0666536	0.0765941	0.0056768	0.0177121	0.233822	0.0350679	0.0274359	-0.0589309	0.205635	0.288713	0.241312	0.478135	0.75794	0.68983	14	3	5.10196319830254e-06	0.000469312	13.0827	0.287958	0.153263	1.00153	9.02573	0.010967
305021	109232	109232_305021	Sccpdh	Chr1 cM	Chr1:179495796-179514754(+)	saccharopine dehydrogenase (putative)	Sccpdh	Chr13 q26	saccharopine dehydrogenase (putative)	0.0623004	-0.178284	-0.188541	0.0225387	0.0481332	0.0530158	0.00570706	0.000212249	0.000376088	0.0181254	-0.272623	-0.29245	0.106475	-0.0839447	-0.0846321	0.478135	0.194557	0.113039	16	3	0	0.00291679	8.8718	0.782555	0	1	17.8532	0.00013281
306007	219158	219158_306007	Ccar2	Chr14 cM	Chr14:70375613-70391260(-)	cell cycle activator and apoptosis regulator 2	Ccar2	Chr15 p11	cell cycle and apoptosis regulator 2	0.04023	0.038374	-0.0190963	0.0145657	0.0291315	0.0220121	0.00574538	0.187749	0.385648	0.0116818	-0.0187228	-0.0622393	0.0687782	0.0954707	0.0240467	0.478772	0.845721	0.781411	15	3	0	0.000634159	7.51858	0.821531	0	1	2.49487	0.287241
362937	105732	105732_362937	Fam83h	Chr15 cM	Chr15:75872942-75886185(-)	family with sequence similarity 83, member H	Fam83h	Chr7 q34	family with sequence similarity 83, member H	-0.0881926	0.0433179	-0.184576	0.0319775	0.0469925	0.0610279	0.0058164	0.356631	0.00249086	-0.150867	-0.0487857	-0.304188	-0.0255178	0.135421	-0.0649633	0.48017	0.880341	0.274448	16	3	3.02102152982634e-06	0.00376429	18.057	0.155368	0.0224749	1.00022	9.68873	0.00787261
301549	69368	69368_301549	Wdfy1	Chr1 cM	Chr1:79679979-79753764(-)	WD repeat and FYVE domain containing 1	Wdfy1	Chr9 q34	WD repeat and FYVE domain containing 1	-0.0537088	-0.0569767	-0.112504	0.0194771	0.0388377	0.0299415	0.00582379	0.142364	0.000171646	-0.0918832	-0.133097	-0.171188	-0.0155345	0.0191438	-0.0538197	0.48017	0.845721	0.0810534	14	3	4.90671515073337e-06	0.00126483	6.90747	0.806526	0.12767	1.00128	17.1717	0.000186728
29714	19276	19276_29714	Ptprn2	Chr12 cM	Chr12:116449340-117240469(+)	protein tyrosine phosphatase receptor type N polypeptide 2	Ptprn2	Chr6 q33	protein tyrosine phosphatase, receptor type N2	0.0384418	0.0339634	-0.00671471	0.0139603	0.0276099	0.0219213	0.00589354	0.218653	0.759369	0.0110801	-0.020151	-0.0496798	0.0658035	0.0880778	0.0362503	0.483364	0.847742	0.940216	16	3	0	0.00062893	14.3936	0.346722	0	1	1.6387	0.440717
24536	16847	16847_24536	Lepr	Chr4 cM	Chr4:101574601-101672549(+)	leptin receptor	Lepr	Chr5 q33	leptin receptor	-0.119594	-0.147633	-0.0520069	0.0434676	0.0785026	0.0757581	0.00593511	0.060025	0.492406	-0.204789	-0.301495	-0.20049	-0.0343994	0.0062295	0.0964763	0.483936	0.834406	0.829173	15	3	0	0.00583817	6.33057	0.89851	0	1	4.21253	0.121691
314683	216198	216198_314683	Tcp11l2	Chr10 cM	Chr10:84412811-84450219(+)	t-complex 11 (mouse) like 2	Tcp11l2	Chr7 q13	t-complex 11 like 2	0.0827641	0.0019678	0.0868484	0.0300984	0.0617491	0.067079	0.00596347	0.974578	0.195418	0.0237723	-0.119058	-0.044624	0.141756	0.122994	0.218321	0.483936	1	0.65641	14	3	0.00682927	0.00526929	24.5074	0.0107558	60.3876	2.52446	1.75109	0.416635
304317	231842	231842_304317	Amz1	Chr5 cM	Chr5:140709882-140739067(+)	archaelysin family metallopeptidase 1	Amz1	Chr12 q11	archaelysin family metallopeptidase 1	0.0836612	0.0451854	0.145097	0.030443	0.0596797	0.0669991	0.00599369	0.448971	0.0303377	0.023994	-0.0717846	0.013781	0.143328	0.162155	0.276413	0.483936	0.900877	0.511084	16	3	0.00238523	0.00507336	18.4993	0.139466	16.8625	1.20283	4.80687	0.090407
308493	76686	76686_308493	Clip3	Chr7 cM	Chr7:29991153-30007792(+)	CAP-GLY domain containing linker protein 3	Clip3	Chr1 q21	CAP-GLY domain containing linker protein 3	0.0454848	0.0267919	-0.0463327	0.0165709	0.0331622	0.0277838	0.0060538	0.419145	0.0953922	0.0130064	-0.0382048	-0.100788	0.0779633	0.0917886	0.00812257	0.48627	0.895722	0.584421	15	3	0.000555387	0.00090237	12.5336	0.403834	23.8204	1.31269	3.82815	0.147478
65171	56807	56807_65171	Scamp5	Chr9 cM	Chr9:57348610-57375343(-)	secretory carrier membrane protein 5	Scamp5	Chr8 q24	secretory carrier membrane protein 5	0.0377623	0.0540472	-0.00650278	0.0137703	0.0258749	0.0245584	0.00610097	0.0367269	0.791173	0.010773	0.00333328	-0.0546365	0.0647515	0.104761	0.0416309	0.487546	0.815329	0.952226	15	3	0	0.00058247	7.20323	0.843896	0	1	4.52321	0.104183
305246	19023	19023_305246	Ppef2	Chr5 cM	Chr5:92374538-92404137(-)	protein phosphatase, EF hand calcium-binding domain 2	Ppef2	Chr14 p22	protein phosphatase with EF-hand domain 2	0.103651	0.0533595	0.0503449	0.037916	0.0675266	0.070141	0.00626243	0.429411	0.472901	0.0293375	-0.0789902	-0.0871289	0.177965	0.185709	0.187819	0.495145	0.897931	0.821962	14	3	0	0.00849682	9.55611	0.570701	0	1	1.41611	0.492602
298518	12986	12986_298518	Csf3r	Chr4 cM	Chr4:125918343-125938233(+)	colony stimulating factor 3 receptor	Csf3r	Chr5 q36	colony stimulating factor 3 receptor	0.0577691	0.0476152	0.0108938	0.0211614	0.0412017	0.0431784	0.00633469	0.247819	0.800811	0.0162936	-0.0331386	-0.0737343	0.0992446	0.128369	0.0955219	0.495145	0.847742	0.955602	15	3	0.000229026	0.00281083	10.5655	0.566472	2.94483	1.03034	1.44926	0.484504
362614	100210	100210_362614	Gpn2	Chr4 cM	Chr4:133311684-133319046(+)	GPN-loop GTPase 2	Gpn2	Chr5 q36	GPN-loop GTPase 2	0.0645033	0.0586375	0.150494	0.0236292	0.0446739	0.0449077	0.00633713	0.189328	0.0008047	0.0181908	-0.0289217	0.062476	0.110816	0.146197	0.238511	0.495145	0.845721	0.172304	16	3	0.00114534	0.00231371	17.2953	0.186154	17.0417	1.20542	12.5012	0.00192931
117280	51810	51810_117280	Hnrnpu	Chr1 cM	Chr1:178148673-178165362(-)	heterogeneous nuclear ribonucleoprotein U	Hnrnpu	Chr13 q25	heterogeneous nuclear ribonucleoprotein U	-0.0497417	-0.0495258	0.00294422	0.0182316	0.0369835	0.0368872	0.00636586	0.180528	0.936383	-0.085475	-0.122012	-0.0693534	-0.0140083	0.0229606	0.0752419	0.495145	0.845721	0.996494	14	3	0.001285	0.0015847	15.3005	0.16915	34.3119	1.52235	1.92161	0.382584
312358	78004	78004_312358	Prr15	Chr6 cM	Chr6:54302820-54307186(+)	proline rich 15	Prr15	Chr4 q24	proline rich 15	0.107501	0.0167224	0.00513776	0.0394116	0.0649231	0.0790194	0.00637879	0.796738	0.948159	0.0302556	-0.110525	-0.149737	0.184746	0.143969	0.160013	0.495145	0.981413	0.99947	15	3	2.06783217177889e-06	0.00719516	25.4108	0.0129918	0.00864411	1.00009	0.0699628	0.965623
683983	69912	69912_683983	Nup43	Chr10 cM	Chr10:7543267-7554645(+)	nucleoporin 43	Nup43	Chr1	nucleoporin 43	0.0797574	0.016501	0.193329	0.0292489	0.0492382	0.0596502	0.00639424	0.73753	0.00119096	0.0224306	-0.080004	0.0764163	0.137084	0.113006	0.310241	0.495145	0.971644	0.200429	16	3	0.00180364	0.00306337	15.315	0.288103	22.0414	1.28273	10.5056	0.00523287
24660	18858	18858_24660	Pmp22	Chr11 cM	Chr11:63019808-63050373(+)	peripheral myelin protein 22	Pmp22	Chr10 q23	peripheral myelin protein 22	0.0755849	0.106039	0.00580867	0.0277452	0.0593327	0.0690599	0.00644463	0.0739056	0.932969	0.0212054	-0.0102507	-0.129546	0.129964	0.222329	0.141164	0.495145	0.836646	0.996156	15	3	0.00460539	0.00457322	20.2591	0.0623402	42.6469	1.74358	3.54123	0.170228
362398	18844	18844_362398	Plxna1	Chr6 cM	Chr6:89293295-89339595(-)	plexin A1	Plxna1	Chr4 q34	plexin A1	0.0578395	0.0577162	0.0333518	0.0212414	0.0422835	0.0316549	0.00647002	0.172259	0.292063	0.0162071	-0.0251579	-0.0286906	0.0994718	0.14059	0.0953942	0.495145	0.845721	0.726495	13	3	1.73631392698215e-06	0.00155955	18.2199	0.0513652	0.0390917	1.00039	3.3366	0.188567
303070	214112	214112_303070	Nipal4	Chr11 cM	Chr11:46038982-46057186(-)	NIPA-like domain containing 4	Nipal4	Chr10 q21	NIPA-like domain containing 4	0.12065	0.201622	0.0409087	0.0443352	0.0862789	0.0658061	0.00650212	0.0194463	0.534169	0.033755	0.0325185	-0.0880689	0.207546	0.370725	0.169886	0.495145	0.777557	0.85077	14	3	0	0.00636367	8.03188	0.710445	0	1	6.59207	0.0370297
292569	72667	72667_292569	Zfp444	Chr7 cM	Chr7:6175429-6196103(+)	zinc finger protein 444	Zfp444	Chr1 q12	zinc finger protein 444	0.0412837	0.0430975	0.0577381	0.0151801	0.0303259	0.0294922	0.00653635	0.155274	0.0502603	0.0115312	-0.0163401	-6.55341e-05	0.0710362	0.102535	0.115542	0.495145	0.845721	0.540988	15	3	0	0.00123659	11.9338	0.451007	0	1	5.61368	0.0603956
29234	14428	14428_29234	Galr2	Chr11 cM	Chr11:116171765-116174764(+)	galanin receptor 2	Galr2	Chr10 q32.1	galanin receptor 2	0.0914974	0.0186977	0.146098	0.033675	0.0389593	0.0639583	0.00658618	0.631278	0.0223556	0.0254957	-0.0576611	0.0207421	0.157499	0.0950565	0.271454	0.495145	0.94601	0.482737	15	3	0	0.000636144	10.6002	0.563458	0	1	6.02887	0.0490736
246274	72393	72393_246274	Faim2	Chr15 cM	Chr15:99394893-99426046(-)	Fas apoptotic inhibitory molecule 2	Faim2	Chr7	Fas apoptotic inhibitory molecule 2	0.062894	0.042363	-0.00208277	0.0231533	0.0464079	0.0453657	0.00659933	0.361327	0.963381	0.0175143	-0.0485949	-0.090998	0.108274	0.133321	0.0868324	0.495145	0.880341	1	16	3	0.00350902	0.00258621	33.8793	0.00125541	60.8387	2.55354	0.854348	0.65235
85420	18761	18761_85420	Prkcq	Chr2 cM	Chr2:11176922-11306033(+)	protein kinase C, theta	Prkcq	Chr17 q12.3	protein kinase C, theta	0.0833489	0.0773419	0.143152	0.030689	0.0604858	0.0628532	0.00660913	0.20101	0.0227529	0.0231996	-0.0412081	0.0199618	0.143498	0.195892	0.266342	0.495145	0.847742	0.48437	16	3	0.00461766	0.00452685	26.8268	0.0131384	61.1597	2.57464	6.3201	0.0424237
117559	64051	64051_117559	Sv2a	Chr3 cM	Chr3:96088543-96102499(+)	synaptic vesicle glycoprotein 2a	Sv2a	Chr2 q34	synaptic vesicle glycoprotein 2a	0.035031	0.0171042	-0.00276186	0.0129202	0.025639	0.0180799	0.00670146	0.504698	0.878589	0.00970779	-0.0331474	-0.0381978	0.0603542	0.0673557	0.0326741	0.499659	0.913882	0.978485	16	3	5.34895525686995e-06	0.000463017	14.2521	0.356336	0.326721	1.00328	0.467097	0.791719
314249	263406	263406_314249	Plekhg3	Chr12 cM	Chr12:76580330-76627265(+)	pleckstrin homology domain containing, family G (with RhoGef domain) member 3	Plekhg3	Chr6 q24	pleckstrin homology and RhoGEF domain containing G3	0.143342	0.171344	-0.0976147	0.0529373	0.106096	0.10958	0.00677357	0.106312	0.373034	0.0395872	-0.0365999	-0.312388	0.247098	0.379288	0.117159	0.502632	0.836646	0.774449	15	3	0.0172675	0.0135171	38.7741	0.000114641	61.2919	2.58344	3.69279	0.157805
NA	545261	545261_NA	NA	NA	NA	NA	NA	NA	NA	0.0997116	0.0724654	0.077854	0.0368617	0.0624089	0.0606402	0.00683001	0.245586	0.199188	0.027464	-0.0498538	-0.0409986	0.171959	0.194785	0.196707	0.504418	0.847742	0.662245	12	3	0.000160047	0.00944426	4.1318	0.902526	0.536272	1.00539	3.20137	0.201758
304291	72881	72881_304291	Zdhhc4	Chr5 cM	Chr5:143302244-143315007(-)	zinc finger, DHHC domain containing 4	Zdhhc4	Chr12 p11	zinc finger DHHC-type palmitoyltransferase 4	0.0502744	0.0519025	0.14255	0.0186355	0.0325713	0.0323736	0.00698033	0.111048	1.06620279224846e-05	0.0137496	-0.0119361	0.0790993	0.0867993	0.115741	0.206001	0.513087	0.836646	0.0217176	16	3	0	0.0015161	10.358	0.66443	0	1	22.9815	1.02239916990712e-05
292995	68634	68634_292995	Tm2d3	Chr7 cM	Chr7:65343204-65351650(+)	TM2 domain containing 3	Tm2d3	Chr1 q22	TM2 domain containing 3	0.0448992	0.0195771	0.0433853	0.0166607	0.0302666	0.0314358	0.00704068	0.517748	0.167549	0.0122448	-0.0397444	-0.0182278	0.0775537	0.0788986	0.104998	0.514897	0.915802	0.635878	16	3	1.40848320035139e-06	0.00102434	15.8395	0.257903	0.0370522	1.00037	2.5396	0.280888
499776	241303	241303_499776	Fam78a	Chr2 cM	Chr2:31940067-31974869(-)	family with sequence similarity 78, member A	Fam78a	Chr3 p12	family with sequence similarity 78, member A	-0.0822452	-0.19263	-0.0952053	0.0305349	0.0610845	0.0644296	0.00707104	0.00161319	0.139498	-0.142092	-0.312354	-0.221485	-0.0223978	-0.0729071	0.0310745	0.514897	0.457062	0.62083	15	3	0.0060031	0.00490949	26.0297	0.0106306	73.3543	3.75295	12.4139	0.00201539
500929	22143	22143_500929	Tuba1b	Chr15 cM	Chr15:98829310-98832271(-)	tubulin, alpha 1B	Tuba1b	Chr7	tubulin, alpha 1B	0.0329286	-0.00998935	0.0302273	0.0122459	0.0273841	0.0286155	0.00716784	0.715271	0.29082	0.00892703	-0.0636611	-0.0258581	0.0569301	0.0436825	0.0863126	0.516679	0.965574	0.725364	14	3	0	0.000527861	8.468	0.670869	0	1	2.13695	0.343533
303601	13056	13056_303601	Cyb561	Chr11 cM	Chr11:105824528-105844157(-)	cytochrome b-561	Cyb561	Chr10 q32.1	cytochrome b-561	0.0440988	-0.00444792	-0.0568822	0.0164029	0.0327451	0.0313315	0.00717773	0.891952	0.0694481	0.0119498	-0.068627	-0.118291	0.0762478	0.0597312	0.00452647	0.516679	0.996316	0.556331	16	3	0.000277182	0.00125981	16.2864	0.234007	7.5764	1.08197	3.40291	0.182418
116659	13427	13427_116659	Dync1i2	Chr2 cM	Chr2:71042050-71093647(+)	dynein cytoplasmic 1 intermediate chain 2	Dync1i2	Chr3 q22	dynein cytoplasmic 1 intermediate chain 2	0.0351822	0.0580928	-0.00506241	0.0130931	0.0261681	0.0283998	0.00720777	0.0264201	0.858523	0.0095203	0.00680415	-0.0607251	0.0608442	0.109381	0.0506003	0.516679	0.791282	0.97272	16	3	0.000705619	0.000947944	19.2229	0.116354	28.7931	1.40436	5.07903	0.0789047
305544	216549	216549_305544	Aftph	Chr11 cM	Chr11:20635084-20691589(-)	aftiphilin	Aftph	Chr14 q22	aftiphilin	0.0332078	0.0288836	0.0188268	0.0123658	0.0243893	0.0212507	0.00724314	0.236305	0.375651	0.00897127	-0.0189186	-0.0228238	0.0574443	0.0766859	0.0604774	0.516679	0.847742	0.775744	16	3	0	0.000636654	10.4672	0.655357	0	1	2.2892	0.318352
287474	52700	52700_287474	Txndc17	Chr11 cM	Chr11:72098373-72100841(+)	thioredoxin domain containing 17	Txndc17	Chr10 q24	thioredoxin domain containing 17	0.0448565	-0.00812277	0.099758	0.0167175	0.0312066	0.0326241	0.00729195	0.79464	0.00222966	0.0120908	-0.0692866	0.035816	0.0776221	0.0530411	0.1637	0.516679	0.981055	0.264809	14	3	0	0.00167808	4.58196	0.949713	0	1	10.2202	0.00603557
288077	15163	15163_288077	Hcls1	Chr16 cM	Chr16:36755345-36783574(+)	hematopoietic cell specific Lyn substrate 1	Hcls1	Chr11 q21	hematopoietic cell specific Lyn substrate 1	0.0507488	0.00623046	0.0519338	0.0189149	0.0372571	0.0493674	0.00729649	0.86719	0.292807	0.0136762	-0.0667921	-0.0448246	0.0878214	0.079253	0.148692	0.516679	0.991801	0.727372	15	3	0	0.00169098	11.5535	0.482173	0	1	1.47162	0.479118
29147	16450	16450_29147	Jag2	Chr12 cM	Chr12:112871439-112893396(-)	jagged 2	Jag2	Chr6 q32	jagged canonical Notch ligand 2	-0.0456897	-0.0389304	-0.0224472	0.0170498	0.03249	0.0306626	0.00736703	0.230829	0.464126	-0.0791066	-0.10261	-0.0825448	-0.0122727	0.0247488	0.0376505	0.516679	0.847742	0.81716	15	3	0	0.00165327	9.99666	0.616254	0	1	1.93824	0.379417
361478	240023	240023_361478	Pnldc1	Chr17 cM	Chr17:13107616-13129117(-)	poly(A)-specific ribonuclease (PARN)-like domain containing 1	Pnldc1	Chr1 q11	PARN like ribonuclease domain containing exonuclease 1	-0.0711372	-0.0792258	-0.0732856	0.0265619	0.0497783	0.0762441	0.00740255	0.111481	0.336454	-0.123198	-0.176789	-0.222721	-0.0190769	0.0183378	0.0761502	0.516679	0.836646	0.756264	14	3	0.00045974	0.00247879	15.5321	0.159408	4.91678	1.05171	6.60312	0.0368258
171111	328778	328778_171111	Rab26	Chr17 cM	Chr17:24748038-24752696(-)	RAB26, member RAS oncogene family	Rab26	Chr10 q12	RAB26, member RAS oncogene family	0.11379	0.00648375	0.0252128	0.0425048	0.0910939	0.100565	0.00742586	0.943257	0.802037	0.0304825	-0.172057	-0.171891	0.197098	0.185024	0.222317	0.516679	1	0.955602	14	3	0.0133719	0.0102969	29.0305	0.00224538	59.3507	2.46007	0.0637008	0.968651
691799	239114	239114_691799	Il17d	Chr14 cM	Chr14:57762234-57780623(+)	interleukin 17D	Il17d	Chr15 p12	interleukin 17D	0.0919464	0.0573648	0.0332754	0.034346	0.0687644	0.0769323	0.00742707	0.404155	0.665357	0.0246295	-0.0774109	-0.117509	0.159263	0.192141	0.18406	0.516679	0.890674	0.904332	15	3	0.00786478	0.0065745	24.4576	0.017613	50.7706	2.03131	0.847335	0.654642
NA	68161	68161_NA	NA	NA	NA	NA	NA	NA	NA	-0.08413	-0.147068	-0.0225668	0.031449	0.061257	0.0454474	0.00747025	0.0163579	0.619508	-0.145769	-0.267129	-0.111642	-0.022491	-0.0270062	0.0665084	0.516742	0.756261	0.886238	12	3	0	0.00430716	1.39258	0.997868	0	1	6.58885	0.0370894
293052	57444	57444_293052	Isg20	Chr7 cM	Chr7:78563172-78570144(+)	interferon-stimulated protein	Isg20	Chr1 q31	interferon stimulated exonuclease gene 20	0.126291	-0.0784906	0.267401	0.0472286	0.0831782	0.103519	0.00749455	0.345352	0.00979113	0.0337243	-0.241517	0.0645082	0.218857	0.0845356	0.470293	0.516742	0.878548	0.40867	14	3	0.00744732	0.00961029	16.6519	0.118603	33.9151	1.51321	8.15356	0.016962
NA	68531	68531_NA	NA	NA	NA	NA	NA	NA	NA	0.0941359	0.0815689	0.164695	0.0352231	0.0621285	0.0827351	0.00752746	0.189215	0.046521	0.0250999	-0.0402007	0.00253757	0.163172	0.203338	0.326853	0.516742	0.845721	0.537848	12	3	0.00113396	0.00660182	11.7068	0.230351	4.96526	1.05225	6.81784	0.033077
305461	74504	74504_305461	Fam53a	Chr5 cM	Chr5:33757691-33786979(-)	family with sequence similarity 53, member A	Fam53a	Chr14 q21	family with sequence similarity 53, member A	0.0460851	0.041179	0.055103	0.0172813	0.0317881	0.024996	0.00765865	0.195175	0.0274909	0.0122144	-0.0211246	0.0061118	0.0799559	0.103483	0.104094	0.520048	0.845721	0.495955	16	3	0	0.000264726	7.22185	0.89036	0	1	8.03475	0.0180001
78963	11783	11783_78963	Apaf1	Chr10 cM	Chr10:90825173-90918632(-)	apoptotic peptidase activating factor 1	Apaf1	Chr7 q13	apoptotic peptidase activating factor 1	0.0698865	-0.0346864	0.10507	0.0262178	0.0524717	0.0603891	0.00768475	0.50858	0.0818788	0.0185006	-0.137529	-0.0132902	0.121272	0.0681562	0.223431	0.520048	0.914506	0.571492	15	3	0.0014395	0.00416404	16.3399	0.176158	13.0179	1.14966	3.94113	0.139378
NA	69136	69136_NA	Tusc1	Chr4 cM	Chr4:93222385-93223748(-)	tumor suppressor candidate 1	NA	NA	NA	0.0748	0.077189	0.0377878	0.0280672	0.0562096	0.0481277	0.00769803	0.16968	0.432362	0.0197894	-0.0329799	-0.0565408	0.129811	0.187358	0.132116	0.520048	0.845721	0.806518	13	3	0.000796015	0.00263127	7.29649	0.697189	11.11	1.12499	2.91247	0.233112
315798	235469	235469_315798	Zfp280d	Chr9 cM	Chr9:72182142-72271059(+)	zinc finger protein 280D	Zfp280d	Chr8 q24	zinc finger protein 280D	-0.0479741	0.0390381	-0.108025	0.0180129	0.0360033	0.0291322	0.00773725	0.278234	0.000208826	-0.0832787	-0.0315269	-0.165123	-0.0126696	0.109603	-0.0509268	0.520048	0.855079	0.0951158	16	3	0.000118875	0.00123483	14.1075	0.366314	3.08708	1.03185	14.8759	0.000588496
25288	14081	14081_25288	Acsl1	Chr8 cM	Chr8:46924074-46989088(+)	acyl-CoA synthetase long-chain family member 1	Acsl1	Chr16 q11	acyl-CoA synthetase long-chain family member 1	-0.0308806	-0.04641	-0.0590196	0.0116105	0.0233323	0.0220458	0.00782078	0.0466912	0.00742557	-0.0536368	-0.0921405	-0.102229	-0.00812442	-0.000679587	-0.0158105	0.520048	0.8293	0.385709	16	3	2.3596098811605e-07	0.000733149	11.7813	0.545655	0.00896019	1.00009	12.5307	0.00190108
296200	74528	74528_296200	Mgme1	Chr2 cM	Chr2:144112824-144123147(+)	mitochondrial genome maintenance exonuclease 1	Mgme1	Chr3 q41	mitochondrial genome maintenance exonuclease 1	-0.0545915	-0.0947101	-0.0641061	0.0205355	0.0393438	0.0411469	0.00785141	0.0160735	0.119238	-0.0948403	-0.171823	-0.144753	-0.0143426	-0.0175976	0.0165404	0.520048	0.756261	0.60006	15	3	2.99942032445005e-06	0.00260247	11.2511	0.507532	0.0399844	1.0004	9.66587	0.00796311
114028	18163	18163_114028	Ctnnd2	Chr15 cM	Chr15:30172739-31029487(+)	catenin delta 2	Ctnnd2	Chr2 q22-q23	catenin delta 2	0.032674	-0.00352605	-0.037433	0.0122975	0.02447	0.0182302	0.00788475	0.885424	0.0400382	0.00857138	-0.0514864	-0.0731634	0.0567767	0.0444343	-0.00170252	0.520048	0.994462	0.532021	16	3	0	0.000459455	12.2335	0.508599	0	1	4.23606	0.120269
60326	67498	67498_60326	Kcnv1	Chr15 cM	Chr15:44969680-44978316(-)	potassium channel, subfamily V, member 1	Kcnv1	Chr7 q31	potassium voltage-gated channel modifier subfamily V member 1	-0.0581353	0.00674942	-0.0568871	0.0219069	0.0454984	0.0403451	0.00796044	0.882071	0.158536	-0.101072	-0.0824257	-0.135962	-0.0151985	0.0959246	0.0221879	0.520048	0.994236	0.628229	15	3	0.000274805	0.00223866	16.2641	0.179435	3.86246	1.04018	2.4796	0.289442
83581	20019	20019_83581	Polr1a	Chr6 cM	Chr6:71886037-71956419(+)	polymerase (RNA) I polypeptide A	Polr1a	Chr4 q32	RNA polymerase I subunit A	0.0517102	0.0669963	-0.0150089	0.0194872	0.0393417	0.0387606	0.00796511	0.0885807	0.698594	0.013516	-0.0101121	-0.0909783	0.0899045	0.144105	0.0609606	0.520048	0.836646	0.91735	16	3	0.00116926	0.00191992	13.8689	0.383139	22.7367	1.29428	3.32386	0.189772
81753	213527	213527_81753	Pth2r	Chr1 cM	Chr1:65321215-65428403(+)	parathyroid hormone 2 receptor	Pth2r	Chr9 q32	parathyroid hormone 2 receptor	0.128934	0.0250703	0.290006	0.0485951	0.074322	0.0914343	0.00797262	0.735875	0.00151526	0.0336892	-0.120598	0.110798	0.224178	0.170739	0.469214	0.520048	0.971644	0.21539	15	3	0.00277889	0.0047918	13.2027	0.354481	25.8715	1.34901	10.145	0.00626666
364838	13476	13476_364838	Reep5	Chr18 cM	Chr18:34477938-34507123(-)	receptor accessory protein 5	Reep5	Chr18 p12	receptor accessory protein 5	0.0533717	-0.0190863	-0.0666503	0.0201378	0.0403659	0.0397938	0.00804156	0.636334	0.0939557	0.0139023	-0.098202	-0.144645	0.0928411	0.0600295	0.0113442	0.520048	0.947095	0.583777	16	3	0.00257307	0.00190327	32.1428	0.00228792	61.4324	2.59285	2.84322	0.241325
499125	68332	68332_499125	Sdhaf1	Chr7 cM	Chr7:30020834-30021800(-)	succinate dehydrogenase complex assembly factor 1	Sdhaf1	Chr1 q21	succinate dehydrogenase complex assembly factor 1	0.0510263	0.0296221	0.142742	0.0192737	0.0364728	0.0337999	0.00810979	0.416694	2.40903378677096e-05	0.0132506	-0.0418633	0.0764957	0.088802	0.101108	0.208989	0.520048	0.894359	0.0288769	16	3	0	0.00160613	5.29393	0.96814	0	1	19.2602	6.57220055614809e-05
117019	13667	13667_117019	Eif2b4	Chr5 cM	Chr5:31344902-31350483(-)	eukaryotic translation initiation factor 2B, subunit 4 delta	Eif2b4	Chr6 q14	eukaryotic translation initiation factor 2B subunit delta	0.0425003	0.0708821	0.0209774	0.0160561	0.0320354	0.0325127	0.00812133	0.026924	0.518792	0.0110309	0.00809387	-0.0427462	0.0739697	0.13367	0.0847011	0.520048	0.791282	0.843367	16	3	0.000844864	0.00125459	19.0648	0.12111	26.4757	1.36009	5.39301	0.0674407
293774	207521	207521_293774	Dtx4	Chr19 cM	Chr19:12443702-12478818(-)	deltex 4, E3 ubiquitin ligase	Dtx4	Chr1 q43	deltex E3 ubiquitin ligase 4	0.0391782	-0.0113485	0.0128031	0.0148032	0.02902	0.0273231	0.00813055	0.695754	0.639369	0.0101644	-0.0682266	-0.0407492	0.068192	0.0455296	0.0663553	0.520048	0.959629	0.894692	16	3	1.20756869523138e-06	0.000939842	18.4651	0.140646	0.03902	1.00039	0.424496	0.808764
60577	57738	57738_60577	Slc15a2	Chr16 cM	Chr16:36570539-36605324(-)	solute carrier family 15 (H+/peptide transporter), member 2	Slc15a2	Chr11 q21	solute carrier family 15 member 2	-0.0489846	0.0159958	-0.0228831	0.018516	0.0367862	0.0351611	0.00815643	0.663684	0.51517	-0.0852754	-0.0561037	-0.0917976	-0.0126939	0.0880954	0.0460313	0.520048	0.95318	0.841056	15	3	0	0.00189415	14.9768	0.242706	0	1	0.782404	0.676244
691431	70556	70556_691431	Slc25a33	Chr4 cM	Chr4:149828493-149858734(-)	solute carrier family 25, member 33	Slc25a33	Chr5 q36	solute carrier family 25 member 33	0.0548053	0.0522843	0.0894834	0.0207208	0.0413015	0.0414701	0.00817035	0.205542	0.0309449	0.0141934	-0.0286651	0.00820349	0.0954173	0.133234	0.170763	0.520048	0.847742	0.514046	16	3	0.00140712	0.00217426	15.564	0.273479	24.5413	1.32523	6.44581	0.0398392
688318	217366	217366_688318	Lrrc45	Chr11 cM	Chr11:120604779-120611954(+)	leucine rich repeat containing 45	Lrrc45	Chr10	leucine rich repeat containing 45	-0.0582827	0.0297125	-0.0872044	0.0220401	0.035076	0.0424978	0.00818381	0.396946	0.0401721	-0.101481	-0.0390353	-0.170499	-0.0150848	0.0984602	-0.00391026	0.520048	0.8899	0.532246	16	3	1.95417773001143e-07	0.00175462	20.7965	0.0770517	0.00298835	1.00003	4.97585	0.0830823
679944	66400	66400_679944	Alkbh7	Chr17 cM	Chr17:57304339-57306322(+)	alkB homolog 7	Alkbh7	Chr9	alkB homolog 7	-0.0522223	-0.0101238	0.0203454	0.019752	0.0373363	0.039809	0.0081958	0.786274	0.609298	-0.0909356	-0.0833017	-0.0576788	-0.013509	0.063054	0.0983696	0.520048	0.980742	0.881751	16	3	0	0.00156248	6.91395	0.906531	0	1	0.302676	0.859557
687008	110821	110821_687008	Pcca	Chr14 cM	Chr14:122771736-123128512(+)	propionyl-Coenzyme A carboxylase, alpha polypeptide	Pcca	Chr15	propionyl-CoA carboxylase subunit alpha	0.0508168	0.0362385	0.0196008	0.0192363	0.0385287	0.0385261	0.00824883	0.346931	0.610916	0.0131143	-0.0392763	-0.055909	0.0885193	0.111753	0.0951106	0.520048	0.879155	0.88261	16	3	0.00176986	0.00194178	23.3833	0.0373006	37.23	1.59312	1.07309	0.584764
114022	69367	69367_114022	Glrx2	Chr1 cM	Chr1:143614787-143625416(+)	glutaredoxin 2	Glrx2	Chr13 q21	glutaredoxin 2	-0.0457101	-0.0428388	-0.0207789	0.0173128	0.0327463	0.0316086	0.0082844	0.190805	0.510936	-0.0796425	-0.10702	-0.0827306	-0.0117777	0.0213428	0.0411728	0.520048	0.845721	0.839565	14	3	0.000647211	0.00117676	11.8518	0.374887	21.6253	1.27592	2.43502	0.295966
310849	74442	74442_310849	Sgms2	Chr3 cM	Chr3:131112634-131197172(-)	sphingomyelin synthase 2	Sgms2	Chr2 q43	sphingomyelin synthase 2	-0.0943043	-0.0939889	-0.0104613	0.0357201	0.0635736	0.0660385	0.00828845	0.139294	0.874132	-0.164314	-0.218591	-0.139894	-0.0242941	0.0306131	0.118972	0.520048	0.845721	0.977284	14	3	0	0.00764845	4.61184	0.9485	0	1	2.25755	0.323429
363085	76459	76459_363085	Car12	Chr9 cM	Chr9:66620968-66674127(+)	carbonic anhydrase 12	Car12	Chr8 q24	carbonic anhydrase 12	-0.243313	0.0898586	-0.016562	0.092226	0.188411	0.216501	0.0083342	0.633412	0.939022	-0.424072	-0.279419	-0.440896	-0.062553	0.459137	0.407772	0.520048	0.94665	0.99692	16	3	0.100341	0.0517482	61.1557	3.2612033138623e-08	80.2614	5.06621	0.261202	0.877568
60418	56209	56209_60418	Gde1	Chr7 cM	Chr7:118287781-118304961(-)	glycerophosphodiester phosphodiesterase 1	Gde1	Chr1	glycerophosphodiester phosphodiesterase 1	0.0636017	-0.0808301	-0.116685	0.0241135	0.0488657	0.0540196	0.00834947	0.0981021	0.0307686	0.0163402	-0.176605	-0.222562	0.110863	0.014945	-0.0108087	0.520048	0.836646	0.513467	16	3	0.00547098	0.00332197	52.0343	1.32949560235195e-06	69.9927	3.33253	6.30827	0.0426753
290629	234395	234395_290629	Ushbp1	Chr8 cM	Chr8:71836916-71848446(-)	USH1 protein network component harmonin binding protein 1	Ushbp1	Chr16 p14	USH1 protein network component harmonin binding protein 1	0.0668014	0.0588906	0.14775	0.0253371	0.0370778	0.0497724	0.00837661	0.112219	0.00299237	0.0171415	-0.0137806	0.0501983	0.116461	0.131562	0.245303	0.520048	0.837535	0.284817	15	3	2.93669360549803e-07	0.00260243	11.1477	0.516301	0.00331022	1.00003	11.2779	0.00355658
192251	229357	229357_192251	Gpr149	Chr3 cM	Chr3:62436851-62512861(-)	G protein-coupled receptor 149	Gpr149	Chr2 q31	G protein-coupled receptor 149	0.181526	0.143082	0.302745	0.0688983	0.132046	0.149272	0.00842142	0.278553	0.0425452	0.0464875	-0.115724	0.0101779	0.316564	0.401887	0.595313	0.520048	0.855079	0.534488	16	3	0.0240339	0.0212533	29.2744	0.00598368	68.6954	3.19442	4.65508	0.0975355
360555	103844	103844_360555	Inca1	Chr11 cM	Chr11:70579187-70590981(-)	inhibitor of CDK, cyclin A1 interacting protein 1	Inca1	Chr10 q24	inhibitor of CDK, cyclin A1 interacting protein 1	0.104373	0.132973	0.0540231	0.0396405	0.0659826	0.0690827	0.00846392	0.0438759	0.434211	0.0266787	0.00364951	-0.0813764	0.182066	0.262297	0.189423	0.520048	0.8293	0.806985	15	3	0	0.00594733	3.9335	0.984607	0	1	5.36683	0.0683293
314323	217721	217721_314323	Flvcr2	Chr12 cM	Chr12:85793313-85860359(+)	feline leukemia virus subgroup C cellular receptor 2	Flvcr2	Chr6 q31	FLVCR choline and putative heme transporter 2	-0.0854839	-0.0647764	-0.0797084	0.0325134	0.0508544	0.0674918	0.00855875	0.202748	0.2376	-0.149209	-0.164449	-0.21199	-0.0217589	0.0348965	0.0525732	0.520048	0.847742	0.690687	16	3	0.00101011	0.00266079	17.0534	0.196874	11.4247	1.12898	3.13303	0.208772
300124	18766	18766_300124	Pkdrej	Chr15 cM	Chr15:85698877-85705934(-)	polycystin (PKD) family receptor for egg jelly	Pkdrej	Chr7 q34	polycystin family receptor for egg jelly	-0.0939843	-0.0037545	-0.198166	0.035748	0.0347299	0.0693186	0.00856176	0.913912	0.0042529	-0.164049	-0.0718238	-0.334028	-0.0239194	0.0643148	-0.0623038	0.520048	0.999344	0.329716	15	3	1.81957861355984e-06	0.000774025	17.6122	0.127984	0.0373807	1.00037	8.47158	0.0144683
363015	71946	71946_363015	Endod1	Chr9 cM	Chr9:14265286-14292538(-)	endonuclease domain containing 1	Endod1	Chr8 q12	endonuclease domain containing 1	0.0472733	0.0644452	0.0517139	0.0179841	0.0358537	0.0279417	0.00857335	0.0722642	0.0642017	0.0120251	-0.00582672	-0.00305089	0.0825215	0.134717	0.106479	0.520048	0.836646	0.554445	15	3	0	0.00114786	6.45536	0.891413	0	1	7.82518	0.0199887
307806	59016	59016_307806	Thap11	Chr8 cM	Chr8:106581764-106583582(+)	THAP domain containing 11	Thap11	Chr19 q12	THAP domain containing 11	0.0383336	0.0494976	0.0655812	0.014585	0.0276393	0.0243409	0.00858167	0.0733188	0.00705416	0.00974748	-0.00467444	0.0178739	0.0669198	0.10367	0.113289	0.520048	0.836646	0.380363	16	3	0	0.000565952	7.86573	0.852236	0	1	12.3979	0.00203156
361170	353188	353188_361170	Adam32	Chr8 cM	Chr8:25326156-25438820(-)	a disintegrin and metallopeptidase domain 32	Adam32	Chr16 q12.4	ADAM metallopeptidase domain 32	-0.109423	-0.104458	-0.119812	0.0416508	0.0681643	0.0811783	0.00861017	0.125411	0.139966	-0.191057	-0.238058	-0.278919	-0.0277891	0.0291411	0.0392941	0.520048	0.845721	0.62083	15	3	0.000599511	0.00532571	16.7787	0.158112	2.86609	1.02951	4.63065	0.0987341
29158	23876	23876_29158	Fbln5	Chr12 cM	Chr12:101712824-101785314(-)	fibulin 5	Fbln5	Chr6 q32	fibulin 5	0.0975165	0.00140212	0.206098	0.0371964	0.0513241	0.0732185	0.00875015	0.978205	0.00488022	0.0246129	-0.0991912	0.0625924	0.17042	0.101995	0.349604	0.523398	1	0.347253	15	3	0	0.00147571	10.9695	0.531532	0	1	8.81005	0.0122158
295596	26428	26428_295596	Orc4	Chr2 cM	Chr2:48792836-48840289(-)	origin recognition complex, subunit 4	Orc4	Chr3 q12	origin recognition complex, subunit 4	-0.0450534	-0.0456081	-0.00938678	0.0171972	0.0314285	0.0305974	0.00879788	0.146732	0.759008	-0.0787593	-0.107207	-0.0693565	-0.0113475	0.0159906	0.0505829	0.523398	0.845721	0.940043	16	3	3.34313015241643e-06	0.000827134	12.217	0.509934	0.102637	1.00103	2.19631	0.333485
289278	66359	66359_289278	Cox20	Chr1 cM	Chr1:178146695-178150258(+)	cytochrome c oxidase assembly protein 20	Cox20	Chr13 q25	cytochrome c oxidase assembly factor COX20	-0.0584812	-0.0785541	-0.022446	0.0223237	0.0429484	0.0419139	0.00880084	0.0673941	0.592286	-0.102235	-0.162731	-0.104596	-0.0147276	0.00562312	0.0597038	0.523398	0.835749	0.876556	16	3	1.26786836668152e-07	0.0013035	10.8756	0.621238	0.00206286	1.00002	4.81541	0.0900217
306285	319508	319508_306285	Syt15	Chr14 cM	Chr14:33941915-33952378(+)	synaptotagmin XV	Syt15	Chr16 p15	synaptotagmin 15	0.140382	0.0360616	0.341605	0.0536296	0.0690632	0.113743	0.00885477	0.601564	0.00267061	0.0352694	-0.0992999	0.118673	0.245494	0.171423	0.564536	0.523398	0.937104	0.275284	11	3	1.18147476257621e-06	0.00421201	11.3557	0.182346	0.00684598	1.00007	9.25655	0.00977158
63865	19141	19141_63865	Lgmn	Chr12 cM	Chr12:102360341-102405987(-)	legumain	Lgmn	Chr6 q32	legumain	0.0649735	-0.0263782	-0.050725	0.024837	0.0503283	0.0526432	0.00889674	0.600194	0.335265	0.0162939	-0.12502	-0.153904	0.113653	0.0722634	0.0524538	0.523398	0.936933	0.755751	16	3	0.00570228	0.0033736	68.3188	1.63459655714695e-09	75.6832	4.11238	1.06594	0.58686
NA	319951	319951_NA	NA	NA	NA	NA	NA	NA	NA	0.127344	0.170264	0.103568	0.0486805	0.0843945	0.0839239	0.00889881	0.0436463	0.217177	0.0319321	0.00485336	-0.0609199	0.222756	0.335674	0.268056	0.523398	0.8293	0.677623	13	3	0	0.0123025	8.10517	0.618565	0	1	6.95003	0.0309614
246120	71772	71772_246120	Plbd2	Chr5 cM	Chr5:120621958-120641688(-)	phospholipase B domain containing 2	Plbd2	Chr12 q16	phospholipase B domain containing 2	0.0464622	0.00190846	0.0446667	0.0177695	0.0345812	0.0293102	0.00893013	0.955989	0.127526	0.0116346	-0.0658694	-0.0127802	0.0812898	0.0696863	0.102114	0.523398	1	0.609386	15	3	2.2793779910745e-06	0.00151789	17.4617	0.133041	0.0517216	1.00052	2.32245	0.313102
680581	237073	237073_680581	Rbm41	ChrX cM	ChrX:138790260-138899344(-)	RNA binding motif protein 41	Rbm41	ChrX	RNA binding motif protein 41	-0.0612438	-0.0399877	-0.0585529	0.0234277	0.0464751	0.0412658	0.00894464	0.389562	0.155921	-0.107161	-0.131077	-0.139432	-0.0153264	0.0511017	0.0223265	0.523398	0.885305	0.627349	16	3	0	0.00235978	8.17115	0.832274	0	1	3.29518	0.192513
302415	54601	54601_302415	Foxo4	ChrX cM	ChrX:100298134-100304479(+)	forkhead box O4	Foxo4	ChrX q22	forkhead box O4	0.0453656	0.0524584	0.0119262	0.0173654	0.0385199	0.0273656	0.0089905	0.173245	0.662975	0.0113301	-0.0230392	-0.0417094	0.0794011	0.127956	0.0655617	0.523398	0.845721	0.903579	15	3	0	0.000534144	11.7777	0.463692	0	1	3.22662	0.199228
NA	100042679	100042679_NA	NA	NA	NA	NA	NA	NA	NA	-0.0861351	-0.0677914	-0.0614933	0.0329767	0.0593524	0.0613592	0.00900152	0.253378	0.316254	-0.150768	-0.18412	-0.181755	-0.0215019	0.0485373	0.0587686	0.523398	0.849801	0.742309	12	3	0	0.00577915	4.33015	0.888371	0	1	2.7764	0.249523
302500	68995	68995_302500	Mcts1	ChrX cM	ChrX:37689455-37702303(+)	malignant T cell amplified sequence 1	Mcts1	ChrX q35	MCTS1, re-initiation and release factor	-0.0512618	-0.00082192	-0.0224434	0.0196524	0.0390079	0.0329051	0.00909593	0.983189	0.495197	-0.0897797	-0.077276	-0.0869362	-0.0127438	0.0756322	0.0420493	0.52379	1	0.830463	16	3	0.000629443	0.00143362	13.4852	0.411072	14.7481	1.17299	0.465251	0.79245
299714	320091	320091_299714	Ano4	Chr10 cM	Chr10:88784856-89180624(-)	anoctamin 4	Ano4	Chr7 q13	anoctamin 4	0.0812915	0.0440507	-0.0634376	0.0312018	0.0641984	0.0681491	0.00917814	0.49261	0.351923	0.0201371	-0.081776	-0.197007	0.142446	0.169877	0.0701321	0.52379	0.913233	0.764525	16	3	0.00640942	0.00555295	24.8643	0.0240498	48.0651	1.92549	1.73305	0.420409
361178	21781	21781_361178	Tfdp1	Chr8 cM	Chr8:13388751-13428448(+)	transcription factor Dp 1	Tfdp1	Chr16 q12.5	transcription factor Dp-1	0.0416009	0.0701307	0.0573789	0.0159679	0.0322282	0.03505	0.00918	0.0295503	0.101618	0.0103043	0.00696459	-0.0113178	0.0728974	0.133297	0.126076	0.52379	0.795306	0.586314	16	3	0.0014512	0.00150317	20.0373	0.0942847	38.3432	1.62188	6.54308	0.037948
288664	231717	231717_288664	Pheta1	Chr5 cM	Chr5:121987060-121992667(+)	PH domain containing endocytic trafficking adaptor 1	Pheta1	Chr12 q16	PH domain containing endocytic trafficking adaptor 1	0.055004	0.00823673	0.0598561	0.0211177	0.0414506	0.04199	0.00919716	0.842488	0.154017	0.013614	-0.073005	-0.0224427	0.0963939	0.0894785	0.142155	0.52379	0.987925	0.626555	16	3	0.000939833	0.00188803	13.8344	0.385613	17.495	1.21205	2.16251	0.33917
25630	18746	18746_25630	Pkm	Chr9 cM	Chr9:59563859-59586655(+)	pyruvate kinase, muscle	Pkm	Chr8 q24	pyruvate kinase M1/2	0.050119	-0.0027764	0.0600246	0.0192599	0.0402099	0.0431325	0.00926143	0.944952	0.164033	0.0123703	-0.0815864	-0.0245135	0.0878676	0.0760336	0.144563	0.52379	1	0.635155	11	3	0	0.00296512	1.43863	0.993681	0	1	2.37425	0.305098
290626	76478	76478_290626	Haus8	Chr8 cM	Chr8:71703241-71725234(-)	4HAUS augmin-like complex, subunit 8	Haus8	Chr16 p14	HAUS augmin-like complex, subunit 8	0.0731155	0.0356754	0.147736	0.0280985	0.0525606	0.0530944	0.00926516	0.497298	0.0053939	0.0180434	-0.0673415	0.043673	0.128188	0.138692	0.251799	0.52379	0.913644	0.355494	16	3	0.00171592	0.00306344	17.1473	0.192656	20.1853	1.2529	7.96061	0.0186799
292071	67177	67177_292071	Cdt1	Chr8 cM	Chr8:123294754-123299869(+)	chromatin licensing and DNA replication factor 1	Cdt1	Chr19 q12	chromatin licensing and DNA replication factor 1	0.131689	-0.123957	0.0325502	0.0506102	0.096537	0.109801	0.00926764	0.199129	0.766888	0.0324946	-0.313166	-0.182656	0.230883	0.065252	0.247756	0.52379	0.847742	0.943105	16	3	0.0116515	0.0125969	22.7579	0.0446746	39.4094	1.65042	1.86321	0.393921
686753	114249	114249_686753	Npnt	Chr3 cM	Chr3:132587506-132656052(-)	nephronectin	Npnt	Chr2	nephronectin	-0.0891801	-0.183697	0.0447583	0.0342781	0.0685308	0.0471534	0.00927717	0.0073512	0.342515	-0.156364	-0.318015	-0.0476606	-0.0219964	-0.049379	0.137177	0.52379	0.698498	0.758165	15	3	3.82441774438133e-07	0.00277271	12.6873	0.392173	0.00404171	1.00004	7.92088	0.0190547
679932	18232	18232_679932	Nxph2	Chr2 cM	Chr2:23211258-23291985(+)	neurexophilin 2	Nxph2	Chr3 p13	neurexophilin 2	0.0856204	0.0605111	0.0357922	0.0329603	0.0590637	0.0628717	0.00938559	0.305596	0.569159	0.0210193	-0.0552517	-0.0874341	0.150222	0.176274	0.159019	0.527999	0.863247	0.867065	15	3	5.51313567543537e-05	0.00449322	13.6089	0.326378	0.350931	1.00352	1.39889	0.49686
306229	211922	211922_306229	Dennd6a	Chr14 cM	Chr14:26295013-26355477(+)	DENN domain containing 6A	Dennd6a	Chr16 p16	DENN domain containing 6A	-0.0455552	-0.0562962	-0.0238164	0.0175556	0.0346561	0.0311847	0.00946166	0.104285	0.445034	-0.0799635	-0.124221	-0.0849372	-0.0111468	0.0116285	0.0373045	0.530363	0.836646	0.811047	16	3	0.000364406	0.0012007	15.3031	0.288815	10.1344	1.11277	3.20919	0.200971
308821	75985	75985_308821	Rab30	Chr7 cM	Chr7:92390845-92493743(+)	RAB30, member RAS oncogene family	Rab30	Chr1 q32	RAB30, member RAS oncogene family	-0.123417	-0.122884	-0.0575263	0.0476368	0.0972053	0.108652	0.00957587	0.20617	0.59649	-0.216783	-0.313403	-0.27048	-0.0300501	0.0676351	0.155427	0.533388	0.847742	0.876921	15	3	0.0262709	0.0135528	74.7993	4.00953189706559e-11	83.9833	6.24349	1.67297	0.433231
NA	269682	269682_NA	Golga3	Chr5 cM	Chr5:110324723-110374336(+)	golgin A3	NA	NA	NA	0.0422822	0.0463251	0.0337273	0.016328	0.0326733	0.0239481	0.00960997	0.156241	0.159028	0.01028	-0.0177134	-0.0132101	0.0742844	0.110364	0.0806648	0.533388	0.845721	0.628229	14	3	2.05856979707815e-06	0.000838469	8.9715	0.624523	0.0815901	1.00082	4.68156	0.0962524
NA	102635948	102635948_NA	NA	NA	NA	NA	NA	NA	NA	0.109368	0.177139	-0.00641772	0.0422391	0.0667584	0.0808205	0.00961831	0.0079676	0.936709	0.0265808	0.0462953	-0.164823	0.192155	0.307983	0.151988	0.533388	0.713558	0.996543	11	3	3.83885866521397e-06	0.0104562	11.1942	0.190935	0.00993002	1.0001	7.0939	0.0288123
25525	19197	19197_25525	Pspn	Chr17 cM	Chr17:57306457-57307018(-)	persephin	Pspn	Chr9 q11	persephin	0.0931591	0.0888512	0.0798166	0.0360374	0.0613128	0.0786966	0.00973588	0.147297	0.310472	0.0225272	-0.0313198	-0.0744259	0.163791	0.209022	0.234059	0.534849	0.845721	0.737309	14	3	0.000810592	0.00691491	8.23874	0.691771	3.39829	1.03518	3.7425	0.153931
684934	243846	243846_684934	Ccdc9	Chr7 cM	Chr7:16007967-16020720(-)	coiled-coil domain containing 9	Ccdc9	Chr1	coiled-coil domain containing 9	-0.0526384	-0.0448301	-0.0340968	0.0203732	0.0409537	0.0313447	0.00977458	0.273669	0.276684	-0.0925692	-0.125098	-0.0955313	-0.0127076	0.0354377	0.0273378	0.534849	0.8544	0.717141	15	3	0	0.00140742	7.97103	0.78739	0	1	2.81745	0.244455
79125	11749	11749_79125	Anxa6	Chr11 cM	Chr11:54869934-54924271(-)	annexin A6	Anxa6	Chr10 q22	annexin A6	0.0516188	0.0134612	0.0265901	0.0199831	0.0399108	0.0418693	0.00979115	0.735904	0.525381	0.0124526	-0.0647626	-0.0554722	0.0907849	0.091685	0.108652	0.534849	0.971644	0.847778	15	3	0.00126951	0.00211409	13.7607	0.316253	23.0134	1.29893	0.459271	0.794823
100359879	320208	320208_100359879	Tmem91	Chr7 cM	Chr7:25368564-25374591(-)	transmembrane protein 91	Tmem91	Chr1	transmembrane protein 91	0.0914322	0.0777693	-0.119188	0.0354025	0.0709195	0.0583292	0.00980456	0.272822	0.0410167	0.0220446	-0.0612303	-0.233511	0.16082	0.216769	-0.00486449	0.534849	0.8544	0.533971	15	3	1.69486163156225e-05	0.00574537	16.5829	0.165972	0.0989433	1.00099	4.89838	0.0863636
307721	16373	16373_307721	Irx3	Chr8 cM	Chr8:92525139-92528282(-)	Iroquois related homeobox 3	Irx3	Chr19 p11	iroquois homeobox 3	-0.148924	-0.111546	-0.248303	0.0576723	0.10188	0.127287	0.00981625	0.273573	0.0510894	-0.261959	-0.311227	-0.497781	-0.0358879	0.0881357	0.00117558	0.534849	0.8544	0.540988	12	3	0.00756904	0.0149355	10.2956	0.327091	20.6497	1.26023	4.77549	0.0918363
689616	494504	494504_689616	Apcdd1	Chr18 cM	Chr18:63055398-63086886(+)	adenomatosis polyposis coli down-regulated 1	Apcdd1	Chr18 q12.1	APC down-regulated 1	0.118896	0.0768158	-0.0400712	0.0460822	0.0916896	0.0960288	0.00987788	0.402154	0.676471	0.0285761	-0.102892	-0.228284	0.209215	0.256524	0.148142	0.534877	0.890573	0.908522	15	3	0.016236	0.0107568	38.3178	0.000136228	67.207	3.04943	0.938772	0.625386
29388	21952	21952_29388	Tnni1	Chr1 cM	Chr1:135709252-135738727(+)	troponin I, skeletal, slow 1	Tnni1	Chr13 q13	troponin I1, slow skeletal type	0.122776	0.0862862	0.032783	0.0475955	0.0913943	0.101377	0.00989266	0.345114	0.746409	0.02949	-0.0928433	-0.165912	0.216061	0.265416	0.231478	0.534877	0.878548	0.934553	14	3	0.00705048	0.0117834	14.0819	0.228496	23.9576	1.31506	0.929466	0.628303
NA	70987	70987_NA	NA	NA	NA	NA	NA	NA	NA	0.146238	0.0660594	0.100374	0.0567117	0.0885841	0.0969624	0.00991975	0.455833	0.300581	0.0350847	-0.107562	-0.0896685	0.25739	0.239681	0.290417	0.534877	0.903638	0.732097	11	3	0	0.0221008	3.85768	0.86973	0	1	1.84034	0.398452
155423	11750	11750_155423	Anxa7	Chr14 cM	Chr14:20505328-20530201(-)	annexin A7	Anxa7	Chr15 p16	annexin A7	0.042178	0.0243556	0.0151776	0.0163869	0.0334646	0.031865	0.0100564	0.466735	0.633853	0.0100603	-0.0412338	-0.0472766	0.0742957	0.089945	0.0776318	0.540374	0.905193	0.892584	15	3	0.000980421	0.00127822	17.3461	0.137037	30.8367	1.44585	0.638977	0.72652
54283	270198	270198_54283	Pfkfb4	Chr9 cM	Chr9:108820846-108861296(+)	6-phosphofructo-2-kinase/fructose-2,6-biphosphatase 4	Pfkfb4	Chr8 q32	6-phosphofructo-2-kinase/fructose-2,6-biphosphatase 4	-0.0587773	-0.000192366	-0.0117834	0.0228758	0.0450365	0.0467795	0.0101872	0.996592	0.801123	-0.103613	-0.0884623	-0.103469	-0.0139416	0.0880776	0.0799026	0.543986	1	0.955602	16	3	0.00193739	0.00262029	16.8199	0.207667	29.3318	1.41506	0.0634504	0.968773
24649	18712	18712_24649	Pim1	Chr17 cM	Chr17:29709759-29715085(+)	proviral integration site 1	Pim1	Chr20 p12	Pim-1 proto-oncogene, serine/threonine kinase	-0.152077	0.00895392	-0.167396	0.0591924	0.119422	0.143813	0.0101934	0.940233	0.244432	-0.268092	-0.225108	-0.449264	-0.0360621	0.243016	0.114473	0.543986	1	0.697899	14	3	0.0263257	0.0195361	25.6243	0.0073786	63.0929	2.7095	1.44928	0.484499
689926	66528	66528_689926	Smim5	Chr11 cM	Chr11:115790792-115797095(+)	small integral membrane protein 5	Smim5	Chr10 q32.1	small integral membrane protein 5	-0.101421	-0.0472871	-0.186588	0.0395207	0.0652288	0.0716696	0.0102794	0.468487	0.00922904	-0.178881	-0.175133	-0.327058	-0.0239623	0.0805589	-0.0461185	0.54612	0.906391	0.406094	15	3	0.000386124	0.0060031	10.9278	0.535113	1.72645	1.01757	7.43451	0.0243006
311791	67187	67187_311791	Zmynd19	Chr2 cM	Chr2:24839789-24850882(+)	zinc finger, MYND domain containing 19	Zmynd19	Chr3 p13	zinc finger, MYND-type containing 19	0.0526352	0.0130852	0.0113213	0.0205167	0.0411295	0.0402776	0.0103035	0.750375	0.778647	0.0124231	-0.0675271	-0.0676213	0.0928473	0.0936974	0.0902639	0.54612	0.974015	0.947151	15	3	0.00184739	0.00216081	18.1943	0.109916	35.3812	1.54754	0.165952	0.920373
NA	268595	268595_NA	D430019H16Rik	Chr12 cM	Chr12:105420115-105459354(+)	RIKEN cDNA D430019H16 gene	NA	NA	NA	0.0724072	0.0442844	-0.0243589	0.0282417	0.0564969	0.0345378	0.0103521	0.433135	0.480635	0.0170545	-0.0664475	-0.0920518	0.12776	0.155016	0.043334	0.546835	0.897931	0.82486	12	3	2.06774358764252e-06	0.00207094	10.8688	0.284808	0.0361941	1.00036	1.0161	0.601667
24763	20216	20216_24763	Acsm3	Chr7 cM	Chr7:119360106-119384119(+)	acyl-CoA synthetase medium-chain family member 3	Acsm3	Chr1	acyl-CoA synthetase medium-chain family member 3	-0.110772	0.0406712	-0.280413	0.0432274	0.067744	0.0781254	0.010391	0.548262	0.000331615	-0.195496	-0.0921046	-0.433536	-0.0260478	0.173447	-0.12729	0.547034	0.923629	0.107681	14	3	0	0.000772873	9.9084	0.538645	0	1	13.0503	0.00146609
25488	68202	68202_25488	Ndufa5	Chr6 cM	Chr6:24518661-24527689(-)	NADH:ubiquinone oxidoreductase subunit A5	Ndufa5	Chr4 q22	NADH:ubiquinone oxidoreductase subunit A5	-0.0536042	-0.00867988	-0.0390079	0.0209573	0.0423413	0.0454543	0.0105341	0.837574	0.390794	-0.0946797	-0.0916673	-0.128097	-0.0125287	0.0743076	0.0500809	0.55102	0.987442	0.784899	16	3	0.00273761	0.00245084	22.4772	0.0483953	48.1718	1.92945	0.742462	0.689885
289780	52513	52513_289780	Ddx56	Chr11 cM	Chr11:6208919-6217772(-)	DEAD box helicase 56	Ddx56	Chr14 q21	DEAD-box helicase 56	0.0533301	0.0296856	0.0407182	0.0208517	0.041936	0.042545	0.0105402	0.479021	0.338536	0.0124614	-0.0525075	-0.0426684	0.0941987	0.111879	0.124105	0.55102	0.907366	0.756815	15	3	0.00278198	0.00239175	23.0702	0.0271358	50.6072	2.02459	1.28802	0.525184
308571	272381	272381_308571	Lrrc4b	Chr7 cM	Chr7:44091911-44112775(+)	leucine rich repeat containing 4B	Lrrc4b	Chr1 q22	leucine rich repeat containing 4B	0.0500872	0.116183	0.092131	0.0195957	0.0390433	0.0350431	0.0105872	0.00292275	0.00856181	0.0116805	0.0396596	0.0234477	0.088494	0.192707	0.160814	0.55102	0.543524	0.401863	16	3	0.000913302	0.00138173	14.0956	0.367145	24.4695	1.32397	14.3739	0.000756399
NA	71508	71508_NA	Zfp935	Chr13 cM	Chr13:62600830-62614626(-)	zinc finger protein 935	NA	NA	NA	-0.113142	-0.0392643	-0.0589848	0.0442764	0.0878177	0.0753766	0.0106081	0.654795	0.433901	-0.199922	-0.211384	-0.20672	-0.0263616	0.132855	0.0887507	0.55102	0.952178	0.806985	12	3	0.00254199	0.00766374	8.35876	0.498435	14.1191	1.1644	0.886957	0.6418
298072	74753	74753_298072	Trmo	Chr4 cM	Chr4:46376505-46389437(-)	tRNA methyltransferase O	Trmo	Chr5 q22	tRNA methyltransferase O	-0.0496327	-0.0539756	-0.0865764	0.019459	0.0354682	0.0518099	0.0107529	0.128058	0.0947143	-0.0877717	-0.123492	-0.188122	-0.0114937	0.0155408	0.0149693	0.55544	0.845721	0.584421	16	3	0.00030658	0.0017596	10.8695	0.621746	4.54977	1.04767	7.42747	0.0243862
362681	433813	433813_362681	Pusl1	Chr4 cM	Chr4:155973314-155976231(-)	pseudouridylate synthase-like 1	Pusl1	Chr5 q36	pseudouridine synthase like 1	-0.0610707	-0.0951737	-0.11456	0.0239518	0.0495301	0.0526707	0.0107806	0.0546647	0.0296287	-0.108015	-0.192251	-0.217792	-0.014126	0.00190354	-0.0113271	0.55544	0.830275	0.508485	11	3	7.75393764363685e-08	0.00298195	8.96292	0.345434	0.00112071	1.00001	5.92737	0.0516283
311348	68968	68968_311348	Cdan1	Chr2 cM	Chr2:120546635-120561998(-)	codanin 1	Cdan1	Chr3 q35	codanin 1	-0.0483582	-0.0308917	-0.0649975	0.018972	0.0374535	0.0357608	0.0108054	0.409485	0.0691309	-0.0855426	-0.104299	-0.135087	-0.0111738	0.0425158	0.00509237	0.55544	0.891136	0.556331	15	3	0	0.00170634	8.6206	0.734949	0	1	5.09232	0.0783821
497959	216974	216974_497959	Proca1	Chr11 cM	Chr11:78084218-78096589(+)	protein interacting with cyclin A1	Proca1	Chr10 q25	protein interacting with cyclin A1	0.127542	0.153826	0.0481023	0.0500567	0.10113	0.11614	0.0108358	0.128242	0.678745	0.0294327	-0.0443854	-0.179527	0.225651	0.352037	0.275732	0.55544	0.845721	0.90949	16	3	0.0243091	0.0149937	37.059	0.000405576	74.9571	3.99315	2.34351	0.309823
288289	246048	246048_288289	Chodl	Chr16 cM	Chr16:78727836-78748621(+)	chondrolectin	Chodl	Chr11 q11	chondrolectin	0.187416	0.295801	0.25493	0.0736523	0.144223	0.15589	0.0109402	0.0402665	0.101983	0.0430601	0.0131301	-0.0506093	0.331772	0.578473	0.56047	0.558954	0.8293	0.58669	14	3	0.0266401	0.0266394	25.6904	0.00721427	85.2416	6.77581	6.62193	0.0364809
NA	218030	218030_NA	Pou6f2	Chr13 cM	Chr13:18295683-18572271(-)	POU domain, class 6, transcription factor 2	NA	NA	NA	0.241407	-0.0945949	0.0186006	0.095046	0.190462	0.209818	0.0110886	0.619428	0.929359	0.0551202	-0.467893	-0.392635	0.427693	0.278703	0.429837	0.564683	0.942908	0.995091	13	3	0.0756074	0.0499947	63.7639	6.98167051014795e-10	81.0113	5.2663	0.265065	0.875874
363707	217337	217337_363707	Srp68	Chr11 cM	Chr11:116135992-116165043(-)	signal recognition particle 68	Srp68	Chr10 q32.1	signal recognition particle 68	0.0434383	0.0458517	-0.0265474	0.0171114	0.0337849	0.0350086	0.0111307	0.174728	0.448265	0.00990069	-0.0203654	-0.0951629	0.076976	0.112069	0.0420682	0.564985	0.845721	0.812341	16	3	0.00187281	0.00148405	29.4762	0.00559969	53.604	2.15536	2.44205	0.294928
24948	14265	14265_24948	Fmr1	ChrX cM	ChrX:67722147-67761569(+)	fragile X messenger ribonucleoprotein 1	Fmr1	ChrX	fragile X messenger ribonucleoprotein 1	-0.042144	-0.0388239	-0.0743892	0.0166252	0.0330442	0.0299252	0.0112466	0.24003	0.0129247	-0.0747288	-0.103589	-0.133042	-0.00955912	0.0259414	-0.0157369	0.569014	0.847742	0.444903	15	3	0	0.00121814	8.58675	0.737763	0	1	6.98039	0.0304949
100361647	207839	207839_100361647	Galnt6	Chr15 cM	Chr15:100589694-100627257(-)	polypeptide N-acetylgalactosaminyltransferase 6	Galnt6	Chr7	polypeptide N-acetylgalactosaminyltransferase 6	0.0795352	0.136062	0.134773	0.0314069	0.0515769	0.0559934	0.0113281	0.00833871	0.0160869	0.0179788	0.034973	0.0250275	0.141092	0.237151	0.244517	0.569501	0.725934	0.465073	15	3	0	0.00386177	6.33164	0.89845	0	1	12.0514	0.00241589
313231	56737	56737_313231	Alg2	Chr4 cM	Chr4:47469833-47474367(-)	ALG2 alpha-1,3/1,6-mannosyltransferase	Alg2	Chr5 q22	ALG2, alpha-1,3/1,6-mannosyltransferase	0.0343268	0.0197924	0.00363958	0.0135552	0.0269977	0.0227649	0.0113293	0.463487	0.872978	0.00775912	-0.033122	-0.0409789	0.0608945	0.0727069	0.048258	0.569501	0.905193	0.977061	15	3	0.000142006	0.000826681	9.11047	0.693467	5.53344	1.05858	0.620182	0.73338
100359680	270084	270084_100359680	Lpcat2	Chr8 cM	Chr8:93581967-93645907(+)	lysophosphatidylcholine acyltransferase 2	Lpcat2	Chr19	lysophosphatidylcholine acyltransferase 2	0.0793805	-0.0850234	0.0313172	0.031369	0.0632747	0.0673852	0.0113887	0.179039	0.642111	0.0178984	-0.20904	-0.100755	0.140863	0.0389927	0.16339	0.570644	0.845721	0.896115	16	3	0.00726574	0.00572961	28.4977	0.00770778	52.9961	2.12749	2.22301	0.329064
289468	70681	70681_289468	Abraxas1	Chr5 cM	Chr5:100953058-100968831(-)	BRCA1 A complex subunit	Abraxas1	Chr14 p22	abraxas 1, BRCA1 A complex subunit	-0.0898377	-0.0219658	-0.104704	0.0355698	0.0702134	0.0730631	0.0115478	0.754399	0.151841	-0.159553	-0.159582	-0.247905	-0.0201221	0.11565	0.0384973	0.576759	0.974609	0.626555	16	3	0.00570992	0.00630154	18.4741	0.140335	37.3063	1.59506	2.09267	0.351223
305911	219105	219105_305911	Zmym5	Chr14 cM	Chr14:57028042-57049173(-)	zinc finger, MYM-type 5	Zmym5	Chr15 p12	zinc finger MYM-type containing 5	-0.0456899	-0.0269457	0.0030116	0.0181012	0.0363852	0.0298994	0.0115985	0.458957	0.919769	-0.0811676	-0.0982594	-0.0555902	-0.0102121	0.0443681	0.0616134	0.57744	0.905193	0.992431	15	3	0.000165374	0.00116599	8.60734	0.736052	4.72419	1.04958	0.548602	0.760103
362733	14009	14009_362733	Etv1	Chr12 cM	Chr12:38829655-38920484(+)	ets variant 1	Etv1	Chr6 q21	ETS variant transcription factor 1	-0.0574499	-0.0217546	-0.0139294	0.022794	0.043714	0.0426869	0.0117223	0.618725	0.744185	-0.102125	-0.107433	-0.0975943	-0.0127745	0.0639233	0.0697354	0.580116	0.942298	0.933685	16	3	8.51529207821558e-07	0.00278026	16.4848	0.22394	0.00943777	1.00009	0.297766	0.86167
266601	67952	67952_266601	Tomm20	Chr8 cM	Chr8:127657417-127672594(-)	translocase of outer mitochondrial membrane 20	Tomm20	Chr19 q12	translocase of outer mitochondrial membrane 20	0.0317939	0.0099383	0.0253105	0.012625	0.0259266	0.0208678	0.0117911	0.701479	0.225168	0.00704944	-0.0408769	-0.0155895	0.0565384	0.0607535	0.0662106	0.580116	0.961649	0.683606	15	3	0	0.000546583	7.53765	0.820138	0	1	1.48291	0.47642
312965	68053	68053_312965	Ubxn2b	Chr4 cM	Chr4:6191105-6219788(+)	UBX domain protein 2B	Ubxn2b	Chr5 q12	UBX domain protein 2B	-0.0581537	-0.0143695	-0.0815758	0.0230941	0.046015	0.0417274	0.0117985	0.754829	0.0505867	-0.103417	-0.104557	-0.16336	-0.01289	0.0758183	0.00020843	0.580116	0.974609	0.540988	15	3	1.77594120347112e-08	0.00229972	18.1208	0.112071	0.000265258	1	3.82559	0.147667
309762	327762	327762_309762	Dna2	Chr10 cM	Chr10:62782805-62809964(+)	DNA replication helicase/nuclease 2	Dna2	Chr20 q11	DNA replication helicase/nuclease 2	0.0990053	0.0450666	0.180295	0.0393185	0.0624084	0.0720724	0.0118011	0.470219	0.0123638	0.0219425	-0.0772517	0.039036	0.176068	0.167385	0.321555	0.580116	0.906903	0.438534	14	3	0	0.0011282	7.47711	0.759235	0	1	7.94193	0.0188552
NA	68303	68303_NA	Fam114a1	Chr5 cM	Chr5:65127459-65199217(+)	family with sequence similarity 114, member A1	NA	NA	NA	0.0658538	0.0261795	0.0871001	0.0261844	0.0528233	0.044078	0.011903	0.620173	0.0481496	0.0145334	-0.0773523	0.000708859	0.117174	0.129711	0.173491	0.583285	0.942913	0.540988	14	3	0	0.00258799	6.33544	0.850071	0	1	4.88646	0.0868799
295586	26372	26372_295586	Clcn6	Chr4 cM	Chr4:148088716-148123270(-)	chloride channel, voltage-sensitive 6	Clcn6	Chr5 q36	chloride voltage-gated channel 6	0.0393603	0.0581708	0.0205563	0.0156769	0.0313389	0.0267623	0.0120482	0.0634273	0.442425	0.00863427	-0.00325235	-0.0318969	0.0700864	0.119594	0.0730095	0.585711	0.835749	0.809635	15	3	0	0.000992611	9.49359	0.660292	0	1	3.88898	0.14306
292657	20514	20514_292657	Slc1a5	Chr7 cM	Chr7:16515265-16532199(+)	solute carrier family 1 (neutral amino acid transporter), member 5	Slc1a5	Chr1 q21	solute carrier family 1 member 5	0.112853	0.0647622	0.172097	0.0449588	0.0859237	0.0986352	0.012068	0.451019	0.0810219	0.0247357	-0.103645	-0.021224	0.200971	0.23317	0.365419	0.585711	0.901668	0.571225	15	3	0.0100002	0.0103545	21.6912	0.0411306	43.6681	1.77519	3.40626	0.182112
286997	332110	332110_286997	Mapk15	Chr15 cM	Chr15:75865618-75871003(+)	mitogen-activated protein kinase 15	Mapk15	Chr7 q34	mitogen-activated protein kinase 15	0.115953	0.0248492	0.239701	0.0462083	0.0664017	0.0852119	0.0120954	0.708237	0.00490816	0.0253861	-0.105296	0.0726888	0.206519	0.154994	0.406713	0.585711	0.963657	0.347654	15	3	0	0.001079	4.87791	0.961933	0	1	8.85182	0.0119633
29197	16173	16173_29197	Il18	Chr9 cM	Chr9:50466127-50493140(+)	interleukin 18	Il18	Chr8 q23	interleukin 18	-0.054161	-0.0551213	-0.0520852	0.0215997	0.0411562	0.03696	0.0121591	0.180467	0.158766	-0.0964957	-0.135786	-0.124525	-0.0118264	0.0255434	0.020355	0.585711	0.845721	0.628229	15	3	0	0.00241887	5.51074	0.938714	0	1	3.97812	0.136824
289560	29817	29817_289560	Igfbp7	Chr5 cM	Chr5:77497092-77555892(-)	insulin-like growth factor binding protein 7	Igfbp7	Chr14 p11	insulin-like growth factor binding protein 7	0.0638316	-0.0628637	0.000728683	0.0254625	0.051521	0.0467467	0.0121798	0.222405	0.987563	0.0139261	-0.163843	-0.0908931	0.113737	0.0381155	0.0923505	0.585711	0.847742	1	15	3	4.60692234664771e-06	0.0029191	12.3697	0.416461	0.0509283	1.00051	1.53129	0.465033
29195	12643	12643_29195	Chad	Chr11 cM	Chr11:94455873-94459953(+)	chondroadherin	Chad	Chr10 q26	chondroadherin	0.120879	-0.0105097	0.195342	0.0482232	0.0699722	0.0872075	0.0121878	0.880608	0.0250933	0.0263634	-0.147653	0.024418	0.215395	0.126633	0.366265	0.585711	0.993934	0.492205	14	3	0.000494844	0.00230902	31.4106	0.00094766	4.56981	1.04789	5.01798	0.0813503
312365	330323	330323_312365	Mindy4	Chr6 cM	Chr6:55180368-55297207(+)	MINDY lysine 48 deubiquitinase 4	Mindy4	Chr4 q24	MINDY lysine 48 deubiquitinase 4	0.0700488	0.100894	-0.0157825	0.0279607	0.055228	0.0623415	0.0122361	0.0677202	0.800143	0.0152469	-0.00735085	-0.13797	0.124851	0.209139	0.106405	0.585711	0.835749	0.955602	14	3	0.00340745	0.00391012	18.3906	0.0729497	46.3856	1.86517	3.33918	0.188324
313493	242406	242406_313493	Rgp1	Chr4 cM	Chr4:43578735-43587487(+)	RAB6A GEF compex partner 1	Rgp1	Chr5 q22	RGP1 homolog, RAB6A GEF complex partner 1	-0.0360971	-0.00560265	-0.0336064	0.0144154	0.0295375	0.0262331	0.0122777	0.849561	0.20017	-0.0643509	-0.0634951	-0.0850222	-0.0078434	0.0522898	0.0178095	0.585711	0.988922	0.662245	14	3	0	0.00114121	11.481	0.403891	0	1	1.87432	0.391739
102547932	78834	78834_102547932	Zfp623	Chr15 cM	Chr15:75812801-75821249(+)	zinc finger protein 623	Zfp623	Chr7	zinc finger protein 623	0.063328	0.0585189	0.0538648	0.0252989	0.0504747	0.0526061	0.012308	0.246305	0.305869	0.013743	-0.0404096	-0.0492412	0.112913	0.157447	0.156971	0.585711	0.847742	0.734303	14	3	0.00243091	0.00344433	15.6328	0.155319	29.9124	1.42679	2.35635	0.307841
81022	78808	78808_81022	Stxbp5	Chr10 cM	Chr10:9631291-9776823(-)	syntaxin binding protein 5 (tomosyn)	Stxbp5	Chr1 p13	syntaxin binding protein 5	0.034825	-0.0267413	-0.0667229	0.0139155	0.0283403	0.029002	0.0123284	0.345385	0.0214126	0.00755109	-0.0822874	-0.123566	0.0620989	0.0288047	-0.00987997	0.585711	0.878548	0.482737	15	3	0.000277223	0.00106828	12.0778	0.439449	9.54659	1.10554	5.55231	0.0622775
84609	20359	20359_84609	Sema6b	Chr17 cM	Chr17:56430085-56447343(-)	sema domain, transmembrane domain (TM), and cytoplasmic domain, (semaphorin) 6B	Sema6b	Chr9 q11	semaphorin 6B	0.0364248	0.0203965	0.045475	0.0145768	0.0291632	0.0256162	0.0124607	0.484308	0.0758581	0.0078548	-0.0367624	-0.00473191	0.0649948	0.0775553	0.0956819	0.589258	0.908461	0.566618	16	3	0	0.000962978	5.72159	0.955701	0	1	3.37127	0.185326
294594	75571	75571_294594	Spata9	Chr13 cM	Chr13:76115269-76147091(+)	spermatogenesis associated 9	Spata9	Chr2 q11	spermatogenesis associated 9	0.0918073	0.134122	0.0455765	0.0367525	0.0523655	0.0631569	0.0124901	0.0104294	0.470516	0.0197737	0.0314871	-0.0782088	0.163841	0.236756	0.169362	0.589258	0.729274	0.820707	14	3	0	0.000765993	10.045	0.526341	0	1	7.40804	0.0246243
362520	246179	246179_362520	Fktn	Chr4 cM	Chr4:53713745-53765785(+)	fukutin	Fktn	Chr5 q24	fukutin	-0.039982	0.025564	-0.0224043	0.0160105	0.0321455	0.0303356	0.0125165	0.426463	0.460181	-0.071362	-0.03744	-0.0818611	-0.00860203	0.0885679	0.0370524	0.589258	0.897931	0.81603	16	3	0	0.00130253	11.6684	0.555001	0	1	1.29172	0.524211
84574	21804	21804_84574	Tgfb1i1	Chr7 cM	Chr7:127845963-127852884(+)	transforming growth factor beta 1 induced transcript 1	Tgfb1i1	Chr1 q37	transforming growth factor beta 1 induced transcript 1	0.07485	-0.0495265	-0.0864371	0.0299921	0.0618207	0.0673519	0.0125726	0.423056	0.199364	0.0160664	-0.170693	-0.218444	0.133633	0.0716399	0.0455702	0.590117	0.896877	0.662245	15	3	0.00142116	0.00528165	16.4558	0.171241	10.4924	1.11722	1.89646	0.387425
78957	243961	243961_78957	Shank1	Chr7 cM	Chr7:43959677-44009996(+)	SH3 and multiple ankyrin repeat domains 1	Shank1	Chr1 q22	SH3 and multiple ankyrin repeat domains 1	-0.0783675	-0.0611214	-0.125462	0.0314389	0.0610749	0.0657319	0.012678	0.316942	0.0563016	-0.139987	-0.180826	-0.254294	-0.0167483	0.0585833	0.0033701	0.592715	0.865422	0.547244	12	3	0.00207626	0.00454427	9.80977	0.366104	20.1321	1.25207	5.51151	0.0635609
NA	75958	75958_NA	NA	NA	NA	NA	NA	NA	NA	0.114794	0.165372	0.123685	0.0460762	0.0802186	0.115549	0.0127246	0.0392536	0.284434	0.0244859	0.00814654	-0.102787	0.205102	0.322598	0.350158	0.592715	0.827532	0.721364	11	3	0.00233419	0.00990251	4.52775	0.806651	8.00131	1.08697	7.16798	0.0277648
690315	70377	70377_690315	Derl3	Chr10 cM	Chr10:75729247-75731775(+)	Der1-like domain family, member 3	Derl3	Chr20 p12	derlin 3	0.137235	0.143275	0.167332	0.0550947	0.111761	0.126551	0.0127421	0.199851	0.186087	0.0292517	-0.0757726	-0.0807042	0.245219	0.362322	0.415368	0.592715	0.847742	0.648037	15	3	0.0213208	0.0178381	25.4379	0.0128786	53.6406	2.15706	2.80809	0.245601
307350	69597	69597_307350	Afg3l2	Chr18 cM	Chr18:67537834-67582242(-)	AFG3-like AAA ATPase 2	Afg3l2	Chr18 q12.1	AFG3 like matrix AAA peptidase subunit 2	0.0475909	0.00217792	-0.0199126	0.0191359	0.0378853	0.0385639	0.0128825	0.954157	0.605608	0.0100853	-0.0720759	-0.0954964	0.0850966	0.0764318	0.0556713	0.594337	1	0.880253	16	3	0.0024072	0.00185898	31.5562	0.00279383	55.6059	2.25255	0.271858	0.872904
311857	277463	277463_311857	Gpr107	Chr2 cM	Chr2:31042099-31106579(+)	G protein-coupled receptor 107	Gpr107	Chr3 p12	G protein-coupled receptor 107	0.0295743	0.0530891	0.0145585	0.0118918	0.023744	0.0231127	0.0128845	0.0253588	0.528766	0.00626677	0.00655166	-0.0307416	0.0528818	0.0996265	0.0598586	0.594337	0.790187	0.84886	16	3	3.44198827963741e-07	0.000746321	14.9383	0.311222	0.0135978	1.00014	5.65055	0.0592924
50565	29818	29818_50565	Hspb7	Chr4 cM	Chr4:141148090-141152621(+)	heat shock protein family, member 7 (cardiovascular)	Hspb7	Chr5 q36	heat shock protein family B (small) member 7	0.109995	0.0427716	0.133065	0.0442556	0.0697163	0.0783305	0.0129385	0.53954	0.0893625	0.023256	-0.0938699	-0.0204594	0.196735	0.179413	0.28659	0.594337	0.919402	0.579527	15	3	1.14651311693058e-06	0.000878951	13.3797	0.342056	0.017724	1.00018	3.88936	0.143033
309174	332359	332359_309174	Tigd3	Chr19 cM	Chr19:5941166-5944156(-)	tigger transposable element derived 3	Tigd3	Chr1 q43	tigger transposable element derived 3	0.106995	-0.102998	0.00329667	0.0430635	0.086296	0.100165	0.0129699	0.232657	0.973745	0.0225924	-0.272135	-0.193024	0.191398	0.0661391	0.199617	0.594337	0.847742	1	16	3	0.0146912	0.0108232	31.6773	0.00268133	59.2932	2.45659	1.44661	0.485147
312668	319734	319734_312668	Cacna2d4	Chr6 cM	Chr6:119213487-119329368(+)	calcium channel, voltage-dependent, alpha 2/delta subunit 4	Cacna2d4	Chr4 q42	calcium voltage-gated channel auxiliary subunit alpha2delta 4	0.108435	-0.0652004	-0.071251	0.0436501	0.0872445	0.100664	0.0129849	0.454865	0.479065	0.0228823	-0.236196	-0.26855	0.193988	0.105796	0.126048	0.594337	0.902835	0.824297	15	3	0.0147012	0.011148	45.4907	8.48910236536491e-06	61.0593	2.56801	0.958356	0.619292
286972	72351	72351_286972	Ptar1	Chr19 cM	Chr19:23664793-23709032(+)	protein prenyltransferase alpha subunit repeat containing 1	Ptar1	Chr1 q51	protein prenyltransferase alpha subunit repeat containing 1	-0.0552198	-0.0207587	-0.0428259	0.0222496	0.0437182	0.0388221	0.0130707	0.634909	0.269969	-0.0988282	-0.106445	-0.118916	-0.0116115	0.0649274	0.0332639	0.594337	0.94665	0.714369	15	3	0	0.00216542	9.93694	0.621493	0	1	1.26165	0.532152
300744	69459	69459_300744	Ubl7	Chr9 cM	Chr9:57818262-57837251(+)	ubiquitin-like 7 (bone marrow stromal cell-derived)	Ubl7	Chr8 q24	ubiquitin-like 7	0.0527733	0.0601274	-0.0446545	0.0212777	0.0421164	0.0400243	0.0131304	0.153393	0.264557	0.0110697	-0.0224192	-0.123101	0.0944768	0.142674	0.0337917	0.594337	0.845721	0.7121	16	3	0.00146295	0.00209322	16.1227	0.242566	26.4398	1.35943	3.38082	0.184444
360738	27883	27883_360738	Tango2	Chr16 cM	Chr16:18118689-18165962(-)	transport and golgi organization 2	Tango2	Chr11 q23	transport and golgi organization 2 homolog	0.05821	-0.00540941	-0.0696961	0.0234819	0.0474773	0.0548594	0.0131775	0.909288	0.203925	0.0121864	-0.0984632	-0.177219	0.104234	0.0876444	0.0378264	0.594337	0.99841	0.663514	16	3	0.00567233	0.00329107	75.2923	8.39763238624907e-11	77.2351	4.39273	1.62378	0.444018
297459	64658	64658_297459	Mrps25	Chr6 cM	Chr6:92146506-92161014(-)	mitochondrial ribosomal protein S25	Mrps25	Chr4 q34	mitochondrial ribosomal protein S25	0.0359613	0.0510917	-0.00991751	0.0145094	0.0290109	0.0271291	0.013194	0.0782175	0.714688	0.00752347	-0.00576854	-0.0630896	0.0643991	0.107952	0.0432546	0.594337	0.836646	0.923759	16	3	0.000293944	0.00102466	9.20432	0.757343	9.02116	1.09916	3.42646	0.180283
312086	269823	269823_312086	Pon3	Chr6 cM	Chr6:5220852-5256286(-)	paraoxonase 3	Pon3	Chr4 q21	paraoxonase 3	-0.0847861	-0.16163	-0.0638195	0.0342268	0.0647083	0.0546537	0.0132425	0.0124958	0.242925	-0.151869	-0.288456	-0.170939	-0.0177027	-0.034804	0.0432997	0.594337	0.735187	0.695991	14	3	0	0.0062326	6.10891	0.865999	0	1	7.81697	0.0200709
302559	54636	54636_302559	Wdr45	ChrX cM	ChrX:7588193-7594440(+)	WD repeat domain 45	Wdr45	ChrX q12	WD repeat domain 45	0.0447487	0.0299483	0.0312539	0.0180662	0.0361356	0.0352896	0.0132516	0.407231	0.375811	0.00933966	-0.0408762	-0.0379124	0.0801577	0.100773	0.10042	0.594337	0.89087	0.775757	16	3	0.00124757	0.00154108	21.4282	0.0648792	33.063	1.49394	1.35957	0.506726
501841	23790	23790_501841	Coro1c	Chr5 cM	Chr5:113980500-114046767(-)	coronin, actin binding protein 1C	Coro1c	Chr12 q16	coronin 1C	0.0591809	0.0808445	-0.0127394	0.02394	0.0461275	0.0475513	0.0134339	0.0796652	0.788769	0.0122594	-0.00956369	-0.105938	0.106102	0.171253	0.0804593	0.594337	0.836646	0.951202	14	3	0.00203265	0.00241417	14.4168	0.210781	35.7786	1.55711	3.2409	0.19781
304884	30935	30935_304884	Tor3a	Chr1 cM	Chr1:156481187-156501909(-)	torsin family 3, member A	Tor3a	Chr13 q22	torsin family 3, member A	0.0583585	0.0421938	-0.0194183	0.0236109	0.0470818	0.0489454	0.0134481	0.370157	0.691564	0.012082	-0.0500849	-0.11535	0.104635	0.134472	0.076513	0.594337	0.880341	0.914826	16	3	0.00125123	0.00300883	15.5083	0.276702	14.9318	1.17553	1.17474	0.555786
303701	56745	56745_303701	C1qtnf1	Chr11 cM	Chr11:118319029-118340789(+)	C1q and tumor necrosis factor related protein 1	C1qtnf1	Chr10 q32.3	C1q and TNF related 1	0.0712333	-0.0120988	0.155958	0.0288352	0.0513043	0.0556521	0.0134977	0.81357	0.00507287	0.0147174	-0.112653	0.0468816	0.127749	0.0884558	0.265034	0.594337	0.983324	0.352947	14	3	0.000177896	0.00529071	10.1164	0.519952	1.22113	1.01236	7.86956	0.01955
303130	320027	320027_303130	Fstl4	Chr11 cM	Chr11:52655461-53079365(+)	follistatin-like 4	Fstl4	Chr10 q22	follistatin-like 4	-0.0815492	-0.0417443	-0.104322	0.0330131	0.0665045	0.0631216	0.0135034	0.530206	0.0983897	-0.146254	-0.172091	-0.228038	-0.0168448	0.0886022	0.0193943	0.594337	0.918227	0.58569	16	3	0.00507974	0.0048391	20.7968	0.0770466	58.9948	2.43872	2.76978	0.250351
NA	70592	70592_NA	NA	NA	NA	NA	NA	NA	NA	0.0858875	0.10956	-0.0180855	0.0348189	0.0675153	0.0842021	0.0136369	0.104643	0.829934	0.0176436	-0.0227671	-0.183119	0.154131	0.241888	0.146948	0.594337	0.836646	0.963294	12	3	0	0.00756061	8.99843	0.437419	0	1	2.93698	0.230273
303332	195040	195040_303332	Tmem199	Chr11 cM	Chr11:78397881-78402994(-)	transmembrane protein 199	Tmem199	Chr10 q25	transmembrane protein 199	0.0326192	-0.0227352	0.00928786	0.0132261	0.0260429	0.0281856	0.0136525	0.382668	0.741759	0.00669657	-0.0737782	-0.0459549	0.0585418	0.0283079	0.0645306	0.594337	0.883889	0.933431	16	3	0.000248332	0.000942753	11.7713	0.546479	9.03474	1.09932	0.851841	0.653168
266688	235442	235442_266688	Rab8b	Chr9 cM	Chr9:66750946-66826969(-)	RAB8B, member RAS oncogene family	Rab8b	Chr8 q24	RAB8B, member RAS oncogene family	-0.0398083	-0.0389709	-0.0515056	0.0161457	0.0315932	0.026465	0.0136797	0.21738	0.0516335	-0.0714533	-0.100892	-0.103376	-0.00816328	0.0229505	0.000364886	0.594337	0.847742	0.540988	16	3	5.72496105027592e-08	0.00127699	19.8074	0.100119	0.00141285	1.00001	4.98199	0.0828273
364183	117197	117197_364183	Bloc1s4	Chr5 cM	Chr5:36904722-36905994(-)	biogenesis of lysosomal organelles complex-1, subunit 4, cappuccino	Bloc1s4	Chr14 q21	biogenesis of lysosomal organelles complex 1 subunit 4	0.0742413	0.00811651	0.0758533	0.0301118	0.061102	0.0616318	0.0136814	0.894324	0.218417	0.0152232	-0.111641	-0.0449428	0.133259	0.127874	0.196649	0.594337	0.99635	0.678681	15	3	0.00319545	0.00490026	17.5564	0.129838	25.8745	1.34906	1.52488	0.466527
102552055	654812	654812_102552055	Angptl7	Chr4 cM	Chr4:148579737-148584919(-)	angiopoietin-like 7	Angptl7	Chr5	angiopoietin like 7	0.101336	0.0133335	0.16006	0.041109	0.0643037	0.0862247	0.0136987	0.835735	0.0634086	0.0207643	-0.112699	-0.00893706	0.181909	0.139366	0.329058	0.594337	0.987442	0.554031	13	3	5.52395929006361e-06	0.00833652	13.2631	0.209329	0.0198964	1.0002	3.76998	0.151831
296564	14347	14347_296564	Fut7	Chr2 cM	Chr2:25313279-25316386(+)	fucosyltransferase 7	Fut7	Chr3 p13	fucosyltransferase 7	-0.0918295	-0.0256971	-0.132501	0.0372823	0.0638411	0.0882176	0.0137747	0.687304	0.133103	-0.164901	-0.150823	-0.305404	-0.0187575	0.0994292	0.0404026	0.594337	0.958056	0.613585	14	3	0.0036821	0.00539817	23.5112	0.014959	26.6768	1.36383	2.43969	0.295276
245955	19039	19039_245955	Lgals3bp	Chr11 cM	Chr11:118283573-118292787(-)	lectin, galactoside-binding, soluble, 3 binding protein	Lgals3bp	Chr10 q32.3	galectin 3 binding protein	0.0880976	0.107306	0.195858	0.0357728	0.0722839	0.0748365	0.0137895	0.137675	0.00886682	0.0179843	-0.0343681	0.0491813	0.158211	0.248979	0.342535	0.594337	0.845721	0.402203	16	3	0.0072935	0.00728643	25.0417	0.0227946	40.8262	1.68994	8.03859	0.0179656
65187	57249	57249_65187	Gabrq	ChrX cM	ChrX:71868784-71886208(+)	gamma-aminobutyric acid type A receptor subunit theta	Gabrq	ChrX	gamma-aminobutyric acid type A receptor subunit theta	0.0950124	0.112953	0.118681	0.038585	0.0653505	0.0701894	0.0138004	0.0839129	0.0908631	0.0193872	-0.0151315	-0.0188881	0.170638	0.241038	0.256249	0.594337	0.836646	0.579527	15	3	4.80143021036515e-07	0.000420332	8.48027	0.746564	0.0148012	1.00015	8.72697	0.0127339
309197	68693	68693_309197	Hnrnpul2	Chr19 cM	Chr19:8797374-8811507(+)	heterogeneous nuclear ribonucleoprotein U-like 2	Hnrnpul2	Chr1 q43	heterogeneous nuclear ribonucleoprotein U-like 2	-0.0282434	-0.0234432	-0.0125694	0.0114713	0.0227316	0.0216725	0.013813	0.302399	0.561934	-0.0507268	-0.0679964	-0.0550468	-0.00576004	0.02111	0.0299079	0.594337	0.863247	0.864642	14	3	0	0.000617716	6.2578	0.855621	0	1	1.49434	0.473705
301351	72097	72097_301351	Cracdl	Chr1 cM	Chr1:37650758-37758905(-)	capping protein inhibiting regulator of actin like	Cracdl	Chr9 q21	CRACD like	-0.0352553	-0.0193943	0.0575755	0.0143205	0.0285722	0.0239513	0.0138216	0.497276	0.016223	-0.0633231	-0.0753948	0.0106318	-0.00718754	0.0366062	0.104519	0.594337	0.913644	0.465073	14	3	0	0.000899911	18.9238	0.0624749	0	1	5.91058	0.0520636
100125385	223658	223658_100125385	Mroh1	Chr15 cM	Chr15:76264638-76337239(+)	maestro heat-like repeat family member 1	Mroh1	Chr7	maestro heat-like repeat family member 1	0.0412533	0.0494794	-0.0480537	0.0167594	0.0329365	0.0279185	0.0138357	0.133029	0.0852118	0.00840546	-0.0150751	-0.102773	0.0741012	0.114034	0.0066655	0.594337	0.845721	0.573784	13	3	2.78802054227104e-06	0.00150377	15.2923	0.121762	0.07	1.0007	4.99009	0.0824928
295457	67006	67006_295457	Cisd2	Chr3 cM	Chr3:135112173-135129194(-)	CDGSH iron sulfur domain 2	Cisd2	Chr2 q43	CDGSH iron sulfur domain 2	-0.0361348	-0.0132042	-0.0548356	0.0146832	0.0296636	0.026367	0.0138564	0.656224	0.0375527	-0.0649133	-0.0713437	-0.106514	-0.0073563	0.0449353	-0.0031572	0.594337	0.952178	0.529523	15	3	0.000333801	0.000999371	12.8577	0.37947	11.6062	1.1313	4.34438	0.113928
63881	107746	107746_63881	Rapgef1	Chr2 cM	Chr2:29509732-29630376(+)	Rap guanine nucleotide exchange factor (GEF) 1	Rapgef1	Chr3 p12	Rap guanine nucleotide exchange factor 1	0.0532961	0.0651077	0.00580319	0.0216642	0.0423507	0.0374421	0.01389	0.124208	0.876829	0.010835	-0.0178981	-0.067582	0.0957572	0.148113	0.0791884	0.594337	0.845721	0.977778	15	3	0.00179756	0.00167913	25.4175	0.0129638	47.24	1.89537	2.43534	0.295919
NA	27366	27366_NA	Txnl4a	Chr18 cM	Chr18:80250041-80269066(+)	thioredoxin-like 4A	NA	NA	NA	-0.108032	-0.186572	0.0226498	0.0439339	0.0828936	0.0791084	0.013934	0.024402	0.774638	-0.194141	-0.349041	-0.1324	-0.0219229	-0.0241035	0.177699	0.594337	0.790187	0.945778	13	3	0.0103906	0.00668198	31.7031	0.000448687	77.4874	4.44195	5.06763	0.0793555
364396	219144	219144_364396	Arl11	Chr14 cM	Chr14:61547202-61549385(+)	ADP-ribosylation factor-like 11	Arl11	Chr15 p12	ADP-ribosylation factor like GTPase 11	0.235101	0.181723	0.484435	0.0956215	0.138133	0.201162	0.0139454	0.188319	0.0160322	0.0476867	-0.0890121	0.0901643	0.422516	0.452458	0.878705	0.594337	0.845721	0.465073	11	3	0.0117468	0.0256525	7.37311	0.496963	20.5513	1.25867	7.30439	0.0259341
303567	72053	72053_303567	Tmub2	Chr11 cM	Chr11:102175757-102180063(+)	transmembrane and ubiquitin-like domain containing 2	Tmub2	Chr10 q32.1	transmembrane and ubiquitin-like domain containing 2	0.0357097	0.0305109	0.0628811	0.0145501	0.027084	0.0261946	0.0141178	0.259941	0.0163713	0.00719196	-0.0225727	0.0115405	0.0642275	0.0835945	0.114222	0.594337	0.849801	0.465073	14	3	0	0.00119292	2.85297	0.99253	0	1	7.64417	0.0218822
311209	277414	277414_311209	Trp53i11	Chr2 cM	Chr2:93017893-93032104(+)	transformation related protein 53 inducible protein 11	Tp53i11	Chr3 q31	tumor protein p53 inducible protein 11	0.068073	-0.0176896	-0.0501784	0.0277427	0.0556585	0.0502922	0.0141385	0.750619	0.318407	0.0136983	-0.126778	-0.148749	0.122448	0.091399	0.0483925	0.594337	0.974015	0.744037	16	3	0.00128548	0.00344481	16.4458	0.225893	12.9889	1.14928	1.04309	0.593604
296161	140629	140629_296161	Ubox5	Chr2 cM	Chr2:130431922-130471958(-)	U box domain containing 5	Ubox5	Chr3 q36	U-box domain containing 5	0.0443206	0.009937	0.0737722	0.0180642	0.0385276	0.032218	0.0141473	0.79647	0.0220337	0.00891537	-0.0655758	0.0106262	0.0797258	0.0854498	0.136918	0.594337	0.981323	0.482737	15	3	0	0.00136326	8.21437	0.768162	0	1	6.54549	0.0379022
360389	67255	67255_360389	Zfp422	Chr6 cM	Chr6:116600977-116605960(-)	zinc finger protein 422	Zfp422	Chr4 q42	zinc finger protein 422	0.0353033	0.0624502	-0.000104217	0.0143919	0.0287771	0.0302652	0.0141669	0.0299967	0.997253	0.00709575	0.0060481	-0.0594229	0.0635109	0.118852	0.0592145	0.594337	0.802592	1	15	3	0.000563309	0.0011836	14.7857	0.253364	18.2588	1.22337	4.70953	0.0949159
362149	66935	66935_362149	Cir1	Chr2 cM	Chr2:73113445-73142922(-)	corepressor interacting with RBPJ, 1	Cir1	Chr3 q23	corepressor interacting with RBPJ, 1	0.0438901	0.00314946	0.00783811	0.017914	0.0368175	0.0372643	0.0142839	0.93183	0.833404	0.00877928	-0.0690116	-0.0651986	0.079001	0.0753105	0.0808748	0.594337	1	0.964533	16	3	0.00130033	0.00182156	13.8675	0.38324	27.1203	1.37212	0.0456564	0.97743
311720	241850	241850_311720	Abhd16b	Chr2 cM	Chr2:181134999-181136773(+)	abhydrolase domain containing 16B	Abhd16b	Chr3 q43	abhydrolase domain containing 16B	-0.0831933	-0.0743974	-0.0706007	0.03396	0.02832	0.0686544	0.0142959	0.00861357	0.303786	-0.149754	-0.129904	-0.205161	-0.0166328	-0.0188911	0.0639595	0.594337	0.729274	0.733567	11	3	4.08390036046907e-06	0.000499755	7.89796	0.443501	0.179094	1.00179	8.73498	0.0126831
25183	14567	14567_25183	Gdi1	ChrX cM	ChrX:73348618-73355473(+)	GDP dissociation inhibitor 1	Gdi1	ChrX q37	GDP dissociation inhibitor 1	0.0301427	0.0228308	0.012108	0.0123052	0.0243947	0.0269885	0.0143016	0.349328	0.653693	0.00602503	-0.0249819	-0.0407884	0.0542604	0.0706436	0.0650045	0.594337	0.879155	0.900186	14	3	0.00012059	0.000818399	8.45654	0.671918	5.11422	1.0539	1.38954	0.49919
499462	213332	213332_499462	Mfsd4b4	Chr10 cM	Chr10:39766009-39775202(-)	major facilitator superfamily domain containing 4B4	Mfsd4b1	Chr20 q12	major facilitator superfamily domain containing 4B1	0.0792087	0.142589	0.0220983	0.0323489	0.0654101	0.0519284	0.0143424	0.0292638	0.670434	0.0158059	0.014387	-0.0796795	0.142611	0.27079	0.123876	0.594337	0.794704	0.90692	14	3	0.000160226	0.000654748	22.4595	0.0210455	5.23224	1.05521	6.42815	0.0401925
294312	74116	74116_294312	Pi16	Chr17 cM	Chr17:29537770-29547876(+)	peptidase inhibitor 16	Pi16	Chr20 p12	peptidase inhibitor 16	0.0999014	0.0110089	0.147233	0.0408231	0.0586108	0.0793936	0.014398	0.851009	0.0636723	0.0198895	-0.103866	-0.00837577	0.179913	0.125884	0.302842	0.594337	0.989372	0.554305	15	3	1.46881168388708e-06	0.00726812	19.0189	0.0880745	0.00552342	1.00006	3.56884	0.167895
304570	69663	69663_304570	Ddx51	Chr5 cM	Chr5:110801317-110808362(+)	DEAD box helicase 51	Ddx51	Chr12 q16	DEAD-box helicase 51	-0.0370803	0.00843307	-0.072915	0.0151539	0.0288454	0.0296691	0.0144086	0.770016	0.0139867	-0.0667814	-0.048103	-0.131065	-0.00737916	0.0649691	-0.0147646	0.594337	0.977826	0.45402	16	3	7.08198494912984e-05	0.00116182	11.65	0.556534	1.96018	1.01999	6.04515	0.0486757
497672	12189	12189_497672	Brca1	Chr11 cM	Chr11:101379590-101442781(-)	breast cancer 1, early onset	Brca1	Chr10 q31	BRCA1, DNA repair associated	0.105615	0.063951	0.0959431	0.043163	0.0737045	0.0801709	0.01441	0.385577	0.231411	0.0210166	-0.0805072	-0.0611889	0.190213	0.208409	0.253075	0.594337	0.884936	0.688313	14	3	0	0.00307666	3.23708	0.987207	0	1	2.77739	0.249401
65034	68070	68070_65034	Pdzd2	Chr15 cM	Chr15:12359797-12740010(-)	PDZ domain containing 2	Pdzd2	Chr2 q16	PDZ domain containing 2	-0.0647463	0.0778571	-0.0809779	0.0264647	0.0543794	0.0582892	0.0144246	0.152219	0.164759	-0.116616	-0.0287246	-0.195223	-0.0128764	0.184439	0.0332669	0.594337	0.845721	0.635155	15	3	0.00450253	0.00404899	22.4998	0.0322849	47.2911	1.89721	5.19372	0.0745073
362247	56407	56407_362247	Trpc4ap	Chr2 cM	Chr2:155476197-155534304(-)	transient receptor potential cation channel, subfamily C, member 4 associated protein	Trpc4ap	Chr3 q42	transient receptor potential cation channel, subfamily C, member 4 associated protein	0.0273685	0.0269417	0.0141887	0.0111922	0.0221964	0.0189881	0.0144719	0.224829	0.454916	0.00543231	-0.0165625	-0.0230272	0.0493048	0.0704459	0.0514047	0.594337	0.847742	0.814614	16	3	0	0.000369068	12.7513	0.467199	0	1	2.29335	0.317691
362012	229707	229707_362012	Strip1	Chr3 cM	Chr3:107519848-107539010(-)	striatin interacting protein 1	Strip1	Chr2 q34	striatin interacting protein 1	0.0398659	0.0635979	-0.00387759	0.0163112	0.0325405	0.0293351	0.0145225	0.0506512	0.89484	0.00789641	-0.000180291	-0.0613733	0.0718353	0.127376	0.0536182	0.594337	0.8293	0.984868	15	3	0.000496285	0.00116944	15.7489	0.203012	15.8833	1.18883	3.82128	0.147986
289608	67980	67980_289608	Gnpda2	Chr5 cM	Chr5:69732344-69749684(-)	glucosamine-6-phosphate deaminase 2	Gnpda2	Chr14 p11	glucosamine-6-phosphate deaminase 2	-0.0526517	-0.012133	-0.0121659	0.0215495	0.0431048	0.0424609	0.0145541	0.778345	0.77448	-0.094888	-0.0966169	-0.0953877	-0.0104154	0.072351	0.0710559	0.594337	0.979621	0.945778	16	3	0.00189328	0.00241791	16.2458	0.236113	30.8465	1.44606	0.145518	0.929825
313610	56219	56219_313610	Extl1	Chr4 cM	Chr4:134083684-134099893(-)	exostosin-like glycosyltransferase 1	Extl1	Chr5 q36	exostosin-like glycosyltransferase 1	0.0551688	0.0472048	0.0420072	0.0225827	0.0458363	0.0462512	0.0145671	0.303078	0.363751	0.0109075	-0.0426328	-0.0486435	0.0994302	0.137042	0.132658	0.594337	0.863247	0.770924	16	3	0.00309729	0.00269447	32.1804	0.00225868	47.1155	1.89091	1.61199	0.446644
309252	170711	170711_309252	Otud7a	Chr7 cM	Chr7:63094499-63408776(+)	OTU domain containing 7A	Otud7a	Chr1 q22	OTU deubiquitinase 7A	0.0640578	0.0290744	-0.118927	0.0262219	0.0514382	0.0549436	0.0145695	0.571917	0.0304238	0.0126637	-0.0717426	-0.226614	0.115452	0.129891	-0.0112395	0.594337	0.931087	0.511428	15	3	0.00519745	0.00344857	46.7871	5.07442195652324e-06	67.6903	3.09505	4.98367	0.0827578
293589	212503	212503_293589	Paox	Chr7 cM	Chr7:139693182-139714249(+)	polyamine oxidase (exo-N4-amino)	Paox	Chr1 q41	polyamine oxidase	0.0698385	0.00525788	-0.0170871	0.028604	0.0565794	0.0649667	0.0146239	0.92596	0.79254	0.0137756	-0.105636	-0.14442	0.125901	0.116152	0.110245	0.594585	1	0.952541	16	3	0.0056402	0.00473615	28.9655	0.00662012	53.2684	2.13988	0.0830989	0.959302
60332	434756	434756_60332	Akap14	ChrX cM	ChrX:36414351-36432495(-)	A kinase anchor protein 14	Akap14	ChrX q35	A-kinase anchoring protein 14	0.194106	0.211814	0.240013	0.0795234	0.153866	0.177366	0.0146519	0.168631	0.17599	0.0382433	-0.0897577	-0.107619	0.349969	0.513386	0.587644	0.594585	0.845721	0.641315	13	3	0.0187647	0.0374294	10.2983	0.414727	20.3502	1.2555	2.86284	0.238969
314659	69481	69481_314659	Actl9	Chr17 cM	Chr17:33651873-33653242(+)	actin-like 9	Actl9	Chr7 q11	actin-like 9	0.0904904	0.230902	-0.0531616	0.0371948	0.0630192	0.0688557	0.0149793	0.000248313	0.440071	0.0175899	0.107387	-0.188116	0.163391	0.354417	0.0817931	0.599416	0.21497	0.808932	13	3	9.70836476765241e-07	0.00493081	16.0511	0.098178	0.005499	1.00005	13.4624	0.00119308
NA	381022	381022_NA	Kmt2d	Chr15 cM	Chr15:98729550-98769085(-)	lysine (K)-specific methyltransferase 2D	NA	NA	NA	-0.07852	-0.0853716	-0.0199824	0.0322751	0.0640929	0.0511523	0.0149812	0.182861	0.696059	-0.141778	-0.210991	-0.120239	-0.0152619	0.0402481	0.0802743	0.599416	0.845721	0.916378	13	3	0.00191942	0.00303385	13.0501	0.220884	28.3344	1.39537	1.87652	0.391307
114202	13384	13384_114202	Mpp3	Chr11 cM	Chr11:101890478-101919287(-)	membrane protein, palmitoylated 3 (MAGUK p55 subfamily member 3)	Mpp3	Chr10 q32.1	MAGUK p55 scaffold protein 3	-0.0628068	-0.0722486	-0.0792485	0.025819	0.0527484	0.049111	0.0149916	0.170786	0.106601	-0.113411	-0.175634	-0.175504	-0.0122025	0.0311364	0.0170072	0.599416	0.845721	0.591339	15	3	0.00193454	0.00309855	16.446	0.171652	24.2684	1.32045	3.70389	0.156932
361387	30932	30932_361387	Zfp330	Chr8 cM	Chr8:83490247-83500774(-)	zinc finger protein 330	Zfp330	Chr19 q11	zinc finger protein 330	0.0355002	0.00241831	0.077221	0.0145957	0.0280838	0.0266287	0.0150059	0.931379	0.00373264	0.00689314	-0.052625	0.0250297	0.0641072	0.0574616	0.129412	0.599416	1	0.312719	16	3	0	0.00112817	7.62175	0.86734	0	1	8.48652	0.0143607
303222	216831	216831_303222	Arhgap44	Chr11 cM	Chr11:64892865-65053779(-)	Rho GTPase activating protein 44	Arhgap44	Chr10 q24	Rho GTPase activating protein 44	0.0435294	0.056699	-0.0332335	0.0179033	0.035362	0.0308575	0.0150421	0.10885	0.28148	0.00843962	-0.0126094	-0.093713	0.0786192	0.126007	0.027246	0.599416	0.836646	0.720801	14	3	0.000490354	0.00128354	11.9601	0.366649	14.6812	1.17207	3.85064	0.145829
301045	70031	70031_301045	Cmtm8	Chr9 cM	Chr9:114618411-114673220(-)	CKLF-like MARVEL transmembrane domain containing 8	Cmtm8	Chr8 q32	CKLF-like MARVEL transmembrane domain containing 8	0.0840306	0.0926871	0.285326	0.0345678	0.0530651	0.0772436	0.0150615	0.0806951	0.000220891	0.0162791	-0.0113186	0.133931	0.151782	0.196693	0.43672	0.599416	0.836646	0.0951158	16	3	0.00240039	0.00364244	14.1166	0.365686	24.5708	1.32575	16.8102	0.000223722
691631	217893	217893_691631	Pacs2	Chr12 cM	Chr12:112978128-113038021(+)	phosphofurin acidic cluster sorting protein 2	Pacs2	Chr6 q32	phosphofurin acidic cluster sorting protein 2	0.0963478	0.104121	-0.0113568	0.03965	0.0779843	0.0773281	0.0151005	0.181826	0.883238	0.0186354	-0.0487255	-0.162917	0.17406	0.256967	0.140204	0.599416	0.845721	0.980237	15	3	0.00814309	0.00701297	22.4284	0.0329902	53.0055	2.12791	1.83828	0.398863
83516	19017	19017_83516	Ppargc1a	Chr5 cM	Chr5:51611592-51725068(-)	peroxisome proliferative activated receptor, gamma, coactivator 1 alpha	Ppargc1a	Chr14 q11	PPARG coactivator 1 alpha	-0.0526202	-0.0363211	-0.0379376	0.0216578	0.0434152	0.0336153	0.0151147	0.402819	0.259075	-0.0950686	-0.121413	-0.103822	-0.0101717	0.0487713	0.0279472	0.599416	0.890573	0.70853	16	3	5.04374746128803e-07	0.00149906	17.156	0.192269	0.00960413	1.0001	2.12166	0.346168
303183	67826	67826_303183	Snap47	Chr11 cM	Chr11:59297967-59340868(-)	synaptosomal-associated protein, 47	Snap47	Chr10 q22	synaptosome associated protein 47	0.0456906	-0.030809	-0.0282872	0.0188061	0.0379647	0.0395189	0.0151171	0.417068	0.474121	0.00883129	-0.105218	-0.105743	0.0825499	0.0436004	0.0491683	0.599416	0.894359	0.822507	16	3	0.00237648	0.00185194	27.977	0.00911683	54.6704	2.20606	0.996311	0.60765
295930	228356	228356_295930	Cstpp1	Chr2 cM	Chr2:91105413-91275049(-)	centriolar satellite-associated tubulin polyglutamylase complex regulator 1	Cstpp1	Chr3 q24	centriolar satellite-associated tubulin polyglutamylase complex regulator 1	0.0242205	0.01587	0.0415007	0.00997464	0.0198628	0.0205195	0.0151737	0.424302	0.0431248	0.00467054	-0.0230604	0.00128319	0.0437704	0.0548004	0.0817182	0.600133	0.896904	0.53565	15	3	6.81547009770827e-05	0.000611598	12.8858	0.377398	3.99319	1.04159	4.8983	0.0863668
360977	21379	21379_360977	Tbrg4	Chr11 cM	Chr11:6565598-6576067(-)	transforming growth factor beta regulated gene 4	Tbrg4	Chr14 q21	transforming growth factor beta regulator 4	0.0382138	0.0500189	0.03583	0.0157641	0.0307614	0.0276331	0.0153467	0.103944	0.194758	0.00731661	-0.0102723	-0.0183299	0.0691109	0.11031	0.0899899	0.604165	0.836646	0.656092	16	3	0	0.000951132	10.6518	0.639965	0	1	4.86089	0.0879977
362477	58175	58175_362477	Rgs20	Chr1 cM	Chr1:4979799-5140508(-)	regulator of G-protein signaling 20	Rgs20	Chr5 q12	regulator of G-protein signaling 20	-0.100152	0.0854643	0.0442082	0.0413318	0.0846995	0.0939962	0.0153876	0.31296	0.638127	-0.181161	-0.0805436	-0.140021	-0.0191433	0.251472	0.228437	0.604165	0.86335	0.894395	15	3	0.0178232	0.010148	45.3974	8.80827468339002e-06	76.1376	4.1907	1.07676	0.583693
306622	234086	234086_306622	Erich1	Chr8 cM	Chr8:14077561-14140301(-)	glutamate rich 1	Erich1	Chr16 q12.5	glutamate-rich 1	0.0918278	0.0872553	0.195442	0.0379067	0.0785145	0.0852547	0.0154154	0.266428	0.0218797	0.0175321	-0.0666304	0.028346	0.166124	0.241141	0.362538	0.604165	0.8544	0.482737	12	3	0.006694	0.00805301	15.0421	0.0897855	39.7461	1.65964	5.53948	0.0626784
116459	20713	20713_116459	Serpini1	Chr3 cM	Chr3:75464800-75549830(+)	serine (or cysteine) peptidase inhibitor, clade I, member 1	Serpini1	Chr2 q32	serpin family I member 1	0.102417	-0.0711794	-0.174711	0.0423033	0.0863293	0.0943287	0.015477	0.40965	0.0640038	0.0195043	-0.240382	-0.359592	0.18533	0.0980229	0.0101696	0.604165	0.891187	0.554445	16	3	0.0204249	0.0103596	135.158	1.95833804149354e-22	86.226	7.26003	3.62941	0.162886
NA	320879	320879_NA	NA	NA	NA	NA	NA	NA	NA	-0.0566538	-0.07595	0.00981812	0.0234064	0.047451	0.0406324	0.0155018	0.109465	0.809065	-0.10253	-0.168952	-0.0698199	-0.010778	0.0170521	0.0894562	0.604165	0.836646	0.95712	12	3	1.51128338140989e-06	0.00269708	16.8045	0.051867	0.020425	1.0002	2.57134	0.276466
289076	64214	64214_289076	Rgs18	Chr1 cM	Chr1:144628430-144651165(-)	regulator of G-protein signaling 18	Rgs18	Chr13 q21	regulator of G-protein signaling 18	0.114466	0.041964	0.214474	0.0473148	0.05903	0.0940866	0.0155529	0.477151	0.022635	0.0217306	-0.0737328	0.0300678	0.207201	0.157661	0.398881	0.604165	0.907232	0.484227	12	3	2.65916134176798e-07	0.000383284	19.7252	0.019686	0.0114583	1.00011	7.26031	0.026512
29659	18438	18438_29659	P2rx4	Chr5 cM	Chr5:122845607-122867801(+)	purinergic receptor P2X, ligand-gated ion channel 4	P2rx4	Chr12 q16	purinergic receptor P2X 4	-0.0513852	-0.0602784	-0.109826	0.0212403	0.0415374	0.0362735	0.0155532	0.146728	0.00246408	-0.0930154	-0.14169	-0.180921	-0.00975505	0.0211333	-0.0387312	0.604165	0.845721	0.274448	16	3	0	0.00229042	10.9736	0.613032	0	1	11.6459	0.0029588
288657	66627	66627_288657	Ogfod2	Chr5 cM	Chr5:124250384-124253544(+)	2-oxoglutarate and iron-dependent oxygenase domain containing 2	Ogfod2	Chr12 q15	2-oxoglutarate and iron-dependent oxygenase domain containing 2	-0.0441826	-0.0983779	-0.012948	0.0182747	0.0355321	0.0332754	0.0156191	0.00562802	0.697192	-0.0800002	-0.16802	-0.0781666	-0.00836489	-0.0287362	0.0522707	0.604165	0.665831	0.91678	16	3	1.52838396494003e-06	0.000807959	16.1655	0.240309	0.0431317	1.00043	8.69198	0.0129587
78971	11796	11796_78971	Birc3	Chr9 cM	Chr9:7848700-7873187(-)	baculoviral IAP repeat-containing 3	Birc3	Chr8 q11	baculoviral IAP repeat-containing 3	0.062652	-0.0417542	0.0717455	0.0259179	0.0451875	0.0486246	0.0156351	0.355475	0.140078	0.0118538	-0.13032	-0.0235568	0.11345	0.0468116	0.167048	0.604165	0.880341	0.62083	15	3	0	0.0012259	11.3089	0.502649	0	1	2.61682	0.270249
303089	94089	94089_303089	Trim7	Chr11 cM	Chr11:48716965-48742019(+)	tripartite motif-containing 7	Trim7	Chr10 q21	tripartite motif-containing 7	-0.0727569	-0.00897333	-0.15729	0.0301063	0.0606472	0.0635586	0.0156634	0.882375	0.0133341	-0.131764	-0.12784	-0.281862	-0.0137496	0.109893	-0.032717	0.604165	0.994236	0.450477	14	3	0.00107211	0.00364216	9.23675	0.600049	10.0299	1.11148	6.8296	0.0328831
316413	108812	108812_316413	Flacc1	Chr1 cM	Chr1:58696085-58735167(-)	flagellum associated containing coiled-coil domains 1	Flacc1	Chr9 q31	flagellum associated containing coiled-coil domains 1	-0.103423	-0.163515	-0.0535062	0.0428419	0.0690102	0.0769304	0.0157754	0.0178157	0.486733	-0.187392	-0.298772	-0.204287	-0.0194548	-0.0282572	0.0972745	0.606982	0.75794	0.828645	14	3	0.000252823	0.00116865	17.9177	0.0835096	4.29547	1.04488	7.37348	0.0250535
363735	14390	14390_363735	Gabpa	Chr16 cM	Chr16:84631813-84660667(+)	GA repeat binding protein, alpha	Gabpa	Chr11 q11	GA binding protein transcription factor subunit alpha	-0.0628334	0.00417598	-0.00840828	0.0260796	0.0530659	0.0555553	0.0159835	0.937276	0.8797	-0.113948	-0.0998313	-0.117295	-0.0117183	0.108183	0.100478	0.610672	1	0.979113	16	3	0.00428715	0.00373957	24.8936	0.0238382	46.6573	1.87467	0.0346615	0.982819
362770	68339	68339_362770	Ccdc88c	Chr12 cM	Chr12:100877782-100995315(-)	coiled-coil domain containing 88C	Ccdc88c	Chr6 q32	coiled-coil domain containing 88C	-0.0495883	0.0363128	-0.0597115	0.0205905	0.0407504	0.0326165	0.0160264	0.372874	0.0671436	-0.0899449	-0.0435565	-0.123639	-0.00923174	0.116182	0.00421577	0.610672	0.880341	0.554845	15	3	3.72580837192591e-05	0.0010009	7.69357	0.808595	0.942684	1.00952	3.82927	0.147396
207123	234678	234678_207123	Phaf1	Chr8 cM	Chr8:105951779-105979685(+)	phagosome assembly factor 1	Phaf1	Chr19 q11	phagosome assembly factor 1	0.0302171	0.00579109	0.011901	0.0125471	0.0256055	0.0245878	0.0160274	0.821072	0.62837	0.00562521	-0.0443947	-0.0362901	0.054809	0.0559769	0.0600922	0.610672	0.985481	0.889532	15	3	8.32270317878982e-05	0.000805011	13.221	0.353182	3.50447	1.03632	0.342503	0.84261
293678	71711	71711_293678	Mus81	Chr19 cM	Chr19:5532589-5538461(-)	MUS81 structure-specific endonuclease subunit	Mus81	Chr1 q43	MUS81 structure-specific endonuclease subunit	0.0508678	0.098003	-0.00454727	0.0211221	0.0420694	0.0438302	0.016028	0.0198298	0.91737	0.00946929	0.0155484	-0.0904529	0.0922663	0.180458	0.0813583	0.610672	0.780301	0.992029	16	3	0.0017899	0.00250483	18.5733	0.13694	27.6527	1.38222	5.57898	0.0614525
311872	71834	71834_311872	Zbtb43	Chr2 cM	Chr2:33340299-33358571(-)	zinc finger and BTB domain containing 43	Zbtb43	Chr3 p11	zinc finger and BTB domain containing 43	-0.0344434	-0.0193586	-0.0405172	0.0143197	0.029426	0.0263233	0.0161588	0.51062	0.123752	-0.0625095	-0.0770325	-0.09211	-0.00637723	0.0383154	0.0110755	0.613013	0.914532	0.604523	16	3	0	0.000679697	6.64063	0.91971	0	1	3.6126	0.164261
301233	14913	14913_301233	Guca1a	Chr17 cM	Chr17:47705483-47711509(-)	guanylate cyclase activator 1a (retina)	Guca1a	Chr9 q12	guanylate cyclase activator 1A	0.0889215	0.0674206	0.168705	0.0369749	0.0533129	0.0781252	0.0161761	0.206007	0.0308173	0.0164521	-0.0370708	0.0155829	0.161391	0.171912	0.321828	0.613013	0.847742	0.51361	13	3	0	0.00518923	7.31032	0.69586	0	1	6.74622	0.0342828
365213	378430	378430_365213	Nanos2	Chr7 cM	Chr7:18721449-18722887(+)	nanos C2HC-type zinc finger 2	Nanos2	Chr1 q21	nanos C2HC-type zinc finger 2	-0.224875	-0.347291	-0.338962	0.0935338	0.186987	0.201185	0.0162075	0.0632689	0.0920223	-0.408198	-0.71378	-0.733278	-0.0415519	0.0191974	0.0553539	0.613013	0.835749	0.579622	12	3	0.0424137	0.0437924	18.8326	0.0266547	48.9001	1.95695	5.16319	0.0756531
499807	75763	75763_499807	Dcaf17	Chr2 cM	Chr2:70885672-70929486(+)	DDB1 and CUL4 associated factor 17	Dcaf17	Chr3 q22	DDB1 and CUL4 associated factor 17	-0.0528254	0.0382471	-0.11898	0.021988	0.0428128	0.0444226	0.0162851	0.371667	0.00739799	-0.0959212	-0.0456645	-0.206047	-0.00972968	0.122159	-0.0319138	0.614457	0.880341	0.385614	16	3	0.00105224	0.00232348	15.2943	0.289342	16.2802	1.19446	8.35494	0.0153372
688163	217138	217138_688163	Prr15l	Chr11 cM	Chr11:96816987-96826474(+)	proline rich 15-like	Prr15l	Chr10	proline rich 15-like	0.119281	0.203681	0.0398245	0.049681	0.0912406	0.0765902	0.0163531	0.025592	0.603086	0.0219081	0.0248524	-0.11029	0.216654	0.382509	0.189939	0.615531	0.790187	0.879024	13	3	0	0.000591581	5.58254	0.849033	0	1	6.51211	0.0385401
25531	19339	19339_25531	Rab3a	Chr8 cM	Chr8:71207328-71211323(+)	RAB3A, member RAS oncogene family	Rab3a	Chr16 p14	RAB3A, member RAS oncogene family	0.0484001	0.0326198	-0.0267223	0.0201929	0.040573	0.033728	0.0165347	0.421411	0.428192	0.00882286	-0.0469019	-0.0928279	0.0879774	0.112141	0.0393833	0.619371	0.896433	0.80417	16	3	0.00114703	0.00140208	14.2614	0.355696	32.4843	1.48114	1.42372	0.490731
303685	60441	60441_303685	Mrpl38	Chr11 cM	Chr11:116022643-116029694(-)	mitochondrial ribosomal protein L38	Mrpl38	Chr10 q32.1	mitochondrial ribosomal protein L38	0.0431615	0.0362784	0.0399899	0.018027	0.0357932	0.0307296	0.0166538	0.310795	0.193139	0.00782912	-0.033875	-0.0202389	0.0784938	0.106432	0.100219	0.619371	0.863247	0.655499	15	3	0	0.00146827	10.1976	0.598628	0	1	3.1464	0.207381
29271	12631	12631_29271	Cfl1	Chr19 cM	Chr19:5540483-5544059(+)	cofilin 1, non-muscle	Cfl1	Chr1 q43	cofilin 1	0.0527992	-0.0387703	-0.0704479	0.0220593	0.0448457	0.0445793	0.0166878	0.387298	0.114042	0.00956379	-0.126666	-0.157822	0.0960345	0.0491256	0.0169259	0.619371	0.884936	0.60006	14	3	0.00227749	0.00221857	17.4904	0.0941822	48.2948	1.93404	2.77709	0.249438
364140	14843	14843_364140	Gsx2	Chr5 cM	Chr5:75236262-75238554(+)	GS homeobox 2	Gsx2	Chr14 p11	GS homeobox 2	0.0949404	0.0504934	0.129876	0.0396795	0.0550717	0.0812905	0.0167258	0.359213	0.110115	0.01717	-0.0574451	-0.0294507	0.172711	0.158432	0.289202	0.619371	0.880341	0.595602	13	3	2.38162521300367e-06	0.000715345	23.3977	0.00937006	0.0547577	1.00055	5.03968	0.0804725
NA	230376	230376_NA	Haus6	Chr4 cM	Chr4:86497092-86530292(-)	HAUS augmin-like complex, subunit 6	NA	NA	NA	-0.0838704	-0.0864984	-0.0631843	0.0350748	0.0714286	0.0497309	0.0167941	0.225904	0.203899	-0.152616	-0.226496	-0.160655	-0.015125	0.0534991	0.0342865	0.619371	0.847742	0.663514	14	3	0.000127856	0.00367932	13.7578	0.246689	1.24302	1.01259	3.81238	0.148646
292898	68845	68845_292898	Pih1d1	Chr7 cM	Chr7:44803727-44809489(+)	PIH1 domain containing 1	Pih1d1	Chr1 q22	PIH1 domain containing 1	0.0434491	-0.023824	-0.0309222	0.0181739	0.033849	0.0342643	0.0168146	0.481536	0.366812	0.00782882	-0.0901668	-0.098079	0.0790694	0.0425187	0.0362346	0.619371	0.907895	0.771435	16	3	0	0.00130224	7.22937	0.889948	0	1	1.26295	0.531808
499602	269423	269423_499602	Abhd18	Chr3 cM	Chr3:40825532-40892573(+)	abhydrolase domain containing 18	Abhd18	Chr2 q26	abhydrolase domain containing 18	-0.0510942	-0.100205	-0.0133483	0.0213825	0.0408443	0.0403409	0.0168701	0.0141536	0.74073	-0.0930032	-0.180259	-0.092415	-0.00918514	-0.0201516	0.0657185	0.619371	0.735187	0.933152	16	3	0	0.00190699	10.4748	0.654724	0	1	6.26982	0.0435037
308392	97387	97387_308392	Strn4	Chr7 cM	Chr7:16549814-16574856(+)	striatin, calmodulin binding protein 4	Strn4	Chr1 q21	striatin 4	0.0650026	0.0108196	-0.0284345	0.027223	0.054558	0.0588247	0.0169503	0.8428	0.628829	0.0116465	-0.0961121	-0.143729	0.118359	0.117751	0.0868598	0.619371	0.987925	0.889608	16	3	0.00731811	0.00410769	58.2019	1.09896073798047e-07	79.1129	4.78764	0.305135	0.858501
295701	66958	66958_295701	Tmx2	Chr2 cM	Chr2:84501655-84509172(-)	thioredoxin-related transmembrane protein 2	Tmx2	Chr3 q24	thioredoxin-related transmembrane protein 2	0.0389613	0.0319645	-0.0155165	0.0163187	0.0315142	0.0335611	0.0169619	0.310445	0.643841	0.00697733	-0.0298022	-0.081295	0.0709453	0.0937313	0.0502621	0.619371	0.863247	0.896362	14	3	0.00100988	0.00126604	14.6454	0.199313	33.6771	1.50777	1.35327	0.508325
114244	15166	15166_114244	Hcn2	Chr10 cM	Chr10:79552468-79571942(+)	hyperpolarization-activated, cyclic nucleotide-gated K+ 2	Hcn2	Chr7 q11	hyperpolarization activated cyclic nucleotide gated potassium and sodium channel 2	0.0377851	0.0515252	0.0123837	0.0158265	0.0311884	0.0311428	0.0169656	0.0985224	0.690894	0.00676566	-0.00960306	-0.0486551	0.0688046	0.112653	0.0734224	0.619371	0.836646	0.9145	16	3	0	0.00161762	7.7833	0.857425	0	1	3.16753	0.205201
84022	208188	208188_84022	Ghsr	Chr3 cM	Chr3:27425500-27432159(+)	growth hormone secretagogue receptor	Ghsr	Chr2 q24	growth hormone secretagogue receptor	0.0795392	0.104928	0.066475	0.0333403	0.0567958	0.070962	0.0170475	0.0646796	0.348877	0.0141935	-0.0063894	-0.072608	0.144885	0.216246	0.205558	0.619371	0.835749	0.762918	12	3	0.000760132	0.00141448	11.3961	0.249531	26.0923	1.35304	5.87551	0.0529844
79559	11658	11658_79559	Alcam	Chr16 cM	Chr16:52069359-52273444(-)	activated leukocyte cell adhesion molecule	Alcam	Chr11 q21	activated leukocyte cell adhesion molecule	-0.0606779	-0.00755716	0.0162541	0.0254385	0.0555749	0.0576297	0.0170663	0.891836	0.77791	-0.110537	-0.116482	-0.096698	-0.0108193	0.101368	0.129206	0.619371	0.996316	0.947002	15	3	0.00343714	0.00336234	25.3299	0.0133346	44.7749	1.81077	0.154905	0.925471
291084	18105	18105_291084	Nqo2	Chr13 cM	Chr13:34148670-34172426(+)	N-ribosyldihydronicotinamide quinone reductase 2	Nqo2	Chr17 p12	N-ribosyldihydronicotinamide:quinone dehydrogenase 2	-0.0645337	-0.0251939	-0.0940705	0.0270573	0.0528906	0.044731	0.0170757	0.633833	0.0354634	-0.117565	-0.128858	-0.181742	-0.0115023	0.0784698	-0.00639937	0.619371	0.94665	0.529175	16	3	0	0.00273106	8.31512	0.822482	0	1	5.05965	0.0796728
29149	268980	268980_29149	Strn	Chr17 cM	Chr17:78957327-79043990(-)	striatin, calmodulin binding protein	Strn	Chr6 q12	striatin	-0.0431062	-0.0532002	-0.0631279	0.0180776	0.0352641	0.0336625	0.0171022	0.131396	0.060749	-0.0785377	-0.122317	-0.129105	-0.00767467	0.0159162	0.00284941	0.619371	0.845721	0.551711	14	3	0	0.00181657	9.52555	0.5735	0	1	5.21836	0.0735947
25385	14103	14103_25385	Fasl	Chr1 cM	Chr1:161608260-161616064(-)	Fas ligand	Faslg	Chr13 q22	Fas ligand	0.0878004	0.0308464	0.140476	0.0368282	0.0468621	0.0738736	0.017123	0.510386	0.0572263	0.0156185	-0.0610018	-0.00431318	0.159982	0.122694	0.285266	0.619371	0.914532	0.547244	13	3	0	0.000562798	4.97006	0.893169	0	1	5.23431	0.0730103
NA	70852	70852_NA	NA	NA	NA	NA	NA	NA	NA	-0.0762808	-0.0804353	-0.133999	0.031999	0.053078	0.0893564	0.0171325	0.129667	0.133719	-0.138998	-0.184466	-0.309134	-0.013564	0.0235956	0.0411366	0.619371	0.845721	0.613585	12	3	0.000193032	0.0012264	9.53827	0.389139	4.05995	1.04232	12.5881	0.00184726
171115	242202	242202_171115	Pde5a	Chr3 cM	Chr3:122522822-122653023(+)	phosphodiesterase 5A, cGMP-specific	Pde5a	Chr2 q42	phosphodiesterase 5A	-0.0654984	-0.0698058	0.0153693	0.0274992	0.0573208	0.0513609	0.0172268	0.223297	0.764756	-0.119396	-0.182152	-0.0852962	-0.011601	0.0425409	0.116035	0.619371	0.847742	0.942427	15	3	0.000807609	0.00338798	15.0752	0.237349	7.99973	1.08695	1.99099	0.369541
367714	19889	19889_367714	Rp2	ChrX cM	ChrX:20230720-20271892(+)	retinitis pigmentosa 2 homolog	Rp2	ChrX q11	RP2 activator of ARL3 GTPase	-0.0621122	-0.0772251	-0.0858314	0.0260978	0.05111	0.0448678	0.0173135	0.130799	0.0557504	-0.113263	-0.177399	-0.173771	-0.0109615	0.0229487	0.002108	0.619371	0.845721	0.547244	15	3	0	0.0031934	10.8234	0.544115	0	1	5.97668	0.0503709
NA	100503518	100503518_NA	NA	NA	NA	NA	NA	NA	NA	0.0970459	0.117492	0.037839	0.0407793	0.0676996	0.0812826	0.0173228	0.0826531	0.641556	0.0171199	-0.0151964	-0.121472	0.176972	0.250181	0.19715	0.619371	0.836646	0.896038	11	3	8.9186793618708e-07	0.00975879	7.53933	0.479711	0.00267458	1.00003	4.03335	0.133098
361586	17364	17364_361586	Trpm1	Chr7 cM	Chr7:63803583-63919523(+)	transient receptor potential cation channel, subfamily M, member 1	Trpm1	Chr1 q22	transient receptor potential cation channel, subfamily M, member 1	0.113007	0.0718371	0.189933	0.0474877	0.0612942	0.0899074	0.0173267	0.241195	0.0346403	0.0199323	-0.0482973	0.0137176	0.206081	0.191972	0.366148	0.619371	0.847742	0.529175	13	3	0	0.00260922	3.64505	0.961942	0	1	6.37728	0.0412279
286996	71131	71131_286996	Zfp689	Chr7 cM	Chr7:127041308-127048330(-)	zinc finger protein 689	Zfp689	Chr1 q37	zinc finger protein 689	0.0493766	0.0482332	0.0431526	0.0207633	0.0371461	0.0418514	0.0174035	0.194125	0.302499	0.00868126	-0.0245719	-0.0388747	0.0900719	0.121038	0.12518	0.619371	0.845721	0.732986	16	3	3.38678275441599e-06	0.00187201	10.7655	0.630458	0.0538433	1.00054	3.17319	0.204621
291874	71805	71805_291874	Nup93	Chr8 cM	Chr8:94941192-95043855(+)	nucleoporin 93	Nup93	Chr19 p12	nucleoporin 93	-0.0720281	-0.114255	-0.157602	0.0302912	0.0629801	0.0725603	0.0174136	0.0696559	0.0298549	-0.131398	-0.237694	-0.299817	-0.0126585	0.00918391	-0.0153861	0.619371	0.836646	0.509003	16	3	0.00869939	0.0054325	42.9344	4.60205267074407e-05	71.0774	3.45751	6.29223	0.043019
303518	57376	57376_303518	Smarce1	Chr11 cM	Chr11:99099873-99121843(-)	SWI/SNF related, matrix associated, actin dependent regulator of chromatin, subfamily e, member 1	Smarce1	Chr10 q31	SWI/SNF related, matrix associated, actin dependent regulator of chromatin, subfamily e, member 1	0.0356556	0.0187658	0.0470869	0.0150024	0.0298949	0.0299767	0.0174705	0.530183	0.116233	0.00625135	-0.0398271	-0.0116664	0.0650598	0.0773586	0.10584	0.619371	0.918227	0.60006	16	3	0.000641821	0.00117905	13.3367	0.422153	19.9298	1.2489	2.97539	0.225893
316013	235626	235626_316013	Setd2	Chr9 cM	Chr9:110361665-110447701(+)	SET domain containing 2	Setd2	Chr8 q32	SET domain containing 2, histone lysine methyltransferase	-0.0450543	-0.0466544	0.0450197	0.0189705	0.038068	0.0310167	0.0175507	0.220366	0.146651	-0.0822359	-0.121266	-0.015772	-0.00787275	0.0279575	0.105811	0.619371	0.847742	0.625066	15	3	3.03445110515672e-06	0.000795184	17.0172	0.148952	0.0969341	1.00097	2.9661	0.226944
293736	225908	225908_293736	Myrf	Chr19 cM	Chr19:10185636-10218112(-)	myelin regulatory factor	Myrf	Chr1 q43	myelin regulatory factor	0.0654856	0.126871	0.0599746	0.0276024	0.0483982	0.0459037	0.01767	0.0087569	0.191373	0.0113859	0.0320124	-0.0299951	0.119585	0.22173	0.149944	0.619371	0.729274	0.653915	15	3	0	0.00134879	12.6075	0.398199	0	1	8.78553	0.0123665
311849	12908	12908_311849	Crat	Chr2 cM	Chr2:30290483-30305825(-)	carnitine acetyltransferase	Crat	Chr3 p12	carnitine O-acetyltransferase	0.0316924	0.0178979	0.058535	0.0133596	0.0240351	0.0278389	0.0176797	0.456478	0.0354975	0.00550809	-0.02921	0.00397185	0.0578768	0.0650059	0.113098	0.619371	0.903737	0.529175	16	3	0	0.00104115	9.65429	0.72193	0	1	4.48062	0.106426
306825	218203	218203_306825	Mylip	Chr13 cM	Chr13:45543218-45565498(+)	myosin regulatory light chain interacting protein	Mylip	Chr17 p14	myosin regulatory light chain interacting protein	0.0496856	-0.0923476	0.129727	0.0209472	0.0405212	0.0408483	0.0176946	0.0226676	0.00149404	0.00862987	-0.171768	0.0496664	0.0907413	-0.0129274	0.209789	0.619371	0.788704	0.21539	15	3	0.00156135	0.00192115	18.9347	0.0901169	44.6679	1.80727	15.7545	0.000379274
301004	69232	69232_301004	Qrich1	Chr9 cM	Chr9:108394010-108437366(+)	glutamine-rich 1	Qrich1	Chr8 q32	glutamine-rich 1	0.0295584	0.0314542	-0.00706683	0.0124632	0.0232909	0.022961	0.0177089	0.176859	0.758253	0.00513091	-0.0141953	-0.0520695	0.0539858	0.0771036	0.0379358	0.619371	0.845721	0.939977	15	3	0.000151462	0.000638099	15.4839	0.216036	7.9379	1.08622	1.87376	0.391849
689954	73251	73251_689954	Setd7	Chr3 cM	Chr3:51422740-51468300(-)	SET domain containing (lysine methyltransferase) 7	Setd7	Chr2 q26	SET domain containing 7, histone lysine methyltransferase	-0.043965	-0.0342716	-0.00280034	0.018539	0.0369294	0.0272126	0.0177165	0.353391	0.918038	-0.0803007	-0.106652	-0.056136	-0.00762928	0.0381086	0.0505353	0.619371	0.879696	0.992029	15	3	1.7872640397644e-07	0.00124136	10.0216	0.614063	0.0046042	1.00005	0.872226	0.646545
29235	14429	14429_29235	Galr3	Chr15 cM	Chr15:78926085-78927758(+)	galanin receptor 3	Galr3	Chr7 q34	galanin receptor 3	0.216089	0.0859305	0.183232	0.0911602	0.177056	0.198169	0.0177672	0.627443	0.355162	0.0374187	-0.261093	-0.205172	0.39476	0.432954	0.571635	0.619371	0.944299	0.767131	15	3	0.0561911	0.0430499	27.693	0.0061333	93.4269	15.2134	0.983807	0.611461
314432	22201	22201_314432	Uba1	ChrX cM	ChrX:20524565-20549418(+)	ubiquitin-like modifier activating enzyme 1	Uba1	ChrX q11	ubiquitin-like modifier activating enzyme 1	0.0321957	0.00128034	0.00923571	0.0135836	0.0272492	0.0215542	0.017779	0.962524	0.668297	0.00557235	-0.0521271	-0.0330098	0.0588191	0.0546877	0.0514812	0.619371	1	0.905886	16	3	0	0.000593672	7.20257	0.891413	0	1	0.183619	0.912279
64516	22365	22365_64516	Vps45	Chr3 cM	Chr3:95907144-95965778(-)	vacuolar protein sorting 45	Vps45	Chr2 q34	vacuolar protein sorting 45 homolog	0.0375184	0.0567343	-0.00270419	0.0158297	0.0317169	0.0343202	0.0177816	0.0736513	0.937197	0.00649287	-0.00542962	-0.0699705	0.068544	0.118898	0.0645621	0.619371	0.836646	0.996577	16	3	0.00115371	0.00132538	19.3438	0.112823	36.438	1.57327	3.20316	0.201577
29161	12391	12391_29161	Cav3	Chr6 cM	Chr6:112436466-112449833(+)	caveolin 3	Cav3	Chr4 q41	caveolin 3	-0.448206	0.573834	-0.156178	0.189127	0.381613	0.451083	0.0177943	0.132657	0.729171	-0.818888	-0.174113	-1.04028	-0.0775243	1.32178	0.727928	0.619371	0.845721	0.928247	13	3	0.329476	0.197034	230.859	5.67210760451145e-44	97.2138	35.8912	2.62585	0.269032
25061	12903	12903_25061	Crabp1	Chr9 cM	Chr9:54672032-54680394(+)	cellular retinoic acid binding protein I	Crabp1	Chr8 q24	cellular retinoic acid binding protein 1	0.167251	0.122719	0.272309	0.0705912	0.132381	0.155471	0.0178225	0.35392	0.0798578	0.0288945	-0.136743	-0.0324083	0.305607	0.38218	0.577027	0.619371	0.879857	0.571225	13	3	0.0121654	0.0245019	17.0676	0.0728823	19.6677	1.24483	3.16501	0.20546
499770	227695	227695_499770	Spout1	Chr2 cM	Chr2:30063465-30068471(-)	SPOUT domain containing methyltransferase 1	Spout1	Chr3 p12	SPOUT domain containing methyltransferase 1	0.0536052	0.0311876	0.0577169	0.0226374	0.0453976	0.0478123	0.0178852	0.49209	0.227372	0.00923659	-0.0577901	-0.0359935	0.0979737	0.120165	0.151427	0.619371	0.913233	0.684703	15	3	0.00322047	0.0027953	25.9659	0.0108536	55.1871	2.2315	1.76142	0.41449
690853	11302	11302_690853	Aatk	Chr11 cM	Chr11:119898139-119937993(-)	apoptosis-associated tyrosine kinase	Aatk	Chr10 q32.3	apoptosis-associated tyrosine kinase	0.0448341	0.0459467	0.0125825	0.0189336	0.0371389	0.026134	0.0178859	0.216028	0.63019	0.00772502	-0.0268441	-0.0386393	0.0819432	0.118738	0.0638043	0.619371	0.847742	0.890503	14	3	0	0.000804111	6.17442	0.861476	0	1	1.73479	0.420045
303565	68401	68401_303565	G6pc3	Chr11 cM	Chr11:102080525-102084907(+)	glucose 6 phosphatase, catalytic, 3	G6pc3	Chr10 q32.1	glucose 6 phosphatase catalytic subunit 3	0.0454643	0.0617566	0.0797187	0.019211	0.038058	0.0306441	0.0179533	0.104654	0.00928332	0.0078115	-0.0128356	0.0196574	0.0831171	0.136349	0.13978	0.619664	0.836646	0.406094	16	3	1.9478722978885e-05	0.00146042	14.2908	0.353689	0.420456	1.00422	9.29098	0.00960483
84683	84682	84682_84683	Cox4i2	Chr2 cM	Chr2:152596093-152606957(+)	cytochrome c oxidase subunit 4I2	Cox4i2	Chr3 q41	cytochrome c oxidase subunit 4i2	0.0980423	-0.0278849	0.0961437	0.0414353	0.0721653	0.0898924	0.017974	0.699197	0.284825	0.0168306	-0.169326	-0.0800421	0.179254	0.113556	0.27233	0.619664	0.96098	0.721364	15	3	0.00543668	0.00690192	17.9902	0.115988	34.7512	1.5326	1.33024	0.514211
84510	20257	20257_84510	Stmn2	Chr3 cM	Chr3:8574587-8626664(+)	stathmin-like 2	Stmn2	Chr2 q23	stathmin 2	0.0497059	-0.0399337	-0.0527393	0.0210191	0.0427946	0.0418425	0.0180401	0.350743	0.207516	0.00850917	-0.12381	-0.134749	0.0909027	0.0439421	0.0292705	0.620572	0.879155	0.667435	16	3	0.00298177	0.00217681	36.1856	0.000555228	62.1684	2.6433	2.07291	0.354711
499749	97031	97031_499749	Tprn	Chr2 cM	Chr2:25152630-25159897(+)	taperin	Tprn	Chr3 p13	taperin	0.0515173	0.0788443	0.0753766	0.0218013	0.0374897	0.0434002	0.018126	0.0354576	0.0824257	0.00878748	0.00536588	-0.00968615	0.0942471	0.152323	0.160439	0.622152	0.815329	0.571624	16	3	0	0.00251499	8.74253	0.792099	0	1	6.51967	0.0383948
315509	83964	83964_315509	Jam3	Chr9 cM	Chr9:27008680-27066717(-)	junction adhesion molecule 3	Jam3	Chr8 q13	junctional adhesion molecule 3	0.0507089	0.114523	0.0693592	0.0214845	0.0428843	0.0421208	0.0182625	0.0075737	0.0996254	0.0086	0.0304711	-0.0131961	0.0928178	0.198575	0.151915	0.625164	0.703055	0.58569	16	3	0.00118407	0.00230529	14.3643	0.348695	18.6117	1.22868	9.0303	0.010942
313417	242584	242584_313417	Dnai4	Chr4 cM	Chr4:102895262-102971521(-)	dynein axonemal intermediate chain 4	Dnai4	Chr5 q33	dynein axonemal intermediate chain 4	-0.0710331	-0.0132492	-0.158324	0.0301043	0.0607872	0.0633028	0.0182962	0.82746	0.0123824	-0.130036	-0.13239	-0.282395	-0.0120298	0.105892	-0.0342526	0.625164	0.986793	0.438534	16	3	0.00453079	0.00494686	21.6361	0.0612633	37.1142	1.59018	6.32484	0.0423232
65157	56332	56332_65157	Amotl2	Chr9 cM	Chr9:102594290-102610616(+)	angiomotin-like 2	Amotl2	Chr8 q32	angiomotin like 2	-0.0545216	0.0136993	-0.00984655	0.0231316	0.0445893	0.0409385	0.0184222	0.758665	0.809926	-0.0998586	-0.073694	-0.0900845	-0.00918454	0.101093	0.0703914	0.625164	0.975034	0.95712	15	3	4.01567497766338e-07	0.00233131	10.0936	0.607747	0.00551072	1.00006	0.144963	0.930083
259171	227525	227525_259171	Dclre1c	Chr2 cM	Chr2:3425168-3465167(+)	DNA cross-link repair 1C	Dclre1c	Chr17 q12.3	DNA cross-link repair 1C	-0.0531509	-0.0751767	0.000417483	0.0225523	0.043729	0.0396038	0.018434	0.0855867	0.991589	-0.0973527	-0.160884	-0.0772045	-0.00894918	0.0105305	0.0780395	0.625164	0.836646	1	16	3	0	0.00167391	8.24362	0.827374	0	1	2.95644	0.228043
293166	233752	233752_293166	Insc	Chr7 cM	Chr7:114342931-114449615(+)	INSC spindle orientation adaptor protein	Insc	Chr1 q34	INSC, spindle orientation adaptor protein	0.132444	-0.0122521	0.130532	0.0562149	0.118001	0.145529	0.0184718	0.917304	0.369745	0.0222644	-0.243529	-0.154699	0.242623	0.219025	0.415763	0.625164	1	0.772437	15	3	0.0196813	0.0176184	22.7588	0.0298451	52.5118	2.10579	1.00024	0.606457
364208	380686	380686_364208	Cnrip1	Chr11 cM	Chr11:17001859-17029372(+)	cannabinoid receptor interacting protein 1	Cnrip1	Chr14 q22	cannabinoid receptor interacting protein 1	0.0422488	0.0319872	0.053623	0.0179343	0.0332201	0.0302896	0.0184851	0.335604	0.0766704	0.00709823	-0.0331229	-0.00574361	0.0773993	0.0970973	0.11299	0.625164	0.874888	0.56719	14	3	0	0.00176076	8.02234	0.711301	0	1	3.89364	0.142727
64387	67896	67896_64387	Ccdc80	Chr16 cM	Chr16:44913770-44948287(+)	coiled-coil domain containing 80	Ccdc80	Chr11 q21	coiled-coil domain containing 80	0.0633894	-0.144429	0.0615709	0.0269128	0.0517653	0.055776	0.0185048	0.00526944	0.269638	0.0106412	-0.245888	-0.047748	0.116138	-0.0429714	0.17089	0.625164	0.665831	0.714285	16	3	0.00237859	0.00352625	20.0343	0.0943593	26.4728	1.36004	9.48662	0.00870979
294004	226162	226162_294004	Dpcd	Chr19 cM	Chr19:45549018-45566728(+)	deleted in primary ciliary dyskinesia	Dpcd	Chr1 q54	deleted in primary ciliary dyskinesia	-0.0315916	-0.0235572	-0.0129058	0.0134161	0.0228022	0.0258299	0.0185347	0.301552	0.617325	-0.0578866	-0.0682486	-0.0635315	-0.0052966	0.0211342	0.0377199	0.625164	0.863247	0.885053	16	3	0	0.00108732	10.2194	0.675905	0	1	1.28908	0.524905
NA	100038689	100038689_NA	NA	NA	NA	NA	NA	NA	NA	-0.12035	-0.126137	-0.129765	0.0511724	0.0985644	0.0860236	0.0186797	0.200637	0.131432	-0.220647	-0.31932	-0.298368	-0.0200544	0.0670459	0.0388383	0.628085	0.847742	0.612034	11	3	0	0.0181353	5.9316	0.654893	0	1	5.3391	0.0692835
497900	66089	66089_497900	Rmnd5b	Chr11 cM	Chr11:51514500-51526723(-)	required for meiotic nuclear division 5 homolog B	Rmnd5b	Chr10 q22	required for meiotic nuclear division 5 homolog B	0.0700275	0.00980251	-0.0295703	0.029781	0.0603137	0.0645596	0.0187021	0.870892	0.64693	0.0116578	-0.10841	-0.156105	0.128397	0.128015	0.0969641	0.628085	0.99273	0.897894	16	3	0.00769139	0.00512975	37.4981	0.000345981	63.2466	2.72084	0.266498	0.875247
64203	12036	12036_64203	Bcat2	Chr7 cM	Chr7:45219773-45239134(+)	branched chain aminotransferase 2, mitochondrial	Bcat2	Chr1 q22	branched chain amino acid transaminase 2	-0.0565624	-0.0473668	0.0232911	0.0240694	0.0433909	0.0453056	0.018775	0.274995	0.60719	-0.103738	-0.132411	-0.0655062	-0.00938719	0.0376777	0.112088	0.628085	0.8544	0.880665	16	3	0	0.00272368	11.0056	0.610345	0	1	1.5071	0.470693
689232	75124	75124_689232	Nxnl2	Chr13 cM	Chr13:51325058-51329224(+)	nucleoredoxin-like 2	Nxnl2	Chr17 p14	nucleoredoxin-like 2	-0.127182	-0.116727	-0.148964	0.0541243	0.0920119	0.118621	0.0187825	0.204582	0.209188	-0.233264	-0.297067	-0.381457	-0.0211007	0.0636132	0.0835282	0.628085	0.847742	0.670284	14	3	0.00759301	0.0115275	20.2762	0.0416936	26.1446	1.354	2.79949	0.24666
291069	76487	76487_291069	Ppp1r3g	Chr13 cM	Chr13:36142822-36154371(+)	protein phosphatase 1, regulatory subunit 3G	Ppp1r3g	Chr17 p12	protein phosphatase 1, regulatory subunit 3G	-0.0656671	-0.0747083	0.0611765	0.0279958	0.0542143	0.0469756	0.0189962	0.168198	0.192813	-0.120538	-0.180966	-0.030894	-0.0107964	0.0315499	0.153247	0.632276	0.845721	0.655121	14	3	0	0.00366094	6.35024	0.849004	0	1	2.91591	0.232712
688407	79565	79565_688407	Mettl27	Chr5 cM	Chr5:134961222-134971491(+)	methyltransferase like 27	Mettl27	Chr12 q12	methyltransferase like 27	0.0723228	0.00157203	0.209622	0.030854	0.0625095	0.0698578	0.0190764	0.979936	0.00269361	0.0118501	-0.120944	0.0727035	0.132796	0.124088	0.346541	0.632276	1	0.275284	16	3	0.00561622	0.00542856	23.4055	0.0370604	41.3183	1.70411	9.2377	0.00986415
84411	56542	56542_84411	Cilk1	Chr9 cM	Chr9:78016474-78079389(+)	ciliogenesis associated kinase 1	Cilk1	Chr8 q31	ciliogenesis associated kinase 1	0.0307441	0.107942	0.0636142	0.0131355	0.0262704	0.0259546	0.0192558	3.97547598999754e-05	0.0142466	0.00499906	0.0564533	0.0127442	0.0564892	0.159431	0.114484	0.632276	0.0690485	0.45402	16	3	1.73354309873282e-06	0.00104409	16.1518	0.241032	0.0476867	1.00048	24.7689	4.18320075715646e-06
312937	74256	74256_312937	Cyld	Chr8 cM	Chr8:89423675-89478573(+)	CYLD lysine 63 deubiquitinase	Cyld	Chr19 p11	CYLD lysine 63 deubiquitinase	-0.0373352	-0.0726101	-0.0797246	0.0159543	0.0324769	0.0326034	0.0192766	0.0253684	0.0144737	-0.068605	-0.136264	-0.143626	-0.00606539	-0.00895654	-0.0158232	0.632276	0.790187	0.45402	16	3	0.000647701	0.00139737	16.9379	0.202158	16.856	1.20273	9.26207	0.00974466
309674	18114	18114_309674	Rrp1	Chr10 cM	Chr10:78236218-78248877(-)	ribosomal RNA processing 1	Rrp1	Chr20 p12	ribosomal RNA processing 1	0.0448288	0.0417021	-0.0167128	0.0191566	0.0383436	0.0370369	0.0192771	0.276777	0.651812	0.00728265	-0.03345	-0.0893038	0.082375	0.116854	0.0558782	0.632276	0.8544	0.899263	16	3	0.00185425	0.00164752	22.4099	0.0493272	47.7262	1.913	1.52743	0.465932
NA	21376	21376_NA	Tbrg1	Chr9 cM	Chr9:37560478-37568608(-)	transforming growth factor beta regulated gene 1	NA	NA	NA	0.0417907	0.0261418	-0.00945096	0.0178604	0.037036	0.0242481	0.019291	0.480282	0.696714	0.00678507	-0.0464474	-0.0569764	0.0767964	0.0987309	0.0380745	0.632276	0.907857	0.916508	14	3	6.02269693509795e-06	0.000574521	16.7528	0.115403	0.26832	1.00269	0.542457	0.762442
312912	109294	109294_312912	Prex2	Chr1 cM	Chr1:11063689-11373905(+)	phosphatidylinositol-3,4,5-trisphosphate-dependent Rac exchange factor 2	Prex2	Chr5 q11	phosphatidylinositol-3,4,5-trisphosphate-dependent Rac exchange factor 2	-0.0494194	0.0215361	0.0130681	0.0211232	0.0463575	0.0463485	0.0193054	0.642242	0.777979	-0.0908201	-0.0693229	-0.0777733	-0.00801874	0.112395	0.10391	0.632276	0.948489	0.947002	16	3	3.64257499647448e-06	0.00213549	13.2501	0.428685	0.050024	1.0005	0.218628	0.896449
503306	268301	268301_503306	Sowahc	Chr10 cM	Chr10:59057775-59062256(+)	sosondowah ankyrin repeat domain family member C	Sowahc	Chr20	sosondowah ankyrin repeat domain family member C	-0.0484829	-0.0794014	-0.0468381	0.0207262	0.0380187	0.0366263	0.0193245	0.0367544	0.200964	-0.0891055	-0.153917	-0.118624	-0.00786036	-0.0048861	0.0249481	0.632276	0.815329	0.663259	14	3	0	0.00230826	7.80805	0.730388	0	1	6.34016	0.0420002
NA	213811	213811_NA	NA	NA	NA	NA	NA	NA	NA	-0.070354	-0.142802	0.0474697	0.0300766	0.0626336	0.0477157	0.019327	0.0226101	0.319812	-0.129303	-0.265562	-0.0460514	-0.011405	-0.0200425	0.140991	0.632276	0.788704	0.745137	12	3	5.7666397985392e-06	0.0040469	9.56219	0.387075	0.0554828	1.00056	5.25525	0.07225
25511	18618	18618_25511	Pemt	Chr11 cM	Chr11:59861440-59937315(-)	phosphatidylethanolamine N-methyltransferase	Pemt	Chr10 q22	phosphatidylethanolamine N-methyltransferase	0.105587	0.0972544	0.168748	0.0451797	0.0879651	0.0999824	0.0194364	0.268899	0.0914538	0.0170368	-0.075154	-0.0272138	0.194138	0.269663	0.36471	0.632276	0.8544	0.57955	16	3	0.0117526	0.010526	23.1386	0.0400431	50.9214	2.03755	3.65408	0.160889
291002	268663	268663_291002	Cdhr2	Chr13 cM	Chr13:54849276-54884475(+)	cadherin-related family member 2	Cdhr2	Chr17 p14	cadherin-related family member 2	0.132874	0.118796	0.216117	0.0568697	0.111708	0.151162	0.0194675	0.287577	0.152804	0.021411	-0.100147	-0.0801563	0.244336	0.337739	0.51239	0.632276	0.85783	0.626555	15	3	0.0208258	0.0166757	28.0048	0.00552313	66.473	2.98267	3.28348	0.193643
24267	12846	12846_24267	Comt	Chr16 cM	Chr16:18225636-18245602(-)	catechol-O-methyltransferase	Comt	Chr11 q23	catechol-O-methyltransferase	0.0428312	0.0560819	-0.032547	0.0183376	0.0375245	0.0328789	0.0195067	0.135034	0.32222	0.00689017	-0.0174648	-0.0969885	0.0787722	0.129629	0.0318944	0.632276	0.845721	0.748309	14	3	0.000648683	0.00134585	10.5878	0.478414	18.6338	1.22901	4.05006	0.13199
100910205	235631	235631_100910205	Prss50	Chr9 cM	Chr9:110687035-110693697(+)	serine protease 50	Prss50	Chr8	serine protease 50	0.0964071	0.128121	0.223651	0.0412787	0.077518	0.0913744	0.0195166	0.0983724	0.01438	0.0155022	-0.023811	0.0445599	0.177312	0.280054	0.402741	0.632276	0.836646	0.45402	14	3	0.00181283	0.0077134	7.54821	0.753112	7.02246	1.07553	11.1138	0.00386066
NA	81913	81913_NA	NA	NA	NA	NA	NA	NA	NA	0.114553	0.239405	-0.0323398	0.0490655	0.0906561	0.0677839	0.019559	0.00827092	0.63329	0.0183867	0.0617224	-0.165194	0.21072	0.417088	0.100514	0.632276	0.724077	0.892114	12	3	0	0.0129209	8.84676	0.451538	0	1	7.07823	0.029039
84408	12564	12564_84408	Cdh8	Chr8 cM	Chr8:99751103-100143103(-)	cadherin 8	Cdh8	Chr19 p13	cadherin 8	-0.0526058	-0.0398673	0.00069824	0.0225351	0.0427453	0.040278	0.019575	0.350991	0.986169	-0.0967737	-0.123647	-0.0782452	-0.00843786	0.0439121	0.0796417	0.632276	0.879155	1	16	3	0	0.00255168	7.67367	0.864191	0	1	0.873789	0.64604
56281	56280	56280_56281	Mrpl37	Chr4 cM	Chr4:106913071-106924063(-)	mitochondrial ribosomal protein L37	Mrpl37	Chr5 q34	mitochondrial ribosomal protein L37	0.0308493	0.00954576	0.0257613	0.0132171	0.0266147	0.0254502	0.0195933	0.719846	0.31143	0.00494427	-0.0426181	-0.0241201	0.0567543	0.0617096	0.0756427	0.632276	0.965574	0.738775	16	3	0	0.000895473	9.36784	0.74463	0	1	1.32264	0.51617
500545	52276	52276_500545	Cdca8	Chr4 cM	Chr4:124812258-124830710(-)	cell division cycle associated 8	Cdca8	Chr5 q36	cell division cycle associated 8	0.0916094	-0.00125871	0.0566155	0.0392506	0.062383	0.0732005	0.0195976	0.983902	0.439268	0.0146797	-0.123527	-0.0868549	0.168539	0.12101	0.200086	0.632276	1	0.808932	15	3	4.30783670999758e-07	0.00479891	10.5994	0.563526	0.00219544	1.00002	0.598247	0.741468
292409	14293	14293_292409	Fpr1	Chr17 cM	Chr17:18096733-18104201(-)	formyl peptide receptor 1	Fpr1	Chr1 q12	formyl peptide receptor 1	0.0960034	-0.0018436	0.0567744	0.0411735	0.0719129	0.0999896	0.0197175	0.979547	0.570169	0.0153048	-0.14279	-0.139202	0.176702	0.139103	0.25275	0.633728	1	0.867921	14	3	0.00200348	0.00781295	12.3606	0.337158	7.97152	1.08662	0.329142	0.848257
192204	98878	98878_192204	Ehd4	Chr2 cM	Chr2:119919958-119985028(-)	EH-domain containing 4	Ehd4	Chr3 q35	EH-domain containing 4	0.0648707	0.0083425	0.00227924	0.0278229	0.0560836	0.0608396	0.0197239	0.88175	0.970116	0.0103388	-0.101579	-0.116964	0.119403	0.118264	0.121523	0.633728	0.994162	1	16	3	0.00597904	0.00460323	28.7927	0.00700367	54.6696	2.20602	0.022466	0.98883
289395	12902	12902_289395	Cr2	Chr1 cM	Chr1:194819119-194859024(-)	complement receptor 2	Cr2	Chr13 q27	complement C3d receptor 2	0.0789569	-0.0239145	0.202366	0.0339193	0.0406331	0.0733269	0.0199232	0.556164	0.00578409	0.0124764	-0.103554	0.0586478	0.145437	0.0557248	0.346084	0.635227	0.925116	0.359097	15	3	0.00061022	0.00258613	16.1607	0.183986	6.35501	1.06786	7.8036	0.0202055
301701	67052	67052_301701	Ndc80	Chr17 cM	Chr17:71803095-71833852(-)	NDC80 kinetochore complex component	Ndc80	Chr9 q38	NDC80 kinetochore complex component	0.0966772	0.0574148	0.117031	0.0415573	0.0573522	0.0765368	0.0199993	0.316783	0.126244	0.0152265	-0.0549935	-0.0329782	0.178128	0.169823	0.26704	0.635227	0.865422	0.607278	13	3	0	0.0113838	2.74824	0.986744	0	1	3.49424	0.174275
365314	67164	67164_365314	Lipt2	Chr7 cM	Chr7:99808484-99810138(+)	lipoyl(octanoyl) transferase 2 (putative)	Lipt2	Chr1 q32	lipoyl(octanoyl) transferase 2	0.0872415	-0.00235973	0.0327983	0.0375041	0.0764595	0.0814806	0.0200086	0.975379	0.687294	0.0137348	-0.152218	-0.126901	0.160748	0.147498	0.192497	0.635227	1	0.913196	14	3	0.00671214	0.00822369	15.7937	0.148963	35.3295	1.5463	0.176431	0.915564
303735	672511	672511_303735	Rnf213	Chr11 cM	Chr11:119283926-119378244(+)	ring finger protein 213	Rnf213	Chr10 q32.3	ring finger protein 213	0.0669166	0.0594847	0.0233242	0.0287681	0.054459	0.0461287	0.0200147	0.274708	0.613114	0.0105323	-0.0472529	-0.0670864	0.123301	0.166222	0.113735	0.635227	0.8544	0.883172	14	3	0.000364997	0.00264296	12.4549	0.330437	4.35992	1.04559	1.39252	0.498446
NA	327812	327812_NA	NA	NA	NA	NA	NA	NA	NA	-0.0713464	0.0690854	-0.0670057	0.0307007	0.0614462	0.058347	0.0201292	0.260876	0.250804	-0.131519	-0.051347	-0.181364	-0.011174	0.189518	0.0473524	0.635227	0.851266	0.702674	12	3	0.00194502	0.00486625	10.5715	0.306228	17.711	1.21523	2.72446	0.256089
81859	106025	106025_81859	Sharpin	Chr15 cM	Chr15:76231240-76235310(-)	SHANK-associated RH domain interacting protein	Sharpin	Chr7 q34	SHANK-associated RH domain interactor	0.0361031	-0.00492509	0.0588398	0.0155431	0.0290673	0.0292865	0.0201913	0.865452	0.0445259	0.00563918	-0.0618959	0.0014392	0.0665671	0.0520457	0.11624	0.635227	0.991801	0.536053	15	3	0	0.00129299	7.10083	0.850879	0	1	4.06294	0.131143
83517	14133	14133_83517	Fcna	Chr2 cM	Chr2:25514678-25518042(-)	ficolin A	Fcna	Chr3 p13	ficolin A	0.108963	0.0197407	0.146975	0.0469289	0.0842444	0.108087	0.0202401	0.814731	0.1739	0.0169838	-0.145375	-0.0648723	0.200942	0.184857	0.358821	0.635227	0.983374	0.640483	14	3	0.0046714	0.0113309	7.98535	0.714615	13.8415	1.16065	1.85344	0.395851
315133	67040	67040_315133	Ddx17	Chr15 cM	Chr15:79411937-79430942(-)	DEAD box helicase 17	Ddx17	Chr7 q34	DEAD-box helicase 17	-0.0458601	-0.00437917	-0.0961498	0.019752	0.0388329	0.0320809	0.020244	0.910213	0.0027256	-0.0845734	-0.0804902	-0.159027	-0.00714687	0.0717318	-0.0332723	0.635227	0.99851	0.275284	16	3	0.00044627	0.00124731	17.2988	0.186004	11.5009	1.12995	9.01466	0.0110279
NA	72397	72397_NA	Rbm12b1	Chr4 cM	Chr4:12140264-12146731(+)	RNA binding motif protein 12 B1	NA	NA	NA	-0.151311	-0.109995	0.0791072	0.0651725	0.126061	0.128924	0.0202487	0.382908	0.539483	-0.279047	-0.357069	-0.173579	-0.0235757	0.13708	0.331794	0.635227	0.883889	0.852101	12	3	0.0284223	0.0193869	32.7092	0.000150045	75.2617	4.04232	1.24704	0.536053
304695	227449	227449_304695	Zcchc2	Chr1 cM	Chr1:105918136-105961804(+)	zinc finger, CCHC domain containing 2	Zcchc2	Chr13 p11	zinc finger CCHC-type containing 2	-0.0505747	-0.0180441	-0.00173108	0.0217893	0.043512	0.0495884	0.0202828	0.678366	0.972152	-0.093281	-0.103326	-0.0989226	-0.00786836	0.0672377	0.0954604	0.635227	0.956512	1	15	3	0.00295835	0.00274698	23.5852	0.0231489	46.2118	1.85914	0.172392	0.917414
NA	100503307	100503307_NA	NA	NA	NA	NA	NA	NA	NA	0.102682	0.0168766	0.188336	0.0442477	0.0814272	0.0794079	0.0203073	0.835807	0.0177039	0.0159583	-0.142718	0.0326994	0.189406	0.176471	0.343973	0.635227	0.987442	0.471589	11	3	3.19793956076507e-06	0.0125647	5.98218	0.649229	0.0100921	1.0001	6.37746	0.0412241
311549	228787	228787_311549	Xkr7	Chr2 cM	Chr2:152873772-152897695(+)	X-linked Kx blood group related 7	Xkr7	Chr3 q41	XK related 7	0.17393	0.181959	0.143773	0.0749773	0.157148	0.163519	0.0203531	0.246913	0.379268	0.0269775	-0.126046	-0.176718	0.320883	0.489965	0.464265	0.635227	0.847742	0.777138	12	3	0.0360115	0.0281865	23.4329	0.00529384	66.419	2.97788	1.65017	0.438199
304423	100929	100929_304423	Tyw1	Chr5 cM	Chr5:130284460-130370404(+)	tRNA-yW synthesizing protein 1 homolog (S. cerevisiae)	Tyw1	Chr12 q12	tRNA-yW synthesizing protein 1 homolog	0.0411874	0.028374	0.0423296	0.0177563	0.0338625	0.0324941	0.0203628	0.402078	0.192682	0.0063857	-0.0379954	-0.0213577	0.0759891	0.0947433	0.106017	0.635227	0.890573	0.655121	16	3	0	0.000969968	6.16484	0.939947	0	1	2.74239	0.253804
64358	16494	16494_64358	Kcna6	Chr6 cM	Chr6:126685292-126717610(-)	potassium voltage-gated channel, shaker-related, subfamily, member 6	Kcna6	Chr4 q42	potassium voltage-gated channel subfamily A member 6	0.06405	-0.0428592	-0.125369	0.0276208	0.0562131	0.0557183	0.0204001	0.445797	0.0244452	0.00991428	-0.153035	-0.234575	0.118186	0.0673165	-0.0161636	0.635227	0.900785	0.489772	16	3	0.00452767	0.00384197	24.9557	0.0233951	50.0439	2.00176	5.14538	0.0763298
686505	235040	235040_686505	Atg4d	Chr9 cM	Chr9:21176496-21186133(+)	autophagy related 4D, cysteine peptidase	Atg4d	Chr8	autophagy related 4D, cysteine peptidase	0.0713898	0.0334851	0.0235179	0.0307865	0.0624805	0.0680763	0.0204023	0.592008	0.729746	0.0110494	-0.0889745	-0.109909	0.13173	0.155945	0.156945	0.635227	0.935128	0.92873	16	3	0.00767272	0.00544333	35.9335	0.000607612	63.0224	2.70434	0.352486	0.838414
501061	20776	20776_501061	Tmie	Chr9 cM	Chr9:110694755-110709141(-)	transmembrane inner ear	Tmie	Chr8 q32	transmembrane inner ear	0.0637151	0.0373155	0.0854479	0.0274813	0.0468199	0.0524472	0.0204228	0.42545	0.103267	0.00985271	-0.0544498	-0.0173467	0.117577	0.129081	0.188242	0.635227	0.897781	0.587088	16	3	0	0.00357605	11.8495	0.54002	0	1	3.48205	0.17534
171407	67298	67298_171407	Gprasp1	ChrX cM	ChrX:134643482-134704223(+)	G protein-coupled receptor associated sorting protein 1	Gprasp1	ChrX q32	G protein-coupled receptor associated sorting protein 1	0.0376253	0.062219	0.0210895	0.0162455	0.0330267	0.0264519	0.0205561	0.0595786	0.42529	0.00578464	-0.00251217	-0.0307552	0.069466	0.12695	0.0729342	0.638099	0.83215	0.802592	12	3	2.26460483229969e-07	0.00112837	8.88318	0.448127	0.00739439	1.00007	5.33175	0.0695385
500032	330267	330267_500032	Thsd7a	Chr6 cM	Chr6:12311607-12749252(-)	thrombospondin, type I, domain containing 7A	Thsd7a	Chr4 q21	thrombospondin type 1 domain containing 7A	-0.177914	0.130859	0.25026	0.0769871	0.156475	0.172613	0.0208351	0.402992	0.147106	-0.328806	-0.175827	-0.0880559	-0.0270222	0.437545	0.588575	0.644803	0.890573	0.625066	15	3	0.0709693	0.0351959	184.712	4.59462129103901e-33	89.188	9.249	2.4202	0.298167
314212	208846	208846_314212	Daam1	Chr12 cM	Chr12:71877852-72039107(+)	dishevelled associated activator of morphogenesis 1	Daam1	Chr6 q24	dishevelled associated activator of morphogenesis 1	-0.0391789	-0.0211251	0.0197946	0.0169724	0.0339637	0.0312343	0.0209774	0.533947	0.526247	-0.0724441	-0.0876927	-0.0414235	-0.00591363	0.0454424	0.0810128	0.644803	0.918569	0.848096	16	3	0.000268928	0.00123393	12.3843	0.496411	7.2149	1.07776	0.872068	0.646596
502872	67767	67767_502872	Jagn1	Chr6 cM	Chr6:113419530-113425190(+)	jagunal homolog 1	Jagn1	Chr4 q42	jagunal homolog 1	0.036996	0.0456536	0.0190866	0.0160422	0.0310706	0.027189	0.0211012	0.141737	0.482681	0.00555388	-0.0152436	-0.0342029	0.0684381	0.106551	0.0723761	0.644803	0.845721	0.826188	16	3	0	0.000808327	15.2817	0.290096	0	1	3.13501	0.208565
362934	17069	17069_362934	Ly6e	Chr15 cM	Chr15:74826900-74831752(+)	lymphocyte antigen 6 family member E	Ly6e	Chr7 q34	lymphocyte antigen 6 family member E	0.0786769	0.0360977	-0.0698281	0.0341319	0.0687603	0.0737178	0.0211619	0.599597	0.343519	0.0117796	-0.09867	-0.214312	0.145574	0.170865	0.0746561	0.644803	0.936809	0.759514	16	3	0.0103047	0.00657998	57.9643	1.21111216669598e-07	69.4234	3.27047	1.34467	0.510514
502091	68867	68867_502091	Rnf122	Chr8 cM	Chr8:31601848-31621510(+)	ring finger protein 122	Rnf122	Chr16 q12.3	ring finger protein 122	0.117459	0.146144	0.171721	0.0509816	0.101777	0.120429	0.0212253	0.151026	0.153893	0.0175371	-0.053336	-0.0643147	0.217381	0.345623	0.407757	0.644803	0.845721	0.626555	14	3	0.0157902	0.0138589	20.9602	0.0337858	51.8544	2.07703	3.56811	0.167956
498606	75620	75620_498606	Kxd1	Chr8 cM	Chr8:70966046-70975830(-)	KxDL motif containing 1	Kxd1	Chr16 p14	KxDL motif containing 1	0.0490703	0.0591693	-0.0169596	0.0213106	0.0426355	0.0459076	0.0213002	0.1652	0.711807	0.00730221	-0.0243947	-0.106937	0.0908384	0.142733	0.0730175	0.644803	0.845721	0.92283	14	3	0.00266933	0.00254705	19.3691	0.0547814	47.6807	1.91134	2.10621	0.348853
619558	66270	66270_619558	Retreg1	Chr15 cM	Chr15:25843266-25973773(+)	reticulophagy regulator 1	Retreg1	Chr2 q22	reticulophagy regulator 1	0.0289845	0.0232389	0.0355581	0.0125882	0.0234637	0.0246416	0.0213065	0.32197	0.149017	0.00431204	-0.0227492	-0.0127386	0.053657	0.0692269	0.0838548	0.644803	0.867718	0.626555	15	3	0	0.00102191	6.59765	0.883018	0	1	2.63481	0.26783
362501	106021	106021_362501	Topors	Chr4 cM	Chr4:40259601-40269850(-)	topoisomerase I binding, arginine/serine-rich	Topors	Chr5 q22	TOP1 binding arginine/serine rich protein, E3 ubiquitin ligase	0.0578034	-0.0241895	0.0296429	0.0251075	0.050624	0.0525492	0.0213217	0.632773	0.572687	0.00859367	-0.123411	-0.0733515	0.107013	0.0750318	0.132637	0.644803	0.946516	0.86892	16	3	0.00417982	0.00340887	25.1655	0.0219542	51.0088	2.04118	0.625014	0.731611
NA	229445	229445_NA	Ctso	Chr3 cM	Chr3:81839908-81864032(+)	cathepsin O	NA	NA	NA	0.0510474	0.114372	0.0246671	0.0221761	0.0456753	0.0372673	0.0213403	0.0122788	0.508038	0.00758304	0.0248504	-0.0483755	0.0945119	0.203894	0.0977096	0.644803	0.735187	0.838505	13	3	0	0.00213744	10.8104	0.372482	0	1	7.98145	0.0184863
362145	78830	78830_362145	Slc25a12	Chr2 cM	Chr2:71104614-71198125(-)	solute carrier family 25 (mitochondrial carrier, Aralar), member 12	Slc25a12	Chr3 q22	solute carrier family 25 member 12	0.0419321	0.017291	-0.0200065	0.0182193	0.0354463	0.0340697	0.0213619	0.625686	0.557053	0.006223	-0.0521825	-0.0867819	0.0776412	0.0867644	0.0467688	0.644803	0.944027	0.863051	15	3	0.00131251	0.00136284	18.6163	0.0982173	40.2725	1.67427	0.595028	0.742662
362946	223665	223665_362946	C030006K11Rik	Chr15 cM	Chr15:76605665-76608045(-)	RIKEN cDNA C030006K11 gene	C7h8orf82	Chr7 q34	similar to human chromosome 8 open reading frame 82	-0.0466077	-0.030052	-0.0312785	0.0202526	0.036889	0.0409232	0.0213739	0.415267	0.444675	-0.0863022	-0.102353	-0.111486	-0.00691325	0.0422492	0.0489294	0.644803	0.894359	0.811047	16	3	0	0.00181812	8.48836	0.810395	0	1	1.29891	0.522331
313891	225004	225004_313891	Pcare	Chr17 cM	Chr17:72050919-72059904(-)	photoreceptor cilium actin regulator	Pcare	Chr6 q14	photoreceptor cilium actin regulator	0.0985253	0.0251122	0.132392	0.0428192	0.0768806	0.0838949	0.0213939	0.743941	0.114549	0.0146012	-0.125571	-0.0320387	0.182449	0.175795	0.296823	0.644803	0.972307	0.60006	12	3	0	0.0128322	3.3655	0.948027	0	1	3.07153	0.215291
NA	16859	16859_NA	Lgals9	Chr11 cM	Chr11:78853805-78875750(-)	lectin, galactose binding, soluble 9	NA	NA	NA	0.119781	0.266688	0.0304701	0.0520938	0.103994	0.113519	0.0214862	0.0103341	0.78838	0.0176789	0.0628626	-0.192023	0.221883	0.470513	0.252963	0.644803	0.729274	0.951202	14	3	0.0212359	0.0142433	30.4928	0.00132531	69.7398	3.30467	6.62752	0.0363791
499913	76192	76192_499913	Abhd12	Chr2 cM	Chr2:150674413-150746661(-)	abhydrolase domain containing 12	Abhd12	Chr3 q41	abhydrolase domain containing 12, lysophospholipase	0.0377134	-0.0295927	-0.0262568	0.016411	0.033412	0.0344515	0.0215587	0.375785	0.445977	0.00554842	-0.095079	-0.0937805	0.0698784	0.0358936	0.0412669	0.644803	0.880341	0.811415	16	3	0.00145095	0.00143533	21.0968	0.0710352	40.9621	1.69383	1.13849	0.565954
298591	230868	230868_298591	Igsf21	Chr4 cM	Chr4:139754157-139974095(-)	immunoglobulin superfamily, member 21	Igsf21	Chr5 q36	immunoglobin superfamily, member 21	0.0772096	0.149712	0.0388669	0.0336079	0.070169	0.0699492	0.0215979	0.0328766	0.578454	0.0113394	0.012183	-0.0982311	0.14308	0.287241	0.175965	0.644803	0.804413	0.872103	16	3	0.00670588	0.0058286	25.0932	0.0224411	47.7328	1.91325	4.55599	0.10249
362993	223881	223881_362993	Rnd1	Chr15 cM	Chr15:98567086-98575342(-)	Rho family GTPase 1	Rnd1	Chr7	Rho family GTPase 1	-0.0829184	0.0421891	0.0175923	0.0361088	0.076892	0.0832599	0.0216561	0.583225	0.832658	-0.15369	-0.108516	-0.145594	-0.0121464	0.192895	0.180779	0.644803	0.933417	0.964126	15	3	0.00912622	0.00748309	23.6506	0.0226837	53.1056	2.13245	0.301219	0.860184
294010	54130	54130_294010	Actr1a	Chr19 cM	Chr19:46365252-46384180(-)	ARP1 actin-related protein 1A, centractin alpha	Actr1a	Chr1 q54	actin related protein 1A	0.0300865	0.0270566	0.036568	0.013103	0.0261847	0.0222091	0.0216672	0.301465	0.099655	0.00440507	-0.0242645	-0.00696113	0.055768	0.0783776	0.0800971	0.644803	0.863247	0.58569	16	3	0	0.000720771	9.37446	0.744111	0	1	3.58029	0.166936
171047	381101	381101_171047	Dnph1	Chr17 cM	Chr17:46807715-46810544(+)	2'-deoxynucleoside 5'-phosphate N-hydrolase 1	Dnph1	Chr9 q12	2'-deoxynucleoside 5'-phosphate N-hydrolase 1	0.0612778	0.0195584	0.125414	0.0266888	0.0316298	0.0548693	0.0216752	0.536343	0.0222728	0.0089687	-0.042435	0.017872	0.113587	0.0815517	0.232956	0.644803	0.918847	0.482737	14	3	0	0.0022909	11.7511	0.382641	0	1	5.53162	0.0629252
361631	244209	244209_361631	Cyp2r1	Chr7 cM	Chr7:114149358-114162283(-)	cytochrome P450, family 2, subfamily r, polypeptide 1	Cyp2r1	Chr1 q34	cytochrome P450, family 2, subfamily r, polypeptide 1	-0.0554031	-0.0527301	-0.047846	0.0241327	0.0454916	0.0801664	0.0216893	0.246408	0.550619	-0.102702	-0.141892	-0.204969	-0.0081038	0.0364317	0.109277	0.644803	0.847742	0.859577	13	3	0	0.00141858	5.5977	0.847855	0	1	5.36825	0.068281
365972	64918	64918_365972	Bhmt2	Chr13 cM	Chr13:93792605-93810810(-)	betaine-homocysteine methyltransferase 2	Bhmt2	Chr2	betaine-homocysteine S-methyltransferase 2	0.0896571	0.183286	-0.00726882	0.0390546	0.0544237	0.0788479	0.0216937	0.000757824	0.926549	0.0131116	0.0766173	-0.161808	0.166203	0.289954	0.14727	0.644803	0.369037	0.994279	13	3	0	0.00076471	11.4319	0.324872	0	1	12.4627	0.00196682
360757	70717	70717_360757	Medag	Chr5 cM	Chr5:149335214-149355188(+)	mesenteric estrogen dependent adipogenesis	Medag	Chr12 p11	mesenteric estrogen-dependent adipogenesis	0.129985	0.0648873	-0.340714	0.0566307	0.10429	0.0959616	0.0217157	0.533822	0.000384463	0.0189905	-0.139517	-0.528795	0.240979	0.269292	-0.152633	0.644803	0.918569	0.113039	13	3	0.00425159	0.00756323	15.2998	0.121509	24.0312	1.31633	12.8927	0.00158628
500904	17972	17972_500904	Ncf4	Chr15 cM	Chr15:78129001-78146780(+)	neutrophil cytosolic factor 4	Ncf4	Chr7 q34	neutrophil cytosolic factor 4	0.0988884	-0.0093112	0.128254	0.0430936	0.0712924	0.0901608	0.0217482	0.896087	0.15488	0.0144265	-0.149042	-0.0484577	0.18335	0.130419	0.304966	0.644803	0.99647	0.626555	15	3	0.00153518	0.00560859	11.8408	0.458547	8.13142	1.08851	2.02377	0.363533
102554838	380842	380842_102554838	Stmnd1	Chr13 cM	Chr13:46427197-46453591(+)	stathmin domain containing 1	Stmnd1	Chr17	stathmin domain containing 1	0.111021	0.00426723	0.107521	0.0483946	0.087537	0.110189	0.0217864	0.96112	0.32917	0.016169	-0.167302	-0.108445	0.205872	0.175837	0.323487	0.644803	1	0.751389	12	3	0.00672981	0.00888196	13.7963	0.129757	43.3681	1.76579	0.97021	0.615632
362965	19387	19387_362965	Rangap1	Chr15 cM	Chr15:81588449-81614120(-)	RAN GTPase activating protein 1	Rangap1	Chr7 q34	RAN GTPase activating protein 1	0.0559122	-0.0273552	-0.079893	0.0243819	0.0488716	0.0479016	0.0218372	0.575659	0.0953439	0.00812462	-0.123142	-0.173778	0.1037	0.0684313	0.0139923	0.644803	0.931105	0.584421	16	3	0.00423984	0.00291317	34.6286	0.000965263	63.5488	2.74339	2.90476	0.234013
100361389	217219	217219_100361389	Fam171a2	Chr11 cM	Chr11:102327807-102338508(-)	family with sequence similarity 171, member A2	Fam171a2	Chr10	family with sequence similarity 171, member A2	0.0782733	0.0942923	0.0117057	0.0341392	0.0668021	0.070583	0.0218613	0.158092	0.868281	0.0113617	-0.0366373	-0.126634	0.145185	0.225222	0.150046	0.644803	0.845721	0.976291	15	3	0.00786785	0.0056401	30.1376	0.00266222	62.9717	2.70063	2.00565	0.366841
690976	12798	12798_690976	Cnn2	Chr10 cM	Chr10:79824434-79831234(+)	calponin 2	Cnn2	Chr7 q11	calponin 2	0.0671155	0.0400012	0.163792	0.0292881	0.0567094	0.0620755	0.0219308	0.480579	0.00832487	0.00971195	-0.0711472	0.0421268	0.124519	0.151149	0.285458	0.644803	0.907895	0.397186	13	3	2.91874949631337e-06	0.00573663	10.6654	0.384177	0.0191138	1.00019	7.86716	0.0195734
246185	68730	68730_246185	Dus1l	Chr11 cM	Chr11:120680027-120687229(-)	dihydrouridine synthase 1 like	Dus1l	Chr10	dihydrouridine synthase 1-like	0.0401704	0.0469245	0.0372542	0.0175513	0.0335151	0.0285042	0.0220939	0.161483	0.191223	0.0057706	-0.0187639	-0.0186131	0.0745703	0.112613	0.0931215	0.644803	0.845721	0.6539	15	3	1.99145117664613e-07	0.00154319	12.3635	0.416947	0.0043397	1.00004	4.34958	0.113632
317227	279572	279572_317227	Tlr13	ChrX cM	ChrX:105186881-105204099(+)	toll-like receptor 13	Tlr13	ChrX q22	toll-like receptor 13	0.0833596	0.0317424	0.016303	0.036454	0.0736475	0.0623868	0.0222132	0.666465	0.793845	0.011911	-0.112604	-0.105973	0.154808	0.176089	0.138579	0.644803	0.954158	0.953509	14	3	2.5300648775093e-06	0.00534759	12.599	0.320339	0.0148448	1.00015	0.329509	0.848102
29214	22154	22154_29214	Tubb5	Chr17 cM	Chr17:36144812-36149193(-)	tubulin, beta 5 class I	Tubb5	Chr20 p12	tubulin, beta 5 class I	0.0495296	-0.0277332	-0.0442974	0.0216655	0.0443634	0.0462198	0.022248	0.531882	0.337858	0.00706605	-0.114684	-0.134887	0.0919931	0.0592176	0.0462918	0.644803	0.918569	0.756815	16	3	0.00320521	0.00249779	27.5828	0.0103422	54.9156	2.21806	1.09505	0.578379
294515	56484	56484_294515	Foxo3	Chr10 cM	Chr10:42057841-42152691(-)	forkhead box O3	Foxo3	Chr20 q12-q13	forkhead box O3	-0.0556024	-0.149523	0.0148776	0.0243264	0.0487748	0.0502589	0.0222731	0.00217249	0.767215	-0.103281	-0.24512	-0.083628	-0.00792346	-0.0539261	0.113383	0.644803	0.494502	0.943105	15	3	0.00302621	0.00311948	20.5466	0.0574267	40.5876	1.68315	10.0779	0.00648064
171086	70827	70827_171086	Trak2	Chr1 cM	Chr1:58939608-59012589(-)	trafficking protein, kinesin binding 2	Trak2	Chr9 q31	trafficking kinesin protein 2	0.037731	-0.0193753	-0.0574873	0.0165077	0.0329102	0.0310993	0.0222739	0.556041	0.0645294	0.00537656	-0.083878	-0.118441	0.0700855	0.0451275	0.00346631	0.644803	0.925116	0.554845	16	3	0.000445912	0.00109085	13.2219	0.430822	13.6161	1.15762	3.48954	0.174685
83567	207911	207911_83567	Mchr1	Chr15 cM	Chr15:81119700-81123165(+)	melanin-concentrating hormone receptor 1	Mchr1	Chr7 q34	melanin-concentrating hormone receptor 1	-0.0447968	-0.0209406	-0.0654419	0.0195992	0.0367692	0.0354686	0.0222751	0.569006	0.0650275	-0.0832106	-0.0930069	-0.134959	-0.00638307	0.0511256	0.00407516	0.644803	0.930692	0.554845	16	3	1.87483556415965e-06	0.00186157	14.1431	0.363842	0.029865	1.0003	3.64689	0.161469
302946	83396	83396_302946	Glis2	Chr16 cM	Chr16:4412577-4442788(+)	GLIS family zinc finger 2	Glis2	Chr10 q12	GLIS family zinc finger 2	-0.0373404	-0.00359567	-0.068287	0.0163371	0.0325392	0.0310411	0.0222769	0.912011	0.0278146	-0.0693606	-0.0673714	-0.129126	-0.00532018	0.06018	-0.00744759	0.644803	0.999287	0.497016	15	3	0	0.00151095	10.0075	0.615305	0	1	4.96808	0.0834056
306607	234076	234076_306607	Tmco3	Chr8 cM	Chr8:13338190-13372924(+)	transmembrane and coiled-coil domains 3	Tmco3	Chr16 q12.5	transmembrane and coiled-coil domains 3	0.0480638	0.0472162	-0.0708755	0.0210342	0.0415813	0.0440088	0.0223108	0.25616	0.107293	0.00683758	-0.0342816	-0.157131	0.08929	0.128714	0.0153803	0.644803	0.849801	0.591339	16	3	0.0026354	0.00235421	23.2813	0.0384216	45.8828	1.84784	4.07151	0.130582
291377	246102	246102_291377	Rttn	Chr18 cM	Chr18:88989914-89149140(+)	rotatin	Rttn	Chr18 q13	rotatin	0.0593025	0.072286	0.073805	0.0259587	0.0452366	0.0499797	0.0223425	0.110053	0.139756	0.00842437	-0.0163761	-0.0241534	0.110181	0.160948	0.171763	0.644803	0.836646	0.62083	14	3	0	0.00414129	7.71883	0.738248	0	1	5.74801	0.0564722
298487	242653	242653_298487	Cldn19	Chr4 cM	Chr4:119112638-119119635(+)	claudin 19	Cldn19	Chr5 q36	claudin 19	-0.0789364	0.00709213	-0.145922	0.0345583	0.0532173	0.0645835	0.0223627	0.893982	0.0238567	-0.14667	-0.0972118	-0.272503	-0.0112033	0.111396	-0.0193405	0.644803	0.996316	0.489772	15	3	0	0.00124618	24.4461	0.0176772	0	1	5.1723	0.0753094
290614	27967	27967_290614	Cherp	Chr8 cM	Chr8:73214333-73229070(-)	calcium homeostasis endoplasmic reticulum protein	Cherp	Chr16 p14	calcium homeostasis endoplasmic reticulum protein	0.037022	0.0881451	0.00665378	0.0162098	0.032431	0.0319434	0.0223759	0.00656919	0.834995	0.00525136	0.0245815	-0.0559541	0.0687926	0.151709	0.0692616	0.644803	0.682452	0.964671	15	3	0.000195646	0.00143727	12.0339	0.442958	4.98328	1.05245	7.38981	0.0248498
114636	22793	22793_114636	Zyx	Chr6 cM	Chr6:42326564-42337147(+)	zyxin	Zyx	Chr4 q24	zyxin	0.0459349	0.0241547	-0.0159786	0.020113	0.0402964	0.0350831	0.0223805	0.548889	0.648786	0.00651424	-0.0548248	-0.0847402	0.0853556	0.103134	0.052783	0.644803	0.924256	0.898288	15	3	0.00021601	0.00191486	8.28573	0.762422	3.9056	1.04064	0.601813	0.740147
113893	104069	104069_113893	Sncb	Chr13 cM	Chr13:54906673-54914408(-)	synuclein, beta	Sncb	Chr17 p14	synuclein, beta	0.039337	0.0297542	0.0147013	0.0172347	0.0344794	0.0278441	0.022464	0.388161	0.597509	0.0055576	-0.0378241	-0.0398721	0.0731164	0.0973325	0.0692748	0.644803	0.884936	0.877313	15	3	0.000203238	0.00110459	16.8596	0.154955	6.1128	1.06511	0.962551	0.617995
25439	14062	14062_25439	F2r	Chr13 cM	Chr13:95738311-95754995(-)	coagulation factor II thrombin receptor	F2r	Chr2 q12	coagulation factor II (thrombin) receptor	0.0653736	0.0360455	0.104424	0.0286519	0.0565616	0.0530976	0.02251	0.523944	0.0492244	0.00921693	-0.0748133	0.000354618	0.12153	0.146904	0.208493	0.644803	0.916328	0.540988	15	3	0.0012276	0.00429476	14.2508	0.284979	10.3782	1.1158	4.10779	0.128234
360595	76892	76892_360595	Rnft1	Chr11 cM	Chr11:86375483-86389833(+)	ring finger protein, transmembrane 1	Rnft1	Chr10 q26	ring finger protein, transmembrane 1	-0.0502308	0.0104782	-0.10725	0.0220223	0.0442576	0.0413846	0.0225541	0.812848	0.0095547	-0.0933937	-0.0762651	-0.188362	-0.00706785	0.0972215	-0.0261376	0.644803	0.983324	0.406094	15	3	0	0.0021629	5.47324	0.94028	0	1	6.72515	0.0346459
25136	14586	14586_25136	Gfra2	Chr14 cM	Chr14:71127560-71217278(+)	glial cell line derived neurotrophic factor family receptor alpha 2	Gfra2	Chr15 p11	GDNF family receptor alpha 2	-0.0490699	-0.0561446	-0.120869	0.0215418	0.0426443	0.04125	0.0227329	0.187979	0.00338804	-0.091291	-0.139726	-0.201717	-0.00684876	0.0274366	-0.04002	0.644803	0.845721	0.299976	14	3	9.22890852239739e-07	0.00259689	12.7647	0.30898	0.0120968	1.00012	9.20849	0.0100093
286994	107515	107515_286994	Lgr4	Chr2 cM	Chr2:109747992-109844602(+)	leucine-rich repeat-containing G protein-coupled receptor 4	Lgr4	Chr3 q34	leucine-rich repeat-containing G protein-coupled receptor 4	-0.0487501	-0.0134408	-0.0262154	0.0214062	0.0428146	0.0360355	0.022763	0.753575	0.466927	-0.0907054	-0.0973559	-0.0968436	-0.00679485	0.0704743	0.0444128	0.644803	0.974609	0.819106	14	3	0.000395979	0.002003	10.0093	0.529552	7.28948	1.07863	0.607966	0.737874
306128	211286	211286_306128	Cln5	Chr14 cM	Chr14:103307679-103315064(+)	ceroid-lipofuscinosis, neuronal 5	Cln5	Chr15 q21	CLN5, intracellular trafficking protein	-0.0603708	-0.0951553	-0.0548968	0.0265131	0.0538784	0.0499285	0.022785	0.0773769	0.271546	-0.112336	-0.200755	-0.152755	-0.00840616	0.0104444	0.0429613	0.644803	0.836646	0.71503	15	3	0.0019722	0.00337946	14.9907	0.241946	22.4342	1.28923	3.74985	0.153366
316033	12091	12091_316033	Glb1	Chr9 cM	Chr9:114230146-114303447(+)	galactosidase, beta 1	Glb1	Chr8 q32	galactosidase, beta 1	0.0579276	0.0216907	0.0721096	0.0254416	0.0509396	0.0532258	0.0227932	0.670245	0.175485	0.00806294	-0.078149	-0.032211	0.107792	0.12153	0.17643	0.644803	0.954851	0.641315	14	3	0.00369081	0.00334882	21.2572	0.0308021	50.2245	2.00902	1.88079	0.390474
24373	14313	14313_24373	Fst	Chr13 cM	Chr13:114588826-114595487(-)	follistatin	Fst	Chr2 q14	follistatin	-0.0935122	-0.265517	-0.163536	0.0410704	0.065702	0.0792948	0.0227936	5.31721821818227e-05	0.0391719	-0.174009	-0.39429	-0.318951	-0.0130157	-0.136743	-0.00812079	0.644803	0.0690485	0.531105	16	3	0	0.0053422	13.9694	0.376	0	1	20.272	3.96269219340066e-05
363522	69537	69537_363522	Dnase1l1	ChrX cM	ChrX:73316823-73325939(-)	deoxyribonuclease 1-like 1	Dnase1l1	ChrX	deoxyribonuclease 1-like 1	0.10963	0.0325813	0.161334	0.0481607	0.0941627	0.118571	0.0228255	0.729335	0.173621	0.015237	-0.151974	-0.0710597	0.204023	0.217137	0.393729	0.644803	0.969804	0.640131	16	3	0.0184348	0.0127401	32.2095	0.00223631	67.7069	3.09664	1.87166	0.39226
689637	68079	68079_689637	Pdcd2l	Chr7 cM	Chr7:33883924-33896086(-)	programmed cell death 2-like	Pdcd2l	Chr1 q21	programmed cell death 2-like	0.0477649	0.094083	0.0410989	0.0209838	0.0389167	0.0401796	0.0228295	0.0156255	0.306365	0.00663743	0.0178077	-0.0376518	0.0888923	0.170358	0.11985	0.644803	0.750051	0.734632	16	3	0.000728623	0.00154634	12.8348	0.460653	16.3021	1.19477	6.99331	0.0302986
56003	24050	24050_56003	Septin3	Chr15 cM	Chr15:82153003-82178775(+)	septin 3	Septin3	Chr7 q34	septin 3	0.0481264	-0.0112176	-0.0197803	0.0211514	0.0422881	0.0451334	0.0228864	0.790803	0.661196	0.00667036	-0.0941007	-0.10824	0.0895824	0.0716654	0.0686796	0.644803	0.980753	0.903413	14	3	0.00276515	0.00246007	21.267	0.0307078	51.8901	2.07857	0.266289	0.875339
307494	67936	67936_307494	Wdr55	Chr18 cM	Chr18:36893275-36896761(+)	WD repeat domain 55	Wdr55	Chr18 p11	WD repeat domain 55	0.0682643	0.00289023	-0.0152517	0.0300033	0.0597982	0.0593742	0.0228921	0.961451	0.797276	0.00945902	-0.114312	-0.131623	0.12707	0.120093	0.10112	0.644803	1	0.954294	16	3	0.00424796	0.00436567	28.3233	0.00815486	45.4607	1.83354	0.0710684	0.96509
287571	70439	70439_287571	Taf15	Chr11 cM	Chr11:83363912-83397569(+)	TATA-box binding protein associated factor 15	Taf15	Chr10 q26	TATA-box binding protein associated factor 15	-0.0689961	0.0108366	0.00973213	0.0303286	0.0609894	0.0631258	0.0229085	0.858974	0.877475	-0.128439	-0.1087	-0.113992	-0.00955328	0.130374	0.133456	0.644803	0.99063	0.97809	16	3	0.00659396	0.004977	26.2472	0.015747	55.9574	2.27053	0.050037	0.975292
680110	67874	67874_680110	Rprm	Chr2 cM	Chr2:53974105-53975564(-)	reprimo, TP53 dependent G2 arrest mediator candidate	Rprm	Chr3 q12	reprimo, TP53 dependent G2 arrest mediator homolog	0.124591	0.126636	0.108403	0.0547724	0.119887	0.126756	0.0229238	0.290835	0.392433	0.017239	-0.108339	-0.140033	0.231943	0.361611	0.35684	0.644803	0.858905	0.784997	15	3	0.0206651	0.016109	32.7784	0.00104816	67.1007	3.03957	1.32208	0.516314
84007	12267	12267_84007	C3ar1	Chr6 cM	Chr6:122824099-122833116(-)	complement component 3a receptor 1	C3ar1	Chr4 q42	complement C3a receptor 1	0.0842741	-0.0266675	0.0794364	0.037178	0.0630945	0.077564	0.0234042	0.672543	0.305769	0.0114065	-0.15033	-0.0725862	0.157142	0.0969953	0.231459	0.65713	0.954851	0.734185	14	3	7.60151731798425e-06	0.00770522	10.5492	0.481767	0.0352612	1.00035	1.12117	0.570874
NA	72834	72834_NA	Cerox1	Chr17 cM	Chr17:25789785-25794017(+)	cytoplasmic endogenous regulator of oxidative phosphorylation 1	NA	NA	NA	0.0805299	0.0374674	-0.0487199	0.0355408	0.0683247	0.0637238	0.0234608	0.583436	0.44454	0.0108713	-0.0964466	-0.173616	0.150189	0.171381	0.0761764	0.657536	0.933438	0.811047	13	3	0.00459084	0.00490141	16.0253	0.0989104	43.5037	1.77003	0.844065	0.655713
312701	93671	93671_312701	Cd163	Chr6 cM	Chr6:124281615-124307486(+)	CD163 antigen	Cd163	Chr4 q42	CD163 molecule	0.189416	0.237597	0.30418	0.0837401	0.167641	0.197846	0.0237001	0.156396	0.124182	0.0252889	-0.0909729	-0.0835923	0.353544	0.566167	0.691951	0.662244	0.845721	0.604929	16	3	0.0654152	0.0409759	41.8916	6.82173220657971e-05	88.4789	8.67971	3.8106	0.148778
292843	233186	233186_292843	Siglecf	Chr7 cM	Chr7:43000765-43008955(+)	sialic acid binding Ig-like lectin F	Siglec5	Chr1 q22	sialic acid binding Ig-like lectin 5	0.0811217	0.051056	0.158504	0.0358738	0.0517329	0.0753731	0.0237401	0.323684	0.0354721	0.0108104	-0.0503387	0.0107756	0.151433	0.152451	0.306233	0.662244	0.868004	0.529175	15	3	0.000597618	0.00177068	16.1707	0.183541	8.67834	1.09503	6.8549	0.0324696
65276	14767	14767_65276	Nmur1	Chr1 cM	Chr1:86313964-86317083(-)	neuromedin U receptor 1	Nmur1	Chr9 q35	neuromedin U receptor 1	0.0869411	0.106314	0.043411	0.0384517	0.0561627	0.0786876	0.0237563	0.0583625	0.581163	0.0115772	-0.00376283	-0.110814	0.162305	0.216391	0.197636	0.662244	0.83215	0.873317	13	3	0.000386592	0.00127497	13.4315	0.200536	7.89792	1.08575	4.92203	0.0853484
311372	214585	214585_311372	Spg11	Chr2 cM	Chr2:121884001-121948867(-)	SPG11, spatacsin vesicle trafficking associated	Spg11	Chr3 q35	SPG11 vesicle trafficking associated, spatacsin	-0.0376881	0.00640569	-0.0317918	0.0166763	0.0302681	0.0288896	0.0238227	0.832394	0.271132	-0.070373	-0.0529186	-0.0884144	-0.00500309	0.06573	0.0248307	0.66291	0.987252	0.71503	15	3	0	0.000617518	9.33225	0.67432	0	1	1.23242	0.539987
309419	18719	18719_309419	Pip5k1b	Chr19 cM	Chr19:24272158-24533236(-)	phosphatidylinositol-4-phosphate 5-kinase, type 1 beta	Pip5k1b	Chr1 q51	phosphatidylinositol-4-phosphate 5-kinase type 1 beta	-0.0440473	0.0753436	-0.0580377	0.0194976	0.0374062	0.0380687	0.0238761	0.0439886	0.127371	-0.0822619	0.00202875	-0.132651	-0.00583277	0.148658	0.0165757	0.663154	0.8293	0.609386	16	3	0	0.00185944	14.8115	0.319269	0	1	7.90238	0.0192318
25496	18128	18128_25496	Notch1	Chr2 cM	Chr2:26347914-26393834(-)	notch 1	Notch1	Chr3 p13	notch receptor 1	-0.0392575	-0.0690828	-0.0330499	0.0173849	0.0311069	0.0332688	0.0239375	0.0263633	0.320505	-0.0733313	-0.130051	-0.0982556	-0.00518361	-0.00811435	0.0321558	0.663154	0.791282	0.745661	16	3	0	0.00172416	9.03136	0.770571	0	1	5.35449	0.0687521
286936	236899	236899_286936	Pcyt1b	ChrX cM	ChrX:92698469-92793557(+)	phosphate cytidylyltransferase 1, choline, beta isoform	Pcyt1b	ChrX q22	phosphate cytidylyltransferase 1B, choline	0.0350418	0.0414747	0.0479667	0.0155242	0.030854	0.031148	0.0239936	0.178876	0.12357	0.00461487	-0.018998	-0.0130823	0.0654688	0.101947	0.109016	0.663154	0.845721	0.604204	15	3	0.000444705	0.00127966	13.9517	0.303803	12.3835	1.14134	3.92162	0.140744
100362495	71909	71909_100362495	Haus5	Chr7 cM	Chr7:30353136-30364419(-)	HAUS augmin-like complex, subunit 5	Haus5	Chr1	HAUS augmin-like complex, subunit 5	0.0523942	0.0701721	0.0398154	0.023213	0.0466795	0.0557529	0.0240017	0.132769	0.47514	0.00689747	-0.0213181	-0.0694582	0.0978909	0.161662	0.149089	0.663154	0.845721	0.822965	14	3	0	0.00302091	7.80547	0.730617	0	1	3.81896	0.148158
363275	26987	26987_363275	Eif4e2	Chr1 cM	Chr1:87141636-87168210(+)	eukaryotic translation initiation factor 4E member 2	Eif4e2	Chr9 q35	eukaryotic translation initiation factor 4E family member 2	0.0360912	0.0339659	0.00616424	0.0159984	0.031992	0.0272806	0.0240754	0.288372	0.821235	0.00473488	-0.0287373	-0.0473047	0.0674474	0.0966692	0.0596332	0.664013	0.85783	0.961841	16	3	7.19505433817679e-05	0.000983441	11.6786	0.554157	2.24752	1.02299	1.19101	0.551283
298024	677884	677884_298024	Pakap	Chr4 cM	Chr4:57434475-57896984(+)	paralemmin A kinase anchor protein	Pakap	Chr5 q24	paralemmin A kinase anchor protein	-0.0598785	0.00547356	-0.0602691	0.0265594	0.0432293	0.0600547	0.0241639	0.899244	0.315586	-0.111934	-0.0792543	-0.177974	-0.00782303	0.0902015	0.0574359	0.664897	0.996932	0.742309	16	3	0.000311584	0.00270612	8.30058	0.823482	3.18955	1.03295	1.01894	0.600814
81514	16981	16981_81514	Lrrn3	Chr12 cM	Chr12:41501667-41536056(-)	leucine rich repeat protein 3, neuronal	Lrrn3	Chr6 q21	leucine rich repeat neuronal 3	0.0772676	0.145903	0.044221	0.0342794	0.0709757	0.080168	0.0241928	0.0398133	0.581219	0.0100812	0.00679355	-0.112905	0.144454	0.285013	0.201347	0.664897	0.8293	0.873317	15	3	0.0113594	0.00692364	36.4104	0.000278262	70.7826	3.42261	4.22602	0.120874
117526	21374	21374_117526	Tbp	Chr17 cM	Chr17:15720150-15737689(+)	TATA box binding protein	Tbp	Chr1 q12	TATA box binding protein	0.0460638	0.0696478	0.0645931	0.0204506	0.0414318	0.0445512	0.0242942	0.0927586	0.147096	0.00598139	-0.0115571	-0.0227255	0.0861463	0.150853	0.151912	0.666086	0.836646	0.625066	16	3	0.00227694	0.0025031	19.4952	0.108531	36.3526	1.57116	4.23108	0.120568
29565	13629	13629_29565	Eef2	Chr10 cM	Chr10:81012465-81018332(+)	eukaryotic translation elongation factor 2	Eef2	Chr7 q11	eukaryotic translation elongation factor 2	0.0295076	0.00909073	0.0170659	0.0131077	0.0271424	0.0222522	0.0243754	0.73768	0.443122	0.00381692	-0.0441074	-0.0265476	0.0551983	0.0622888	0.0606794	0.666086	0.971644	0.810371	13	3	0	0.000940926	10.5582	0.392955	0	1	0.935691	0.62635
308501	12483	12483_308501	Cd22	Chr7 cM	Chr7:30564829-30579767(-)	CD22 antigen	Cd22	Chr1 q21	CD22 molecule	0.137668	-0.0677568	0.146509	0.0611695	0.106108	0.139598	0.0244108	0.523105	0.293944	0.0177782	-0.275724	-0.127098	0.257558	0.14021	0.420116	0.666086	0.916328	0.728109	14	3	0.014311	0.0146313	24.6522	0.010247	51.4772	2.06089	1.55462	0.459642
313706	71707	71707_313706	Ubiad1	Chr4 cM	Chr4:148518952-148529217(-)	UbiA prenyltransferase domain containing 1	Ubiad1	Chr5 q36	UbiA prenyltransferase domain containing 1	0.0414695	0.0908127	0.0130082	0.0184306	0.0346318	0.0362266	0.0244465	0.00873558	0.719535	0.00534624	0.0229356	-0.0579946	0.0775927	0.15869	0.0840111	0.666086	0.729274	0.925219	16	3	0.000259604	0.00144913	10.5739	0.646466	5.50301	1.05823	7.12523	0.0283645
94165	104248	104248_94165	Cabin1	Chr10 cM	Chr10:75481946-75600175(-)	calcineurin binding protein 1	Cabin1	Chr20 p12	calcineurin binding protein 1	0.0389072	0.100166	-0.0359262	0.0172922	0.0339246	0.0262177	0.0244498	0.00315107	0.170592	0.00501513	0.0336749	-0.0873119	0.0727993	0.166657	0.0154595	0.666086	0.564403	0.637688	15	3	0	0.000781873	11.6954	0.470442	0	1	11.0116	0.0040632
365252	243983	243983_365252	Zdhhc13	Chr7 cM	Chr7:48438751-48477188(+)	zinc finger, DHHC domain containing 13	Zdhhc13	Chr1 q22	zinc finger DHHC-type palmitoyltransferase 13	0.0487457	-0.00526395	0.0455622	0.0216774	0.0433073	0.0410678	0.0245325	0.903256	0.267241	0.00625875	-0.0901448	-0.0349292	0.0912328	0.0796169	0.126053	0.66675	0.997605	0.713897	16	3	0.00137914	0.00225083	16.7946	0.208865	23.1118	1.30059	1.23278	0.539891
298377	69893	69893_298377	Coa7	Chr4 cM	Chr4:108185349-108197915(+)	cytochrome c oxidase assembly factor 7	Coa7	Chr5 q34	cytochrome c oxidase assembly factor 7	0.0542173	-0.00195506	-0.0188881	0.0241181	0.0482891	0.0473293	0.0245769	0.967705	0.689835	0.00694664	-0.0966	-0.111652	0.101488	0.0926899	0.0738755	0.66675	1	0.914016	16	3	0.00255283	0.00282941	23.1224	0.0402305	38.1373	1.61648	0.162774	0.921837
313173	12804	12804_313173	Cntfr	Chr4 cM	Chr4:41657498-41697089(-)	ciliary neurotrophic factor receptor	Cntfr	Chr5 q22	ciliary neurotrophic factor receptor	0.0919616	0.0375705	-0.135816	0.0409157	0.0808364	0.0868166	0.0246025	0.642095	0.117724	0.0117683	-0.120866	-0.305973	0.172155	0.196007	0.0343416	0.66675	0.948489	0.60006	16	3	0.0156589	0.00886241	42.7033	5.02272014850382e-05	78.3109	4.61061	2.82545	0.243479
373541	108143	108143_373541	Taf9	Chr13 cM	Chr13:100788087-100792568(+)	TATA-box binding protein associated factor 9	Taf9	Chr2 q12	TATA-box binding protein associated factor 9	-0.0408	-0.081813	0.0771272	0.0181804	0.0365152	0.0261178	0.0248212	0.025057	0.00314652	-0.0764329	-0.153381	0.0259372	-0.00516705	-0.0102446	0.128317	0.671509	0.790187	0.293166	15	3	2.2525911297163e-05	0.000934868	13.9264	0.305431	0.764993	1.00771	11.4318	0.00329319
83578	216134	216134_83578	Pdxk	Chr10 cM	Chr10:78272581-78300782(-)	pyridoxal (pyridoxine, vitamin B6) kinase	Pdxk	Chr20 p12	pyridoxal kinase	0.0475841	0.0730538	-0.00343987	0.0212209	0.0425526	0.042017	0.0249404	0.0860175	0.934751	0.00599193	-0.0103477	-0.0857917	0.0891762	0.156455	0.078912	0.673564	0.836646	0.996161	15	3	0.00292661	0.00219922	30.2623	0.0025493	60.9306	2.55955	3.0522	0.217382
NA	100503924	100503924_NA	NA	NA	NA	NA	NA	NA	NA	0.107392	-0.00971594	-0.0628359	0.0479334	0.0807092	0.0985168	0.0250623	0.904181	0.523592	0.0134442	-0.167903	-0.255925	0.20134	0.148471	0.130254	0.673967	0.997823	0.846559	12	3	0	0.0137356	4.72299	0.857757	0	1	0.440863	0.802172
685634	80284	80284_685634	Smim12	Chr4 cM	Chr4:127137577-127141602(+)	small integral membrane protein 12	Smim12	Chr5 q36	small integral membrane protein 12	-0.03441	-0.0196773	0.0193921	0.0153613	0.0307765	0.0269459	0.025088	0.52259	0.47173	-0.0645176	-0.0799982	-0.0334209	-0.00430242	0.0406437	0.0722051	0.673967	0.916328	0.821416	16	3	0	0.000730796	9.00111	0.77286	0	1	0.795375	0.671872
170906	102193	102193_170906	Zdhhc7	Chr8 cM	Chr8:120807834-120828211(-)	zinc finger, DHHC domain containing 7	Zdhhc7	Chr19 q12	zinc finger DHHC-type palmitoyltransferase 7	0.0459334	0.0311312	0.0357983	0.0205134	0.0410666	0.039292	0.0251433	0.44841	0.36225	0.00572795	-0.0493577	-0.0412125	0.0861389	0.11162	0.112809	0.673967	0.900877	0.77037	16	3	0.00181079	0.00203995	17.3905	0.182063	34.9918	1.53827	1.34305	0.510928
316614	208372	208372_316614	Asb18	Chr1 cM	Chr1:89880313-89942388(-)	ankyrin repeat and SOCS box-containing 18	Asb18	Chr9 q36	ankyrin repeat and SOCS box-containing 18	0.111689	0.184726	0.144058	0.049887	0.0819481	0.109457	0.025167	0.0241847	0.188135	0.0139118	0.0241107	-0.0704735	0.209465	0.345341	0.35859	0.673967	0.790187	0.650242	14	3	0.00484238	0.00765693	10.9972	0.443497	28.1699	1.39217	7.59525	0.022424
300117	271305	271305_300117	Phf21b	Chr15 cM	Chr15:84669582-84740250(-)	PHD finger protein 21B	Phf21b	Chr7 q34	PHD finger protein 21B	-0.134707	0.0454464	0.0848285	0.0601806	0.123154	0.136141	0.0251965	0.712113	0.533223	-0.252659	-0.195932	-0.182003	-0.016755	0.286824	0.35166	0.673967	0.965052	0.850309	14	3	0.0318205	0.020804	33.8223	0.000386702	69.932	3.3258	0.432251	0.805634
170922	16202	16202_170922	Ilk	Chr7 cM	Chr7:105385799-105392132(+)	integrin linked kinase	Ilk	Chr1 q32	integrin-linked kinase	0.0361622	0.0797399	0.0661947	0.0161618	0.0321956	0.0335473	0.0252526	0.0132591	0.048476	0.00448574	0.0166377	0.000443078	0.0678387	0.142842	0.131946	0.673967	0.735187	0.540988	16	3	0.000867977	0.0013977	15.0019	0.307237	23.5837	1.30862	10.0108	0.0067016
287961	12544	12544_287961	Cdc45	Chr16 cM	Chr16:18599197-18630737(-)	cell division cycle 45	Cdc45	Chr11 q23	cell division cycle 45	0.0639191	-0.00237919	0.110069	0.0285781	0.0459782	0.0653698	0.0253093	0.958731	0.0922224	0.00790712	-0.0924947	-0.0180535	0.119931	0.0877364	0.238191	0.673967	1	0.580083	15	3	2.37849554587476e-06	0.00161606	15.053	0.238548	0.0313065	1.00031	3.13206	0.208873
24210	11889	11889_24210	Asgr1	Chr11 cM	Chr11:69944911-69948720(+)	asialoglycoprotein receptor 1	Asgr1	Chr10 q24	asialoglycoprotein receptor 1	0.215433	-0.0159731	0.236971	0.0963425	0.196474	0.242489	0.0253441	0.935204	0.328447	0.0266053	-0.401055	-0.238298	0.404261	0.369109	0.71224	0.673967	1	0.751293	16	3	0.0873886	0.0549428	52.0033	1.34603625145968e-06	75.9878	4.16455	1.04711	0.592411
25709	15288	15288_25709	Hmbs	Chr9 cM	Chr9:44247645-44255525(-)	hydroxymethylbilane synthase	Hmbs	Chr8 q22	hydroxymethylbilane synthase	0.0330523	0.069412	0.0255825	0.0147812	0.0260375	0.029264	0.0253446	0.0076795	0.38201	0.00408175	0.0183794	-0.0317738	0.0620229	0.120445	0.0829389	0.673967	0.703939	0.779018	15	3	0	0.00105233	9.02815	0.700524	0	1	8.94303	0.01143
288454	71706	71706_288454	Slc46a3	Chr5 cM	Chr5:147815247-147831625(-)	solute carrier family 46, member 3	Slc46a3	Chr12 p11	solute carrier family 46, member 3	-0.0462756	0.014573	-0.00574621	0.020711	0.0404671	0.0383456	0.0254599	0.718758	0.88088	-0.0868683	-0.064741	-0.0809021	-0.00568285	0.0938871	0.0694097	0.67424	0.965574	0.979297	16	3	0	0.00163974	6.02245	0.945332	0	1	0.134246	0.93508
680424	668173	668173_680424	Pex10	Chr4 cM	Chr4:155151487-155156863(+)	peroxisomal biogenesis factor 10	Pex10	Chr5 q36	peroxisomal biogenesis factor 10	0.0392675	-0.0204377	0.0682345	0.0175806	0.0335489	0.0339628	0.0255116	0.542398	0.044527	0.0048101	-0.0861923	0.00166864	0.0737249	0.0453169	0.1348	0.67424	0.920617	0.536053	15	3	0	0.00168782	9.8461	0.62946	0	1	4.2499	0.119439
64535	14181	14181_64535	Fgfbp1	Chr5 cM	Chr5:44136200-44139121(-)	fibroblast growth factor binding protein 1	Fgfbp1	Chr14 q21	fibroblast growth factor binding protein 1	0.257832	0.100672	0.0862178	0.115537	0.247018	0.270421	0.0256419	0.683605	0.749857	0.0313832	-0.383475	-0.443798	0.48428	0.584819	0.616233	0.67424	0.957262	0.936104	15	3	0.115126	0.0772752	35.0638	0.000457469	86.4745	7.39344	0.200295	0.904704
246150	100986	100986_246150	Akap9	Chr5 cM	Chr5:3977410-4130204(+)	A kinase anchor protein 9	Akap9	Chr4 q13	A-kinase anchoring protein 9	-0.039088	0.0354711	-0.0684463	0.0175165	0.0358384	0.0308778	0.0256479	0.322296	0.0266449	-0.0734197	-0.0347708	-0.128966	-0.00475638	0.105713	-0.00792687	0.67424	0.867718	0.493969	15	3	0	0.00130077	7.90041	0.792864	0	1	7.61327	0.0222228
100910046	22718	22718_100910046	Zfp60	Chr7 cM	Chr7:27430834-27451114(+)	zinc finger protein 60	Znf780b	Chr1	zinc finger protein 780B	0.0549298	0.0536751	-0.0516872	0.0246181	0.049313	0.0402397	0.025663	0.276393	0.198973	0.00667912	-0.0429766	-0.130556	0.10318	0.150327	0.0271812	0.67424	0.8544	0.661956	15	3	0.000557869	0.00219499	12.1567	0.433181	9.06695	1.09971	2.43992	0.295242
366274	18216	18216_366274	Ntsr1	Chr2 cM	Chr2:180141769-180186772(+)	neurotensin receptor 1	Ntsr1	Chr3 q43	neurotensin receptor 1	0.124956	0.116503	0.142742	0.0560104	0.116064	0.117039	0.0256847	0.315484	0.222613	0.0151778	-0.110979	-0.0866503	0.234734	0.343985	0.372134	0.67424	0.864963	0.683606	16	3	0.0179461	0.0155892	23.7504	0.0335053	48.2119	1.93094	1.97256	0.372962
84578	15183	15183_84578	Hdac3	Chr18 cM	Chr18:38070024-38088073(-)	histone deacetylase 3	Hdac3	Chr18 p11	histone deacetylase 3	0.0510869	0.05054	-0.0379253	0.0229009	0.0460926	0.0485999	0.0256959	0.272865	0.43518	0.00620189	-0.0397998	-0.133179	0.0959719	0.14088	0.0573287	0.67424	0.8544	0.807925	16	3	0.00388184	0.00285511	33.3955	0.00148582	59.6859	2.48052	2.03054	0.362305
25046	18703	18703_25046	Pigr	Chr1 cM	Chr1:130754421-130779986(+)	polymeric immunoglobulin receptor	Pigr	Chr13 q13	polymeric immunoglobulin receptor	0.081884	0.0430847	0.126483	0.0367212	0.0574447	0.0719278	0.0257553	0.453242	0.0786675	0.00991171	-0.0695048	-0.014493	0.153856	0.155674	0.267459	0.67424	0.902805	0.569438	11	3	0.000454545	0.0050699	11.7937	0.160646	2.87751	1.02963	3.77613	0.151365
25609	22141	22141_25609	Tub	Chr7 cM	Chr7:108610087-108633666(+)	TUB bipartite transcription factor	Tub	Chr1 q33	TUB bipartite transcription factor	0.059912	0.0796421	0.0725837	0.0268865	0.0556033	0.0570579	0.0258584	0.15205	0.203335	0.00721545	-0.0293382	-0.0392477	0.112608	0.188623	0.184415	0.67424	0.845721	0.663514	14	3	0.00445552	0.00375513	23.5922	0.0145666	53.5569	2.15317	2.90629	0.233833
25424	13034	13034_25424	Ctse	Chr1 cM	Chr1:131566052-131603245(+)	cathepsin E	Ctse	Chr13 q13	cathepsin E	0.117839	-0.0120906	0.293297	0.0528873	0.0893887	0.14303	0.0258722	0.892407	0.0403064	0.0141823	-0.187289	0.012963	0.221497	0.163108	0.573631	0.67424	0.996316	0.532735	11	3	0.00833912	0.00909083	13.8313	0.0862689	57.0415	2.32783	4.26569	0.1185
362952	55944	55944_362952	Eif3d	Chr15 cM	Chr15:77843201-77855006(-)	eukaryotic translation initiation factor 3, subunit D	Eif3d	Chr7 q34	eukaryotic translation initiation factor 3, subunit D	0.0317108	0.00994773	0.00538113	0.0142323	0.0281965	0.0235537	0.025875	0.724238	0.819287	0.00381595	-0.0453164	-0.0407833	0.0596057	0.0652119	0.0515456	0.67424	0.967019	0.960581	15	3	0	0.000921855	6.28605	0.900981	0	1	0.174657	0.916376
362845	240066	240066_362845	Zfp870	Chr17 cM	Chr17:33098193-33110616(-)	zinc finger protein 870	Zfp870	Chr7 q11	zinc finger protein 870	-0.0484907	-0.0179291	-0.149286	0.0217683	0.0385887	0.0425243	0.0259081	0.642203	0.000447093	-0.0911557	-0.0935616	-0.232632	-0.00582568	0.0577034	-0.0659398	0.67424	0.948489	0.122303	15	3	0	0.00295571	6.80872	0.869991	0	1	12.3255	0.00210647
NA	16370	16370_NA	Irs4	ChrX cM	ChrX:140493994-140508213(-)	insulin receptor substrate 4	NA	NA	NA	0.143318	0.127553	0.0271668	0.0643707	0.12073	0.113073	0.0259845	0.290733	0.81013	0.0171535	-0.109073	-0.194452	0.269482	0.364179	0.248785	0.67424	0.858905	0.95712	13	3	0.00574588	0.00962744	17.8182	0.0581095	31.7289	1.46475	1.22319	0.542484
315478	102607	102607_315478	Snx19	Chr9 cM	Chr9:30338404-30378029(+)	sorting nexin 19	Snx19	Chr8 q13	sorting nexin 19	0.0288283	0.0179502	0.007245	0.0129497	0.0252898	0.0242002	0.0260022	0.47784	0.764651	0.00344739	-0.0316169	-0.0401864	0.0542091	0.0675174	0.0546764	0.67424	0.907232	0.942427	16	3	4.22207781474036e-06	0.000745827	10.703	0.635686	0.174981	1.00175	0.572384	0.751118
363254	245860	245860_363254	Atg9a	Chr1 cM	Chr1:75157509-75168654(-)	autophagy related 9A	Atg9a	Chr9 q33	autophagy related 9A	0.0308613	0.0312258	0.0339827	0.013863	0.0276651	0.0226611	0.0260039	0.259022	0.133717	0.0036902	-0.0229968	-0.0104322	0.0580323	0.0854483	0.0783975	0.67424	0.849801	0.613585	14	3	4.87387586114463e-07	0.000882735	8.29008	0.687107	0.0190022	1.00019	3.66492	0.16002
25403	12380	12380_25403	Cast	Chr13 cM	Chr13:74840487-74956929(-)	calpastatin	Cast	Chr2 q11	calpastatin	-0.0544386	-0.0338731	-0.078817	0.0244614	0.0463751	0.0491829	0.0260484	0.465137	0.109039	-0.102382	-0.124767	-0.175214	-0.00649513	0.0570205	0.0175797	0.674273	0.905193	0.592865	15	3	0.00088081	0.00244571	13.6894	0.320983	12.0239	1.13667	3.17545	0.20439
100361431	668110	668110_100361431	Syce1l	Chr8 cM	Chr8:114369845-114382165(+)	synaptonemal complex central element protein 1 like	Syce1l	Chr19	synaptonemal complex central element protein 1-like	0.0950431	0.214348	-0.0439064	0.0427398	0.0764216	0.0969603	0.0261643	0.00503458	0.650672	0.0112747	0.0645647	-0.233945	0.178811	0.364132	0.146132	0.676151	0.664863	0.898688	12	3	0.00176998	0.00529594	6.84459	0.653296	11.0796	1.1246	7.99691	0.0183439
NA	100616095	100616095_NA	Snhg18	Chr15 cM	Chr15:32240714-32244808(-)	small nucleolar RNA host gene 18	NA	NA	NA	0.0998251	0.227759	0.0778066	0.0449189	0.0873263	0.0646663	0.0262604	0.00910375	0.228898	0.0117856	0.0566023	-0.048937	0.187865	0.398915	0.20455	0.677509	0.729274	0.685705	12	3	3.06507240238868e-06	0.0111104	9.2424	0.415206	0.0102897	1.0001	9.75044	0.0076334
499567	69126	69126_499567	Rbis	Chr3 cM	Chr3:14671344-14676345(-)	ribosomal biogenesis factor	Rbis	Chr2 q23	ribosomal biogenesis factor	-0.051029	-0.0826696	-0.0717921	0.0229846	0.0450234	0.0319838	0.0264092	0.0663357	0.0247913	-0.0960779	-0.170914	-0.134479	-0.00598007	0.00557458	-0.00910501	0.680221	0.835749	0.490998	15	3	0	0.00112238	8.35192	0.75706	0	1	8.19096	0.0166478
310664	229589	229589_310664	Prune1	Chr3 cM	Chr3:95160985-95189387(-)	prune exopolyphosphatase	Prune1	Chr2 q34	prune exopolyphosphatase 1	0.0475097	-0.0211192	-0.0023864	0.0214147	0.0430279	0.042943	0.0265169	0.623549	0.955683	0.00553767	-0.105452	-0.086553	0.0894816	0.0632139	0.0817802	0.68187	0.94373	1	16	3	0.00203694	0.00247403	17.4417	0.179892	32.465	1.48071	0.240981	0.886485
362323	71238	71238_362323	Sdhaf3	Chr6 cM	Chr6:6956004-7039661(+)	succinate dehydrogenase complex assembly factor 3	Sdhaf3	Chr4 q21	succinate dehydrogenase complex assembly factor 3	-0.055201	-0.0649277	-0.110555	0.024896	0.0489013	0.0479004	0.0266051	0.184267	0.0209975	-0.103996	-0.160773	-0.204438	-0.00640573	0.0309171	-0.0166725	0.68301	0.845721	0.480761	16	3	0.00117211	0.00306507	14.9051	0.313314	12.8565	1.14753	7.22138	0.0270332
293871	67383	67383_293871	Carnmt1	Chr19 cM	Chr19:18648128-18684564(+)	carnosine N-methyltransferase 1	Carnmt1	Chr1 q51	carnosine N-methyltransferase 1	0.0464973	0.0260874	0.0432357	0.0209828	0.040915	0.041139	0.0266932	0.523735	0.293274	0.00537183	-0.0541046	-0.0373952	0.0876228	0.106279	0.123867	0.683273	0.916328	0.727721	15	3	0.00107683	0.00210893	13.4375	0.33806	19.1389	1.23669	1.34491	0.510454
301446	241066	241066_301446	Carf	Chr1 cM	Chr1:60137406-60193112(+)	calcium response factor	Carf	Chr9 q32	calcium responsive transcription factor	-0.0538852	-0.0793131	-0.0685155	0.0243232	0.0485399	0.0448819	0.0267338	0.102263	0.126867	-0.101558	-0.17445	-0.156482	-0.00621262	0.0158233	0.0194514	0.683273	0.836646	0.60849	15	3	0.000977061	0.00278686	10.7747	0.548317	12.9276	1.14847	4.83344	0.089214
304735	66343	66343_304735	Tmem177	Chr1 cM	Chr1:119835620-119840913(-)	transmembrane protein 177	Tmem177	Chr13 q11	transmembrane protein 177	0.063772	-0.0520624	-0.0326385	0.0287964	0.0580369	0.0633179	0.0267887	0.369688	0.606224	0.0073321	-0.165813	-0.156739	0.120212	0.0616877	0.0914622	0.683273	0.880341	0.880409	16	3	0.00564482	0.00483413	28.2529	0.00834228	49.6308	1.98534	0.96406	0.617529
361377	102093	102093_361377	Phkb	Chr8 cM	Chr8:86567588-86788005(+)	phosphorylase kinase beta	Phkb	Chr19 p11	phosphorylase kinase regulatory subunit beta	-0.0581123	-0.0337671	0.019416	0.0262411	0.0524047	0.0456205	0.0267907	0.519348	0.670401	-0.109544	-0.136478	-0.0699986	-0.00668071	0.0689443	0.10883	0.683273	0.91599	0.90692	16	3	0.00241075	0.00261649	24.7354	0.0250017	36.6447	1.5784	0.64424	0.724611
315914	75746	75746_315914	Morc4	ChrX cM	ChrX:138722381-138772426(-)	microrchidia 4	Morc4	ChrX	MORC family CW-type zinc finger 4	-0.0554577	-0.0128035	-0.0968363	0.0250644	0.0417625	0.0499248	0.0269245	0.759165	0.0524229	-0.104583	-0.0946564	-0.194687	-0.00633244	0.0690495	0.00101444	0.683421	0.975273	0.542349	14	3	1.0113568114364e-06	0.000743757	16.1285	0.136428	0.0253847	1.00025	5.0613	0.0796072
751812	19428	19428_751812	Rasl2-9	Chr7 cM	Chr7:5127941-5128949(-)	RAS-like, family 2, locus 9	Rasl2-9	Chr1 q12	RAS-like, family 2, locus 9	-0.052962	0.0302226	-0.075202	0.0239366	0.047224	0.0660489	0.0269253	0.522183	0.254878	-0.0998769	-0.0623347	-0.204655	-0.00604721	0.12278	0.0542515	0.683421	0.916328	0.705425	12	3	1.68525357825202e-06	0.00334566	14.3848	0.109282	0.0096537	1.0001	1.33587	0.512765
29674	26444	26444_29674	Psma7	Chr2 cM	Chr2:179678167-179684226(-)	proteasome subunit alpha 7	Psma7	Chr3 q43	proteasome 20S subunit alpha 7	0.0324868	0.0365282	0.0771406	0.0146829	0.0284289	0.0292243	0.0269281	0.19883	0.00830035	0.00370882	-0.0191915	0.019862	0.0612647	0.0922479	0.134419	0.683421	0.847742	0.397186	16	3	0.000412039	0.00105168	14.5767	0.33452	13.5413	1.15662	8.19704	0.0165972
54257	14806	14806_54257	Grik2	Chr10 cM	Chr10:48970929-49664862(-)	glutamate receptor, ionotropic, kainate 2 (beta 2)	Grik2	Chr20 q13	glutamate ionotropic receptor kainate type subunit 2	-0.0506277	0.0342093	0.0265791	0.0229187	0.0459834	0.0361203	0.0271736	0.456907	0.461822	-0.0955475	-0.0559165	-0.0442154	-0.00570792	0.124335	0.0973736	0.68853	0.904091	0.81603	15	3	0.000347807	0.00182649	11.3952	0.495389	6.3736	1.06807	0.985519	0.610938
192359	75553	75553_192359	Zc3h14	Chr12 cM	Chr12:98713223-98754012(+)	zinc finger CCCH type containing 14	Zc3h14	Chr6 q32	zinc finger CCCH type containing 14	0.0385744	0.0110002	-0.0205633	0.0174866	0.0354437	0.0373142	0.0273884	0.75629	0.581575	0.00430123	-0.0584682	-0.0936977	0.0728476	0.0804686	0.0525711	0.692764	0.974609	0.873525	16	3	0.00192168	0.00170622	27.1621	0.0118201	46.422	1.86644	0.482945	0.78547
170538	18753	18753_170538	Prkcd	Chr14 cM	Chr14:30317311-30348167(-)	protein kinase C, delta	Prkcd	Chr16 p16	protein kinase C, delta	-0.0984594	0.0666577	-0.0282483	0.0446474	0.090194	0.0958805	0.0274356	0.459877	0.768284	-0.185967	-0.110119	-0.216171	-0.010952	0.243435	0.159674	0.692764	0.905193	0.943105	16	3	0.0143075	0.0114177	36.4391	0.000506996	57.764	2.36765	0.721347	0.697207
29637	208715	208715_29637	Hmgcs1	Chr13 cM	Chr13:120151915-120169796(+)	3-hydroxy-3-methylglutaryl-Coenzyme A synthase 1	Hmgcs1	Chr2 q15	3-hydroxy-3-methylglutaryl-CoA synthase 1	-0.0409302	-0.0570109	0.0166413	0.0185648	0.0374468	0.0360252	0.0274741	0.127896	0.644128	-0.0773166	-0.130405	-0.0539669	-0.00454377	0.0163834	0.0872495	0.692764	0.845721	0.896473	16	3	0.00182968	0.00166398	25.1338	0.022167	49.1346	1.96597	2.77135	0.250155
298018	230234	230234_298018	Abitram	Chr4 cM	Chr4:56802345-56809601(+)	actin binding transcription modulator	Abitram	Chr5 q24	actin binding transcription modulator	0.0310113	0.0652393	0.0219656	0.0140774	0.0292728	0.0242122	0.0276008	0.0258363	0.364295	0.00342011	0.00786562	-0.0254894	0.0586025	0.122613	0.0694206	0.694216	0.790187	0.770924	15	3	0	0.000859773	9.84046	0.629955	0	1	7.47881	0.0237682
NA	22635	22635_NA	Zan	Chr5 cM	Chr5:137376899-137475326(-)	zonadhesin	NA	NA	NA	0.085597	0.0473108	0.0858626	0.0388612	0.0646017	0.0799309	0.0276207	0.463958	0.282729	0.00943037	-0.0793062	-0.0707992	0.161764	0.173928	0.242524	0.694216	0.905193	0.721112	13	3	0.000381433	0.00504825	5.05452	0.887506	2.22735	1.02278	2.04488	0.359717
679578	52662	52662_679578	Ldlrad4	Chr18 cM	Chr18:68065345-68393621(+)	low density lipoprotein receptor class A domain containing 4	Ldlrad4	Chr18 q12.1	low density lipoprotein receptor class A domain containing 4	-0.036112	-0.0352725	-0.0687512	0.0164096	0.0341589	0.0340592	0.0277596	0.30179	0.0435311	-0.0682741	-0.102223	-0.135506	-0.00394982	0.0316777	-0.00199636	0.696583	0.863247	0.53565	15	3	0.000341089	0.00142948	10.6252	0.561279	8.28104	1.09029	4.31087	0.115853
252855	71514	71514_252855	Sfpq	Chr4 cM	Chr4:126915117-126930806(+)	splicing factor proline/glutamine rich (polypyrimidine tract binding protein associated)	Sfpq	Chr5 q36	splicing factor proline and glutamine rich	-0.0517704	0.0461188	-0.0247048	0.0235403	0.0478862	0.0490066	0.0278619	0.335501	0.614183	-0.0979086	-0.0477363	-0.120756	-0.00563229	0.139974	0.0713464	0.697873	0.874888	0.883895	16	3	0.00224992	0.00293718	17.1257	0.193621	29.3885	1.4162	1.46157	0.48153
288124	58998	58998_288124	Nectin3	Chr16 cM	Chr16:46208069-46318888(-)	nectin cell adhesion molecule 3	Nectin3	Chr11 q21	nectin cell adhesion molecule 3	-0.102064	0.0422466	-0.039582	0.0464203	0.0952782	0.1064	0.0279006	0.657475	0.709885	-0.193046	-0.144495	-0.248123	-0.0110813	0.228988	0.168959	0.697873	0.952178	0.921478	16	3	0.0184843	0.0131453	28.3718	0.00802821	58.4724	2.40804	0.431595	0.805898
102554457	22775	22775_102554457	Zik1	Chr7 cM	Chr7:10221151-10229308(-)	zinc finger protein interacting with K protein 1	Zik1	Chr1	zinc finger protein interacting with K protein 1	0.0574087	0.0788197	-0.00783156	0.0261253	0.0530931	0.043368	0.0279891	0.137661	0.856694	0.00620409	-0.0252409	-0.0928313	0.108613	0.18288	0.0771682	0.698966	0.845721	0.971889	13	3	0	0.00331696	4.07605	0.943851	0	1	2.22665	0.328466
246766	14594	14594_246766	Ggta1	Chr2 cM	Chr2:35290191-35353243(-)	glycoprotein galactosyltransferase alpha 1, 3	Ggta1	Chr3 p11	glycoprotein alpha-galactosyltransferase 1	0.0646271	-0.0204426	0.0718155	0.0294291	0.0575161	0.059053	0.0280902	0.722273	0.223939	0.00694705	-0.133172	-0.0439263	0.122307	0.092287	0.187557	0.699722	0.966571	0.683606	16	3	0	0.00435726	8.05579	0.839947	0	1	1.59482	0.450494
361109	75901	75901_361109	Dcp1a	Chr14 cM	Chr14:30201613-30249013(+)	decapping mRNA 1A	Dcp1a	Chr16 p16	decapping mRNA 1A	0.0399544	0.0228813	-0.0211337	0.0181983	0.0362949	0.0362793	0.0281278	0.528415	0.560212	0.00428634	-0.0482553	-0.0922398	0.0756225	0.0940179	0.0499724	0.699722	0.918027	0.864642	16	3	0.00102678	0.00169196	15.0374	0.305021	22.4715	1.28985	0.679334	0.712008
171139	30056	30056_171139	Timm9	Chr12 cM	Chr12:71169947-71183458(-)	translocase of inner mitochondrial membrane 9	Timm9	Chr6 q24	translocase of inner mitochondrial membrane 9	0.0485544	0.00466644	0.0729519	0.0221211	0.0420721	0.0434409	0.0281681	0.911684	0.0930867	0.00519786	-0.0777934	-0.0121908	0.0919109	0.0871263	0.158095	0.699722	0.999014	0.582409	16	3	0.00146561	0.00226014	15.3141	0.288156	24.671	1.32751	2.82362	0.243702
170898	192289	192289_170898	Tmlhe	ChrX cM		trimethyllysine hydroxylase, epsilon	Tmlhe	Chr20 p12	trimethyllysine hydroxylase, epsilon	-0.0565365	-0.047791	-0.0667329	0.0257634	0.0446327	0.0513374	0.0282028	0.284277	0.193639	-0.107032	-0.13527	-0.167352	-0.00604124	0.0396876	0.0338865	0.699722	0.857259	0.655499	14	3	0	0.00341991	6.31612	0.851461	0	1	2.74243	0.253798
362843	216136	216136_362843	Ilvbl	Chr10 cM	Chr10:78410180-78420336(+)	ilvB (bacterial acetolactate synthase)-like	Ilvbl	Chr7 q11	ilvB acetolactate synthase like	0.0401895	0.0296151	0.147154	0.0183216	0.0329727	0.0355726	0.0282671	0.369094	3.52313477335201e-05	0.00427985	-0.0350101	0.0774328	0.0760992	0.0942404	0.216875	0.699722	0.880341	0.0343131	16	3	0	0.0018723	10.4342	0.658105	0	1	17.5203	0.000156862
361308	19348	19348_361308	Kif20a	Chr18 cM	Chr18:34757677-34766330(+)	kinesin family member 20A	Kif20a	Chr18 p12	kinesin family member 20A	0.0948424	0.0595538	0.227621	0.0432427	0.0681397	0.0936686	0.0282888	0.38212	0.0150961	0.0100882	-0.0739974	0.0440338	0.179597	0.193105	0.411208	0.699722	0.883889	0.454503	15	3	0.00378759	0.00591897	24.8783	0.0154104	24.6891	1.32783	6.53706	0.0380623
NA	18655	18655_NA	Pgk1	ChrX cM	ChrX:105230706-105247305(+)	phosphoglycerate kinase 1	NA	NA	NA	0.058957	-0.031674	-0.0702363	0.0268976	0.0519409	0.0472267	0.028386	0.541989	0.136958	0.00623879	-0.133476	-0.162799	0.111675	0.0701283	0.0223263	0.699725	0.920292	0.62017	14	3	0.00336751	0.0025329	30.6684	0.00124327	64.3804	2.80744	2.58045	0.275209
361857	103213	103213_361857	Traf3ip2	Chr10 cM	Chr10:39488930-39531303(+)	TRAF3 interacting protein 2	Traf3ip2	Chr20 q12	Traf3 interacting protein 2	0.0700263	0.00860529	0.176908	0.0319536	0.0398883	0.06406	0.0284159	0.829194	0.00575181	0.0073983	-0.0695743	0.0513531	0.132654	0.0867848	0.302464	0.699725	0.986793	0.359097	15	3	2.56062137399742e-06	0.00113835	13.5001	0.333763	0.0422028	1.00042	8.25013	0.0161624
299008	76826	76826_299008	Nubpl	Chr12 cM	Chr12:52144529-52357753(+)	nucleotide binding protein-like	Nubpl	Chr6 q23	NUBP iron-sulfur cluster assembly factor like	-0.0513135	-0.0676449	-0.0584288	0.023416	0.0412597	0.0499453	0.0284237	0.101111	0.242059	-0.097208	-0.148512	-0.15632	-0.00541904	0.0132226	0.0394622	0.699725	0.836646	0.695068	14	3	0.000485202	0.00320489	11.8839	0.372435	5.36744	1.05672	4.58107	0.101212
362166	192285	192285_362166	Phf21a	Chr2 cM	Chr2:92014451-92195011(+)	PHD finger protein 21A	Phf21a	Chr3 q24	PHD finger protein 21A	-0.0564224	-0.0176616	0.0392887	0.0257557	0.0504503	0.0478309	0.028475	0.72628	0.411413	-0.106903	-0.116542	-0.0544581	-0.00594224	0.0812192	0.133036	0.699883	0.967966	0.796611	15	3	0.00302632	0.00273231	26.5778	0.00888364	48.7993	1.9531	0.748045	0.687961
294972	72039	72039_294972	Mccc1	Chr3 cM	Chr3:36013461-36054827(-)	methylcrotonoyl-Coenzyme A carboxylase 1 (alpha)	Mccc1	Chr2 q25	methylcrotonyl-CoA carboxylase subunit 1	-0.041367	0.0406527	-0.0671863	0.0189141	0.0335824	0.0356271	0.0287353	0.226073	0.0593192	-0.0784379	-0.0251676	-0.137014	-0.00429604	0.106473	0.00264154	0.702418	0.847742	0.549315	15	3	0	0.00162471	8.15825	0.772645	0	1	5.24373	0.0726673
298510	230721	230721_298510	Pabpc4	Chr4 cM	Chr4:123172722-123192718(+)	poly(A) binding protein, cytoplasmic 4	Pabpc4	Chr5 q36	poly(A) binding protein, cytoplasmic 4	-0.0631828	0.0699047	-0.0233205	0.0289025	0.0597401	0.0663627	0.0288106	0.241942	0.725281	-0.119831	-0.0471837	-0.153389	-0.00653498	0.186993	0.106748	0.702418	0.847742	0.927442	11	3	0.00312481	0.00388441	13.238	0.10392	40.9155	1.69249	2.16945	0.337995
300687	215051	215051_300687	Bud13	Chr9 cM	Chr9:46194281-46210084(+)	BUD13 homolog	Bud13	Chr8 q22-q23	BUD13 homolog	0.056232	0.106885	0.00530624	0.025731	0.0514626	0.0538067	0.0288611	0.0378068	0.921443	0.00580016	0.00602008	-0.100153	0.106664	0.20775	0.110765	0.702418	0.820533	0.992929	16	3	0.00382423	0.00360394	23.8068	0.0329547	44.7232	1.80908	4.31371	0.115689
303637	27404	27404_303637	Abca8b	Chr11 cM	Chr11:109823016-109886671(-)	ATP-binding cassette, sub-family A member 8b	Abca8	Chr10 q32.1	ATP binding cassette subfamily A member 8	-0.054535	-0.0102179	0.0231017	0.0249554	0.050029	0.0391234	0.0288669	0.838166	0.554868	-0.103447	-0.108273	-0.0535788	-0.00562332	0.0878372	0.0997822	0.702418	0.987442	0.861195	15	3	0	0.00192914	10.0933	0.607779	0	1	0.362711	0.834139
NA	235047	235047_NA	NA	NA	NA	NA	NA	NA	NA	-0.0557715	-0.0731356	-0.0763196	0.0255223	0.0508722	0.0359279	0.0288738	0.150538	0.03365	-0.105794	-0.172843	-0.146737	-0.00574869	0.026572	-0.00590214	0.702418	0.845721	0.527402	14	3	6.78227500642152e-07	0.00189835	15.1612	0.175235	0.0114913	1.00011	8.22965	0.0163288
503165	66251	66251_503165	Arfgap3	Chr15 cM	Chr15:83183940-83234448(-)	ADP-ribosylation factor GTPase activating protein 3	Arfgap3	Chr7 q34	ADP-ribosylation factor GTPase activating protein 3	0.0571775	-0.00424527	-0.00302159	0.0261723	0.0526925	0.058375	0.0289137	0.935786	0.958719	0.00588083	-0.107521	-0.117434	0.108474	0.0990301	0.111391	0.702418	1	1	16	3	0.00580297	0.00400417	31.0569	0.00330765	59.9711	2.49819	0.00827716	0.99587
497903	237761	237761_497903	Sowaha	Chr11 cM	Chr11:53367405-53371022(-)	sosondowah ankyrin repeat domain family member A	Sowaha	Chr10 q22	sosondowah ankyrin repeat domain family member A	-0.156978	-0.0269771	0.363066	0.0718886	0.140021	0.156104	0.0289892	0.847221	0.0200291	-0.297877	-0.301412	0.0571087	-0.0160793	0.247458	0.669024	0.702418	0.988855	0.479798	14	3	0.0546897	0.0276245	129.35	2.35612529205728e-22	89.9306	9.93104	5.54145	0.0626165
362702	225010	225010_362702	Lclat1	Chr17 cM	Chr17:73414980-73550363(+)	lysocardiolipin acyltransferase 1	Lclat1	Chr6 q14	lysocardiolipin acyltransferase 1	0.043	0.0830844	-0.0184603	0.0196921	0.0377639	0.0465514	0.0289907	0.0277996	0.691694	0.00440413	0.00906857	-0.109699	0.0815959	0.1571	0.0727788	0.702418	0.793593	0.914842	13	3	0.00247421	0.00195245	29.5708	0.0010066	63.4081	2.73285	5.28669	0.0711231
29153	12333	12333_29153	Capn1	Chr19 cM	Chr19:6038573-6065855(-)	calpain 1	Capn1	Chr1 q43	calpain 1	0.0373367	0.0343708	-0.0172534	0.0170991	0.0339021	0.033178	0.0289957	0.310666	0.603045	0.00382304	-0.0320761	-0.082281	0.0708503	0.100818	0.0477742	0.702418	0.863247	0.879024	16	3	0.000217009	0.00159429	15.01	0.306726	4.63682	1.04862	1.26994	0.529951
NA	113002583	113002583_NA	Shld3	Chr13 cM	Chr13:104310230-104314947(-)	shieldin complex subunit 3	NA	NA	NA	0.130397	0.263721	0.00668797	0.0597304	0.127021	0.078618	0.0290289	0.0378754	0.932206	0.0133276	0.0147645	-0.1474	0.247467	0.512677	0.160776	0.702418	0.820879	0.99602	11	3	0	0.0142284	5.03187	0.754165	0	1	5.01738	0.0813748
102551716	432450	432450_102551716	Nkain2	Chr10 cM	Chr10:31565306-32766458(-)	Na+/K+ transporting ATPase interacting 2	Nkain2	Chr1	sodium/potassium transporting ATPase interacting 2	0.0429658	0.0311458	0.00778098	0.0197075	0.039542	0.0287018	0.0292451	0.430894	0.786316	0.00433967	-0.0463552	-0.0484735	0.0815918	0.108647	0.0640355	0.706145	0.897931	0.949971	14	3	7.39661570009883e-05	0.00121078	9.12736	0.610137	2.07282	1.02117	0.741333	0.690274
362279	58220	58220_362279	Pard6b	Chr2 cM	Chr2:167922924-167943123(+)	par-6 family cell polarity regulator beta	Pard6b	Chr3 q42	par-6 family cell polarity regulator beta	-0.0527317	-0.0355411	-0.0848292	0.0242004	0.0359082	0.0473917	0.029335	0.322284	0.0734608	-0.100164	-0.10592	-0.177715	-0.00529968	0.0348377	0.00805691	0.706145	0.867718	0.561329	16	3	0.000265471	0.00090494	12.2714	0.505528	6.97337	1.07496	4.91329	0.0857219
368070	18949	18949_368070	Pnn	Chr12 cM	Chr12:59113705-59120803(+)	pinin	Pnn	Chr6 q23	pinin, desmosome associated protein	-0.0411208	0.00373665	-0.00571633	0.0188799	0.0377261	0.0321285	0.0294047	0.921101	0.858785	-0.0781248	-0.0702052	-0.0686871	-0.00411684	0.0776785	0.0572544	0.706145	1	0.97272	14	3	0	0.00141813	9.8496	0.543964	0	1	0.0471907	0.976681
309110	213350	213350_309110	Gatd1	Chr7 cM	Chr7:140988097-140994038(-)	glutamine amidotransferase like class 1 domain containing 1	Gatd1	Chr1 q41	glutamine amidotransferase class 1 domain containing 1	0.0414873	-0.00102888	0.0603893	0.0190488	0.0354653	0.036151	0.0294094	0.976856	0.0948258	0.00415246	-0.0705396	-0.0104654	0.0788222	0.0684819	0.131244	0.706145	1	0.584421	16	3	0	0.00167654	8.90903	0.779779	0	1	2.79894	0.246728
NA	67672	67672_NA	NA	NA	NA	NA	NA	NA	NA	0.114265	0.074281	0.0597262	0.0524644	0.104278	0.113967	0.0294095	0.476256	0.600234	0.0114367	-0.1301	-0.163645	0.217093	0.278662	0.283098	0.706145	0.907232	0.878032	13	3	0.0100301	0.0144773	16.3731	0.0894397	30.6655	1.44228	0.86167	0.649966
313928	668212	668212_313928	Efr3b	Chr12 cM	Chr12:4012554-4088915(-)	EFR3 homolog B	Efr3b	Chr6 q14	EFR3 homolog B	0.0365255	0.0175803	-0.060445	0.0167756	0.0326908	0.0310338	0.0294579	0.590733	0.0514487	0.003646	-0.0464925	-0.12127	0.069405	0.0816532	0.000380034	0.706219	0.935128	0.540988	14	3	0.00121394	0.00114027	19.559	0.0517684	47.7952	1.91553	4.10943	0.12813
309349	245450	245450_309349	Slitrk2	ChrX cM	ChrX:65692924-65704999(+)	SLIT and NTRK-like family, member 2	Slitrk2	ChrX q37	SLIT and NTRK-like family, member 2	-0.0627735	0.033198	-0.0891998	0.0288481	0.0578778	0.0572703	0.0295554	0.566246	0.119346	-0.119315	-0.0802403	-0.201447	-0.00623218	0.146636	0.0230478	0.706674	0.929877	0.60006	15	3	0.00308888	0.00409151	17.4745	0.132604	30.6808	1.4426	3.02478	0.220383
NA	319743	319743_NA	NA	NA	NA	NA	NA	NA	NA	-0.0511938	-0.0145771	-0.0759031	0.0235283	0.0431143	0.0710436	0.0295676	0.735285	0.285339	-0.0973085	-0.0990796	-0.215146	-0.0050791	0.0699254	0.0633398	0.706674	0.971644	0.721364	11	3	3.53306896908439e-06	0.00049108	11.8506	0.157997	0.159491	1.0016	4.08298	0.129835
100362059	338348	338348_100362059	Ttc16	Chr2 cM	Chr2:32647038-32665645(-)	tetratricopeptide repeat domain 16	Ttc16	Chr3	tetratricopeptide repeat domain 16	0.0860695	0.0652471	0.0529334	0.0396293	0.0653838	0.0811922	0.029866	0.318324	0.514432	0.0083974	-0.0629028	-0.1062	0.163742	0.193397	0.212067	0.711529	0.865422	0.841056	14	3	0	0.00224358	6.98058	0.800654	0	1	1.9131	0.384216
297797	108664	108664_297797	Atp6v1h	Chr1 cM	Chr1:5153201-5233438(+)	ATPase, H+ transporting, lysosomal V1 subunit H	Atp6v1h	Chr5 q12	ATPase H+ transporting V1 subunit H	0.0579438	-0.0615272	-0.0910849	0.0266871	0.0542306	0.0531638	0.0299141	0.256565	0.0866596	0.00563797	-0.167817	-0.195284	0.11025	0.0447629	0.0131143	0.711529	0.849801	0.575625	16	3	0.00560338	0.00355639	63.6368	1.16469486630219e-08	71.9345	3.56309	3.62418	0.163312
58950	14226	14226_58950	Fkbp1b	Chr12 cM	Chr12:4883174-4891591(-)	FK506 binding protein 1b	Fkbp1b	Chr6	FKBP prolyl isomerase 1B	0.0510503	-0.0129814	0.0300279	0.0235273	0.0475791	0.0476034	0.0300199	0.784978	0.528175	0.00493754	-0.106235	-0.0632729	0.097163	0.080272	0.123329	0.711529	0.980196	0.848858	16	3	0.00201021	0.00290267	18.1617	0.151474	26.2878	1.35663	0.53536	0.765152
685067	229900	229900_685067	Gbp7	Chr3 cM	Chr3:142236103-142255910(+)	guanylate binding protein 7	Gbp7	Chr2 q44	guanylate binding protein 7	-0.0903549	0.0351868	-0.0620542	0.0416424	0.0832825	0.0681967	0.0300235	0.67266	0.36286	-0.171973	-0.128044	-0.195717	-0.00873726	0.198417	0.0716089	0.711529	0.954851	0.770804	14	3	0.00231649	0.00702583	9.44519	0.580871	12.4041	1.14161	1.00633	0.604615
NA	329078	329078_NA	Emx2os	Chr19 cM	Chr19:59413536-59447067(-)	Emx2 opposite strand/antisense transcript, non-protein coding	NA	NA	NA	-0.07013	-0.129686	0.0847248	0.0323255	0.0683985	0.0666068	0.030045	0.0579564	0.203368	-0.133487	-0.263744	-0.0458222	-0.00677322	0.00437314	0.215272	0.711529	0.83215	0.663514	12	3	0	0.00776235	4.47076	0.877793	0	1	3.85418	0.145571
304825	170788	170788_304825	Crb1	Chr1 cM	Chr1:139124794-139304838(-)	crumbs family member 1, photoreceptor morphogenesis associated	Crb1	Chr13 q13	crumbs cell polarity complex component 1	0.083051	-0.0427818	0.165546	0.0382893	0.054038	0.0706341	0.0300795	0.428536	0.0190926	0.00800545	-0.148694	0.0271061	0.158097	0.0631307	0.303987	0.711529	0.897931	0.479798	15	3	0	0.00279077	25.9566	0.0108867	0	1	5.97381	0.0504432
NA	68159	68159_NA	Stx19	Chr16 cM	Chr16:62635039-62643085(+)	syntaxin 19	NA	NA	NA	0.0796442	0.0845264	0.0894759	0.036721	0.0683651	0.0883852	0.0300903	0.216311	0.311375	0.00767232	-0.0494668	-0.0837559	0.151616	0.21852	0.262708	0.711529	0.847742	0.738758	12	3	0.000450973	0.000978612	11.6517	0.233662	17.7807	1.21626	5.4077	0.0669472
295245	19729	19729_295245	Slc50a1	Chr3 cM	Chr3:89175553-89177877(-)	solute carrier family 50 (sugar transporter), member 1	Slc50a1	Chr2 q34	solute carrier family 50 member 1	0.0465675	0.0274681	0.0303927	0.0214826	0.0384856	0.0366133	0.0301824	0.475398	0.406482	0.00446246	-0.0479623	-0.041368	0.0886725	0.102899	0.102153	0.712624	0.907232	0.794342	16	3	2.50604189326544e-06	0.00132933	10.9164	0.617821	0.0471957	1.00047	1.21669	0.544251
361580	14884	14884_361580	Gtf2h1	Chr7 cM	Chr7:46445527-46473224(+)	general transcription factor II H, polypeptide 1	Gtf2h1	Chr1 q22	general transcription factor IIH subunit 1	0.0293885	0.0139811	0.000223239	0.0135717	0.0266824	0.0231141	0.0303555	0.600292	0.992294	0.00278841	-0.0383155	-0.0450797	0.0559886	0.0662776	0.0455261	0.715403	0.936933	1	16	3	5.52503646696966e-07	0.000772878	13.9324	0.37862	0.0216779	1.00022	0.275804	0.871184
24706	218772	218772_24706	Rarb	Chr14 cM	Chr14:5650540-6038924(+)	retinoic acid receptor, beta	Rarb	Chr15	retinoic acid receptor, beta	-0.114038	-0.119558	-0.235238	0.0526922	0.107366	0.110705	0.0304469	0.265469	0.0335951	-0.217313	-0.32999	-0.452216	-0.0107631	0.090875	-0.0182591	0.715403	0.854073	0.527402	16	3	0.0218698	0.0149466	53.6432	6.98117614357867e-07	66.0565	2.94607	5.0207	0.0812398
NA	102638038	102638038_NA	NA	NA	NA	NA	NA	NA	NA	-0.0825115	-0.10557	-0.067275	0.0381283	0.0797356	0.0456462	0.0304606	0.185504	0.140525	-0.157242	-0.261849	-0.15674	-0.0077814	0.0507091	0.0221898	0.715403	0.845721	0.621217	12	3	2.04120374412422e-07	0.00458956	7.97523	0.536645	0.00156601	1.00002	5.61515	0.060351
304918	240869	240869_304918	Zbtb37	Chr1 cM	Chr1:160830492-160862419(-)	zinc finger and BTB domain containing 37	Zbtb37	Chr13 q22	zinc finger and BTB domain containing 37	-0.043077	-0.0171617	-0.0192548	0.0199085	0.0384679	0.0404739	0.0304837	0.655503	0.634265	-0.0820969	-0.0925575	-0.0985822	-0.00405704	0.058234	0.0600726	0.715403	0.952178	0.892736	15	3	0	0.00213136	11.4582	0.490109	0	1	0.375803	0.828696
302977	67504	67504_302977	Rnf151	Chr17 cM	Chr17:24934813-24937031(-)	ring finger protein 151	Rnf151	Chr10 q12	ring finger protein 151	0.153352	-0.0825391	0.223865	0.0709363	0.151562	0.180316	0.0306312	0.586034	0.214416	0.0143197	-0.379594	-0.129548	0.292385	0.214516	0.577278	0.717782	0.934028	0.676534	12	3	0.0250186	0.0271496	14.0743	0.119706	52.2471	2.09411	2.82385	0.243674
292124	21684	21684_292124	Tectb	Chr19 cM	Chr19:55169165-55184745(+)	tectorin beta	Tectb	Chr1 q55	tectorin beta	-0.0734306	-0.0873728	-0.130925	0.0339963	0.0563212	0.0658963	0.030776	0.120823	0.0469405	-0.140062	-0.19776	-0.260079	-0.00679901	0.0230148	-0.00177083	0.718326	0.844674	0.537848	14	3	0	0.00134812	22.3505	0.0217944	0	1	8.31172	0.0156723
502316	72556	72556_502316	Zfp566	Chr7 cM	Chr7:29776762-29789935(-)	zinc finger protein 566	Zfp566	Chr1 q21	zinc finger protein 566	0.0507412	0.0514827	0.210596	0.0234939	0.0407693	0.0482141	0.0307915	0.206668	1.25430286133871e-05	0.00469392	-0.0284237	0.116098	0.0967884	0.131389	0.305093	0.718326	0.847742	0.0217176	16	3	0	0.00241622	8.85029	0.784154	0	1	20.7121	3.18000489465989e-05
361807	224640	224640_361807	Lemd2	Chr17 cM	Chr17:27408574-27423443(-)	LEM domain containing 2	Lemd2	Chr20 p12	LEM domain nuclear envelope protein 2	0.0520917	0.00882486	0.0346035	0.0241194	0.0485689	0.0500704	0.0307926	0.85582	0.489504	0.00481853	-0.0863685	-0.0635326	0.0993648	0.104018	0.13274	0.718326	0.990266	0.828992	16	3	0.00371215	0.00316125	27.2255	0.0115854	50.774	2.03145	0.480322	0.786501
499691	66921	66921_499691	Prpf38b	Chr3 cM	Chr3:108810121-108819043(-)	PRP38 pre-mRNA processing factor 38 (yeast) domain containing B	Prpf38b	Chr2 q34	pre-mRNA processing factor 38B	-0.0808407	-0.0900932	0.0936597	0.0375069	0.0748836	0.0816333	0.031134	0.228934	0.251248	-0.154353	-0.236862	-0.0663386	-0.00732855	0.056676	0.253658	0.724184	0.847742	0.702757	16	3	0.0123171	0.0078315	44.1002	2.95368958599146e-05	68.6454	3.18933	2.95937	0.227709
64152	56398	56398_64152	Chp1	Chr2 cM	Chr2:119378178-119417508(+)	calcineurin-like EF hand protein 1	Chp1	Chr3 q35	calcineurin-like EF-hand protein 1	0.0493891	-0.0386015	-0.0814558	0.0229176	0.045849	0.0491975	0.0311562	0.399829	0.0977845	0.00447139	-0.128464	-0.177881	0.0943067	0.0512609	0.0149695	0.724184	0.890355	0.58569	16	3	0.00458457	0.00293614	40.893	9.91682614064816e-05	69.3242	3.2599	3.15338	0.206658
304280	243339	243339_304280	Tmem130	Chr5 cM	Chr5:144672725-144698388(-)	transmembrane protein 130	Tmem130	Chr12 p11	transmembrane protein 130	0.0495311	0.109075	0.049247	0.0229917	0.047296	0.0444386	0.0312164	0.0210977	0.267774	0.0044682	0.016377	-0.0378511	0.0945939	0.201774	0.136345	0.724184	0.785953	0.713897	16	3	0.00292281	0.00243887	31.0095	0.00336089	51.979	2.08242	5.65052	0.0592933
313409	72685	72685_313409	Dnajc6	Chr4 cM	Chr4:101353828-101499996(+)	DnaJ heat shock protein family (Hsp40) member C6	Dnajc6	Chr5 q33	DnaJ heat shock protein family (Hsp40) member C6	0.0499403	-0.0275562	-0.0736596	0.0231834	0.0465919	0.0465257	0.0312296	0.554228	0.113375	0.00450154	-0.118875	-0.164848	0.095379	0.0637623	0.0175291	0.724184	0.925116	0.60006	16	3	0.00350333	0.0026409	27.7442	0.0098229	59.2233	2.45238	2.60841	0.271388
306761	58992	58992_306761	F12	Chr13 cM	Chr13:55565771-55574606(-)	coagulation factor XII (Hageman factor)	F12	Chr17 p14	coagulation factor XII	0.091979	0.0496923	0.0261679	0.0427278	0.0611022	0.0823877	0.0313445	0.416066	0.750774	0.00823397	-0.0700659	-0.135309	0.175724	0.16945	0.187645	0.724523	0.894359	0.936313	14	3	0	0.0036443	7.09485	0.791351	0	1	0.845735	0.655165
316457	18711	18711_316457	Pikfyve	Chr1 cM	Chr1:65225842-65317854(+)	phosphoinositide kinase, FYVE type zinc finger containing	Pikfyve	Chr9 q32	phosphoinositide kinase, FYVE-type zinc finger containing	-0.0415478	-0.0671475	-0.0214539	0.0193059	0.0385934	0.0326178	0.0313912	0.0818817	0.510708	-0.0793867	-0.142789	-0.0853836	-0.00370895	0.00849414	0.0424758	0.724523	0.836646	0.839513	14	3	0	0.00129549	6.3005	0.852581	0	1	3.39779	0.182885
310969	99899	99899_310969	Ifi44	Chr3 cM	Chr3:151436559-151455580(-)	interferon-induced protein 44	Ifi44	Chr2 q45	interferon-induced protein 44	-0.08475	0.0779136	-0.100906	0.0393955	0.0640371	0.0747858	0.0314554	0.22372	0.177253	-0.161964	-0.0475967	-0.247483	-0.00753634	0.203424	0.045672	0.724523	0.847742	0.642439	14	3	0	0.00908268	6.83168	0.812546	0	1	3.69931	0.157292
NA	102635502	102635502_NA	NA	NA	NA	NA	NA	NA	NA	0.0704039	0.0133652	0.127002	0.0327288	0.0541987	0.0597757	0.031466	0.80522	0.0336167	0.00625662	-0.0928623	0.00984357	0.134551	0.119593	0.24416	0.724523	0.982459	0.527402	12	3	4.79601394387674e-06	0.00659015	7.63774	0.571025	0.0261267	1.00026	4.72639	0.0941189
309362	71972	71972_309362	Dnmbp	Chr19 cM	Chr19:43835260-43928630(-)	dynamin binding protein	Dnmbp	Chr1 q54	dynamin binding protein	-0.0567358	0.0293175	0.0506688	0.0263766	0.0525717	0.0539957	0.0314768	0.577071	0.348046	-0.108433	-0.0737211	-0.0551607	-0.00503869	0.132356	0.156498	0.724523	0.931105	0.762328	16	3	0.00336432	0.00355899	25.0596	0.0226711	43.2586	1.76238	1.13623	0.566594
309957	17258	17258_309957	Mef2a	Chr7 cM	Chr7:66880911-67022606(-)	myocyte enhancer factor 2A	Mef2a	Chr1 q22	myocyte enhancer factor 2a	0.0325052	0.00651852	-0.0226545	0.0151222	0.0302426	0.0240848	0.0315943	0.829345	0.346902	0.00286629	-0.0527558	-0.0698599	0.0621441	0.0657928	0.0245508	0.724726	0.986793	0.762075	16	3	3.91814106524537e-07	0.000914099	14.0477	0.370493	0.0128427	1.00013	0.937278	0.625854
309586	22670	22670_309586	Trim26	Chr17 cM	Chr17:37148026-37170290(+)	tripartite motif-containing 26	Trim26	Chr20 p12	tripartite motif-containing 26	0.0402967	0.0883561	-0.0703026	0.01875	0.0374459	0.0389456	0.0316223	0.0182962	0.0710511	0.00354729	0.0149636	-0.146635	0.077046	0.161749	0.00602928	0.724726	0.765436	0.559761	16	3	0.00153961	0.00185028	18.6027	0.135946	32.9956	1.49244	7.99657	0.0183471
64303	18643	18643_64303	Pfn1	Chr11 cM	Chr11:70542676-70545470(-)	profilin 1	Pfn1	Chr10 q24	profilin 1	0.0431018	0.0548842	-0.0366352	0.0200556	0.040115	0.0324687	0.0316251	0.171259	0.259183	0.00379358	-0.0237398	-0.100273	0.0824101	0.133508	0.0270022	0.724726	0.845721	0.70853	15	3	4.28438584966248e-05	0.00152086	7.91686	0.791594	0.858281	1.00866	3.0822	0.214146
NA	56436	56436_NA	Adrm1	Chr2 cM	Chr2:179813381-179818076(+)	adhesion regulating molecule 1 26S proteasome ubiquitin receptor	NA	NA	NA	0.0430507	0.0413631	0.0486549	0.0200419	0.0407113	0.025315	0.0317108	0.309624	0.054609	0.00376933	-0.0384295	-0.000961707	0.082332	0.121156	0.0982714	0.724792	0.863247	0.546726	14	3	0	0.000585591	5.87732	0.881423	0	1	5.64174	0.0595542
NA	406217	406217_NA	Bex4	ChrX cM	ChrX:135039745-135041192(+)	brain expressed X-linked 4	NA	NA	NA	-0.0762019	-0.0819679	0.175319	0.0354773	0.0702584	0.0653879	0.031721	0.243347	0.0073356	-0.145736	-0.219672	0.0471609	-0.00666777	0.0557361	0.303477	0.724792	0.847742	0.384885	14	3	0.00434747	0.00524721	19.8459	0.0474987	36.2379	1.56833	8.39775	0.0150124
362171	72446	72446_362171	Prr5l	Chr2 cM	Chr2:101544630-101713372(-)	proline rich 5 like	Prr5l	Chr3 q31	proline rich 5 like	0.0767322	0.1553	0.141616	0.0357617	0.0689249	0.0753774	0.0319005	0.0242482	0.0602771	0.00664061	0.0202094	-0.00612085	0.146824	0.29039	0.289353	0.727827	0.790187	0.550154	16	3	0.00323959	0.00585059	14.3256	0.351323	19.6994	1.24532	7.27698	0.026292
304000	72058	72058_304000	Igsf5	Chr16 cM	Chr16:96162868-96223321(+)	immunoglobulin superfamily, member 5	Igsf5	Chr11 q11	immunoglobulin superfamily, member 5	0.090418	0.0776079	0.219467	0.042167	0.0624685	0.0880268	0.0320101	0.214107	0.0126604	0.00777225	-0.0448282	0.0469376	0.173064	0.200044	0.391996	0.727998	0.847742	0.441356	13	3	4.8001821081626e-07	0.00518054	11.2004	0.342118	0.00252293	1.00003	9.42458	0.00898417
100360752	108811	108811_100360752	Ccdc122	Chr14 cM	Chr14:77274212-77349697(+)	coiled-coil domain containing 122	Ccdc122	Chr15	coiled-coil domain containing 122	-0.108637	-0.0763723	0.0827224	0.0506741	0.101916	0.0890007	0.0320457	0.453638	0.352652	-0.207956	-0.276124	-0.0917158	-0.00931774	0.12338	0.257161	0.727998	0.902835	0.765114	13	3	0.00446028	0.00896381	10.9766	0.359345	20.2287	1.25358	1.2396	0.538053
NA	78651	78651_NA	Lsm6	Chr8 cM	Chr8:79531494-79547769(-)	LSM6 homolog, U6 small nuclear RNA and mRNA degradation associated	NA	NA	NA	0.0506691	0.0540023	0.0572878	0.0236351	0.0486621	0.0359105	0.0320482	0.26711	0.110646	0.0043452	-0.0413736	-0.0130954	0.0969929	0.149378	0.127671	0.727998	0.8544	0.596549	14	3	0.00059217	0.0015551	9.87	0.542118	13.9856	1.1626	5.29395	0.0708654
316317	27993	27993_316317	Imp4	Chr1 cM	Chr1:34478558-34484828(+)	IMP4, U3 small nucleolar ribonucleoprotein	Imp4	Chr9 q21	IMP U3 small nucleolar ribonucleoprotein 4	0.0386327	0.0323755	0.0174869	0.0180449	0.0359457	0.0372605	0.0322807	0.367759	0.638844	0.0032653	-0.0380768	-0.0555424	0.0740001	0.102828	0.0905163	0.731539	0.880341	0.8946	15	3	0.000567027	0.00190887	13.6981	0.3204	10.927	1.12268	1.01666	0.6015
25501	18231	18231_25501	Nxph1	Chr6 cM	Chr6:8948431-9249032(+)	neurexophilin 1	Nxph1	Chr4 q21	neurexophilin 1	0.0361931	0.0429072	0.0133387	0.0169071	0.03397	0.0314288	0.0322979	0.206557	0.671268	0.00305579	-0.0236728	-0.0482607	0.0693305	0.109487	0.074938	0.731539	0.847742	0.90692	16	3	0	0.00148041	8.23566	0.827915	0	1	1.63531	0.441465
293491	66090	66090_293491	Ypel3	Chr7 cM	Chr7:126376135-126379682(+)	yippee like 3	Ypel3	Chr1 q36	yippee-like 3	0.0427976	-0.0164336	0.0130321	0.0199994	0.0403074	0.0377712	0.0323589	0.683489	0.730073	0.00359958	-0.0954348	-0.060998	0.0819956	0.0625675	0.0870623	0.731856	0.957262	0.928772	16	3	0.0014143	0.00180398	17.2697	0.187266	30.9224	1.44765	0.326033	0.849577
690000	72244	72244_690000	1600014C10Rik	Chr7 cM	Chr7:37882642-37896992(+)	RIKEN cDNA 1600014C10 gene	C1h19orf12	Chr1 q21	similar to human chromosome 19 open reading frame 12	0.0615454	-0.0155518	0.0465	0.0287715	0.0562242	0.0616326	0.0324264	0.782085	0.450566	0.00515442	-0.125749	-0.0742976	0.117936	0.0946456	0.167298	0.73232	0.979932	0.813175	15	3	0.00552616	0.00425992	27.9201	0.00568287	56.7958	2.31459	0.636624	0.727376
25058	15275	15275_25058	Hk1	Chr10 cM	Chr10:62104634-62215687(-)	hexokinase 1	Hk1	Chr20 q11	hexokinase 1	0.0348794	-0.0122273	0.00773289	0.0163153	0.0324048	0.0212262	0.0325304	0.705929	0.715627	0.00290196	-0.0757395	-0.0338697	0.0668568	0.0512849	0.0493355	0.733606	0.963518	0.924169	16	3	0	0.000512153	11.1785	0.595869	0	1	0.289392	0.865285
363035	235132	235132_363035	Zbtb44	Chr9 cM	Chr9:30941940-30987181(+)	zinc finger and BTB domain containing 44	Zbtb44	Chr8 q13	zinc finger and BTB domain containing 44	-0.041176	-0.0814544	-0.05374	0.0192781	0.03891	0.0326865	0.0326884	0.0363129	0.100155	-0.0789604	-0.157717	-0.117804	-0.00339153	-0.00519222	0.0103243	0.735685	0.815329	0.58569	16	3	2.24484279765466e-07	0.00141694	15.9575	0.251432	0.0048495	1.00005	6.05281	0.0484897
501160	320460	320460_501160	Vwc2l	Chr1 cM	Chr1:70764874-70924556(+)	von Willebrand factor C domain-containing protein 2-like	Vwc2l	Chr9 q33	von Willebrand factor C domain containing 2 like	0.130536	0.313944	0.120363	0.0611417	0.122819	0.125565	0.0327633	0.0105837	0.337773	0.0107003	0.0732231	-0.125739	0.250371	0.554665	0.366466	0.735685	0.729274	0.756815	15	3	0.0269925	0.0181549	49.3865	1.78995680571003e-06	70.5048	3.39038	7.04758	0.0294874
288937	20725	20725_288937	Serpinb8	Chr1 cM	Chr1:107517668-107536708(+)	serine (or cysteine) peptidase inhibitor, clade B, member 8	Serpinb8	Chr13 p11	serpin family B member 8	-0.0717633	0.041464	-0.17956	0.0336134	0.0613231	0.0586686	0.0327643	0.498941	0.00220909	-0.137644	-0.0787269	-0.294548	-0.00588222	0.161655	-0.0645716	0.735685	0.913644	0.264809	14	3	0.00010529	0.00657671	19.596	0.0511981	0.560177	1.00563	9.82658	0.00734826
500616	56468	56468_500616	Socs5	Chr17 cM	Chr17:87415107-87445267(+)	suppressor of cytokine signaling 5	Socs5	Chr6 q12	suppressor of cytokine signaling 5	0.0243351	0.00124103	0.0287387	0.0114027	0.0225101	0.0219282	0.0328306	0.956033	0.19	0.00198618	-0.0428779	-0.0142399	0.046684	0.0453599	0.0717173	0.736113	1	0.652217	16	3	0	0.000695442	8.72255	0.79356	0	1	1.75202	0.416442
292888	84113	84113_292888	Ptov1	Chr7 cM	Chr7:44512491-44519212(-)	prostate tumor over expressed gene 1	Ptov1	Chr1 q22	PTOV1, extended AT-hook containing adaptor protein	0.0321772	-0.0131096	0.0301132	0.0150848	0.0277133	0.0211175	0.0329172	0.636183	0.153873	0.00261159	-0.0674267	-0.0112763	0.0617429	0.0412076	0.0715028	0.736416	0.947095	0.626555	15	3	0	0.000555114	6.78686	0.871371	0	1	2.13623	0.343656
282821	15116	15116_282821	Has1	Chr17 cM	Chr17:18063588-18075450(-)	hyaluronan synthase 1	Has1	Chr1 q12	hyaluronan synthase 1	-0.0987309	0.0116023	-0.0502202	0.0463137	0.0931323	0.102409	0.0330244	0.900857	0.623859	-0.189504	-0.170934	-0.250938	-0.00795772	0.194138	0.150498	0.736416	0.997045	0.888225	16	3	0.0158407	0.0119996	32.4446	0.00206319	57.6405	2.36074	0.285028	0.867175
288369	69129	69129_288369	Pex11g	Chr8 cM	Chr8:3507105-3517648(-)	peroxisomal biogenesis factor 11 gamma	Pex11g	Chr12 p12	peroxisomal biogenesis factor 11 gamma	0.0727614	0.0161585	0.0295377	0.0341353	0.0631091	0.0724093	0.033043	0.79792	0.683327	0.00585748	-0.107533	-0.112382	0.139665	0.13985	0.171457	0.736416	0.981612	0.91173	15	3	0.00361941	0.00503251	16.663	0.162719	32.0226	1.47108	0.245736	0.88438
NA	66799	66799_NA	Ube2w	Chr1 cM	Chr1:16611012-16689676(-)	ubiquitin-conjugating enzyme E2W (putative)	NA	NA	NA	-0.0464994	-0.0713396	-0.0591153	0.0218347	0.0434801	0.0323033	0.0332036	0.100851	0.0672483	-0.0892946	-0.156559	-0.122429	-0.00370422	0.0138799	0.0041979	0.736416	0.836646	0.554845	13	3	0.000167338	0.00136583	8.05861	0.623112	4.51616	1.0473	6.03854	0.048837
314642	56371	56371_314642	Fzr1	Chr10 cM	Chr10:81202713-81214204(-)	fizzy and cell division cycle 20 related 1	Fzr1	Chr7 q11	fizzy and cell division cycle 20 related 1	0.0515025	-0.0132805	0.000314268	0.0241872	0.048799	0.0500585	0.0332267	0.785509	0.994991	0.00409655	-0.108925	-0.0977985	0.0989085	0.0823639	0.0984271	0.736416	0.980267	1	16	3	0.00377029	0.00314447	26.0474	0.0167536	50.9099	2.03707	0.0760486	0.96269
NA	381062	381062_NA	Ermard	Chr17 cM	Chr17:15261813-15310307(+)	ER membrane associated RNA degradation	NA	NA	NA	-0.0498324	0.0352	-0.0939669	0.0234084	0.0463379	0.0377076	0.0332683	0.447472	0.0127031	-0.0957119	-0.0556207	-0.167873	-0.00395287	0.126021	-0.0200613	0.736416	0.900877	0.441857	14	3	2.49039496004626e-06	0.00186679	12.0687	0.358501	0.0417233	1.00042	6.25731	0.0437766
296152	241636	241636_296152	Tgm6	Chr2 cM	Chr2:129954336-129996152(+)	transglutaminase 6	Tgm6	Chr3 q36	transglutaminase 6	0.0571413	0.063519	0.0415902	0.0268463	0.0472887	0.0771652	0.0332992	0.179202	0.589904	0.00452343	-0.0291651	-0.109651	0.109759	0.156203	0.192831	0.736416	0.845721	0.876556	12	3	0	0.001865	7.3027	0.605636	0	1	4.64819	0.0978721
298443	68276	68276_298443	Toe1	Chr4 cM	Chr4:116661199-116664785(-)	target of EGR1, member 1 (nuclear)	Toe1	Chr5 q35	target of EGR1, exonuclease	0.041178	-0.0278811	0.0483567	0.0193468	0.0352727	0.0405486	0.0333028	0.429269	0.23304	0.00325897	-0.0970143	-0.031117	0.0790971	0.0412521	0.12783	0.736416	0.897931	0.68983	16	3	0.000495221	0.00196562	10.7537	0.631441	8.34562	1.09106	2.30812	0.315354
29487	14872	14872_29487	Gstt2	Chr10 cM	Chr10:75667676-75673253(-)	glutathione S-transferase, theta 2	Gstt2	Chr20 p12	glutathione S-transferase theta 2	0.0835263	0.0407831	0.103275	0.0392443	0.0747076	0.0834307	0.0333068	0.585133	0.215769	0.00660882	-0.105641	-0.0602459	0.160444	0.187207	0.266796	0.736416	0.933469	0.677057	16	3	0.00469363	0.00793525	15.5633	0.273516	21.7393	1.27778	1.63342	0.441884
NA	23919	23919_NA	Insl5	Chr4 cM	Chr4:102875069-102884039(-)	insulin-like 5	NA	NA	NA	-0.0988546	-0.175772	-0.143358	0.0464574	0.0712053	0.0848818	0.0333491	0.0135672	0.0912361	-0.189909	-0.315332	-0.309723	-0.00779978	-0.036212	0.0230073	0.736416	0.735187	0.579527	13	3	0	0.0100124	3.76655	0.957264	0	1	8.93499	0.011476
366915	66696	66696_366915	Snx31	Chr15 cM	Chr15:36504208-36555718(-)	sorting nexin 31	Snx31	Chr7 q22	sorting nexin 31	0.32658	0.158737	0.707052	0.153542	0.307647	0.369873	0.0334221	0.605875	0.0559264	0.0256433	-0.44424	-0.0178853	0.627517	0.761714	1.43199	0.736416	0.93841	0.547244	12	3	0.204791	0.131326	60.5648	1.04336121765807e-09	98.2235	56.2901	3.81357	0.148558
300052	66914	66914_300052	Vps28	Chr15 cM	Chr15:76506286-76510284(-)	vacuolar protein sorting 28	Vps28	Chr7 q34	VPS28 subunit of ESCRT-I	0.0270203	0.00681085	0.0513469	0.012711	0.0245227	0.023784	0.0335249	0.781214	0.0308591	0.00210718	-0.0412528	0.00473114	0.0519334	0.0548745	0.0979627	0.736416	0.979749	0.513758	16	3	0	0.000635986	7.1164	0.896054	0	1	4.79238	0.0910644
117542	108100	108100_117542	Baiap2	Chr11 cM	Chr11:119833762-119897608(+)	brain-specific angiogenesis inhibitor 1-associated protein 2	Baiap2	Chr10 q32.3	BAR/IMD domain containing adaptor protein 2	0.0608567	0.0815958	0.00197118	0.0286308	0.0578688	0.0612986	0.0335395	0.158536	0.974347	0.00474129	-0.0318249	-0.118172	0.116972	0.195016	0.122114	0.736416	0.845721	1	16	3	0.00626364	0.00457374	27.8973	0.00935294	57.3856	2.34662	2.03161	0.362111
NA	264064	264064_NA	Cdk8	Chr5 cM	Chr5:146168040-146239684(+)	cyclin dependent kinase 8	NA	NA	NA	-0.0490792	-0.0724435	0.0664826	0.0230977	0.0453266	0.0453672	0.0335992	0.109987	0.142803	-0.09435	-0.161282	-0.0224355	-0.00380847	0.0163951	0.155401	0.736416	0.836646	0.622386	14	3	0.00239623	0.0025399	18.9367	0.0622396	41.6543	1.71392	4.60365	0.100076
298370	66073	66073_298370	Txndc12	Chr4 cM	Chr4:108691875-108719317(+)	thioredoxin domain containing 12 (endoplasmic reticulum)	Txndc12	Chr5 q34	thioredoxin domain containing 12	0.0469534	-0.00783555	0.0125955	0.0221079	0.0440475	0.0482696	0.0336845	0.85881	0.794138	0.00362269	-0.0941671	-0.0820112	0.0902841	0.078496	0.107202	0.736416	0.990596	0.953509	16	3	0.00322385	0.0027694	36.051	0.000582631	53.2522	2.13914	0.105999	0.948381
59114	26941	26941_59114	Nherf1	Chr11 cM	Chr11:115054167-115072007(+)	NHERF family PDZ scaffold protein 1	Nherf1	Chr10 q32.1	NHERF family PDZ scaffold protein 1	-0.0445766	-0.0607267	-0.152223	0.0209899	0.0417133	0.0310915	0.0336936	0.145445	9.78229710133464e-07	-0.0857159	-0.142483	-0.213161	-0.0034372	0.0210298	-0.0912849	0.736416	0.845721	0.0152438	15	3	1.34531191128442e-06	0.00183585	13.6447	0.323969	0.0231587	1.00023	26.4235	1.82894456527233e-06
684259	100213	100213_684259	Rusc2	Chr4 cM	Chr4:43381979-43427088(+)	RUN and SH3 domain containing 2	Rusc2	Chr5	RUN and SH3 domain containing 2	0.0555825	0.0144106	-0.0951343	0.0261873	0.0512503	0.0501664	0.0337961	0.778572	0.0579105	0.00425629	-0.0860382	-0.193459	0.106909	0.114859	0.00319004	0.736416	0.979621	0.548912	15	3	0.00434679	0.00298203	40.5594	5.80434415146235e-05	66.6748	3.00073	3.67379	0.159312
29662	14569	14569_29662	Gdi2	Chr13 cM	Chr13:3588075-3616261(+)	GDP dissociation inhibitor 2	Gdi2	Chr17 q12.2	GDP dissociation inhibitor 2	0.0388059	-0.0680581	-0.0599132	0.0182844	0.0367274	0.0388116	0.033808	0.0638733	0.122662	0.0029692	-0.140042	-0.135982	0.0746427	0.00392618	0.016156	0.736416	0.835749	0.602599	16	3	0.00277721	0.00182252	51.1957	1.8564532692091e-06	66.1587	2.95497	5.18897	0.0746842
500945	69325	69325_500945	1700012B09Rik	Chr9 cM	Chr9:14667883-14682326(-)	RIKEN cDNA 1700012B09 gene	C8h11orf97	Chr8 q12	similar to human chromosome 11 open reading frame 97	0.0975435	0.0835225	0.149049	0.0459678	0.0761148	0.100974	0.0338382	0.2725	0.139914	0.00744821	-0.0656598	-0.0488563	0.187639	0.232705	0.346954	0.736416	0.8544	0.62083	11	3	0.0042105	0.00601478	18.9343	0.0152152	38.3422	1.62186	3.25466	0.196454
290350	94352	94352_290350	Loxl2	Chr14 cM	Chr14:69846517-69933283(+)	lysyl oxidase-like 2	Loxl2	Chr15 p11	lysyl oxidase-like 2	0.0968913	0.000469703	0.0923013	0.045665	0.0849339	0.104357	0.0338557	0.995588	0.376439	0.00738959	-0.165998	-0.112235	0.186393	0.166937	0.296837	0.736416	1	0.77579	15	3	0.00645994	0.0102888	13.8121	0.31287	23.2506	1.30294	0.798734	0.670745
171441	68090	68090_171441	Yif1a	Chr19 cM	Chr19:5138566-5142907(+)	Yip1 interacting factor homolog A (S. cerevisiae)	Yif1a	Chr1 q43	Yip1 interacting factor homolog A, membrane trafficking protein	0.0440809	0.0938968	-0.00579204	0.0207764	0.0412468	0.0361257	0.0338645	0.0228183	0.872621	0.0033599	0.0130546	-0.0765971	0.0848018	0.174739	0.065013	0.736416	0.788704	0.976801	16	3	0	0.000887149	12.2769	0.505076	0	1	5.4303	0.066195
304486	654470	654470_304486	Tctn1	Chr5 cM	Chr5:122377558-122402557(-)	tectonic family member 1	Tctn1	Chr12 q16	tectonic family member 1	0.078397	0.181492	0.0199172	0.0369544	0.0742072	0.0783149	0.0338837	0.014455	0.799246	0.00596771	0.036049	-0.133577	0.150826	0.326936	0.173412	0.736416	0.738667	0.955602	15	3	0.0105151	0.00778219	26.8953	0.00799978	58.9602	2.43666	5.98406	0.0501855
292622	243842	243842_292622	Bicra	Chr7 cM	Chr7:15704597-15781846(-)	BRD4 interacting chromatin remodeling complex associated protein	Bicra	Chr1 q21	BRD4 interacting chromatin remodeling complex associated protein	-0.0645803	0.107871	0.113325	0.0304598	0.0531988	0.0596631	0.0339907	0.0425914	0.0575108	-0.12428	0.00360322	-0.00361292	-0.00488022	0.212139	0.230262	0.737711	0.8293	0.547379	11	3	0	0.00230912	7.36266	0.498057	0	1	6.65506	0.0358817
NA	72665	72665_NA	NA	NA	NA	NA	NA	NA	NA	0.123509	0.180044	-0.0580254	0.0583133	0.116146	0.0742115	0.0341724	0.121103	0.434278	0.00921744	-0.0475969	-0.203477	0.237801	0.407686	0.0874266	0.73995	0.845118	0.806985	13	3	4.25422944688691e-06	0.00486055	11.8302	0.29658	0.0187224	1.00019	2.64273	0.266771
308222	71682	71682_308222	Wdr27	Chr17 cM	Chr17:15038781-15163420(-)	WD repeat domain 27	Wdr27	Chr1 q12	WD repeat domain 27	0.0736999	0.00833196	0.106906	0.0348239	0.0636182	0.0825259	0.0343145	0.8958	0.195173	0.00544622	-0.116357	-0.0548415	0.141954	0.133021	0.268654	0.73995	0.99647	0.656394	14	3	0.000525143	0.00154361	9.41245	0.583878	9.26659	1.10213	2.42217	0.297873
29392	23821	23821_29392	Bace1	Chr9 cM	Chr9:45749878-45775694(+)	beta-site APP cleaving enzyme 1	Bace1	Chr8 q22	beta-secretase 1	0.0342537	0.0376669	0.0098584	0.0161925	0.0320444	0.0235636	0.034395	0.23981	0.675673	0.00251706	-0.0251388	-0.0363253	0.0659903	0.100473	0.0560421	0.73995	0.847742	0.908522	16	3	7.8328167421018e-06	0.000586187	13.3649	0.420038	0.313515	1.00315	1.5918	0.451174
287302	216767	216767_287302	Mrpl22	Chr11 cM	Chr11:58062487-58070391(+)	mitochondrial ribosomal protein L22	Mrpl22	Chr10 q22	mitochondrial ribosomal protein L22	0.0328485	0.0240053	0.0524317	0.015529	0.0312911	0.0288906	0.0344035	0.442986	0.0695491	0.00241236	-0.0373241	-0.00419283	0.0632847	0.0853347	0.109056	0.73995	0.899241	0.556357	16	3	0	0.000940107	6.75576	0.914296	0	1	5.05986	0.0796645
25662	16008	16008_25662	Igfbp2	Chr1 cM	Chr1:72863662-72891633(+)	insulin-like growth factor binding protein 2	Igfbp2	Chr9 q33	insulin-like growth factor binding protein 2	-0.0757968	-0.0118708	-0.0101198	0.0358358	0.0730576	0.0626325	0.0344204	0.870924	0.871642	-0.146034	-0.155061	-0.132877	-0.00555987	0.13132	0.112638	0.73995	0.99273	0.976785	15	3	7.66312652151382e-07	0.0057727	18.6462	0.097433	0.00423581	1.00004	0.0429986	0.97873
29213	22153	22153_29213	Tubb4a	Chr17 cM	Chr17:57387061-57394600(-)	tubulin, beta 4A class IVA	Tubb4a	Chr9	tubulin, beta 4A class IVa	0.0546787	0.0366878	-0.0250345	0.0258758	0.0524859	0.0442077	0.0345905	0.48455	0.571194	0.00396304	-0.0661827	-0.11168	0.105394	0.139558	0.0616109	0.73995	0.908461	0.868462	16	3	0.00207573	0.0023424	19.6945	0.103094	38.3764	1.62275	0.97244	0.614947
84354	72475	72475_84354	Ssbp3	Chr4 cM	Chr4:106768667-106906891(+)	single-stranded DNA binding protein 3	Ssbp3	Chr5 q34	single stranded DNA binding protein 3	0.0328313	0.0158489	-0.103185	0.0155375	0.0303617	0.0260076	0.0345981	0.60167	7.2627387003404e-05	0.00237828	-0.0436591	-0.154159	0.0632843	0.0753568	-0.0522115	0.73995	0.937104	0.0485269	16	3	0	0.000794252	11.3887	0.578287	0	1	16.3917	0.0002758
291703	13872	13872_291703	Ercc3	Chr18 cM	Chr18:32373357-32403206(+)	excision repair cross-complementing rodent repair deficiency, complementation group 3	Ercc3	Chr18 p12	ERCC excision repair 3, TFIIH core complex helicase subunit	0.0291519	-0.00659135	0.0658225	0.0137963	0.0271878	0.0268781	0.0345988	0.808441	0.0143281	0.00211166	-0.0598785	0.0131424	0.0561922	0.0466958	0.118502	0.73995	0.982903	0.45402	15	3	1.73849890596256e-08	0.00118838	12.4314	0.41168	0.000505273	1.00001	6.10472	0.0472474
308476	60594	60594_308476	Capn12	Chr7 cM	Chr7:28580890-28593010(+)	calpain 12	Capn12	Chr1 q21	calpain 12	0.0712491	0.075033	0.119583	0.0337203	0.0469416	0.0676351	0.0346056	0.109947	0.07705	0.00515852	-0.0169709	-0.0129791	0.13734	0.167037	0.252146	0.73995	0.836646	0.567961	15	3	3.45800052250775e-07	0.00483806	15.3303	0.223869	0.00204189	1.00002	6.50184	0.0387385
25296	12159	12159_25296	Bmp4	Chr14 cM	Chr14:46620982-46628126(-)	bone morphogenetic protein 4	Bmp4	Chr15 p14	bone morphogenetic protein 4	0.120886	0.0539634	0.138529	0.0572247	0.114795	0.132681	0.0346457	0.638295	0.296451	0.00872743	-0.171031	-0.121521	0.233044	0.278958	0.398579	0.73995	0.947427	0.72929	16	3	0.0275488	0.0189891	33.6094	0.0013793	65.3772	2.88827	1.18575	0.552736
307660	67935	67935_307660	Ces5a	Chr8 cM	Chr8:94225692-94262458(-)	carboxylesterase 5A	Ces5a	Chr19 p12	carboxylesterase 5A	-0.0699488	-0.11845	-0.0215931	0.0331139	0.057121	0.065539	0.0346548	0.0381102	0.741801	-0.134851	-0.230405	-0.150047	-0.00504674	-0.00649489	0.106861	0.73995	0.821049	0.933431	15	3	7.90274424192677e-07	0.0020176	20.3244	0.0611923	0.00727352	1.00007	5.17246	0.0753034
685612	140709	140709_685612	Col26a1	Chr5 cM	Chr5:136770613-136912063(-)	collagen, type XXVI, alpha 1	Col26a1	Chr12 q12	collagen type XXVI alpha 1 chain	-0.0880816	0.0641005	-0.0810624	0.0417001	0.0815272	0.090564	0.0346636	0.431723	0.370742	-0.169812	-0.0956899	-0.258565	-0.006351	0.223891	0.0964398	0.73995	0.897931	0.772928	16	3	0.00629677	0.00963531	17.5426	0.17567	24.6452	1.32706	1.56781	0.45662
361365	20021	20021_361365	Polr2c	Chr8 cM	Chr8:95584078-95590870(+)	polymerase (RNA) II (DNA directed) polypeptide C	Polr2c	Chr19 p13	RNA polymerase II subunit C	0.0336785	0.0212397	-0.00625154	0.0159553	0.032129	0.03884	0.0347891	0.508564	0.872128	0.00240671	-0.041732	-0.0823765	0.0649503	0.0842113	0.0698734	0.741312	0.914506	0.976785	15	3	0.00153173	0.00146859	27.4202	0.00671927	51.1776	2.04824	0.4944	0.780984
24803	22318	22318_24803	Vamp2	Chr11 cM	Chr11:68979354-68983207(+)	vesicle-associated membrane protein 2	Vamp2	Chr10 q24	vesicle-associated membrane protein 2	0.0850698	-0.0568489	-0.0377969	0.0403163	0.0797875	0.0903306	0.0348535	0.476152	0.675634	0.00605118	-0.213229	-0.214842	0.164088	0.0995316	0.139248	0.741312	0.907232	0.908522	12	3	0.0117408	0.00882034	51.3388	6.02684651243274e-08	76.1416	4.19139	0.702936	0.703654
64511	110606	110606_64511	Fntb	Chr12 cM	Chr12:76884014-76968188(+)	farnesyltransferase, CAAX box, beta	Fntb	Chr6 q24	farnesyltransferase, CAAX box, beta	0.0375634	0.0339698	0.000225459	0.0178037	0.0356216	0.032465	0.0348702	0.340271	0.994459	0.00266876	-0.0358472	-0.0634048	0.072458	0.103787	0.0638557	0.741312	0.875945	1	16	3	0.000410953	0.00153219	14.4506	0.342896	9.18252	1.10111	0.911792	0.63388
303306	27364	27364_303306	Srr	Chr11 cM	Chr11:74797185-74816774(-)	serine racemase	Srr	Chr10 q24	serine racemase	0.0262306	0.0156048	0.0447461	0.0124409	0.0250128	0.0204489	0.0349947	0.53271	0.0286555	0.00184692	-0.0334193	0.00466705	0.0506143	0.064629	0.0848251	0.742946	0.918569	0.503024	16	3	0	0.000612153	9.97909	0.695643	0	1	4.94881	0.0842129
303669	66176	66176_303669	Nat9	Chr11 cM	Chr11:115073655-115078682(-)	N-acetyltransferase 9 (GCN5-related, putative)	Nat9	Chr10 q32.1	N-acetyltransferase 9	0.0477674	0.0885376	0.0245834	0.0226699	0.0452095	0.0494556	0.0351098	0.0501849	0.619133	0.00333532	-7.14124e-05	-0.0723478	0.0921996	0.177147	0.121515	0.744375	0.8293	0.885946	16	3	0.00272098	0.00287635	23.1434	0.0399874	39.7895	1.66084	3.87474	0.144082
362597	230752	230752_362597	Eva1b	Chr4 cM	Chr4:126041537-126043668(+)	eva-1 homolog B	Eva1b	Chr5 q36	eva-1 homolog B	0.0752587	-0.0357844	0.280741	0.0357475	0.0558902	0.0647123	0.0352664	0.522002	1.43587774301786e-05	0.00519492	-0.145327	0.153908	0.145322	0.0737584	0.407575	0.746348	0.916328	0.0223753	16	3	7.57946813654638e-06	0.00353736	18.3153	0.14591	0.0513594	1.00051	19.1443	6.96409122693881e-05
362029	77559	77559_362029	Agl	Chr3 cM	Chr3:116533648-116601815(-)	amylo-1,6-glucosidase, 4-alpha-glucanotransferase	Agl	Chr2 q42	amylo-alpha-1, 6-glucosidase, 4-alpha-glucanotransferase	-0.0715964	0.0105965	0.0252145	0.0340139	0.0688249	0.0686804	0.0352986	0.877639	0.713523	-0.138262	-0.124298	-0.109397	-0.00493039	0.145491	0.159826	0.746348	0.993705	0.923416	15	3	0.00899105	0.00607128	49.8675	1.47403658193195e-06	67.6652	3.09265	0.144545	0.930277
362261	64899	64899_362261	Lpin3	Chr2 cM	Chr2:160722590-160747920(+)	lipin 3	Lpin3	Chr3 q42	lipin 3	-0.13119	-0.0151192	-0.222599	0.0623498	0.122518	0.142955	0.0353695	0.901787	0.119441	-0.253394	-0.255249	-0.502786	-0.00898699	0.225011	0.0575881	0.746834	0.997293	0.60006	15	3	0.0284209	0.0216974	27.2833	0.00703304	62.0644	2.63605	2.42469	0.297499
310174	320865	320865_310174	Cdh18	Chr15 cM	Chr15:22549108-23474504(+)	cadherin 18	Cdh18	Chr2 q22	cadherin 18	0.0679069	-0.0609489	-0.0561114	0.032294	0.0680516	0.0748979	0.0354854	0.370452	0.453754	0.00461194	-0.194328	-0.202909	0.131202	0.0724298	0.0906858	0.748267	0.880341	0.814211	15	3	0.00804695	0.00593456	27.6679	0.00618506	60.1082	2.50678	1.04056	0.594354
83499	19185	19185_83499	Psmd4	Chr3 cM	Chr3:94939999-94949880(-)	proteasome (prosome, macropain) 26S subunit, non-ATPase, 4	Psmd4	Chr2 q34	proteasome 26S subunit ubiquitin receptor, non-ATPase 4	0.0248509	0.00755305	0.0477807	0.0118229	0.0228985	0.0227505	0.0355597	0.741514	0.0357112	0.00167841	-0.0373272	0.00319046	0.0480234	0.0524333	0.0923709	0.74882	0.972299	0.529392	15	3	0	0.000841069	9.85103	0.629028	0	1	4.41893	0.109759
500573	77056	77056_500573	Tmco4	Chr4 cM	Chr4:138700199-138786482(+)	transmembrane and coiled-coil domains 4	Tmco4	Chr5 q36	transmembrane and coiled-coil domains 4	0.069544	0.0389681	0.00255666	0.0331074	0.060764	0.0697237	0.0356797	0.521327	0.970749	0.00465474	-0.0801272	-0.134099	0.134433	0.158063	0.139213	0.749006	0.916328	1	16	3	0.00254083	0.00499112	15.4842	0.278109	18.4577	1.22636	0.411374	0.814088
361073	338337	338337_361073	Cog3	Chr14 cM	Chr14:75939790-75991998(-)	component of oligomeric golgi complex 3	Cog3	Chr15 q11	component of oligomeric golgi complex 3	0.0371988	0.0813144	0.00124879	0.01771	0.0352273	0.0379073	0.0356899	0.0209838	0.97372	0.00248789	0.0122701	-0.0730481	0.0719098	0.150359	0.0755457	0.749006	0.785953	1	15	3	0.00165393	0.00176913	19.452	0.0781891	39.7682	1.66025	5.34609	0.0690418
361722	14705	14705_361722	Bscl2	Chr19 cM	Chr19:8814831-8826047(+)	BSCL2 lipid droplet biogenesis associated, seipin	Bscl2	Chr1 q43	BSCL2 lipid droplet biogenesis associated, seipin	0.0290591	-0.014927	0.0565324	0.0138391	0.0269638	0.0231752	0.035748	0.579857	0.0147135	0.00193496	-0.067775	0.01111	0.0561832	0.037921	0.101955	0.749006	0.932007	0.45402	15	3	0	0.000931231	9.94865	0.620466	0	1	6.38735	0.0410208
499993	70920	70920_499993	Tex47	Chr5 cM	Chr5:7354119-7361491(+)	testis expressed 47	Tex47	Chr4 q12	testis expressed 47	-0.289291	0.118886	-0.483793	0.137782	0.271159	0.311626	0.0357608	0.66107	0.120548	-0.559339	-0.412577	-1.09457	-0.0192443	0.650349	0.126983	0.749006	0.952947	0.600394	13	3	0.151204	0.0998207	30.742	0.000647122	95.7282	23.4094	2.9019	0.234348
296973	12183	12183_296973	Bpgm	Chr6 cM	Chr6:34453291-34482071(+)	2,3-bisphosphoglycerate mutase	Bpgm	Chr4 q22	bisphosphoglycerate mutase	0.0302329	0.0735802	0.0335985	0.014408	0.0283585	0.0255052	0.0358754	0.00946906	0.187731	0.00199369	0.0179984	-0.0163908	0.0584721	0.129162	0.0835878	0.749809	0.729274	0.650179	15	3	0	0.000815574	8.55457	0.740431	0	1	8.89144	0.0117287
314360	14420	14420_314360	Galc	Chr12 cM	Chr12:98168553-98225718(-)	galactosylceramidase	Galc	Chr6 q32	galactosylceramidase	-0.0373719	-0.0104579	-0.0632391	0.0178178	0.0357342	0.0325283	0.0359536	0.769783	0.0518801	-0.0722941	-0.0804957	-0.126993	-0.00244973	0.0595799	0.000515152	0.749809	0.977826	0.541202	16	3	0	0.00140732	10.9117	0.618211	0	1	3.79156	0.150201
297522	110379	110379_297522	Sec13	Chr6 cM	Chr6:113705013-113717642(-)	SEC13 homolog, nuclear pore and COPII coat complex component	Sec13	Chr4 q42	SEC13 homolog, nuclear pore and COPII coat complex component	0.0310281	0.0443304	-0.0239643	0.0147951	0.0283356	0.0274226	0.0359769	0.117706	0.382178	0.00203025	-0.0112064	-0.0777117	0.0600259	0.0998673	0.029783	0.749809	0.842731	0.779023	15	3	0	0.00122331	3.70664	0.988167	0	1	3.00631	0.222427
308492	233064	233064_308492	Wdr62	Chr7 cM	Chr7:29939563-29979844(-)	WD repeat domain 62	Wdr62	Chr1 q21	WD repeat domain 62	0.0698023	0.00620998	0.135498	0.0332864	0.0456549	0.067111	0.0359916	0.891805	0.0434856	0.00456218	-0.0832719	0.00396303	0.135042	0.0956919	0.267033	0.749809	0.996316	0.53565	15	3	5.4177124959672e-06	0.00407372	13.3606	0.343382	0.036421	1.00036	4.12034	0.127433
727679	57028	57028_727679	Pdxp	Chr15 cM	Chr15:78798119-78803717(+)	pyridoxal (pyridoxine, vitamin B6) phosphatase	Pdxp	Chr7 q34	pyridoxal phosphatase	0.0487459	0.0366333	0.00443697	0.0232545	0.0475389	0.0492404	0.0360646	0.440947	0.928201	0.00316805	-0.0565414	-0.0920725	0.0943239	0.129808	0.100946	0.749821	0.898394	0.994771	16	3	0.00395741	0.00300638	29.5426	0.00547867	57.5901	2.35794	0.599437	0.741027
287727	217207	217207_287727	Dhx8	Chr11 cM	Chr11:101623782-101658184(+)	DEAH-box helicase 8	Dhx8	Chr10 q32.1	DEAH-box helicase 8	0.0388125	0.0431684	-0.0258177	0.018518	0.0370232	0.0392163	0.0360884	0.243622	0.510319	0.00251782	-0.0293957	-0.10268	0.0751072	0.115732	0.0510449	0.749821	0.847742	0.839513	16	3	0.00187936	0.0018563	24.593	0.0260938	42.466	1.7381	1.71284	0.424681
66031	104082	104082_66031	Wdr7	Chr18 cM	Chr18:63841756-64122847(+)	WD repeat domain 7	Wdr7	Chr18 q12.1	WD repeat domain 7	0.0290207	-0.00943737	0.0135748	0.0138578	0.0275607	0.0207244	0.0362445	0.732034	0.512457	0.00185986	-0.0634553	-0.0270442	0.0561816	0.0445806	0.0541939	0.750174	0.970832	0.840414	15	3	7.67547929660151e-07	0.000810342	7.86116	0.795884	0.0303416	1.0003	0.534201	0.765596
81518	17261	17261_81518	Mef2d	Chr3 cM	Chr3:88049679-88079393(+)	myocyte enhancer factor 2D	Mef2d	Chr2 q34	myocyte enhancer factor 2D	0.0949617	0.00350113	-0.114416	0.0453485	0.0897999	0.0992218	0.0362563	0.9689	0.248856	0.00608023	-0.172503	-0.308887	0.183843	0.179506	0.0800553	0.750174	1	0.702232	16	3	0.0233408	0.0113489	145.285	1.83147530865667e-24	90.8363	10.9126	1.34948	0.50929
287362	216799	216799_287362	Nlrp3	Chr11 cM	Chr11:59432395-59457781(+)	NLR family, pyrin domain containing 3	Nlrp3	Chr10 q22	NLR family, pyrin domain containing 3	0.0757048	0.0664188	0.0689322	0.0361572	0.0588436	0.0637025	0.0362804	0.25901	0.27921	0.00483809	-0.0489126	-0.0559224	0.146572	0.18175	0.193787	0.750174	0.849801	0.719637	15	3	3.88749722893441e-06	0.00141883	19.6161	0.0747064	0.0443929	1.00044	2.82374	0.243687
309097	52389	52389_309097	Adgra1	Chr7 cM	Chr7:139414090-139458004(+)	adhesion G protein-coupled receptor A1	Adgra1	Chr1 q41	adhesion G protein-coupled receptor A1	0.069244	0.131088	-0.0489597	0.0330799	0.0665049	0.0595186	0.0363282	0.048712	0.410739	0.00440857	0.00074087	-0.165614	0.134079	0.261435	0.0676947	0.750174	0.8293	0.796611	15	3	0.00350873	0.0044437	20.612	0.0563595	31.9293	1.46906	4.9646	0.083551
25633	13419	13419_25633	Dnase1	Chr16 cM	Chr16:3855007-3857888(+)	deoxyribonuclease I	Dnase1	Chr10 q12	deoxyribonuclease 1	0.0803245	0.0638882	0.167026	0.038377	0.0643636	0.0654006	0.0363461	0.320898	0.0106529	0.00510684	-0.0622622	0.0388427	0.155542	0.190039	0.295208	0.750174	0.86753	0.416751	14	3	0	0.00867074	4.65202	0.946842	0	1	7.45699	0.0240289
313418	71148	71148_313418	Mier1	Chr4 cM	Chr4:102971587-103022951(+)	MEIR1 treanscription regulator	Mier1	Chr5 q33	MIER1 transcriptional regulator	-0.0420458	-0.0419828	-0.0193871	0.0201081	0.0401522	0.0353109	0.0365296	0.295749	0.582978	-0.081457	-0.12068	-0.0885952	-0.00263454	0.036714	0.049821	0.752166	0.860943	0.874102	16	3	1.35751311754006e-06	0.0017963	13.9412	0.377999	0.0241173	1.00024	1.42652	0.490045
NA	100503495	100503495_NA	NA	NA	NA	NA	NA	NA	NA	-0.140566	-0.164579	-0.341897	0.0672281	0.135652	0.139205	0.0365392	0.225034	0.0140464	-0.27233	-0.430452	-0.614733	-0.00880098	0.101293	-0.069061	0.752166	0.847742	0.45402	12	3	0.0205391	0.0249764	15.9423	0.0680955	41.7789	1.71759	6.7334	0.0345033
338477	20491	20491_338477	Sla	Chr15 cM	Chr15:66652668-66703678(-)	src-like adaptor	Sla	Chr7 q33	src-like adaptor	0.100015	0.0639715	0.00595903	0.0478521	0.0964273	0.10217	0.0366094	0.507064	0.95349	0.00622696	-0.125023	-0.19429	0.193804	0.252966	0.206208	0.752217	0.914111	1	16	3	0.0105031	0.0116872	22.8897	0.0430188	36.5102	1.57506	0.444632	0.800662
360667	69900	69900_360667	Mfsd11	Chr11 cM	Chr11:116743266-116766461(+)	major facilitator superfamily domain containing 11	Mfsd11	Chr10 q32.2	major facilitator superfamily domain containing 11	0.0330845	0.00731829	0.0388367	0.015835	0.0317222	0.0354983	0.0366777	0.817549	0.273935	0.00204856	-0.0548561	-0.0307387	0.0641205	0.0694927	0.108412	0.752217	0.984267	0.715151	15	3	0.000886006	0.00153642	15.5267	0.21389	22.7421	1.29437	1.22491	0.542019
80878	80879	80879_80878	Slc16a3	Chr11 cM	Chr11:120839310-120849826(+)	solute carrier family 16 (monocarboxylic acid transporters), member 3	Slc16a3	Chr10 q32.3	solute carrier family 16 member 3	0.0637184	-0.0319196	0.192818	0.0305054	0.0536559	0.0667777	0.0367293	0.551914	0.00388371	0.00392898	-0.137083	0.0619357	0.123508	0.0732441	0.323699	0.752217	0.92502	0.320039	16	3	0.00150783	0.00420739	22.1912	0.0524692	11.6457	1.13181	9.41963	0.00900644
316019	54199	54199_316019	Ccrl2	Chr9 cM	Chr9:110883902-110886586(-)	C-C motif chemokine receptor-like 2	Ccrl2	Chr8 q32	C-C motif chemokine receptor like 2	-0.0714692	-0.119359	0.00462827	0.0342171	0.0544517	0.0645155	0.0367347	0.0283787	0.94281	-0.138534	-0.226082	-0.12182	-0.00440498	-0.0126354	0.131076	0.752217	0.794704	0.998341	15	3	2.09638107237345e-06	0.00507961	9.78444	0.634865	0.0109332	1.00011	4.82527	0.0895789
304302	231861	231861_304302	Tnrc18	Chr5 cM	Chr5:142710416-142803417(-)	trinucleotide repeat containing 18	Tnrc18	Chr12 p11	trinucleotide repeat containing 18	-0.0534768	0.00950498	0.0568109	0.0256469	0.0513633	0.0513469	0.0370587	0.853187	0.268547	-0.103744	-0.0911652	-0.0438271	-0.00320979	0.110175	0.157449	0.756234	0.990034	0.714285	16	3	0.00292266	0.00300106	20.0006	0.0951948	39.624	1.65629	1.22544	0.541874
171106	107527	107527_171106	Il1rl2	Chr1 cM	Chr1:40363770-40406722(+)	interleukin 1 receptor-like 2	Il1rl2	Chr9 q22	interleukin 1 receptor-like 2	0.070369	0.118034	-0.000246318	0.0337737	0.0601582	0.0565753	0.0372017	0.0497552	0.996526	0.00417373	0.000126246	-0.111132	0.136564	0.235942	0.110639	0.756234	0.8293	1	16	3	1.93933574267472e-06	0.000561653	11.1394	0.599137	0.0460851	1.00046	4.26133	0.118758
299198	73736	73736_299198	Fcf1	Chr12 cM	Chr12:85017704-85030077(+)	FCF1 rRNA processing protein	Fcf1	Chr6 q31	Fcf1 rRNA-processing protein	0.0440163	0.0204087	0.0724605	0.0211272	0.0387605	0.042744	0.0372154	0.598518	0.0900334	0.00260771	-0.0555605	-0.0113161	0.0854248	0.0963779	0.156237	0.756234	0.936433	0.579527	16	3	0.00109852	0.00208046	14.4492	0.342987	18.9392	1.23364	3.03221	0.219566
312251	192196	192196_312251	Luc7l2	Chr6 cM	Chr6:38528269-38586405(+)	LUC7-like 2 (S. cerevisiae)	Luc7l2	Chr4 q23	LUC7-like 2 pre-mRNA splicing factor	-0.053052	-0.0232454	-0.127905	0.025474	0.0521978	0.0556368	0.037288	0.656079	0.0215085	-0.10298	-0.125551	-0.236952	-0.00312395	0.0790604	-0.0188594	0.756234	0.952178	0.482737	16	3	0.00433735	0.00369725	24.5346	0.0265543	48.6147	1.94608	5.28972	0.0710153
313560	51797	51797_313560	Ctps1	Chr4 cM	Chr4:120397065-120427473(-)	cytidine 5'-triphosphate synthase 1	Ctps1	Chr5 q36	CTP synthase 1	0.0241555	0.0224733	0.0374764	0.0116025	0.0232997	0.0214767	0.0373503	0.334781	0.0809889	0.00141493	-0.0231934	-0.00461722	0.046896	0.0681399	0.07957	0.756234	0.874642	0.571225	16	3	4.35397511847441e-06	0.00066036	12.1228	0.517601	0.199084	1.00199	4.64847	0.0978582
293847	75590	75590_293847	Dusp9	ChrX cM	ChrX:72683025-72687120(+)	dual specificity phosphatase 9	Dusp9	ChrX	dual specificity phosphatase 9	0.0750747	-0.07741	0.113887	0.036061	0.044508	0.0721763	0.0373533	0.0819927	0.114588	0.00439645	-0.164644	-0.0275758	0.145753	0.00982402	0.25535	0.756234	0.836646	0.60006	15	3	0	0.00274502	6.76812	0.872549	0	1	4.99013	0.0824913
360956	100855	100855_360956	Tbc1d14	Chr5 cM	Chr5:36647948-36743611(-)	TBC1 domain family, member 14	Tbc1d14	Chr14 q21	TBC1 domain family, member 14	0.0233622	0.00100811	0.0186756	0.011223	0.0212794	0.0221288	0.0373761	0.962214	0.398697	0.00136548	-0.0406988	-0.024696	0.0453588	0.042715	0.0620472	0.756234	1	0.789794	16	3	1.64858266587582e-06	0.000591522	12.107	0.518886	0.0801243	1.0008	0.712267	0.700379
313722	74646	74646_313722	Spsb1	Chr4 cM	Chr4:149980740-150039494(-)	splA/ryanodine receptor domain and SOCS box containing 1	Spsb1	Chr5 q36	splA/ryanodine receptor domain and SOCS box containing 1	0.0579347	-0.0339393	0.0657705	0.0278327	0.0540792	0.0454042	0.0373848	0.530276	0.147462	0.00338368	-0.139933	-0.0232202	0.112486	0.072054	0.154761	0.756234	0.918246	0.625066	16	3	0.000208686	0.00265717	15.4753	0.278629	2.2422	1.02294	2.42979	0.296741
171497	27219	27219_171497	Sgk2	Chr2 cM	Chr2:162829250-162856047(+)	serum/glucocorticoid regulated kinase 2	Sgk2	Chr3 q42	serum/glucocorticoid regulated kinase 2	0.101741	0.238344	0.270579	0.048917	0.0931216	0.115603	0.0375371	0.0104825	0.019254	0.00586562	0.055829	0.0440001	0.197617	0.420859	0.497158	0.756234	0.729274	0.479798	16	3	0.00851403	0.0112373	16.2173	0.237594	28.8484	1.40545	9.39574	0.00911468
362533	21885	21885_362533	Tle1	Chr4 cM	Chr4:72036042-72119130(-)	transducin-like enhancer of split 1	Tle1	Chr5 q31	TLE family member 1, transcriptional corepressor	-0.0635837	-0.046668	0.0344723	0.0305794	0.061924	0.0670619	0.0375899	0.451069	0.607226	-0.123518	-0.168037	-0.0969666	-0.00364917	0.0747008	0.165911	0.756234	0.901668	0.880665	16	3	0.00820022	0.00544383	36.3565	0.000522242	65.5643	2.90396	1.01891	0.600823
307821	17463	17463_307821	Psmd7	Chr8 cM	Chr8:108307013-108315096(-)	proteasome (prosome, macropain) 26S subunit, non-ATPase, 7	Psmd7	Chr19 q12	proteasome 26S subunit, non-ATPase 7	0.032848	-0.014923	0.0135527	0.0157998	0.0315728	0.0312103	0.0376161	0.636461	0.664115	0.00188096	-0.0768046	-0.0476183	0.0638151	0.0469586	0.0747237	0.756234	0.947095	0.903986	16	3	0.00106656	0.00121585	20.0665	0.0935636	36.3702	1.57159	0.448061	0.799291
317432	20591	20591_317432	Kdm5c	ChrX cM	ChrX:151016016-151057531(+)	lysine demethylase 5C	Kdm5c	ChrX q13	lysine demethylase 5C	0.0394501	0.0627497	0.00255975	0.018984	0.0382238	0.0307188	0.0377034	0.100665	0.93359	0.00224202	-0.0121675	-0.0576481	0.0766581	0.137667	0.0627676	0.756234	0.836646	0.996156	15	3	0.000222821	0.00121367	7.91266	0.791918	5.98839	1.0637	2.78074	0.248984
289380	66208	66208_289380	Nenf	Chr1 cM	Chr1:191038984-191050328(-)	neuron derived neurotrophic factor	Nenf	Chr13 q27	neudesin neurotrophic factor	0.0416061	-0.0334337	0.0464008	0.0200227	0.0401843	0.0412589	0.037714	0.405404	0.260748	0.00236239	-0.112193	-0.0344651	0.0808499	0.0453261	0.127267	0.756234	0.890717	0.70961	16	3	0.00210477	0.00206106	26.1721	0.0161183	47.1083	1.89066	2.43116	0.296538
29355	320795	320795_29355	Pkn1	Chr8 cM	Chr8:84393165-84425808(-)	protein kinase N1	Pkn1	Chr19 q11	protein kinase N1	0.0322297	0.0731594	-0.0169183	0.0155115	0.0302383	0.0285309	0.0377283	0.0155448	0.553193	0.00182772	0.0138935	-0.0728378	0.0626316	0.132425	0.0390012	0.756234	0.750051	0.860378	16	3	1.06754305749696e-07	0.00107367	11.4811	0.570579	0.00303879	1.00003	6.53473	0.0381068
297504	192193	192193_297504	Edem1	Chr6 cM	Chr6:108805602-108836317(+)	ER degradation enhancer, mannosidase alpha-like 1	Edem1	Chr4 q41	ER degradation enhancing alpha-mannosidase like protein 1	-0.0357184	-0.0637614	-0.000857743	0.0171935	0.0346292	0.0313866	0.0377607	0.0655833	0.978198	-0.069417	-0.131633	-0.0623743	-0.00201987	0.00411057	0.0606588	0.756234	0.835749	1	15	3	0	0.00142422	5.65378	0.93252	0	1	3.54394	0.169998
NA	234700	234700_NA	Nrn1l	Chr8 cM	Chr8:106620199-106621655(+)	neuritin 1-like	NA	NA	NA	0.234045	0.13889	-0.10621	0.112678	0.225461	0.25068	0.0377921	0.537877	0.671795	0.013199	-0.303005	-0.597535	0.45489	0.580785	0.385115	0.756234	0.91926	0.90692	14	3	0.10908	0.0681612	134.217	2.43504997579813e-23	86.5639	7.44262	0.576674	0.749509
684440	170744	170744_684440	Tlr8	ChrX cM	ChrX:166025692-166047325(-)	toll-like receptor 8	Tlr8	ChrX	toll-like receptor 8	0.093255	0.0319022	0.140464	0.0449146	0.0640301	0.080763	0.0378686	0.618316	0.0819978	0.00522403	-0.0935944	-0.0178288	0.181286	0.157399	0.298757	0.756234	0.942223	0.571492	14	3	0	0.000560835	14.7721	0.19317	0	1	3.80485	0.149207
246299	66596	66596_246299	Gtf3a	Chr5 cM	Chr5:146885467-146892424(+)	general transcription factor III A	Gtf3a	Chr12	general transcription factor III A	0.0569226	-0.0436541	-0.0266519	0.0274235	0.0551843	0.0624669	0.0379226	0.428909	0.66963	0.00317362	-0.151813	-0.149085	0.110672	0.0645052	0.0957811	0.756234	0.897931	0.90692	16	3	0.00688544	0.00451515	39.5107	0.000165661	64.1171	2.78684	0.738702	0.691183
497958	276919	276919_497958	Gemin4	Chr11 cM	Chr11:76101397-76108398(-)	gem nuclear organelle associated protein 4	Gemin4	Chr10 q24	gem (nuclear organelle) associated protein 4	0.0444605	-0.0387823	0.00528166	0.021423	0.043873	0.048469	0.0379529	0.376715	0.913226	0.0024722	-0.124772	-0.0897158	0.0864487	0.0472073	0.100279	0.756234	0.881281	0.990959	11	3	0	0.00230842	6.38182	0.604544	0	1	1.04399	0.593336
NA	69623	69623_NA	NA	NA	NA	NA	NA	NA	NA	-0.0473647	-0.121311	0.0516844	0.0228305	0.0516469	0.0471075	0.0380212	0.0188313	0.272572	-0.0921115	-0.222537	-0.0406446	-0.00261779	-0.020085	0.144013	0.756234	0.768188	0.71503	14	3	0	0.000840311	16.9153	0.110406	0	1	5.52683	0.063076
282587	30785	30785_282587	Cttnbp2	Chr6 cM	Chr6:18366477-18514842(-)	cortactin binding protein 2	Cttnbp2	Chr4 q22	cortactin binding protein 2	-0.0965469	0.151621	0.157552	0.0465437	0.0940875	0.0998843	0.038049	0.107074	0.114715	-0.187771	-0.0327876	-0.0382172	-0.00532285	0.336029	0.353322	0.756234	0.836646	0.60006	15	3	0.0237031	0.0123771	90.217	4.48209444976901e-14	85.3617	6.83138	4.34402	0.113948
100910751	212508	212508_100910751	Mtg1	Chr7 cM	Chr7:139717477-139730699(+)	mitochondrial ribosome-associated GTPase 1	Mtg1	Chr1	mitochondrial ribosome-associated GTPase 1	-0.050453	0.00903201	0.0267799	0.0243258	0.0486958	0.0500034	0.0380747	0.852854	0.592262	-0.0981308	-0.08641	-0.0712249	-0.00277524	0.104474	0.124785	0.756234	0.99002	0.876556	15	3	0.00290925	0.00289182	20.7426	0.0542793	44.0149	1.78619	0.333435	0.846439
313648	13200	13200_313648	Ddost	Chr4 cM	Chr4:138032049-138039930(+)	dolichyl-di-phosphooligosaccharide-protein glycotransferase	Ddost	Chr5 q36	dolichyl-diphosphooligosaccharide--protein glycosyltransferase non-catalytic subunit	0.0597724	0.151842	0.06493	0.028822	0.057867	0.0588154	0.0380936	0.00869091	0.26961	0.00328232	0.0384246	-0.0503461	0.116262	0.265259	0.180206	0.756234	0.729274	0.714285	16	3	0.00662869	0.00424404	43.135	4.26507720109731e-05	67.7648	3.1022	7.48738	0.0236666
310780	229714	229714_310780	Gpr61	Chr3 cM	Chr3:108055660-108062218(-)	G protein-coupled receptor 61	Gpr61	Chr2 q34	G protein-coupled receptor 61	-0.0298497	-0.0132405	-0.0210607	0.0143935	0.0279227	0.0286951	0.0380956	0.635369	0.462981	-0.0580604	-0.067968	-0.077302	-0.00163885	0.041487	0.0351807	0.756234	0.94665	0.816626	16	3	0.000372972	0.000893047	9.04721	0.769368	13.9434	1.16203	0.820674	0.663427
NA	330173	330173_NA	2610524H06Rik	Chr5 cM	Chr5:114959998-114961529(-)	RIKEN cDNA 2610524H06 gene	NA	NA	NA	-0.0811121	-0.0842587	-0.0305193	0.0391439	0.0780996	0.0743119	0.0382514	0.280649	0.681299	-0.157833	-0.237331	-0.176168	-0.00439143	0.0688137	0.115129	0.758361	0.855173	0.910317	13	3	0.00629229	0.00673488	16.6827	0.0816862	44.3209	1.796	1.27823	0.527759
364298	219024	219024_364298	Pip4p1	Chr14 cM	Chr14:51164672-51168306(-)	phosphatidylinositol-4,5-bisphosphate 4-phosphatase 1	Pip4p1	Chr15 p14	phosphatidylinositol-4,5-bisphosphate 4-phosphatase 1	0.0410091	-0.0276201	0.023412	0.0198112	0.0400284	0.0415637	0.0384523	0.490186	0.573245	0.00217996	-0.106074	-0.0580514	0.0798383	0.0508342	0.104875	0.759709	0.912178	0.869126	15	3	0.00240334	0.00215527	23.6494	0.0226923	47.613	1.90887	0.937385	0.62582
316539	13838	13838_316539	Epha4	Chr1 cM	Chr1:77343822-77491725(-)	Eph receptor A4	Epha4	Chr9 q33	Eph receptor A4	-0.0405952	-0.0617901	0.0243788	0.0196185	0.0394203	0.0293069	0.0385246	0.117004	0.405497	-0.0790469	-0.139052	-0.0330617	-0.00214362	0.0154722	0.0818192	0.759709	0.840609	0.793716	15	3	6.30186813726788e-06	0.00108807	26.3774	0.00948819	0.157988	1.00158	3.50961	0.172941
293061	330577	330577_293061	Saxo2	Chr7 cM	Chr7:82282168-82297736(-)	stabilizer of axonemal microtubules 2	Saxo2	Chr1 q31	stabilizer of axonemal microtubules 2	-0.0623087	-0.0826281	-0.0422445	0.0301155	0.0567253	0.0527865	0.0385466	0.145217	0.423543	-0.121334	-0.193808	-0.145704	-0.0032835	0.0285516	0.0612151	0.759709	0.845721	0.802257	16	3	0.000654236	0.00135597	17.5314	0.176136	15.7896	1.1875	3.48614	0.174983
60662	14176	14176_60662	Fgf5	Chr5 cM	Chr5:98402108-98424892(+)	fibroblast growth factor 5	Fgf5	Chr14 p22	fibroblast growth factor 5	-0.0674723	-0.0463681	-0.115342	0.0326123	0.0496553	0.0645965	0.0385534	0.350407	0.0741683	-0.131391	-0.143691	-0.241948	-0.00355339	0.0509545	0.011265	0.759709	0.879155	0.562312	15	3	0	0.0045391	11.1167	0.518945	0	1	3.6547	0.160839
NA	93692	93692_NA	Glrx	Chr13 cM	Chr13:75988004-75998270(+)	glutaredoxin	NA	NA	NA	0.0629617	0.124493	-0.0480001	0.0304337	0.059436	0.0643548	0.0385631	0.0362084	0.455748	0.00331283	0.00800103	-0.174133	0.122611	0.240986	0.078133	0.759709	0.815329	0.815391	14	3	0.00564018	0.00436269	27.7412	0.0035462	60.5687	2.53606	4.94133	0.0845285
294925	72007	72007_294925	Fndc3b	Chr3 cM	Chr3:27470311-27765456(-)	fibronectin type III domain containing 3B	Fndc3b	Chr2 q24	fibronectin type III domain containing 3B	-0.0618477	-0.0536175	-0.0490431	0.0299134	0.0605039	0.0678919	0.0386818	0.375519	0.470067	-0.120477	-0.172203	-0.182109	-0.00321844	0.064968	0.0840226	0.760341	0.880341	0.820589	15	3	0.00542797	0.0051692	22.4608	0.032668	43.7797	1.77872	1.11804	0.571769
362938	105782	105782_362938	Scrib	Chr15 cM	Chr15:75919011-75941633(-)	scribbled planar cell polarity	Scrib	Chr7 q34	scribble planar cell polarity protein	0.0444947	0.0367236	0.104397	0.0215367	0.0440049	0.0450132	0.0388289	0.403981	0.0203816	0.00228357	-0.0495245	0.0161725	0.0867058	0.122972	0.192621	0.760341	0.890667	0.480265	15	3	0.00161007	0.00253933	14.4407	0.273457	24.9797	1.33297	5.44366	0.0657543
289197	66447	66447_289197	Mgst3	Chr1 cM	Chr1:167199535-167221410(-)	microsomal glutathione S-transferase 3	Mgst3	Chr13 q24	microsomal glutathione S-transferase 3	0.062209	0.0266524	-0.0491148	0.0301254	0.0618461	0.0610014	0.0389228	0.666507	0.420737	0.00316432	-0.0945638	-0.168675	0.121254	0.147869	0.0704457	0.760341	0.954158	0.801197	16	3	0.00622238	0.00443251	41.8454	6.94129979487634e-05	64.5565	2.82139	1.04962	0.591668
266802	11682	11682_266802	Alk	Chr17 cM	Chr17:72175967-72911622(-)	anaplastic lymphoma kinase	Alk	Chr6 q14	ALK receptor tyrosine kinase	-0.0604195	-0.00821076	-0.104886	0.0292613	0.0572178	0.0577229	0.0389391	0.885895	0.0692084	-0.117771	-0.120356	-0.218021	-0.00306852	0.103934	0.00824903	0.760341	0.994462	0.556331	16	3	0.0020791	0.0040371	14.2282	0.35797	18.6358	1.22904	3.32137	0.190009
316663	50758	50758_316663	Fbxl17	Chr17 cM	Chr17:63364447-63807012(-)	F-box and leucine-rich repeat protein 17	Fbxl17	Chr9 q37	F-box and leucine-rich repeat protein 17	-0.0280374	-0.0182652	-0.0360302	0.0135787	0.0261907	0.0233278	0.0389413	0.485558	0.122464	-0.0546513	-0.069598	-0.0817519	-0.00142362	0.0330677	0.00969156	0.760341	0.909074	0.602599	15	3	0	0.000839048	8.31449	0.760097	0	1	2.91173	0.233199
499306	622554	622554_499306	Majin	Chr19 cM	Chr19:6234418-6274255(+)	membrane anchored junction protein	Majin	Chr1 q43	membrane anchored junction protein	0.103765	-0.0337589	0.228319	0.0502628	0.0811704	0.0964213	0.0389752	0.677482	0.0178879	0.0052517	-0.19285	0.0393366	0.202278	0.125332	0.417301	0.760341	0.956512	0.473255	11	3	0.001844	0.0133303	10.7215	0.217984	5.0591	1.05329	5.99714	0.0498583
307171	54519	54519_307171	Apbb1ip	Chr2 cM	Chr2:22664106-22765665(+)	amyloid beta precursor protein binding family B member 1 interacting protein	Apbb1ip	Chr17 q12.3	amyloid beta precursor protein binding family B member 1 interacting protein	-0.0888921	0.0890856	0.0331663	0.0430752	0.0868262	0.09255	0.0390509	0.304881	0.720073	-0.173318	-0.0810906	-0.148228	-0.00446629	0.259262	0.214561	0.760341	0.863247	0.925318	15	3	0.0132718	0.0109378	29.6405	0.00316203	54.3029	2.18832	1.09819	0.577471
NA	329584	329584_NA	Slc2a4rg-ps	Chr2 cM	Chr2:181026204-181028992(+)	Slc2a4 regulator, pseudogene	NA	NA	NA	-0.123065	-0.13262	-0.0261339	0.0596665	0.119994	0.138308	0.0391555	0.269066	0.850129	-0.240009	-0.367804	-0.297213	-0.0061209	0.102565	0.244946	0.760341	0.8544	0.969684	12	3	0.0212811	0.0189386	21.8433	0.009389	61.5654	2.60182	1.22385	0.542307
302969	75956	75956_302969	Srrm2	Chr17 cM	Chr17:24009506-24043715(+)	serine/arginine repetitive matrix 2	Srrm2	Chr10 q12	serine/arginine repetitive matrix 2	-0.0377193	0.0424287	-0.0486452	0.0182878	0.0368167	0.0309384	0.039156	0.249144	0.115876	-0.0735627	-0.0297307	-0.109283	-0.00187595	0.114588	0.011993	0.760341	0.847914	0.60006	16	3	0	0.00115591	13.4515	0.413569	0	1	4.75138	0.0929503
NA	70257	70257_NA	Atp5mj	Chr12 cM	Chr12:111927809-111933411(-)	ATP synthase membrane subunit j	NA	NA	NA	-0.0501807	-0.11982	-0.0110191	0.0243321	0.0512139	0.038223	0.0391766	0.0193043	0.773129	-0.0978707	-0.220198	-0.0859348	-0.00249071	-0.0194427	0.0638966	0.760341	0.777311	0.945397	13	3	0	0.00299448	5.65972	0.842996	0	1	6.7528	0.0341702
NA	230991	230991_NA	Fndc10	Chr4 cM	Chr4:155778799-155780938(+)	fibronectin type III domain containing 10	NA	NA	NA	0.0548411	0.0817279	-0.0505936	0.0266019	0.0531592	0.044485	0.0392511	0.124191	0.255406	0.00270223	-0.0224623	-0.137783	0.10698	0.185918	0.0365955	0.760341	0.845721	0.705425	14	3	0.0010004	0.00285596	10.6756	0.470827	13.5059	1.15615	3.52217	0.171859
308592	101612	101612_308592	Grwd1	Chr7 cM	Chr7:45474647-45480368(-)	glutamate-rich WD repeat containing 1	Grwd1	Chr1 q22	glutamate-rich WD repeat containing 1	0.0502415	0.0319776	-0.00766813	0.024372	0.0489205	0.0510717	0.0392608	0.513327	0.880651	0.00247325	-0.0639047	-0.107767	0.0980098	0.12786	0.0924305	0.760341	0.914532	0.979297	16	3	0.00272808	0.00335745	19.9686	0.0959951	32.1025	1.47281	0.473833	0.789057
29361	20665	20665_29361	Sox10	Chr15 cM	Chr15:79039113-79048690(-)	SRY (sex determining region Y)-box 10	Sox10	Chr7 q34	SRY-box transcription factor 10	0.0757185	0.151912	0.123715	0.0367309	0.0748228	0.0771107	0.0392614	0.0423269	0.10863	0.00372721	0.00526211	-0.0274193	0.14771	0.298562	0.274849	0.760341	0.8293	0.592505	15	3	0.00699866	0.00728332	19.1011	0.0861183	40.5413	1.68184	5.64662	0.0594088
689296	217653	217653_689296	Mis18bp1	Chr12 cM	Chr12:65179508-65219363(-)	MIS18 binding protein 1	Mis18bp1	Chr6 q24	MIS18 binding protein 1	0.0699441	-0.00607624	0.116709	0.0339327	0.0613011	0.079941	0.0392783	0.921042	0.144307	0.00343721	-0.126224	-0.0399725	0.136451	0.114072	0.273391	0.760341	1	0.622992	15	3	0.00203314	0.00529342	14.0112	0.299997	12.8437	1.14736	2.1385	0.343266
25448	102920	102920_25448	Cenpi	ChrX cM	ChrX:133208833-133263388(+)	centromere protein I	Cenpi	ChrX q32	centromere protein I	0.0727288	0.12305	0.0072302	0.0353083	0.0638133	0.0786627	0.0394157	0.0538207	0.926766	0.00352575	-0.00202207	-0.146946	0.141932	0.248121	0.161406	0.762054	0.82951	0.99434	14	3	0	0.00447778	7.17187	0.784999	0	1	4.5104	0.104852
116593	103149	103149_116593	Upb1	Chr10 cM	Chr10:75242745-75277513(+)	ureidopropionase, beta	Upb1	Chr20 p12	beta-ureidopropionase 1	0.0966636	0.13824	0.0834494	0.0469525	0.0678215	0.0821908	0.0395178	0.0415205	0.309956	0.00463846	0.00531247	-0.0776415	0.188689	0.271168	0.24454	0.762406	0.8293	0.73709	13	3	1.427538063077e-09	0.0064323	11.9798	0.286411	5.18906102540237e-06	1	5.33742	0.0693416
688405	52004	52004_688405	Cdk2ap2	Chr19 cM	Chr19:4147182-4149019(+)	cyclin dependent kinase 2 associated protein 2	Cdk2ap2	Chr1 q43	cyclin-dependent kinase 2 associated protein 2	0.0499181	0.100702	0.0372008	0.0242559	0.0481479	0.0489804	0.0395927	0.036482	0.447551	0.00237731	0.00633388	-0.058799	0.0974588	0.19507	0.133201	0.762406	0.815329	0.811823	16	3	0.00142073	0.00315287	13.283	0.4262	16.1632	1.19279	4.60942	0.0997878
689625	107375	107375_689625	Slc25a45	Chr19 cM	Chr19:5927828-5935796(+)	solute carrier family 25, member 45	Slc25a45	Chr1 q43	solute carrier family 25, member 45	0.0633438	-0.01318	0.06861	0.0307887	0.0593092	0.0672519	0.0396508	0.824138	0.307637	0.00299895	-0.129424	-0.0632014	0.123689	0.103064	0.200421	0.762406	0.986643	0.735124	16	3	0.00320418	0.00500075	17.2329	0.188876	23.9109	1.31425	1.18052	0.554184
362619	100340	100340_362619	Smpdl3b	Chr4 cM	Chr4:132460277-132484558(-)	sphingomyelin phosphodiesterase, acid-like 3B	Smpdl3b	Chr5 q36	sphingomyelin phosphodiesterase, acid-like 3B	0.150915	0.3736	0.360756	0.0733546	0.149445	0.170956	0.0396546	0.0124222	0.0348387	0.00714216	0.0806934	0.0256886	0.294687	0.666506	0.695823	0.762406	0.735187	0.529175	16	3	0.0488462	0.0318315	49.3247	3.8912883178877e-06	73.0468	3.71013	8.83505	0.012064
NA	78115	78115_NA	NA	NA	NA	NA	NA	NA	NA	0.0734956	0.161226	-0.0101196	0.0357281	0.0722627	0.100631	0.0396786	0.0256741	0.919898	0.00346976	0.0195935	-0.207353	0.143522	0.302858	0.187114	0.762406	0.790187	0.992431	11	3	0.000853037	0.00176483	13.4888	0.096102	21.6738	1.27671	7.63632	0.0219682
316687	252876	252876_316687	Gin1	Chr1 cM	Chr1:97697897-97721434(+)	gypsy retrotransposon integrase 1	Gin1	Chr9 q36	gypsy retrotransposon integrase 1	-0.0492296	0.00733656	-0.0538756	0.02394	0.0406044	0.0429674	0.0397467	0.856616	0.209889	-0.0961511	-0.0722465	-0.13809	-0.00230801	0.0869196	0.030339	0.762774	0.990311	0.671326	15	3	0	0.00222779	11.0902	0.521207	0	1	1.60644	0.447885
291212	97884	97884_291212	B3galnt2	Chr13 cM	Chr13:14129059-14173688(+)	UDP-GalNAc:betaGlcNAc beta 1,3-galactosaminyltransferase, polypeptide 2	B3galnt2	Chr17 q12.1	beta-1,3-N-acetylgalactosaminyltransferase 2	0.0484066	-0.012029	0.0852916	0.0235482	0.0403856	0.0480153	0.039817	0.765815	0.0756766	0.00225304	-0.0911832	-0.0088167	0.0945601	0.0671253	0.1794	0.763184	0.976871	0.566618	15	3	0.000361155	0.0023449	12.2276	0.427579	4.95527	1.05214	3.31018	0.191075
500295	381801	381801_500295	Tatdn2	Chr6 cM	Chr6:113674090-113688030(+)	TatD DNase domain containing 2	Tatdn2	Chr4 q42	TatD DNase domain containing 2	0.0352138	0.0691759	0.115316	0.0171375	0.0344374	0.0347367	0.0398999	0.0445643	0.000901096	0.00162497	0.00167986	0.0472332	0.0688027	0.136672	0.183398	0.763833	0.8293	0.184241	16	3	0.00143472	0.00159287	21.4091	0.0652208	35.4315	1.54874	13.863	0.000976557
362956	110253	110253_362956	Triobp	Chr15 cM	Chr15:78831924-78890069(+)	TRIO and F-actin binding protein	Triobp	Chr7 q34	TRIO and F-actin binding protein	-0.0846772	0.0798511	0.0816207	0.0412468	0.0834646	0.091125	0.0400781	0.338716	0.370413	-0.165519	-0.0837366	-0.096981	-0.00383508	0.243439	0.260222	0.764085	0.875325	0.772729	16	3	0.0170424	0.010303	54.6307	4.6908995279164e-07	71.2096	3.47338	1.48508	0.475905
24686	19122	19122_24686	Prnp	Chr2 cM	Chr2:131751848-131780349(+)	prion protein	Prnp	Chr3 q36	prion protein	0.0226466	0.0352143	0.0211026	0.0110314	0.0218065	0.0218954	0.0400793	0.106343	0.33515	0.00102555	-0.00752571	-0.0218115	0.0442677	0.0779542	0.0640167	0.764085	0.836646	0.755751	13	3	0	0.00060531	7.40599	0.686641	0	1	3.94711	0.138962
29154	12334	12334_29154	Capn2	Chr1 cM	Chr1:182294825-182345173(-)	calpain 2	Capn2	Chr13 q26	calpain 2	0.0255101	0.0128278	0.0268176	0.0124271	0.0242168	0.023363	0.0400945	0.596316	0.251023	0.00115336	-0.0346363	-0.018973	0.0498668	0.0602919	0.0726082	0.764085	0.935856	0.702757	15	3	9.86844718130918e-07	0.000940761	13.8791	0.308496	0.033327	1.00033	1.4863	0.475614
60337	54615	54615_60337	Npff	Chr15 cM	Chr15:102432274-102433056(-)	neuropeptide FF-amide peptide precursor	Npff	Chr7	neuropeptide FF-amide peptide precursor	0.0745735	-0.0631848	0.114223	0.0363309	0.0448274	0.0705467	0.0401092	0.158684	0.105425	0.00336635	-0.151045	-0.0240465	0.145781	0.0246753	0.252492	0.764085	0.845721	0.589977	14	3	0	0.00199737	6.26983	0.854767	0	1	4.44923	0.108109
299762	278279	278279_299762	Tmtc2	Chr10 cM	Chr10:105023524-105410312(-)	transmembrane and tetratricopeptide repeat containing 2	Tmtc2	Chr7 q21	transmembrane O-mannosyltransferase targeting cadherins 2	-0.0674322	0.0207616	-0.0787841	0.0328719	0.0657735	0.0713034	0.0402319	0.752266	0.269197	-0.13186	-0.108152	-0.218536	-0.00300437	0.149675	0.0609679	0.764085	0.974282	0.714285	16	3	0.00686145	0.00602187	23.4295	0.0368019	47.9028	1.91949	1.41954	0.491758
NA	26913	26913_NA	Gprin1	Chr13 cM	Chr13:54884484-54897486(-)	G protein-regulated inducer of neurite outgrowth 1	NA	NA	NA	0.061399	0.0318037	0.0134583	0.0299432	0.0590286	0.0515255	0.0403138	0.590036	0.793941	0.00271152	-0.0838903	-0.0875298	0.120087	0.147498	0.114446	0.764085	0.935128	0.953509	14	3	0.00267308	0.0032744	14.5903	0.202034	34.9537	1.53737	0.364447	0.833415
100362555	66183	66183_100362555	Sptssb	Chr3 cM	Chr3:69726875-69767273(-)	serine palmitoyltransferase, small subunit B	Sptssb	Chr2	serine palmitoyltransferase, small subunit B	-0.0908636	0.0190695	-0.107878	0.04432	0.0697138	0.0827852	0.0403477	0.784438	0.192538	-0.177729	-0.117567	-0.270134	-0.00399799	0.155706	0.0543778	0.764085	0.980196	0.655121	15	3	0.00085739	0.00341316	16.83	0.156103	6.11684	1.06515	1.72745	0.421589
252891	24068	24068_252891	Sra1	Chr18 cM	Chr18:36800240-36803364(-)	steroid receptor RNA activator 1	Sra1	Chr18 p11	steroid receptor RNA activator 1	0.0345079	0.0189194	-0.0194304	0.0168346	0.0332863	0.0389684	0.0403817	0.569775	0.618048	0.00151274	-0.0463206	-0.0958071	0.0675031	0.0841594	0.0569463	0.764085	0.930692	0.885287	16	3	0.00158922	0.00157315	24.5483	0.0264456	45.4263	1.83238	0.550492	0.759385
24799	13628	13628_24799	Eef1a2	Chr2 cM	Chr2:180789446-180798807(-)	eukaryotic translation elongation factor 1 alpha 2	Eef1a2	Chr3 q43	eukaryotic translation elongation factor 1 alpha 2	0.0289962	0.0280281	-0.0446077	0.0141535	0.0309242	0.0280921	0.0404928	0.364751	0.112307	0.00125573	-0.0325821	-0.0996672	0.0567366	0.0886384	0.0104518	0.764085	0.880341	0.598778	12	3	0	0.00140948	5.48824	0.789842	0	1	2.60496	0.271857
297695	60321	60321_297695	Wbp11	Chr6 cM	Chr6:136790652-136805214(-)	WW domain binding protein 11	Wbp11	Chr4 q43	WW domain binding protein 11	0.0293575	0.034516	0.0259688	0.0143307	0.0287691	0.0247841	0.0405043	0.230233	0.294732	0.00126977	-0.0218705	-0.0226072	0.0574452	0.0909025	0.0745447	0.764085	0.847742	0.728606	16	3	0	0.000796601	5.53315	0.961509	0	1	2.85795	0.239554
316736	246707	246707_316736	Emilin2	Chr17 cM	Chr17:71559167-71618551(-)	elastin microfibril interfacer 2	Emilin2	Chr9 q38	elastin microfibril interfacer 2	0.119383	0.383507	0.18345	0.0582828	0.117329	0.125073	0.0405271	0.00108067	0.142444	0.00515057	0.153546	-0.0616875	0.233615	0.613468	0.428588	0.764085	0.435182	0.622386	15	3	0.0174388	0.0163409	24.6381	0.0166339	48.5219	1.94257	11.8644	0.00265258
288564	74097	74097_288564	Pop7	Chr5 cM	Chr5:137499701-137500691(-)	processing of precursor 7, ribonuclease P family, (S. cerevisiae)	Pop7	Chr12 q12	POP7 homolog, ribonuclease P/MRP subunit	0.0485978	0.117586	0.0592251	0.0237298	0.0473958	0.0554638	0.0405636	0.0131042	0.285604	0.0020882	0.0246914	-0.0494821	0.0951074	0.21048	0.167932	0.764085	0.735187	0.721364	16	3	0.00418369	0.00327067	33.5696	0.00139855	57.1462	2.33352	6.65872	0.035816
291526	26447	26447_291526	Poli	Chr18 cM	Chr18:70641751-70663691(-)	polymerase (DNA directed), iota	Poli	Chr18 q12.1	DNA polymerase iota	-0.0486767	-0.00470171	-0.0869223	0.0237791	0.0490286	0.0371458	0.0406549	0.923602	0.019282	-0.0952829	-0.100796	-0.159727	-0.00207042	0.0913925	-0.014118	0.764085	1	0.479798	16	3	6.02607884922611e-05	0.00214418	13.5749	0.404445	0.815204	1.00822	6.06363	0.048228
117514	56338	56338_117514	Txnip	Chr3 cM	Chr3:96465273-96469173(+)	thioredoxin interacting protein	Txnip	Chr2 q34	thioredoxin interacting protein	-0.0764268	-0.1019	-0.00758435	0.0373359	0.0759378	0.0752342	0.0406572	0.17963	0.919701	-0.149604	-0.250736	-0.155041	-0.00324989	0.0469348	0.139872	0.764085	0.845721	0.992431	16	3	0.00330979	0.00781776	15.5678	0.273261	14.6948	1.17226	1.86102	0.394353
288647	208144	208144_288647	Dhx37	Chr5 cM	Chr5:125490922-125511185(-)	DEAH-box helicase 37	Dhx37	Chr12 q14	DEAH-box helicase 37	-0.0583175	-0.0668742	0.131989	0.0284901	0.0570099	0.0581585	0.0406639	0.240784	0.0232395	-0.114157	-0.178612	0.0180007	-0.00247797	0.044863	0.245978	0.764085	0.847742	0.486094	12	3	0.00263171	0.00393982	12.3848	0.192472	31.0474	1.45027	6.87457	0.0321519
307199	225825	225825_307199	Cd226	Chr18 cM	Chr18:89195091-89290353(+)	CD226 antigen	Cd226	Chr18 q13	CD226 molecule	0.0836953	-0.00214751	0.0926366	0.0408949	0.0707633	0.0886038	0.0406976	0.97579	0.295785	0.00354288	-0.140841	-0.0810236	0.163848	0.136546	0.266297	0.764085	1	0.729182	14	3	0.00317498	0.00743461	20.6854	0.0367807	14.6254	1.17131	1.1033	0.575998
NA	102632922	102632922_NA	NA	NA	NA	NA	NA	NA	NA	0.120067	0.263785	-0.0148989	0.0586838	0.119317	0.131345	0.0407563	0.0270505	0.909687	0.00504896	0.0299276	-0.27233	0.235085	0.497642	0.242532	0.764267	0.791282	0.989711	11	3	0.00629658	0.0233589	8.29602	0.405102	10.8081	1.12118	5.0323	0.0807701
100910508	22701	22701_100910508	Zfp41	Chr15 cM	Chr15:75488528-75501676(+)	zinc finger protein 41	Zfp41	Chr7	zinc finger protein 41	0.0441769	0.0439042	0.0289911	0.0216043	0.041579	0.0434613	0.0408723	0.291003	0.504737	0.00183332	-0.0375891	-0.0561915	0.0865206	0.125398	0.114174	0.765521	0.858905	0.836201	14	3	0	0.00286903	5.81537	0.885395	0	1	1.88264	0.390112
24790	20683	20683_24790	Sp1	Chr15 cM	Chr15:102314751-102344839(+)	trans-acting transcription factor 1	Sp1	Chr7 q36	Sp1 transcription factor	-0.0382909	-0.0202961	-0.0407677	0.0187333	0.0358546	0.0342299	0.0409528	0.571349	0.233655	-0.0750075	-0.0905699	-0.107857	-0.00157441	0.0499777	0.0263217	0.765774	0.931087	0.68983	15	3	0	0.00174495	7.12795	0.849043	0	1	1.74045	0.418857
304218	100710	100710_304218	Pds5b	Chr5 cM	Chr5:150597204-150734155(+)	PDS5 cohesin associated factor B	Pds5b	Chr12 p12	PDS5 cohesin associated factor B	-0.0360794	-0.0496255	0.00216461	0.0176647	0.0356797	0.0343387	0.0411065	0.164267	0.949737	-0.0707017	-0.119556	-0.0651381	-0.00145717	0.0203053	0.0694673	0.765774	0.845721	0.999713	16	3	0.000596363	0.00149453	28.0773	0.00882793	13.7872	1.15992	2.00296	0.367336
NA	245174	245174_NA	Zfp937	Chr2 cM	Chr2:150059993-150082645(+)	zinc finger protein 937	NA	NA	NA	0.106567	0.145529	-0.1734	0.0521871	0.102986	0.106386	0.0411502	0.157628	0.103119	0.0042819	-0.0563197	-0.381911	0.208851	0.347378	0.0351122	0.765774	0.845721	0.586901	13	3	0.0182384	0.0131544	29.6879	0.000963307	66.3056	2.96785	4.55569	0.102505
295325	78908	78908_295325	Igsf3	Chr3 cM	Chr3:101284399-101370375(+)	immunoglobulin superfamily, member 3	Igsf3	Chr2 q34	immunoglobulin superfamily, member 3	-0.0356953	0.0173798	-0.0311712	0.0174853	0.0304189	0.0347532	0.0412065	0.567764	0.369756	-0.0699658	-0.0422402	-0.0992862	-0.00142475	0.0769998	0.0369438	0.765774	0.930558	0.772437	16	3	4.66711669651716e-06	0.00158474	22.6166	0.0465137	0.0810622	1.00081	1.17071	0.556907
NA	105246056	105246056_NA	NA	NA	NA	NA	NA	NA	NA	0.0645558	0.0729269	0.0872319	0.0316248	0.0594732	0.0518073	0.0412209	0.220118	0.0922249	0.00257228	-0.0436384	-0.0143085	0.126539	0.189492	0.188772	0.765774	0.847742	0.580083	12	3	0	0.00607077	6.11958	0.727893	0	1	5.50268	0.0638422
500226	75659	75659_500226	Wdr54	Chr6 cM	Chr6:83129691-83133383(-)	WD repeat domain 54	Wdr54	Chr4 q34	WD repeat domain 54	0.0493496	0.0351061	-0.0327089	0.024182	0.0477149	0.0509147	0.0412744	0.461885	0.520598	0.00195387	-0.0584134	-0.1325	0.0967454	0.128626	0.0670822	0.765774	0.905193	0.844785	16	3	0.00236237	0.0030014	16.7355	0.211677	31.8352	1.46703	0.975672	0.613954
363267	71227	71227_363267	Daw1	Chr1 cM	Chr1:83137473-83188295(+)	dynein assembly factor with WDR repeat domains 1	Daw1	Chr9 q35	dynein assembly factor with WD repeats 1	-0.0643288	0.0403881	-0.178931	0.0315255	0.0514104	0.062057	0.0412974	0.4321	0.00393495	-0.126118	-0.0603743	-0.30056	-0.00253993	0.141151	-0.0573013	0.765774	0.897931	0.320039	11	3	0	0.000568888	9.54045	0.298772	0	1	8.41406	0.0148905
25125	20848	20848_25125	Stat3	Chr11 cM	Chr11:100777632-100830447(-)	signal transducer and activator of transcription 3	Stat3	Chr10 q31	signal transducer and activator of transcription 3	0.040448	-0.0181339	-0.0335964	0.0198254	0.039111	0.041566	0.0413294	0.642896	0.418937	0.00159091	-0.09479	-0.115064	0.0793051	0.0585222	0.0478714	0.765774	0.948787	0.800186	16	3	0.00188472	0.00206238	20.0388	0.0942479	36.0809	1.56448	0.78898	0.674024
368044	66237	66237_368044	Atp6v1g2	Chr17 cM	Chr17:35453910-35457743(+)	ATPase, H+ transporting, lysosomal V1 subunit G2	Atp6v1g2	Chr20 p12	ATPase H+ transporting V1 subunit G2	0.0287208	0.0315849	0.00591545	0.0140799	0.0281608	0.017955	0.0413652	0.262037	0.741809	0.0011248	-0.0236093	-0.0292758	0.0563169	0.0867791	0.0411067	0.765774	0.851749	0.933431	16	3	0	0.000522997	7.52114	0.873339	0	1	1.37926	0.501763
362434	14792	14792_362434	Lpcat3	Chr6 cM	Chr6:124639887-124681142(+)	lysophosphatidylcholine acyltransferase 3	Lpcat3	Chr4 q42	lysophosphatidylcholine acyltransferase 3	0.0530804	0.0689109	0.0117731	0.0260232	0.0524801	0.0571173	0.0413772	0.189153	0.836696	0.00207577	-0.0339481	-0.100175	0.104085	0.17177	0.123721	0.765774	0.845721	0.965303	16	3	0.00470283	0.00399526	25.2553	0.021363	48.3893	1.93758	1.72562	0.421975
100362836	382406	382406_100362836	Poc1b	Chr10 cM	Chr10:98942918-99033936(+)	POC1 centriolar protein B	Poc1b	Chr7	POC1 centriolar protein B	0.0500154	0.0222756	0.0206162	0.0245433	0.0470167	0.0455266	0.0415658	0.635656	0.650665	0.00191137	-0.0698754	-0.0686142	0.0981194	0.114427	0.109847	0.766612	0.946891	0.898688	14	3	0	0.0030782	12.0381	0.36079	0	1	0.516889	0.772252
65152	18642	18642_65152	Pfkm	Chr15 cM	Chr15:97990470-98030328(+)	phosphofructokinase, muscle	Pfkm	Chr7 q36	phosphofructokinase, muscle	0.0381314	-0.0475977	-0.0616595	0.0187121	0.0378043	0.0407978	0.0415706	0.20801	0.130701	0.00145635	-0.121693	-0.141622	0.0748065	0.0264973	0.0183027	0.766612	0.847742	0.61187	16	3	0.00262772	0.00189756	29.657	0.00527581	58.5577	2.41299	3.27697	0.194274
680440	69547	69547_680440	Nkpd1	Chr7 cM	Chr7:19251763-19258981(+)	NTPase, KAP family P-loop domain containing 1	Nkpd1	Chr1 q21	NTPase, KAP family P-loop domain containing 1	0.134322	-0.0172493	-0.273074	0.0659245	0.132031	0.145262	0.0415987	0.896055	0.0601244	0.00511235	-0.276025	-0.557782	0.263532	0.241527	0.0116331	0.766612	0.99647	0.549647	14	3	0.0285822	0.0246373	26.8132	0.00490329	54.3855	2.19228	3.53467	0.170787
302668	70008	70008_302668	Ace2	ChrX cM	ChrX:162922338-162971414(+)	angiotensin converting enzyme 2	Ace2	ChrX q14	angiotensin converting enzyme 2	0.0853858	0.0722192	-0.0444337	0.0419111	0.0816717	0.0891701	0.0416193	0.376555	0.618271	0.00324153	-0.0878544	-0.219204	0.16753	0.232293	0.130336	0.766612	0.881191	0.885362	14	3	0.00478183	0.00921842	12.5569	0.32327	21.02	1.26614	0.969981	0.615703
78967	84004	84004_78967	Mcam	Chr9 cM	Chr9:44045946-44054024(+)	melanoma cell adhesion molecule	Mcam	Chr8 q22	melanoma cell adhesion molecule	0.0635623	0.107925	0.108207	0.0312301	0.061419	0.0665935	0.0418214	0.0788858	0.104185	0.00235252	-0.0124543	-0.0223134	0.124772	0.228304	0.238728	0.769425	0.836646	0.588656	16	3	0.00216386	0.00531755	14.3113	0.35229	14.2182	1.16575	4.73082	0.093911
360509	94176	94176_360509	Dock2	Chr11 cM	Chr11:34176815-34674719(-)	dedicator of cyto-kinesis 2	Dock2	Chr10 q12	dedicator of cytokinesis 2	-0.0325792	-0.0358546	-0.0903044	0.016015	0.0320231	0.0448542	0.0419219	0.262864	0.0440847	-0.063968	-0.0986188	-0.178217	-0.0011904	0.0269096	-0.00239166	0.769604	0.852434	0.536053	14	3	6.12015853168249e-07	0.0010745	15.9288	0.143794	0.015404	1.00015	8.92391	0.0115398
296480	66314	66314_296480	Tpd52l2	Chr2 cM	Chr2:181138935-181159759(+)	tumor protein D52-like 2	Tpd52l2	Chr3 q43	TPD52 like 2	0.0334517	0.0223119	0.0194445	0.0164508	0.0332688	0.033618	0.0420084	0.502441	0.562997	0.00120869	-0.0428938	-0.0464456	0.0656947	0.0875176	0.0853346	0.769604	0.913882	0.864642	16	3	0.0010296	0.00152437	19.3154	0.113644	25.5113	1.34249	0.682364	0.710929
140473	59289	59289_140473	Ackr2	Chr9 cM	Chr9:121727421-121740140(+)	atypical chemokine receptor 2	Ackr2	Chr8 q32	atypical chemokine receptor 2	0.102331	-0.0727964	-0.229737	0.0503244	0.101914	0.117382	0.0420095	0.475046	0.0503265	0.00369695	-0.272544	-0.459801	0.200965	0.126951	0.000326986	0.769604	0.907232	0.540988	16	3	0.0238788	0.0149024	89.7535	1.55775606477722e-13	74.4159	3.90868	3.99386	0.135751
502994	242736	242736_502994	Pramel12	Chr4 cM	Chr4:143138996-143147661(+)	PRAME like 12	Pramef8	Chr5 q36	PRAME family member 8	0.0561893	0.0575163	-0.0175199	0.0276412	0.0553839	0.0567312	0.0420714	0.299036	0.757456	0.00201363	-0.0510341	-0.128711	0.110365	0.166067	0.0936711	0.769604	0.862982	0.939913	16	3	0.00382086	0.00412094	21.9934	0.0554638	37.3271	1.59559	1.21912	0.543589
85253	18815	18815_85253	Plg	Chr17 cM	Chr17:12597496-12638271(+)	plasminogen	Plg	Chr1 q11	plasminogen	0.0828476	0.254015	-0.13745	0.0407621	0.0719178	0.0890644	0.0421063	0.000412391	0.122768	0.00295542	0.113059	-0.312013	0.16274	0.394972	0.0371136	0.769604	0.279404	0.602769	13	3	0	0.00385636	8.12453	0.616675	0	1	12.542	0.00189034
293783	107321	107321_293783	Lpxn	Chr19 cM	Chr19:12773557-12811171(+)	leupaxin	Lpxn	Chr1 q43	leupaxin	0.092111	-0.0227338	0.0961546	0.0453277	0.0889632	0.101162	0.0421422	0.798305	0.34186	0.00327035	-0.197098	-0.10212	0.180952	0.151631	0.294429	0.769604	0.981612	0.758018	16	3	0.011693	0.0110154	22.7418	0.0448812	45.1604	1.8235	1.05553	0.589922
289561	231329	231329_289561	Polr2b	Chr5 cM	Chr5:77458331-77497175(+)	polymerase (RNA) II (DNA directed) polypeptide B	Polr2b	Chr14 p11	RNA polymerase II subunit B	0.0240129	0.00803242	0.0133888	0.0118204	0.022484	0.0235571	0.0422072	0.720905	0.569794	0.000845249	-0.0360355	-0.0327823	0.0471805	0.0521003	0.05956	0.769604	0.965871	0.867778	15	3	0.000133221	0.000855779	13.3871	0.341545	5.37862	1.05684	0.448836	0.798981
282582	22419	22419_282582	Wnt5b	Chr6 cM	Chr6:119409492-119521308(-)	wingless-type MMTV integration site family, member 5B	Wnt5b	Chr4 q42	Wnt family member 5B	0.0701042	0.056868	0.118656	0.0345123	0.055959	0.0645811	0.0422263	0.309514	0.0661628	0.00246139	-0.0528097	-0.00792056	0.137747	0.166546	0.245233	0.769604	0.863247	0.554845	16	3	2.26709834104568e-06	0.00362848	19.347	0.112731	0.015543	1.00016	4.63617	0.0984617
NA	17991	17991_NA	Ndufa2	Chr18 cM	Chr18:36875385-36877610(-)	NADH:ubiquinone oxidoreductase subunit A2	NA	NA	NA	-0.0466344	-0.0731998	0.0414132	0.0229785	0.0458576	0.0527233	0.0424089	0.110435	0.432172	-0.0916714	-0.163079	-0.0619227	-0.0015975	0.0166794	0.144749	0.770254	0.836646	0.806518	13	3	0.00194879	0.00300282	13.9174	0.176795	28.2749	1.39421	3.34163	0.188094
84471	56440	56440_84471	Snx1	Chr9 cM	Chr9:65995409-66032168(-)	sorting nexin 1	Snx1	Chr8 q24	sorting nexin 1	0.0292498	0.00533484	0.0612126	0.0144153	0.0289405	0.0250584	0.0424492	0.853748	0.0145741	0.000996465	-0.0513875	0.0120989	0.0575032	0.0620572	0.110326	0.770254	0.990034	0.45402	15	3	0	0.00111281	3.26493	0.993367	0	1	6.20291	0.0449837
307396	240334	240334_307396	Pcyox1l	Chr18 cM	Chr18:61829908-61840706(-)	prenylcysteine oxidase 1 like	Pcyox1l	Chr18 q12.1	prenylcysteine oxidase 1 like	0.0441435	0.0997371	0.000494795	0.0217565	0.0436112	0.0372997	0.0424603	0.0221983	0.989416	0.00150155	0.0142606	-0.0726113	0.0867854	0.185214	0.0736009	0.770254	0.786205	1	16	3	1.60908660328721e-06	0.00220104	15.3546	0.285743	0.0237702	1.00024	5.26138	0.0720288
25259	14729	14729_25259	Gp5	Chr16 cM	Chr16:30126503-30129597(-)	glycoprotein 5 platelet	Gp5	Chr11 q22	glycoprotein V (platelet)	0.062312	0.0760806	0.0578891	0.0307263	0.0518602	0.0610429	0.0425634	0.142367	0.34296	0.00208955	-0.0255635	-0.0617529	0.122535	0.177725	0.177531	0.770254	0.845721	0.758601	15	3	2.94013063006149e-06	0.00435478	18.2426	0.10852	0.0189533	1.00019	3.41243	0.181552
298861	69709	69709_298861	Ptrhd1	Chr12 cM	Chr12:4284027-4289950(+)	peptidyl-tRNA hydrolase domain containing 1	Ptrhd1	Chr6 q14	peptidyl-tRNA hydrolase domain containing 1	0.0324588	0.0268163	0.100672	0.016008	0.0300875	0.032354	0.0425947	0.372781	0.00186097	0.00108372	-0.0321541	0.037259	0.0638339	0.0857868	0.164084	0.770254	0.880341	0.245759	15	3	0	0.00140897	12.6796	0.392749	0	1	11.8326	0.0026951
498843	93873	93873_498843	Pcdhb2	Chr18 cM	Chr18:37427893-37430667(+)	protocadherin beta 2	Pcdhb2	Chr18 p11	protocadherin beta 2	-0.0808927	0.0163467	-0.175271	0.0399216	0.0712402	0.066444	0.0427351	0.818512	0.00834256	-0.159138	-0.123282	-0.305499	-0.00264784	0.155975	-0.0450436	0.770254	0.984783	0.397186	15	3	8.29758925665793e-05	0.00524781	11.6315	0.475708	0.430221	1.00432	6.98545	0.0304178
408241	73106	73106_408241	Prss57	Chr10 cM	Chr10:79617308-79626795(-)	serine protease 57	Prss57	Chr7 q11	serine protease 57	0.0974971	-0.0644255	0.231221	0.0481352	0.0864457	0.0996402	0.0428174	0.456107	0.0203106	0.00315395	-0.233856	0.0359299	0.19184	0.105005	0.426512	0.770254	0.90369	0.480265	11	3	0	0.0114014	5.43397	0.710344	0	1	7.27473	0.0263216
293725	67160	67160_293725	Eef1g	Chr19 cM	Chr19:8944405-8955544(+)	eukaryotic translation elongation factor 1 gamma	Eef1g	Chr1 q43	eukaryotic translation elongation factor 1 gamma	0.0287431	-0.00223328	0.0285933	0.0141999	0.0286822	0.0254099	0.0429521	0.937937	0.260469	0.000911799	-0.0584494	-0.0212091	0.0565744	0.0539829	0.0783958	0.770254	1	0.709515	15	3	0.000435337	0.000880982	17.7876	0.122293	18.3672	1.225	1.33287	0.513535
311607	71389	71389_311607	Chd6	Chr2 cM	Chr2:160788898-160950995(-)	chromodomain helicase DNA binding protein 6	Chd6	Chr3 q42	chromodomain helicase DNA binding protein 6	-0.0278524	-0.0155778	-0.0356531	0.013765	0.028238	0.0261669	0.0430303	0.58118	0.173032	-0.0548314	-0.0709232	-0.0869393	-0.000873414	0.0397676	0.0156331	0.770254	0.932701	0.639544	15	3	0	0.000900509	6.78596	0.871428	0	1	1.91298	0.38424
688811	246696	246696_688811	Slc25a28	Chr19 cM	Chr19:43652240-43663320(-)	solute carrier family 25, member 28	Slc25a28	Chr1 q54	solute carrier family 25 member 28	0.0365813	0.042953	0.0751816	0.0180815	0.0356392	0.0368359	0.0430595	0.228119	0.0412519	0.00114218	-0.0268985	0.00298465	0.0720204	0.112805	0.147379	0.770254	0.847742	0.534488	16	3	0.00112883	0.00169643	17.5248	0.17641	25.3615	1.33979	4.9366	0.0847286
100360287	240067	240067_100360287	Zfp952	Chr17 cM	Chr17:33212103-33224431(+)	zinc finger protein 952	Zfp952	Chr7	zinc finger protein 952	-0.0624354	-0.0953954	0.0235272	0.0308618	0.0612064	0.058295	0.0430666	0.119095	0.686515	-0.122923	-0.215358	-0.0907289	-0.00194738	0.024567	0.137783	0.770254	0.842731	0.913072	14	3	0.00428195	0.00439137	17.9604	0.082504	43.9343	1.78362	2.51638	0.284167
361282	67448	67448_361282	Plxdc2	Chr2 cM	Chr2:16361115-16760650(+)	plexin domain containing 2	Plxdc2	Chr17 q12.3	plexin domain containing 2	-0.0379368	-0.0317174	0.0251572	0.0187578	0.0383499	0.0378984	0.0431297	0.408207	0.506815	-0.0747014	-0.106882	-0.0491223	-0.00117213	0.043447	0.0994366	0.770254	0.89087	0.837507	15	3	0.000655521	0.0018391	9.9595	0.619514	12.8932	1.14802	1.51606	0.468588
24695	19227	19227_24695	Pthlh	Chr6 cM	Chr6:147153607-147165511(-)	parathyroid hormone-like peptide	Pthlh	Chr4 q44	parathyroid hormone-like hormone	0.0609509	0.0729002	0.137201	0.0301381	0.0498306	0.0606253	0.0431362	0.143478	0.0236301	0.00188138	-0.0247659	0.0183772	0.12002	0.170566	0.256024	0.770254	0.845721	0.489664	15	3	0	0.00402264	8.28026	0.762864	0	1	6.65725	0.0358424
297523	232334	232334_297523	Vgll4	Chr6 cM	Chr6:114837589-114946955(-)	vestigial like family member 4	Vgll4	Chr4 q42	vestigial-like family member 4	-0.0786943	0.0655388	0.126603	0.0389338	0.0786051	0.0902021	0.0432555	0.404409	0.160455	-0.155003	-0.0885244	-0.0501903	-0.00238548	0.219602	0.303396	0.770254	0.890717	0.629869	16	3	0.0171406	0.00925797	46.1596	1.33842741076343e-05	76.2147	4.20427	2.33553	0.311062
50687	16728	16728_50687	L1cam	ChrX cM	ChrX:72897384-72924843(-)	L1 cell adhesion molecule	L1cam	ChrX	L1 cell adhesion molecule	0.0411855	0.0130793	0.0525736	0.0203791	0.0412661	0.0272995	0.0432827	0.751282	0.054128	0.00124329	-0.0678009	-0.00093236	0.0811278	0.0939594	0.10608	0.770254	0.974015	0.545763	16	3	0	0.00105179	11.4995	0.569046	0	1	3.71263	0.156247
65142	56327	56327_65142	Arl2	Chr19 cM	Chr19:6184419-6191167(-)	ADP-ribosylation factor-like 2	Arl2	Chr1 q43	ADP-ribosylation factor like GTPase 2	0.0391334	-0.014943	0.0288365	0.0193656	0.039437	0.0442625	0.0433042	0.704755	0.514731	0.00117742	-0.0922381	-0.0579163	0.0770894	0.062352	0.115589	0.770254	0.963088	0.841056	16	3	0.00212334	0.00216671	20.3418	0.087009	39.0889	1.64174	0.710641	0.700949
299841	216395	216395_299841	Rxylt1	Chr10 cM	Chr10:121916844-121933271(-)	ribitol xylosyltransferase 1	Rxylt1	Chr7 q22	ribitol xylosyltransferase 1	-0.0305512	0.0176952	-0.0944503	0.0151193	0.0259691	0.029788	0.0433132	0.495621	0.00152043	-0.0601844	-0.0332032	-0.152834	-0.000917932	0.0685937	-0.036067	0.770254	0.913644	0.21539	15	3	0	0.00141917	8.91982	0.709763	0	1	10.5093	0.00522329
84397	21930	21930_84397	Tnfaip6	Chr2 cM	Chr2:51928125-51946693(+)	tumor necrosis factor alpha induced protein 6	Tnfaip6	Chr3	TNF alpha induced protein 6	0.111611	0.0991927	0.110799	0.0552527	0.113678	0.121445	0.0433822	0.382896	0.361591	0.00331779	-0.123613	-0.127229	0.219904	0.321998	0.348828	0.770254	0.883889	0.769736	15	3	0.0181491	0.0172794	20.054	0.0660711	44.7221	1.80904	1.28229	0.526688
315173	223722	223722_315173	Mcat	Chr15 cM	Chr15:83430998-83439936(-)	malonyl CoA:ACP acyltransferase (mitochondrial)	Mcat	Chr7 q34	malonyl-CoA-acyl carrier protein transacylase	0.0394074	0.0267783	0.0407924	0.0195105	0.0328548	0.0369007	0.0434031	0.415044	0.268958	0.00116762	-0.0376159	-0.0315316	0.0776472	0.0911724	0.113116	0.770254	0.894359	0.714285	16	3	0.000239721	0.000722984	15.2842	0.289948	8.68929	1.09516	2.14104	0.342829
315600	71732	71732_315600	Vps11	Chr9 cM	Chr9:44259046-44272967(-)	VPS11, CORVET/HOPS core subunit	Vps11	Chr8 q22	VPS11 core subunit of CORVET and HOPS complexes	0.0329349	0.00406084	0.0349738	0.0163091	0.0327098	0.028334	0.0434437	0.901198	0.217077	0.000969657	-0.0600491	-0.0205599	0.0649002	0.0681708	0.0905074	0.770254	0.997161	0.677623	16	3	0.000365322	0.00106813	14.5079	0.339071	11.6435	1.13178	1.57347	0.455329
310880	71643	71643_310880	Zgrf1	Chr3 cM	Chr3:127347138-127411672(+)	zinc finger, GRF-type containing 1	Zgrf1	Chr2 q42	zinc finger, GRF-type containing 1	-0.0598081	-0.051163	-0.0743624	0.0296189	0.0595555	0.0517202	0.0434607	0.390296	0.150496	-0.11786	-0.16789	-0.175732	-0.00175614	0.0655637	0.0270074	0.770254	0.885811	0.626555	14	3	7.49550259305447e-06	0.000646644	14.3626	0.213576	0.19919	1.002	4.6771	0.0964673
290577	218914	218914_290577	Wapl	Chr14 cM	Chr14:34395885-34469940(+)	WAPL cohesin release factor	Wapl	Chr16 p15	WAPL cohesin release factor	-0.0375921	-0.0270479	-0.0685417	0.0186188	0.0374709	0.0308985	0.0434837	0.470394	0.0265355	-0.0740843	-0.100489	-0.129102	-0.00109981	0.0463936	-0.0079817	0.770254	0.906903	0.493969	14	3	0	0.00130077	4.86371	0.937587	0	1	5.95057	0.0510329
503487	22754	22754_503487	Zfp92	ChrX cM	ChrX:72454702-72471991(+)	zinc finger protein 92	Zfp92	ChrX	ZFP92 zinc finger protein	0.0702206	0.0554019	0.0691005	0.0347927	0.0623555	0.0636057	0.0435644	0.374281	0.277307	0.00202819	-0.0668127	-0.0555643	0.138413	0.177616	0.193765	0.770254	0.880341	0.717806	14	3	0	0.00503931	3.9125	0.972407	0	1	2.5629	0.277635
292683	68188	68188_292683	Sympk	Chr7 cM	Chr7:18758321-18788542(+)	symplekin	Sympk	Chr1 q21	symplekin scaffold protein	0.0571338	0.0845748	-0.101288	0.0283142	0.0556088	0.0563042	0.0436072	0.128288	0.0720286	0.00163892	-0.0244164	-0.211642	0.112629	0.193566	0.00906647	0.770254	0.845721	0.560764	14	3	0.00596748	0.00379464	41.4957	1.97970355382369e-05	74.5571	3.93036	5.63173	0.0598528
619393	30045	30045_619393	Dnajc12	Chr10 cM	Chr10:63218222-63244619(+)	DnaJ heat shock protein family (Hsp40) member C12	Dnajc12	Chr20	DnaJ heat shock protein family (Hsp40) member C12	0.0351369	0.0413297	0.107639	0.0174203	0.0290001	0.0332216	0.0436942	0.154112	0.00119509	0.000993796	-0.0155095	0.0425264	0.06928	0.098169	0.172753	0.770254	0.845721	0.200429	16	3	0.000124153	0.00104692	13.4841	0.411148	3.05271	1.03149	12.4531	0.00197627
309860	109205	109205_309860	Sobp	Chr10 cM	Chr10:42878496-43050526(-)	sine oculis binding protein	Sobp	Chr20 q13	sine oculis binding protein homolog	-0.0380668	0.026084	0.0567981	0.0188743	0.0388285	0.0340136	0.0437098	0.501726	0.0949459	-0.0750597	-0.0500184	-0.00986728	-0.00107393	0.102186	0.123464	0.770254	0.913882	0.584421	16	3	0.000765079	0.00142085	13.8873	0.381828	18.6608	1.22942	2.87175	0.237908
24224	12043	12043_24224	Bcl2	Chr1 cM	Chr1:106465908-106642004(-)	B cell leukemia/lymphoma 2	Bcl2	Chr13 p11	BCL2, apoptosis regulator	-0.0539366	-0.0284008	-0.0170241	0.026751	0.0530661	0.0486977	0.0437746	0.592514	0.726649	-0.106368	-0.132408	-0.11247	-0.00150552	0.0756068	0.0784216	0.770254	0.935128	0.927447	16	3	0.00120706	0.00290126	16.4526	0.22555	14.8079	1.17382	0.429049	0.806925
317396	54609	54609_317396	Ubqln2	ChrX cM	ChrX:152281228-152284558(+)	ubiquilin 2	Ubqln2	ChrX q12	ubiquilin 2	0.0237281	0.0143364	-0.0100156	0.0117694	0.0233547	0.0219502	0.0437902	0.53931	0.648183	0.000660613	-0.0314379	-0.0530373	0.0467956	0.0601107	0.033006	0.770254	0.919402	0.897952	15	3	3.6186140091276e-05	0.000620292	9.31798	0.675557	1.87292	1.01909	0.629709	0.729895
288529	118446	118446_288529	Gjc3	Chr5 cM	Chr5:137951723-137961360(-)	gap junction protein, gamma 3	Gjc3	Chr12 q11	gap junction protein, gamma 3	0.0796124	0.227199	0.0436709	0.0394998	0.0815265	0.0565057	0.043851	0.00532286	0.439607	0.00219414	0.0674104	-0.0670783	0.157031	0.386988	0.15442	0.770254	0.665831	0.808932	13	3	0	0.007072	6.40149	0.78048	0	1	10.0433	0.0065937
64046	17535	17535_64046	Mre11a	Chr9 cM	Chr9:14695971-14748421(+)	MRE11A homolog A, double strand break repair nuclease	Mre11	Chr8 q12	MRE11 homolog, double strand break repair nuclease	-0.0413802	-0.040257	-0.0664463	0.0205312	0.0406883	0.0381374	0.0438538	0.322467	0.0814582	-0.0816206	-0.120005	-0.141194	-0.00113992	0.0394906	0.00830163	0.770254	0.867718	0.571225	16	3	0	0.00217939	11.2249	0.591981	0	1	4.55082	0.102755
362226	27054	27054_362226	Sec23b	Chr2 cM	Chr2:144398165-144432673(+)	SEC23 homolog B, COPII coat complex component	Sec23b	Chr3 q41	Sec23 homolog B, COPII coat complex component	0.0379445	0.0452844	0.0220856	0.0188349	0.0374969	0.0391958	0.0439477	0.227168	0.573116	0.00102885	-0.0282081	-0.0547368	0.0748601	0.118777	0.098908	0.770254	0.847742	0.869126	16	3	0.00243668	0.00189598	29.0802	0.0063766	54.9925	2.22185	1.70674	0.425976
691223	100503311	100503311_691223	Cimap3	Chr3 cM	Chr3:105904273-105921962(-)	ciliary microtubule associated protein 3	Cimap3	Chr2 q34	ciliary microtubule associated protein 3	-0.0865437	-0.211803	0.018094	0.0429727	0.0733052	0.0787493	0.0440177	0.00386068	0.818273	-0.170769	-0.355478	-0.136252	-0.00231872	-0.0681271	0.17244	0.770254	0.595653	0.959988	14	3	8.07635592424963e-05	0.000784382	15.057	0.179903	1.72539	1.01756	8.79366	0.0123163
296624	57170	57170_296624	Dolpp1	Chr2 cM	Chr2:30282266-30290541(+)	dolichyl pyrophosphate phosphatase 1	Dolpp1	Chr3 p12	dolichyldiphosphatase 1	0.0411781	0.00557623	0.0612597	0.0204471	0.0413937	0.0345487	0.0440218	0.892839	0.0762055	0.00110248	-0.0755539	-0.00645452	0.0812537	0.0867063	0.128974	0.770254	0.996316	0.56697	16	3	0	0.00109098	6.74532	0.914795	0	1	3.50816	0.173067
299625	16907	16907_299625	Lmnb2	Chr10 cM	Chr10:80737197-80754079(-)	lamin B2	Lmnb2	Chr7 q11	lamin B2	0.0470585	0.0336416	0.0296988	0.0233691	0.0464325	0.0472782	0.04404	0.468742	0.529892	0.00125598	-0.0573644	-0.0629648	0.092861	0.124648	0.122362	0.770254	0.906391	0.849279	16	3	0.002507	0.00279256	18.8602	0.127503	37.7747	1.60706	0.873264	0.646209
81824	56443	56443_81824	Arpc1a	Chr5 cM	Chr5:145020679-145045566(+)	actin related protein 2/3 complex, subunit 1A	Arpc1a	Chr12 p11	actin related protein 2/3 complex, subunit 1A	0.0307322	0.0361384	0.0209085	0.0152622	0.0309311	0.0202868	0.0440502	0.242666	0.302707	0.000818796	-0.0244855	-0.0188529	0.0606456	0.0967623	0.06067	0.770254	0.847742	0.733148	15	3	0	0.000915661	5.48333	0.93986	0	1	2.92573	0.231572
155205	215335	215335_155205	Slc36a1	Chr11 cM	Chr11:55095176-55127156(+)	solute carrier family 36 (proton/amino acid symporter), member 1	Slc36a1	Chr10 q22	solute carrier family 36 member 1	0.0618576	-0.0237964	-0.145638	0.0307203	0.0620481	0.0677766	0.0440544	0.701338	0.0316506	0.00164688	-0.145408	-0.278478	0.122068	0.0978157	-0.0127984	0.770254	0.961649	0.518623	16	3	0.00714941	0.00523204	29.4666	0.00561748	56.3422	2.29054	4.61737	0.0993921
NA	22693	22693_NA	Zfp30	Chr7 cM	Chr7:29483423-29494127(+)	zinc finger protein 30	NA	NA	NA	-0.0292676	-0.0249778	-0.019298	0.0145376	0.0301409	0.0295487	0.0440908	0.407273	0.513698	-0.0577608	-0.0840529	-0.0772125	-0.000774316	0.0340972	0.0386165	0.770254	0.89087	0.841018	14	3	0	0.000969849	6.94167	0.803787	0	1	1.57973	0.453906
287552	104184	104184_287552	Blmh	Chr11 cM	Chr11:76836482-76878215(+)	bleomycin hydrolase	Blmh	Chr10 q24	bleomycin hydrolase	0.0297421	0.05102	0.0528571	0.0147798	0.0293554	0.0323395	0.0441833	0.0822082	0.102166	0.000774221	-0.00651539	-0.0105272	0.0587099	0.108555	0.116241	0.771006	0.836646	0.58669	16	3	0.000849291	0.00122211	16.5695	0.21974	26.4454	1.35953	5.13929	0.0765628
29194	12660	12660_29194	Chka	Chr19 cM	Chr19:3901773-3944369(+)	choline kinase alpha	Chka	Chr1 q43	choline kinase alpha	-0.0524086	-0.0481989	-0.00263396	0.0260576	0.0539338	0.0572582	0.0442979	0.371499	0.963309	-0.10348	-0.153907	-0.114858	-0.00133669	0.0575093	0.10959	0.771852	0.880341	1	16	3	0.0037638	0.0039382	21.2025	0.0690196	38.134	1.6164	0.836243	0.658282
78966	213498	213498_78966	Arhgef11	Chr3 cM	Chr3:87524866-87645341(+)	Rho guanine nucleotide exchange factor 11	Arhgef11	Chr2 q34	Rho guanine nucleotide exchange factor 11	0.0429738	0.0369978	-0.0615334	0.021381	0.0431976	0.0471136	0.0444406	0.391734	0.19153	0.00106792	-0.047668	-0.153874	0.0848797	0.121664	0.0308075	0.771852	0.886642	0.653947	15	3	0.00379031	0.00256691	30.6799	0.00220384	63.5474	2.74329	2.85807	0.23954
308028	353169	353169_308028	Slc2a12	Chr10 cM	Chr10:22520910-22580184(+)	solute carrier family 2 (facilitated glucose transporter), member 12	Slc2a12	Chr1 p12	solute carrier family 2 member 12	-0.0624745	-0.0888165	-0.0321237	0.0310989	0.0485351	0.0597699	0.0445483	0.0672583	0.590952	-0.123427	-0.183944	-0.149271	-0.0015217	0.00631052	0.0850231	0.771852	0.835749	0.876556	14	3	0	0.00641355	6.6277	0.828382	0	1	3.553	0.16923
56084	15239	15239_56084	Hgs	Chr11 cM	Chr11:120358461-120374805(+)	HGF-regulated tyrosine kinase substrate	Hgs	Chr10 q32.3	hepatocyte growth factor-regulated tyrosine kinase substrate	0.0366269	-0.0103759	0.042858	0.0182386	0.0364747	0.0301862	0.0446208	0.776052	0.155669	0.000879976	-0.0818649	-0.0163058	0.0723739	0.0611132	0.102022	0.771852	0.979553	0.627349	16	3	0.000746938	0.00113396	20.0757	0.093339	25.5017	1.34231	2.09001	0.351691
64862	67443	67443_64862	Map1lc3b	Chr8 cM	Chr8:122317177-122325499(+)	microtubule-associated protein 1 light chain 3 beta	Map1lc3b	Chr19 q12	microtubule-associated protein 1 light chain 3 beta	0.0294824	0.0153083	0.0411436	0.0146816	0.0290771	0.0242038	0.0446302	0.59856	0.0891541	0.000707049	-0.0416817	-0.00629511	0.0582578	0.0722983	0.0885822	0.771852	0.936433	0.579527	16	3	0	0.000960945	9.62963	0.723904	0	1	3.0645	0.216049
300836	235493	235493_300836	Atosa	Chr9 cM	Chr9:74860166-74939750(+)	atos homolog A	Atosa	Chr8 q24	atos homolog A	0.118002	0.162531	-0.0776848	0.0587664	0.114703	0.132941	0.0446445	0.156489	0.558981	0.00282221	-0.0622819	-0.338244	0.233182	0.387344	0.182875	0.771852	0.845721	0.864233	14	3	0.0323491	0.0178924	56.1409	4.78741421505265e-08	84.7578	6.56073	2.66383	0.263971
363462	237221	237221_363462	Gemin8	ChrX cM	ChrX:164953450-164973508(+)	gem nuclear organelle associated protein 8	Gemin8	ChrX q14	gem (nuclear organelle) associated protein 8	0.0444503	0.0512422	0.0669842	0.0221402	0.0374006	0.0426736	0.044678	0.170659	0.116488	0.0010563	-0.0220616	-0.0166545	0.0878443	0.124546	0.150623	0.771852	0.845721	0.60006	15	3	0	0.00202967	10.4433	0.577127	0	1	5.01376	0.0815221
NA	75424	75424_NA	NA	NA	NA	NA	NA	NA	NA	0.0812948	0.0195833	0.105819	0.0405075	0.0791575	0.0635833	0.0447592	0.804601	0.0960621	0.00190167	-0.135563	-0.0188023	0.160688	0.174729	0.23044	0.771852	0.982459	0.584421	13	3	0	0.000661313	23.078	0.0104624	0	1	3.49756	0.173986
117021	170762	170762_117021	Nup155	Chr15 cM	Chr15:8138757-8190731(+)	nucleoporin 155	Nup155	Chr2 q16	nucleoporin 155	-0.035899	-0.0214251	-0.049567	0.0178888	0.0338628	0.0305229	0.0447719	0.526928	0.104391	-0.0709603	-0.087795	-0.109391	-0.000837685	0.0449448	0.0102568	0.771852	0.917176	0.588969	15	3	0	0.00151294	8.8833	0.712865	0	1	2.87477	0.237548
298653	66454	66454_298653	Nmnat1	Chr4 cM	Chr4:149552029-149569659(-)	nicotinamide nucleotide adenylyltransferase 1	Nmnat1	Chr5 q36	nicotinamide nucleotide adenylyltransferase 1	-0.0488343	-0.0174616	-0.12717	0.0243453	0.0438325	0.0478203	0.0448667	0.690357	0.00782967	-0.0965503	-0.103372	-0.220896	-0.00111839	0.0684486	-0.0334438	0.771852	0.959151	0.394056	14	3	0	0.00346562	6.71937	0.821333	0	1	7.47017	0.0238711
360970	192650	192650_360970	Cabp7	Chr11 cM	Chr11:4686892-4696778(-)	calcium binding protein 7	Cabp7	Chr14 q21	calcium binding protein 7	0.0613253	0.112048	0.021149	0.0305752	0.0574397	0.0563809	0.044886	0.0510918	0.70758	0.00139904	-0.000531686	-0.0893556	0.121252	0.224628	0.131654	0.771852	0.8293	0.920579	15	3	0	0.00395817	7.18086	0.845433	0	1	3.80541	0.149165
500818	71137	71137_500818	Rfx4	Chr10 cM	Chr10:84591926-84742402(+)	regulatory factor X, 4 (influences HLA class II expression)	Rfx4	Chr7 q13	regulatory factor X4	-0.0627494	-0.00944319	0.0389231	0.0312945	0.0623869	0.0591288	0.0449497	0.879688	0.51036	-0.124086	-0.131719	-0.0769672	-0.00141327	0.112833	0.154813	0.771852	0.993705	0.839513	15	3	0.00405508	0.0044555	21.0892	0.0490895	38.774	1.63329	0.462026	0.793729
294804	75646	75646_294804	Rai14	Chr15 cM	Chr15:10569055-10714710(-)	retinoic acid induced 14	Rai14	Chr2 q16	retinoic acid induced 14	0.0503243	0.0839562	0.0572497	0.0251	0.045136	0.0439813	0.044968	0.062875	0.193025	0.00112925	-0.00450863	-0.0289521	0.0995193	0.172421	0.143452	0.771852	0.835749	0.655317	16	3	0	0.00316995	7.95562	0.846479	0	1	4.77058	0.0920622
683687	66616	66616_683687	Snx9	Chr17 cM	Chr17:5891604-5982229(+)	sorting nexin 9	Snx9	Chr1	sorting nexin 9	-0.0465438	0.0283441	-0.012244	0.0232191	0.0462569	0.0510093	0.0450116	0.540039	0.810303	-0.0920525	-0.0623178	-0.11222	-0.00103515	0.119006	0.0877325	0.771852	0.919402	0.95712	16	3	0.00273596	0.00311877	18.9083	0.125973	35.2695	1.54487	0.479936	0.786653
296084	68142	68142_296084	Ino80	Chr2 cM	Chr2:119203523-119308168(-)	INO80 complex subunit	Ino80	Chr3 q35	INO80 complex ATPase subunit	-0.0313351	0.00382209	0.0135655	0.0156333	0.0306344	0.0292654	0.0450287	0.90071	0.642981	-0.0619758	-0.0562202	-0.0437936	-0.000694467	0.0638643	0.0709247	0.771852	0.997045	0.896155	16	3	0	0.00121084	11.8409	0.540728	0	1	0.233621	0.889754
361939	72175	72175_361939	Mfsd8	Chr3 cM	Chr3:40772538-40801321(-)	major facilitator superfamily domain containing 8	Mfsd8	Chr2 q26	major facilitator superfamily domain containing 8	0.0374096	0.0895776	-0.00281166	0.0186662	0.0372514	0.0400657	0.0450558	0.0161867	0.944053	0.00082447	0.0165662	-0.081339	0.0739947	0.162589	0.0757157	0.771852	0.756261	0.998923	15	3	0	0.00220659	9.34611	0.673118	0	1	5.81152	0.0547072
NA	402757	402757_NA	NA	NA	NA	NA	NA	NA	NA	-0.0970076	-0.053691	-0.0593589	0.0484154	0.0944376	0.096595	0.0451074	0.569672	0.538877	-0.1919	-0.238785	-0.248682	-0.00211515	0.131403	0.129964	0.771852	0.930692	0.852087	13	3	0.00751787	0.0117445	15.9842	0.100086	28.2295	1.39333	0.660345	0.7188
24642	18648	18648_24642	Pgam1	Chr19 cM	Chr19:41900362-41907099(+)	phosphoglycerate mutase 1	Pgam1	Chr1	phosphoglycerate mutase 1	0.0286459	-0.0171846	-0.0361671	0.0142981	0.0286164	0.033058	0.0451257	0.548164	0.273934	0.000622201	-0.0732717	-0.10096	0.0566696	0.0389026	0.0286255	0.771852	0.923629	0.715151	14	3	0.00104215	0.00115603	16.078	0.13826	39.1127	1.64238	1.6105	0.446977
308578	11771	11771_308578	Ap2a1	Chr7 cM	Chr7:44549797-44578914(-)	adaptor-related protein complex 2, alpha 1 subunit	Ap2a1	Chr1 q22	adaptor related protein complex 2 subunit alpha 1	0.0304065	0.0269258	0.00593294	0.015182	0.0295863	0.0235944	0.0451983	0.362781	0.801462	0.000650397	-0.0310622	-0.0403112	0.0601626	0.0849139	0.0521771	0.771852	0.880341	0.955602	16	3	1.57019634763267e-07	0.000677327	14.8828	0.314726	0.00665055	1.00007	0.911624	0.633933
315958	20842	20842_315958	Stag1	Chr9 cM	Chr9:100479762-100840597(+)	STAG1 cohesin complex component	Stag1	Chr8 q31	STAG1 cohesin complex component	-0.0481257	0.024282	0.0444928	0.024038	0.0483987	0.0493571	0.0452777	0.615873	0.367351	-0.0952393	-0.0705776	-0.0522453	-0.00101203	0.119142	0.141231	0.771852	0.942106	0.77159	16	3	0.00340046	0.00306186	24.2933	0.0285372	47.0343	1.88802	0.932068	0.627486
297894	17180	17180_297894	Matn1	Chr4 cM	Chr4:130671696-130682786(+)	matrilin 1, cartilage matrix protein	Matn1	Chr5 q36	matrilin 1	-0.0782276	0.0407496	-0.218355	0.0390848	0.0671879	0.094887	0.04534	0.544181	0.0213796	-0.154832	-0.0909362	-0.40433	-0.00162288	0.172435	-0.0323801	0.771852	0.92183	0.482737	14	3	8.99443449878735e-08	0.000495931	14.6501	0.199084	0.0025627	1.00003	6.04536	0.0486707
362440	66108	66108_362440	Ndufa9	Chr6 cM	Chr6:126798826-126826107(-)	NADH:ubiquinone oxidoreductase subunit A9	Ndufa9	Chr4 q42	NADH:ubiquinone oxidoreductase subunit A9	0.03242	0.0175001	-0.0116018	0.0161984	0.0324102	0.0302864	0.0453461	0.589227	0.701668	0.000671679	-0.0460228	-0.0709622	0.0641683	0.081023	0.0477585	0.771852	0.935128	0.918347	16	3	0.00090494	0.00114874	18.195	0.150255	32.7869	1.48781	0.426698	0.807874
500598	21936	21936_500598	Tnfrsf18	Chr4 cM	Chr4:156110779-156113351(+)	tumor necrosis factor receptor superfamily, member 18	Tnfrsf18	Chr5 q36	TNF receptor superfamily member 18	-0.143145	0.0933618	-0.0758102	0.0715516	0.14001	0.152974	0.0454373	0.504887	0.620193	-0.283384	-0.181054	-0.375633	-0.00290641	0.367777	0.224013	0.771852	0.913882	0.886518	14	3	0.0349471	0.0268983	79.339	1.98038645891202e-12	75.7766	4.12823	0.739382	0.690948
306570	11733	11733_306570	Ank1	Chr8 cM	Chr8:23464860-23640513(+)	ankyrin 1, erythroid	Ank1	Chr16 q12.5	ankyrin 1	-0.0421898	0.00630603	-0.0423185	0.0210938	0.0408499	0.0385472	0.0454891	0.877318	0.272276	-0.0835329	-0.0737584	-0.11787	-0.000846695	0.0863704	0.0332326	0.771852	0.993705	0.71503	16	3	0	0.00241262	7.16538	0.893429	0	1	1.3267	0.515123
303608	56095	56095_303608	Ftsj3	Chr11 cM	Chr11:106139968-106146905(-)	FtsJ RNA 2'-O-methyltransferase 3	Ftsj3	Chr10 q32.1	FtsJ RNA 2'-O-methyltransferase 3	0.0619368	-4.71838e-05	-0.0176491	0.0309783	0.0622346	0.0643788	0.0455695	0.999395	0.783973	0.00122039	-0.122025	-0.143829	0.122653	0.12193	0.108531	0.771852	1	0.94937	16	3	0.00808669	0.00518233	39.8525	0.000145995	66.5592	2.99036	0.076161	0.962635
NA	100503594	100503594_NA	NA	NA	NA	NA	NA	NA	NA	0.062385	0.112599	-0.0471025	0.0312214	0.0555907	0.0722163	0.0457006	0.0428163	0.514245	0.00119216	0.00364305	-0.188644	0.123578	0.221555	0.0944389	0.771852	0.8293	0.841056	12	3	1.43908799155679e-06	0.00596644	6.28123	0.711475	0.00683508	1.00007	4.13435	0.126543
103693341	57916	57916_103693341	Tnfrsf13b	Chr11 cM	Chr11:61017581-61040198(+)	tumor necrosis factor receptor superfamily, member 13b	Tnfrsf13b	Chr10	TNF receptor superfamily member 13B	0.0801582	0.19213	-0.135616	0.0401249	0.0741802	0.0689777	0.0457475	0.00959646	0.0492894	0.0015148	0.0467392	-0.27081	0.158802	0.33752	-0.000421829	0.771852	0.729274	0.540988	15	3	1.32810750356781e-07	0.00427074	16.7824	0.157966	0.000734517	1.00001	8.96643	0.011297
287447	67181	67181_287447	Ctdnep1	Chr11 cM	Chr11:69871994-69881427(+)	CTD nuclear envelope phosphatase 1	Ctdnep1	Chr10 q24	CTD nuclear envelope phosphatase 1	0.0578885	0.0415009	-0.0469049	0.0289778	0.0585413	0.0613356	0.0457513	0.478376	0.444435	0.00109294	-0.073238	-0.16712	0.114684	0.15624	0.0733107	0.771852	0.907232	0.811047	16	3	0.007506	0.00467669	46.4687	1.18749470294496e-05	69.4831	3.27687	1.27485	0.528651
363054	319742	319742_363054	Mpzl3	Chr9 cM	Chr9:44966484-44988734(+)	myelin protein zero-like 3	Mpzl3	Chr8 q22	myelin protein zero-like 3	-0.0714859	-0.0682918	-0.105932	0.0357903	0.0711478	0.0765674	0.0457871	0.337127	0.166508	-0.141634	-0.207739	-0.256001	-0.00133809	0.0711554	0.0441375	0.771852	0.875295	0.635261	15	3	0.00693078	0.0065318	22.4731	0.0325475	71.3107	3.48562	3.12065	0.210068
171352	13113	13113_171352	Cyp3a13	Chr5 cM	Chr5:137891194-137919881(-)	cytochrome P450, family 3, subfamily a, polypeptide 13	Cyp3a9	Chr12 q11	cytochrome P450, family 3, subfamily a, polypeptide 9	-0.0753079	0.0792594	-0.16583	0.0377146	0.061054	0.0695409	0.0458488	0.194223	0.017096	-0.149227	-0.0404041	-0.302127	-0.0013886	0.198923	-0.0295321	0.771852	0.845721	0.46914	16	3	0	0.00491673	9.63166	0.723742	0	1	6.90889	0.0316049
24334	13807	13807_24334	Eno2	Chr6 cM	Chr6:124737018-124746489(-)	enolase 2, gamma neuronal	Eno2	Chr4 q42	enolase 2	0.0687288	-0.060939	-0.0521508	0.0344198	0.0687085	0.081386	0.0458491	0.375122	0.521663	0.00126721	-0.195605	-0.211664	0.13619	0.0737272	0.107363	0.771852	0.880341	0.845464	12	3	0.00894126	0.00630541	29.8842	0.000459069	71.8267	3.54947	1.15054	0.562554
362118	72543	72543_362118	Mvb12b	Chr2 cM	Chr2:33619965-33777958(-)	multivesicular body subunit 12B	Mvb12b	Chr3 p11	multivesicular body subunit 12B	0.0311287	0.0438545	0.0536009	0.0155903	0.0310956	0.0258766	0.0458616	0.158447	0.0383207	0.000572177	-0.0170917	0.00288377	0.0616852	0.104801	0.104318	0.771852	0.845721	0.530458	15	3	0.000103934	0.000946503	12.187	0.430781	3.57732	1.0371	6.10777	0.0471753
290381	219189	219189_290381	Vwa8	Chr14 cM	Chr14:79086492-79439750(+)	von Willebrand factor A domain containing 8	Vwa8	Chr15 q11-q12	von Willebrand factor A domain containing 8	-0.0391771	-0.0435604	-0.022328	0.0196257	0.0392648	0.0264255	0.0459104	0.267257	0.398144	-0.0776428	-0.120518	-0.0741211	-0.000711481	0.0333971	0.0294651	0.771852	0.8544	0.789583	14	3	5.74154545486668e-06	0.0011485	7.87811	0.724179	0.164639	1.00165	2.10227	0.349542
NA	414072	414072_NA	NA	NA	NA	NA	NA	NA	NA	-0.0695634	0.00471104	-0.0713342	0.0348485	0.0693192	0.0529967	0.0459159	0.945816	0.178299	-0.137865	-0.131152	-0.175206	-0.00126158	0.140574	0.0325375	0.771852	1	0.643304	13	3	0.000804466	0.00309494	10.4759	0.399779	8.99626	1.09886	1.82498	0.401524
58842	50907	50907_58842	Preb	Chr5 cM	Chr5:31109011-31117700(-)	prolactin regulatory element binding	Preb	Chr6	prolactin regulatory element binding	0.0332289	0.0738565	-0.00121495	0.0166662	0.0328693	0.0270814	0.0461751	0.0246418	0.964217	0.000563736	0.00943379	-0.0542935	0.065894	0.138279	0.0518636	0.774205	0.790187	1	16	3	0	0.000902408	9.99509	0.694336	0	1	5.067	0.0793807
29274	19822	19822_29274	Rnf4	Chr5 cM	Chr5:34493594-34510789(+)	ring finger protein 4	Rnf4	Chr14 q21	ring finger protein 4	0.030357	0.0399035	0.0313432	0.0152259	0.0303738	0.0309781	0.0461764	0.188931	0.311641	0.000514834	-0.0196281	-0.0293728	0.0601992	0.0994352	0.0920591	0.774205	0.845721	0.738928	16	3	0.00108707	0.00121492	17.6066	0.173037	34.8955	1.53599	2.58643	0.274387
689582	244694	244694_689582	Kdm4d	Chr9 cM	Chr9:14373844-14411778(-)	lysine (K)-specific demethylase 4D	Kdm4d	Chr8 q12	lysine demethylase 4D	0.0750436	0.053675	0.122599	0.0376438	0.0622254	0.0734674	0.0462049	0.388363	0.095165	0.00126307	-0.0682846	-0.021394	0.148824	0.175635	0.266593	0.774205	0.884936	0.584421	15	3	0.000623941	0.00661573	15.43	0.218758	3.004	1.03097	3.53571	0.170699
315121	104445	104445_315121	Cdc42ep1	Chr15 cM	Chr15:78726847-78735102(+)	CDC42 effector protein 1	Cdc42ep1	Chr7 q34	CDC42 effector protein 1	0.0644562	0.210866	-0.0232238	0.0323417	0.0654375	0.0740773	0.0462644	0.00127121	0.753895	0.00106758	0.0826107	-0.168413	0.127845	0.339121	0.121965	0.774369	0.437683	0.937856	16	3	0.00574364	0.0060935	19.3025	0.114019	37.5339	1.60087	11.2264	0.00364933
361744	226040	226040_361744	Tmem252	Chr19 cM	Chr19:24651372-24657025(+)	transmembrane protein 252	Tmem252	Chr1 q51	transmembrane protein 252	-0.110315	-0.297178	-0.100476	0.0553702	0.108896	0.112751	0.046337	0.00635251	0.372856	-0.218838	-0.510611	-0.321464	-0.00179102	-0.0837459	0.120511	0.774648	0.673409	0.774449	16	3	0.00713156	0.014283	16.2221	0.237342	17.2642	1.20867	8.23916	0.0162513
308836	233529	233529_308836	Kctd14	Chr7 cM	Chr7:97100530-97108764(+)	potassium channel tetramerisation domain containing 14	Kctd14	Chr1 q32	potassium channel tetramerization domain containing 14	-0.052818	-0.0651859	-0.0385022	0.0265221	0.0476545	0.0567656	0.0464292	0.171348	0.497603	-0.1048	-0.158587	-0.149761	-0.000835621	0.0282152	0.0727563	0.774648	0.845721	0.832166	15	3	5.18700381420049e-06	0.00343047	18.532	0.100465	0.04496	1.00045	2.81804	0.244382
24551	17449	17449_24551	Mdh1	Chr11 cM	Chr11:21506692-21521934(-)	malate dehydrogenase 1, NAD (soluble)	Mdh1	Chr14 q22	malate dehydrogenase 1	0.0432689	-0.0587644	-0.0656204	0.0217272	0.045018	0.0464974	0.0464302	0.191772	0.158165	0.000684354	-0.146998	-0.156753	0.0858534	0.0294692	0.0255128	0.774648	0.845721	0.628058	16	3	0.00323191	0.00248578	28.7516	0.00709798	55.2487	2.23457	2.92047	0.232182
297458	232236	232236_297458	Ccdc174	Chr6 cM	Chr6:91855034-91876824(+)	coiled-coil domain containing 174	Ccdc174	Chr4 q34	coiled-coil domain containing 174	0.0308885	-0.0153082	0.0366071	0.0155189	0.0288145	0.0275173	0.0465492	0.595233	0.183409	0.000472009	-0.0717835	-0.0173258	0.0613049	0.0411671	0.09054	0.775803	0.935209	0.646528	16	3	2.91745755288155e-06	0.000955265	13.126	0.438126	0.0866823	1.00087	2.12686	0.345269
363130	66595	66595_363130	Aste1	Chr9 cM	Chr9:105272533-105285497(+)	asteroid homolog 1	Aste1	Chr8 q32	asteroid homolog 1	0.0518375	0.0670123	0.00584249	0.026059	0.0492652	0.0507376	0.0466751	0.173755	0.908325	0.000762802	-0.0295457	-0.0936014	0.102912	0.16357	0.105286	0.777071	0.845721	0.989253	16	3	0.00199525	0.00270664	18.5396	0.138084	33.0743	1.4942	1.87189	0.392216
NA	66774	66774_NA	NA	NA	NA	NA	NA	NA	NA	0.102815	0.230381	0.00712823	0.0517172	0.11051	0.0956415	0.0468081	0.0370961	0.940588	0.00145163	0.0137851	-0.180326	0.204179	0.446976	0.194582	0.77755	0.817636	0.997514	11	3	0.00212011	0.0157194	9.05857	0.337379	6.19381	1.06603	5.09995	0.0780835
304978	12847	12847_304978	Copa	Chr1 cM	Chr1:171910096-171949897(+)	coatomer protein complex subunit alpha	Copa	Chr13 q24	COPI coat complex subunit alpha	0.0511613	-0.0215339	-0.0270762	0.0257362	0.0520627	0.0587532	0.0468215	0.679157	0.644909	0.000719256	-0.123575	-0.14223	0.101603	0.0805072	0.0880779	0.77755	0.956915	0.897099	16	3	0.00778129	0.00397709	62.28	2.0473143676405e-08	83.812	6.17741	0.328335	0.8486
360515	216705	216705_360515	Clint1	Chr11 cM	Chr11:45742797-45801452(+)	clathrin interactor 1	Clint1	Chr10 q21	clathrin interactor 1	0.0289971	0.0385278	-0.0168597	0.0145896	0.0295788	0.0234781	0.0468654	0.19273	0.472693	0.000401954	-0.0194457	-0.062876	0.0575922	0.0965012	0.0291565	0.77755	0.845721	0.821962	14	3	0	0.000805891	9.90981	0.538518	0	1	1.95683	0.375907
361739	13409	13409_361739	Tmc1	Chr19 cM	Chr19:20760822-20931566(-)	transmembrane channel-like gene family 1	Tmc1	Chr1 q51	transmembrane channel-like 1	0.0755651	0.126758	0.0168742	0.0380265	0.051859	0.0850642	0.0469035	0.014514	0.842755	0.00103457	0.0251164	-0.149849	0.150096	0.2284	0.183597	0.77755	0.738667	0.966418	13	3	4.96419536065077e-06	0.000538294	13.2846	0.208191	0.149607	1.0015	8.12333	0.0172204
NA	70123	70123_NA	Nbdy	ChrX cM	ChrX:152506550-152524292(+)	negative regulator of P-body association	NA	NA	NA	0.0568014	-0.0302111	0.0758894	0.0285919	0.0572766	0.0587862	0.0469635	0.597875	0.196724	0.000762408	-0.142471	-0.0393293	0.11284	0.0820491	0.191108	0.777718	0.936215	0.657845	13	3	0.00429267	0.00397168	24.0926	0.00735841	57.7492	2.36682	1.87297	0.392003
64013	67466	67466_64013	Pdcl	Chr2 cM	Chr2:37240086-37249344(-)	phosducin-like	Pdcl	Chr3 q11	phosducin like	-0.032945	-0.0505779	-0.0866053	0.0165937	0.0329765	0.0308083	0.0471012	0.12509	0.0049372	-0.0654681	-0.115211	-0.146988	-0.0004219	0.0140549	-0.0262221	0.77917	0.845721	0.348129	16	3	0	0.00138695	13.0224	0.446086	0	1	11.2049	0.00368883
25649	11807	11807_25649	Apoa2	Chr1 cM	Chr1:171052623-171053948(+)	apolipoprotein A-II	Apoa2	Chr13 q24	apolipoprotein A2	0.0744139	0.0958685	-0.0384236	0.0374971	0.0580404	0.0750597	0.0471975	0.0985846	0.608716	0.000920901	-0.0178886	-0.185538	0.147907	0.209626	0.108691	0.779231	0.836646	0.881222	13	3	0.000321029	0.00200911	6.95002	0.730155	3.81006	1.03961	2.76377	0.251105
302948	106393	106393_302948	Srl	Chr16 cM	Chr16:4298080-4359680(-)	sarcalumenin	Srl	Chr10 q12	sarcalumenin	-0.0501971	-0.147423	-0.0582584	0.0252951	0.0505399	0.048879	0.0472049	0.00353458	0.233304	-0.0997746	-0.246479	-0.154059	-0.000619554	-0.0483666	0.0375426	0.779231	0.570673	0.68983	15	3	0.000933799	0.00331346	18.2288	0.108918	10.1176	1.11256	9.66158	0.00798022
312474	330361	330361_312474	Gcfc2	Chr6 cM	Chr6:81900650-81936896(+)	GC-rich sequence DNA binding factor 2	Gcfc2	Chr4 q34	GC-rich sequence DNA-binding factor 2	-0.0767581	-0.141238	-0.0238536	0.0387018	0.0777397	0.0872021	0.0473317	0.0692463	0.784435	-0.152612	-0.293605	-0.194767	-0.00090393	0.0111288	0.147059	0.779633	0.836646	0.949446	15	3	0.0112626	0.00877694	25.9219	0.0110103	56.8056	2.31511	3.30103	0.191951
298916	54451	54451_298916	Cpsf3	Chr12 cM	Chr12:21336274-21365057(+)	cleavage and polyadenylation specificity factor 3	Cpsf3	Chr6 q16	cleavage and polyadenylation specific factor 3	0.0255944	0.0452303	-0.0246385	0.0129049	0.0258098	0.0265975	0.0473336	0.0796973	0.354265	0.000301182	-0.00535602	-0.0767686	0.0508876	0.0958166	0.0274915	0.779633	0.836646	0.766368	15	3	0.000328435	0.00095819	10.2579	0.593349	12.664	1.145	3.9391	0.13952
290652	14232	14232_290652	Fkbp8	Chr8 cM	Chr8:70980374-70987978(+)	FK506 binding protein 8	Fkbp8	Chr16 p14	FKBP prolyl isomerase 8	0.033704	0.0342748	0.031231	0.0170059	0.0339779	0.0222528	0.0474898	0.3131	0.160479	0.000373133	-0.0323206	-0.0123837	0.067035	0.10087	0.0748457	0.779633	0.86335	0.629869	16	3	0	0.000609962	12.4288	0.492838	0	1	2.93136	0.230921
404660	244238	244238_404660	Mrgpre	Chr7 cM	Chr7:143332100-143338237(-)	MAS-related GPR, member E	Mrgpre	Chr1 q42	MAS related GPR family member E	0.0608099	-0.00849575	-0.0462245	0.0306892	0.061892	0.066671	0.0475379	0.890819	0.488108	0.000660192	-0.129802	-0.176897	0.12096	0.11281	0.0844484	0.779633	0.996316	0.828969	16	3	0.00481557	0.00523666	19.5365	0.107384	36.599	1.57726	0.482862	0.785503
24180	11607	11607_24180	Agtr1a	Chr13 cM	Chr13:30520424-30566850(+)	angiotensin II receptor, type 1a	Agtr1a	Chr17 p12	angiotensin II receptor, type 1a	-0.10348	-0.0775473	-0.0564351	0.0522301	0.0858069	0.091966	0.0475651	0.366132	0.539445	-0.205849	-0.245726	-0.236685	-0.0011109	0.0906312	0.123815	0.779633	0.880341	0.852101	14	3	0.00268304	0.00412311	28.8649	0.0023821	45.1786	1.82411	1.24957	0.535377
NA	100040322	100040322_NA	NA	NA	NA	NA	NA	NA	NA	-0.0558853	-0.0304472	-0.111016	0.0282103	0.0558193	0.0645308	0.0475883	0.585438	0.0853679	-0.111177	-0.139851	-0.237494	-0.000594192	0.0789568	0.0154621	0.779633	0.933478	0.573894	12	3	0	0.00477869	6.26111	0.713528	0	1	4.63025	0.0987538
363129	75686	75686_363129	Nudt16	Chr9 cM	Chr9:105006102-105009023(-)	nudix hydrolase 16	Nudt16	Chr8 q32	nudix hydrolase 16	0.0500189	0.0285422	-0.0199399	0.0252602	0.0507399	0.0549546	0.047687	0.573762	0.716722	0.000509837	-0.0709062	-0.127649	0.099528	0.127991	0.0877691	0.779633	0.931087	0.924169	16	3	0.00435506	0.00376928	24.9445	0.0234746	48.4704	1.94063	0.494798	0.780829
287711	71743	71743_287711	Coasy	Chr11 cM	Chr11:100973391-100977445(+)	Coenzyme A synthase	Coasy	Chr10 q31	Coenzyme A synthase	0.0358905	0.0198496	0.0227805	0.0181253	0.0345462	0.0380631	0.0476886	0.565574	0.549511	0.000365559	-0.0478597	-0.0518218	0.0714153	0.0875589	0.0973828	0.779633	0.929685	0.858967	16	3	0.000639259	0.00168524	14.3414	0.350251	13.5752	1.15707	0.657856	0.719695
297336	28035	28035_297336	Usp39	Chr6 cM	Chr6:72295749-72322190(-)	ubiquitin specific peptidase 39	Usp39	Chr4 q32	ubiquitin specific peptidase 39	0.0445473	-0.0182787	-0.0446182	0.022516	0.0453001	0.0453885	0.0478751	0.686579	0.325593	0.00041681	-0.107065	-0.133578	0.0886778	0.0705079	0.0443416	0.779633	0.958032	0.750315	16	3	0.00353547	0.00272075	28.5074	0.00768366	55.249	2.23459	1.05203	0.590954
29721	15273	15273_29721	Hivep2	Chr10 cM	Chr10:13841819-14027118(+)	human immunodeficiency virus type I enhancer binding protein 2	Hivep2	Chr1 p13	HIVEP zinc finger 2	-0.0388046	0.0376038	-0.0878033	0.0196193	0.0406018	0.0421482	0.0479423	0.354363	0.0372326	-0.0772576	-0.0419743	-0.170412	-0.000351486	0.117182	-0.00519434	0.779633	0.879857	0.529523	14	3	0.0015125	0.00203056	17.3525	0.0978731	31.9709	1.46996	6.6762	0.0355043
81717	13017	13017_81717	Ctbp2	Chr7 cM	Chr7:132589292-132726083(-)	C-terminal binding protein 2	Ctbp2	Chr1 q41	C-terminal binding protein 2	-0.0954435	0.162371	0.173043	0.0482703	0.0977903	0.107264	0.0480108	0.096835	0.106692	-0.190052	-0.0292949	-0.037191	-0.000835486	0.354036	0.383277	0.779633	0.836646	0.591339	15	3	0.026355	0.0139685	113.783	1.06529909150678e-18	82.0835	5.58145	4.59733	0.100393
64462	104318	104318_64462	Csnk1d	Chr11 cM	Chr11:120849816-120882156(-)	casein kinase 1, delta	Csnk1d	Chr10 q32.3	casein kinase 1, delta	0.0339018	0.0366635	0.037808	0.0171482	0.0345044	0.0337113	0.0480424	0.287975	0.262065	0.000292013	-0.0309639	-0.0282649	0.0675117	0.104291	0.103881	0.779633	0.85783	0.71029	16	3	0.00157856	0.00144775	21.92	0.0566135	44.1556	1.79069	2.14184	0.342694
304521	269695	269695_304521	Rnft2	Chr5 cM	Chr5:118328801-118383181(-)	ring finger protein, transmembrane 2	Rnft2	Chr12 q16	ring finger protein, transmembrane 2	0.0479901	-0.0285601	-0.0852499	0.024279	0.0490615	0.048139	0.0480855	0.56048	0.0765757	0.000404208	-0.124719	-0.179601	0.095576	0.0675987	0.00910088	0.779633	0.927468	0.56719	16	3	0.0041456	0.00296522	34.1717	0.00113333	60.0365	2.50228	3.24408	0.197496
NA	114643	114643_NA	Oas1c	Chr5 cM	Chr5:120938259-120950579(-)	2'-5' oligoadenylate synthetase 1C	NA	NA	NA	0.197606	0.0849085	-0.212651	0.0999815	0.198629	0.214641	0.0481069	0.669035	0.321817	0.0016456	-0.304398	-0.633339	0.393566	0.474214	0.208037	0.779633	0.954512	0.747931	13	3	0.0856342	0.0549136	83.2081	1.17670751727117e-13	80.525	5.13478	1.16944	0.55726
317163	13664	13664_317163	Eif1a	Chr18 cM	Chr18:46730771-46743292(+)	eukaryotic translation initiation factor 1A	Eif1a	Chr18 q11	eukaryotic translation initiation factor 1A	0.0564797	0.000769802	-0.0490095	0.0285843	0.0571787	0.0591253	0.0481661	0.989258	0.407155	0.000455521	-0.111298	-0.164893	0.112504	0.112838	0.0668739	0.779633	1	0.794777	16	3	0.00656259	0.00438227	40.0907	0.000133664	64.6106	2.8257	0.694905	0.706486
499322	107373	107373_499322	Fam111a	Chr19 cM	Chr19:12550874-12567133(+)	family with sequence similarity 111, member A	Fam111a	Chr1 q43	FAM111 trypsin like peptidase A	0.117699	-0.0439889	-0.0620966	0.0595962	0.120413	0.126985	0.0482751	0.714875	0.624837	0.000892433	-0.279994	-0.310983	0.234505	0.192016	0.18679	0.779633	0.965574	0.888545	16	3	0.0262575	0.0190949	33.4544	0.00145571	61.578	2.60268	0.313588	0.85488
297954	57756	57756_297954	Fhl5	Chr4 cM	Chr4:25199907-25242852(-)	four and a half LIM domains 5	Fhl5	Chr5 q21	four and a half LIM domains 5	0.0767405	-0.11919	0.20217	0.0388686	0.0678382	0.0858722	0.0483411	0.0789225	0.018557	0.000559459	-0.25215	0.0338635	0.152922	0.0137706	0.370476	0.779633	0.836646	0.479798	13	3	0.00115959	0.00330735	8.02104	0.626782	10.7453	1.12039	6.85505	0.0324672
29245	19144	19144_29245	Klk6	Chr7 cM	Chr7:43473967-43481219(+)	kallikrein related-peptidase 6	Klk6	Chr1 q22	kallikrein related-peptidase 6	0.0931937	0.171303	0.0204371	0.0472211	0.0643911	0.0852213	0.0484317	0.00780601	0.810476	0.000642071	0.0450984	-0.146594	0.185745	0.297507	0.187468	0.779633	0.707215	0.95712	14	3	5.09906067163346e-07	0.00773205	12.8745	0.301605	0.00174527	1.00002	7.0856	0.0289322
499847	228413	228413_499847	Prrg4	Chr2 cM	Chr2:104661086-104680221(-)	proline rich Gla (G-carboxyglutamic acid) 4 (transmembrane)	Prrg4	Chr3 q33	proline rich and Gla domain 4	-0.0591254	-0.114803	-0.0326826	0.029963	0.0519309	0.0655293	0.0484641	0.027057	0.617957	-0.117852	-0.216586	-0.161118	-0.000398884	-0.0130206	0.0957525	0.779633	0.791282	0.885275	14	3	4.12783896649354e-06	0.00194019	20.0198	0.04507	0.0414897	1.00042	6.6543	0.0358953
29663	11764	11764_29663	Ap1b1	Chr11 cM	Chr11:4936824-4992791(+)	adaptor protein complex AP-1, beta 1 subunit	Ap1b1	Chr14 q21	adaptor related protein complex 1 subunit beta 1	0.0261642	-0.0139505	0.0401311	0.0132614	0.0266448	0.0205028	0.0484997	0.600576	0.0503069	0.000172399	-0.0661733	-5.36905e-05	0.052156	0.0382724	0.0803158	0.779633	0.936933	0.540988	15	3	0	0.000716072	5.76072	0.92766	0	1	3.94518	0.139096
252854	233836	233836_252854	Slc5a11	Chr7 cM	Chr7:122814003-122872476(+)	solute carrier family 5 (sodium/glucose cotransporter), member 11	Slc5a11	Chr1 q36	solute carrier family 5 member 11	0.0857325	0.0665237	0.0726708	0.0434547	0.0731222	0.0844926	0.0485052	0.362949	0.389742	0.000562803	-0.0767931	-0.0929316	0.170902	0.209841	0.238273	0.779633	0.880341	0.784101	15	3	0.00267705	0.0063698	19.7498	0.0719697	13.3617	1.15422	1.45719	0.482586
362945	378937	378937_362945	Lrrc24	Chr15 cM	Chr15:76599476-76606373(-)	leucine rich repeat containing 24	Lrrc24	Chr7 q34	leucine rich repeat containing 24	0.0448325	-0.0634558	-0.0181024	0.0227241	0.0460005	0.0484743	0.0485065	0.167753	0.708819	0.000294058	-0.153615	-0.11311	0.0893709	0.0267035	0.0769055	0.779633	0.845721	0.921151	16	3	0.00331855	0.00293848	23.6978	0.0340266	45.9578	1.85041	1.92723	0.381511
25391	53313	53313_25391	Atp2a3	Chr11 cM	Chr11:72851995-72883869(+)	ATPase, Ca++ transporting, ubiquitous	Atp2a3	Chr10 q24	ATPase sarcoplasmic/endoplasmic reticulum Ca2+ transporting 3	0.0515701	0.0306521	0.00969085	0.0261407	0.0497578	0.0448641	0.0485193	0.537878	0.828984	0.000335315	-0.0668714	-0.0782412	0.102805	0.128176	0.0976229	0.779633	0.91926	0.963133	16	3	0	0.00336035	9.74375	0.714742	0	1	0.453403	0.797159
554353	23890	23890_554353	Gpr34	ChrX cM	ChrX:13498328-13507097(+)	G protein-coupled receptor 34	Gpr34	ChrX q12	G protein-coupled receptor 34	0.0469408	-0.0658291	0.0906158	0.0238063	0.0438958	0.0463955	0.0486343	0.1337	0.050806	0.000281378	-0.151863	-0.000317777	0.0936002	0.020205	0.181549	0.779633	0.845721	0.540988	16	3	4.40419464440083e-07	0.00251035	22.6806	0.0456726	0.0051206	1.00005	7.31862	0.0257503
297428	54161	54161_297428	Copg1	Chr6 cM	Chr6:87864801-87890577(+)	coatomer protein complex, subunit gamma 1	Copg1	Chr4 q34	COPI coat complex subunit gamma 1	0.0455531	-0.00766247	-0.0319326	0.0231034	0.0463949	0.046679	0.0486438	0.86882	0.493919	0.000271156	-0.0985948	-0.123422	0.090835	0.0832699	0.0595566	0.779633	0.991801	0.829927	16	3	0.00423669	0.00277388	48.216	6.01293374534476e-06	68.3684	3.1614	0.47604	0.788187
65033	100226	100226_65033	Stx12	Chr4 cM	Chr4:132581375-132611769(-)	syntaxin 12	Stx12	Chr5 q36	syntaxin 12	0.0231687	-0.00579605	0.0157441	0.0117564	0.0234915	0.0186475	0.0487544	0.805117	0.3985	0.000126607	-0.0518385	-0.0208043	0.0462108	0.0402463	0.0522925	0.779633	0.982459	0.789794	15	3	0	0.000517445	3.21619	0.993816	0	1	0.739327	0.690967
59116	13168	13168_59116	Dbil5	Chr11 cM	Chr11:76108439-76109491(+)	diazepam binding inhibitor-like 5	Dbil5	Chr10 q24	diazepam binding inhibitor-like 5	0.0695357	0.0300411	0.0591544	0.0352855	0.0529004	0.0658839	0.0487626	0.570116	0.369261	0.000377461	-0.0736418	-0.0699758	0.138694	0.133724	0.188285	0.779633	0.93086	0.772437	14	3	0	0.00185455	9.87497	0.541668	0	1	1.18867	0.551931
295050	69639	69639_295050	Exosc8	Chr3 cM	Chr3:54636099-54642469(-)	exosome component 8	Exosc8	Chr2 q26	exosome component 8	0.053466	0.0970149	0.0447282	0.0271351	0.0532635	0.0594578	0.0487965	0.068544	0.45189	0.000282238	-0.00737967	-0.071807	0.10665	0.201409	0.161263	0.779633	0.836646	0.813433	16	3	0.00392775	0.00391347	22.5659	0.0471901	43.6004	1.77306	3.7802	0.151056
313052	269587	269587_313052	Epb41	Chr4 cM	Chr4:131650724-131802632(-)	erythrocyte membrane protein band 4.1	Epb41	Chr5 q36	erythrocyte membrane protein band 4.1	-0.0537958	-0.048104	0.00157328	0.027304	0.054726	0.0518847	0.0488096	0.379403	0.97581	-0.107311	-0.155365	-0.100119	-0.000280876	0.059157	0.103265	0.779633	0.883622	1	15	3	0.00124479	0.00365853	14.4674	0.271863	12.2856	1.14006	0.780517	0.676882
29165	14945	14945_29165	Gzmk	Chr13 cM	Chr13:113308164-113317499(-)	granzyme K	Gzmk	Chr2 q14	granzyme K	-0.0778322	-0.0389627	-0.119234	0.0395101	0.0469043	0.0753368	0.0488461	0.406152	0.113495	-0.155271	-0.130893	-0.266891	-0.000393877	0.0529681	0.0284237	0.779633	0.890717	0.60006	13	3	0.000125546	0.000732647	4.9717	0.89306	3.45833	1.03582	3.75327	0.153104
302492	171170	171170_302492	Mbnl3	ChrX cM	ChrX:50206146-50295409(-)	muscleblind like splicing factor 3	Mbnl3	ChrX q36	muscleblind-like splicing regulator 3	0.0733724	0.00141063	0.141797	0.0372656	0.020224	0.074829	0.0489642	0.944392	0.0580993	0.000333121	-0.0382277	-0.00486508	0.146412	0.041049	0.288459	0.779633	1	0.548912	13	3	1.04167911369584e-06	0.000773206	17.3881	0.0662054	0.0245253	1.00025	3.59498	0.165715
29491	16443	16443_29491	Itsn1	Chr16 cM	Chr16:91526198-91717479(+)	intersectin 1 (SH3 domain protein 1A)	Itsn1	Chr11 q11	intersectin 1	-0.0270485	0.00245153	-0.0243922	0.0137378	0.0293344	0.0250684	0.0489642	0.933397	0.33054	-0.0539741	-0.0550428	-0.0735254	-0.000122803	0.0599458	0.0247409	0.779633	1	0.752336	16	3	0	0.000690322	3.63204	0.994513	0	1	1.15953	0.56003
306117	210789	210789_306117	Tbc1d4	Chr14 cM	Chr14:101679796-101846627(-)	TBC1 domain family, member 4	Tbc1d4	Chr15 q21	TBC1 domain family, member 4	-0.0621241	-0.0671788	-0.113341	0.031573	0.0632964	0.0557103	0.0491105	0.288537	0.0419039	-0.124006	-0.191237	-0.222531	-0.000242068	0.0568799	-0.00415093	0.779633	0.85783	0.534488	14	3	0.00151627	0.0040084	11.8893	0.372023	14.4876	1.16942	5.76266	0.0560602
299258	27277	27277_299258	Golga5	Chr12 cM	Chr12:102435394-102464166(+)	golgin A5	Golga5	Chr6 q32	golgin A5	0.0260758	0.0111384	0.0236153	0.0132527	0.0267785	0.0260516	0.0491164	0.677451	0.364682	0.000100927	-0.0413466	-0.027445	0.0520506	0.0636233	0.0746755	0.779633	0.956512	0.770924	16	3	0.000169771	0.000390274	17.5318	0.17612	13.4441	1.15532	1.4161	0.492604
301062	208194	208194_301062	Exog	Chr9 cM	Chr9:119274026-119294584(+)	exo/endonuclease G	Exog	Chr8 q32	exo/endonuclease G	0.055681	-0.022773	0.0150234	0.0283099	0.0563719	0.0581705	0.049202	0.686229	0.796203	0.000194588	-0.13326	-0.0989888	0.111167	0.0877139	0.129036	0.779633	0.958029	0.954161	16	3	0.00555449	0.0043041	29.1958	0.00613982	55.912	2.26819	0.23892	0.8874
NA	71186	71186_NA	NA	NA	NA	NA	NA	NA	NA	0.0658361	0.145699	-0.0373923	0.0334738	0.065214	0.0738556	0.0492069	0.0254723	0.612653	0.000228656	0.0178817	-0.182147	0.131443	0.273516	0.107362	0.779633	0.790187	0.882753	13	3	0	0.00258447	9.69958	0.467234	0	1	5.22632	0.0733024
81662	14672	14672_81662	Gna11	Chr10 cM	Chr10:81364558-81380996(-)	guanine nucleotide binding protein, alpha 11	Gna11	Chr7 q11	G protein subunit alpha 11	0.0292236	0.0155628	0.0608442	0.0148621	0.0291433	0.0246363	0.0492614	0.593334	0.0135228	9.45012990638053e-05	-0.0415569	0.0125579	0.0583527	0.0726826	0.109131	0.779633	0.935209	0.452202	15	3	0.000122826	0.000886843	10.473	0.574536	4.56841	1.04787	6.65891	0.0358127
300796	382083	382083_300796	Snx22	Chr9 cM	Chr9:65972458-65977001(-)	sorting nexin 22	Snx22	Chr8 q24	sorting nexin 22	-0.0655772	0.0100795	0.0876055	0.0333507	0.0654192	0.0659252	0.0492652	0.87755	0.183893	-0.130943	-0.11814	-0.0416055	-0.00021096	0.138299	0.216816	0.779633	0.993705	0.646719	16	3	0.00417771	0.00497278	18.6841	0.13323	34.3381	1.52295	1.77035	0.412642
313529	68777	68777_313529	Tmem53	Chr4 cM	Chr4:117109148-117125779(+)	transmembrane protein 53	Tmem53	Chr5 q36	transmembrane protein 53	-0.051183	-0.0029326	-0.00362008	0.0260351	0.0362335	0.0505307	0.0493074	0.935493	0.942887	-0.102211	-0.0739489	-0.102658	-0.000155171	0.0680837	0.0954183	0.779633	1	0.998341	16	3	1.5936988458114e-06	0.00328993	11.6971	0.552628	0.0133077	1.00013	0.0133366	0.993354
309513	53412	53412_309513	Ppp1r3c	Chr19 cM	Chr19:36709131-36714004(-)	protein phosphatase 1, regulatory subunit 3C	Ppp1r3c	Chr1 q53	protein phosphatase 1, regulatory subunit 3C	-0.0763514	-0.139496	0.10384	0.0388412	0.0789667	0.0832456	0.0493298	0.0773089	0.212252	-0.152479	-0.294268	-0.059318	-0.000223952	0.0152758	0.266999	0.779633	0.836646	0.673398	16	3	0.0134381	0.00858174	41.8082	7.03916103808574e-05	67.4955	3.0765	5.68303	0.0583371
192357	105446	105446_192357	Gmpr2	Chr14 cM	Chr14:55909398-55916657(+)	guanosine monophosphate reductase 2	Gmpr2	Chr15 p13	guanosine monophosphate reductase 2	0.0343322	-0.00683625	0.0175342	0.0174657	0.0333397	0.0302493	0.0493347	0.837534	0.562145	9.99644548199258e-05	-0.0721808	-0.0417533	0.0685644	0.0585083	0.0768218	0.779633	0.987442	0.864642	16	3	0	0.000825906	8.74001	0.792283	0	1	0.354365	0.837627
65052	225326	225326_65052	Pik3c3	Chr18 cM	Chr18:30405800-30481179(+)	phosphatidylinositol 3-kinase catalytic subunit type 3	Pik3c3	Chr18 p12	phosphatidylinositol 3-kinase, catalytic subunit type 3	0.0324859	-0.000519248	-0.000953698	0.0165275	0.0329553	0.0337447	0.0493488	0.987429	0.977453	9.2576309292533e-05	-0.0651104	-0.0670921	0.0648793	0.0640719	0.0651847	0.779633	1	1	16	3	0.00122422	0.00150072	17.9177	0.160668	32.2431	1.47586	0.00104074	0.99948
24397	237213	237213_24397	Glra2	ChrX cM	ChrX:163912013-164110389(-)	glycine receptor, alpha 2 subunit	Glra2	ChrX q14	glycine receptor, alpha 2	0.107882	0.374532	0.0863176	0.0549052	0.115312	0.114216	0.0494276	0.00116228	0.449806	0.000270183	0.148524	-0.137542	0.215495	0.60054	0.310177	0.779633	0.437683	0.813175	16	3	0.0169816	0.0148047	23.7323	0.0336838	47.9501	1.92123	10.6166	0.00495029
292758	24030	24030_292758	Mrps12	Chr7 cM	Chr7:28439066-28441245(-)	mitochondrial ribosomal protein S12	Mrps12	Chr1 q21	mitochondrial ribosomal protein S12	-0.0352853	-0.00258582	0.022354	0.0179613	0.0352891	0.0414706	0.0494694	0.941587	0.589865	-0.0704888	-0.0717512	-0.0589269	-8.18967e-05	0.0665795	0.103635	0.779633	1	0.876556	16	3	0.00183188	0.00177175	24.5558	0.0263861	44.5444	1.80324	0.300569	0.860463
170946	223989	223989_170946	Marf1	Chr16 cM	Chr16:13927030-13977157(-)	meiosis regulator and mRNA stability 1	Marf1	Chr10 q11	meiosis regulator and mRNA stability factor 1	-0.0382697	-0.047707	-0.0250813	0.019498	0.0396459	0.0283906	0.0496756	0.22885	0.377001	-0.0764852	-0.125412	-0.0807258	-5.42677e-05	0.0299976	0.0305633	0.779633	0.847742	0.77579	16	3	0	0.00101083	6.53265	0.924605	0	1	1.90268	0.386223
114711	50798	50798_114711	Gne	Chr4 cM	Chr4:44034075-44084177(-)	glucosamine (UDP-N-acetyl)-2-epimerase/N-acetylmannosamine kinase	Gne	Chr5 q22	glucosamine (UDP-N-acetyl)-2-epimerase/N-acetylmannosamine kinase	0.0696341	-0.00458171	-0.0668189	0.0354838	0.0713548	0.0757713	0.0497137	0.948803	0.377857	8.71127934424787e-05	-0.144435	-0.215328	0.139181	0.135271	0.08169	0.779633	1	0.77579	16	3	0.0134265	0.00714587	57.7646	1.31405362585112e-07	82.1665	5.60741	0.781053	0.676701
288779	19344	19344_288779	Rab5b	Chr10 cM	Chr10:128513044-128532133(-)	RAB5B, member RAS oncogene family	Rab5b	Chr7 q11	RAB5B, member RAS oncogene family	0.0310543	0.0540647	0.0226862	0.0158266	0.0305036	0.0308404	0.0497438	0.0763273	0.461974	3.47604273366192e-05	-0.00572121	-0.0377598	0.0620739	0.113851	0.0831322	0.779633	0.836646	0.816114	16	3	0.000835569	0.0011013	25.3249	0.0209155	28.7708	1.40392	3.58108	0.16687
54237	12534	12534_54237	Cdk1	Chr10 cM	Chr10:69170976-69188742(-)	cyclin dependent kinase 1	Cdk1	Chr20 p11	cyclin-dependent kinase 1	0.100764	0.0325349	0.220899	0.0513547	0.0669814	0.0949709	0.0497491	0.627158	0.0200205	0.00011045	-0.0987463	0.0347593	0.201417	0.163816	0.407038	0.779633	0.944296	0.479798	14	3	1.18172762758533e-06	0.00143105	13.039	0.290787	0.0126957	1.00013	6.19152	0.0452407
360602	67684	67684_360602	Luc7l3	Chr11 cM	Chr11:94181899-94213196(-)	LUC7-like 3 (S. cerevisiae)	Luc7l3	Chr10 q26	LUC7-like 3 pre-mRNA splicing factor	-0.0497911	0.0136362	0.00816393	0.0253772	0.0516221	0.0514129	0.0497574	0.79166	0.873833	-0.0995295	-0.0875413	-0.0926034	-5.27747e-05	0.114814	0.108931	0.779633	0.980753	0.977284	16	3	0.0030974	0.0033128	21.7089	0.0600391	37.798	1.60766	0.0815352	0.960052
289596	53419	53419_289596	Corin	Chr5 cM	Chr5:72457368-72661816(-)	corin, serine peptidase	Corin	Chr14 p11	corin, serine peptidase	0.0606698	0.0681561	0.108776	0.0309346	0.0291499	0.0578082	0.0498525	0.0193808	0.0598803	3.90708456225949e-05	0.0110233	-0.00452579	0.1213	0.125289	0.222078	0.779633	0.777557	0.54933	15	3	2.91612300848533e-06	0.000503593	13.7358	0.317897	0.0799686	1.0008	9.38913	0.00914484
24546	24059	24059_24546	Slco2a1	Chr9 cM	Chr9:102885686-102973201(+)	solute carrier organic anion transporter family, member 2a1	Slco2a1	Chr8 q32	solute carrier organic anion transporter family, member 2a1	-0.304523	0.0963559	0.161092	0.155336	0.312294	0.359952	0.0499474	0.757669	0.654486	-0.608977	-0.515728	-0.544401	-6.99822e-05	0.70844	0.866586	0.779633	0.974879	0.900386	16	3	0.337018	0.146552	223.055	2.43981950382226e-40	95.1197	20.4907	0.260321	0.877954
681023	227638	227638_681023	Qsox2	Chr2 cM	Chr2:26099136-26127411(-)	quiescin Q6 sulfhydryl oxidase 2	Qsox2	Chr3 p13	quiescin sulfhydryl oxidase 2	0.0240968	0.00721813	-0.014951	0.0122942	0.0245882	0.0231086	0.0499938	0.769093	0.517638	6.56728895532394e-07	-0.0409738	-0.060243	0.0481929	0.0554101	0.0303409	0.779633	0.977631	0.842615	14	3	5.72973491479796e-05	0.000849375	7.62761	0.746222	2.18054	1.02229	0.532194	0.766365
688422	71200	71200_688422	Dydc2	Chr14 cM	Chr14:40771074-40791165(-)	DPY30 domain containing 2	Dydc2	Chr16 p14	DPY30 domain containing 2	0.106647	0.0710555	0.174082	0.0544179	0.0982963	0.102905	0.0500223	0.469759	0.0907087	-1.03684e-05	-0.121602	-0.0276087	0.213304	0.263713	0.375772	0.779633	0.906903	0.579527	14	3	0.0035386	0.00777678	13.9033	0.238393	16.1251	1.19225	3.67659	0.159089
NA	56517	56517_NA	Slc22a21	Chr11 cM	Chr11:53840791-53871158(-)	solute carrier family 22 (organic cation transporter), member 21	NA	NA	NA	-0.0740566	-0.148082	0.0136007	0.0377904	0.071686	0.0666315	0.0500348	0.0388569	0.838261	-0.148124	-0.288584	-0.116995	1.1261986151534e-05	-0.00757971	0.144196	0.779633	0.827532	0.965313	12	3	2.2442666012478e-06	0.00777185	11.6661	0.232797	0.011178	1.00011	4.34598	0.113837
29753	22627	22627_29753	Ywhae	Chr11 cM	Chr11:75623695-75656671(+)	tyrosine 3-monooxygenase/tryptophan 5-monooxygenase activation protein, epsilon polypeptide	Ywhae	Chr10 q24	tyrosine 3-monooxygenase/tryptophan 5-monooxygenase activation protein, epsilon	0.0293893	-0.0152982	0.0194604	0.0150029	0.0298252	0.0322248	0.0501241	0.608	0.545914	-1.59106e-05	-0.0737546	-0.0436991	0.0587944	0.0431581	0.0826199	0.779633	0.939534	0.856374	12	3	0	0.00122054	2.07775	0.990177	0	1	0.676177	0.713132
311839	26569	26569_311839	Slc27a4	Chr2 cM	Chr2:29692646-29707534(+)	solute carrier family 27 (fatty acid transporter), member 4	Slc27a4	Chr3 p12	solute carrier family 27 member 4	0.0272407	0.0584232	-0.0255712	0.0139115	0.0279275	0.0228095	0.0502128	0.0364425	0.262255	-2.52789e-05	0.0036862	-0.070277	0.0545067	0.11316	0.0191346	0.779633	0.815329	0.71029	16	3	0	0.000975881	7.3659	0.882324	0	1	5.17262	0.0752975
NA	69928	69928_NA	Cenps	Chr4 cM	Chr4:149212806-149222057(-)	centromere protein S	NA	NA	NA	0.115685	0.00502684	-0.0815743	0.0590959	0.118381	0.121067	0.0502791	0.966129	0.50044	-0.000140783	-0.226996	-0.31886	0.231511	0.237049	0.155712	0.779633	1	0.834134	14	3	0.0225439	0.0172985	44.089	7.01108985232306e-06	65.1868	2.87247	0.460891	0.79418
498333	140780	140780_498333	Bmp2k	Chr5 cM	Chr5:97145548-97239726(+)	BMP2 inducible kinase	Bmp2k	Chr14 p22	BMP-2 inducible kinase	-0.0694332	-0.101582	0.0443062	0.0354749	0.0709689	0.0671107	0.0503183	0.152329	0.509128	-0.138963	-0.240678	-0.0872283	9.63419561526013e-05	0.037515	0.175841	0.779633	0.845721	0.839283	14	3	0.00426924	0.00556238	16.49	0.123892	33.1838	1.49664	2.54259	0.280469
25094	17342	17342_25094	Mitf	Chr6 cM	Chr6:97784013-97998310(+)	melanogenesis associated transcription factor	Mitf	Chr4 q34	melanocyte inducing transcription factor	-0.0444249	0.00858358	-0.0937316	0.0227069	0.0394869	0.0440384	0.0504125	0.827914	0.0333034	-0.0889297	-0.0688093	-0.180045	7.98596370816321e-05	0.0859765	-0.00741791	0.779633	0.986793	0.527402	15	3	7.76045497506825e-07	0.00301828	15.0538	0.238508	0.008271	1.00008	4.63336	0.0986005
304193	102098	102098_304193	Arhgef18	Chr8 cM	Chr8:3403415-3506601(+)	Rho/Rac guanine nucleotide exchange factor 18	Arhgef18	Chr12 p12	Rho/Rac guanine nucleotide exchange factor 18	0.0297364	0.0293299	0.0268041	0.0152028	0.0322563	0.0237416	0.0504674	0.363204	0.258902	-6.05571e-05	-0.0338913	-0.0197287	0.0595334	0.0925511	0.0733368	0.779633	0.880341	0.70853	16	3	5.35557561207616e-07	0.000383534	14.8559	0.316437	0.0266539	1.00027	3.45624	0.177618
[truncated: 14,579 more rows]

## Sheet: ColumnDefinitions
Column Name	Definition
Gene Annotation Columns:
Rat_EntrezGene.ID	Rat Entrez Gene ID (from Gemma output)
[truncated: 28 more rows]
