# Supplementary material for: The Converging Effects of Different Categories of Antidepressants on the Brain: A Systematic Meta‐Analysis of Public Transcriptional Profiling Data From the Hippocampus and Cortex
Source: J Neurochem. 2026 Jul 3;170(7):e70502. doi: 10.1111/jnc.70502 (PMC13329748; doi:10.1111/jnc.70502)
Supplement: Supplementary file 16 — Table S20: Exploratory cortical results from a meta‐regression including antidepressant type (nontraditional vs. traditional) and dissection (ACg vs. other cortex) as co‐variates (15,583 genes, 15,464 stable meta‐analysis estimates). [file JNC-170-e70502-s006.xlsx]

## Sheet: metaOutputFDR_orderedByPval
Rat_EntrezGene.ID	Mouse_EntrezGene.ID	MouseVsRat_EntrezGene.ID	Mouse_Symbol	Mouse_Genetic.Location	Mouse_Genome.Coordinates..mouse..GRCm39.human..GRCh38.	Mouse_Name	Rat_Symbol	Rat_Genetic.Location	Rat_Name	Log2FC_AD_vs_Ctrl	Log2FC_ADType_NonTradvsTrad	Log2FC_Dissection_DG_vs_HPC	SE_AD	SE_ADType	SE_Dissection	pval_AD	pval_ADType	pval_Dissection	CI_lb_AD	CI_lb_ADType	CI_lb_Dissection	CI_ub_AD	CI_ub_ADType	CI_ub_Dissection	AD_FDR	ADType_FDR	Dissection_FDR	Number_Of_Comparisons	Number_of_Coefficients	tau2_ResidualHeterogeneity	SE_tau2_ResidualHeterogeneity	QE_CochransQ_Teststat	QEp_CochransQ_pval	I2_PercentVar_TrueHeterogeneity	H2_Ratio_EffectHetero_overSamplVar	QM_ModeratorOmnibusTest	QMp_Pval_ModeratorOmnibusTest
83806	70247	70247_83806	Psmd1	Chr1 cM	Chr1:85992341-86067017(+)	proteasome (prosome, macropain) 26S subunit, non-ATPase, 1	Psmd1	Chr9 q35	proteasome 26S subunit, non-ATPase 1	0.0559047	0.0304932	0.040024	0.00748151	0.0142387	0.021608	7.87542034612514e-14	0.032228	0.0639856	0.0412412	0.00258584	-0.00232683	0.0705682	0.0584005	0.0823749	1.22722675253668e-09	0.555046	0.288769	16	3	0	0.000219453	18.8527	0.127742	0	1	13.4487	0.00120132
25298	12424	12424_25298	Cck	Chr9 cM	Chr9:121318890-121324728(-)	cholecystokinin	Cck	Chr8 q32	cholecystokinin	0.126376	-0.1144	0.237964	0.0194041	0.0308162	0.0354555	7.37434121959307e-11	0.000205353	1.92471657538824e-11	0.0883445	-0.174799	0.168472	0.164407	-0.0540015	0.307456	5.74571796124594e-07	0.0820516	3.33253982158611e-08	16	3	1.04601180232471e-06	0.000982403	18.6367	0.134806	0.027267	1.00027	60.8216	6.20525819080675e-14
25317	14164	14164_25317	Fgf1	Chr18 cM	Chr18:38971726-39062525(-)	fibroblast growth factor 1	Fgf1	Chr18 p11	fibroblast growth factor 1	0.178298	0.0689884	0.294131	0.0285527	0.0528931	0.049776	4.25073584218255e-10	0.192132	3.44024436845588e-09	0.122336	-0.0346801	0.196571	0.234261	0.172657	0.39169	2.20797388762435e-06	0.73472	2.97829599964711e-06	16	3	0.00202495	0.00221201	17.9906	0.157877	38.5408	1.6271	38.6288	4.09128919282306e-09
24400	14688	14688_24400	Gnb1	Chr4 cM	Chr4:155575818-155643726(+)	guanine nucleotide binding protein (G protein), beta 1	Gnb1	Chr5 q36	G protein subunit beta 1	0.0774462	-0.0476914	0.162144	0.0140979	0.0237165	0.0254643	3.94144309603202e-08	0.044336	1.92147834352112e-10	0.0498148	-0.0941748	0.112234	0.105078	-0.00120802	0.212053	0.000153549	0.58685	2.49519975225747e-07	15	3	6.33687567573584e-09	0.000471729	20.0776	0.0656324	0.000399472	1	43.6584	3.30897591546641e-10
315167	67130	67130_315167	Ndufa6	Chr15 cM	Chr15:82234342-82238438(-)	NADH:ubiquinone oxidoreductase subunit A6	Ndufa6	Chr7 q34	NADH:ubiquinone oxidoreductase subunit A6	-0.0746037	0.00178559	-0.153383	0.0137045	0.0240577	0.0243547	5.21794045698106e-08	0.940835	3.01722823688752e-10	-0.101464	-0.0453666	-0.201117	-0.0477433	0.0489378	-0.105649	0.000154663	0.996492	3.6167282781091e-07	16	3	0	0.000661036	9.69474	0.718686	0	1	39.7136	2.37848151881525e-09
360738	27883	27883_360738	Tango2	Chr16 cM	Chr16:18118689-18165962(-)	transport and golgi organization 2	Tango2	Chr11 q23	transport and golgi organization 2 homolog	0.0999438	-0.00959627	0.17454	0.0184393	0.0320762	0.0442274	5.95505978742509e-08	0.76481	7.93282531189634e-05	0.0638034	-0.0724645	0.0878558	0.136084	0.053272	0.261224	0.000154663	0.960589	0.00588665	16	3	0.0017072	0.0014438	27.1151	0.0119971	51.5604	2.06443	15.7737	0.000375656
140473	59289	59289_140473	Ackr2	Chr9 cM	Chr9:121727421-121740140(+)	atypical chemokine receptor 2	Ackr2	Chr8 q32	atypical chemokine receptor 2	0.188233	-0.0671003	0.386718	0.0353437	0.0663914	0.0814499	1.00515271600861e-07	0.312171	2.05514553053677e-06	0.118961	-0.197225	0.227079	0.257506	0.0630245	0.546357	0.000223761	0.794875	0.000428787	16	3	0.00541114	0.00613421	19.8425	0.0992072	35.4741	1.54976	22.8493	1.09230740625971e-05
65096	330814	330814_65096	Adgrl1	Chr8 cM	Chr8:84626734-84668583(+)	adhesion G protein-coupled receptor L1	Adgrl1	Chr19 q11	adhesion G protein-coupled receptor L1	0.114125	-0.0694443	0.257426	0.0225128	0.0247147	0.0476641	3.99170728500675e-07	0.00495663	6.63304456825208e-08	0.0700009	-0.117884	0.164006	0.158249	-0.0210044	0.350846	0.000751138	0.347293	2.95322095734492e-05	14	3	5.03071726849164e-07	0.000348442	14.2295	0.220554	0.0366303	1.00037	31.284	1.60980561774199e-07
313484	56296	56296_313484	Dmrtb1	Chr4 cM	Chr4:107533487-107541427(-)	DMRT-like family B with proline-rich C-terminal, 1	Dmrtb1	Chr5 q34	DMRT-like family B with proline-rich C-terminal, 1	0.124458	-0.0382428	0.225284	0.0246282	0.0523326	0.0608486	4.33821475053953e-07	0.464923	0.000213603	0.0761877	-0.140813	0.106022	0.172728	0.0643272	0.344545	0.000751138	0.856486	0.0116316	14	3	5.13164765843695e-06	0.00358645	10.2211	0.510612	0.0375107	1.00038	14.6896	0.000645958
65046	232910	232910_65046	Ap2s1	Chr7 cM	Chr7:16472369-16483215(+)	adaptor-related protein complex 2, sigma 1 subunit	Ap2s1	Chr1 q21	adaptor related protein complex 2 subunit sigma 1	-0.0668917	-0.0184607	-0.1479	0.0135075	0.0236738	0.0336199	7.3385729904376e-07	0.435513	1.08658186967204e-05	-0.0933659	-0.0648605	-0.213794	-0.0404174	0.0279392	-0.0820064	0.000990949	0.842575	0.00139936	16	3	0	0.00060179	13.816	0.386926	0	1	26.2723	1.97261852485315e-06
680440	69547	69547_680440	Nkpd1	Chr7 cM	Chr7:19251763-19258981(+)	NTPase, KAP family P-loop domain containing 1	Nkpd1	Chr1 q21	NTPase, KAP family P-loop domain containing 1	0.180543	-0.139705	0.389149	0.0365025	0.0910038	0.0982594	7.57377128743767e-07	0.124746	7.48159545608165e-05	0.108999	-0.318069	0.196564	0.252086	0.0386595	0.581734	0.000990949	0.68827	0.00577157	14	3	0	0.00503862	11.7284	0.384399	0	1	18.1043	0.000117139
64358	16494	16494_64358	Kcna6	Chr6 cM	Chr6:126685292-126717610(-)	potassium voltage-gated channel, shaker-related, subfamily, member 6	Kcna6	Chr4 q42	potassium voltage-gated channel subfamily A member 6	0.132862	-0.00715939	0.214662	0.0268702	0.0327598	0.0536476	7.63100013385566e-07	0.827007	6.29868509051693e-05	0.080197	-0.0713675	0.109514	0.185526	0.0570487	0.319809	0.000990949	0.976159	0.00516592	16	3	2.58542163123071e-06	0.00110668	14.5779	0.334436	0.0659577	1.00066	16.0107	0.000333678
293589	212503	212503_293589	Paox	Chr7 cM	Chr7:139693182-139714249(+)	polyamine oxidase (exo-N4-amino)	Paox	Chr1 q41	polyamine oxidase	0.0868051	0.0107871	0.169954	0.0181197	0.0281409	0.0379909	1.66253561324141e-06	0.701478	7.6934126744674e-06	0.0512911	-0.044368	0.0954932	0.122319	0.0659423	0.244415	0.00199287	0.942924	0.00109988	16	3	0	0.00146447	10.3854	0.662152	0	1	20.0131	4.51027652959657e-05
60418	56209	56209_60418	Gde1	Chr7 cM	Chr7:118287781-118304961(-)	glycerophosphodiester phosphodiesterase 1	Gde1	Chr1	glycerophosphodiester phosphodiesterase 1	0.100723	-0.0843295	0.182583	0.0211878	0.0370379	0.0477814	1.99619687187376e-06	0.0227957	0.000132792	0.0591955	-0.156922	0.0889335	0.14225	-0.0117365	0.276233	0.00220006	0.526486	0.0082442	16	3	0.00217055	0.00179891	23.3295	0.0378875	50.5048	2.0204	17.237	0.000180729
364838	13476	13476_364838	Reep5	Chr18 cM	Chr18:34477938-34507123(-)	receptor accessory protein 5	Reep5	Chr18 p12	receptor accessory protein 5	0.0889311	-0.0239425	0.141077	0.0187545	0.0283857	0.0362132	2.117747071339e-06	0.398966	9.79057962133468e-05	0.0521729	-0.0795776	0.0701001	0.125689	0.0316925	0.212053	0.00220006	0.831369	0.00693485	16	3	0.000417392	0.000649787	13.4473	0.413882	23.2196	1.30242	15.3268	0.000469711
299714	320091	320091_299714	Ano4	Chr10 cM	Chr10:88784856-89180624(-)	anoctamin 4	Ano4	Chr7 q13	anoctamin 4	0.126522	0.0469823	0.192563	0.0268042	0.0364155	0.055489	2.35589158138765e-06	0.19699	0.000519898	0.0739866	-0.0243906	0.0838065	0.179057	0.118355	0.301319	0.00229449	0.737561	0.0206673	16	3	0	0.00155213	12.8549	0.459079	0	1	15.9807	0.000338723
310909	229877	229877_310909	Rap1gds1	Chr3 cM	Chr3:138631663-138780962(-)	RAP1, GTP-GDP dissociation stimulator 1	Rap1gds1	Chr2 q44	Rap1 GTPase-GDP dissociation stimulator 1	0.101112	-0.0605641	0.205716	0.0214874	0.03436	0.0418836	2.53069306100327e-06	0.0779622	9.03295494547544e-07	0.0589974	-0.127909	0.123626	0.143226	0.00678024	0.287807	0.00231975	0.641777	0.000238577	16	3	0.0013149	0.00120944	22.4413	0.0488908	47.9697	1.92196	25.9973	2.26335172863603e-06
29592	12035	12035_29592	Bcat1	Chr6 cM	Chr6:144939561-145021883(-)	branched chain aminotransferase 1, cytosolic	Bcat1	Chr4 q44	branched chain amino acid transaminase 1	0.0806947	-0.0343749	0.141046	0.0172834	0.0259156	0.0316671	3.02790205836362e-06	0.184701	8.42778524763727e-06	0.0468199	-0.0851686	0.0789795	0.11457	0.0164187	0.203112	0.00262132	0.734609	0.00118315	16	3	6.15535254207075e-06	0.000629757	11.9884	0.528594	0.256544	1.00257	22.4611	1.3262908220534e-05
24803	22318	22318_24803	Vamp2	Chr11 cM	Chr11:68979354-68983207(+)	vesicle-associated membrane protein 2	Vamp2	Chr10 q24	vesicle-associated membrane protein 2	0.123066	-0.0496846	0.202198	0.0270842	0.0481967	0.0585199	5.52374239995973e-06	0.302601	0.000549891	0.0699823	-0.144148	0.0875008	0.17615	0.0447792	0.316895	0.00453034	0.789061	0.0212629	12	3	0.00258504	0.00308072	13.2834	0.150197	42.1436	1.72842	13.9669	0.000927079
116692	19158	19158_116692	Cyth2	Chr7 cM	Chr7:45456058-45463857(-)	cytohesin 2	Cyth2	Chr1 q22	cytohesin 2	0.116016	-0.0286547	0.257877	0.0256365	0.0432028	0.0535488	6.02776756912132e-06	0.507164	1.46657988433906e-06	0.0657692	-0.113331	0.152923	0.166263	0.0560213	0.362831	0.00469654	0.876897	0.000351596	16	3	0.00340793	0.00244193	27.6247	0.0102049	62.9878	2.70181	23.3777	8.38699256851987e-06
65155	11655	11655_65155	Alas1	Chr9 cM	Chr9:106110654-106125153(-)	aminolevulinic acid synthase 1	Alas1	Chr8	5'-aminolevulinate synthase 1	0.0816064	-0.0509499	0.185604	0.0184837	0.0322817	0.0360269	1.00991279153927e-05	0.114499	2.57955749498078e-07	0.0453789	-0.114221	0.114993	0.117834	0.0123211	0.256216	0.00749403	0.678516	8.73853140093164e-05	16	3	0.000839916	0.00113805	14.8135	0.319143	29.0055	1.40856	28.2192	7.45206932672161e-07
29662	14569	14569_29662	Gdi2	Chr13 cM	Chr13:3588075-3616261(+)	GDP dissociation inhibitor 2	Gdi2	Chr17 q12.2	GDP dissociation inhibitor 2	0.0610401	-0.0725097	0.123648	0.0139987	0.0255018	0.0276008	1.2982619256195e-05	0.00446462	7.46951906801855e-06	0.033603	-0.122492	0.069551	0.0884771	-0.0225271	0.177744	0.00917771	0.337729	0.00107775	16	3	0.000510131	0.000736346	20.3716	0.0863247	26.2046	1.3551	26.5341	1.73061738724481e-06
NA	22186	22186_NA	Uba52	Chr8 cM	Chr8:70960913-70963067(-)	ubiquitin A-52 residue ribosomal protein fusion product 1	NA	NA	NA	-0.0640732	0.0462161	-0.18989	0.0147258	0.0291782	0.0251447	1.35459938179492e-05	0.11321	4.2897572942267e-14	-0.0929352	-0.010972	-0.239173	-0.0352112	0.103404	-0.140607	0.00917771	0.677649	1.33694575831869e-10	13	3	0	0.000451935	12.4842	0.253954	0	1	57.4084	3.41928016692626e-13
117260	17766	17766_117260	Nudt1	Chr5 cM	Chr5:140307411-140323892(+)	nudix hydrolase 1	Nudt1	Chr12 q11	nudix hydrolase 1	0.0986254	0.00541748	0.107265	0.0229035	0.0387226	0.0519154	1.6614284721079e-05	0.888735	0.0388137	0.0537353	-0.0704775	0.00551304	0.143516	0.0813124	0.209018	0.0101307	0.986554	0.225768	16	3	0.000751442	0.00203241	14.6139	0.33207	11.8529	1.13447	4.49139	0.105854
66020	14447	14447_66020	Gapdhs	Chr7 cM	Chr7:30429204-30443106(-)	glyceraldehyde-3-phosphate dehydrogenase, spermatogenic	Gapdhs	Chr1 q21	glyceraldehyde-3-phosphate dehydrogenase, spermatogenic	-0.146013	-0.0680963	-0.161902	0.0339187	0.0685309	0.0621854	1.67142338375553e-05	0.320389	0.00922652	-0.212492	-0.202414	-0.283783	-0.0795334	0.0662217	-0.0400213	0.0101307	0.799203	0.109753	14	3	0.00141272	0.00517102	9.12242	0.610594	9.46555	1.10455	8.85379	0.0119515
308864	207278	207278_308864	Fchsd2	Chr7 cM	Chr7:100757836-100933613(+)	FCH and double SH3 domains 2	Fchsd2	Chr1 q32	FCH and double SH3 domains 2	-0.0705982	-0.0061266	-0.16031	0.0164094	0.0293194	0.0384055	1.69029436434209e-05	0.834479	2.99111016079583e-05	-0.10276	-0.0635916	-0.235583	-0.0384364	0.0513384	-0.0850366	0.0101307	0.978034	0.00295003	16	3	0.000556838	0.000977607	19.3715	0.112027	20.8413	1.26329	19.5354	5.72727748283271e-05
24660	18858	18858_24660	Pmp22	Chr11 cM	Chr11:63019808-63050373(+)	peripheral myelin protein 22	Pmp22	Chr10 q23	peripheral myelin protein 22	0.122283	0.0454764	0.178615	0.0285293	0.0487329	0.0744015	1.81752607219055e-05	0.350729	0.0163642	0.0663661	-0.0500384	0.0327906	0.178199	0.140991	0.324439	0.0104898	0.810532	0.147531	15	3	0.0010476	0.00224603	12.6985	0.391333	16.8822	1.20311	12.8662	0.00160747
307494	67936	67936_307494	Wdr55	Chr18 cM	Chr18:36893275-36896761(+)	WD repeat domain 55	Wdr55	Chr18 p11	WD repeat domain 55	0.0990843	0.0150887	0.149029	0.0231919	0.0413283	0.0358974	1.93412758311975e-05	0.715041	3.30270114514413e-05	0.0536289	-0.0659132	0.0786712	0.14454	0.0960907	0.219386	0.0107641	0.945478	0.00317691	16	3	0	0.00154651	11.1616	0.59728	0	1	17.2599	0.000178676
296554	227613	227613_296554	Tubb4b	Chr2 cM	Chr2:25112172-25114714(-)	tubulin, beta 4B class IVB	Tubb4b	Chr3 p13	tubulin, beta 4B class IVb	0.100464	-0.0680635	0.199129	0.0236089	0.0390786	0.0449273	2.08707547933943e-05	0.0815592	9.32559388922488e-06	0.0541919	-0.144656	0.111073	0.146737	0.00852905	0.287185	0.0112148	0.643632	0.00125276	15	3	0.00172737	0.00164154	20.598	0.0565857	46.6458	1.87427	22.7987	1.12027732035258e-05
289197	66447	66447_289197	Mgst3	Chr1 cM	Chr1:167199535-167221410(-)	microsomal glutathione S-transferase 3	Mgst3	Chr13 q24	microsomal glutathione S-transferase 3	0.108875	0.0295733	0.174972	0.0256514	0.0429581	0.0472214	2.19188291646222e-05	0.491187	0.000211092	0.0585987	-0.054623	0.08242	0.15915	0.11377	0.267525	0.0113494	0.869795	0.0116235	16	3	0.00111856	0.00160228	16.0252	0.247774	26.1707	1.35448	14.5235	0.000701875
94194	12859	12859_94194	Cox5b	Chr1 cM	Chr1:36730568-36732469(+)	cytochrome c oxidase subunit 5B	Cox5b	Chr9 q21	cytochrome c oxidase subunit 5B	-0.0673463	0.00120238	-0.127537	0.0159182	0.0208459	0.0300022	2.32881614735764e-05	0.954004	2.12911008267983e-05	-0.0985454	-0.0396549	-0.18634	-0.0361473	0.0420596	-0.0687333	0.0113494	0.998709	0.0023869	16	3	0	0.000474622	12.869	0.45798	0	1	18.1208	0.000116175
64152	56398	56398_64152	Chp1	Chr2 cM	Chr2:119378178-119417508(+)	calcineurin-like EF hand protein 1	Chp1	Chr3 q35	calcineurin-like EF-hand protein 1	0.0837249	-0.0312032	0.149085	0.0197903	0.0332507	0.0412603	2.33061653599719e-05	0.348027	0.000302348	0.0449367	-0.0963732	0.0682163	0.122513	0.0339669	0.229954	0.0113494	0.808589	0.0144524	16	3	0.00147218	0.00139384	20.6031	0.0811599	43.6559	1.77481	13.4951	0.00117373
360851	69549	69549_360851	2310009B15Rik	Chr1 cM	Chr1:138779721-138784590(-)	RIKEN cDNA 2310009B15 gene	C13h1orf53	Chr13 q13	similar to human chromosome 1 open reading frame 53	-0.0698039	-0.00299162	-0.0609465	0.016581	0.0335252	0.0318554	2.55510274730672e-05	0.928895	0.0557194	-0.102302	-0.0686998	-0.123382	-0.0373058	0.0627165	0.00148894	0.0118988	0.994829	0.271548	15	3	0	0.00204021	10.603	0.563209	0	1	3.91415	0.141271
313873	72722	72722_313873	Fam98a	Chr17 cM	Chr17:75844081-75858941(-)	family with sequence similarity 98, member A	Fam98a	Chr6 q12	family with sequence similarity 98, member A	0.0593178	0.034351	0.0622195	0.0141128	0.0239278	0.0323149	2.63269072412394e-05	0.151113	0.0541781	0.0316572	-0.0125466	-0.00111661	0.0869785	0.0812485	0.125556	0.0118988	0.714697	0.267848	16	3	5.84004252320736e-08	0.000719082	11.3221	0.583856	0.00232613	1.00002	7.96889	0.0186028
65152	18642	18642_65152	Pfkm	Chr15 cM	Chr15:97990470-98030328(+)	phosphofructokinase, muscle	Pfkm	Chr7 q36	phosphofructokinase, muscle	0.0661251	-0.0481324	0.129091	0.0157451	0.0249611	0.034284	2.67251505141065e-05	0.0538182	0.000166314	0.0352652	-0.0970553	0.061896	0.0969849	0.000790439	0.196287	0.0118988	0.600321	0.00979822	16	3	0	0.000359498	15.9197	0.253495	0	1	14.583	0.000681317
313409	72685	72685_313409	Dnajc6	Chr4 cM	Chr4:101353828-101499996(+)	DnaJ heat shock protein family (Hsp40) member C6	Dnajc6	Chr5 q33	DnaJ heat shock protein family (Hsp40) member C6	0.0808867	-0.0263596	0.148772	0.019305	0.0289231	0.038818	2.79027066677822e-05	0.362101	0.000126825	0.0430496	-0.0830479	0.0726898	0.118724	0.0303286	0.224854	0.012078	0.813643	0.00809964	16	3	0	0.000545412	13.7049	0.394953	0	1	14.6884	0.000646329
NA	68011	68011_NA	Snrpg	Chr6 cM	Chr6:86348522-86355884(+)	small nuclear ribonucleoprotein polypeptide G	NA	NA	NA	-0.0618495	0.0167573	-0.230308	0.0148348	0.0298562	0.028539	3.05655393954306e-05	0.574614	7.03259765997364e-16	-0.0909252	-0.0417597	-0.286244	-0.0327738	0.0752743	-0.174373	0.0121935	0.898242	3.65296564451231e-12	14	3	0	0.00136013	7.32892	0.771856	0	1	66.1757	4.26697571990477e-15
24551	17449	17449_24551	Mdh1	Chr11 cM	Chr11:21506692-21521934(-)	malate dehydrogenase 1, NAD (soluble)	Mdh1	Chr14 q22	malate dehydrogenase 1	0.0792086	-0.0540034	0.145478	0.0190038	0.0322218	0.0380388	3.0724197296984e-05	0.0937406	0.000131058	0.0419618	-0.117157	0.0709232	0.116455	0.00915023	0.220033	0.0121935	0.653876	0.0082442	16	3	0.000563759	0.00112321	13.9114	0.380114	17.9568	1.21887	16.2122	0.000301688
29271	12631	12631_29271	Cfl1	Chr19 cM	Chr19:5540483-5544059(+)	cofilin 1, non-muscle	Cfl1	Chr1 q43	cofilin 1	0.0808571	-0.0580133	0.15174	0.019432	0.0346014	0.0410817	3.16817593185247e-05	0.0936171	0.000221093	0.0427711	-0.125831	0.0712212	0.118943	0.00980414	0.232259	0.0121935	0.6536	0.011679	14	3	0	0.000572776	7.42552	0.763651	0	1	13.7305	0.00104341
312668	319734	319734_312668	Cacna2d4	Chr6 cM	Chr6:119213487-119329368(+)	calcium channel, voltage-dependent, alpha 2/delta subunit 4	Cacna2d4	Chr4 q42	calcium voltage-gated channel auxiliary subunit alpha2delta 4	0.144675	-0.0761722	0.240023	0.0347821	0.065902	0.0812978	3.19003042759121e-05	0.247746	0.00315323	0.076503	-0.205338	0.0806822	0.212846	0.0529933	0.399364	0.0121935	0.76382	0.0619721	15	3	0.00482592	0.00608045	15.789	0.201091	33.0157	1.49289	9.06711	0.0107424
252929	64138	64138_252929	Ctsz	Chr2 cM	Chr2:174269287-174280832(-)	cathepsin Z	Ctsz	Chr3	cathepsin Z	0.0927869	0.0203185	0.087959	0.0223144	0.041344	0.0438689	3.20818906600648e-05	0.623108	0.0449582	0.0490515	-0.0607141	0.00197765	0.136522	0.101351	0.17394	0.0121935	0.915385	0.242531	16	3	0.00034832	0.00134504	17.6313	0.172027	8.07159	1.0878	4.99483	0.0822975
362967	74778	74778_362967	Rrp7a	Chr15 cM	Chr15:83000047-83007002(-)	ribosomal RNA processing 7 homolog A	Rrp7a	Chr7 q34	ribosomal RNA processing 7 homolog A	-0.0608424	0.0357212	-0.122951	0.0146781	0.022721	0.0273362	3.39654376356964e-05	0.115912	6.868155448031e-06	-0.089611	-0.00881113	-0.176529	-0.0320738	0.0802536	-0.069373	0.012602	0.682804	0.00100025	15	3	0	0.000550521	11.6393	0.475064	0	1	24.5499	4.66711890158152e-06
116459	20713	20713_116459	Serpini1	Chr3 cM	Chr3:75464800-75549830(+)	serine (or cysteine) peptidase inhibitor, clade I, member 1	Serpini1	Chr2 q32	serpin family I member 1	0.152505	-0.0798173	0.296979	0.0369629	0.0675042	0.0813799	3.69276397424493e-05	0.237045	0.000262963	0.0800595	-0.212123	0.137477	0.224951	0.0524885	0.456481	0.0133824	0.756012	0.0130229	16	3	0.0105435	0.00607895	45.6179	1.6499022888951e-05	80.0518	5.01299	13.6	0.00111376
685169	109349	109349_685169	Fam163b	Chr2 cM	Chr2:27000391-27032489(-)	family with sequence similarity 163, member B	Fam163b	Chr3 p12	family with sequence similarity 163, member B	0.118412	0.0705582	0.105917	0.0288479	0.0502259	0.0585558	4.04853571492148e-05	0.160076	0.0704775	0.0618708	-0.0278828	-0.00884982	0.174952	0.168999	0.220685	0.0143383	0.72402	0.302261	15	3	0.0011847	0.00197219	16.6185	0.16452	23.1951	1.302	7.05604	0.0293631
NA	223650	223650_NA	Eppk1	Chr15 cM	Chr15:75973337-76004395(-)	epiplakin 1	NA	NA	NA	-0.160126	-0.276869	0.0344224	0.0392823	0.0787677	0.0324894	4.57577610996741e-05	0.000439746	0.289374	-0.237118	-0.431251	-0.0292556	-0.0831346	-0.122487	0.0981004	0.015537	0.139781	0.600361	11	3	1.39703077777604e-06	0.00728052	8.71099	0.36726	0.0050504	1.00005	15.3342	0.000467979
291137	57441	57441_291137	Gmnn	Chr13 cM	Chr13:24935828-24945906(-)	geminin	Gmnn	Chr17 p11	geminin, DNA replication inhibitor	0.141374	-0.116702	0.288381	0.0347062	0.0596846	0.068197	4.63207989259743e-05	0.0505454	2.35095614854005e-05	0.0733512	-0.233682	0.154718	0.209397	0.000277204	0.422045	0.015537	0.591859	0.00250924	15	3	0	0.00315252	11.236	0.508806	0	1	18.5661	9.29853969972007e-05
362965	19387	19387_362965	Rangap1	Chr15 cM	Chr15:81588449-81614120(-)	RAN GTPase activating protein 1	Rangap1	Chr7 q34	RAN GTPase activating protein 1	0.0857017	-0.0298049	0.147027	0.021053	0.035513	0.0389978	4.6861196634039e-05	0.401319	0.000163162	0.0444385	-0.0994091	0.0705925	0.126965	0.0397993	0.223461	0.015537	0.831962	0.0096675	16	3	0.000920445	0.00118703	18.2767	0.147295	29.7795	1.42409	14.6704	0.000652165
171374	11947	11947_171374	Atp5f1b	Chr10 cM	Chr10:127919176-127926257(+)	ATP synthase F1 subunit beta	Atp5f1b	Chr7 q11	ATP synthase F1 subunit beta	0.0586886	0.00375639	0.122947	0.0145817	0.0244856	0.0288275	5.70214864517926e-05	0.878073	1.99975808559787e-05	0.030109	-0.0442346	0.0664461	0.0872683	0.0517474	0.179448	0.0185118	0.985875	0.00225813	14	3	0	0.000411854	6.75816	0.818317	0	1	19.111	7.08116280665122e-05
NA	18655	18655_NA	Pgk1	ChrX cM	ChrX:105230706-105247305(+)	phosphoglycerate kinase 1	NA	NA	NA	0.0855091	-0.0289548	0.15969	0.0213218	0.0353336	0.0366004	6.06151739178578e-05	0.412518	1.28253302232518e-05	0.0437191	-0.0982073	0.0879543	0.127299	0.0402977	0.231425	0.0192769	0.834471	0.00157368	14	3	1.03950909907379e-07	0.000369837	11.8276	0.376742	0.00754967	1.00008	19.0373	7.3470546745074e-05
65023	70357	70357_65023	Kcnip1	Chr11 cM	Chr11:33579339-33943152(-)	Kv channel-interacting protein 1	Kcnip1	Chr10 q12	potassium voltage-gated channel interacting protein 1	0.0876953	0.00940977	0.11788	0.0219434	0.0379823	0.0461156	6.43045105293936e-05	0.804335	0.0105825	0.044687	-0.0650341	0.0274953	0.130704	0.0838537	0.208265	0.0199494	0.970241	0.116378	16	3	2.18532071052963e-07	0.00147038	13.6338	0.400129	0.00426252	1.00004	7.52774	0.0231938
65041	20480	20480_65041	Clpb	Chr7 cM	Chr7:101312958-101444667(+)	ClpB caseinolytic peptidase B	Clpb	Chr1 q32	ClpB family mitochondrial disaggregase	0.0635619	0.0248679	0.125932	0.015919	0.0264944	0.0315699	6.52904226259748e-05	0.347932	6.63601605631402e-05	0.0323612	-0.0270602	0.0640557	0.0947626	0.076796	0.187808	0.0199494	0.808503	0.00535798	16	3	0	0.000747427	10.3003	0.66921	0	1	17.2029	0.000183843
541462	212518	212518_541462	Sprn	Chr7 cM	Chr7:139730541-139734572(-)	shadow of prion protein	Sprn	Chr1 q41	shadow of prion protein	0.0916376	-0.0190543	0.118744	0.0229813	0.0328637	0.0466345	6.6779858671005e-05	0.562051	0.0108881	0.046595	-0.083466	0.0273421	0.13668	0.0453574	0.210146	0.0200121	0.89466	0.118567	16	3	1.46906568868274e-06	0.00106391	15.7345	0.263762	0.0411366	1.00041	6.52923	0.0382116
361614	319604	319604_361614	Fam168a	Chr7 cM	Chr7:100355842-100490863(+)	family with sequence similarity 168, member A	Fam168a	Chr1 q32	family with sequence similarity 168, member A	0.0599173	-0.0303167	0.157457	0.0151389	0.0272304	0.0285305	7.56359626732068e-05	0.265563	3.41096350317963e-08	0.0302455	-0.0836873	0.101539	0.0895891	0.023054	0.213376	0.0222384	0.769677	1.66103263343901e-05	16	3	1.1129677201638e-05	0.000452157	7.47134	0.876258	0.627571	1.00632	30.4708	2.41735112133953e-07
362265	245866	245866_362265	Ift52	Chr2 cM	Chr2:162859274-162888061(+)	intraflagellar transport 52	Ift52	Chr3 q42	intraflagellar transport 52	0.0656601	0.00250557	0.112994	0.0166379	0.0302726	0.0306286	7.93336320410192e-05	0.934037	0.000224972	0.0330503	-0.0568276	0.0529636	0.0982698	0.0618387	0.173025	0.0228167	0.994873	0.0118437	16	3	2.52469605373966e-05	0.000932416	7.13476	0.895074	0.772068	1.00778	13.8568	0.00097959
64533	103711	103711_64533	Pnpo	Chr11 cM	Chr11:96828651-96834812(-)	pyridoxine 5'-phosphate oxidase	Pnpo	Chr10	pyridoxamine 5'-phosphate oxidase	0.090851	-0.0260368	0.116559	0.0230575	0.0390383	0.0504994	8.14166631950295e-05	0.504801	0.0209917	0.0456591	-0.10255	0.0175824	0.136043	0.0504768	0.215536	0.0228167	0.875688	0.165804	16	3	0.00199181	0.0019254	25.0679	0.0226141	44.1606	1.79085	5.3923	0.0674648
297797	108664	108664_297797	Atp6v1h	Chr1 cM	Chr1:5153201-5233438(+)	ATPase, H+ transporting, lysosomal V1 subunit H	Atp6v1h	Chr5 q12	ATPase H+ transporting V1 subunit H	0.0907476	-0.0664855	0.170511	0.0230518	0.0411179	0.0446078	8.26163686560558e-05	0.105889	0.000132132	0.0455669	-0.147075	0.0830815	0.135928	0.014104	0.257941	0.0228167	0.668972	0.0082442	16	3	0.00194945	0.00167443	24.8451	0.0241896	53.8698	2.16778	15.7633	0.000377603
NA	230678	230678_NA	Tmem125	Chr4 cM	Chr4:118398138-118401241(-)	transmembrane protein 125	NA	NA	NA	0.126101	0.293004	0.0834633	0.0320613	0.0834294	0.098007	8.38485432914807e-05	0.000444747	0.394433	0.0632622	0.129486	-0.108627	0.18894	0.456523	0.275553	0.0228167	0.139781	0.692792	14	3	0	0.00366752	9.98285	0.53193	0	1	35.1077	2.37940584579769e-08
362455	74525	74525_362455	Fam234b	Chr6 cM	Chr6:135173881-135213240(+)	family with sequence similarity 234, member B	Fam234b	Chr4 q43	family with sequence similarity 234, member B	0.0726919	0.0438336	0.0838361	0.0184964	0.0259164	0.0379888	8.49239265048091e-05	0.0907709	0.0273234	0.0364397	-0.00696164	0.00937952	0.108944	0.0946289	0.158293	0.0228167	0.648757	0.190596	16	3	0	0.000635074	12.0822	0.520912	0	1	9.42714	0.00897268
303183	67826	67826_303183	Snap47	Chr11 cM	Chr11:59297967-59340868(-)	synaptosomal-associated protein, 47	Snap47	Chr10 q22	synaptosome associated protein 47	0.0751934	-0.0336106	0.113611	0.019181	0.030046	0.0404492	8.84737315440683e-05	0.263295	0.00497372	0.0375994	-0.0924998	0.0343319	0.112787	0.0252785	0.19289	0.0233676	0.768469	0.078341	16	3	0.000773183	0.000932258	18.3332	0.145273	33.8539	1.51181	8.28308	0.0158983
304656	67736	67736_304656	Yju2b	Chr8 cM	Chr8:84984424-84997009(-)	YJU2 splicing factor homolog B	Yju2b	Chr19 q11	YJU2 splicing factor homolog B	0.0862823	0.0780218	0.11093	0.0221115	0.0369774	0.0438533	9.53426149351828e-05	0.0348596	0.0114202	0.0429446	0.00554741	0.0249792	0.12962	0.150496	0.196881	0.0243957	0.560355	0.121475	16	3	7.94281599886112e-07	0.00162098	8.52909	0.807507	0.0142748	1.00014	12.5082	0.00192259
29693	11938	11938_29693	Atp2a2	Chr5 cM	Chr5:122591576-122640288(-)	ATPase, Ca++ transporting, cardiac muscle, slow twitch 2	Atp2a2	Chr12 q16	ATPase sarcoplasmic/endoplasmic reticulum Ca2+ transporting 2	0.100035	-0.00493587	0.300066	0.0256385	0.0432978	0.0569098	9.54975461850568e-05	0.909239	1.34464523063296e-07	0.0497845	-0.089798	0.188524	0.150285	0.0799262	0.411607	0.0243957	0.99007	5.11063576315936e-05	12	3	0.00224632	0.00242994	16.7142	0.0533851	47.4626	1.9034	28.1215	7.82514753072473e-07
266803	66042	66042_266803	Sostdc1	Chr12 cM	Chr12:36364168-36368451(+)	sclerostin domain containing 1	Sostdc1	Chr6 q16	sclerostin domain containing 1	-0.237897	0.0458906	-0.490239	0.0614417	0.123375	0.070844	0.000107984	0.709923	4.51721611050095e-12	-0.35832	-0.195921	-0.629091	-0.117473	0.287702	-0.351387	0.0271009	0.944558	1.00559683785623e-08	15	3	0	0.0101831	8.74396	0.72463	0	1	48.4927	2.95082024356353e-11
498272	107652	107652_498272	Uap1	Chr1 cM	Chr1:169969507-170002526(-)	UDP-N-acetylglucosamine pyrophosphorylase 1	Uap1	Chr13 q24	UDP-N-acetylglucosamine pyrophosphorylase 1	0.0898701	0.0147589	0.230152	0.023232	0.0370805	0.0434188	0.000109565	0.690612	1.15336736473022e-07	0.0443362	-0.0579174	0.145052	0.135404	0.0874353	0.315251	0.0271009	0.940423	4.67125937939926e-05	16	3	0.00022791	0.00124796	19.0668	0.121048	5.72789	1.06076	28.5719	6.24729108311874e-07
64530	12785	12785_64530	Cnbp	Chr6 cM	Chr6:87819597-87828088(-)	cellular nucleic acid binding protein	Cnbp	Chr4 q34	CCHC-type zinc finger, nucleic acid binding protein	-0.052698	0.00194361	-0.142695	0.0136449	0.0250614	0.0243442	0.000112409	0.938183	4.58482940781102e-09	-0.0794415	-0.0471759	-0.190409	-0.0259546	0.0510631	-0.0949817	0.0273455	0.995572	3.49509589695365e-06	15	3	0	0.000668596	6.04528	0.913782	0	1	34.5722	3.10984355077064e-08
362934	17069	17069_362934	Ly6e	Chr15 cM	Chr15:74826900-74831752(+)	lymphocyte antigen 6 family member E	Ly6e	Chr7 q34	lymphocyte antigen 6 family member E	0.113375	0.01597	0.17805	0.0293828	0.0540379	0.0631158	0.000114064	0.767587	0.00478738	0.0557857	-0.0899423	0.0543451	0.170964	0.121882	0.301755	0.0273455	0.961364	0.0771706	16	3	0.00420674	0.00360992	26.92	0.0127586	50.8236	2.0335	8.70132	0.0128983
296957	232679	232679_296957	Zc3hc1	Chr6 cM	Chr6:30366383-30391019(-)	zinc finger, C3HC type 1	Zc3hc1	Chr4 q22	zinc finger, C3HC-type containing 1	0.0725965	-0.00889818	0.0334011	0.0188605	0.0336898	0.0425787	0.00011854	0.791687	0.432773	0.0356306	-0.074929	-0.0500516	0.109562	0.0571327	0.116854	0.027988	0.967616	0.722664	16	3	0.0013742	0.00165751	18.0494	0.155653	32.7669	1.48736	0.652852	0.721498
171433	68514	68514_171433	Micu2	Chr14 cM	Chr14:58153718-58236716(-)	mitochondrial calcium uptake 2	Micu2	Chr15	mitochondrial calcium uptake 2	-0.0654718	-0.0151795	-0.129326	0.0170487	0.0256077	0.0324765	0.000122887	0.553335	6.82949032980223e-05	-0.0988866	-0.0653696	-0.192979	-0.0320571	0.0350107	-0.0656735	0.0285814	0.891768	0.00540223	16	3	8.29420907897911e-05	0.000918119	14.2144	0.358918	2.56177	1.02629	15.9356	0.000346436
114506	11732	11732_114506	Ank	Chr15 cM	Chr15:27466763-27594995(+)	progressive ankylosis	Ankh	Chr2 q22	ANKH inorganic pyrophosphate transport regulator	0.0832417	0.0550936	0.0710339	0.0217646	0.0397828	0.0448219	0.000130969	0.166095	0.113011	0.0405838	-0.0228792	-0.0168155	0.1259	0.133066	0.158883	0.029674	0.728237	0.379985	16	3	0.00237514	0.00183625	27.5198	0.0105517	57.5357	2.35492	5.29342	0.070884
307851	353287	353287_307851	Clec18a	Chr8 cM	Chr8:111796128-111819056(-)	C-type lectin domain family 18, member A	Clec18a	Chr19 q12	C-type lectin domain family 18, member A	0.164816	-0.543763	0.637865	0.0431345	0.115917	0.121288	0.000132926	2.71893586579014e-06	1.44750833039812e-07	0.0802736	-0.770955	0.400146	0.249358	-0.316571	0.875584	0.029674	0.00405007	5.24570286339393e-05	14	3	5.41680436989392e-07	0.00722535	19.7249	0.0492597	0.00201171	1.00002	29.6198	3.69941215615668e-07
307893	209239	209239_307893	Gan	Chr8 cM	Chr8:117884720-117932573(+)	giant axonal neuropathy	Gan	Chr19 q12	gigaxonin	-0.116301	-0.0510906	-0.111791	0.0304431	0.0587577	0.0795815	0.000133298	0.384567	0.160099	-0.175969	-0.166254	-0.267768	-0.0566339	0.0640725	0.0441858	0.029674	0.825693	0.447917	16	3	0.000336856	0.0023983	14.0257	0.372038	3.77707	1.03925	5.15405	0.0759998
25590	11438	11438_25590	Chrna4	Chr2 cM	Chr2:180664104-180685339(-)	cholinergic receptor, nicotinic, alpha polypeptide 4	Chrna4	Chr3 q43	cholinergic receptor nicotinic alpha 4 subunit	0.132046	0.115492	0.223256	0.034672	0.0439119	0.0717989	0.000139858	0.0085361	0.00187427	0.0640896	0.0294267	0.0825328	0.200001	0.201558	0.363979	0.0306958	0.398659	0.0466562	16	3	2.41184085589551e-06	0.00144275	17.4295	0.180407	0.0391971	1.00039	21.144	2.56238540496374e-05
25612	27053	27053_25612	Asns	Chr6 cM	Chr6:7675169-7693209(-)	asparagine synthetase	Asns	Chr4 q21	asparagine synthetase (glutamine-hydrolyzing)	0.0541268	-0.0842489	0.134643	0.0142797	0.0231839	0.0289368	0.000150364	0.000279121	3.27135895323301e-06	0.0261391	-0.129688	0.0779279	0.0821146	-0.0388094	0.191358	0.0325433	0.108739	0.000569889	16	3	4.72678201595346e-05	0.000557494	9.31825	0.748505	2.54589	1.02612	31.0932	1.77087472820275e-07
291356	208618	208618_291356	Etl4	Chr2 cM	Chr2:19915018-20815346(+)	enhancer trap locus 4	Etl4	Chr17 q12.3	enhancer trap locus 4	0.136751	-0.0935184	0.323392	0.0361476	0.0692413	0.0799862	0.000154862	0.176818	5.27494232797009e-05	0.0659035	-0.229229	0.166622	0.207599	0.042192	0.480162	0.0330577	0.730811	0.00459215	14	3	0.00738929	0.00519865	32.7892	0.000569174	69.3321	3.26073	16.3669	0.000279238
NA	72834	72834_NA	Cerox1	Chr17 cM	Chr17:25789785-25794017(+)	cytoplasmic endogenous regulator of oxidative phosphorylation 1	NA	NA	NA	0.127849	0.038882	0.196226	0.0339383	0.0495607	0.0664646	0.00016515	0.432726	0.00315369	0.0613314	-0.058255	0.0659583	0.194367	0.136019	0.326495	0.0343917	0.841752	0.0619721	13	3	0.000498434	0.00160191	6.8192	0.742396	10.9806	1.12335	10.6298	0.00491773
25421	12960	12960_25421	Crybb1	Chr5 cM	Chr5:112403686-112417451(+)	crystallin, beta B1	Crybb1	Chr12	crystallin, beta B1	0.124484	0.100741	0.0892047	0.0330718	0.0593415	0.0613253	0.000167177	0.0895744	0.145776	0.0596647	-0.0155663	-0.0309907	0.189304	0.217048	0.2094	0.0343917	0.646153	0.428115	16	3	0	0.00376711	6.75629	0.91427	0	1	6.88815	0.0319343
171548	50781	50781_171548	Dkk3	Chr7 cM	Chr7:111715224-111758264(-)	dickkopf WNT signaling pathway inhibitor 3	Dkk3	Chr1 q33	dickkopf WNT signaling pathway inhibitor 3	0.103485	-0.0584407	0.192471	0.027499	0.0470014	0.0536721	0.000167732	0.213727	0.000335727	0.0495881	-0.150562	0.0872754	0.157382	0.0336804	0.297666	0.0343917	0.746271	0.0156527	16	3	0.002956	0.00244959	36.8318	0.00044022	52.8898	2.12268	13.8831	0.000966788
361500	269854	269854_361500	Nat14	Chr7 cM	Chr7:4925027-4928005(+)	N-acetyltransferase 14	Nat14	Chr1 q12	N-acetyltransferase 14	-0.0711008	0.00418382	-0.161573	0.0189293	0.0279979	0.0398922	0.000172565	0.881212	5.11671160694468e-05	-0.108202	-0.0506911	-0.23976	-0.0340001	0.0590588	-0.0833854	0.034759	0.986257	0.00453032	16	3	0	0.000689452	11.6276	0.558392	0	1	17.49	0.000159255
309362	71972	71972_309362	Dnmbp	Chr19 cM	Chr19:43835260-43928630(-)	dynamin binding protein	Dnmbp	Chr1 q54	dynamin binding protein	-0.0761571	0.0258127	-0.1247	0.0203005	0.0393476	0.0323529	0.000175793	0.511813	0.000116024	-0.115945	-0.0513071	-0.188111	-0.0363687	0.102932	-0.0612897	0.034759	0.87986	0.00762872	16	3	0	0.00161091	10.8606	0.622497	0	1	15.2204	0.000495376
366995	21371	21371_366995	Tbca	Chr13 cM	Chr13:94925428-94979431(+)	tubulin cofactor A	Tbca	Chr2	tubulin folding cofactor A	-0.109223	-0.0116531	-0.256371	0.02913	0.048266	0.0609338	0.000177179	0.809218	2.5835188466291e-05	-0.166317	-0.106253	-0.375799	-0.0521296	0.0829466	-0.136943	0.034759	0.971358	0.00270194	16	3	0.00304871	0.0031255	18.6583	0.134086	40.5332	1.68161	17.7194	0.000141999
362631	67025	67025_362631	Rpl11	Chr4 cM	Chr4:135776665-135780704(-)	ribosomal protein L11	Rpl11	Chr5 q36	ribosomal protein L11	-0.067089	0.023004	-0.16561	0.0179184	0.0277628	0.0323188	0.000181018	0.407336	2.98686829692043e-07	-0.102208	-0.03141	-0.228954	-0.0319695	0.077418	-0.102267	0.034759	0.833795	9.90305716402364e-05	15	3	0	0.000634656	12.1018	0.437536	0	1	26.3974	1.85298560761196e-06
292778	69920	69920_292778	Polr2i	Chr7 cM	Chr7:29931499-29932812(+)	polymerase (RNA) II (DNA directed) polypeptide I	Polr2i	Chr1 q21	RNA polymerase II subunit I	-0.0627879	0.0302971	-0.172071	0.016777	0.0259957	0.0354713	0.0001822	0.243831	1.2283320267478e-06	-0.0956702	-0.0206536	-0.241594	-0.0299056	0.0812478	-0.102549	0.034759	0.761342	0.000308569	16	3	0	0.00109771	12.4421	0.491765	0	1	23.6821	7.2027541950582e-06
310174	320865	320865_310174	Cdh18	Chr15 cM	Chr15:22549108-23474504(+)	cadherin 18	Cdh18	Chr2 q22	cadherin 18	0.111464	-0.087209	0.210291	0.0297923	0.0487884	0.0710685	0.000183018	0.0738576	0.00308643	0.0530723	-0.182832	0.0709997	0.169856	0.00841449	0.349583	0.034759	0.633742	0.0613969	15	3	0.00182789	0.00245309	16.3097	0.177458	30.399	1.43676	9.18493	0.0101279
689918	214105	214105_689918	Sox30	Chr11 cM	Chr11:45871137-45908821(+)	SRY (sex determining region Y)-box 30	Sox30	Chr10 q21	SRY-box transcription factor 30	0.0952802	0.109877	0.02006	0.0254864	0.0513804	0.0354914	0.000185137	0.0324768	0.571933	0.0453279	0.00917285	-0.0495019	0.145233	0.21058	0.0896219	0.034759	0.555046	0.814143	14	3	2.76198691052293e-06	0.00403532	16.5109	0.123197	0.0173211	1.00017	5.28033	0.0713496
NA	13190	13190_NA	Dct	Chr14 cM	Chr14:118250202-118289656(-)	dopachrome tautomerase	NA	NA	NA	0.376287	-0.219518	0.308458	0.100846	0.215936	0.245028	0.000190498	0.309349	0.208078	0.178632	-0.642744	-0.171788	0.573942	0.203708	0.788704	0.0351515	0.792338	0.511968	13	3	0.0565785	0.0537594	24.506	0.00636486	53.929	2.17056	1.91659	0.383545
311720	241850	241850_311720	Abhd16b	Chr2 cM	Chr2:181134999-181136773(+)	abhydrolase domain containing 16B	Abhd16b	Chr3 q43	abhydrolase domain containing 16B	-0.0524804	-0.0911727	-0.019632	0.0140817	0.0328296	0.0251315	0.000193895	0.00548378	0.434701	-0.0800801	-0.155518	-0.0688888	-0.0248807	-0.0268279	0.0296248	0.0351515	0.360564	0.723812	11	3	6.32804758619802e-07	0.00235593	8.34114	0.400875	0.00899842	1.00009	8.31743	0.0156276
117280	51810	51810_117280	Hnrnpu	Chr1 cM	Chr1:178148673-178165362(-)	heterogeneous nuclear ribonucleoprotein U	Hnrnpu	Chr13 q25	heterogeneous nuclear ribonucleoprotein U	-0.0811509	-0.034644	-0.0900828	0.0217755	0.0278194	0.0454696	0.000193995	0.213014	0.0475727	-0.12383	-0.089169	-0.179202	-0.0384717	0.0198809	-0.000964023	0.0351515	0.746271	0.250194	14	3	0	0.000588174	11.4631	0.405317	0	1	6.89785	0.0317798
116561	74325	74325_116561	Cltb	Chr13 cM	Chr13:54740214-54759157(-)	clathrin light chain B	Cltb	Chr17 p14	clathrin, light chain B	0.0714159	-0.02042	0.13401	0.0191813	0.0270195	0.0393313	0.000196704	0.449799	0.000656316	0.0338213	-0.0733771	0.0569219	0.10901	0.0325372	0.211098	0.0352326	0.847854	0.0236198	16	3	0	0.000631521	10.4937	0.653149	0	1	11.6427	0.00296353
83581	20019	20019_83581	Polr1a	Chr6 cM	Chr6:71886037-71956419(+)	polymerase (RNA) I polypeptide A	Polr1a	Chr4 q32	RNA polymerase I subunit A	0.0710423	0.0541797	0.0897066	0.0191306	0.0340024	0.0390381	0.00020437	0.111068	0.021566	0.0335471	-0.0124638	0.0131934	0.108537	0.120823	0.16622	0.036117	0.675734	0.167864	16	3	0	0.00103828	8.58847	0.803266	0	1	10.0761	0.00648646
309674	18114	18114_309674	Rrp1	Chr10 cM	Chr10:78236218-78248877(-)	ribosomal RNA processing 1	Rrp1	Chr20 p12	ribosomal RNA processing 1	0.0663873	0.0490302	0.0775793	0.0178945	0.0286765	0.0325879	0.00020732	0.0873079	0.0172838	0.0313147	-0.00717459	0.0137082	0.10146	0.105235	0.14145	0.036117	0.645717	0.151311	16	3	0	0.000438585	16.8749	0.205088	0	1	9.82714	0.0073462
116554	26419	26419_116554	Mapk8	Chr14 cM	Chr14:33099855-33169115(-)	mitogen-activated protein kinase 8	Mapk8	Chr16 p16	mitogen-activated protein kinase 8	0.0773624	-0.00709487	0.170641	0.0208621	0.0322975	0.0383688	0.000208672	0.826126	8.69266606480385e-06	0.0364735	-0.0703969	0.095439	0.118251	0.0562071	0.245842	0.036117	0.975711	0.00120753	16	3	0	0.000647996	9.03752	0.770104	0	1	19.8769	4.82817415569453e-05
304735	66343	66343_304735	Tmem177	Chr1 cM	Chr1:119835620-119840913(-)	transmembrane protein 177	Tmem177	Chr13 q11	transmembrane protein 177	0.0908197	-0.0578721	0.142581	0.024509	0.0429869	0.0517092	0.000210913	0.178215	0.00582681	0.0427831	-0.142125	0.0412333	0.138856	0.0263807	0.243929	0.036117	0.731268	0.0842293	16	3	0.00109175	0.002475	15.4515	0.280019	15.861	1.18851	8.91139	0.0116123
306490	54384	54384_306490	Mtmr7	Chr8 cM	Chr8:41004136-41087840(-)	myotubularin related protein 7	Mtmr7	Chr16 q12.1	myotubularin related protein 7	0.0624232	-0.0351969	0.168335	0.0168924	0.0276234	0.0295146	0.000219589	0.202602	1.17410619233154e-08	0.0293147	-0.0893377	0.110487	0.0955316	0.0189438	0.226182	0.037194	0.739694	6.7763321463342e-06	15	3	0	0.000693402	11.3656	0.49787	0	1	35.4526	2.00243114193406e-08
498959	76454	76454_498959	Fbxo31	Chr8 cM	Chr8:122276179-122305545(-)	F-box protein 31	Fbxo31	Chr19 q12	F-box protein 31	0.0783202	-0.0523189	0.173147	0.0212786	0.0381299	0.0447287	0.000232598	0.170025	0.000108371	0.0366148	-0.127052	0.0854801	0.120026	0.0224143	0.260813	0.0385762	0.729325	0.00729122	16	3	0.00237892	0.00192246	25.7544	0.0183386	53.539	2.15234	15.8234	0.000366438
294207	76497	76497_294207	Ppp1r11	Chr17 cM	Chr17:37259248-37262633(-)	protein phosphatase 1, regulatory inhibitor subunit 11	Ppp1r11	Chr20 p12	protein phosphatase 1, regulatory (inhibitor) subunit 11	-0.0521585	-0.0157257	-0.0643933	0.0141912	0.0219618	0.0269269	0.00023746	0.47396	0.0167839	-0.0799727	-0.05877	-0.117169	-0.0243443	0.0273185	-0.0116175	0.0385762	0.859404	0.14897	16	3	4.17427767404827e-06	0.000641299	11.9752	0.529676	0.168048	1.00168	6.01048	0.0495268
85424	13709	13709_85424	Elf1	Chr14 cM	Chr14:79718632-79819931(+)	E74 like ETS transcription factor 1	Elf1	Chr15 q12	E74 like ETS transcription factor 1	-0.108619	0.0193023	-0.166597	0.0295707	0.0413834	0.0603961	0.00023953	0.64091	0.00580826	-0.166576	-0.0618077	-0.284972	-0.0506616	0.100412	-0.0482233	0.0385762	0.921784	0.0841947	16	3	3.82450742191365e-07	0.00279632	12.4243	0.493198	0.00403962	1.00004	8.31274	0.0156643
300191	67739	67739_300191	Slc48a1	Chr15 cM	Chr15:97682246-97690573(+)	solute carrier family 48 (heme transporter), member 1	Slc48a1	Chr7 q36	solute carrier family 48 member 1	0.0877374	-0.0336049	0.157021	0.0239237	0.0409557	0.0460555	0.00024505	0.411921	0.000651063	0.0408477	-0.113877	0.0667544	0.134627	0.0466668	0.247288	0.0385762	0.834471	0.0235075	16	3	0.00155289	0.0017039	20.3889	0.085928	38.5214	1.62658	11.9443	0.00254876
NA	629016	629016_NA	NA	NA	NA	NA	NA	NA	NA	0.261302	-0.0859632	0.675841	0.0712537	0.113943	0.215987	0.000245216	0.450585	0.00175355	0.121647	-0.309287	0.252514	0.400956	0.137361	1.09917	0.0385762	0.84831	0.0445768	11	3	0	0.0051724	5.43537	0.710189	0	1	17.2353	0.000180888
84510	20257	20257_84510	Stmn2	Chr3 cM	Chr3:8574587-8626664(+)	stathmin-like 2	Stmn2	Chr2 q23	stathmin 2	0.0785462	-0.030238	0.107822	0.0214225	0.0351058	0.0417243	0.000245862	0.389052	0.00976168	0.0365589	-0.0990441	0.0260441	0.120534	0.0385682	0.189601	0.0385762	0.827058	0.112222	16	3	0.00143193	0.00131895	20.9762	0.0734006	47.9585	1.92154	7.18621	0.0275128
304378	57330	57330_304378	Gigyf1	Chr5 cM	Chr5:137516810-137526197(+)	GRB10 interacting GYF protein 1	Gigyf1	Chr12 q12	GRB10 interacting GYF protein 1	-0.0785586	-0.0321445	-0.149807	0.0214361	0.0418752	0.0382983	0.000247549	0.442709	9.16943206494523e-05	-0.120573	-0.114218	-0.22487	-0.0365446	0.0499293	-0.0747436	0.0385762	0.845358	0.00661515	16	3	0.000644981	0.00143643	12.711	0.470371	15.1468	1.17851	17.1262	0.000191031
315463	69773	69773_315463	Timm29	Chr9 cM	Chr9:21504018-21507266(+)	translocase of inner mitochondrial membrane 29	Timm29	Chr8 q13	translocase of inner mitochondrial membrane 29	0.0691968	0.0271263	0.0645209	0.0188884	0.0304358	0.0424589	0.000248828	0.372788	0.128609	0.0321763	-0.0325268	-0.018697	0.106217	0.0867793	0.147739	0.0385762	0.817846	0.405282	16	3	0.00035187	0.000960887	14.138	0.364198	12.2073	1.13905	4.25348	0.119225
311412	17222	17222_311412	Anapc1	Chr2 cM	Chr2:128452024-128529311(-)	anaphase promoting complex subunit 1	Anapc1	Chr3 q36	anaphase promoting complex subunit 1	0.056318	-0.00752645	0.144874	0.015379	0.0274256	0.0316471	0.000250252	0.783753	4.69922235799141e-06	0.0261756	-0.0612796	0.0828465	0.0864603	0.0462267	0.206901	0.0385762	0.96616	0.000747224	15	3	0	0.000691255	8.4479	0.749223	0	1	21.7906	1.85449984915398e-05
361791	106582	106582_361791	Nrm	Chr17 cM	Chr17:36172210-36176294(+)	nurim (nuclear envelope membrane protein)	Nrm	Chr20 p12	nurim	0.117339	0.0924881	0.177072	0.0320624	0.0647631	0.0525379	0.000252504	0.153263	0.000750684	0.0544978	-0.0344452	0.0740996	0.18018	0.219421	0.280044	0.0385762	0.718502	0.0257663	16	3	0	0.00430235	8.92842	0.778328	0	1	15.6457	0.000400477
300796	382083	382083_300796	Snx22	Chr9 cM	Chr9:65972458-65977001(-)	sorting nexin 22	Snx22	Chr8 q24	sorting nexin 22	-0.105284	0.0171682	-0.14578	0.028804	0.0530074	0.0503536	0.000257	0.746027	0.00379012	-0.161739	-0.0867244	-0.244471	-0.0488291	0.121061	-0.0470885	0.0388818	0.954931	0.0678906	16	3	0.000320623	0.0026391	10.9057	0.618718	3.64144	1.03779	8.43786	0.0147144
29425	19173	19173_29425	Psmb5	Chr14 cM	Chr14:54851577-54855452(-)	proteasome (prosome, macropain) subunit, beta type 5	Psmb5	Chr15 p13	proteasome 20S subunit beta 5	-0.0616094	-0.0188025	-0.152338	0.0168723	0.026903	0.0323894	0.000260695	0.484615	2.55940970789162e-06	-0.0946784	-0.0715314	-0.21582	-0.0285403	0.0339265	-0.0888562	0.0390616	0.866226	0.000492386	16	3	0	0.000743705	15.4423	0.280558	0	1	23.2862	8.7792950724808e-06
54264	16658	16658_54264	Mafb	Chr2 cM	Chr2:160205623-160208985(-)	MAF bZIP transcription factor B	Mafb	Chr3 q42	MAF bZIP transcription factor B	0.0903345	-0.120086	0.172176	0.0247862	0.0407897	0.0494987	0.000267862	0.00323981	0.000504452	0.0417544	-0.200032	0.0751597	0.138915	-0.0401393	0.269191	0.0397532	0.304132	0.0201561	15	3	0.000459047	0.00167251	21.9294	0.0383187	9.21522	1.10151	17.7527	0.000139656
502020	380916	380916_502020	Lrch1	Chr14 cM	Chr14:74992115-75185316(-)	leucine-rich repeats and calponin homology (CH) domain containing 1	Lrch1	Chr15 q11	leucine rich repeats and calponin homology domain containing 1	-0.0772397	0.00770269	-0.140604	0.0213095	0.0383115	0.0416332	0.000289349	0.840656	0.00073227	-0.119006	-0.0673865	-0.222203	-0.0354738	0.0827918	-0.0590041	0.042537	0.979069	0.025372	16	3	0.000742387	0.00182822	12.7054	0.470818	14.073	1.16378	11.425	0.00330447
NA	56846	56846_NA	Necab3	Chr2 cM	Chr2:154386319-154400810(-)	N-terminal EF-hand calcium binding protein 3	NA	NA	NA	0.104514	0.0745947	0.0952879	0.0290049	0.0572584	0.0691186	0.00031417	0.192652	0.168014	0.0476655	-0.0376298	-0.0401821	0.161363	0.186819	0.230758	0.0455818	0.734797	0.458845	14	3	0.00314396	0.00332265	19.8983	0.0467557	42.2416	1.73135	5.7704	0.0558435
361602	109264	109264_361602	Me3	Chr7 cM	Chr7:89281492-89503423(+)	malic enzyme 3, NADP(+)-dependent, mitochondrial	Me3	Chr1 q32	malic enzyme 3	0.0889878	-0.0461173	0.1719	0.0247059	0.040735	0.0511079	0.000315911	0.257581	0.000769663	0.0405652	-0.125956	0.0717307	0.13741	0.033722	0.27207	0.0455818	0.767732	0.0260732	16	3	0.0011595	0.00206319	13.1283	0.43795	20.5856	1.25922	11.9102	0.00259256
114095	20912	20912_114095	Stxbp3	Chr3 cM	Chr3:108700496-108747818(-)	syntaxin binding protein 3	Stxbp3	Chr2 q34	syntaxin binding protein 3	-0.0817998	0.0399596	-0.237529	0.0227414	0.0352357	0.0439307	0.000321968	0.256767	6.4122457926381e-08	-0.126372	-0.0291011	-0.323632	-0.0372274	0.10902	-0.151427	0.0460296	0.767732	2.93888312313763e-05	15	3	1.59420638960181e-07	0.00170911	18.4731	0.102061	0.00272003	1.00003	33.6907	4.83231154414144e-08
309860	109205	109205_309860	Sobp	Chr10 cM	Chr10:42878496-43050526(-)	sine oculis binding protein	Sobp	Chr20 q13	sine oculis binding protein homolog	-0.0776666	0.00326779	-0.108324	0.0216375	0.0322436	0.0390681	0.000331375	0.919275	0.00555936	-0.120075	-0.0599284	-0.184896	-0.035258	0.066464	-0.031752	0.0469438	0.992008	0.0827426	16	3	0	0.000889521	9.99451	0.694383	0	1	7.74281	0.0208291
295701	66958	66958_295701	Tmx2	Chr2 cM	Chr2:84501655-84509172(-)	thioredoxin-related transmembrane protein 2	Tmx2	Chr3 q24	thioredoxin-related transmembrane protein 2	0.075529	0.0111911	0.126864	0.0211356	0.0245865	0.0465071	0.000352175	0.648986	0.00637483	0.034104	-0.0369976	0.0357122	0.116954	0.0593798	0.218017	0.0488919	0.924419	0.0891141	14	3	0	0.000485635	7.21127	0.781725	0	1	9.3844	0.00916652
29593	12716	12716_29593	Ckmt1	Chr2 cM	Chr2:121188257-121194218(+)	creatine kinase, mitochondrial 1, ubiquitous	Ckmt1	Chr3 q35	creatine kinase, mitochondrial 1	0.0671728	0.0263931	0.0942317	0.0187997	0.0322963	0.029727	0.000352804	0.413803	0.0015249	0.0303261	-0.0369064	0.0359679	0.10402	0.0896927	0.152496	0.0488919	0.834701	0.0409317	16	3	0	0.000528781	12.4277	0.492922	0	1	10.8206	0.00447019
287727	217207	217207_287727	Dhx8	Chr11 cM	Chr11:101623782-101658184(+)	DEAH-box helicase 8	Dhx8	Chr10 q32.1	DEAH-box helicase 8	0.0559591	0.0323171	0.0846744	0.0156738	0.028104	0.0312794	0.00035665	0.25018	0.00678877	0.0252391	-0.0227657	0.0233678	0.0866792	0.0873999	0.145981	0.0488919	0.764421	0.0924511	16	3	0.000261526	0.000904243	14.437	0.343807	9.388	1.10361	9.00457	0.0110837
291841	234594	234594_291841	Cnot1	Chr8 cM	Chr8:96446079-96534092(-)	CCR4-NOT transcription complex, subunit 1	Cnot1	Chr19 p13	CCR4-NOT transcription complex, subunit 1	0.0490866	-4.29992e-05	0.109763	0.0137517	0.0222749	0.0252868	0.000357677	0.99846	1.4200467655966e-05	0.0221337	-0.043701	0.0602022	0.0760395	0.043615	0.159325	0.0488919	1	0.00171539	15	3	3.26623281100687e-06	0.000507763	13.7292	0.318331	0.185856	1.00186	18.8839	7.93247252102573e-05
313385	242553	242553_313385	Kank4	Chr4 cM	Chr4:98643135-98705774(-)	KN motif and ankyrin repeat domains 4	Kank4	Chr5 q33	KN motif and ankyrin repeat domains 4	0.109215	-0.12602	0.200286	0.03063	0.0594049	0.0764527	0.000363007	0.0338896	0.00879989	0.049181	-0.242452	0.0504411	0.169248	-0.00958904	0.35013	0.049189	0.558247	0.107048	16	3	0	0.00348314	14.4676	0.341758	0	1	8.11633	0.0172807
310811	114301	114301_310811	Palmd	Chr3 cM	Chr3:116711907-116762636(-)	palmdelphin	Palmd	Chr2 q42	palmdelphin	-0.140237	0.0355495	-0.297854	0.0393976	0.0677967	0.0850371	0.000371502	0.600032	0.000460677	-0.217455	-0.0973295	-0.464524	-0.0630195	0.168428	-0.131184	0.0495129	0.90607	0.0190924	16	3	0.00562939	0.0059567	22.8827	0.0431063	39.4101	1.65044	12.2703	0.00216538
297411	69786	69786_297411	Tprkb	Chr6 cM	Chr6:85888847-85907266(+)	Tp53rk binding protein	Tprkb	Chr4 q34	Tp53rk binding protein	-0.102746	0.101692	-0.234059	0.0288664	0.051073	0.0614651	0.000371752	0.0464681	0.000140099	-0.159323	0.00159105	-0.354528	-0.046169	0.201793	-0.113589	0.0495129	0.587494	0.00856139	16	3	0.00429799	0.00347324	25.6946	0.0186785	54.5756	2.20146	16.9651	0.000207052
300744	69459	69459_300744	Ubl7	Chr9 cM	Chr9:57818262-57837251(+)	ubiquitin-like 7 (bone marrow stromal cell-derived)	Ubl7	Chr8 q24	ubiquitin-like 7	0.0788561	0.0376163	0.116379	0.0222003	0.0358569	0.0454854	0.000382267	0.294148	0.0105095	0.0353444	-0.032662	0.0272292	0.122368	0.107895	0.205529	0.0504819	0.783406	0.115902	16	3	0	0.00078618	9.68256	0.719664	0	1	10.1869	0.00613691
84508	22644	22644_84508	Rnf103	Chr6 cM	Chr6:71470878-71487865(+)	ring finger protein 103	Rnf103	Chr4 q32	ring finger protein 103	0.0519208	-0.00697103	0.0890167	0.0146565	0.0240317	0.028073	0.000396351	0.771758	0.00151969	0.0231945	-0.0540723	0.0339946	0.0806471	0.0401302	0.144039	0.051528	0.96155	0.0409317	16	3	0	0.000715405	9.39576	0.74244	0	1	10.1258	0.00632723
117242	23964	23964_117242	Tenm2	Chr11 cM	Chr11:35897483-37126791(-)	teneurin transmembrane protein 2	Tenm2	Chr10 q12	teneurin transmembrane protein 2	-0.0892777	0.044924	-0.204923	0.0252042	0.0419503	0.0484022	0.000396845	0.28422	2.29824571271615e-05	-0.138677	-0.037297	-0.299789	-0.0398784	0.127145	-0.110056	0.051528	0.779684	0.00250444	15	3	0	0.00111547	11.9573	0.449119	0	1	17.9252	0.000128115
297597	28019	28019_297597	Ing4	Chr6 cM	Chr6:125016811-125026228(+)	inhibitor of growth family, member 4	Ing4	Chr4 q42	inhibitor of growth family, member 4	0.0585622	0.0655105	0.0905846	0.0165429	0.0314505	0.0268263	0.000400109	0.0372541	0.000733589	0.0261386	0.00386856	0.038006	0.0909858	0.127152	0.143163	0.051528	0.566454	0.025372	16	3	0	0.000990046	8.44713	0.8133	0	1	14.8053	0.000609649
304302	231861	231861_304302	Tnrc18	Chr5 cM	Chr5:142710416-142803417(-)	trinucleotide repeat containing 18	Tnrc18	Chr12 p11	trinucleotide repeat containing 18	-0.0888165	0.023197	-0.176518	0.0251208	0.040844	0.0505542	0.00040689	0.570075	0.000480015	-0.138052	-0.0568558	-0.275603	-0.0395806	0.10325	-0.077434	0.0519719	0.897866	0.0195813	16	3	0	0.00106204	8.48381	0.810716	0	1	12.2219	0.00221845
NA	16625	16625_NA	Serpina3c	Chr12 cM	Chr12:104113166-104120187(-)	serine (or cysteine) peptidase inhibitor, clade A, member 3C	NA	NA	NA	0.0932125	0.171671	-0.00314156	0.0264024	0.0519479	0.0261302	0.000414833	0.000950883	0.904303	0.0414649	0.0698547	-0.0543559	0.14496	0.273487	0.0480728	0.0525556	0.193283	0.970094	11	3	0	0.00294666	2.65864	0.953923	0	1	11.3422	0.0034441
100361269	68981	68981_100361269	Snrpa1	Chr7 cM	Chr7:65710084-65724335(+)	small nuclear ribonucleoprotein polypeptide A'	Snrpa1	Chr1	small nuclear ribonucleoprotein polypeptide A'	0.0708093	-0.0666122	0.190095	0.0200789	0.0341913	0.0359871	0.00042102	0.0513888	1.27565105828564e-07	0.0314553	-0.133626	0.119562	0.110163	0.000401575	0.260628	0.0529093	0.593179	4.96961761031627e-05	16	3	0	0.00132776	10.8111	0.626635	0	1	32.5025	8.75318899548225e-08
64553	238161	238161_64553	Akap6	Chr12 cM	Chr12:52746166-53202382(+)	A kinase anchor protein 6	Akap6	Chr6 q23	A-kinase anchoring protein 6	0.0689774	-0.0403513	0.195712	0.0195828	0.0327998	0.0387556	0.000427741	0.218611	4.42067083760729e-07	0.0305958	-0.104638	0.119752	0.107359	0.0239351	0.271671	0.0533239	0.747811	0.000135073	16	3	0	0.000678699	14.4299	0.344277	0	1	25.5134	2.88298088422309e-06
301563	75734	75734_301563	Mff	Chr1 cM	Chr1:82702611-82730115(+)	mitochondrial fission factor	Mff	Chr9 q34	mitochondrial fission factor	0.0555258	-0.029016	0.106278	0.0157913	0.0287434	0.0301134	0.000437723	0.312743	0.000416746	0.0245754	-0.085352	0.0472565	0.0864762	0.0273201	0.165299	0.0539895	0.795021	0.017907	16	3	0.000548644	0.000920849	12.8052	0.462967	21.8259	1.2792	13.3316	0.00127374
NA	27386	27386_NA	Npas3	Chr12 cM	Chr12:53294940-54118958(+)	neuronal PAS domain protein 3	NA	NA	NA	-0.124511	-0.0546212	-0.110356	0.0354358	0.0684631	0.0697377	0.000441907	0.424976	0.11355	-0.193964	-0.188806	-0.247039	-0.055058	0.0795641	0.0263279	0.0539895	0.838996	0.380526	14	3	0.00488642	0.00484271	18.6106	0.0684518	45.88	1.84774	3.66988	0.159623
100361431	668110	668110_100361431	Syce1l	Chr8 cM	Chr8:114369845-114382165(+)	synaptonemal complex central element protein 1 like	Syce1l	Chr19	synaptonemal complex central element protein 1-like	0.113579	0.168194	0.0905757	0.0323331	0.0702772	0.0672543	0.000443474	0.0166982	0.178056	0.0502068	0.0304527	-0.0412403	0.17695	0.305934	0.222392	0.0539895	0.508914	0.471806	12	3	0	0.00484659	5.21802	0.814904	0	1	13.5686	0.00113138
500981	80902	80902_500981	Zfp202	Chr9 cM	Chr9:40103612-40124900(+)	zinc finger protein 202	Zfp202	Chr8 q22	zinc finger protein 202	-0.106127	-0.057597	-0.0598615	0.030308	0.0488286	0.0676646	0.000462468	0.23817	0.376329	-0.165529	-0.153299	-0.192482	-0.046724	0.0381053	0.0727586	0.0558655	0.756401	0.677186	16	3	0.00166743	0.00322278	15.6013	0.271334	18.8009	1.23154	2.35837	0.307529
25531	19339	19339_25531	Rab3a	Chr8 cM	Chr8:71207328-71211323(+)	RAB3A, member RAS oncogene family	Rab3a	Chr16 p14	RAB3A, member RAS oncogene family	0.0647527	0.0216621	0.073397	0.0185607	0.0350467	0.0286243	0.000485369	0.536514	0.0103429	0.0283744	-0.0470281	0.0172944	0.101131	0.0903523	0.1295	0.0581808	0.887177	0.115041	16	3	0	0.000538904	8.51024	0.808845	0	1	7.61331	0.0222223
24642	18648	18648_24642	Pgam1	Chr19 cM	Chr19:41900362-41907099(+)	phosphoglycerate mutase 1	Pgam1	Chr1	phosphoglycerate mutase 1	0.044046	-0.0272355	0.0954971	0.0126444	0.0195331	0.0301331	0.000494988	0.163219	0.00152873	0.0192636	-0.0655197	0.0364373	0.0688285	0.0110487	0.154557	0.0586463	0.725172	0.0409317	14	3	0	0.000443087	6.23206	0.857441	0	1	10.1753	0.00617261
500032	330267	330267_500032	Thsd7a	Chr6 cM	Chr6:12311607-12749252(-)	thrombospondin, type I, domain containing 7A	Thsd7a	Chr4 q21	thrombospondin type 1 domain containing 7A	-0.250947	0.157327	-0.429546	0.0721203	0.134014	0.162284	0.000502227	0.240411	0.00812378	-0.3923	-0.105336	-0.747616	-0.109594	0.41999	-0.111476	0.0586463	0.756916	0.102587	15	3	0.0478414	0.0253879	72.1048	1.29083327642283e-10	86.6567	7.49441	7.41856	0.0244952
298675	67830	67830_298675	Rer1	Chr4 cM	Chr4:155158567-155170839(-)	retention in endoplasmic reticulum sorting receptor 1	Rer1	Chr5 q36	retention in endoplasmic reticulum sorting receptor 1	0.048516	-0.0194594	0.0776036	0.0139547	0.0231591	0.0266216	0.000507676	0.400769	0.00355622	0.0211653	-0.0648503	0.0254262	0.0758667	0.0259316	0.129781	0.0586463	0.831962	0.066438	16	3	0	0.000760169	8.26116	0.82618	0	1	10.3992	0.00551885
499677	280411	280411_499677	Lix1l	Chr3 cM	Chr3:96508449-96532668(+)	Lix1-like	Lix1l	Chr2 q34	limb and CNS expressed 1 like	-0.106054	-0.0286373	-0.218597	0.030513	0.0543772	0.0656442	0.000509506	0.598442	0.000868372	-0.165859	-0.135215	-0.347257	-0.0462499	0.07794	-0.0899368	0.0586463	0.905702	0.0282502	15	3	0.004291	0.00401601	23.134	0.0266094	45.7359	1.84284	12.1219	0.00233222
24253	12608	12608_24253	Cebpb	Chr2 cM	Chr2:167530835-167532338(+)	CCAAT/enhancer binding protein beta	Cebpb	Chr3 q42	CCAAT/enhancer binding protein beta	-0.100497	-0.0691811	-0.160476	0.0289386	0.0523343	0.0542863	0.000515133	0.186199	0.00311561	-0.157216	-0.171755	-0.266875	-0.0437783	0.0333923	-0.0540763	0.0586463	0.734681	0.0614794	16	3	0.000138963	0.00289099	12.7948	0.463785	1.2213	1.01236	11.8465	0.00267653
252942	17885	17885_252942	Myh8	Chr11 cM	Chr11:67167950-67199460(+)	myosin, heavy polypeptide 8, skeletal muscle, perinatal	Myh8	Chr10 q24	myosin heavy chain 8	0.136507	0.198324	-0.0380675	0.0393169	0.0943635	0.125039	0.000516668	0.0355797	0.76079	0.0594471	0.0133746	-0.28314	0.213567	0.383273	0.207005	0.0586463	0.564113	0.913624	14	3	1.58963462526749e-06	0.00508947	6.36149	0.848189	0.00846969	1.00008	6.85683	0.0324383
25204	18548	18548_25204	Pcsk1	Chr13 cM	Chr13:75237945-75282980(+)	proprotein convertase subtilisin/kexin type 1	Pcsk1	Chr2 q11	proprotein convertase subtilisin/kexin type 1	-0.183015	0.236593	-0.375032	0.0527244	0.0980247	0.119109	0.000518208	0.0157955	0.0016403	-0.286353	0.0444682	-0.608481	-0.0796772	0.428718	-0.141583	0.0586463	0.499454	0.0427061	15	3	0.0245992	0.0138253	58.6263	4.0129383342248e-08	79.0166	4.76568	13.5765	0.00112696
499691	66921	66921_499691	Prpf38b	Chr3 cM	Chr3:108810121-108819043(-)	PRP38 pre-mRNA processing factor 38 (yeast) domain containing B	Prpf38b	Chr2 q34	pre-mRNA processing factor 38B	-0.107936	-0.077257	-0.188262	0.0311004	0.0594467	0.0668412	0.000519379	0.193738	0.00485404	-0.168892	-0.19377	-0.319269	-0.0469801	0.0392564	-0.0572561	0.0586463	0.735806	0.0775005	16	3	0.00462004	0.004298	24.6031	0.026015	46.221	1.85946	11.1188	0.00385118
100911757	228911	228911_100911757	Tshz2	Chr2 cM	Chr2:169474933-169913736(+)	teashirt zinc finger family member 2	Tshz2	Chr3	teashirt zinc finger homeobox 2	-0.203928	0.363966	-0.692035	0.058792	0.111863	0.172785	0.000523124	0.00113917	6.197086124757e-05	-0.319158	0.144719	-1.03069	-0.0886974	0.583212	-0.353382	0.0586463	0.204042	0.00513666	14	3	4.6829682295406e-06	0.00433554	10.3576	0.498536	0.0324183	1.00032	16.4384	0.000269426
292768	77254	77254_292768	Yif1b	Chr7 cM	Chr7:28937754-28947022(+)	Yip1 interacting factor homolog B (S. cerevisiae)	Yif1b	Chr1 q21	Yip1 interacting factor homolog B, membrane trafficking protein	0.0687036	-0.0330198	0.17536	0.0198367	0.0352287	0.0405079	0.000533282	0.348604	1.4976282863752e-05	0.0298244	-0.102067	0.0959663	0.107583	0.0360271	0.254754	0.0593581	0.808742	0.00178149	16	3	0	0.000883583	13.7344	0.392808	0	1	19.0518	7.29362482200081e-05
295518	27278	27278_295518	Clnk	Chr5 cM	Chr5:38863805-39034155(-)	cytokine-dependent hematopoietic cell linker	Clnk	Chr14 q21	cytokine-dependent hematopoietic cell linker	0.120054	0.127837	0.0138216	0.0347313	0.0711135	0.0812995	0.000546953	0.0722324	0.865004	0.0519816	-0.0115427	-0.145523	0.188126	0.267217	0.173166	0.0597268	0.631108	0.955779	13	3	0.00348003	0.00699753	16.6863	0.0816012	18.2108	1.22266	3.55481	0.169077
60356	246277	246277_60356	Csad	Chr15 cM	Chr15:102085432-102112685(-)	cysteine sulfinic acid decarboxylase	Csad	Chr7 q36	cysteine sulfinic acid decarboxylase	-0.0596658	0.050561	-0.187861	0.0172617	0.031084	0.0371592	0.000547173	0.103823	4.29082626256838e-07	-0.0934982	-0.0103625	-0.260692	-0.0258334	0.111484	-0.115031	0.0597268	0.6681	0.000133728	16	3	3.4982129279182e-06	0.000981424	12.0641	0.522394	0.0999512	1.001	25.5609	2.81526811247273e-06
316098	66446	66446_316098	Exosc7	Chr9 cM	Chr9:122942310-122965194(+)	exosome component 7	Exosc7	Chr8 q32	exosome component 7	-0.0849812	-0.0721715	-0.1589	0.0245926	0.0420963	0.0556279	0.000549153	0.0864487	0.00428366	-0.133182	-0.154679	-0.267929	-0.0367806	0.0103358	-0.0498714	0.0597268	0.645717	0.0726358	16	3	0.00212859	0.00259187	20.3029	0.0879103	33.2499	1.49812	12.0172	0.00245747
502086	69479	69479_502086	Cfap96	Chr8 cM	Chr8:46406643-46428477(-)	cilia and flagella associated protein 96	Cfap96	Chr16 q11	cilia and flagella associated protein 96	-0.104604	-0.06919	-0.00643982	0.0302832	0.0613009	0.0716454	0.000551925	0.259026	0.928379	-0.163958	-0.189338	-0.146862	-0.0452503	0.0509575	0.133983	0.0597268	0.767742	0.978927	15	3	0.00120476	0.00447319	11.5196	0.484986	9.37483	1.10345	1.4188	0.491939
689991	329178	329178_689991	Unc80	Chr1 cM	Chr1:66507526-66738307(+)	unc-80, NALCN activator	Unc80	Chr9 q32	unc-80 homolog, NALCN channel complex subunit	0.0475297	0.125716	0.0529063	0.0137731	0.0294763	0.0420644	0.000558705	1.9990993909145e-05	0.208485	0.0205349	0.0679436	-0.0295385	0.0745245	0.183488	0.135351	0.0600434	0.0163958	0.511996	15	3	0	0.000398926	10.6372	0.560242	0	1	50.03	1.36813981216588e-11
362199	269338	269338_362199	Vps39	Chr2 cM	Chr2:120146942-120183618(-)	VPS39 HOPS complex subunit	Vps39	Chr3 q35	VPS39 subunit of HOPS complex	0.0572592	-0.0202424	0.0829855	0.0166536	0.0241275	0.034353	0.000585487	0.401483	0.0157063	0.0246188	-0.0675314	0.0156549	0.0898997	0.0270466	0.150316	0.0624907	0.831962	0.143949	16	3	0.000439969	0.000701178	14.7797	0.321309	22.5162	1.29059	6.20331	0.0449746
NA	264064	264064_NA	Cdk8	Chr5 cM	Chr5:146168040-146239684(+)	cyclin dependent kinase 8	NA	NA	NA	-0.0680086	-0.0528866	-0.116912	0.0198552	0.0322264	0.0412001	0.000614268	0.100778	0.00454439	-0.106924	-0.116049	-0.197663	-0.0290932	0.010276	-0.0361616	0.0651166	0.663728	0.0754961	14	3	0	0.000719555	11.0375	0.440125	0	1	15.2487	0.000488406
116457	19099	19099_116457	Mapk8ip1	Chr2 cM	Chr2:92214021-92231608(-)	mitogen-activated protein kinase 8 interacting protein 1	Mapk8ip1	Chr3 q24	mitogen-activated protein kinase 8 interacting protein 1	0.0612711	0.0163869	0.161093	0.0179127	0.0305623	0.0346306	0.000624966	0.591833	3.29140723911313e-06	0.0261629	-0.043514	0.093218	0.0963793	0.0762878	0.228968	0.065803	0.902902	0.000569889	16	3	0.00075625	0.00111908	18.1842	0.150649	24.8619	1.33088	21.8478	1.80223205701688e-05
362176	16909	16909_362176	Lmo2	Chr2 cM	Chr2:103788340-103812223(+)	LIM domain only 2	Lmo2	Chr3 q32	LIM domain only 2	-0.0934316	0.0696922	-0.213091	0.0273768	0.047508	0.0447937	0.000642989	0.142387	1.96325401211001e-06	-0.147089	-0.0234217	-0.300885	-0.039774	0.162806	-0.125297	0.0672463	0.705364	0.000424908	16	3	3.61877561416769e-06	0.0014756	14.0891	0.3676	0.0590484	1.00059	23.4301	8.16995339844686e-06
497903	237761	237761_497903	Sowaha	Chr11 cM	Chr11:53367405-53371022(-)	sosondowah ankyrin repeat domain family member A	Sowaha	Chr10 q22	sosondowah ankyrin repeat domain family member A	-0.20366	0.0728022	-0.517706	0.0598269	0.112719	0.134259	0.000663678	0.51836	0.000115247	-0.320919	-0.148122	-0.780849	-0.0864018	0.293727	-0.254563	0.0689473	0.881246	0.00760975	14	3	0.0292037	0.0162372	47.4983	1.75380782679562e-06	84.7604	6.56185	15.0059	0.000551458
308493	76686	76686_308493	Clip3	Chr7 cM	Chr7:29991153-30007792(+)	CAP-GLY domain containing linker protein 3	Clip3	Chr1 q21	CAP-GLY domain containing linker protein 3	0.0602443	0.0123531	0.0739939	0.0177092	0.0326254	0.0346081	0.000669274	0.704959	0.0325123	0.0255349	-0.0515914	0.00616338	0.0949537	0.0762976	0.141825	0.0690606	0.943482	0.207816	15	3	0.000229482	0.00055601	10.5037	0.571862	13.606	1.15749	5.78353	0.0554781
102550196	654821	654821_102550196	Gcnt7	Chr2 cM	Chr2:172292233-172300516(-)	glucosaminyl (N-acetyl) transferase family member 7	Gcnt7	Chr3	glucosaminyl (N-acetyl) transferase family member 7	0.116941	0.174366	-0.0755637	0.0343978	0.06886	0.0515527	0.000674664	0.0113355	0.142715	0.0495229	0.0394029	-0.176605	0.18436	0.309329	0.0254778	0.0690606	0.440503	0.424259	13	3	0.00131543	0.00464051	9.44601	0.490362	8.35474	1.09116	7.94585	0.0188183
474348	243369	243369_474348	Sspo	Chr6 cM	Chr6:48425163-48478184(+)	SCO-spondin	Sspo	Chr4 q24	SCO-spondin	0.109871	-0.0892315	0.195161	0.0323311	0.0832567	0.0840319	0.000678064	0.283826	0.020208	0.046503	-0.252412	0.0304615	0.173239	0.0739486	0.35986	0.0690606	0.779684	0.163077	11	3	0	0.0131359	1.96421	0.98209	0	1	16.9545	0.000208152
NA	50787	50787_NA	Hs6st3	Chr14 cM	Chr14:119375753-120107227(+)	heparan sulfate 6-O-sulfotransferase 3	NA	NA	NA	-0.156193	0.17845	-0.390035	0.0460135	0.0995945	0.114024	0.000687527	0.0731701	0.000624744	-0.246378	-0.0167513	-0.613518	-0.0660082	0.373652	-0.166552	0.0695138	0.633742	0.0228749	14	3	0.00729785	0.00859829	19.2521	0.0567157	38.1026	1.61558	11.7949	0.00274641
64466	12705	12705_64466	Cited1	ChrX cM	ChrX:101290987-101295787(-)	Cbp/p300-interacting transactivator with Glu/Asp-rich carboxy-terminal domain 1	Cited1	ChrX q22	Cbp/p300-interacting transactivator with Glu/Asp-rich carboxy-terminal domain 1	0.115331	0.0879656	0.273405	0.0339913	0.0618532	0.073217	0.000691436	0.154978	0.000188336	0.0487092	-0.0332645	0.129902	0.181953	0.209196	0.416908	0.0695138	0.720639	0.0106335	16	3	0.001482	0.00443073	7.81206	0.855625	9.84879	1.10925	17.5105	0.000157635
313049	73680	73680_313049	Zbtb8a	Chr4 cM	Chr4:129247425-129271821(-)	zinc finger and BTB domain containing 8a	Zbtb8a	Chr5 q36	zinc finger and BTB domain containing 8a	0.186046	-0.0402083	0.500152	0.0548795	0.100652	0.124577	0.000698706	0.68954	5.94935446596778e-05	0.0784844	-0.237482	0.255986	0.293608	0.157065	0.744318	0.0697944	0.940243	0.00501129	16	3	0.0255894	0.0149279	46.3289	1.25354685786431e-05	74.4677	3.9166	16.1359	0.000313425
680931	12163	12163_680931	Bmp8a	Chr4 cM	Chr4:123206438-123237045(-)	bone morphogenetic protein 8a	Bmp8a	Chr5 q36	bone morphogenetic protein 8a	0.122421	-0.0270855	0.239468	0.0361484	0.0691883	0.0856988	0.000707597	0.695446	0.00520121	0.0515713	-0.162692	0.0715016	0.193271	0.108521	0.407435	0.0702323	0.94127	0.0800754	14	3	0	0.00446636	3.30856	0.985988	0	1	9.42274	0.00899243
499913	76192	76192_499913	Abhd12	Chr2 cM	Chr2:150674413-150746661(-)	abhydrolase domain containing 12	Abhd12	Chr3 q41	abhydrolase domain containing 12, lysophospholipase	0.0566689	-0.0389995	0.0764577	0.0167575	0.0273804	0.0360945	0.000720396	0.154343	0.0341527	0.0238247	-0.0926642	0.00571378	0.089513	0.0146651	0.147202	0.0710502	0.720292	0.211275	16	3	0.000292815	0.000696895	15.8528	0.257172	14.3722	1.16784	5.26452	0.0719159
29525	18738	18738_29525	Pitpna	Chr11 cM	Chr11:75478923-75519630(+)	phosphatidylinositol transfer protein, alpha	Pitpna	Chr10 q24	phosphatidylinositol transfer protein, alpha	0.0473904	-0.0123624	0.10561	0.0140418	0.0199209	0.029036	0.000738303	0.534881	0.000275599	0.0198689	-0.0514067	0.0487007	0.0749118	0.0266819	0.16252	0.0723583	0.886456	0.01345	16	3	0	0.000277652	6.86625	0.908912	0	1	13.2818	0.00130582
307579	225207	225207_307579	Zfp521	Chr18 cM	Chr18:13820070-14105812(-)	zinc finger protein 521	Zfp521	Chr18 p13	zinc finger protein 521	-0.119614	-0.0319183	-0.204389	0.0354726	0.0494533	0.0788263	0.000746187	0.518653	0.0095171	-0.189139	-0.128845	-0.358885	-0.0500893	0.0650083	-0.0498918	0.0726739	0.881275	0.111169	15	3	0	0.00228294	7.33426	0.834757	0	1	9.99038	0.00677043
360677	192173	192173_360677	Mcrip1	Chr11 cM	Chr11:120433714-120440553(-)	MAPK regulated corepressor interacting protein 1	Mcrip1	Chr10 q32.3	MAPK regulated co-repressor interacting protein 1	0.0475843	0.0351416	0.0684332	0.0141272	0.0267443	0.0274538	0.000756374	0.188852	0.0126788	0.0198956	-0.0172763	0.0146247	0.0752731	0.0875594	0.122242	0.0732086	0.734681	0.129302	15	3	6.16373159042989e-05	0.000895182	7.68938	0.808909	2.26126	1.02314	8.31905	0.0156149
299266	65256	65256_299266	Asb2	Chr12 cM	Chr12:103287401-103322260(-)	ankyrin repeat and SOCS box-containing 2	Asb2	Chr6 q32	ankyrin repeat and SOCS box-containing 2	0.0952899	-0.207538	0.188681	0.0283394	0.0529677	0.0655067	0.000772551	8.92130967571864e-05	0.00397258	0.0397456	-0.311353	0.0602902	0.150834	-0.103723	0.317072	0.0741631	0.0496503	0.0689224	16	3	0.00153257	0.00410954	15.7532	0.262712	12.8977	1.14808	19.7142	5.2374974372011e-05
309252	170711	170711_309252	Otud7a	Chr7 cM	Chr7:63094499-63408776(+)	OTU domain containing 7A	Otud7a	Chr1 q22	OTU deubiquitinase 7A	0.0826765	0.00736208	0.155944	0.0245968	0.0458514	0.0527295	0.000775845	0.872437	0.0031021	0.0344677	-0.082505	0.0525962	0.130885	0.0972292	0.259292	0.0741631	0.984017	0.0614232	15	3	0.00334381	0.00255137	27.1204	0.00742465	59.971	2.49819	9.14311	0.0103419
291709	67453	67453_291709	Slc25a46	Chr18 cM	Chr18:31713217-31743585(-)	solute carrier family 25, member 46	Slc25a46	Chr18 p12	solute carrier family 25, member 46	0.0517906	-0.0405446	0.129266	0.0154157	0.0276309	0.029804	0.000780514	0.142276	1.44298152371324e-05	0.0215765	-0.0947001	0.0708515	0.0820048	0.0136108	0.187681	0.0741631	0.705364	0.00172969	16	3	0.000259451	0.00067034	14.0987	0.366931	13.0191	1.14968	19.3971	6.13731726051505e-05
307350	69597	69597_307350	Afg3l2	Chr18 cM	Chr18:67537834-67582242(-)	AFG3-like AAA ATPase 2	Afg3l2	Chr18 q12.1	AFG3 like matrix AAA peptidase subunit 2	0.0641026	0.000745307	0.0708096	0.0191566	0.0333024	0.0382951	0.000819151	0.982145	0.0644505	0.0265564	-0.0645262	-0.00424744	0.101649	0.0660168	0.145867	0.0773626	1	0.28975	16	3	0.00140541	0.0013359	23.1549	0.0398542	44.0552	1.78748	3.42228	0.18066
314249	263406	263406_314249	Plekhg3	Chr12 cM	Chr12:76580330-76627265(+)	pleckstrin homology domain containing, family G (with RhoGef domain) member 3	Plekhg3	Chr6 q24	pleckstrin homology and RhoGEF domain containing G3	0.162885	0.123436	0.189358	0.0487565	0.0989295	0.107842	0.000835395	0.212133	0.0791084	0.0673243	-0.0704619	-0.0220085	0.258446	0.317335	0.400724	0.0784214	0.745215	0.319695	15	3	0.0111865	0.0102465	19.5696	0.0756781	49.742	1.98973	6.61132	0.0366751
685524	433752	433752_685524	Frg2f1	Chr4 cM	Chr4:119387505-119395966(-)	FSHD region gene 2 family member 1	Frg2	Chr14 q21	FSHD region gene 2	-0.112514	-0.00705446	-0.273567	0.0337685	0.0658409	0.0535009	0.000862485	0.914675	3.16556082791829e-07	-0.178699	-0.1361	-0.378427	-0.0463289	0.121991	-0.168707	0.0804187	0.99085	0.000102769	14	3	1.62227730324093e-07	0.00280332	13.1709	0.2823	0.00179842	1.00002	26.8618	1.46905625398966e-06
501007	319477	319477_501007	Insyn1	Chr9 cM	Chr9:58395886-58407063(+)	inhibitory synaptic factor 1	Insyn1	Chr8 q24	inhibitory synaptic factor 1	-0.0860584	0.0494412	-0.12191	0.0258397	0.0392117	0.0503302	0.000866993	0.207353	0.0154262	-0.136703	-0.0274123	-0.220556	-0.0354135	0.126295	-0.0232652	0.0804187	0.743786	0.143002	12	3	0.000254228	0.00159486	14.6863	0.09992	6.43561	1.06878	7.49929	0.023526
498122	72307	72307_498122	2510002D24Rik	Chr16 cM	Chr16:18655328-18658910(+)	RIKEN cDNA 2510002D24 gene	C11h22orf39	Chr11	similar to human chromosome 22 open reading frame 39	0.0985057	0.056797	0.203177	0.029592	0.0517574	0.0698445	0.000872209	0.27248	0.00362605	0.0405065	-0.0446456	0.0662838	0.156505	0.15824	0.340069	0.0804239	0.773799	0.0668695	15	3	0.00499433	0.00381514	28.52	0.00464004	60.8731	2.55579	11.1151	0.00385817
292898	68845	68845_292898	Pih1d1	Chr7 cM	Chr7:44803727-44809489(+)	PIH1 domain containing 1	Pih1d1	Chr1 q22	PIH1 domain containing 1	0.0604503	-0.0323633	0.0587129	0.018239	0.0343576	0.0364662	0.000918594	0.346216	0.107383	0.0247025	-0.099703	-0.0127594	0.0961981	0.0349764	0.130185	0.0842026	0.806923	0.371033	16	3	0	0.00134089	5.45149	0.963865	0	1	3.04082	0.218622
299971	66335	66335_299971	Atp6v1c1	Chr15 cM	Chr15:38662177-38692690(+)	ATPase, H+ transporting, lysosomal V1 subunit C1	Atp6v1c1	Chr7 q22	ATPase H+ transporting V1 subunit C1	0.055902	-0.0569327	0.119798	0.0168958	0.0264673	0.0304673	0.000937552	0.0314716	8.42371934432749e-05	0.0227867	-0.108808	0.0600831	0.0890172	-0.00505776	0.179513	0.0850673	0.555046	0.00616276	16	3	0.000280159	0.000588268	13.1039	0.439817	16.1134	1.19208	20.4114	3.69594076327509e-05
24795	20716	20716_24795	Serpina3n	Chr12 cM	Chr12:104372988-104380588(+)	serine (or cysteine) peptidase inhibitor, clade A, member 3N	Serpina3n	Chr6 q32	serine (or cysteine) peptidase inhibitor, clade A, member 3N	0.108772	-0.160367	0.181353	0.0328854	0.0716879	0.0959963	0.000940974	0.0252855	0.0588689	0.0443178	-0.300873	-0.00679585	0.173226	-0.0198611	0.369503	0.0850673	0.528181	0.277986	14	3	2.44790207215718e-07	0.00369073	9.92502	0.537144	0.00242167	1.00002	5.31921	0.069976
NA	100044193	100044193_NA	NA	NA	NA	NA	NA	NA	NA	-0.128936	-0.227619	0.046206	0.0389937	0.0742117	0.0998194	0.000944404	0.00216103	0.643439	-0.205362	-0.373071	-0.149436	-0.0525097	-0.0821669	0.241848	0.0850673	0.266504	0.856471	12	3	0	0.00237938	9.63014	0.381249	0	1	12.28	0.00215493
288369	69129	69129_288369	Pex11g	Chr8 cM	Chr8:3507105-3517648(-)	peroxisomal biogenesis factor 11 gamma	Pex11g	Chr12 p12	peroxisomal biogenesis factor 11 gamma	0.0793906	0.0153999	0.111661	0.024067	0.0459721	0.0420144	0.000971205	0.737637	0.00786791	0.0322202	-0.0747037	0.0293144	0.126561	0.105504	0.194008	0.0869786	0.95325	0.101411	15	3	0	0.0031182	9.79169	0.63423	0	1	7.11128	0.0285631
685384	71816	71816_685384	Rnf180	Chr13 cM	Chr13:105267075-105431406(-)	ring finger protein 180	Rnf180	Chr2 q13	ring finger protein 180	0.0601727	-0.0536558	0.132986	0.0182793	0.0329809	0.0361045	0.0009953	0.103764	0.000230189	0.024346	-0.118297	0.0622221	0.0959994	0.0109856	0.203749	0.0886272	0.6681	0.0120243	15	3	0	0.00147316	8.31881	0.759747	0	1	16.8056	0.000224233
301013	66940	66940_301013	Shisa5	Chr9 cM	Chr9:108867633-108886845(+)	shisa family member 5	Shisa5	Chr8 q32	shisa family member 5	0.0660828	-0.0342196	0.161744	0.0201065	0.0377174	0.0440299	0.00101391	0.364267	0.000239254	0.0266748	-0.108144	0.0754467	0.105491	0.0397051	0.248041	0.089328	0.815103	0.0123227	16	3	0.00160456	0.0018057	17.4968	0.177577	35.888	1.55977	13.5134	0.00116306
683504	67778	67778_683504	Zfp639	Chr3 cM	Chr3:32564408-32574982(+)	zinc finger protein 639	Zfp639	Chr2	zinc finger protein 639	0.05442	-0.00540708	0.163185	0.0165621	0.0282325	0.0343736	0.00101688	0.848118	2.06053211318545e-06	0.0219589	-0.0607417	0.0958142	0.0868812	0.0499275	0.230556	0.089328	0.980739	0.000428787	16	3	0.000289475	0.000916974	16.1002	0.243764	10.4313	1.11646	22.6245	1.22224154343187e-05
317344	69155	69155_317344	1810030O07Rik	ChrX cM	ChrX:12521118-12539907(-)	RIKEN cDNA 1810030O07 gene	Cxhxorf38	ChrX q12	similar to human chromosome X open reading frame 38	-0.0952515	0.010528	-0.302884	0.0289972	0.0512404	0.0613177	0.00102037	0.83721	7.82878793997611e-07	-0.152085	-0.0899013	-0.423065	-0.038418	0.110957	-0.182704	0.089328	0.978199	0.00021785	15	3	0.00483969	0.00369964	27.37	0.00683276	60.143	2.50897	24.4123	4.99966843423578e-06
171493	71839	71839_171493	Osgin1	Chr8 cM	Chr8:120160874-120172996(+)	oxidative stress induced growth inhibitor 1	Osgin1	Chr19 q12	oxidative stress induced growth inhibitor 1	0.130347	-0.17657	0.315112	0.0397294	0.0666107	0.0934791	0.00103491	0.00803084	0.000749136	0.0524785	-0.307124	0.131896	0.208215	-0.0460151	0.498328	0.0900948	0.387444	0.0257663	15	3	0	0.00402217	7.54943	0.819276	0	1	12.8638	0.00160937
291906	14339	14339_291906	Aktip	Chr8 cM	Chr8:91834267-91862122(-)	AKT interacting protein	Aktip	Chr19 p11	AKT interacting protein	0.0755131	-0.0637352	0.135511	0.0230891	0.0400948	0.0468507	0.00107352	0.111922	0.00382297	0.0302594	-0.14232	0.0436858	0.120767	0.0148491	0.227337	0.0929372	0.676262	0.0678906	16	3	0.00244679	0.00205574	23.3304	0.0378775	49.8442	1.99379	10.7324	0.00467189
NA	72012	72012_NA	NA	NA	NA	NA	NA	NA	NA	-0.129593	0.140497	-0.447092	0.039705	0.081811	0.106139	0.00109888	0.0859182	2.52738635130142e-05	-0.207414	-0.0198498	-0.655119	-0.051773	0.300844	-0.239064	0.0944348	0.645717	0.0026742	12	3	0.000660931	0.00359602	14.0356	0.121064	6.01809	1.06403	18.9584	7.64247803946087e-05
301374	98404	98404_301374	AI597479	Chr1 cM	Chr1:43137870-43155106(+)	expressed sequence AI597479	C9h2orf49	Chr9 q22	similar to human chromosome 2 open reading frame 49	-0.051983	0.0383921	-0.106159	0.0159334	0.0258088	0.0290477	0.00110428	0.136868	0.000257544	-0.0832119	-0.0121923	-0.163091	-0.0207541	0.0889765	-0.0492265	0.0944348	0.699709	0.0129983	16	3	0	0.000697599	10.789	0.628492	0	1	15.4194	0.000448461
259229	14208	14208_259229	Ppm1g	Chr5 cM	Chr5:31360012-31377889(-)	protein phosphatase 1G (formerly 2C), magnesium-dependent, gamma isoform	Ppm1g	Chr6 q14	protein phosphatase, Mg2+/Mn2+ dependent, 1G	0.06302	0.0159385	0.042581	0.0193236	0.0348356	0.0396823	0.001109	0.647286	0.283249	0.0251466	-0.052338	-0.0351947	0.100894	0.0842151	0.120357	0.0944348	0.92411	0.59443	16	3	0.001198	0.00140215	19.2161	0.116554	34.1081	1.51764	1.53176	0.464924
64204	18810	18810_64204	Plec	Chr15 cM	Chr15:76055174-76115578(-)	plectin	Plec	Chr7 q34	plectin	-0.0723526	-0.00921582	-0.147665	0.0222333	0.0357744	0.0422296	0.00113696	0.796709	0.000471038	-0.115929	-0.0793324	-0.230433	-0.0287761	0.0609008	-0.064896	0.096289	0.968729	0.0193672	16	3	0	0.000905992	7.23885	0.889426	0	1	12.8145	0.00164956
304521	269695	269695_304521	Rnft2	Chr5 cM	Chr5:118328801-118383181(-)	ring finger protein, transmembrane 2	Rnft2	Chr12 q16	ring finger protein, transmembrane 2	0.0749529	-0.0237732	0.133923	0.0231116	0.0419499	0.0448713	0.00118245	0.570915	0.00283937	0.0296549	-0.105994	0.0459773	0.120251	0.0584471	0.221869	0.0996009	0.898006	0.0594442	16	3	0.00218368	0.0019958	21.2497	0.0681335	45.6907	1.84131	9.045	0.0108618
290308	239133	239133_290308	Dleu7	Chr14 cM	Chr14:62513678-62530428(-)	deleted in lymphocytic leukemia, 7	Dleu7	Chr15 p12	deleted in lymphocytic leukemia, 7	0.083689	-0.100162	0.175007	0.0258188	0.0383686	0.0477192	0.00118944	0.00904054	0.000244989	0.0330851	-0.175363	0.0814794	0.134293	-0.0249608	0.268535	0.0996507	0.398659	0.012476	16	3	0	0.00144617	9.77482	0.712237	0	1	19.5709	5.62648341911936e-05
NA	104522	104522_NA	NA	NA	NA	NA	NA	NA	NA	-0.141246	0.158854	-0.403938	0.0436033	0.0990026	0.0855216	0.0011981	0.108594	2.3213256650547e-06	-0.226707	-0.0351876	-0.571557	-0.0557847	0.352896	-0.236319	0.0998396	0.672303	0.000463759	12	3	1.02297822009941e-06	0.00542878	9.83971	0.363617	0.00455264	1.00005	23.2734	8.83558025583107e-06
362683	320473	320473_362683	Heatr5b	Chr17 cM	Chr17:79060327-79142793(-)	HEAT repeat containing 5B	Heatr5b	Chr6 q12	HEAT repeat containing 5B	0.0632959	0.00354241	0.0990421	0.0195754	0.0304062	0.0400807	0.00122311	0.907254	0.013471	0.0249287	-0.0560527	0.0204854	0.101663	0.0631375	0.177599	0.101166	0.989452	0.133621	15	3	0	0.00102277	9.40757	0.667781	0	1	6.36944	0.0413898
286899	68196	68196_286899	Hsbp1	Chr8 cM	Chr8:120071277-120075668(+)	heat shock factor binding protein 1	Hsbp1	Chr19 q12	heat shock factor binding protein 1	-0.0573423	0.0228846	-0.194264	0.0177391	0.0275858	0.0330791	0.001227	0.406776	4.28711344602169e-09	-0.0921104	-0.0311825	-0.259098	-0.0225742	0.0769518	-0.12943	0.101166	0.833612	3.49509589695365e-06	16	3	0	0.000604572	16.0996	0.243793	0	1	34.6729	2.95709903302422e-08
498798	20844	20844_498798	Stam	Chr2 cM	Chr2:14078910-14153296(+)	signal transducing adaptor molecule (SH3 domain and ITAM motif) 1	Stam	Chr17 q12.3	signal transducing adaptor molecule	0.0508897	-0.00281634	0.0729348	0.015758	0.0283632	0.0273075	0.00124024	0.920904	0.00756547	0.0200047	-0.0584072	0.0194131	0.0817748	0.0527745	0.126457	0.101646	0.99226	0.0997182	16	3	6.39761007007228e-07	0.000693321	12.8942	0.456021	0.0266287	1.00027	7.13729	0.028194
289786	192950	192950_289786	Nacad	Chr11 cM	Chr11:6547823-6556053(-)	NAC alpha domain containing	Nacad	Chr14 q21	NAC alpha domain containing	0.0691647	-0.0142679	0.124188	0.0214254	0.0361145	0.0430394	0.00124587	0.692788	0.00390863	0.0271717	-0.085051	0.039832	0.111158	0.0565151	0.208543	0.101646	0.941111	0.0686677	16	3	0.000616727	0.00156589	17.5492	0.175399	13.2287	1.15246	8.33209	0.0155135
361196	56541	56541_361196	Habp4	Chr13 cM	Chr13:64309680-64334351(+)	hyaluronic acid binding protein 4	Habp4	Chr17 p14	hyaluronan binding protein 4	0.088601	-0.0437614	0.175904	0.0274636	0.0465151	0.0591514	0.00125478	0.346807	0.00294149	0.0347734	-0.134929	0.0599691	0.142429	0.0474065	0.291838	0.10184	0.807334	0.0606313	16	3	0.00453836	0.00289485	34.5069	0.0010075	70.7373	3.41732	9.27132	0.00969971
366826	208666	208666_366826	Diras1	Chr10 cM	Chr10:80855423-80861496(-)	DIRAS family, GTP-binding RAS-like 1	Diras1	Chr7 q11	DIRAS family GTPase 1	0.0678359	-0.0285382	0.14466	0.021039	0.0369747	0.0390019	0.00126284	0.440215	0.00020803	0.0266002	-0.101007	0.0682181	0.109072	0.0439308	0.221103	0.101963	0.843979	0.0115364	16	3	9.41847881314529e-08	0.000949912	15.5757	0.272805	0.0027258	1.00003	13.7786	0.00101863
306007	219158	219158_306007	Ccar2	Chr14 cM	Chr14:70375613-70391260(-)	cell cycle activator and apoptosis regulator 2	Ccar2	Chr15 p11	cell cycle and apoptosis regulator 2	0.050621	0.0310861	0.0472693	0.0157181	0.0294306	0.0268659	0.00127943	0.290854	0.0784998	0.0198141	-0.0265969	-0.00538678	0.0814279	0.0887691	0.0999254	0.10277	0.78273	0.318392	15	3	0	0.000578352	5.17551	0.951858	0	1	4.83794	0.0890133
304330	68033	68033_304330	Cox19	Chr5 cM	Chr5:139323577-139330921(-)	cytochrome c oxidase assembly protein 19	Cox19	Chr12 q11	cytochrome c oxidase assembly factor COX19	-0.0760658	-0.0394563	-0.148514	0.0236406	0.0352413	0.0570004	0.00129269	0.262882	0.00917399	-0.1224	-0.108528	-0.260233	-0.0297312	0.0296154	-0.0367959	0.102821	0.768469	0.109617	15	3	0.000818728	0.00149978	12.3383	0.41891	21.0439	1.26653	11.4963	0.00318865
29547	26557	26557_29547	Homer2	Chr7 cM	Chr7:81250229-81356673(-)	homer scaffolding protein 2	Homer2	Chr1 q31	homer scaffold protein 2	-0.109603	0.00948824	-0.0832319	0.0340649	0.0497254	0.0714251	0.00129326	0.848672	0.243896	-0.176369	-0.0879718	-0.223222	-0.0428369	0.106948	0.0567587	0.102821	0.980816	0.553625	15	3	0.000559578	0.00231939	12.0502	0.441658	8.08046	1.08791	1.36379	0.505658
29143	14824	14824_29143	Grn	Chr11 cM	Chr11:102321333-102327635(+)	granulin	Grn	Chr10 q32.1	granulin precursor	0.0658008	-0.0192193	0.0342008	0.0204698	0.0352021	0.0446173	0.00130655	0.585088	0.443357	0.0256808	-0.0882142	-0.0532474	0.105921	0.0497757	0.121649	0.10335	0.900569	0.72991	16	3	0.000768134	0.00143665	17.8488	0.163346	19.7084	1.24546	0.742085	0.690015
303304	97761	97761_303304	Sgsm2	Chr11 cM	Chr11:74740087-74787886(-)	small G protein signaling modulator 2	Sgsm2	Chr10 q24	small G protein signaling modulator 2	0.057853	0.0296011	0.0873669	0.0180601	0.0286354	0.037751	0.00135836	0.301266	0.0206516	0.0224558	-0.0265233	0.0133763	0.0932502	0.0857255	0.161357	0.106906	0.788217	0.164527	16	3	2.13268601692332e-06	0.00059153	23.821	0.032817	0.0949854	1.00095	8.29105	0.0158351
29388	21952	21952_29388	Tnni1	Chr1 cM	Chr1:135709252-135738727(+)	troponin I, skeletal, slow 1	Tnni1	Chr13 q13	troponin I1, slow skeletal type	0.116911	0.0237994	0.147415	0.0365361	0.0931175	0.102431	0.00137487	0.798271	0.150103	0.0453015	-0.158707	-0.0533457	0.18852	0.206306	0.348176	0.107111	0.969114	0.433811	14	3	0.0018059	0.00569502	12.2807	0.342917	9.86527	1.10945	4.65507	0.0975357
81766	19899	19899_81766	Rpl18	Chr7 cM	Chr7:45364891-45370255(+)	ribosomal protein L18	Rpl18	Chr1 q22	ribosomal protein L18	-0.082799	0.0445263	-0.248549	0.0258882	0.0450193	0.0530703	0.00138229	0.322639	2.82161836480745e-06	-0.133539	-0.0437098	-0.352565	-0.032059	0.132762	-0.144533	0.107111	0.799533	0.000535484	16	3	0.00291814	0.0026323	21.8292	0.0580653	47.3863	1.90065	22.7065	1.17313884336413e-05
500573	77056	77056_500573	Tmco4	Chr4 cM	Chr4:138700199-138786482(+)	transmembrane and coiled-coil domains 4	Tmco4	Chr5 q36	transmembrane and coiled-coil domains 4	0.0891286	0.0170173	0.128661	0.0278857	0.0504918	0.0573458	0.00139243	0.736094	0.0248578	0.0344737	-0.0819449	0.0162657	0.143783	0.115979	0.241057	0.107111	0.952686	0.181773	16	3	2.45055621719636e-08	0.00314976	10.6495	0.640154	0.000212959	1	6.23031	0.0443717
63865	19141	19141_63865	Lgmn	Chr12 cM	Chr12:102360341-102405987(-)	legumain	Lgmn	Chr6 q32	legumain	0.0793335	-0.0278044	0.0865342	0.0248212	0.0463425	0.0526482	0.00139249	0.548522	0.100252	0.0306849	-0.118634	-0.0166544	0.127982	0.0630252	0.189723	0.107111	0.890813	0.357996	16	3	0.00444158	0.00280469	38.3323	0.000255372	70.5464	3.39517	2.85389	0.240041
100360682	20643	20643_100360682	Snrpe	Chr1 cM	Chr1:133531609-133538018(-)	small nuclear ribonucleoprotein E	Snrpe	Chr13	small nuclear ribonucleoprotein polypeptide E	-0.059843	-0.0140273	-0.0942934	0.0187266	0.0363214	0.0245217	0.00139534	0.699349	0.0001204	-0.0965465	-0.0852159	-0.142355	-0.0231395	0.0571613	-0.0462318	0.107111	0.941959	0.0078317	15	3	0	0.00158716	6.01424	0.915363	0	1	14.8096	0.000608327
362384	52250	52250_362384	Reep1	Chr6 cM	Chr6:71684545-71787694(+)	receptor accessory protein 1	Reep1	Chr4 q32	receptor accessory protein 1	0.071553	0.0226137	0.083222	0.022407	0.0283843	0.048839	0.00140644	0.425626	0.0883796	0.027636	-0.0330184	-0.0125006	0.11547	0.0782459	0.178945	0.107434	0.838996	0.337782	16	3	0	0.000431914	9.95986	0.697213	0	1	5.21267	0.0738045
685322	66152	66152_685322	Uqcr10	Chr11 cM	Chr11:4651973-4654342(-)	ubiquinol-cytochrome c reductase, complex III subunit X	Uqcr10	Chr14 q21	ubiquinol-cytochrome c reductase, complex III subunit X	-0.0596557	0.00903906	-0.121749	0.0187169	0.0373196	0.0287392	0.00143626	0.80862	2.27187381005992e-05	-0.0963402	-0.0641061	-0.178077	-0.0229713	0.0821842	-0.0654214	0.108048	0.971154	0.00249314	16	3	0	0.00132892	9.75431	0.713891	0	1	17.9484	0.000126638
29331	12950	12950_29331	Hapln1	Chr13 cM	Chr13:89688654-89759951(+)	hyaluronan and proteoglycan link protein 1	Hapln1	Chr2 q12	hyaluronan and proteoglycan link protein 1	-0.110523	-0.0472327	-0.254838	0.0346785	0.0598641	0.0721461	0.00143718	0.430113	0.000412047	-0.178492	-0.164564	-0.396241	-0.0425545	0.0700989	-0.113434	0.108048	0.840779	0.0178359	16	3	0.00528045	0.00464478	26.2517	0.0157249	48.1626	1.92911	13.2125	0.00135188
25538	20103	20103_25538	Rps5	Chr7 cM	Chr7:12656223-12660613(+)	ribosomal protein S5	Rps5	Chr1 q21	ribosomal protein S5	-0.0424027	0.0196459	-0.12868	0.0133089	0.0250895	0.0224619	0.00144227	0.433607	1.0113622802789e-08	-0.0684876	-0.0295286	-0.172704	-0.0163179	0.0688204	-0.0846555	0.108048	0.842528	6.06156092830233e-06	16	3	0	0.000562358	10.1694	0.680025	0	1	32.8471	7.36785034700104e-08
310664	229589	229589_310664	Prune1	Chr3 cM	Chr3:95160985-95189387(-)	prune exopolyphosphatase	Prune1	Chr2 q34	prune exopolyphosphatase 1	0.0717583	-0.0194609	0.103995	0.0225271	0.0342564	0.0454588	0.00144542	0.56997	0.0221566	0.027606	-0.0866022	0.0148972	0.115911	0.0476804	0.193093	0.108048	0.897823	0.170166	16	3	0.000384359	0.00122817	11.9734	0.529827	9.90284	1.10991	5.3136	0.0701724
282587	30785	30785_282587	Cttnbp2	Chr6 cM	Chr6:18366477-18514842(-)	cortactin binding protein 2	Cttnbp2	Chr4 q22	cortactin binding protein 2	-0.143279	0.152232	-0.2568	0.0449902	0.0813245	0.0956166	0.00144915	0.0612192	0.00723733	-0.231458	-0.00716106	-0.444205	-0.0551001	0.311625	-0.0693945	0.108048	0.609213	0.0968062	15	3	0.0163043	0.00911123	54.4481	2.27245764572649e-07	81.1999	5.31913	9.63275	0.00809608
83840	72508	72508_83840	Rps6kb1	Chr11 cM	Chr11:86389697-86435631(-)	ribosomal protein S6 kinase, polypeptide 1	Rps6kb1	Chr10 q26	ribosomal protein S6 kinase B1	-0.0554284	-0.0768237	0.0263117	0.0174371	0.0331786	0.0309172	0.00147902	0.0205879	0.394748	-0.0896044	-0.141853	-0.0342849	-0.0212524	-0.0117948	0.0869084	0.10928	0.516871	0.6928	16	3	0	0.000814184	5.6451	0.958122	0	1	5.61819	0.0602596
140592	68507	68507_140592	Ppfia4	Chr1 cM	Chr1:134224521-134260666(-)	protein tyrosine phosphatase, receptor type, f polypeptide (PTPRF), interacting protein (liprin), alpha 4	Ppfia4	Chr13 q13	PTPRF interacting protein alpha 4	-0.0848665	0.0860298	-0.21739	0.0267095	0.0345485	0.0565208	0.00148606	0.0127701	0.000119968	-0.137216	0.018316	-0.328169	-0.0325169	0.153744	-0.106611	0.10928	0.466007	0.0078317	15	3	4.26755735484452e-07	0.0011182	18.9504	0.0897326	0.0108611	1.00011	17.1602	0.000187809
79252	11504	11504_79252	Adamts1	Chr16 cM	Chr16:85590715-85600001(-)	ADAM metallopeptidase with thrombospondin type 1 motif 1	Adamts1	Chr11 q11	ADAM metallopeptidase with thrombospondin type 1 motif, 1	-0.191344	-0.212506	-0.0791042	0.0602392	0.11106	0.136082	0.00149119	0.0556913	0.561038	-0.30941	-0.43018	-0.345819	-0.0732768	0.00516659	0.187611	0.10928	0.605186	0.807565	16	3	0.0332441	0.0177047	47.9361	6.7084371726906e-06	79.6886	4.92335	4.35304	0.113436
306607	234076	234076_306607	Tmco3	Chr8 cM	Chr8:13338190-13372924(+)	transmembrane and coiled-coil domains 3	Tmco3	Chr16 q12.5	transmembrane and coiled-coil domains 3	0.0704613	0.0403836	0.106713	0.0221862	0.0373858	0.0474332	0.00149372	0.280059	0.024465	0.0269771	-0.0328911	0.0137453	0.113945	0.113658	0.19968	0.10928	0.777803	0.180824	16	3	0.00147086	0.00169298	18.6576	0.134109	35.5912	1.55258	7.04235	0.0295647
309097	52389	52389_309097	Adgra1	Chr7 cM	Chr7:139414090-139458004(+)	adhesion G protein-coupled receptor A1	Adgra1	Chr1 q41	adhesion G protein-coupled receptor A1	0.0859068	0.115813	0.0921136	0.0271027	0.0579886	0.0553741	0.00152611	0.0458071	0.096217	0.0327864	0.00215731	-0.0164177	0.139027	0.229468	0.200645	0.110244	0.587494	0.351795	15	3	9.95144881907151e-07	0.00177372	18.2094	0.109479	0.0153862	1.00015	12.2462	0.00219162
288482	76800	76800_288482	Usp42	Chr5 cM	Chr5:143696080-143718035(-)	ubiquitin specific peptidase 42	Usp42	Chr12 p11	ubiquitin specific peptidase 42	-0.0531558	0.0324178	-0.078712	0.0167771	0.0302997	0.0304355	0.00153306	0.284662	0.00970428	-0.0860384	-0.0269685	-0.138364	-0.0202733	0.0918041	-0.0190596	0.110244	0.779684	0.111935	15	3	1.93803493082618e-05	0.000694301	9.8822	0.626294	0.77818	1.00784	7.00161	0.030173
404660	244238	244238_404660	Mrgpre	Chr7 cM	Chr7:143332100-143338237(-)	MAS-related GPR, member E	Mrgpre	Chr1 q42	MAS related GPR family member E	0.0903482	-0.0211651	0.174652	0.0285268	0.051013	0.0635714	0.00153949	0.678219	0.00600809	0.0344367	-0.121149	0.0500546	0.14626	0.0788186	0.29925	0.110244	0.936193	0.0857363	16	3	0.000606611	0.00252895	10.789	0.628487	7.73408	1.08382	7.73916	0.0208671
362963	105835	105835_362963	Sgsm3	Chr15 cM	Chr15:80861966-80896491(+)	small G protein signaling modulator 3	Sgsm3	Chr7 q34	small G protein signaling modulator 3	0.0557752	-0.0427168	0.134676	0.0176142	0.0315014	0.0381601	0.00154287	0.175091	0.000416768	0.021252	-0.104458	0.0598834	0.0902983	0.0190249	0.209468	0.110244	0.73043	0.017907	16	3	0	0.000721811	12.5113	0.486224	0	1	12.4619	0.0019676
361180	66790	66790_361180	Grtp1	Chr8 cM	Chr8:13226869-13250695(-)	GH regulated TBC protein 1	Grtp1	Chr16 q12.5	growth hormone regulated TBC protein 1	-0.0812423	0.0425323	-0.151496	0.0256647	0.0432641	0.0586488	0.00154803	0.325566	0.00979144	-0.131544	-0.0422638	-0.266446	-0.0309404	0.127328	-0.0365467	0.110244	0.799893	0.112382	15	3	0	0.00250846	4.25183	0.978451	0	1	6.67436	0.035537
25481	17385	17385_25481	Mmp11	Chr10 cM	Chr10:75759056-75768336(-)	matrix metallopeptidase 11	Mmp11	Chr20 p12	matrix metallopeptidase 11	-0.0786035	-0.0147678	-0.167011	0.0248426	0.0462891	0.0746911	0.00155583	0.7497	0.0253505	-0.127294	-0.105493	-0.313403	-0.0299129	0.0759572	-0.0206189	0.110244	0.956159	0.183738	14	3	3.75104428258057e-06	0.00237004	9.73375	0.554484	0.0361316	1.00036	9.42068	0.00900171
80841	12140	12140_80841	Fabp7	Chr10 cM	Chr10:57661019-57664546(+)	fatty acid binding protein 7, brain	Fabp7	Chr20 q12	fatty acid binding protein 7	-0.19601	0.0306702	-0.330822	0.0619616	0.11518	0.139491	0.00155929	0.790023	0.0177093	-0.317453	-0.195078	-0.604219	-0.0745679	0.256418	-0.0574252	0.110244	0.967289	0.153569	15	3	0.0256193	0.0191811	31.0952	0.00190524	61.5459	2.60051	5.65192	0.0592516
309010	207352	207352_309010	Sec23ip	Chr7 cM	Chr7:128346667-128386560(+)	Sec23 interacting protein	Sec23ip	Chr1 q37	SEC23 interacting protein	-0.0605611	-0.00108394	-0.0916198	0.0191489	0.0314556	0.0398193	0.00156349	0.972511	0.021398	-0.0980923	-0.0627357	-0.169664	-0.0230299	0.0605679	-0.0135753	0.110244	1	0.167392	16	3	0.000559463	0.00106945	16.0017	0.24904	19.0549	1.2354	5.50126	0.0638875
363331	57435	57435_363331	Plin4	Chr17 cM	Chr17:56407591-56416803(-)	perilipin 4	Plin4	Chr9	perilipin 4	0.139993	-0.271991	0.426953	0.0443352	0.141387	0.180621	0.00159078	0.0543871	0.0180883	0.0530971	-0.549104	0.0729424	0.226888	0.00512153	0.780964	0.111663	0.602342	0.154873	14	3	7.91834690330838e-06	0.00514456	15.7611	0.150235	0.0364804	1.00036	5.65275	0.0592272
25307	13010	13010_25307	Cst3	Chr2 cM	Chr2:148713642-148717432(-)	cystatin C	Cst3	Chr3 q41	cystatin C	-0.0550549	-0.0176742	-0.12446	0.017465	0.0284141	0.0314878	0.00161986	0.533928	7.72958771725599e-05	-0.0892856	-0.0733649	-0.186175	-0.0208242	0.0380165	-0.0627447	0.113004	0.88621	0.00588625	16	3	5.61074263952684e-05	0.000464296	12.6588	0.474496	2.85232	1.02936	17.1866	0.000185343
299612	66374	66374_299612	2310011J03Rik	Chr10 cM	Chr10:80154088-80156371(-)	RIKEN cDNA 2310011J03 gene	C7h19orf25	Chr7 q11	similar to human chromosome 19 open reading frame 25	0.0697426	-0.0542228	0.18511	0.02213	0.0396421	0.0479159	0.00162439	0.171372	0.000111896	0.0263686	-0.13192	0.0911969	0.113117	0.0234743	0.279024	0.113004	0.729492	0.0074199	16	3	0.0011208	0.00183697	16.0713	0.2453	23.3209	1.30414	15.2966	0.000476857
308519	233115	233115_308519	Dpy19l3	Chr7 cM	Chr7:35384925-35453879(-)	dpy-19 like C-mannosyltransferase 3	Dpy19l3	Chr1 q21	dpy-19 like C-mannosyltransferase 3	-0.116727	0.122264	-0.221589	0.0370789	0.0647591	0.0797185	0.00164353	0.0590286	0.0054419	-0.1894	-0.00466159	-0.377834	-0.0440536	0.24919	-0.0653435	0.113827	0.605186	0.0818544	15	3	0.00645115	0.00545518	22.3007	0.0342844	51.8583	2.0772	9.46359	0.00881062
85253	18815	18815_85253	Plg	Chr17 cM	Chr17:12597496-12638271(+)	plasminogen	Plg	Chr1 q11	plasminogen	0.127915	0.197737	0.0874885	0.0406898	0.0814706	0.0904966	0.00166842	0.01522	0.333664	0.0481648	0.038058	-0.0898816	0.207666	0.357417	0.264859	0.114973	0.497794	0.641516	13	3	0.00213972	0.00775722	9.58401	0.477715	8.54329	1.09341	8.81254	0.0122006
362196	69065	69065_362196	Chac1	Chr2 cM	Chr2:119181723-119184807(+)	ChaC, cation transport regulator 1	Chac1	Chr3 q35	ChaC glutathione-specific gamma-glutamylcyclotransferase 1	0.120442	-0.0251341	0.291252	0.0383264	0.0718063	0.0848123	0.00167483	0.726319	0.000594577	0.0453242	-0.165872	0.125023	0.195561	0.115604	0.457481	0.114973	0.949515	0.0225433	16	3	0.0102904	0.00739643	35.4054	0.000733366	60.9903	2.56346	11.8348	0.00269224
361230	621976	621976_361230	Tmem170b	Chr13 cM	Chr13:41759383-41794831(+)	transmembrane protein 170B	Tmem170b	Chr17 p12	transmembrane protein 170B	-0.0751771	-0.0428721	-0.0678784	0.0239349	0.0456236	0.0585204	0.00168433	0.347375	0.246086	-0.122089	-0.132293	-0.182576	-0.0282655	0.0465484	0.0468196	0.115118	0.807654	0.555654	15	3	0.00395701	0.00266348	30.7233	0.00217061	70.444	3.3834	3.22016	0.199871
309513	53412	53412_309513	Ppp1r3c	Chr19 cM	Chr19:36709131-36714004(-)	protein phosphatase 1, regulatory subunit 3C	Ppp1r3c	Chr1 q53	protein phosphatase 1, regulatory subunit 3C	-0.114423	-0.13631	-0.203403	0.0364549	0.0649693	0.0771144	0.00169665	0.0358994	0.00834762	-0.185874	-0.263647	-0.354544	-0.0429729	-0.00897231	-0.0522614	0.115446	0.564479	0.104094	16	3	0.00703728	0.00556068	27.2201	0.0116051	54.9317	2.21885	13.0249	0.00148485
303407	66569	66569_303407	Gdpd1	Chr11 cM	Chr11:86924693-86964888(-)	glycerophosphodiester phosphodiesterase domain containing 1	Gdpd1	Chr10 q26	glycerophosphodiester phosphodiesterase domain containing 1	0.0569637	-0.023641	0.104712	0.0181615	0.0304534	0.0361659	0.0017097	0.437571	0.00378769	0.0213678	-0.0833286	0.0338281	0.0925595	0.0360466	0.175596	0.115446	0.842575	0.0678906	16	3	0	0.000798384	4.64631	0.982177	0	1	8.40702	0.014943
25613	19283	19283_25613	Ptprz1	Chr6 cM	Chr6:22875501-23052915(+)	protein tyrosine phosphatase receptor type Z, polypeptide 1	Ptprz1	Chr4 q22	protein tyrosine phosphatase, receptor type Z1	-0.0768232	0.0370679	-0.126345	0.0244964	0.03912	0.05108	0.00171211	0.343362	0.0133804	-0.124835	-0.0396059	-0.22646	-0.0288111	0.113742	-0.0262305	0.115446	0.805337	0.133231	15	3	0.000741704	0.00162061	17.8729	0.119604	16.414	1.19637	6.29106	0.0430441
363633	20020	20020_363633	Polr2a	Chr11 cM	Chr11:69624823-69649459(-)	polymerase (RNA) II (DNA directed) polypeptide A	Polr2a	Chr10 q24	RNA polymerase II subunit A	-0.0705373	0.0187117	-0.186428	0.0225084	0.0439799	0.0395956	0.00172549	0.670501	2.49795592485915e-06	-0.114653	-0.0674873	-0.264033	-0.0264216	0.104911	-0.108822	0.115446	0.932645	0.000486571	14	3	0	0.00103199	11.3458	0.414768	0	1	22.7769	1.13256087219571e-05
294072	240660	240660_294072	Slc35g1	Chr19 cM	Chr19:38384428-38394055(+)	solute carrier family 35, member G1	Slc35g1	Chr1 q53	solute carrier family 35, member G1	0.120754	-0.0770833	0.406369	0.0385339	0.0707081	0.0970818	0.00172617	0.275642	2.84107842944675e-05	0.0452287	-0.215669	0.216092	0.196279	0.0615021	0.596646	0.115446	0.77566	0.00285629	16	3	0.00464739	0.00628815	16.8204	0.207646	28.3792	1.39624	17.5234	0.00015662
500393	76982	76982_500393	Vxn	Chr1 cM	Chr1:9671492-9697367(+)	vexin	Vxn	Chr5 q11	vexin	0.064853	0.00850378	0.124199	0.0207351	0.0319343	0.0408837	0.00176188	0.790016	0.00238272	0.0242129	-0.0540863	0.044068	0.105493	0.0710938	0.204329	0.116582	0.967289	0.0537337	16	3	0.000577689	0.000918632	15.8758	0.255902	22.9559	1.29796	9.67953	0.00790892
114591	75221	75221_114591	Dpp3	Chr19 cM	Chr19:4957257-4978315(-)	dipeptidylpeptidase 3	Dpp3	Chr1	dipeptidylpeptidase 3	0.0949441	-0.00139198	0.216055	0.030373	0.0529287	0.063243	0.00177239	0.979019	0.000634858	0.0354141	-0.10513	0.092101	0.154474	0.102346	0.340009	0.116582	1	0.0231686	16	3	0.00526005	0.00375458	29.138	0.00625721	61.9947	2.63121	11.6743	0.00291715
155205	215335	215335_155205	Slc36a1	Chr11 cM	Chr11:55095176-55127156(+)	solute carrier family 36 (proton/amino acid symporter), member 1	Slc36a1	Chr10 q22	solute carrier family 36 member 1	0.106252	-0.027667	0.209068	0.0339979	0.0569712	0.0763181	0.00177646	0.627228	0.00615459	0.0396177	-0.139329	0.0594873	0.172887	0.0839945	0.358649	0.116582	0.916465	0.0870755	16	3	0.0051347	0.00417547	28.2233	0.00842232	52.6674	2.11271	7.50448	0.0234652
54257	14806	14806_54257	Grik2	Chr10 cM	Chr10:48970929-49664862(-)	glutamate receptor, ionotropic, kainate 2 (beta 2)	Grik2	Chr20 q13	glutamate ionotropic receptor kainate type subunit 2	-0.0828991	0.044394	-0.105058	0.0265267	0.0446628	0.0483726	0.00177736	0.320232	0.0298661	-0.134891	-0.0431435	-0.199867	-0.0309077	0.131932	-0.01025	0.116582	0.799203	0.197996	15	3	6.721065694872e-07	0.00121616	7.08422	0.851998	0.0153325	1.00015	5.12641	0.0770575
363206	75712	75712_363206	Tmem14a	Chr1 cM	Chr1:21288799-21300391(+)	transmembrane protein 14A	Tmem14a	Chr9 q13	transmembrane protein 14A	0.0974794	-0.031349	0.214384	0.0311975	0.0537289	0.0574829	0.00178056	0.55958	0.000191846	0.0363333	-0.136656	0.101719	0.158625	0.0739577	0.327048	0.116582	0.893969	0.0107926	15	3	0.00310836	0.00319092	21.2071	0.0474292	41.9486	1.72261	14.5699	0.000685792
298890	76820	76820_298890	Cyria	Chr12 cM	Chr12:12312140-12430966(+)	CYFIP related Rac1 interactor A	Cyria	Chr6 q15	CYFIP related Rac1 interactor A	0.0675506	-0.0345141	0.113566	0.021641	0.0397567	0.0402671	0.0017998	0.385321	0.0047975	0.0251351	-0.112436	0.0346442	0.109966	0.0434076	0.192488	0.117185	0.82574	0.0771706	16	3	0.00151818	0.00160584	19.5802	0.106183	38.4171	1.62383	8.35649	0.0153253
25367	110532	110532_25367	Adarb1	Chr10 cM	Chr10:77126560-77254104(-)	adenosine deaminase, RNA-specific, B1	Adarb1	Chr20 p12	adenosine deaminase, RNA-specific, B1	0.0582683	-0.0708621	0.172782	0.0186721	0.0310223	0.0364184	0.00180481	0.0223577	2.09159055911129e-06	0.0216716	-0.131665	0.101403	0.094865	-0.0100596	0.244161	0.117185	0.526486	0.000428859	16	3	0.000110641	0.000752879	14.6623	0.328907	4.1454	1.04325	24.7193	4.28822996262678e-06
114028	18163	18163_114028	Ctnnd2	Chr15 cM	Chr15:30172739-31029487(+)	catenin delta 2	Ctnnd2	Chr2 q22-q23	catenin delta 2	0.0484169	-0.0107453	0.0561869	0.0155317	0.0249741	0.0289345	0.00182517	0.667009	0.0521531	0.0179753	-0.0596935	-0.0005236	0.0788584	0.038203	0.112897	0.118015	0.931362	0.262585	16	3	2.18073816660017e-05	0.00038007	12.6176	0.477766	1.58191	1.01607	3.78692	0.15055
301309	210933	210933_301309	Adgrb3	Chr1 cM	Chr1:25106557-25868788(-)	adhesion G protein-coupled receptor B3	Adgrb3	Chr9 q21	adhesion G protein-coupled receptor B3	-0.049896	0.0177791	-0.0745448	0.0160372	0.0283006	0.0362403	0.0018629	0.529858	0.0396902	-0.0813284	-0.0376891	-0.145575	-0.0184636	0.0732472	-0.00351512	0.119241	0.884959	0.227574	16	3	1.27528136310563e-06	0.000764419	16.9106	0.203425	0.0489826	1.00049	4.24589	0.119679
291005	23882	23882_291005	Gadd45g	Chr13 cM	Chr13:52000714-52002504(+)	growth arrest and DNA-damage-inducible 45 gamma	Gadd45g	Chr17 p14	growth arrest and DNA-damage-inducible, gamma	-0.0969844	-0.0193883	-0.218214	0.031175	0.058087	0.0610792	0.00186475	0.738545	0.000353402	-0.158086	-0.133237	-0.337927	-0.0358825	0.0944601	-0.0985009	0.119241	0.953331	0.0161498	16	3	5.06659156437348e-07	0.00427967	10.5085	0.651917	0.00370841	1.00004	12.9345	0.00155348
286920	171209	171209_286920	Asic3	Chr5 cM	Chr5:24618449-24622836(+)	acid-sensing ion channel 3	Asic3	Chr4 q11	acid sensing ion channel subunit 3	0.070376	0.0827845	-0.0769051	0.0226392	0.0449052	0.0507667	0.00187982	0.0652502	0.129805	0.026004	-0.00522803	-0.176406	0.114748	0.170797	0.0225958	0.119241	0.615999	0.406827	14	3	0.00126148	0.00341725	6.81814	0.813614	11.3277	1.12775	5.55339	0.0622437
294088	75735	75735_294088	Pank1	Chr19 cM	Chr19:34784340-34856855(-)	pantothenate kinase 1	Pank1	Chr1 q53	pantothenate kinase 1	-0.0691873	-0.0921781	0.0253707	0.0222656	0.0407364	0.0406709	0.00188762	0.0236484	0.532757	-0.112827	-0.17202	-0.0543429	-0.0255476	-0.0123362	0.105084	0.119241	0.526486	0.789453	16	3	0	0.00134725	10.3229	0.667343	0	1	5.17582	0.0751771
684259	100213	100213_684259	Rusc2	Chr4 cM	Chr4:43381979-43427088(+)	RUN and SH3 domain containing 2	Rusc2	Chr5	RUN and SH3 domain containing 2	0.0730453	-0.00493052	0.133366	0.0235155	0.0439559	0.0458082	0.00189472	0.910689	0.00359821	0.0269557	-0.0910825	0.0435832	0.119135	0.0812215	0.223148	0.119241	0.990302	0.0666873	15	3	0.00235697	0.0019615	22.9564	0.0280986	53.4124	2.1465	8.55598	0.0138705
502367	66162	66162_502367	Bola2	Chr7 cM	Chr7:126295172-126295865(+)	bolA family member 2	Bola2	Chr1 q36	bolA family member 2	-0.0886208	0.0456013	-0.296128	0.0285331	0.0573917	0.0570073	0.00189707	0.426868	2.05195372876434e-07	-0.144545	-0.0668844	-0.40786	-0.0326969	0.158087	-0.184396	0.119241	0.838996	7.10568776785216e-05	15	3	0.00205321	0.00369765	14.0824	0.295475	21.5063	1.27399	27.0288	1.35132617348804e-06
680594	105638	105638_680594	Dph3	Chr14 cM	Chr14:31802523-31807686(-)	diphthamine biosynthesis 3	Dph3	Chr16 p16	diphthamide biosynthesis 3	0.0737249	-0.0156205	0.166446	0.0237379	0.0411919	0.048363	0.00189769	0.70453	0.000578302	0.0271995	-0.0963552	0.071656	0.12025	0.0651142	0.261236	0.119241	0.943366	0.0220334	16	3	0.00196242	0.00217473	18.6704	0.133684	36.5559	1.57619	11.9244	0.00257425
24420	14852	14852_24420	Gspt1	Chr16 cM	Chr16:11037156-11072189(-)	G1 to S phase transition 1	Gspt1	Chr10 q11	G1 to S phase transition 1	0.0503842	0.0172878	0.0840767	0.0162348	0.0281178	0.0288104	0.00191264	0.538662	0.0035197	0.0185646	-0.037822	0.0276094	0.0822039	0.0723977	0.140544	0.119698	0.887607	0.0662799	15	3	0	0.000739257	8.06733	0.779847	0	1	8.69389	0.0129463
290939	28077	28077_290939	Med10	Chr13 cM	Chr13:69950514-69964223(+)	mediator complex subunit 10	Med10	Chr1	mediator complex subunit 10	-0.0570815	0.0144349	-0.197047	0.0184041	0.0324922	0.037049	0.00192505	0.656855	1.04593882767375e-07	-0.093153	-0.0492485	-0.269662	-0.0210101	0.0781184	-0.124433	0.119913	0.92657	4.40509858152432e-05	16	3	9.68270719119353e-07	0.000949305	19.2989	0.114125	0.0260041	1.00026	29.3271	4.28253726144222e-07
301511	76709	76709_301511	Arpc2	Chr1 cM	Chr1:74275656-74307368(+)	actin related protein 2/3 complex, subunit 2	Arpc2	Chr9 q33	actin related protein 2/3 complex, subunit 2	-0.048633	0.0753654	-0.122107	0.015693	0.0279814	0.0406471	0.00194161	0.00707259	0.00266379	-0.0793907	0.0205228	-0.201774	-0.0178752	0.130208	-0.0424405	0.119913	0.379275	0.0575727	15	3	0.000881567	0.000829168	23.0066	0.0276704	46.5118	1.86957	11.3232	0.00347689
307050	67440	67440_307050	Mtpap	Chr18 cM	Chr18:4375592-4397330(+)	mitochondrial poly(A) polymerase	Mtpap	Chr17 q12.1	mitochondrial poly(A) polymerase	0.0500268	-0.0148088	0.10183	0.0161517	0.0275812	0.0271162	0.00195286	0.591326	0.000173126	0.0183701	-0.0688669	0.0486831	0.0816836	0.0392493	0.154977	0.119913	0.902902	0.00995829	16	3	0	0.000626645	5.5497	0.96102	0	1	14.2941	0.000787194
83839	12307	12307_83839	Calb1	Chr4 cM	Chr4:15881264-15906709(+)	calbindin 1	Calb1	Chr5 q13	calbindin 1	-0.13159	-0.0109884	-0.26674	0.042487	0.070538	0.0929702	0.00195375	0.876207	0.00411648	-0.214863	-0.14924	-0.448958	-0.0483167	0.127264	-0.084522	0.119913	0.985509	0.0707246	15	3	0.00810369	0.00582748	41.8979	3.4648254915479e-05	68.4733	3.17191	9.17848	0.0101606
290875	69957	69957_290875	Cdc16	Chr8 cM	Chr8:13807676-13831938(+)	CDC16 cell division cycle 16	Cdc16	Chr16 q12.5	cell division cycle 16	0.0554753	0.0412473	0.0412143	0.0179123	0.0230744	0.038296	0.00195455	0.073844	0.281836	0.0203678	-0.00397767	-0.0338445	0.0905827	0.0864722	0.116273	0.119913	0.633742	0.592727	15	3	0	0.000579571	9.73642	0.639072	0	1	5.60225	0.0607418
497990	217151	217151_497990	Arl5c	Chr11 cM	Chr11:97880404-97887007(-)	ADP-ribosylation factor-like 5C	Arl5c	Chr10 q31	ADP-ribosylation factor like GTPase 5C	0.129144	-0.191749	-0.0333823	0.0417382	0.098271	0.104973	0.00197381	0.0510303	0.750478	0.0473387	-0.384356	-0.239125	0.21095	0.000858839	0.17236	0.120619	0.592946	0.908606	11	3	0.00145512	0.0117553	7.8256	0.450689	5.00113	1.05264	4.8839	0.086991
29302	16416	16416_29302	Itgb3	Chr11 cM	Chr11:104498826-104561302(+)	integrin beta 3	Itgb3	Chr10	integrin subunit beta 3	0.0912683	-0.159952	0.341453	0.0295224	0.0547529	0.0565482	0.00199154	0.00348533	1.55789777962176e-09	0.0334054	-0.267265	0.23062	0.149131	-0.0526379	0.452285	0.121227	0.315665	1.73405150713185e-06	15	3	0.000191681	0.00292077	22.3946	0.0333281	1.95891	1.01998	39.3636	2.83337065925586e-09
NA	53881	53881_NA	Slc5a3	Chr16 cM	Chr16:91855210-91884361(+)	solute carrier family 5 (inositol transporters), member 3	NA	NA	NA	-0.178217	-0.053349	-0.278555	0.0576773	0.0989926	0.100641	0.00200229	0.589943	0.00564362	-0.291262	-0.247371	-0.475808	-0.0651712	0.140673	-0.0813015	0.121245	0.902157	0.083202	12	3	0.0044501	0.00703343	15.3424	0.0819502	29.8307	1.42512	8.07678	0.0176258
297336	28035	28035_297336	Usp39	Chr6 cM	Chr6:72295749-72322190(-)	ubiquitin specific peptidase 39	Usp39	Chr4 q32	ubiquitin specific peptidase 39	0.0656152	-0.020479	0.0983792	0.0212406	0.036814	0.0420527	0.00200739	0.578017	0.0193134	0.0239844	-0.092633	0.0159574	0.107246	0.0516751	0.180801	0.121245	0.898242	0.159972	16	3	0.00152877	0.00168235	20.1515	0.0914953	36.6221	1.57784	5.7499	0.056419
367038	11768	11768_367038	Ap1m2	Chr9 cM	Chr9:21206753-21223617(-)	adaptor protein complex AP-1, mu 2 subunit	Ap1m2	Chr8 q13	adaptor related protein complex 1 subunit mu 2	-0.0683902	-0.0653126	-0.0357877	0.0221697	0.0440093	0.0385559	0.00203653	0.137792	0.353302	-0.111842	-0.151569	-0.111356	-0.0249384	0.020944	0.0397804	0.12253	0.700325	0.659026	16	3	3.11930417779562e-06	0.00263348	18.7014	0.132658	0.029183	1.00029	3.13397	0.208674
306873	68750	68750_306873	Rreb1	Chr13 cM	Chr13:37962376-38135981(+)	ras responsive element binding protein 1	Rreb1	Chr17 p12	ras responsive element binding protein 1	-0.171454	0.263304	-0.360839	0.0556333	0.0992191	0.129715	0.00205715	0.00795989	0.00540625	-0.280493	0.0688385	-0.615077	-0.0624144	0.45777	-0.106602	0.122915	0.387444	0.0815137	16	3	0.0190526	0.0124897	42.5427	5.33719683115577e-05	71.199	3.4721	11.3725	0.00339226
24835	21926	21926_24835	Tnf	Chr17 cM	Chr17:35418357-35420983(-)	tumor necrosis factor	Tnf	Chr20 p12	tumor necrosis factor	0.101864	-0.0184494	0.148126	0.0330553	0.0743643	0.0827841	0.00205871	0.804061	0.0735666	0.037077	-0.164201	-0.0141283	0.166652	0.127302	0.310379	0.122915	0.970241	0.30904	12	3	0	0.00517287	6.52958	0.685966	0	1	4.2269	0.12082
305679	22330	22330_305679	Vcl	Chr14 cM	Chr14:20979466-21083744(+)	vinculin	Vcl	Chr15 p16	vinculin	-0.0822916	0.00684382	-0.209787	0.026714	0.0456278	0.0539101	0.00206675	0.880771	9.96552797649124e-05	-0.13465	-0.082585	-0.315449	-0.0299331	0.0962726	-0.104126	0.122924	0.986257	0.00702682	16	3	0.00119588	0.0021948	12.7586	0.466623	19.5124	1.24243	15.3603	0.000461911
287562	20293	20293_287562	Ccl12	Chr11 cM	Chr11:81992671-81994225(+)	C-C motif chemokine ligand 12	Ccl12	Chr10 q26	C-C motif chemokine ligand 12	0.144325	-0.0385429	0.0085396	0.0468859	0.103199	0.151009	0.00208236	0.70879	0.954904	0.0524307	-0.240809	-0.287434	0.23622	0.163723	0.304513	0.123382	0.94421	0.988853	13	3	2.81860518312808e-06	0.0102802	12.6857	0.24178	0.00855662	1.00009	0.15712	0.924446
362837	75406	75406_362837	Ndufs7	Chr10 cM	Chr10:80084955-80092628(+)	NADH:ubiquinone oxidoreductase core subunit S7	Ndufs7	Chr7 q11	NADH:ubiquinone oxidoreductase core subunit S7	-0.0521892	0.0105908	-0.0901791	0.016966	0.0317582	0.0287668	0.00209731	0.73877	0.00171951	-0.085442	-0.0516541	-0.146561	-0.0189363	0.0728357	-0.0337973	0.123797	0.953331	0.0439265	16	3	0	0.000893117	7.83113	0.854425	0	1	9.86198	0.00721934
246299	66596	66596_246299	Gtf3a	Chr5 cM	Chr5:146885467-146892424(+)	general transcription factor III A	Gtf3a	Chr12	general transcription factor III A	0.0795078	-0.0498075	0.127301	0.0258878	0.0467798	0.0598072	0.00213163	0.287002	0.0332939	0.0287688	-0.141494	0.0100809	0.130247	0.0418792	0.244521	0.125348	0.780787	0.208676	16	3	0.00381506	0.00309449	25.7537	0.0183424	53.3867	2.14531	5.05646	0.0798001
680486	13164	13164_680486	Dazl	Chr17 cM	Chr17:50586422-50600627(-)	deleted in azoospermia-like	Dazl	Chr9 q12	deleted in azoospermia-like	0.14702	0.0417362	0.295838	0.0479055	0.0862918	0.102348	0.00214809	0.628624	0.00384614	0.0531268	-0.127393	0.0952396	0.240913	0.210865	0.496436	0.125841	0.91732	0.0681073	16	3	0.0103054	0.00912635	23.153	0.0398761	49.9778	1.99911	8.897	0.0116961
171455	66482	66482_171455	Exoc2	Chr13 cM	Chr13:30972939-31162082(-)	exocyst complex component 2	Exoc2	Chr17 p12	exocyst complex component 2	0.0625245	-0.019795	0.108005	0.0203838	0.0360377	0.0466543	0.00215957	0.58281	0.0206122	0.022573	-0.0904276	0.0165646	0.102476	0.0508377	0.199446	0.12604	0.899495	0.164527	16	3	0.00233612	0.00186053	26.7441	0.0134839	53.7131	2.16044	5.3839	0.0677488
361615	320100	320100_361615	Relt	Chr7 cM	Chr7:100495054-100512653(-)	RELT tumor necrosis factor receptor	Relt	Chr1 q32	RELT, TNF receptor	0.116416	-0.106904	0.276223	0.0379718	0.0657606	0.0833577	0.0021706	0.104024	0.000920665	0.0419921	-0.235792	0.112845	0.190839	0.0219845	0.439602	0.126211	0.6681	0.029042	16	3	0.00621882	0.00560835	21.2184	0.06872	47.7306	1.91317	11.9536	0.00253691
29214	22154	22154_29214	Tubb5	Chr17 cM	Chr17:36144812-36149193(-)	tubulin, beta 5 class I	Tubb5	Chr20 p12	tubulin, beta 5 class I	0.0686114	-0.034347	0.0926957	0.0224347	0.0393262	0.0487736	0.00222617	0.382453	0.0573636	0.0246402	-0.111425	-0.00289881	0.112583	0.042731	0.18829	0.128756	0.823761	0.275414	16	3	0.00181717	0.00172407	22.5313	0.0476575	45.9618	1.85054	3.79943	0.149611
501738	217304	217304_501738	Cd300lb	Chr11 cM	Chr11:114813605-114825197(-)	CD300 molecule like family member B	Cd300lb	Chr10 q32.1	CD300 molecule-like family member b	0.113595	0.174211	-0.0385171	0.0371512	0.0724405	0.046091	0.00223089	0.0161775	0.403337	0.0407799	0.0322304	-0.128854	0.18641	0.316192	0.0518195	0.128756	0.506604	0.699512	11	3	6.7771009020724e-07	0.00655872	10.25	0.247915	0.00312958	1.00003	7.76391	0.0206105
361549	243914	243914_361549	Lgi4	Chr7 cM	Chr7:30758767-30770360(+)	leucine-rich repeat LGI family, member 4	Lgi4	Chr1 q21	leucine-rich repeat LGI family, member 4	-0.0934304	0.0891503	-0.1484	0.0305709	0.0535053	0.0651241	0.00224168	0.0956746	0.0226831	-0.153348	-0.0157182	-0.276041	-0.0335126	0.194019	-0.0207594	0.128901	0.654669	0.172257	16	3	0.00393863	0.00379137	22.7145	0.0452322	44.5135	1.80224	6.8704	0.032219
296511	11695	11695_296511	Alx4	Chr2 cM	Chr2:93472779-93511686(+)	aristaless-like homeobox 4	Alx4	Chr3 q31	ALX homeobox 4	0.108068	0.0597865	0.193058	0.0354013	0.0749101	0.0817993	0.00226821	0.424807	0.0182678	0.038683	-0.0870346	0.0327346	0.177454	0.206608	0.353382	0.129882	0.838996	0.155375	16	3	7.2178279621158e-06	0.00419607	17.8269	0.164202	0.0387648	1.00039	9.81437	0.00739327
315958	20842	20842_315958	Stag1	Chr9 cM	Chr9:100479762-100840597(+)	STAG1 cohesin complex component	Stag1	Chr8 q31	STAG1 cohesin complex component	-0.0710018	0.0182191	-0.0855949	0.0232718	0.0413465	0.0467736	0.00228097	0.659471	0.0672526	-0.116614	-0.0628185	-0.177269	-0.0253899	0.0992567	0.00607971	0.129882	0.927652	0.295961	16	3	0.00184646	0.00225956	16.9254	0.202736	32.3475	1.47814	3.61806	0.163813
299851	216443	216443_299851	Mars1	Chr10 cM	Chr10:127132090-127147655(-)	methionine-tRNA synthetase 1	Mars1	Chr7 q22	methionyl-tRNA synthetase 1	0.046901	-0.0201523	0.0727887	0.0153743	0.0266145	0.0311062	0.00228375	0.448935	0.0192835	0.016768	-0.0723159	0.0118216	0.0770341	0.0320112	0.133756	0.129882	0.847169	0.159972	16	3	0.000270838	0.000863155	16.1322	0.242063	10.6839	1.11962	5.77956	0.0555884
170672	170484	170484_170672	Nphs2	Chr1 cM	Chr1:156138297-156155605(+)	nephrosis 2, podocin	Nphs2	Chr13 q22	NPHS2 stomatin family member, podocin	0.158011	-0.156371	0.388049	0.051854	0.101941	0.113312	0.00230963	0.125046	0.000615715	0.0563789	-0.356172	0.165961	0.259643	0.04343	0.610137	0.130533	0.68827	0.0228306	12	3	0.00603292	0.0109105	11.4024	0.24913	24.4708	1.32399	12.1935	0.00225019
303744	68515	68515_303744	Myadml2	Chr11 cM	Chr11:120536857-120538984(-)	myeloid-associated differentiation marker-like 2	Myadml2	Chr10 q32.3	myeloid-associated differentiation marker-like 2	0.162748	-0.177923	0.431888	0.0534138	0.0900402	0.121556	0.00231194	0.0481507	0.000380893	0.0580588	-0.354398	0.193641	0.267437	-0.00144712	0.670134	0.130533	0.59012	0.017007	15	3	0.0147978	0.0110028	27.9158	0.00569118	61.3153	2.585	13.8592	0.000978386
296968	74354	74354_296968	Lrguk	Chr6 cM	Chr6:34006379-34110969(+)	leucine-rich repeats and guanylate kinase domain containing	Lrguk	Chr4 q22	leucine-rich repeats and guanylate kinase domain containing	0.0490901	0.0575859	-0.011391	0.0161508	0.0316975	0.0235363	0.00236981	0.0692577	0.628405	0.0174351	-0.00453999	-0.0575213	0.0807451	0.119712	0.0347394	0.132266	0.624512	0.849049	15	3	1.37317282899659e-07	0.0019971	14.0945	0.294717	0.00198517	1.00002	4.24391	0.119797
NA	654309	654309_NA	NA	NA	NA	NA	NA	NA	NA	0.172653	0.365679	-0.0348406	0.0568062	0.112389	0.0633481	0.00237106	0.00113913	0.582328	0.0613147	0.145401	-0.159001	0.283991	0.585958	0.0893193	0.132266	0.204042	0.820635	12	3	0	0.00660465	3.08858	0.960679	0	1	10.5923	0.00501091
313782	30843	30843_313782	Fbxl12	Chr9 cM	Chr9:20549045-20556064(-)	F-box and leucine-rich repeat protein 12	Fbxl12	Chr8 q13	F-box and leucine-rich repeat protein 12	-0.0690008	0.0376407	-0.125207	0.0227034	0.0359359	0.0542612	0.00237181	0.294896	0.021028	-0.113499	-0.0327923	-0.231557	-0.024503	0.108074	-0.0188567	0.132266	0.783819	0.16583	15	3	0	0.00181734	7.7687	0.802934	0	1	5.38531	0.0677009
140939	433766	433766_140939	Trim63	Chr4 cM	Chr4:134042431-134056940(+)	tripartite motif-containing 63	Trim63	Chr5 q36	tripartite motif containing 63	0.0783752	0.178155	0.0458711	0.025793	0.0513015	0.0546974	0.0023766	0.00051523	0.401675	0.0278219	0.0776062	-0.0613338	0.128928	0.278704	0.153076	0.132266	0.140943	0.698262	14	3	0.00114808	0.00383466	17.9647	0.0824035	9.60137	1.10621	12.6385	0.0018013
500577	329977	329977_500577	Fhad1	Chr4 cM	Chr4:141617749-141742393(-)	forkhead-associated phosphopeptide binding domain 1	Fhad1	Chr5 q36	forkhead associated phosphopeptide binding domain 1	0.264937	-0.456382	0.700508	0.0874914	0.160008	0.180643	0.00246061	0.00434118	0.000105382	0.0934566	-0.769991	0.346454	0.436417	-0.142772	1.05456	0.136169	0.335165	0.00723422	15	3	0.0540852	0.0328557	47.5167	3.7926813041311e-06	80.9112	5.23867	20.1184	4.27899055263486e-05
298848	100732	100732_298848	Mapre3	Chr5 cM	Chr5:30971985-31023450(+)	microtubule-associated protein, RP/EB family, member 3	Mapre3	Chr6 q14	microtubule-associated protein, RP/EB family, member 3	0.052526	0.0285151	0.0224914	0.0173485	0.0321189	0.0314589	0.0024642	0.374648	0.474644	0.0185236	-0.0344367	-0.039167	0.0865284	0.091467	0.0841497	0.136169	0.818984	0.751404	16	3	0	0.000669233	9.97332	0.696115	0	1	1.61136	0.446784
65276	14767	14767_65276	Nmur1	Chr1 cM	Chr1:86313964-86317083(-)	neuromedin U receptor 1	Nmur1	Chr9 q35	neuromedin U receptor 1	0.0801892	0.111332	-0.0449116	0.0265122	0.050839	0.0299139	0.0024895	0.0285325	0.133262	0.0282262	0.011689	-0.103542	0.132152	0.210974	0.0137186	0.137081	0.544481	0.410997	13	3	1.81446698819458e-06	0.00409587	11.6317	0.310462	0.0113027	1.00011	8.42409	0.014816
303222	216831	216831_303222	Arhgap44	Chr11 cM	Chr11:64892865-65053779(-)	Rho GTPase activating protein 44	Arhgap44	Chr10 q24	Rho GTPase activating protein 44	0.0670879	0.0166715	0.0990298	0.0221927	0.0385854	0.0552726	0.00250301	0.665692	0.0731874	0.0235911	-0.0589544	-0.0093026	0.110585	0.0922974	0.207362	0.137339	0.930747	0.307989	14	3	7.12439470396591e-07	0.000559466	9.89618	0.539749	0.0355466	1.00036	6.20531	0.0449298
368070	18949	18949_368070	Pnn	Chr12 cM	Chr12:59113705-59120803(+)	pinin	Pnn	Chr6 q23	pinin, desmosome associated protein	-0.0744278	0.0203306	-0.104696	0.0246315	0.0381036	0.0497305	0.00251395	0.593646	0.0352681	-0.122705	-0.0543512	-0.202166	-0.0261511	0.0950123	-0.00722599	0.137456	0.903387	0.214765	14	3	0	0.00109362	5.44911	0.907484	0	1	4.44768	0.108193
NA	17991	17991_NA	Ndufa2	Chr18 cM	Chr18:36875385-36877610(-)	NADH:ubiquinone oxidoreductase subunit A2	NA	NA	NA	-0.0742017	-0.0204544	-0.117079	0.024585	0.048255	0.0816741	0.00254301	0.671653	0.151718	-0.122387	-0.115032	-0.277157	-0.0260161	0.0741237	0.0429993	0.138145	0.933253	0.436444	13	3	0	0.000958223	12.2915	0.266018	0	1	9.40912	0.00905388
366473	242669	242669_366473	Azin2	Chr4 cM	Chr4:128824026-128856235(-)	antizyme inhibitor 2	Azin2	Chr5 q36	antizyme inhibitor 2	0.0969891	-0.0767053	0.23276	0.0321483	0.057472	0.0689299	0.0025535	0.181989	0.000733459	0.0339796	-0.189348	0.0976594	0.159999	0.0359378	0.36786	0.138145	0.732991	0.025372	15	3	0.00547004	0.00433991	27.177	0.00728629	56.6064	2.30449	11.8515	0.00266981
361474	320495	320495_361474	Ipcef1	Chr10 cM	Chr10:6835779-6973185(-)	interaction protein for cytohesin exchange factors 1	Ipcef1	Chr1 q11	interaction protein for cytohesin exchange factors 1	0.208029	-0.0875979	0.488287	0.0689648	0.121572	0.155757	0.00255757	0.471191	0.00171895	0.0728601	-0.325875	0.183009	0.343197	0.150679	0.793566	0.138145	0.858625	0.0439265	15	3	0.0387427	0.0201694	64.8663	2.88586431325642e-09	90.1385	10.1404	9.8341	0.00732069
192204	98878	98878_192204	Ehd4	Chr2 cM	Chr2:119919958-119985028(-)	EH-domain containing 4	Ehd4	Chr3 q35	EH-domain containing 4	0.0808012	0.000104476	0.0920108	0.0267916	0.0465433	0.0576881	0.00256201	0.998209	0.110719	0.0282907	-0.0911187	-0.0210558	0.133312	0.0913277	0.205077	0.138145	1	0.376875	16	3	0.00289491	0.0030864	23.9697	0.0314099	38.674	1.63063	2.5504	0.279376
100359595	544696	544696_100359595	Tbc1d32	Chr10 cM	Chr10:55890389-56104785(-)	TBC1 domain family, member 32	Tbc1d32	Chr20	TBC1 domain family, member 32	-0.0830776	-0.0127119	-0.125797	0.0275627	0.0514315	0.0576979	0.00257716	0.804782	0.029238	-0.1371	-0.113516	-0.238882	-0.0290557	0.0880919	-0.0127108	0.138482	0.970241	0.195716	14	3	8.40285774642468e-05	0.00160034	12.734	0.311064	1.55988	1.01585	6.10436	0.0472557
362182	19672	19672_362182	Rcn1	Chr2 cM	Chr2:105216636-105229664(-)	reticulocalbin 1	Rcn1	Chr3 q33	reticulocalbin 1	-0.154929	0.0474566	-0.23773	0.0514439	0.0856161	0.107906	0.00259861	0.579376	0.0275857	-0.255758	-0.120348	-0.449222	-0.0541011	0.215261	-0.0262388	0.138708	0.898242	0.191152	15	3	0.0144776	0.00950238	40.9777	4.94241466283428e-05	73.0588	3.71179	4.94931	0.084192
64460	56273	56273_64460	Pex14	Chr4 cM	Chr4:149044992-149184300(-)	peroxisomal biogenesis factor 14	Pex14	Chr5 q36	peroxisomal biogenesis factor 14	0.0505548	-5.47037e-05	0.11607	0.0167921	0.026933	0.0335492	0.00260702	0.998379	0.000540792	0.0176429	-0.0528424	0.0503148	0.0834667	0.052733	0.181825	0.138708	1	0.0211207	16	3	0	0.000725714	11.2403	0.590691	0	1	12.26	0.00217654
553106	52589	52589_553106	Ncald	Chr15 cM	Chr15:37366419-37792814(-)	neurocalcin delta	Ncald	Chr7 q22	neurocalcin delta	0.0938991	-0.0759009	0.227303	0.0311904	0.0550514	0.0639016	0.00260806	0.167979	0.000375003	0.0327671	-0.1838	0.102058	0.155031	0.0319979	0.352548	0.138708	0.729283	0.0167922	16	3	0.00500787	0.00330603	32.5884	0.00196378	73.0621	3.71225	13.1547	0.00139155
304884	30935	30935_304884	Tor3a	Chr1 cM	Chr1:156481187-156501909(-)	torsin family 3, member A	Tor3a	Chr13 q22	torsin family 3, member A	0.0752255	0.0412722	0.0540919	0.0250094	0.0390463	0.0522614	0.00263067	0.290508	0.300657	0.026208	-0.0352571	-0.0483386	0.124243	0.117802	0.156522	0.139006	0.78273	0.611158	16	3	1.29513885672894e-06	0.00200046	14.5973	0.333161	0.0193665	1.00019	2.49133	0.28775
103693419	69802	69802_103693419	Cox11	Chr11 cM	Chr11:90528999-90535757(+)	cytochrome c oxidase assembly protein 11, copper chaperone	Cox11	Chr10	cytochrome c oxidase copper chaperone COX11	0.0778084	0.0150177	0.177831	0.025902	0.0444272	0.0497371	0.00266494	0.735341	0.000349671	0.0270414	-0.0720579	0.0803479	0.128575	0.102093	0.275314	0.139006	0.952686	0.0161211	16	3	0.0015998	0.00219941	19.9983	0.0952532	29.1108	1.41065	12.7949	0.00166578
314196	217666	217666_314196	L2hgdh	Chr12 cM	Chr12:69737210-69771648(-)	L-2-hydroxyglutarate dehydrogenase	L2hgdh	Chr6 q24	L-2-hydroxyglutarate dehydrogenase	-0.0544974	-0.0466125	-0.0175772	0.0181521	0.0307942	0.0319925	0.00267981	0.130107	0.58272	-0.090075	-0.106968	-0.0802813	-0.0189199	0.0137429	0.045127	0.139006	0.690449	0.820899	16	3	0	0.000931636	7.93943	0.847524	0	1	2.76574	0.250857
85246	14457	14457_85246	Gas7	Chr11 cM	Chr11:67345917-67575800(+)	growth arrest specific 7	Gas7	Chr10 q24	growth arrest specific 7	0.0575632	0.0138184	0.123053	0.0191818	0.0314116	0.0404167	0.00269162	0.659999	0.00232986	0.0199675	-0.0477471	0.0438376	0.0951588	0.075384	0.202268	0.139006	0.92806	0.0530793	15	3	0	0.000512182	10.9768	0.530907	0	1	11.926	0.00257216
689399	66311	66311_689399	Cenpw	Chr10 cM	Chr10:30072005-30076599(-)	centromere protein W	Cenpw	Chr1 p11	centromere protein W	0.115034	0.0214514	0.18184	0.0383417	0.0673344	0.0753261	0.00269776	0.750045	0.0157768	0.0398856	-0.110522	0.0342036	0.190182	0.153424	0.329476	0.139006	0.956159	0.144194	15	3	0.00245646	0.00527809	10.7581	0.549756	16.7565	1.2013	5.98951	0.0500488
100362321	102032	102032_100362321	Smim19	Chr8 cM	Chr8:22952630-22966850(-)	small integral membrane protein 19	Smim19	Chr16	small integral membrane protein 19	0.0752323	-0.0335105	0.144782	0.0250803	0.048618	0.0592559	0.00270281	0.490659	0.0145524	0.0260759	-0.1288	0.0286423	0.124389	0.0617791	0.260921	0.139006	0.869715	0.137771	15	3	0.00331886	0.00297202	22.8311	0.0291948	49.7969	1.99191	5.97408	0.0504366
252891	24068	24068_252891	Sra1	Chr18 cM	Chr18:36800240-36803364(-)	steroid receptor RNA activator 1	Sra1	Chr18 p11	steroid receptor RNA activator 1	0.044879	0.0159959	0.0615175	0.0149681	0.0285468	0.034541	0.0027149	0.575248	0.0749125	0.015542	-0.0399548	-0.0061816	0.074216	0.0719467	0.129217	0.139006	0.898242	0.312463	16	3	0.000787236	0.00119682	14.9291	0.311802	24.6557	1.32724	3.66774	0.159794
290986	67269	67269_290986	Agtpbp1	Chr13 cM	Chr13:59597348-59705184(-)	ATP/GTP binding protein 1	Agtpbp1	Chr17 p14	ATP/GTP binding carboxypeptidase 1	0.0568438	-0.0161514	0.133097	0.0189643	0.0296955	0.0394193	0.00272288	0.586511	0.000734312	0.0196744	-0.0743535	0.0558364	0.0940131	0.0420508	0.210357	0.139006	0.901046	0.025372	16	3	0.00108513	0.00109398	27.8557	0.00947856	41.6993	1.71524	11.4412	0.00327768
311785	215632	215632_311785	Psd4	Chr2 cM	Chr2:24257571-24299882(+)	pleckstrin and Sec7 domain containing 4	Psd4	Chr3 p13	pleckstrin and Sec7 domain containing 4	-0.0999645	-0.0872652	-0.125672	0.0333925	0.0649303	0.0644766	0.0027569	0.178954	0.0512818	-0.165413	-0.214526	-0.252044	-0.0345163	0.0399959	0.000699584	0.139006	0.731268	0.259963	15	3	0.00197679	0.00545903	11.0115	0.527931	12.0882	1.1375	5.95677	0.050875
689616	494504	494504_689616	Apcdd1	Chr18 cM	Chr18:63055398-63086886(+)	adenomatosis polyposis coli down-regulated 1	Apcdd1	Chr18 q12.1	APC down-regulated 1	0.131332	0.0559445	0.107928	0.0438733	0.0870831	0.0966769	0.00275853	0.520596	0.264258	0.045342	-0.114735	-0.0815548	0.217322	0.226624	0.297412	0.139006	0.882075	0.574107	15	3	0.0117952	0.00860598	29.7857	0.0030074	63.3261	2.72674	2.22416	0.328874
NA	381650	381650_NA	NA	NA	NA	NA	NA	NA	NA	-0.075766	-0.0333326	-0.117771	0.025317	0.0503142	0.0500734	0.00276529	0.507658	0.0186742	-0.125386	-0.131947	-0.215913	-0.0261456	0.0652815	-0.0196292	0.139006	0.877026	0.157014	13	3	0	0.00313348	6.10926	0.806002	0	1	7.83643	0.0198766
680102	23937	23937_680102	Mab21l2	Chr3 cM	Chr3:86453357-86455590(-)	mab-21-like 2	Mab21l2	Chr2 q34	mab-21 like 2	0.0910164	-0.063069	0.23444	0.0304151	0.0520063	0.0644019	0.00276728	0.225237	0.000272352	0.0314039	-0.164999	0.108215	0.150629	0.0388614	0.360666	0.139006	0.750823	0.0133461	13	3	0	0.00357244	3.9006	0.95172	0	1	13.3494	0.00126247
298370	66073	66073_298370	Txndc12	Chr4 cM	Chr4:108691875-108719317(+)	thioredoxin domain containing 12 (endoplasmic reticulum)	Txndc12	Chr5 q34	thioredoxin domain containing 12	0.06195	-0.00997846	0.0749275	0.0207029	0.0370679	0.0440175	0.0027685	0.78778	0.0887143	0.0213731	-0.0826301	-0.0113453	0.102527	0.0626732	0.1612	0.139006	0.966862	0.338229	16	3	0.00154833	0.00193468	18.566	0.137188	31.9157	1.46877	3.01146	0.221856
29147	16450	16450_29147	Jag2	Chr12 cM	Chr12:112871439-112893396(-)	jagged 2	Jag2	Chr6 q32	jagged canonical Notch ligand 2	-0.0676241	-0.0105971	-0.0862573	0.0226018	0.0366745	0.0526895	0.00277175	0.772619	0.101613	-0.111923	-0.0824779	-0.189527	-0.0233254	0.0612836	0.0170123	0.139006	0.962331	0.361019	15	3	0	0.00110334	7.85254	0.796545	0	1	4.08236	0.129875
NA	11769	11769_NA	Ap1s1	Chr5 cM	Chr5:137063847-137074962(-)	adaptor protein complex AP-1, sigma 1	NA	NA	NA	0.0407762	-0.0653967	0.0937433	0.0136371	0.0253349	0.0358805	0.0027889	0.00984333	0.00898418	0.014048	-0.115052	0.0234189	0.0675043	-0.0157411	0.164068	0.139006	0.412335	0.108791	14	3	0	0.000632442	12.4249	0.332566	0	1	9.29133	0.00960314
497900	66089	66089_497900	Rmnd5b	Chr11 cM	Chr11:51514500-51526723(-)	required for meiotic nuclear division 5 homolog B	Rmnd5b	Chr10 q22	required for meiotic nuclear division 5 homolog B	0.088716	0.00222346	0.0942675	0.0296733	0.0540776	0.0644347	0.00279194	0.967203	0.143469	0.0305575	-0.103767	-0.0320222	0.146875	0.108214	0.220557	0.139006	1	0.425105	16	3	0.00524136	0.00401255	27.4434	0.0108114	57.0312	2.32727	2.19939	0.332972
679944	66400	66400_679944	Alkbh7	Chr17 cM	Chr17:57304339-57306322(+)	alkB homolog 7	Alkbh7	Chr9	alkB homolog 7	-0.0603262	-0.00502524	-0.0229821	0.020183	0.0372567	0.0407141	0.00279935	0.892705	0.572431	-0.0998842	-0.078047	-0.10278	-0.0207681	0.0679965	0.0568161	0.139006	0.987192	0.81448	16	3	0	0.00177162	6.85652	0.909393	0	1	0.360111	0.835224
84475	12766	12766_84475	Cxcr3	ChrX cM	ChrX:100775141-100777753(-)	C-X-C motif chemokine receptor 3	Cxcr3	ChrX q22	C-X-C motif chemokine receptor 3	0.130534	0.0664823	0.124634	0.0436735	0.0742858	0.102278	0.00280025	0.370812	0.223001	0.0449353	-0.0791152	-0.0758264	0.216132	0.21208	0.325095	0.139006	0.817771	0.528602	11	3	0	0.00466599	3.80356	0.874398	0	1	4.53617	0.10351
298002	69961	69961_298002	Rpp25l	Chr4 cM	Chr4:41712033-41713517(-)	ribonuclease P/MRP 25 subunit-like	Rpp25l	Chr5 q22	ribonuclease P/MRP subunit p25 like	-0.062498	-0.0162572	-0.0917279	0.0209175	0.0283084	0.0414076	0.00280967	0.565771	0.0267434	-0.103496	-0.0717406	-0.172885	-0.0215004	0.0392262	-0.0105705	0.139006	0.896094	0.188487	16	3	0	0.00109217	5.68559	0.956851	0	1	5.36462	0.0684049
308701	272396	272396_308701	Tars3	Chr7 cM	Chr7:65294646-65341839(+)	threonyl-tRNA synthetase 3	Tars3	Chr1 q22	threonyl-tRNA synthetase 3	0.0967336	-0.0772478	0.257085	0.0323901	0.0592437	0.068334	0.00282178	0.192268	0.000168437	0.0332501	-0.193363	0.123153	0.160217	0.0388677	0.391017	0.139006	0.734776	0.0098675	16	3	0.00779139	0.00469837	46.6523	1.10587029535383e-05	76.729	4.29719	15.0558	0.000537866
313241	230125	230125_313241	Slc25a51	Chr4 cM	Chr4:45395923-45408766(-)	solute carrier family 25, member 51	Slc25a51	Chr5 q22	solute carrier family 25, member 51	-0.063905	-0.0108734	-0.131085	0.0213991	0.0363451	0.0432144	0.00282334	0.764809	0.00241834	-0.105846	-0.0821084	-0.215784	-0.0219636	0.0603616	-0.0463869	0.139006	0.960589	0.0541619	15	3	0.00197569	0.00163994	22.0697	0.0367461	54.5248	2.199	9.42236	0.00899416
303008	13650	13650_303008	Rhbdf1	Chr11 cM	Chr11:32159585-32172300(-)	rhomboid 5 homolog 1	Rhbdf1	Chr10 q12	rhomboid 5 homolog 1	-0.0828427	0.0494672	-0.211289	0.0277418	0.0519774	0.0578291	0.00282466	0.341247	0.000258513	-0.137216	-0.0524067	-0.324632	-0.0284697	0.151341	-0.0979458	0.139006	0.804412	0.0129983	16	3	0.00207812	0.00370786	15.1938	0.295412	20.8567	1.26353	13.6663	0.00107749
502421	215085	215085_502421	Slc35f1	Chr10 cM	Chr10:52566629-52987718(+)	solute carrier family 35, member F1	Slc35f1	Chr20 q11	solute carrier family 35, member F1	0.0680858	0.0440825	0.109315	0.0228066	0.0428793	0.0454798	0.00283247	0.303921	0.0162344	0.0233857	-0.0399593	0.0201766	0.112786	0.128124	0.198454	0.139006	0.789429	0.147253	16	3	4.27994684657364e-08	0.00114971	10.5916	0.644992	0.000924477	1.00001	9.44122	0.00890975
302668	70008	70008_302668	Ace2	ChrX cM	ChrX:162922338-162971414(+)	angiotensin converting enzyme 2	Ace2	ChrX q14	angiotensin converting enzyme 2	0.0988682	0.0184883	0.152797	0.0331194	0.0762708	0.0813921	0.00283387	0.808468	0.0604782	0.0339554	-0.131	-0.00672895	0.163781	0.167976	0.312322	0.139006	0.971154	0.281491	14	3	0	0.00501704	9.05305	0.616996	0	1	6.26863	0.0435295
362477	58175	58175_362477	Rgs20	Chr1 cM	Chr1:4979799-5140508(-)	regulator of G-protein signaling 20	Rgs20	Chr5 q12	regulator of G-protein signaling 20	-0.129034	0.101099	-0.140675	0.043229	0.0765115	0.0983517	0.00283681	0.18638	0.152623	-0.213761	-0.0488603	-0.333441	-0.0443065	0.251059	0.0520908	0.139006	0.734681	0.437958	15	3	0.0135051	0.00817351	39.5251	8.61931708872493e-05	73.2509	3.73845	3.09506	0.212773
315311	59033	59033_315311	Slc4a8	Chr15 cM	Chr15:100659628-100721849(+)	solute carrier family 4 (anion exchanger), member 8	Slc4a8	Chr7 q36	solute carrier family 4 member 8	0.0574046	-0.0759873	0.148641	0.0192378	0.0350962	0.0337871	0.0028456	0.030379	1.08589033958747e-05	0.0196991	-0.144775	0.082419	0.0951101	-0.00719996	0.214862	0.139006	0.551919	0.00139936	16	3	0	0.000747395	9.44851	0.73829	0	1	21.5063	2.13775525562181e-05
361739	13409	13409_361739	Tmc1	Chr19 cM	Chr19:20760822-20931566(-)	transmembrane channel-like gene family 1	Tmc1	Chr1 q51	transmembrane channel-like 1	0.0718314	0.129038	-0.00852747	0.0241124	0.0467514	0.0261957	0.00289166	0.00577878	0.744781	0.024572	0.0374064	-0.0598702	0.119091	0.220669	0.0428152	0.140815	0.363614	0.906289	13	3	1.95558260897227e-07	0.00422315	13.2182	0.211728	0.00123163	1.00001	8.21198	0.0164737
361663	76429	76429_361663	Lhpp	Chr7 cM	Chr7:132212367-132308149(+)	phospholysine phosphohistidine inorganic pyrophosphate phosphatase	Lhpp	Chr1 q41	phospholysine phosphohistidine inorganic pyrophosphate phosphatase	-0.0904359	-0.0194845	-0.27446	0.0303682	0.049625	0.0614516	0.00290157	0.694589	7.95938735226412e-06	-0.149956	-0.116748	-0.394903	-0.0309153	0.0777788	-0.154017	0.140857	0.94127	0.00112756	15	3	0.00173988	0.00319326	16.1849	0.182912	20.9917	1.26569	20.1654	4.17968578055114e-05
100360752	108811	108811_100360752	Ccdc122	Chr14 cM	Chr14:77274212-77349697(+)	coiled-coil domain containing 122	Ccdc122	Chr15	coiled-coil domain containing 122	-0.135407	-0.0260291	-0.131713	0.0454899	0.0904867	0.0716859	0.00291434	0.773609	0.0661572	-0.224565	-0.20338	-0.272214	-0.0462481	0.151322	0.00878916	0.141038	0.962948	0.293405	13	3	0	0.00414145	8.02881	0.626022	0	1	4.03096	0.133256
292758	24030	24030_292758	Mrps12	Chr7 cM	Chr7:28439066-28441245(-)	mitochondrial ribosomal protein S12	Mrps12	Chr1 q21	mitochondrial ribosomal protein S12	-0.0483944	-0.00781982	-0.0595346	0.0162769	0.0299582	0.0380106	0.00294725	0.794074	0.117287	-0.0802966	-0.0665368	-0.134034	-0.0164922	0.0508972	0.0149648	0.141276	0.968366	0.386076	16	3	0.000929697	0.00129689	18.4013	0.14287	27.0807	1.37138	2.58919	0.274008
NA	212391	212391_NA	Lcor	Chr19 cM	Chr19:41471076-41574975(+)	ligand dependent nuclear receptor corepressor	NA	NA	NA	-0.0887781	-0.129385	0.0651496	0.0298626	0.0601726	0.0618696	0.00295016	0.0315377	0.292335	-0.147308	-0.247321	-0.0561126	-0.0302485	-0.0114483	0.186412	0.141276	0.555046	0.602747	14	3	0	0.00166324	5.65254	0.895514	0	1	4.66292	0.097154
24942	12662	12662_24942	Chm	ChrX cM	ChrX:111950290-112095214(-)	CHM Rab escort protein	Chm	ChrX q31	CHM Rab escort protein	0.0659597	-0.0247461	0.150659	0.0221901	0.0342183	0.0420495	0.00295405	0.469568	0.000339797	0.0224678	-0.0918128	0.0682438	0.109452	0.0423206	0.233075	0.141276	0.8582	0.0157591	16	3	0	0.000838607	10.5422	0.649109	0	1	12.9409	0.0015485
362945	378937	378937_362945	Lrrc24	Chr15 cM	Chr15:76599476-76606373(-)	leucine rich repeat containing 24	Lrrc24	Chr7 q34	leucine rich repeat containing 24	0.0655567	-0.0684028	0.108042	0.0220557	0.0367542	0.0473264	0.00295552	0.0627319	0.0224354	0.0223284	-0.14044	0.0152841	0.108785	0.00363414	0.2008	0.141276	0.613374	0.17143	16	3	0.00090021	0.0015696	16.6423	0.216178	21.4436	1.27297	7.27274	0.0263478
25122	20276	20276_25122	Scnn1a	Chr6 cM	Chr6:125297622-125321906(+)	sodium channel, nonvoltage-gated 1 alpha	Scnn1a	Chr4 q42	sodium channel epithelial 1 subunit alpha	-0.426495	0.563081	-1.1799	0.14361	0.257596	0.334883	0.00297985	0.0288221	0.000426177	-0.707966	0.0582029	-1.83626	-0.145024	1.06796	-0.523541	0.14168	0.546394	0.0180957	16	3	0.200327	0.0982412	85.9197	8.38111670665849e-13	92.4754	13.2898	15.1539	0.000512133
170538	18753	18753_170538	Prkcd	Chr14 cM	Chr14:30317311-30348167(-)	protein kinase C, delta	Prkcd	Chr16 p16	protein kinase C, delta	-0.119968	0.0848383	-0.151513	0.040399	0.0741084	0.0854493	0.00298217	0.252297	0.076207	-0.199148	-0.0604114	-0.31899	-0.0407871	0.230088	0.0159648	0.14168	0.765042	0.314745	16	3	0.00692033	0.00747194	22.4705	0.0484875	38.9565	1.63818	4.01973	0.134007
313231	56737	56737_313231	Alg2	Chr4 cM	Chr4:47469833-47474367(-)	ALG2 alpha-1,3/1,6-mannosyltransferase	Alg2	Chr5 q22	ALG2, alpha-1,3/1,6-mannosyltransferase	0.0648582	0.0138012	0.079738	0.0218541	0.0249088	0.0436548	0.00299965	0.579532	0.0677661	0.0220248	-0.0350192	-0.00582377	0.107692	0.0626215	0.1653	0.142078	0.898242	0.297297	15	3	0	0.000446915	5.93301	0.919421	0	1	4.02864	0.133411
29161	12391	12391_29161	Cav3	Chr6 cM	Chr6:112436466-112449833(+)	caveolin 3	Cav3	Chr4 q41	caveolin 3	-0.509727	0.697145	-0.603707	0.172063	0.330192	0.413556	0.00305209	0.0347438	0.144347	-0.846964	0.0499805	-1.41426	-0.17249	1.34431	0.206849	0.144123	0.560355	0.426419	13	3	0.222256	0.141752	84.4934	6.56941405530068e-14	96.2627	26.7574	5.37689	0.0679865
500800	70976	70976_500800	Tektl1	Chr10 cM	Chr10:78582760-78588899(-)	tektin like 1	Tektl1	Chr7 q11	tektin like 1	0.110402	-0.0624699	0.156082	0.0372888	0.129547	0.163389	0.00306906	0.62965	0.339436	0.0373176	-0.316377	-0.164154	0.183487	0.191437	0.476319	0.144487	0.917508	0.646156	12	3	0	0.00571564	14.8925	0.0939324	0	1	1.54905	0.460924
100359977	69655	69655_100359977	Cd164l2	Chr4 cM	Chr4:132948120-132951865(+)	CD164 sialomucin-like 2	Cd164l2	Chr5	CD164 molecule like 2	0.204585	-0.185402	0.481567	0.0691732	0.129371	0.154974	0.00310069	0.151828	0.00188734	0.069008	-0.438964	0.177824	0.340162	0.0681603	0.78531	0.14456	0.715649	0.0466987	15	3	0.0340445	0.024696	34.5631	0.000549483	66.8057	3.01257	10.6423	0.00488711
29245	19144	19144_29245	Klk6	Chr7 cM	Chr7:43473967-43481219(+)	kallikrein related-peptidase 6	Klk6	Chr1 q22	kallikrein related-peptidase 6	0.117937	0.113418	0.134575	0.0398803	0.075605	0.0970462	0.00310369	0.133578	0.165529	0.0397731	-0.0347649	-0.0556318	0.196101	0.261601	0.324782	0.14456	0.696635	0.455847	14	3	4.79873414623978e-06	0.00542706	11.0081	0.442585	0.0198105	1.0002	8.94231	0.0114341
84607	216233	216233_84607	Socs2	Chr10 cM	Chr10:95221224-95253042(-)	suppressor of cytokine signaling 2	Socs2	Chr7 q13	suppressor of cytokine signaling 2	-0.0816171	0.00340978	-0.194356	0.0276134	0.0495126	0.0587541	0.00311951	0.945096	0.000939771	-0.135738	-0.0936332	-0.309512	-0.0274959	0.100453	-0.0792005	0.14456	0.997259	0.0294657	16	3	0.00316249	0.00316473	21.0258	0.0724201	41.6488	1.71376	11.1655	0.00376222
313228	16348	16348_313228	Invs	Chr4 cM	Chr4:48279760-48431954(+)	inversin	Invs	Chr5 q22	inversin	-0.082702	-0.0204006	-0.128558	0.0279858	0.0553297	0.0446136	0.00312529	0.712344	0.00395675	-0.137553	-0.128845	-0.215999	-0.0278508	0.0880436	-0.041117	0.14456	0.944772	0.068738	15	3	0.000981412	0.0025773	10.2363	0.595239	13.1338	1.1512	8.5854	0.013668
362956	110253	110253_362956	Triobp	Chr15 cM	Chr15:78831924-78890069(+)	TRIO and F-actin binding protein	Triobp	Chr7 q34	TRIO and F-actin binding protein	-0.117489	0.0956755	-0.187408	0.0397642	0.0733238	0.0879126	0.00313039	0.191949	0.0330271	-0.195425	-0.0480364	-0.359713	-0.0395523	0.239388	-0.0151025	0.14456	0.734681	0.208123	16	3	0.0113927	0.00780857	37.4335	0.000354183	64.3307	2.80353	5.46337	0.0651096
246757	231003	231003_246757	Klhl17	Chr4 cM	Chr4:156313792-156319314(-)	kelch-like 17	Klhl17	Chr5 q36	kelch-like family member 17	0.0672992	0.123974	0.0157264	0.0227806	0.0333096	0.0490813	0.0031345	0.000197756	0.748654	0.02265	0.0586882	-0.0804713	0.111948	0.189259	0.111924	0.14456	0.0810956	0.907861	15	3	0	0.00144361	7.13417	0.848621	0	1	15.5648	0.000417001
362166	192285	192285_362166	Phf21a	Chr2 cM	Chr2:92014451-92195011(+)	PHD finger protein 21A	Phf21a	Chr3 q24	PHD finger protein 21A	-0.0674883	0.000891895	-0.0973188	0.0228454	0.0410151	0.0409598	0.00313556	0.982651	0.0175033	-0.112264	-0.0794962	-0.177598	-0.0227121	0.08128	-0.0170391	0.14456	1	0.152547	15	3	0.000796832	0.00144556	17.0223	0.14876	21.1135	1.26764	5.65408	0.0591878
363129	75686	75686_363129	Nudt16	Chr9 cM	Chr9:105006102-105009023(-)	nudix hydrolase 16	Nudt16	Chr8 q32	nudix hydrolase 16	0.0715474	0.0257093	0.102433	0.024234	0.042929	0.0521553	0.00315356	0.549254	0.0495312	0.0240497	-0.0584301	0.00021002	0.119045	0.109849	0.204655	0.144961	0.890886	0.255155	16	3	0.00204806	0.00255757	18.1325	0.152553	31.8848	1.4681	4.47014	0.106985
NA	81913	81913_NA	NA	NA	NA	NA	NA	NA	NA	0.147426	0.0964481	0.192726	0.0499592	0.154171	0.1713	0.00316827	0.531584	0.260556	0.0495075	-0.205722	-0.143016	0.245344	0.398618	0.528468	0.145043	0.885069	0.57106	12	3	0	0.00438872	7.80858	0.553546	0	1	8.11641	0.01728
245953	170706	170706_245953	Tmem37	Chr1 cM	Chr1:119995106-120001799(-)	transmembrane protein 37	Tmem37	Chr13	transmembrane protein 37	0.126922	-0.171205	0.240372	0.0430224	0.0728805	0.0957946	0.00317618	0.0188177	0.0120992	0.0426002	-0.314048	0.0526176	0.211245	-0.0283621	0.428125	0.145043	0.51492	0.125815	15	3	0.00236246	0.0064874	12.402	0.413954	11.4382	1.12916	9.52322	0.00855181
689055	19362	19362_689055	Rad51ap1	Chr6 cM	Chr6:126900378-126916664(-)	RAD51 associated protein 1	Rad51ap1	Chr4 q42	RAD51 associated protein 1	0.075101	0.0185179	0.128643	0.0254644	0.0443155	0.0536572	0.00318535	0.676046	0.0165073	0.0251918	-0.068339	0.023477	0.12501	0.105375	0.233809	0.145043	0.934933	0.148006	16	3	0	0.00282023	5.25387	0.969171	0	1	6.34047	0.0419938
311852	73598	73598_311852	1700001O22Rik	Chr2 cM	Chr2:30684781-30693673(-)	RIKEN cDNA 1700001O22 gene	C3h9orf50	Chr3 p12	similar to human chromosome 9 open reading frame 50	0.161767	-0.109578	0.304619	0.0548686	0.0994289	0.129314	0.00319558	0.270429	0.0184898	0.0542269	-0.304455	0.0511689	0.269308	0.0852989	0.55807	0.145043	0.77216	0.15621	15	3	0.0134312	0.012453	20.5887	0.056737	48.5465	1.9435	5.59025	0.0611072
296049	68032	68032_296049	Emc4	Chr2 cM	Chr2:112193356-112198372(-)	ER membrane protein complex subunit 4	Emc4	Chr3 q35	ER membrane protein complex subunit 4	0.0619518	-0.0741965	0.167977	0.0210251	0.0375848	0.0336121	0.00321318	0.0483692	5.80770046624782e-07	0.0207435	-0.147861	0.102098	0.10316	-0.00053168	0.233855	0.145043	0.5904	0.000164548	16	3	0.000419937	0.00110178	11.4554	0.572723	12.2383	1.13945	30.8301	2.01990303905195e-07
298762	20463	20463_298762	Cox7a2l	Chr17 cM	Chr17:83809346-83821762(-)	cytochrome c oxidase subunit 7A2 like	Cox7a2l	Chr6 q12	cytochrome c oxidase subunit 7A2 like	-0.0483016	-0.0374113	-0.104332	0.0163985	0.0282759	0.0314207	0.00322456	0.185809	0.000898561	-0.0804421	-0.0928311	-0.165916	-0.016161	0.0180085	-0.042749	0.145043	0.734681	0.028717	16	3	0.000449163	0.000960606	15.8727	0.256072	16.3874	1.19599	12.3202	0.00211202
363085	76459	76459_363085	Car12	Chr9 cM	Chr9:66620968-66674127(+)	carbonic anhydrase 12	Car12	Chr8 q24	carbonic anhydrase 12	-0.290478	0.129357	-0.250521	0.098693	0.179984	0.231933	0.00324791	0.472318	0.280078	-0.483912	-0.223406	-0.705101	-0.097043	0.482119	0.204059	0.145043	0.859226	0.591049	16	3	0.0903053	0.0475676	62.1463	2.16407278543181e-08	78.8818	4.73524	1.43934	0.486912
NA	72397	72397_NA	Rbm12b1	Chr4 cM	Chr4:12140264-12146731(+)	RNA binding motif protein 12 B1	NA	NA	NA	-0.169541	-0.0495699	-0.18142	0.0576112	0.107914	0.122259	0.00325214	0.645985	0.137836	-0.282456	-0.261077	-0.421044	-0.0566248	0.161937	0.0582034	0.145043	0.923714	0.417811	12	3	0.0150314	0.0121727	27.5331	0.00114108	64.7933	2.84037	3.15063	0.206942
56003	24050	24050_56003	Septin3	Chr15 cM	Chr15:82153003-82178775(+)	septin 3	Septin3	Chr7 q34	septin 3	0.0620152	-0.0117138	0.0619896	0.0210773	0.0376298	0.0451453	0.00325805	0.75558	0.169717	0.0207045	-0.0854669	-0.0264936	0.103326	0.0620393	0.150473	0.145043	0.957252	0.461147	14	3	0.0016724	0.00176704	17.7552	0.0874375	44.6977	1.80824	1.90615	0.385553
NA	17952	17952_NA	Naip6	Chr13 cM	Chr13:100417629-100453124(-)	NLR family, apoptosis inhibitory protein 6	NA	NA	NA	-0.124058	-0.240902	0.00586585	0.0421721	0.0848386	0.023912	0.00326415	0.00451794	0.806217	-0.206713	-0.407183	-0.0410009	-0.0414019	-0.0746215	0.0527326	0.145043	0.337866	0.933664	12	3	6.07934357424446e-08	0.00466593	12.7314	0.175143	0.000331613	1	8.45	0.0146253
65052	225326	225326_65052	Pik3c3	Chr18 cM	Chr18:30405800-30481179(+)	phosphatidylinositol 3-kinase catalytic subunit type 3	Pik3c3	Chr18 p12	phosphatidylinositol 3-kinase, catalytic subunit type 3	0.0508471	0.00489087	0.0747884	0.0172855	0.0271547	0.0353162	0.00326523	0.857065	0.0342024	0.0169681	-0.0483313	0.00556985	0.0847261	0.0581131	0.144007	0.145043	0.982708	0.211354	16	3	0.000299158	0.000831365	12.8289	0.461111	11.9518	1.13574	4.62746	0.0988916
314659	69481	69481_314659	Actl9	Chr17 cM	Chr17:33651873-33653242(+)	actin-like 9	Actl9	Chr7 q11	actin-like 9	0.102428	0.234985	-0.0224366	0.0348312	0.0789523	0.0924297	0.00327462	0.00291754	0.808205	0.0341605	0.0802417	-0.203596	0.170696	0.389729	0.158722	0.145043	0.293899	0.933877	13	3	3.17587154156754e-07	0.00346629	16.5884	0.0839822	0.00231519	1.00002	12.9268	0.0015595
366734	70369	70369_366734	Bag5	Chr12 cM	Chr12:111675922-111679690(-)	BCL2-associated athanogene 5	Bag5	Chr6 q32	BAG cochaperone 5	0.0579984	0.0117496	0.106802	0.0197237	0.0296479	0.0431276	0.00327633	0.691881	0.0132706	0.0193407	-0.0463592	0.0222737	0.0966561	0.0698583	0.191331	0.145043	0.940806	0.132561	16	3	9.91381622258308e-07	0.000843877	16.3422	0.231144	0.0336038	1.00034	7.49733	0.0235492
363118	74080	74080_363118	Nmnat3	Chr9 cM	Chr9:98169488-98302491(+)	nicotinamide nucleotide adenylyltransferase 3	Nmnat3	Chr8 q31	nicotinamide nucleotide adenylyltransferase 3	0.125501	-0.114307	0.262043	0.0426958	0.0805563	0.101732	0.00328829	0.155909	0.01	0.0418186	-0.272194	0.062653	0.209183	0.0435809	0.461434	0.14516	0.722313	0.112894	15	3	0.00857213	0.00863074	20.4837	0.0584709	44.3142	1.79579	7.36172	0.0252012
500446	230085	230085_500446	Phf24	Chr4 cM	Chr4:42916660-42944752(+)	PHD finger protein 24	Phf24	Chr5 q22	PHD finger protein 24	0.0802872	-0.0945471	0.238841	0.0273231	0.0528865	0.0632955	0.00329873	0.0738188	0.000161021	0.0267349	-0.198203	0.114784	0.133839	0.00910861	0.362898	0.14521	0.633742	0.00961374	14	3	0.00369897	0.0027874	25.4098	0.00793667	66.9147	3.02249	14.429	0.000735826
252859	170732	170732_252859	Trhr2	Chr8 cM	Chr8:123083706-123087485(-)	thyrotropin releasing hormone receptor 2	Mlnr	Chr19 q12	motilin receptor	0.375429	-0.140118	0.676327	0.127957	0.227698	0.28681	0.00334586	0.538312	0.0183687	0.124639	-0.586399	0.11419	0.62622	0.306162	1.23846	0.146832	0.887463	0.155819	15	3	0.146012	0.0735671	100.792	3.8946001440026e-16	92.6647	13.6327	5.57758	0.0614957
312709	30853	30853_312709	Mlf2	Chr6 cM	Chr6:124908351-124913112(+)	myeloid leukemia factor 2	Mlf2	Chr4 q42	myeloid leukemia factor 2	0.0435434	-0.00514135	0.0838888	0.0148448	0.0237867	0.0271639	0.00335445	0.828876	0.00201342	0.0144481	-0.0517624	0.0306485	0.0726387	0.0414797	0.137129	0.146832	0.97622	0.0487884	16	3	0	0.000380922	7.05296	0.899401	0	1	9.53749	0.00849102
363518	56292	56292_363518	Naa10	ChrX cM	ChrX:72960479-72965550(-)	N(alpha)-acetyltransferase 10, NatA catalytic subunit	Naa10	ChrX	N(alpha)-acetyltransferase 10, NatA catalytic subunit	0.0529134	0.0612427	-0.0179334	0.01805	0.0334776	0.0366419	0.00337333	0.0673451	0.624543	0.0175361	-0.00437217	-0.0897502	0.0882907	0.126858	0.0538834	0.147241	0.619715	0.846798	16	3	5.63391643540039e-07	0.00110721	12.1061	0.518963	0.0145053	1.00015	3.34948	0.187357
117036	226519	226519_117036	Lamc1	Chr1 cM	Chr1:153094668-153208532(-)	laminin, gamma 1	Lamc1	Chr13 q21	laminin subunit gamma 1	-0.0616821	-0.00182769	-0.11584	0.0210473	0.031074	0.0423369	0.00338267	0.953098	0.00621646	-0.102934	-0.0627316	-0.198819	-0.0204301	0.0590762	-0.0328609	0.147241	0.998709	0.0876661	16	3	0	0.00113864	6.95157	0.90463	0	1	7.57681	0.0226317
363993	383563	383563_363993	Gpr25	Chr1 cM	Chr1:136187535-136188611(-)	G protein-coupled receptor 25	Gpr25	Chr13 q13	G protein-coupled receptor 25	0.0772264	0.108892	0.207685	0.0263598	0.0512706	0.0436131	0.00339292	0.0336805	1.91696356902448e-06	0.025562	0.00840385	0.122205	0.128891	0.209381	0.293165	0.147246	0.556945	0.000420733	14	3	0	0.00228279	13.6608	0.252333	0	1	30.9377	1.91408679983643e-07
296787	20348	20348_296787	Sema3c	Chr5 cM	Chr5:17779814-17935266(+)	sema domain, immunoglobulin domain (Ig), short basic domain, secreted, (semaphorin) 3C	Sema3c	Chr4 q11	semaphorin 3C	0.124271	-0.0616918	0.235273	0.0424294	0.0753151	0.0888463	0.00340169	0.41272	0.00809489	0.0411111	-0.209307	0.0611371	0.207431	0.085923	0.409408	0.147246	0.834471	0.10252	15	3	0.0115718	0.00757101	35.0514	0.000459559	70.8698	3.43286	7.21303	0.0271463
140666	53901	53901_140666	Rcan2	Chr17 cM	Chr17:44112243-44350407(+)	regulator of calcineurin 2	Rcan2	Chr9 q13	regulator of calcineurin 2	0.121071	0.0050628	0.222574	0.0413617	0.0707376	0.0890697	0.00342113	0.942943	0.0124591	0.0400033	-0.13358	0.0480001	0.202138	0.143706	0.397147	0.147295	0.997014	0.128248	16	3	0.00912217	0.00644961	29.1624	0.00620732	61.8446	2.62086	6.51313	0.0385205
NA	19052	19052_NA	Ppp2ca	Chr11 cM	Chr11:51989651-52013576(+)	protein phosphatase 2 (formerly 2A), catalytic subunit, alpha isoform	NA	NA	NA	0.0414931	-0.0352395	0.114654	0.0141757	0.0269121	0.0258579	0.00342172	0.190389	9.24945010808656e-06	0.0137094	-0.0879862	0.0639738	0.0692769	0.0175072	0.165335	0.147295	0.734681	0.00125276	13	3	0.000166609	0.000640137	8.8784	0.543682	10.2193	1.11382	20.3769	3.76023851013141e-05
359726	24014	24014_359726	Rnasel	Chr1 cM	Chr1:153625172-153639967(+)	ribonuclease L (2', 5'-oligoisoadenylate synthetase-dependent)	Rnasel	Chr13 q21	ribonuclease L	0.107205	-0.0673615	0.215064	0.0366999	0.0650503	0.0774385	0.0034876	0.300421	0.0054826	0.0352748	-0.194858	0.0632871	0.179136	0.0601347	0.36684	0.149538	0.787377	0.0821164	15	3	0.00736308	0.00597022	24.8892	0.0153565	54.105	2.17889	8.31278	0.015664
360906	67266	67266_360906	Dipk1a	Chr5 cM	Chr5:108055919-108134951(-)	divergent protein kinase domain 1A	Dipk1a	Chr14 p22	divergent protein kinase domain 1A	0.065412	-0.0271804	0.108042	0.0223964	0.0341898	0.052172	0.00349302	0.426621	0.0383703	0.0215159	-0.0941911	0.00578652	0.109308	0.0398303	0.210297	0.149538	0.838996	0.224278	15	3	0.000492037	0.00142019	15.0501	0.23871	12.332	1.14067	4.32243	0.115185
81922	20405	20405_81922	Sh3gl1	Chr17 cM	Chr17:56323750-56343635(-)	SH3-domain GRB2-like 1	Sh3gl1	Chr9	SH3 domain containing GRB2 like 1, endophilin A2	-0.0526503	0.0479185	-0.173939	0.0180354	0.032473	0.0303499	0.00350849	0.14004	9.9776626723943e-09	-0.0879991	-0.0157273	-0.233423	-0.0173015	0.111564	-0.114454	0.149789	0.702361	6.06156092830233e-06	16	3	3.07760193985169e-06	0.000847502	13.4062	0.41695	0.0944608	1.00095	33.7615	4.66432561021692e-08
360389	67255	67255_360389	Zfp422	Chr6 cM	Chr6:116600977-116605960(-)	zinc finger protein 422	Zfp422	Chr4 q42	zinc finger protein 422	0.0480057	0.0571935	0.0545065	0.0164559	0.0254129	0.0369645	0.00353143	0.0244132	0.14033	0.0157528	0.00738499	-0.0179426	0.0802586	0.107002	0.126956	0.150356	0.526486	0.421342	15	3	7.03559366577845e-07	0.000644189	12.6782	0.39286	0.0326846	1.00033	10.3858	0.0055559
29153	12333	12333_29153	Capn1	Chr19 cM	Chr19:6038573-6065855(-)	calpain 1	Capn1	Chr1 q43	calpain 1	0.0595414	0.021559	0.0757788	0.0204254	0.0332672	0.0432347	0.00355615	0.51695	0.0796487	0.0195083	-0.0436436	-0.00895978	0.0995745	0.0867615	0.160517	0.150961	0.880311	0.320323	16	3	1.29878207289968e-06	0.00115716	12.117	0.518077	0.0327464	1.00033	4.24554	0.1197
314799	52713	52713_314799	Ccdc59	Chr10 cM	Chr10:105677340-105683371(+)	coiled-coil domain containing 59	Ccdc59	Chr7 q21	coiled-coil domain containing 59	-0.0589549	0.0387049	-0.155992	0.0202296	0.0307216	0.0420393	0.00356503	0.20772	0.000206749	-0.0986042	-0.0215083	-0.238387	-0.0193056	0.0989181	-0.0735965	0.150961	0.743786	0.0115176	16	3	5.97363710866216e-07	0.00139769	12.6606	0.474353	0.0138693	1.00014	16.1745	0.000307434
303882	51789	51789_303882	Tnk2	Chr16 cM	Chr16:32462699-32502311(+)	tyrosine kinase, non-receptor, 2	Tnk2	Chr11 q22	tyrosine kinase, non-receptor, 2	0.0489908	0.0161545	0.0800532	0.0168325	0.0302647	0.0249696	0.0036086	0.593498	0.00134582	0.0159997	-0.0431632	0.0311137	0.0819818	0.0754722	0.128993	0.152392	0.903387	0.0381704	15	3	1.94328484181984e-05	0.000547964	11.0059	0.52841	0.997932	1.01008	10.4609	0.00535125
24891	18670	18670_24891	Abcb4	Chr5 cM	Chr5:8943717-9009231(+)	ATP-binding cassette, sub-family B member 4	Abcb4	Chr4 q12	ATP binding cassette subfamily B member 4	-0.0974076	0.0657454	-0.288943	0.033493	0.0635021	0.0788593	0.00363401	0.300517	0.000248278	-0.163053	-0.0587164	-0.443504	-0.0317625	0.190207	-0.134381	0.152773	0.787377	0.0126024	16	3	0.00711167	0.00583498	25.0195	0.0229483	52.1941	2.09179	13.5474	0.00114346
499132	243923	243923_499132	Rgs9bp	Chr7 cM	Chr7:35278418-35285007(-)	regulator of G-protein signalling 9 binding protein	Rgs9bp	Chr1 q21	regulator of G protein signaling 9 binding protein	0.115505	-0.0100532	0.259434	0.0397251	0.0821259	0.0656077	0.00364207	0.902573	7.67505605182547e-05	0.0376452	-0.171017	0.130846	0.193365	0.150911	0.388023	0.152773	0.988533	0.00588625	16	3	0	0.00412845	7.84116	0.853792	0	1	17.5604	0.000153749
298916	54451	54451_298916	Cpsf3	Chr12 cM	Chr12:21336274-21365057(+)	cleavage and polyadenylation specificity factor 3	Cpsf3	Chr6 q16	cleavage and polyadenylation specific factor 3	0.0473925	0.0330185	0.0707846	0.0163033	0.02362	0.035717	0.00364999	0.162141	0.0474996	0.0154386	-0.0132758	0.000780575	0.0793465	0.0793128	0.140789	0.152773	0.725172	0.249978	15	3	0	0.000587481	6.89848	0.864249	0	1	7.93607	0.0189106
50676	14411	14411_50676	Slc6a12	Chr6 cM	Chr6:121320035-121342734(+)	solute carrier family 6 (neurotransmitter transporter, betaine/GABA), member 12	Slc6a12	Chr4 q42	solute carrier family 6 member 12	0.0945063	-0.00952966	0.173867	0.0325187	0.0652298	0.0883302	0.00365834	0.883847	0.0490253	0.0307708	-0.137378	0.000742664	0.158242	0.118318	0.346991	0.152773	0.986257	0.253639	16	3	7.55065314491366e-06	0.0045992	9.72239	0.716463	0.0380613	1.00038	5.67964	0.0584363
313173	12804	12804_313173	Cntfr	Chr4 cM	Chr4:41657498-41697089(-)	ciliary neurotrophic factor receptor	Cntfr	Chr5 q22	ciliary neurotrophic factor receptor	0.120995	0.0262537	0.205518	0.0416607	0.075149	0.0898059	0.00368075	0.726823	0.0221099	0.0393417	-0.121036	0.0295022	0.202649	0.173543	0.381535	0.152773	0.949897	0.169975	16	3	0.0121785	0.00727408	37.6221	0.000330768	76.7239	4.29625	5.69775	0.0579093
311336	108907	108907_311336	Nusap1	Chr2 cM	Chr2:119449205-119480646(+)	nucleolar and spindle associated protein 1	Nusap1	Chr3 q35	nucleolar and spindle associated protein 1	0.0790029	-0.187924	0.25804	0.027204	0.0533288	0.0588666	0.00368324	0.000425296	1.1680790775385e-05	0.025684	-0.292446	0.142663	0.132322	-0.0834011	0.373416	0.152773	0.139781	0.00147985	15	3	0.000965282	0.00477526	9.47755	0.661691	6.37102	1.06805	29.4748	3.97774095744147e-07
294643	218454	218454_294643	Lhfpl2	Chr13 cM	Chr13:94194304-94331917(+)	lipoma HMGIC fusion partner-like 2	Lhfpl2	Chr2 q12	LHFPL tetraspan subfamily member 2	-0.181628	0.139947	-0.428589	0.0625687	0.112849	0.143758	0.00369768	0.214929	0.00286998	-0.304261	-0.0812331	-0.710349	-0.058996	0.361126	-0.146829	0.152773	0.747294	0.0595511	16	3	0.0391374	0.0189953	84.358	1.65846036345205e-12	86.1817	7.23676	9.56635	0.00836937
116777	12560	12560_116777	Cdh3	Chr8 cM	Chr8:107237484-107283543(+)	cadherin 3	Cdh3	Chr19 q12	cadherin 3	0.0840811	-0.10628	0.198086	0.0289713	0.0594188	0.0637588	0.00370525	0.0736687	0.00189127	0.0272984	-0.222739	0.0731206	0.140864	0.0101783	0.32305	0.152773	0.633742	0.0466987	13	3	0	0.0035313	4.96695	0.893375	0	1	9.72815	0.00771898
311642	72043	72043_311642	Sulf2	Chr2 cM	Chr2:165915819-165997603(-)	sulfatase 2	Sulf2	Chr3 q42	sulfatase 2	0.063202	-0.0154822	0.177108	0.0217775	0.0367606	0.0424296	0.00370585	0.673635	2.99104560788056e-05	0.0205189	-0.0875316	0.093947	0.105885	0.0565671	0.260268	0.152773	0.934347	0.00295003	15	3	0.000934117	0.00156367	15.573	0.211584	23.0953	1.30031	17.4418	0.000163139
498267	240892	240892_498267	Styxl2	Chr1 cM	Chr1:165925717-165955467(-)	serine/threonine/tyrosine interacting like 2	Styxl2	Chr13 q23	serine/threonine/tyrosine interacting like 2	0.0996536	-0.00108633	0.057661	0.0343745	0.0641864	0.0799079	0.00374283	0.986497	0.470545	0.0322809	-0.126889	-0.0989557	0.167026	0.124717	0.214278	0.153782	1	0.749255	15	3	0.00239207	0.00528629	16.219	0.181408	14.7989	1.17369	0.550745	0.759289
25525	19197	19197_25525	Pspn	Chr17 cM	Chr17:57306457-57307018(-)	persephin	Pspn	Chr9 q11	persephin	0.104229	0.0343305	0.165965	0.0359601	0.0732483	0.103529	0.00375006	0.639294	0.108916	0.0337483	-0.109234	-0.036947	0.174709	0.177895	0.368878	0.153782	0.921565	0.373757	14	3	0	0.00378445	7.03729	0.796055	0	1	7.05331	0.029403
305911	219105	219105_305911	Zmym5	Chr14 cM	Chr14:57028042-57049173(-)	zinc finger, MYM-type 5	Zmym5	Chr15 p12	zinc finger MYM-type containing 5	-0.0539815	-0.0135681	-0.0511567	0.0186314	0.0365572	0.0346406	0.00376339	0.710529	0.139733	-0.0904983	-0.0852188	-0.119051	-0.0174646	0.0580827	0.0167376	0.153924	0.944558	0.420359	15	3	0	0.000888454	6.4268	0.893059	0	1	2.86052	0.239247
362246	68728	68728_362246	Trp53inp2	Chr2 cM	Chr2:155223742-155231767(+)	transformation related protein 53 inducible nuclear protein 2	Tp53inp2	Chr3 q41	tumor protein p53 inducible nuclear protein 2	0.0668714	0.0115114	0.160147	0.0230975	0.041184	0.047348	0.0037894	0.779852	0.00071874	0.0216011	-0.0692078	0.0673462	0.112142	0.0922306	0.252947	0.154582	0.965336	0.0251124	16	3	0.000690225	0.00128222	12.5496	0.48317	19.0825	1.23583	13.0651	0.00145525
NA	218030	218030_NA	Pou6f2	Chr13 cM	Chr13:18295683-18572271(-)	POU domain, class 6, transcription factor 2	NA	NA	NA	0.263576	-0.146159	0.182621	0.0910921	0.185565	0.216386	0.00380967	0.430905	0.398693	0.0850383	-0.50986	-0.241488	0.442113	0.217541	0.606729	0.154637	0.841151	0.695845	13	3	0.0606821	0.042231	42.408	6.34325738503884e-06	79.7865	4.94719	0.996565	0.607573
302538	236643	236643_302538	Sytl5	ChrX cM	ChrX:9751861-9860782(+)	synaptotagmin-like 5	Sytl5	ChrX q12	synaptotagmin-like 5	-0.0830473	-0.101284	0.00837903	0.028702	0.0778934	0.0706688	0.00381061	0.193501	0.905618	-0.139302	-0.253953	-0.130129	-0.0267923	0.0513841	0.146887	0.154637	0.735477	0.970572	11	3	0	0.00885904	4.16896	0.841566	0	1	3.66839	0.159742
NA	320961	320961_NA	NA	NA	NA	NA	NA	NA	NA	0.147435	0.0972181	0.251463	0.0510642	0.0811246	0.120667	0.00388621	0.230769	0.0371663	0.0473513	-0.0617832	0.014959	0.247519	0.256219	0.487967	0.157296	0.754301	0.220668	11	3	0.00722345	0.0075351	17.3247	0.0268997	52.252	2.09433	7.67318	0.0215671
116565	16976	16976_116565	Lrpap1	Chr5 cM	Chr5:35248834-35263043(-)	low density lipoprotein receptor-related protein associated protein 1	Lrpap1	Chr14 q21	LDL receptor related protein associated protein 1	-0.0532868	0.0166069	-0.178931	0.0184684	0.0294172	0.0369088	0.00391053	0.572393	1.24750288343379e-06	-0.0894842	-0.0410497	-0.251271	-0.0170893	0.0742635	-0.106592	0.15787	0.898242	0.000308569	16	3	0	0.000520206	17.118	0.193967	0	1	23.8907	6.48926110762893e-06
363707	217337	217337_363707	Srp68	Chr11 cM	Chr11:116135992-116165043(-)	signal recognition particle 68	Srp68	Chr10 q32.1	signal recognition particle 68	0.0526275	0.0441491	0.0438701	0.0182624	0.0321183	0.0378918	0.00395481	0.169262	0.246957	0.0168339	-0.0188015	-0.0303966	0.0884212	0.1071	0.118137	0.158131	0.729325	0.556386	16	3	0.00150913	0.00129933	25.1167	0.0222818	48.9727	1.95974	3.39954	0.182726
25649	11807	11807_25649	Apoa2	Chr1 cM	Chr1:171052623-171053948(+)	apolipoprotein A-II	Apoa2	Chr13 q24	apolipoprotein A2	0.0851308	0.0993271	-0.0220692	0.0295423	0.0608973	0.0536397	0.00395588	0.102878	0.680755	0.027229	-0.0200295	-0.127201	0.143033	0.218684	0.0830628	0.158131	0.667292	0.875915	13	3	0.000682285	0.00463504	6.74798	0.749003	4.40919	1.04613	2.66061	0.264396
29191	21334	21334_29191	Tac2	Chr10 cM	Chr10:127560347-127567637(+)	tachykinin 2	Tac3	Chr7 q22	tachykinin precursor 3	0.134861	-0.163353	0.175943	0.0468131	0.0842093	0.0959671	0.00396628	0.0523988	0.0667476	0.0431087	-0.3284	-0.0121489	0.226613	0.00169441	0.364035	0.158131	0.598191	0.294872	15	3	0.0100794	0.00922527	27.9868	0.00555668	53.5433	2.15254	6.35012	0.0417917
83510	26394	26394_83510	Lypla2	Chr4 cM	Chr4:135695535-135699937(-)	lysophospholipase 2	Lypla2	Chr5 q36	lysophospholipase 2	0.0463042	0.046277	0.0287731	0.0160756	0.0271973	0.0339972	0.00397162	0.0888434	0.397364	0.0147966	-0.00702868	-0.0378601	0.0778117	0.0995827	0.0954063	0.158131	0.645717	0.69434	16	3	0	0.000836211	14.5965	0.333214	0	1	4.34116	0.114111
499380	13797	13797_499380	Emx2	Chr19 cM	Chr19:59447122-59453789(+)	empty spiracles homeobox 2	Emx2	Chr1 q55	empty spiracles homeobox 2	-0.153834	0.0529918	-0.293188	0.0534082	0.089828	0.109941	0.00397237	0.555241	0.00765846	-0.258513	-0.123068	-0.508669	-0.0491561	0.229051	-0.0777069	0.158131	0.892463	0.100096	15	3	0.0162883	0.0108466	33.1874	0.000904929	73.3474	3.75198	7.2509	0.026637
499520	77803	77803_499520	Shisal2b	Chr13 cM	Chr13:104981791-105000401(-)	shisa like 2B	Shisal2b	Chr2 q13	shisa like 2B	0.0931682	0.0918717	-0.0768565	0.032357	0.0646099	0.0630748	0.00398457	0.155042	0.223035	0.0297496	-0.0347614	-0.200481	0.156587	0.218505	0.0467679	0.158131	0.720639	0.528602	14	3	0.00210709	0.0051331	17.3468	0.0980282	13.4753	1.15574	3.10297	0.211933
29477	17762	17762_29477	Mapt	Chr11 cM	Chr11:104122216-104222916(+)	microtubule-associated protein tau	Mapt	Chr10 q32.1	microtubule-associated protein tau	0.0465042	0.0028332	0.0623014	0.0161572	0.0272787	0.0315369	0.00399916	0.917279	0.0482104	0.0148366	-0.050632	0.000490241	0.0781719	0.0562984	0.124113	0.158131	0.991545	0.251764	16	3	0.000898242	0.000845828	20.5209	0.0829618	44.8594	1.81355	3.91055	0.141526
685203	67080	67080_685203	1700019D03Rik	Chr1 cM	Chr1:52961483-53031816(-)	RIKEN cDNA 1700019D03 gene	C9h2orf88	Chr9 q22	similar to human chromosome 2 open reading frame 88	0.095249	0.0547584	0.266628	0.0330939	0.0640967	0.0734879	0.00400023	0.392933	0.000285416	0.0303861	-0.0708688	0.122594	0.160112	0.180386	0.410662	0.158131	0.828192	0.0138125	15	3	0.00458972	0.0048121	21.187	0.047708	41.1135	1.69818	16.5551	0.000254158
298914	16413	16413_298914	Itgb1bp1	Chr12 cM	Chr12:21317247-21336285(-)	integrin beta 1 binding protein 1	Itgb1bp1	Chr6 q16	integrin subunit beta 1 binding protein 1	-0.0538726	-0.0521596	-0.127354	0.0187267	0.0323732	0.037298	0.00401752	0.107136	0.000639002	-0.0905762	-0.11561	-0.200457	-0.017169	0.0112906	-0.0542512	0.158131	0.670485	0.0232111	16	3	2.82993093161471e-07	0.00109772	16.0108	0.248545	0.00738258	1.00007	16.4474	0.000268225
311530	67311	67311_311530	Nanp	Chr2 cM	Chr2:150871605-150881299(-)	N-acetylneuraminic acid phosphatase	Nanp	Chr3 q41	N-acetylneuraminic acid phosphatase	0.0714007	0.0218755	0.166457	0.0248233	0.0329315	0.045199	0.0040229	0.506516	0.000230717	0.022748	-0.0426691	0.077869	0.120053	0.0864201	0.255046	0.158131	0.876735	0.0120243	15	3	0	0.00077201	7.53022	0.820681	0	1	14.4353	0.00073352
NA	20195	20195_NA	S100a11	Chr3 cM	Chr3:93427803-93433595(+)	S100 calcium binding protein A11	NA	NA	NA	0.136945	0.116435	0.0263336	0.0476179	0.0989299	0.112561	0.00402861	0.239218	0.815023	0.0436156	-0.077464	-0.194281	0.230274	0.310334	0.246948	0.158131	0.756916	0.937169	14	3	0	0.00706928	10.0969	0.521695	0	1	2.17574	0.336933
29213	22153	22153_29213	Tubb4a	Chr17 cM	Chr17:57387061-57394600(-)	tubulin, beta 4A class IVA	Tubb4a	Chr9	tubulin, beta 4A class IVa	0.0729967	0.0268394	0.0781448	0.0254216	0.0455963	0.0457049	0.00408598	0.556109	0.0873086	0.0231713	-0.0625277	-0.0114351	0.122822	0.116206	0.167725	0.159979	0.892799	0.335899	16	3	7.87166030325536e-06	0.000466774	16.7673	0.210162	0.344386	1.00346	4.30576	0.116149
50864	235106	235106_50864	Ntm	Chr9 cM	Chr9:28906046-29874437(-)	neurotrimin	Ntm	Chr8 q13	neurotrimin	0.0645369	-0.017558	0.167754	0.022483	0.0372436	0.0484215	0.00409862	0.637329	0.000531294	0.0204709	-0.0905542	0.0728501	0.108603	0.0554382	0.262659	0.160072	0.921315	0.0210131	16	3	0	0.000419979	12.2698	0.505656	0	1	13.0456	0.00146958
246274	72393	72393_246274	Faim2	Chr15 cM	Chr15:99394893-99426046(-)	Fas apoptotic inhibitory molecule 2	Faim2	Chr7	Fas apoptotic inhibitory molecule 2	0.069738	0.0386111	0.0344515	0.0243111	0.0451156	0.048654	0.00412336	0.392094	0.478888	0.0220891	-0.0498138	-0.0609086	0.117387	0.127036	0.129812	0.16028	0.828192	0.754857	16	3	0.0031141	0.00236686	28.954	0.00664506	58.9861	2.4382	1.38972	0.499146
308909	20597	20597_308909	Smpd1	Chr7 cM	Chr7:105203567-105207596(+)	sphingomyelin phosphodiesterase 1, acid lysosomal	Smpd1	Chr1 q32	sphingomyelin phosphodiesterase 1	0.0489644	-0.0693923	0.116867	0.0170698	0.0308963	0.0339942	0.00412451	0.0247059	0.00058638	0.0155082	-0.129948	0.0502391	0.0824206	-0.00883655	0.183494	0.16028	0.526486	0.0222867	16	3	0.00105428	0.00117153	17.1003	0.194761	35.4279	1.54866	16.5965	0.000248948
363735	14390	14390_363735	Gabpa	Chr16 cM	Chr16:84631813-84660667(+)	GA repeat binding protein, alpha	Gabpa	Chr11 q11	GA binding protein transcription factor subunit alpha	-0.0852188	0.0116117	-0.094269	0.0297358	0.0503976	0.0637749	0.00415871	0.81778	0.139367	-0.1435	-0.0871658	-0.219265	-0.0269377	0.110389	0.0307274	0.160654	0.973155	0.419711	16	3	0.00366445	0.00335394	24.4948	0.0268718	45.2244	1.82563	2.19922	0.333001
290645	234384	234384_290645	Mpv17l2	Chr8 cM	Chr8:71211295-71213589(-)	MPV17 mitochondrial membrane protein-like 2	Mpv17l2	Chr16 p14	MPV17 mitochondrial inner membrane protein like 2	0.0708333	0.105943	0.0259221	0.0247171	0.0460307	0.0476948	0.00416008	0.021359	0.586787	0.0223887	0.0157247	-0.067558	0.119278	0.196162	0.119402	0.160654	0.524153	0.823674	16	3	0.000748254	0.0022282	15.2194	0.293858	11.2112	1.12627	6.04663	0.0486398
317163	13664	13664_317163	Eif1a	Chr18 cM	Chr18:46730771-46743292(+)	eukaryotic translation initiation factor 1A	Eif1a	Chr18 q11	eukaryotic translation initiation factor 1A	0.0807119	0.00152965	0.116725	0.0281758	0.0495021	0.0573561	0.00417552	0.975349	0.041841	0.0254885	-0.0954926	0.00430942	0.135935	0.0985519	0.229141	0.160654	1	0.234181	16	3	0.00387049	0.00311179	24.605	0.0260001	53.2605	2.13952	4.14607	0.125803
313978	50496	50496_313978	E2f6	Chr12 cM	Chr12:16860932-16876753(+)	E2F transcription factor 6	E2f6	Chr6 q16	E2F transcription factor 6	-0.0986807	-0.044664	-0.252494	0.0344511	0.0585694	0.0794849	0.00417842	0.445712	0.00148995	-0.166204	-0.159458	-0.408282	-0.0311577	0.0701299	-0.0967068	0.160654	0.84641	0.0405908	15	3	0.00715595	0.00470101	40.9761	4.94545383361386e-05	69.388	3.26669	12.5825	0.00185249
305021	109232	109232_305021	Sccpdh	Chr1 cM	Chr1:179495796-179514754(+)	saccharopine dehydrogenase (putative)	Sccpdh	Chr13 q26	saccharopine dehydrogenase (putative)	0.0943235	-0.115452	0.109661	0.0329363	0.0595986	0.0708634	0.00418569	0.0527255	0.121742	0.0297696	-0.232263	-0.0292284	0.158877	0.00135894	0.248551	0.160654	0.599178	0.392369	16	3	0.00390243	0.00522292	17.7486	0.167299	28.8853	1.40618	5.69877	0.05788
259274	18107	18107_259274	Nmt1	Chr11 cM	Chr11:102919163-102959734(+)	N-myristoyltransferase 1	Nmt1	Chr10 q32.1	N-myristoyltransferase 1	0.0510928	0.0403764	-0.0114171	0.0178667	0.0299575	0.0372798	0.00424085	0.177725	0.75941	0.0160747	-0.0183391	-0.0844842	0.0861108	0.099092	0.0616499	0.162272	0.731268	0.91325	16	3	0.00117438	0.00111949	21.2671	0.0678105	43.4925	1.76968	1.85327	0.395883
NA	230991	230991_NA	Fndc10	Chr4 cM	Chr4:155778799-155780938(+)	fibronectin type III domain containing 10	NA	NA	NA	0.0745187	0.0365484	0.0968339	0.0260638	0.053122	0.0534434	0.00424867	0.491446	0.0700023	0.0234345	-0.0675687	-0.00791328	0.125603	0.140666	0.201581	0.162272	0.869795	0.301756	14	3	0	0.0013314	8.23914	0.691736	0	1	6.14034	0.0464132
499113	280621	280621_499113	Selenov	Chr7 cM	Chr7:27984077-27990611(-)	selenoprotein V	Selenov	Chr1 q21	selenoprotein V	-0.0794058	-0.0415964	-0.105848	0.0277902	0.0550087	0.0463636	0.00427227	0.449542	0.0224311	-0.133874	-0.149411	-0.196719	-0.0249379	0.0662186	-0.0149766	0.162775	0.847679	0.17143	15	3	0	0.00334564	12.5256	0.404443	0	1	6.99975	0.0302011
362481	252838	252838_362481	Tox	Chr4 cM	Chr4:6686353-6991557(-)	thymocyte selection-associated high mobility group box	Tox	Chr5 q12	thymocyte selection-associated high mobility group box	0.186407	-0.145665	0.403049	0.0652642	0.118569	0.143606	0.00428764	0.219249	0.00500627	0.0584912	-0.378056	0.121586	0.314322	0.0867254	0.684511	0.162945	0.748259	0.0784853	15	3	0.0314112	0.0185432	50.3589	1.20816655264202e-06	80.589	5.15172	8.19631	0.0166033
100364162	29864	29864_100364162	Rnf11	Chr4 cM	Chr4:109310054-109333702(-)	ring finger protein 11	Rnf11	Chr5	ring finger protein 11	0.0520733	-0.0715804	0.139136	0.0182365	0.0304707	0.0359013	0.00429766	0.0188161	0.000106401	0.0163304	-0.131302	0.0687706	0.0878162	-0.0118589	0.209501	0.162945	0.51492	0.00727212	16	3	0.000430561	0.000732281	17.7923	0.165567	21.3536	1.27151	17.7568	0.000139366
117559	64051	64051_117559	Sv2a	Chr3 cM	Chr3:96088543-96102499(+)	synaptic vesicle glycoprotein 2a	Sv2a	Chr2 q34	synaptic vesicle glycoprotein 2a	0.048311	0.00957629	0.0400442	0.0169282	0.0263588	0.0327333	0.00431888	0.716377	0.221198	0.0151324	-0.042086	-0.0241118	0.0814897	0.0612386	0.1042	0.163116	0.945823	0.526256	16	3	4.75548907154522e-06	0.000335501	12.7709	0.465663	0.362333	1.00364	1.94112	0.37887
499974	231042	231042_499974	Nup42	Chr5 cM	Chr5:24369961-24389011(+)	nucleoporin 42	Nup42	Chr4 q11	nucleoporin 42	0.10074	0.106957	0.18526	0.0353121	0.0657972	0.0781704	0.00433304	0.104045	0.0177908	0.0315293	-0.0220033	0.0320483	0.16995	0.235917	0.338471	0.163116	0.6681	0.154013	16	3	0.00832263	0.00638711	26.3747	0.0151346	54.828	2.21376	8.73998	0.0126514
308622	378431	378431_308622	Txlnb	Chr10 cM	Chr10:17671974-17721413(+)	taxilin beta	Txlnb	Chr1 p12	taxilin beta	-0.100903	-0.0191699	-0.175892	0.0353696	0.0700398	0.0648106	0.00433356	0.784315	0.00664893	-0.170226	-0.156445	-0.302918	-0.0315793	0.118106	-0.0488653	0.163116	0.966263	0.091225	16	3	0	0.00362883	6.79749	0.912284	0	1	9.09448	0.0105964
313644	110351	110351_313644	Rap1gap	Chr4 cM	Chr4:137392037-137457172(+)	Rap1 GTPase-activating protein	Rap1gap	Chr5 q36	Rap1 GTPase-activating protein	0.0807857	0.000260615	0.15488	0.0283379	0.0523553	0.0581407	0.004361	0.996028	0.00772434	0.0252443	-0.102354	0.0409266	0.136327	0.102875	0.268834	0.163259	1	0.100391	16	3	0.00396022	0.00307975	25.5038	0.0198036	58.812	2.42789	7.34409	0.0254244
311548	74711	74711_311548	Ttll9	Chr2 cM	Chr2:152804405-152850402(+)	tubulin tyrosine ligase-like family, member 9	Ttll9	Chr3 q41	tubulin tyrosine ligase like 9	-0.0696575	0.0985321	-0.246622	0.0244429	0.0438604	0.0500592	0.00437462	0.0246723	8.36650212999832e-07	-0.117565	0.0125674	-0.344737	-0.0217503	0.184497	-0.148508	0.163259	0.526486	0.000227558	15	3	0	0.0027088	14.1104	0.293713	0	1	26.2024	2.0427383649606e-06
307852	319518	319518_307852	Pdpr	Chr8 cM	Chr8:111821262-111863706(+)	pyruvate dehydrogenase phosphatase regulatory subunit	Pdpr	Chr19 q12	pyruvate dehydrogenase phosphatase regulatory subunit	-0.0392286	-0.0486381	0.0314237	0.0137678	0.0294663	0.0198457	0.00438147	0.0988137	0.11333	-0.0662129	-0.106391	-0.00747312	-0.0122443	0.00911487	0.0703205	0.163259	0.659672	0.380443	15	3	0	0.000964047	11.8349	0.459027	0	1	8.13217	0.0171444
294449	319415	319415_294449	Hs3st5	Chr10 cM	Chr10:36382810-36710393(+)	heparan sulfate (glucosamine) 3-O-sulfotransferase 5	Hs3st5	Chr20 q12	heparan sulfate-glucosamine 3-sulfotransferase 5	0.316958	-0.253646	0.589588	0.111251	0.199485	0.24647	0.0043851	0.203549	0.0167511	0.0989108	-0.644629	0.106515	0.535006	0.137337	1.07266	0.163259	0.740117	0.148906	15	3	0.123697	0.0586724	122.064	2.39407447875775e-20	91.5407	11.8213	6.60014	0.0368807
29532	20589	20589_29532	Ighmbp2	Chr19 cM	Chr19:3309076-3333011(-)	immunoglobulin mu DNA binding protein 2	Ighmbp2	Chr1 q42	immunoglobulin mu DNA binding protein 2	0.059014	0.0611953	0.0621976	0.0207161	0.0336857	0.0409383	0.00438976	0.0692705	0.128686	0.0184112	-0.00482758	-0.0180399	0.0996168	0.127218	0.142435	0.163259	0.624512	0.405299	15	3	0	0.00162923	13.942	0.304424	0	1	5.67427	0.0585934
316557	76867	76867_316557	Rhbdd1	Chr1 cM	Chr1:82294178-82423087(+)	rhomboid domain containing 1	Rhbdd1	Chr9 q34	rhomboid domain containing 1	0.0684825	0.0717771	0.00935532	0.0240524	0.0471446	0.0553918	0.00441022	0.127887	0.86588	0.0213407	-0.0206246	-0.0992106	0.115624	0.164179	0.117921	0.16363	0.688366	0.955867	16	3	0.00324955	0.00316251	20.7476	0.0780727	42.7084	1.74546	2.42658	0.297218
500087	66117	66117_500087	Fmc1	Chr6 cM	Chr6:38511796-38516384(+)	formation of mitochondrial complex V assembly factor 1	Fmc1	Chr4 q23	formation of mitochondrial complex V assembly factor 1	-0.0739607	0.0130596	-0.0929615	0.0259947	0.0372289	0.0523852	0.00443806	0.725745	0.0759681	-0.124909	-0.0599077	-0.195635	-0.023012	0.0860268	0.00971164	0.16405	0.949509	0.314233	16	3	0.000550574	0.00213478	14.5693	0.335009	7.45205	1.08052	3.42389	0.180514
287532	215113	215113_287532	Slc43a2	Chr11 cM	Chr11:75422520-75468401(+)	solute carrier family 43, member 2	Slc43a2	Chr10 q24	solute carrier family 43 member 2	0.0574599	0.0408595	0.110889	0.0202009	0.0332351	0.0430599	0.00444915	0.218919	0.0100177	0.0178669	-0.0242801	0.0264928	0.0970529	0.105999	0.195285	0.16405	0.747811	0.112894	16	3	0.000566979	0.00135423	16.9787	0.200277	14.5712	1.17057	9.5213	0.00856003
65171	56807	56807_65171	Scamp5	Chr9 cM	Chr9:57348610-57375343(-)	secretory carrier membrane protein 5	Scamp5	Chr8 q24	secretory carrier membrane protein 5	0.0486049	0.0459685	0.0390055	0.0170895	0.026996	0.0360616	0.00445312	0.0886075	0.279415	0.0151101	-0.00694268	-0.031674	0.0820997	0.0988796	0.109685	0.16405	0.645717	0.590856	15	3	0	0.000534289	6.10341	0.91078	0	1	5.62303	0.060114
310512	97112	97112_310512	Nmd3	Chr3 cM	Chr3:69629354-69656380(+)	NMD3 ribosome export adaptor	Nmd3	Chr2 q32	NMD3 ribosome export adaptor	0.0766684	0.00789509	0.0320025	0.0269775	0.0501309	0.0583638	0.00448407	0.874859	0.583467	0.0237934	-0.0903596	-0.0823885	0.129543	0.10615	0.146394	0.164192	0.984907	0.821334	16	3	0.00377699	0.00343474	22.7881	0.0442908	45.7949	1.84484	0.349376	0.839719
293991	67264	67264_293991	Ndufb8	Chr19 cM	Chr19:44537011-44543879(-)	NADH:ubiquinone oxidoreductase subunit B8	Ndufb8	Chr1 q54	NADH:ubiquinone oxidoreductase subunit B8	-0.0479176	0.0350515	-0.113497	0.0168631	0.0330674	0.0251607	0.00448939	0.289143	6.45603516255266e-06	-0.0809687	-0.0297593	-0.162811	-0.0148664	0.0998623	-0.0641828	0.164192	0.782621	0.000958137	16	3	0	0.000866754	8.59173	0.803032	0	1	20.8803	2.9235212765665e-05
295596	26428	26428_295596	Orc4	Chr2 cM	Chr2:48792836-48840289(-)	origin recognition complex, subunit 4	Orc4	Chr3 q12	origin recognition complex, subunit 4	-0.0465545	-0.0493154	-0.0218911	0.0163852	0.0317751	0.0281099	0.00449353	0.120658	0.436117	-0.0786688	-0.111593	-0.0769855	-0.0144402	0.0129626	0.0332034	0.164192	0.68827	0.724676	16	3	2.5121109544087e-07	0.00112309	11.704	0.55205	0.00672277	1.00007	2.70939	0.258025
79130	13002	13002_79130	Dnajc5	Chr2 cM	Chr2:181162141-181194679(+)	DnaJ heat shock protein family (Hsp40) member C5	Dnajc5	Chr3 q43	DnaJ heat shock protein family (Hsp40) member C5	0.0459822	-0.0192451	0.0895601	0.016188	0.0227676	0.0315124	0.0045042	0.397952	0.0044823	0.0142542	-0.0638687	0.027797	0.0777101	0.0253785	0.151323	0.164192	0.830619	0.0748635	16	3	0.000197504	0.000521343	14.9592	0.309907	12.1506	1.13831	8.67784	0.0130506
303165	319475	319475_303165	Zfp672	Chr11 cM	Chr11:58205940-58221165(-)	zinc finger protein 672	Zfp672	Chr10 q22	zinc finger protein 672	0.050405	-0.00568379	0.0666492	0.0177556	0.0318615	0.0350801	0.00452804	0.858416	0.0574446	0.0156046	-0.0681311	-0.0021066	0.0852053	0.0567636	0.135405	0.164192	0.982708	0.275414	16	3	2.32108298316372e-05	0.00103318	10.2284	0.67516	0.665126	1.0067	3.6441	0.161694
298203	66592	66592_298203	Stoml2	Chr4 cM	Chr4:43027690-43031402(-)	stomatin (Epb7.2)-like 2	Stoml2	Chr5 q22	stomatin like 2	0.0426459	-0.00183201	0.0830417	0.0150227	0.0223896	0.0278475	0.00452892	0.934786	0.0028636	0.0132019	-0.0457147	0.0284615	0.0720899	0.0420507	0.137622	0.164192	0.995247	0.059498	16	3	0	0.000626509	10.8423	0.624024	0	1	8.91443	0.0115946
63864	15108	15108_63864	Hsd17b10	ChrX cM	ChrX:150784892-150787438(+)	hydroxysteroid (17-beta) dehydrogenase 10	Hsd17b10	ChrX q13	hydroxysteroid (17-beta) dehydrogenase 10	-0.0743112	-0.0165584	-0.137563	0.0261785	0.0460325	0.0540519	0.00453073	0.719064	0.010927	-0.12562	-0.10678	-0.243503	-0.0230022	0.0736637	-0.0316237	0.164192	0.946305	0.118724	16	3	0.0022801	0.00284666	16.4759	0.224384	31.7849	1.46595	6.52572	0.0382787
299265	100504156	100504156_299265	Fam181a	Chr12 cM	Chr12:103277272-103283326(+)	family with sequence similarity 181, member A	Fam181a	Chr6 q32	family with sequence similarity 181, member A	0.133519	0.11783	-0.00477048	0.0470583	0.0754694	0.100096	0.00454944	0.118455	0.961988	0.0412868	-0.0300875	-0.200955	0.225752	0.265747	0.191414	0.164487	0.685945	0.991829	15	3	1.76715954556501e-06	0.00594738	12.4089	0.413428	0.00755668	1.00008	2.73545	0.254686
85266	19142	19142_85266	Prss12	Chr3 cM	Chr3:123240562-123300246(+)	serine protease 12 neurotrypsin (motopsin)	Prss12	Chr2 q42	serine protease 12	0.136284	-0.0202899	0.230407	0.0481538	0.089642	0.10244	0.00465223	0.820934	0.0245004	0.041904	-0.195985	0.0296282	0.230663	0.155405	0.431185	0.167204	0.973572	0.180824	15	3	0.0135353	0.0101389	29.4757	0.00334674	62.3391	2.65528	5.13829	0.0766012
117524	12449	12449_117524	Ccnf	Chr17 cM	Chr17:24441518-24470333(-)	cyclin F	Ccnf	Chr10 q12	cyclin F	-0.143407	0.0112387	-0.451052	0.0506822	0.0531392	0.109974	0.00466146	0.832501	4.10548488140521e-05	-0.242743	-0.0929123	-0.666596	-0.0440722	0.11539	-0.235508	0.167204	0.977604	0.00382278	13	3	0	0.00380558	6.94186	0.730922	0	1	17.1144	0.000192156
25356	21367	21367_25356	Cntn2	Chr1 cM	Chr1:132437163-132470989(-)	contactin 2	Cntn2	Chr13 q13	contactin 2	0.100425	0.0196533	0.162968	0.0354952	0.0329227	0.0729151	0.00466556	0.550538	0.025415	0.0308559	-0.0448739	0.0200569	0.169995	0.0841806	0.305879	0.167204	0.890996	0.183891	15	3	0	0.00134881	14.2249	0.286577	0	1	5.93471	0.0514391
296350	26943	26943_296350	Serinc3	Chr2 cM	Chr2:163466577-163487767(-)	serine incorporator 3	Serinc3	Chr3 q42	serine incorporator 3	0.0756919	-0.0768893	0.156167	0.0267607	0.0479256	0.0561805	0.00467706	0.108637	0.00544019	0.0232419	-0.170822	0.0460556	0.128142	0.0170431	0.266279	0.167204	0.672303	0.0818544	16	3	0.00519896	0.00313024	45.3439	1.83353326642413e-05	73.972	3.84202	9.70101	0.00782442
114117	14704	14704_114117	Gng3	Chr19 cM	Chr19:8814297-8816558(-)	guanine nucleotide binding protein (G protein), gamma 3	Gng3	Chr1 q43	G protein subunit gamma 3	0.0695791	-0.0306268	0.110357	0.0246014	0.0470529	0.049126	0.0046802	0.515109	0.0246784	0.0213613	-0.122849	0.0140714	0.117797	0.0615951	0.206642	0.167204	0.880244	0.181057	16	3	0.00199765	0.00214141	18.6368	0.134803	42.9364	1.75243	5.09822	0.0781513
365213	378430	378430_365213	Nanos2	Chr7 cM	Chr7:18721449-18722887(+)	nanos C2HC-type zinc finger 2	Nanos2	Chr1 q21	nanos C2HC-type zinc finger 2	-0.155007	-0.217617	0.565593	0.0548462	0.115211	0.122354	0.00471031	0.0589102	3.7895095441763e-06	-0.262503	-0.443426	0.325784	-0.04751	0.00819159	0.805402	0.167204	0.605186	0.000648922	12	3	0	0.0178457	5.97173	0.742744	0	1	33.3999	5.58869261901048e-08
306765	26919	26919_306765	Zfp346	Chr13 cM	Chr13:55253124-55282638(+)	zinc finger protein 346	Zfp346	Chr17 p14	zinc finger protein 346	0.0599588	0.0523415	0.00383822	0.0212157	0.0357409	0.0511677	0.00471102	0.143065	0.940205	0.0183769	-0.0177093	-0.0964487	0.101541	0.122392	0.104125	0.167204	0.706172	0.984294	15	3	0.000689384	0.00145785	13.346	0.344404	18.2197	1.22279	2.56703	0.277061
291359	17084	17084_291359	Ly86	Chr13 cM	Chr13:37529276-37603012(+)	lymphocyte antigen 86	Ly86	Chr17 p12	lymphocyte antigen 86	-0.0753204	-0.0462996	-0.17922	0.026652	0.0491412	0.0509714	0.00471234	0.346103	0.000437945	-0.127557	-0.142614	-0.279123	-0.0230834	0.0500153	-0.0793182	0.167204	0.8069	0.0184446	16	3	0.000285697	0.00288141	9.27602	0.751792	2.88824	1.02974	13.4489	0.00120119
24173	11548	11548_24173	Adra1b	Chr11 cM	Chr11:43665433-43792037(-)	adrenergic receptor, alpha 1b	Adra1b	Chr10 q21	adrenoceptor alpha 1B	0.203255	-0.275481	0.510196	0.0719641	0.13259	0.162282	0.00473692	0.0377386	0.00166717	0.0622083	-0.535353	0.19213	0.344302	-0.0156084	0.828262	0.167204	0.567645	0.0431069	15	3	0.049532	0.0247718	87.4306	1.5489925282648e-13	89.9209	9.92148	12.0486	0.00241929
64203	12036	12036_64203	Bcat2	Chr7 cM	Chr7:45219773-45239134(+)	branched chain aminotransferase 2, mitochondrial	Bcat2	Chr1 q22	branched chain amino acid transaminase 2	-0.0770509	-0.0430791	-0.0498108	0.0272825	0.0437311	0.0546245	0.00474006	0.324579	0.361834	-0.130524	-0.12879	-0.156873	-0.0235782	0.0426322	0.0572512	0.167204	0.799611	0.666823	16	3	0	0.00239035	10.4384	0.657751	0	1	2.07433	0.354458
313449	68134	68134_313449	Upf3b	ChrX cM	ChrX:36355331-36373975(-)	UPF3 regulator of nonsense transcripts homolog B (yeast)	Upf3b	ChrX q35	UPF3B, regulator of nonsense mediated mRNA decay	-0.0812081	0.00597105	-0.146265	0.0287563	0.0519451	0.0620543	0.0047426	0.908485	0.0184211	-0.137569	-0.0958394	-0.267889	-0.0248469	0.107782	-0.0246405	0.167204	0.989787	0.156028	15	3	0.00567942	0.00376232	33.3868	0.000842183	68.1659	3.14129	5.56071	0.0620165
297523	232334	232334_297523	Vgll4	Chr6 cM	Chr6:114837589-114946955(-)	vestigial like family member 4	Vgll4	Chr4 q42	vestigial-like family member 4	-0.113002	0.0740782	-0.198294	0.0400383	0.0715512	0.0932794	0.00476739	0.300521	0.0335195	-0.191475	-0.0661596	-0.381118	-0.0345282	0.214316	-0.0154695	0.167271	0.787377	0.209129	16	3	0.0131573	0.00755552	39.3285	0.000177172	73.3578	3.75345	4.95554	0.0839301
305236	56066	56066_305236	Cxcl11	Chr5 cM	Chr5:92507403-92511155(-)	chemokine (C-X-C motif) ligand 11	Cxcl11	Chr14 p22	C-X-C motif chemokine ligand 11	0.108704	-0.0376987	0.273282	0.0385181	0.143988	0.182006	0.00477038	0.793461	0.133227	0.0332096	-0.31991	-0.0834441	0.184198	0.244512	0.630007	0.167271	0.968366	0.410997	11	3	0	0.00468498	2.66058	0.953822	0	1	9.78352	0.00750818
287899	216725	216725_287899	Adamts2	Chr11 cM	Chr11:50492912-50698400(+)	ADAM metallopeptidase with thrombospondin type 1 motif 2	Adamts2	Chr10 q22	ADAM metallopeptidase with thrombospondin type 1 motif, 2	0.138544	-0.0399797	0.386434	0.0491054	0.0951001	0.116074	0.0047821	0.674197	0.000870911	0.042299	-0.226372	0.158934	0.234789	0.146413	0.613935	0.167271	0.934347	0.0282738	16	3	0.0182388	0.012626	34.2023	0.00112125	64.4208	2.81063	11.2281	0.00364621
306771	74257	74257_306771	Tspan17	Chr13 cM	Chr13:54937190-54944589(+)	tetraspanin 17	Tspan17	Chr17 p14	tetraspanin 17	0.0799642	-0.054578	0.122187	0.0283514	0.0419672	0.063325	0.00479536	0.193432	0.0536652	0.0243965	-0.136832	-0.00192726	0.135532	0.0276761	0.246302	0.167271	0.735477	0.266581	16	3	0.00142471	0.0023122	25.7782	0.0182046	23.0468	1.29949	4.48517	0.106184
691981	74288	74288_691981	Spem1	Chr11 cM	Chr11:69711697-69712991(-)	spermatid maturation 1	Spem1	Chr10 q24	spermatid maturation 1	-0.0558842	-0.0803992	-0.0360103	0.019816	0.0404259	0.0357273	0.00480013	0.046723	0.313492	-0.0947229	-0.159633	-0.106034	-0.0170455	-0.00116582	0.0340139	0.167271	0.587494	0.625179	12	3	0	0.00309447	5.02266	0.832328	0	1	4.1289	0.126888
298514	54170	54170_298514	Rragc	Chr4 cM	Chr4:123811239-123830790(+)	Ras-related GTP binding C	Rragc	Chr5 q36	Ras-related GTP binding C	0.0402551	-0.0460402	0.0973276	0.0142783	0.0231327	0.0301767	0.00481249	0.0465619	0.00125862	0.0122702	-0.0913795	0.0381823	0.0682399	-0.000700914	0.156473	0.167271	0.587494	0.0364554	16	3	7.52423499417165e-05	0.000517603	11.6697	0.554898	4.32189	1.04517	12.0041	0.00247372
292409	14293	14293_292409	Fpr1	Chr17 cM	Chr17:18096733-18104201(-)	formyl peptide receptor 1	Fpr1	Chr1 q12	formyl peptide receptor 1	0.104303	-0.0472544	0.153849	0.0370297	0.074682	0.107543	0.00485137	0.526902	0.152552	0.0317261	-0.193628	-0.0569324	0.17688	0.0991196	0.36463	0.167271	0.884883	0.437875	14	3	0	0.00522168	10.723	0.466757	0	1	2.18074	0.336092
311959	27407	27407_311959	Abcf2	Chr5 cM	Chr5:24770343-24782465(-)	ATP-binding cassette, sub-family F member 2	Abcf2	Chr4 q11	ATP binding cassette subfamily F member 2	0.0856481	-0.044396	0.190829	0.0304077	0.0549771	0.0657436	0.00485259	0.419358	0.00370043	0.0260501	-0.152149	0.0619743	0.145246	0.0633572	0.319684	0.167271	0.836581	0.067601	16	3	0.00736679	0.00414552	52.5175	1.09619302862283e-06	79.5621	4.89287	8.62159	0.0134228
81717	13017	13017_81717	Ctbp2	Chr7 cM	Chr7:132589292-132726083(-)	C-terminal binding protein 2	Ctbp2	Chr1 q41	C-terminal binding protein 2	-0.137305	0.164464	-0.239039	0.0487482	0.089883	0.108201	0.00485311	0.0672865	0.0271592	-0.23285	-0.0117035	-0.451109	-0.0417607	0.340631	-0.02697	0.167271	0.619715	0.190212	15	3	0.0213568	0.0118615	66.5965	1.37988828312346e-09	78.3275	4.61415	7.22372	0.0270016
362103	66617	66617_362103	Ntmt1	Chr2 cM	Chr2:30697838-30713045(+)	N-terminal Xaa-Pro-Lys N-methyltransferase 1	Ntmt1	Chr3 p12	N-terminal Xaa-Pro-Lys N-methyltransferase 1	0.0522911	0.0390932	0.0899098	0.018568	0.0357229	0.0400159	0.00485974	0.273803	0.0246495	0.0158984	-0.0309223	0.0114801	0.0886838	0.109109	0.16834	0.167271	0.774672	0.181014	16	3	1.09698539836132e-06	0.00117824	12.182	0.512783	0.0262049	1.00026	9.48519	0.00871599
246264	233060	233060_246264	Zfp382	Chr7 cM	Chr7:29821367-29834375(+)	zinc finger protein 382	Zfp382	Chr1 q21	zinc finger protein 382	-0.0695906	-0.0288038	-0.076895	0.0247126	0.03472	0.0569893	0.00486259	0.406763	0.177244	-0.118026	-0.0968537	-0.188592	-0.0211548	0.0392461	0.0348019	0.167271	0.833612	0.471171	14	3	0	0.000852716	8.16909	0.698082	0	1	4.13382	0.126577
117521	244891	244891_117521	Scaper	Chr9 cM	Chr9:55457163-55845403(-)	S phase cyclin A-associated protein in the ER	Scaper	Chr8 q24	S-phase cyclin A-associated protein in the ER	-0.0658471	0.0294036	-0.155958	0.0233938	0.0467413	0.0467283	0.00488184	0.529302	0.00084519	-0.111698	-0.0622077	-0.247544	-0.0199962	0.121015	-0.0643725	0.167563	0.884883	0.0277658	15	3	0.00122363	0.00204494	15.1245	0.234698	23.3161	1.30405	11.2046	0.00368931
201097	50709	50709_201097	H1f4	Chr13 cM	Chr13:23805760-23806541(-)	H1.4 linker histone, cluster member	H1f4	Chr17 p11	H1.4 linker histone, cluster member	0.165346	0.0375646	0.288246	0.058787	0.105424	0.0879712	0.00491383	0.7216	0.00105065	0.0501256	-0.169062	0.115826	0.280567	0.244191	0.460667	0.168291	0.94796	0.0320397	14	3	0	0.00460448	8.14673	0.700103	0	1	11.6564	0.00294331
361848	94213	94213_361848	Ddx50	Chr10 cM	Chr10:62451674-62486997(-)	DExD box helicase 50	Ddx50	Chr20 q11	DExD-box helicase 50	-0.0682931	-0.0311419	-0.166455	0.0242882	0.0391581	0.0561851	0.00492675	0.426448	0.00305035	-0.115897	-0.10789	-0.276576	-0.0206892	0.0456066	-0.0563342	0.168363	0.838996	0.0611758	15	3	0.00217226	0.00202867	21.8754	0.0389401	48.0426	1.92465	11.1803	0.00373441
316519	18173	18173_316519	Slc11a1	Chr1 cM	Chr1:74414354-74425221(+)	solute carrier family 11 (proton-coupled divalent metal ion transporters), member 1	Slc11a1	Chr9 q33	solute carrier family 11 member 1	0.0788627	-0.125849	0.130523	0.0280735	0.0548881	0.0594296	0.0049673	0.0218574	0.0280734	0.0238396	-0.233428	0.0140429	0.133886	-0.0182707	0.247003	0.168512	0.526243	0.192887	16	3	0.00122117	0.00364035	18.6091	0.135731	10.9584	1.12307	8.38046	0.0151428
360459	67254	67254_360459	Bmerb1	Chr16 cM	Chr16:13804468-13919364(+)	bMERB domain containing 1	Bmerb1	Chr10 q11	bMERB domain containing 1	0.0387479	-0.00978605	0.0207088	0.0137937	0.0213295	0.028663	0.00496802	0.646375	0.469992	0.0117127	-0.051591	-0.0354697	0.065783	0.0320189	0.0768872	0.168512	0.923714	0.748942	16	3	0	0.000406494	12.6526	0.47499	0	1	0.625965	0.731263
83578	216134	216134_83578	Pdxk	Chr10 cM	Chr10:78272581-78300782(-)	pyridoxal (pyridoxine, vitamin B6) kinase	Pdxk	Chr20 p12	pyridoxal kinase	0.0613054	0.0681661	0.0565908	0.0218314	0.0363219	0.0428492	0.00498304	0.0605564	0.186603	0.0185166	-0.00302355	-0.0273921	0.104094	0.139356	0.140574	0.168512	0.607617	0.482277	15	3	0.00160763	0.00146679	25.4237	0.012938	48.3171	1.93488	5.54448	0.0625217
689043	320701	320701_689043	Tafa4	Chr6 cM	Chr6:96808164-97037374(-)	TAFA chemokine like family member 4	Tafa4	Chr4 q34	TAFA chemokine like family member 4	0.0922363	0.17147	-0.0261567	0.0328477	0.0647828	0.0244228	0.00498499	0.00812454	0.284173	0.0278561	0.0444984	-0.0740246	0.156616	0.298442	0.0217112	0.168512	0.389553	0.595611	14	3	5.58288077493039e-07	0.00477541	13.3557	0.270716	0.00271555	1.00003	8.77614	0.0124247
60422	20508	20508_60422	Slc18a3	Chr14 cM	Chr14:32184395-32186807(-)	solute carrier family 18 (vesicular monoamine), member 3	Slc18a3	Chr16 p16	solute carrier family 18 member A3	0.236209	-0.0456805	0.642491	0.0841204	0.161674	0.202725	0.00498516	0.777524	0.00152822	0.0713364	-0.362556	0.245157	0.401082	0.271195	1.03983	0.168512	0.964618	0.0409317	15	3	0.0508964	0.0348052	43.6352	1.76180636796363e-05	79.9947	4.99867	10.2816	0.00585313
366491	329972	329972_366491	Spata21	Chr4 cM	Chr4:140815644-140840071(+)	spermatogenesis associated 21	Spata21	Chr5 q36	spermatogenesis associated 21	0.107951	-0.264973	0.428584	0.0384679	0.0776135	0.0723148	0.00501212	0.000640167	3.0919537175039e-09	0.032555	-0.417092	0.286849	0.183346	-0.112853	0.570318	0.168963	0.153473	2.83423028116842e-06	15	3	0	0.00405497	11.5036	0.486323	0	1	36.4531	1.21423342308029e-08
500690	338372	338372_500690	Map3k9	Chr12 cM	Chr12:81767784-81827949(-)	mitogen-activated protein kinase kinase kinase 9	Map3k9	Chr6 q24	mitogen-activated protein kinase kinase kinase 9	0.067092	-0.0123848	0.160485	0.0239149	0.0411388	0.0547186	0.00502465	0.763377	0.00335798	0.0202197	-0.0930154	0.0532384	0.113964	0.0682459	0.267731	0.168963	0.959951	0.0643634	15	3	7.07123739622623e-07	0.00105693	15.6625	0.207187	0.0183784	1.00018	9.91884	0.00701699
300120	73225	73225_300120	Fam118a	Chr15 cM	Chr15:84913149-84947031(+)	family with sequence similarity 118, member A	Fam118a	Chr7 q34	family with sequence similarity 118, member A	-0.10617	-0.0527544	-0.235167	0.0378525	0.0654741	0.0853364	0.00503417	0.420399	0.00585553	-0.18036	-0.181081	-0.402423	-0.0319806	0.0755725	-0.0679107	0.168963	0.837306	0.0844096	16	3	0.0112124	0.00631513	40.7183	0.000105848	76.1054	4.18505	8.4483	0.0146378
313706	71707	71707_313706	Ubiad1	Chr4 cM	Chr4:148518952-148529217(-)	UbiA prenyltransferase domain containing 1	Ubiad1	Chr5 q36	UbiA prenyltransferase domain containing 1	0.053008	0.0869247	0.0603941	0.0189035	0.0325797	0.0363959	0.00504523	0.007629	0.097042	0.0159578	0.0230696	-0.0109405	0.0900582	0.15078	0.131729	0.168963	0.382634	0.352824	16	3	0	0.00135483	7.99739	0.843771	0	1	10.1521	0.00624441
368190	66114	66114_368190	Dnajc30	Chr5 cM	Chr5:135093060-135094219(+)	DnaJ heat shock protein family (Hsp40) member C30	Dnajc30	Chr12 q12	DnaJ heat shock protein family (Hsp40) member C30	0.0393327	0.00434513	0.0978281	0.0140291	0.0254743	0.0373515	0.00505272	0.864563	0.00881567	0.0118362	-0.0455837	0.0246205	0.0668293	0.0542739	0.171036	0.168963	0.982728	0.107156	16	3	0.00034981	0.000778663	14.653	0.329516	14.8755	1.17475	8.20044	0.016569
361109	75901	75901_361109	Dcp1a	Chr14 cM	Chr14:30201613-30249013(+)	decapping mRNA 1A	Dcp1a	Chr16 p16	decapping mRNA 1A	0.0481683	0.0107932	0.0579095	0.0171903	0.0292573	0.034295	0.00507757	0.712197	0.091302	0.014476	-0.0465501	-0.00930748	0.0818606	0.0681366	0.125127	0.169163	0.944772	0.342612	16	3	0	0.000912326	12.5565	0.482624	0	1	3.13945	0.208102
289392	18845	18845_289392	Plxna2	Chr1 cM	Chr1:194302020-194499177(+)	plexin A2	Plxna2	Chr13 q27	plexin A2	0.065464	-0.0278839	0.220193	0.0233688	0.0423224	0.0458742	0.00508904	0.509995	1.58726608596641e-06	0.019662	-0.110834	0.130281	0.111266	0.0550665	0.310104	0.169163	0.878935	0.000371733	16	3	0.00189312	0.00195388	18.2375	0.14871	40.6072	1.68371	23.0483	9.88825265067666e-06
100360867	106369	106369_100360867	Ypel1	Chr16 cM	Chr16:16887560-16904909(+)	yippee like 1	Ypel1	Chr11	yippee-like 1	0.0804792	-0.111267	0.216883	0.0287308	0.0566299	0.062639	0.00509217	0.0494362	0.000535318	0.0241678	-0.22226	0.0941131	0.136791	-0.000274448	0.339653	0.169163	0.59077	0.0210653	15	3	9.67365693969601e-07	0.00154487	15.4762	0.216423	0.0166636	1.00017	12.1822	0.00226289
361313	225392	225392_361313	Rell2	Chr18 cM	Chr18:38088132-38092232(+)	RELT-like 2	Rell2	Chr18 p11	RELT-like 2	0.0563636	-0.015921	0.18497	0.0201288	0.0325402	0.037934	0.00510788	0.624649	1.08201735574166e-06	0.0169119	-0.0796986	0.110621	0.0958152	0.0478566	0.25932	0.169163	0.915807	0.000276411	16	3	0	0.000844244	4.48682	0.984826	0	1	23.8311	6.68572795701312e-06
307821	17463	17463_307821	Psmd7	Chr8 cM	Chr8:108307013-108315096(-)	proteasome (prosome, macropain) 26S subunit, non-ATPase, 7	Psmd7	Chr19 q12	proteasome 26S subunit, non-ATPase 7	0.0418759	-0.0125667	0.0475207	0.0149574	0.0270428	0.0281089	0.0051152	0.642149	0.090915	0.0125601	-0.0655696	-0.00757179	0.0711918	0.0404363	0.102613	0.169163	0.922098	0.342283	16	3	0.000375233	0.000847065	12.8448	0.45987	15.3139	1.18083	3.27338	0.194624
207119	225870	225870_207119	Rin1	Chr19 cM	Chr19:5100509-5107099(+)	Ras and Rab interactor 1	Rin1	Chr1 q43	Ras and Rab interactor 1	0.109729	-0.0100171	0.208416	0.0392011	0.0683972	0.0910048	0.00512385	0.883562	0.0220121	0.0328967	-0.144073	0.0300494	0.186562	0.124039	0.386782	0.169163	0.986257	0.169809	16	3	0.0108457	0.00667231	35.049	0.000832114	69.3904	3.26694	5.31926	0.0699742
301039	382111	382111_301039	Susd5	Chr9 cM	Chr9:113886422-113927801(+)	sushi domain containing 5	Susd5	Chr8 q32	sushi domain containing 5	0.214793	-0.464029	0.722652	0.0767571	0.149011	0.178236	0.00513639	0.00184527	5.02506345942044e-05	0.0643523	-0.756085	0.373315	0.365235	-0.171974	1.07199	0.169219	0.250042	0.0044746	14	3	0.0504643	0.0282174	55.6878	5.79799448899178e-08	85.168	6.74217	20.4169	3.68571427088539e-05
116725	93765	93765_116725	Ube2n	Chr10 cM	Chr10:95351024-95381520(+)	ubiquitin-conjugating enzyme E2N	Ube2n	Chr7 q13	ubiquitin-conjugating enzyme E2N	0.0436954	-0.0523777	0.100035	0.0156195	0.028186	0.0270404	0.0051501	0.0631284	0.000216052	0.0130818	-0.107621	0.0470368	0.0743091	0.00286589	0.153033	0.169312	0.613374	0.0116316	16	3	8.57745220729293e-05	0.000520351	12.4942	0.487596	4.74027	1.04976	15.7572	0.000378757
NA	105246959	105246959_NA	NA	NA	NA	NA	NA	NA	NA	-0.253423	0.157259	-0.663721	0.0906932	0.146597	0.284194	0.00520134	0.283395	0.0195201	-0.431179	-0.130067	-1.22073	-0.0756679	0.444584	-0.10671	0.170371	0.779684	0.160797	11	3	0.00275051	0.00628633	12.0322	0.149771	19.02	1.23487	7.2577	0.0265468
338477	20491	20491_338477	Sla	Chr15 cM	Chr15:66652668-66703678(-)	src-like adaptor	Sla	Chr7 q33	src-like adaptor	0.11227	0.0555916	0.152404	0.0401902	0.0730251	0.081396	0.00521462	0.446498	0.0611538	0.0334987	-0.087535	-0.00712882	0.191041	0.198718	0.311938	0.170371	0.846565	0.282623	16	3	8.59570363789806e-06	0.00428955	19.6257	0.104944	0.0513539	1.00051	5.47595	0.0647013
685545	68241	68241_685545	Mcrip2	Chr17 cM	Chr17:26082672-26087738(-)	MAPK regulated corepressor interacting protein 2	Mcrip2	Chr10 q12	MAPK regulated co-repressor interacting protein 2	-0.0699393	0.00115685	-0.077076	0.0250424	0.0472915	0.0513742	0.00522485	0.980484	0.13354	-0.119021	-0.0915329	-0.177768	-0.0208571	0.0938466	0.0236155	0.170371	1	0.411337	16	3	0.00128025	0.00280568	13.6956	0.395626	15.9018	1.18909	2.26024	0.322994
63881	107746	107746_63881	Rapgef1	Chr2 cM	Chr2:29509732-29630376(+)	Rap guanine nucleotide exchange factor (GEF) 1	Rapgef1	Chr3 p12	Rap guanine nucleotide exchange factor 1	0.0609337	0.064178	0.0259476	0.0218184	0.0402387	0.0390426	0.00522604	0.110727	0.506308	0.0181703	-0.0146883	-0.0505745	0.103697	0.143044	0.10247	0.170371	0.674504	0.773023	15	3	0.00137557	0.00142441	21.8272	0.0395032	41.5331	1.71037	3.13698	0.20836
288914	212528	212528_288914	Trmt1	Chr8 cM	Chr8:85412953-85426437(+)	tRNA methyltransferase 1	Trmt1	Chr19 q11	tRNA methyltransferase 1	0.0469455	0.0603042	0.0779737	0.0168141	0.0319363	0.0299655	0.00523777	0.0589907	0.00926508	0.0139905	-0.00228987	0.0192424	0.0799005	0.122898	0.136705	0.170397	0.605186	0.109961	16	3	1.93593173951407e-06	0.000922902	19.3927	0.111423	0.0580183	1.00058	12.1901	0.00225395
312566	101401	101401_312566	Adamts9	Chr6 cM	Chr6:92749680-92920473(-)	ADAM metallopeptidase with thrombospondin type 1 motif 9	Adamts9	Chr4 q34	ADAM metallopeptidase with thrombospondin type 1 motif, 9	-0.372475	0.419175	-0.906103	0.133452	0.245043	0.305618	0.00525316	0.0871512	0.00302861	-0.634035	-0.0610998	-1.5051	-0.110914	0.899449	-0.307102	0.170542	0.645717	0.0610831	15	3	0.179298	0.087286	151.58	2.70910675246647e-26	91.3641	11.5796	10.1115	0.00637267
NA	791415	791415_NA	NA	NA	NA	NA	NA	NA	NA	0.168267	-0.128523	0.304138	0.0603352	0.125743	0.146259	0.00528917	0.306731	0.0375768	0.0500124	-0.374975	0.0174747	0.286522	0.11793	0.590801	0.171014	0.791204	0.222055	13	3	0.0188165	0.0187962	16.6847	0.0816373	53.8867	2.16857	4.45301	0.107905
257646	319710	319710_257646	Frmd6	Chr12 cM	Chr12:70872288-70949008(+)	FERM domain containing 6	Frmd6	Chr6 q24	FERM domain containing 6	-0.110418	-0.086247	-0.241268	0.0395935	0.0712275	0.0864633	0.00529041	0.225947	0.00526418	-0.18802	-0.22585	-0.410733	-0.0328164	0.0533564	-0.0718028	0.171014	0.751432	0.0803445	16	3	0.0107136	0.00729171	30.7741	0.00363757	67.3847	3.06604	10.0091	0.00670741
312800	54343	54343_312800	Atf7ip	Chr6 cM	Chr6:136495787-136587848(+)	activating transcription factor 7 interacting protein	Atf7ip	Chr4 q43	activating transcription factor 7 interacting protein	0.0629106	-0.0826345	0.193834	0.0225665	0.0391642	0.045136	0.00530689	0.0348628	1.75124247737207e-05	0.0186811	-0.159395	0.105369	0.10714	-0.00587404	0.282299	0.171014	0.560355	0.00200659	16	3	0.000870723	0.0013106	16.2623	0.235253	25.0759	1.33468	20.1202	4.2752329802349e-05
NA	22608	22608_NA	Ybx1	Chr4 cM	Chr4:119135178-119151801(-)	Y box protein 1	NA	NA	NA	-0.0826102	0.0665696	-0.155323	0.0296368	0.0585767	0.0568315	0.00531297	0.255767	0.00627501	-0.140697	-0.0482386	-0.266711	-0.0245231	0.181378	-0.0439358	0.171014	0.767732	0.0881838	13	3	0.00280534	0.00287263	23.7106	0.00840677	47.5075	1.90504	7.6305	0.0220322
360483	73261	73261_360483	1700037C18Rik	Chr16 cM	Chr16:3723662-3726553(-)	RIKEN cDNA 1700037C18 gene	C10h16orf90	Chr10 q12	similar to human chromosome 16 open reading frame 90	0.0732503	-0.00697382	0.152647	0.0262882	0.0490755	0.0523442	0.00532918	0.886998	0.00354304	0.0217264	-0.10316	0.0500544	0.124774	0.0892125	0.25524	0.171014	0.986554	0.0662799	14	3	2.21508441265007e-07	0.00261633	11.4472	0.406593	0.00261214	1.00003	8.93937	0.0114509
246146	66245	66245_246146	Hspbp1	Chr7 cM	Chr7:4663520-4688067(-)	HSPA (heat shock 70kDa) binding protein, cytoplasmic cochaperone 1	Hspbp1	Chr1 q12	HSPA (Hsp70) binding protein 1	0.069008	-0.0234691	0.132652	0.0247681	0.043155	0.0483093	0.00533356	0.586557	0.00603466	0.0204634	-0.108051	0.0379677	0.117553	0.0611132	0.227337	0.171014	0.901046	0.0859581	16	3	0.00155199	0.00203327	17.9013	0.161304	30.4978	1.4388	7.71736	0.0210958
292071	67177	67177_292071	Cdt1	Chr8 cM	Chr8:123294754-123299869(+)	chromatin licensing and DNA replication factor 1	Cdt1	Chr19 q12	chromatin licensing and DNA replication factor 1	0.132904	-0.143674	0.0912801	0.0477178	0.0960735	0.106673	0.00534929	0.134795	0.392162	0.039379	-0.331974	-0.117794	0.226429	0.0446269	0.300354	0.171166	0.697045	0.691146	16	3	0.0107605	0.0125449	20.4565	0.0843986	35.4332	1.54878	2.54125	0.280656
24329	13649	13649_24329	Egfr	Chr11 cM	Chr11:16702203-16868158(+)	epidermal growth factor receptor	Egfr	Chr14 q22	epidermal growth factor receptor	-0.0688545	-0.0249173	-0.124047	0.0247514	0.0380442	0.050482	0.00540511	0.512496	0.0140004	-0.117366	-0.0994826	-0.22299	-0.0203427	0.049648	-0.0251041	0.172248	0.880068	0.135256	16	3	0	0.00192915	12.6882	0.472177	0	1	7.08621	0.0289234
679906	58800	58800_679906	Trpm7	Chr2 cM	Chr2:126633485-126718150(-)	transient receptor potential cation channel, subfamily M, member 7	Trpm7	Chr3 q36	transient receptor potential cation channel, subfamily M, member 7	-0.0457368	-0.0186291	0.00509044	0.0164412	0.031767	0.0263453	0.00540519	0.557586	0.846787	-0.0779611	-0.0808912	-0.0465455	-0.0135126	0.043633	0.0567263	0.172248	0.893293	0.948881	15	3	0	0.000825205	13.6712	0.322197	0	1	0.376922	0.828233
690966	66420	66420_690966	Polr2e	Chr10 cM	Chr10:79871787-79875493(-)	polymerase (RNA) II (DNA directed) polypeptide E	Polr2e	Chr7 q11	RNA polymerase II, I and III subunit E	0.0415517	-0.0512829	0.094686	0.0149416	0.0261964	0.031553	0.00542002	0.0502734	0.00269222	0.0122668	-0.102627	0.0328433	0.0708366	6.11306308054352e-05	0.156529	0.172357	0.591859	0.0576275	16	3	0.000135754	0.000826941	11.5944	0.561151	4.99585	1.05259	11.2739	0.0035637
114711	50798	50798_114711	Gne	Chr4 cM	Chr4:44034075-44084177(-)	glucosamine (UDP-N-acetyl)-2-epimerase/N-acetylmannosamine kinase	Gne	Chr5 q22	glucosamine (UDP-N-acetyl)-2-epimerase/N-acetylmannosamine kinase	0.0922228	-0.0157946	0.143646	0.03317	0.0608198	0.0700155	0.00543073	0.795098	0.0402061	0.0272108	-0.134999	0.00641773	0.157235	0.10341	0.280874	0.172357	0.968424	0.228687	16	3	0.00853204	0.00500627	41.182	8.90176033442323e-05	76.4733	4.25049	4.20993	0.12185
310341	329628	329628_310341	Fat4	Chr3 cM	Chr3:38941089-39066134(+)	FAT atypical cadherin 4	Fat4	Chr2 q25	FAT atypical cadherin 4	-0.221647	0.194016	-0.429388	0.0797773	0.144477	0.17676	0.00546415	0.179308	0.0151316	-0.378007	-0.0891529	-0.775831	-0.0652859	0.477186	-0.0829446	0.172578	0.731268	0.14096	15	3	0.0534892	0.0292151	69.6467	3.72936581148215e-10	84.0225	6.2588	6.63496	0.036244
297566	11973	11973_297566	Atp6v1e1	Chr6 cM	Chr6:120772205-120799659(-)	ATPase, H+ transporting, lysosomal V1 subunit E1	Atp6v1e1	Chr4 q42	ATPase H+ transporting V1 subunit E1	0.0420789	0.0256699	-0.0226558	0.0151459	0.0265452	0.0390377	0.00546556	0.333532	0.561673	0.0123934	-0.0263578	-0.0991682	0.0717643	0.0776976	0.0538566	0.172578	0.801346	0.807981	16	3	0.000216269	0.000595947	9.78878	0.711109	11.8243	1.1341	0.953995	0.620644
58983	56187	56187_58983	Rabggta	Chr14 cM	Chr14:55953321-55959720(-)	Rab geranylgeranyl transferase, a subunit	Rabggta	Chr15 p13	Rab geranylgeranyltransferase subunit alpha	0.0503728	-0.0353231	0.143134	0.0181333	0.0268019	0.0368568	0.00547092	0.187526	0.000102952	0.0148321	-0.0878539	0.0708964	0.0859135	0.0172077	0.215372	0.172578	0.734681	0.0071302	16	3	0	0.000859213	7.71218	0.861833	0	1	15.745	0.000381075
680858	94346	94346_680858	Tmem40	Chr6 cM	Chr6:115706092-115739371(-)	transmembrane protein 40	Tmem40	Chr4 q42	transmembrane protein 40	0.192169	-0.256561	0.29672	0.0692684	0.137464	0.152653	0.00553259	0.0619883	0.0519253	0.0564056	-0.525986	-0.0024747	0.327933	0.0128645	0.595914	0.17417	0.612509	0.262031	14	3	0.0180716	0.0253303	17.7886	0.0866164	30.4415	1.43764	5.81652	0.0545706
100359680	270084	270084_100359680	Lpcat2	Chr8 cM	Chr8:93581967-93645907(+)	lysophosphatidylcholine acyltransferase 2	Lpcat2	Chr19	lysophosphatidylcholine acyltransferase 2	0.092641	-0.0923614	0.0673052	0.0334202	0.0599092	0.0720814	0.00557117	0.123149	0.350439	0.0271387	-0.209781	-0.0739718	0.158143	0.0250585	0.208582	0.175031	0.68827	0.656332	16	3	0.005977	0.00506345	25.3791	0.0205723	50.084	2.00337	3.01788	0.221145
295234	83409	83409_295234	Lamtor2	Chr3 cM	Chr3:88457126-88460258(-)	late endosomal/lysosomal adaptor, MAPK and MTOR activator 2	Lamtor2	Chr2 q34	late endosomal/lysosomal adaptor, MAPK and MTOR activator 2	-0.0854357	0.0113249	-0.218184	0.0308379	0.0544949	0.0643304	0.00559749	0.835373	0.000694836	-0.145877	-0.0954832	-0.344269	-0.0249944	0.118133	-0.0920983	0.175504	0.978199	0.0246082	16	3	0.00529873	0.00402858	28.0536	0.00889543	57.7976	2.36953	11.5572	0.0030931
690285	66836	66836_690285	Tmem223	Chr19 cM	Chr19:8748360-8749839(+)	transmembrane protein 223	Tmem223	Chr1 q43	transmembrane protein 223	-0.057677	0.036675	-0.116681	0.02084	0.0330869	0.0482524	0.00564687	0.26767	0.0155999	-0.0985226	-0.0281741	-0.211254	-0.0168314	0.101524	-0.0221083	0.176343	0.770778	0.143672	16	3	0.000313122	0.00146359	14.4142	0.345331	6.80343	1.073	6.00416	0.0496836
298069	12819	12819_298069	Col15a1	Chr4 cM	Chr4:47208161-47313167(+)	collagen, type XV, alpha 1	Col15a1	Chr5 q22	collagen type XV alpha 1 chain	-0.158989	0.0267588	0.0758897	0.0574563	0.10882	0.137144	0.00565529	0.805759	0.580019	-0.271601	-0.186524	-0.192908	-0.0463766	0.240042	0.344687	0.176343	0.970241	0.819292	16	3	0.0305168	0.0173544	63.0539	1.48451411470947e-08	80.0096	5.0024	0.435808	0.804203
79117	11844	11844_79117	Arf5	Chr6 cM	Chr6:28423603-28426601(+)	ADP-ribosylation factor 5	Arf5	Chr4 q22	ADP-ribosylation factor 5	-0.0532005	0.0440031	-0.146369	0.0192271	0.0298911	0.0395824	0.00565818	0.14099	0.000217447	-0.0908849	-0.0145823	-0.223949	-0.0155162	0.102589	-0.068789	0.176343	0.702943	0.0116316	16	3	0	0.000764278	15.0458	0.304503	0	1	14.2649	0.000798743
688272	217340	217340_688272	Rnf157	Chr11 cM	Chr11:116227179-116303858(-)	ring finger protein 157	Rnf157	Chr10	ring finger protein 157	0.0476566	-0.0153173	0.0762189	0.0172307	0.0258576	0.0348978	0.00567854	0.553603	0.0289577	0.013885	-0.0659973	0.00782051	0.0814282	0.0353628	0.144617	0.176493	0.891768	0.195473	14	3	0	0.000482745	12.1326	0.35376	0	1	4.78829	0.0912508
499926	228801	228801_499926	Bpifb1	Chr2 cM	Chr2:154032738-154062263(+)	BPI fold containing family B, member 1	Bpifb1	Chr3 q41	BPI fold containing family B, member 1	0.130202	-0.0761413	0.203393	0.0470828	0.0660807	0.109298	0.00568565	0.24922	0.0627588	0.0379212	-0.205657	-0.0108279	0.222482	0.0533746	0.417613	0.176493	0.764345	0.285622	12	3	0	0.00566577	5.93378	0.746527	0	1	3.51369	0.172588
298377	69893	69893_298377	Coa7	Chr4 cM	Chr4:108185349-108197915(+)	cytochrome c oxidase assembly factor 7	Coa7	Chr5 q34	cytochrome c oxidase assembly factor 7	0.0629136	-0.00928259	0.0565724	0.0227778	0.0435236	0.0439298	0.00574383	0.831111	0.197819	0.0182699	-0.0945873	-0.0295285	0.107557	0.0760222	0.142673	0.176957	0.976995	0.497598	16	3	0.00125753	0.00211473	16.7592	0.210547	22.1503	1.28453	1.66851	0.434198
93646	69162	69162_93646	Sec31a	Chr5 cM	Chr5:100509508-100564093(-)	SEC31 homolog A, COPII coat complex component	Sec31a	Chr14 p22	SEC31 homolog A, COPII coat complex component	0.041889	-0.0131514	0.0969202	0.0151663	0.0231895	0.0291709	0.00574528	0.570628	0.000892143	0.0121636	-0.0586018	0.0397464	0.0716145	0.0322991	0.154094	0.176957	0.89792	0.028717	15	3	0.000129454	0.000557003	12.2216	0.428048	7.6239	1.08253	11.2655	0.00357865
65151	15473	15473_65151	Rida	Chr15 cM	Chr15:34484168-34495392(-)	reactive intermediate imine deaminase A homolog	Rida	Chr7 q22	reactive intermediate imine deaminase A homolog	-0.0673053	0.00235616	-0.209143	0.0243732	0.0384461	0.045551	0.00575456	0.951132	4.40306022957822e-06	-0.115076	-0.0729968	-0.298421	-0.0195347	0.0777091	-0.119864	0.176957	0.998371	0.000707349	16	3	0.000322805	0.00151423	13.517	0.408714	6.35765	1.06789	21.1773	2.52005470895779e-05
317227	279572	279572_317227	Tlr13	ChrX cM	ChrX:105186881-105204099(+)	toll-like receptor 13	Tlr13	ChrX q22	toll-like receptor 13	0.115523	-0.0236501	0.153426	0.0418367	0.0810947	0.0982073	0.00575749	0.770565	0.118226	0.0335245	-0.182593	-0.039057	0.197521	0.135293	0.345908	0.176957	0.961364	0.386971	14	3	6.60818687836826e-07	0.00383758	10.2268	0.51011	0.00469984	1.00005	2.70229	0.258944
24799	13628	13628_24799	Eef1a2	Chr2 cM	Chr2:180789446-180798807(-)	eukaryotic translation elongation factor 1 alpha 2	Eef1a2	Chr3 q43	eukaryotic translation elongation factor 1 alpha 2	0.0633928	-0.00599768	0.089939	0.0229604	0.0295882	0.0482422	0.00576318	0.839365	0.0622765	0.0183912	-0.0639894	-0.00461399	0.108394	0.0519941	0.184492	0.176957	0.978443	0.284508	12	3	1.78332050718798e-05	0.00078812	4.53155	0.873086	0.595434	1.00599	3.5601	0.168629
312373	107569	107569_312373	Nt5c3	Chr6 cM	Chr6:56859385-56900917(-)	5'-nucleotidase, cytosolic III	Nt5c3a	Chr4 q24	5'-nucleotidase, cytosolic IIIA	0.126877	-0.147762	0.239768	0.0459875	0.0838057	0.104897	0.00579868	0.0778744	0.0222689	0.0367435	-0.312019	0.034174	0.217011	0.0164937	0.445363	0.176957	0.641394	0.170629	16	3	0.0214046	0.0102978	104.21	2.52422353382663e-16	88.6552	8.81463	7.28442	0.0261945
307171	54519	54519_307171	Apbb1ip	Chr2 cM	Chr2:22664106-22765665(+)	amyloid beta precursor protein binding family B member 1 interacting protein	Apbb1ip	Chr17 q12.3	amyloid beta precursor protein binding family B member 1 interacting protein	-0.11754	0.0920149	-0.135535	0.0426107	0.0759251	0.0908819	0.00580743	0.225544	0.135874	-0.201055	-0.0567955	-0.313661	-0.0340245	0.240825	0.04259	0.176957	0.750929	0.414384	15	3	0.00800816	0.00832416	20.0672	0.0658256	42.0092	1.72441	3.36937	0.185502
680319	100040972	100040972_680319	Tceal7	ChrX cM	ChrX:135124790-135126849(+)	transcription elongation factor A (SII)-like 7	Tceal7	ChrX q32	transcription elongation factor A like 7	0.0924	0.0409077	0.256475	0.0334984	0.0598851	0.0636332	0.0058096	0.494541	5.56551023262408e-05	0.0267443	-0.0764649	0.131756	0.158056	0.15828	0.381194	0.176957	0.871155	0.00476524	15	3	0	0.00572277	8.12753	0.775087	0	1	17.2831	0.000176614
NA	12943	12943_NA	Pcdha10	Chr18 cM	Chr18:37138373-37320710(+)	protocadherin alpha 10	NA	NA	NA	0.23634	-0.0659067	0.395438	0.0857019	0.123917	0.19578	0.0058211	0.594821	0.0434031	0.0683669	-0.308779	0.0117166	0.404312	0.176965	0.77916	0.176957	0.903639	0.238236	11	3	0.00505886	0.00958428	10.464	0.233958	26.0095	1.35153	4.14393	0.125938
309159	16594	16594_309159	Klc2	Chr19 cM	Chr19:5157774-5168326(-)	kinesin light chain 2	Klc2	Chr1 q43	kinesin light chain 2	0.0703539	-0.0786157	0.183607	0.0255249	0.0431966	0.0522559	0.00584616	0.0687667	0.000442068	0.0203261	-0.16328	0.0811869	0.120382	0.00604814	0.286026	0.176957	0.623018	0.0185444	16	3	0.00249555	0.00221132	26.3705	0.0151546	48.8466	1.9549	14.0686	0.000881125
114505	16600	16600_114505	Klf4	Chr4 cM	Chr4:55527143-55532466(-)	Kruppel-like transcription factor 4 (gut)	Klf4	Chr5 q24	KLF transcription factor 4	-0.352713	-0.16809	-0.893779	0.127984	0.236806	0.290264	0.00585267	0.477816	0.00207563	-0.603556	-0.632222	-1.46269	-0.10187	0.296042	-0.324872	0.176957	0.86237	0.0495323	16	3	0.181072	0.0849345	90.6718	1.03948739033324e-13	91.4407	11.6832	10.4201	0.00546143
29437	11459	11459_29437	Acta1	Chr8 cM	Chr8:124618508-124621490(-)	actin alpha 1, skeletal muscle	Acta1	Chr19 q12	actin, alpha 1, skeletal muscle	0.116725	-0.132334	0.259692	0.0423606	0.0762256	0.093851	0.00586004	0.0825484	0.00565624	0.0336999	-0.281734	0.0757478	0.19975	0.0170652	0.443637	0.176957	0.644314	0.083305	16	3	0.0113744	0.0083565	30.5949	0.00386272	61.6891	2.61022	9.76758	0.00756829
309009	210711	210711_309009	Mcmbp	Chr7 cM	Chr7:128298165-128342153(-)	minichromosome maintenance complex binding protein	Mcmbp	Chr1 q37	minichromosome maintenance complex binding protein	-0.0625209	0.082612	-0.219753	0.0227078	0.0397077	0.0496316	0.00590021	0.0374794	9.52464236633968e-06	-0.107027	0.00478635	-0.31703	-0.0180144	0.160438	-0.122477	0.176957	0.566687	0.00126857	16	3	0.00217582	0.00228664	19.134	0.119006	38.9794	1.63879	22.8268	1.10466543886136e-05
293852	27061	27061_293852	Bcap31	ChrX cM	ChrX:72729784-72759781(-)	B cell receptor associated protein 31	Bcap31	ChrX	B-cell receptor-associated protein 31	0.0485615	-0.0398454	0.0842402	0.0176379	0.0288401	0.0332657	0.00590075	0.167096	0.0113303	0.0139918	-0.096371	0.0190406	0.0831311	0.0166802	0.14944	0.176957	0.729023	0.121027	16	3	0.000177677	0.000926293	12.6811	0.472739	5.89629	1.06266	8.58176	0.0136929
683891	434778	434778_683891	Ccdc160	ChrX cM	ChrX:51880077-51888345(+)	coiled-coil domain containing 160	Ccdc160	ChrX	coiled-coil domain containing 160	0.11749	0.181785	-0.00592958	0.0426736	0.0877516	0.102578	0.00590132	0.0383037	0.953904	0.0338509	0.00979537	-0.206979	0.201128	0.353775	0.19512	0.176957	0.570005	0.988212	15	3	0.0114046	0.00975774	22.9863	0.0278422	52.683	2.11341	4.55866	0.102353
83688	21351	21351_83688	Taldo1	Chr7 cM	Chr7:140972112-140982881(+)	transaldolase 1	Taldo1	Chr1 q41	transaldolase 1	-0.0562078	0.00253903	-0.122593	0.0204158	0.0351932	0.0439056	0.00590255	0.942486	0.00523517	-0.0962221	-0.0664383	-0.208647	-0.0161935	0.0715164	-0.0365397	0.176957	0.996861	0.0801371	16	3	0.00161151	0.0017482	20.1229	0.0921888	37.7175	1.60559	7.79954	0.0202466
365564	53404	53404_365564	Atoh7	Chr10 cM	Chr10:62935564-62937059(+)	atonal bHLH transcription factor 7	Atoh7	Chr20 p11	atonal bHLH transcription factor 7	0.162927	-0.160229	0.358649	0.0591869	0.112862	0.129438	0.0059095	0.155699	0.00559173	0.0469232	-0.381435	0.104955	0.278931	0.060977	0.612344	0.176957	0.721886	0.082938	15	3	0.023415	0.0178235	40.2536	6.52606984866949e-05	64.627	2.82702	8.6943	0.0129437
286938	107526	107526_286938	Gimap4	Chr6 cM	Chr6:48661483-48668994(+)	GTPase, IMAP family member 4	Gimap4	Chr4 q24	GTPase, IMAP family member 4	0.0790483	0.0942167	0.0837633	0.0287203	0.0566491	0.0413948	0.00591693	0.0962802	0.043019	0.0227576	-0.0168136	0.00263109	0.135339	0.205247	0.164896	0.176957	0.654669	0.237382	14	3	9.02085796176069e-05	0.003038	8.50819	0.667186	0.608961	1.00613	7.00341	0.030146
287847	52897	52897_287847	Rbfox3	Chr11 cM	Chr11:118380588-118802423(-)	RNA binding protein, fox-1 homolog (C. elegans) 3	Rbfox3	Chr10 q32.3	RNA binding fox-1 homolog 3	0.0558108	-0.0220157	0.10394	0.0202795	0.036344	0.0405446	0.00592172	0.544675	0.0103594	0.0160638	-0.0932487	0.0244741	0.0955579	0.0492173	0.183406	0.176957	0.889492	0.115143	16	3	0.00111517	0.00144861	18.2204	0.14933	30.411	1.43701	6.63391	0.0362631
312974	320790	320790_312974	Chd7	Chr4 cM	Chr4:8690406-8867659(+)	chromodomain helicase DNA binding protein 7	Chd7	Chr5 q13	chromodomain helicase DNA binding protein 7	-0.154713	0.163174	-0.239297	0.0562233	0.102887	0.127315	0.0059277	0.112751	0.0601667	-0.264908	-0.0384814	-0.488829	-0.044517	0.36483	0.0102354	0.176957	0.677489	0.281217	15	3	0.0282655	0.0152703	57.4609	6.52516321673194e-08	82.0788	5.57999	5.20369	0.0741366
303601	13056	13056_303601	Cyb561	Chr11 cM	Chr11:105824528-105844157(-)	cytochrome b-561	Cyb561	Chr10 q32.1	cytochrome b-561	0.0559075	-0.0166854	0.0696097	0.0203282	0.0365808	0.0434812	0.00595504	0.6483	0.109396	0.016065	-0.0883824	-0.0156119	0.0957501	0.0550116	0.154831	0.177344	0.924203	0.37458	16	3	0.000923115	0.00151632	17.2451	0.188339	22.8112	1.29552	2.592	0.273624
79429	54635	54635_79429	Pdgfc	Chr3 cM	Chr3:80943723-81121347(+)	platelet-derived growth factor, C polypeptide	Pdgfc	Chr2 q33-q34	platelet derived growth factor C	0.0831214	-0.122364	0.144615	0.0302284	0.0566653	0.0695782	0.00596345	0.0308183	0.0376679	0.023875	-0.233426	0.00824403	0.142368	-0.0113017	0.280985	0.177344	0.553235	0.222341	16	3	0.004199	0.00476938	18.1752	0.15098	35.2238	1.54378	8.04496	0.0179085
362520	246179	246179_362520	Fktn	Chr4 cM	Chr4:53713745-53765785(+)	fukutin	Fktn	Chr5 q24	fukutin	-0.0574382	0.0470444	-0.0640927	0.0209027	0.0353633	0.0496305	0.00599802	0.183413	0.196566	-0.0984066	-0.0222663	-0.161367	-0.0164697	0.116355	0.0331812	0.178033	0.734548	0.495873	16	3	0	0.000983777	10.5462	0.648777	0	1	2.41398	0.299097
85421	18760	18760_85421	Prkd1	Chr12 cM	Chr12:50388014-50695881(-)	protein kinase D1	Prkd1	Chr6 q22	protein kinase D1	-0.0832013	0.0341213	-0.158017	0.0302936	0.0556468	0.0600747	0.00602358	0.53976	0.00852971	-0.142576	-0.0749444	-0.275761	-0.0238269	0.143187	-0.0402732	0.178239	0.888088	0.105491	16	3	0.00322792	0.00381596	16.1539	0.240919	34.0561	1.51644	7.24395	0.0267299
309312	104174	104174_309312	Gldc	Chr19 cM	Chr19:30075847-30152829(-)	glycine decarboxylase	Gldc	Chr1 q52	glycine decarboxylase	-0.154892	0.186512	-0.409467	0.0564091	0.102319	0.127624	0.00603519	0.0683263	0.00133479	-0.265451	-0.0140295	-0.659606	-0.0443319	0.387054	-0.159329	0.178239	0.621676	0.0380239	16	3	0.0312733	0.015447	76.6548	4.67637814704721e-11	88.695	8.84562	12.302	0.00213138
500694	74316	74316_500694	Isca2	Chr12 cM	Chr12:84820025-84821862(+)	iron-sulfur cluster assembly 2	Isca2	Chr6 q31	iron-sulfur cluster assembly 2	-0.0561464	0.0451537	-0.101644	0.0204493	0.0377568	0.0473519	0.0060393	0.231732	0.0318272	-0.0962263	-0.0288482	-0.194452	-0.0160665	0.119156	-0.00883633	0.178239	0.754301	0.205198	15	3	0.00195581	0.00203201	19.5708	0.0756542	41.9718	1.7233	5.49821	0.0639851
500818	71137	71137_500818	Rfx4	Chr10 cM	Chr10:84591926-84742402(+)	regulatory factor X, 4 (influences HLA class II expression)	Rfx4	Chr7 q13	regulatory factor X4	-0.0742576	0.0155004	-0.110436	0.027085	0.0534346	0.0539893	0.00611314	0.771754	0.0408042	-0.127343	-0.0892295	-0.216253	-0.021172	0.12023	-0.0046188	0.180078	0.96155	0.230298	15	3	0.00109097	0.00253679	15.174	0.232058	15.435	1.18252	4.27297	0.118069
50557	19211	19211_50557	Pten	Chr19 cM	Chr19:32734977-32803560(+)	phosphatase and tensin homolog	Pten	Chr1 q52	phosphatase and tensin homolog	0.0638899	-0.0509696	0.149601	0.0233331	0.0432287	0.0488133	0.00617832	0.238371	0.00217849	0.0181578	-0.135696	0.0539285	0.109622	0.0337571	0.245273	0.18153	0.756401	0.0513576	16	3	0.00273476	0.00216059	26.4479	0.0147934	57.8093	2.37019	9.85575	0.00724187
117549	14763	14763_117549	Gpr37	Chr6 cM	Chr6:25668522-25689979(-)	G protein-coupled receptor 37	Gpr37	Chr4 q22	G protein-coupled receptor 37	-0.175895	0.300472	-0.51331	0.0642477	0.104219	0.13704	0.00618575	0.00393819	0.000179895	-0.301818	0.0962056	-0.781904	-0.0499722	0.504738	-0.244717	0.18153	0.328642	0.0103062	15	3	0.015232	0.013767	23.4261	0.024319	52.5262	2.10643	19.385	6.17444447588293e-05
310506	242083	242083_310506	Ppm1l	Chr3 cM	Chr3:69224251-69468131(+)	protein phosphatase 1 (formerly 2C)-like	Ppm1l	Chr2 q32	protein phosphatase, Mg2+/Mn2+ dependent, 1L	0.0872331	-0.0470315	0.25385	0.0318702	0.0570211	0.0733075	0.00619771	0.40948	0.000534556	0.0247686	-0.158791	0.11017	0.149698	0.0647278	0.39753	0.181539	0.834471	0.0210653	16	3	0.00678144	0.00440892	33.8222	0.00128067	69.9356	3.32619	12.0027	0.0024754
155423	11750	11750_155423	Anxa7	Chr14 cM	Chr14:20505328-20530201(-)	annexin A7	Anxa7	Chr15 p16	annexin A7	0.059688	0.0180465	0.0511213	0.0218365	0.0317889	0.0440191	0.00626828	0.57024	0.245503	0.0168893	-0.0442586	-0.0351546	0.102487	0.0803516	0.137397	0.183249	0.897872	0.555292	15	3	0.000805273	0.00106106	17.2443	0.140637	30.8037	1.44516	1.81504	0.403524
309692	18541	18541_309692	Pcnt	Chr10 cM	Chr10:76187097-76278620(-)	pericentrin (kendrin)	Pcnt	Chr20 p12	pericentrin	-0.0561131	0.0310875	-0.142831	0.0205339	0.0365953	0.0492682	0.00628153	0.395607	0.00374297	-0.0963588	-0.0406381	-0.239395	-0.0158675	0.102813	-0.046267	0.183249	0.829145	0.0678906	15	3	1.16542593651294e-06	0.00100076	13.7678	0.315783	0.0324109	1.00032	8.76235	0.0125106
360570	360013	360013_360570	Myo18a	Chr11 cM	Chr11:77654072-77756806(+)	myosin XVIIIA	Myo18a	Chr10 q24	myosin XVIIIa	0.0596583	0.0138833	0.139002	0.0218353	0.0401712	0.0460797	0.00629137	0.72964	0.00255666	0.0168619	-0.0648508	0.0486874	0.102455	0.0926175	0.229317	0.183249	0.951043	0.0561133	16	3	0.00265381	0.00194293	30.6022	0.00385333	62.7792	2.68667	9.88386	0.00714082
309410	71738	71738_309410	Mamdc2	Chr19 cM	Chr19:23279973-23425806(-)	MAM domain containing 2	Mamdc2	Chr1 q51	MAM domain containing 2	-0.273613	0.238368	-0.625098	0.100181	0.195492	0.228154	0.00631046	0.222721	0.0061475	-0.469964	-0.144789	-1.07227	-0.0772627	0.621525	-0.177924	0.183463	0.749972	0.0870755	14	3	0.0758242	0.0491262	44.5492	5.82260940305867e-06	78.6357	4.68071	7.71805	0.0210886
680427	21375	21375_680427	Tbr1	Chr2 cM	Chr2:61633274-61644458(+)	T-box brain transcription factor 1	Tbr1	Chr3 q21	T-box brain transcription factor 1	0.188963	-0.149193	0.457697	0.0692146	0.124766	0.157575	0.00633152	0.231779	0.00367681	0.0533046	-0.39373	0.148856	0.324621	0.0953427	0.766537	0.183732	0.754301	0.0673445	16	3	0.0473173	0.0223917	74.1834	1.35066770413996e-10	92.9839	14.2529	8.99901	0.0111145
116599	109778	109778_116599	Blvra	Chr2 cM	Chr2:126912585-126939004(+)	biliverdin reductase A	Blvra	Chr3 q36	biliverdin reductase A	0.0696778	-0.102727	0.180581	0.0255402	0.0478569	0.0516712	0.00636886	0.0318287	0.0004744	0.0196199	-0.196525	0.0793073	0.119736	-0.00892966	0.281855	0.184279	0.555046	0.0194541	16	3	0.00187745	0.00286376	13.8047	0.387741	25.4785	1.3419	15.4085	0.000450917
691799	239114	239114_691799	Il17d	Chr14 cM	Chr14:57762234-57780623(+)	interleukin 17D	Il17d	Chr15 p12	interleukin 17D	0.0947374	0.0506476	0.0242943	0.0347321	0.069991	0.0817666	0.00637854	0.469293	0.766377	0.0266637	-0.0865323	-0.135965	0.162811	0.187827	0.184554	0.184279	0.858155	0.916675	15	3	0.0074179	0.00638824	22.4082	0.0331915	48.787	1.95263	0.772743	0.679518
310682	18632	18632_310682	Pex11b	Chr3 cM	Chr3:96542692-96552682(+)	peroxisomal biogenesis factor 11 beta	Pex11b	Chr2 q34	peroxisomal biogenesis factor 11 beta	0.0887657	-0.033039	0.156286	0.0325473	0.0592852	0.0706166	0.00638583	0.57733	0.0268869	0.0249742	-0.149236	0.0178796	0.152557	0.0831579	0.294692	0.184279	0.898242	0.18907	16	3	0.00814671	0.00485895	39.1868	0.000186668	73.2805	3.74259	4.9738	0.0831673
686254	57390	57390_686254	Psors1c2	Chr17 cM	Chr17:35844098-35845544(+)	psoriasis susceptibility 1 candidate 2 (human)	Psors1c2	Chr20	psoriasis susceptibility 1 candidate 2	0.101582	0.137314	0.0286689	0.0372623	0.0743197	0.0387558	0.00640804	0.0646594	0.459462	0.0285493	-0.00835043	-0.047291	0.174615	0.282978	0.104629	0.184407	0.615701	0.740229	12	3	0	0.00709461	7.91912	0.542317	0	1	3.75512	0.152963
289608	67980	67980_289608	Gnpda2	Chr5 cM	Chr5:69732344-69749684(-)	glucosamine-6-phosphate deaminase 2	Gnpda2	Chr14 p11	glucosamine-6-phosphate deaminase 2	-0.0655002	-0.00994635	-0.0480128	0.0240294	0.0386445	0.047103	0.00641394	0.796885	0.308054	-0.112597	-0.0856882	-0.140333	-0.0184034	0.0657955	0.0443074	0.184407	0.968729	0.619087	16	3	0.0010853	0.00188027	14.4354	0.343908	20.9434	1.26492	1.05816	0.589146
681287	245877	245877_681287	Map7d1	Chr4 cM	Chr4:126125960-126150112(-)	MAP7 domain containing 1	Map7d1	Chr5 q36	MAP7 domain containing 1	0.0602138	0.0131435	0.0898592	0.0220994	0.0405696	0.0449675	0.00643651	0.745957	0.0456827	0.0168997	-0.0663715	0.00172449	0.103528	0.0926585	0.177994	0.184672	0.954921	0.243826	16	3	0.00270824	0.00199433	27.3286	0.0112131	59.9284	2.49553	4.31068	0.115864
25318	14272	14272_25318	Fnta	Chr8 cM	Chr8:26488716-26505638(-)	farnesyltransferase, CAAX box, alpha	Fnta	Chr16 q12.4	farnesyltransferase, CAAX box, alpha	-0.0374863	0.0425676	-0.104666	0.0137644	0.0221705	0.027041	0.00646112	0.0548572	0.000108552	-0.0644641	-0.000885896	-0.157665	-0.0105085	0.086021	-0.0516666	0.184672	0.603318	0.00729122	16	3	0	0.000597373	11.4395	0.574054	0	1	17.8086	0.000135803
100125373	52830	52830_100125373	Pnrc2	Chr4 cM	Chr4:135598229-135601157(-)	proline-rich nuclear receptor coactivator 2	Pnrc2	Chr5	proline-rich nuclear receptor coactivator 2	-0.0689109	-0.0368146	-0.213606	0.0253121	0.0463026	0.0509841	0.00647993	0.426562	2.79360368599777e-05	-0.118522	-0.127566	-0.313533	-0.0193002	0.0539367	-0.11368	0.184672	0.838996	0.00284631	16	3	0.00229585	0.00263599	20.2901	0.0882094	34.3473	1.52317	18.9018	7.86187523219558e-05
312787	14760	14760_312787	Gpr19	Chr6 cM	Chr6:134846055-134875157(-)	G protein-coupled receptor 19	Gpr19	Chr4 q43	G protein-coupled receptor 19	-0.0702164	-0.0429342	-0.13191	0.0257975	0.0368875	0.0549592	0.0064922	0.244456	0.0163884	-0.120779	-0.115232	-0.239628	-0.0196542	0.029364	-0.0241923	0.184672	0.761342	0.147531	15	3	1.91884373378014e-06	0.00167929	15.5666	0.211902	0.0330919	1.00033	9.12454	0.0104383
317196	237010	237010_317196	Klhl4	ChrX cM	ChrX:113384030-113470526(+)	kelch-like 4	Klhl4	ChrX q31	kelch-like family member 4	0.0954389	-0.039382	0.202446	0.0350645	0.0513962	0.0700356	0.00649264	0.443532	0.00384487	0.0267136	-0.140117	0.0651788	0.164164	0.0613528	0.339713	0.184672	0.845358	0.0681073	15	3	0.000321122	0.00296777	10.5696	0.566121	3.63317	1.0377	8.64836	0.0132444
498281	71740	71740_498281	Nectin4	Chr1 cM	Chr1:171197741-171215855(+)	nectin cell adhesion molecule 4	Nectin4	Chr13 q24	nectin cell adhesion molecule 4	0.106913	0.0262743	0.195502	0.0392813	0.0682281	0.100947	0.00649428	0.700167	0.0527845	0.0299228	-0.10745	-0.00235045	0.183903	0.159999	0.393354	0.184672	0.942365	0.264482	14	3	1.20366015633441e-06	0.00410229	10.0382	0.526955	0.00864814	1.00009	7.45271	0.0240805
362325	16543	16543_362325	Mdfic	Chr6 cM	Chr6:15720660-15802168(+)	MyoD family inhibitor domain containing	Mdfic	Chr4 q22	MyoD family inhibitor domain containing	0.0794426	-0.0973003	0.155311	0.029201	0.049434	0.0684728	0.00651741	0.049035	0.0233163	0.0222097	-0.194189	0.0211066	0.136675	-0.000411439	0.289515	0.184992	0.5904	0.175018	15	3	1.95611981577207e-06	0.00335537	19.3783	0.0797986	0.0175552	1.00018	6.39975	0.0407673
445271	319984	319984_445271	Jph4	Chr14 cM	Chr14:55344283-55354392(-)	junctophilin 4	Jph4	Chr15 p13	junctophilin 4	-0.0851751	0.126496	-0.301366	0.0313403	0.0533247	0.0645395	0.00657275	0.0176833	3.01955548119997e-06	-0.146601	0.0219815	-0.427862	-0.0237492	0.23101	-0.174871	0.185675	0.508914	0.000553573	16	3	0.00448787	0.0032926	25.9176	0.0174392	65.1898	2.87272	24.8046	4.10903936955958e-06
300015	223626	223626_300015	Them6	Chr15 cM	Chr15:74593083-74596222(+)	thioesterase superfamily member 6	Them6	Chr7 q34	thioesterase superfamily member 6	0.0982657	-0.10236	0.199537	0.0361678	0.0639009	0.0827045	0.00658882	0.109188	0.015837	0.0273782	-0.227603	0.0374393	0.169153	0.0228835	0.361635	0.185675	0.672303	0.144405	16	3	0.0050235	0.00492117	26.7096	0.0136306	45.2577	1.82674	6.54966	0.0378233
NA	381022	381022_NA	Kmt2d	Chr15 cM	Chr15:98729550-98769085(-)	lysine (K)-specific methyltransferase 2D	NA	NA	NA	-0.0930559	-0.0659391	-0.0593457	0.0342615	0.0659383	0.0681727	0.00660672	0.317305	0.384017	-0.160207	-0.195176	-0.192962	-0.0259045	0.0632976	0.0742705	0.185675	0.798008	0.684136	13	3	0.00129733	0.0020848	13.5656	0.193743	27.1005	1.37175	2.68605	0.261054
298609	27984	27984_298609	Efhd2	Chr4 cM	Chr4:141585453-141602231(-)	EF hand domain containing 2	Efhd2	Chr5 q36	EF-hand domain family, member D2	0.183388	-0.0771484	0.347965	0.0675586	0.121306	0.143635	0.00663758	0.524789	0.0154115	0.0509754	-0.314904	0.0664454	0.3158	0.160607	0.629484	0.185675	0.884006	0.142951	15	3	0.0393764	0.0200036	84.4205	5.88172305175122e-13	92.4404	13.2282	5.93946	0.0513172
406195	106795	106795_406195	Tcf19	Chr17 cM	Chr17:35823631-35827721(-)	transcription factor 19	Tcf19	Chr20 p12	transcription factor 19	0.134458	-0.0940543	0.304356	0.0495416	0.0918065	0.107854	0.00664677	0.305607	0.0047738	0.0373582	-0.273992	0.0929651	0.231558	0.0858831	0.515747	0.185675	0.790489	0.0771706	16	3	0.015269	0.011786	30.2989	0.00426417	59.3936	2.46267	8.4462	0.0146531
303608	56095	56095_303608	Ftsj3	Chr11 cM	Chr11:106139968-106146905(-)	FtsJ RNA 2'-O-methyltransferase 3	Ftsj3	Chr10 q32.1	FtsJ RNA 2'-O-methyltransferase 3	0.0847866	-0.0022242	0.10331	0.0312444	0.0547458	0.0643729	0.00665458	0.967593	0.108524	0.0235486	-0.109524	-0.022859	0.146025	0.105076	0.229478	0.185675	1	0.373268	16	3	0.00532229	0.00388998	28.9582	0.00663583	58.7983	2.42709	2.57559	0.275878
NA	329782	329782_NA	NA	NA	NA	NA	NA	NA	NA	-0.106616	0.0326432	-0.00299021	0.0392967	0.0764044	0.0741886	0.00666538	0.669203	0.96785	-0.183637	-0.117107	-0.148397	-0.0295964	0.182393	0.142417	0.185675	0.931772	0.994133	13	3	2.39712422216224e-07	0.00477461	14.5646	0.148761	0.00170942	1.00002	0.188801	0.909918
310960	170822	170822_310960	Usp33	Chr3 cM	Chr3:152052115-152099254(+)	ubiquitin specific peptidase 33	Usp33	Chr2 q45	ubiquitin specific peptidase 33	0.046975	-0.00770602	0.0960774	0.0173148	0.0311623	0.0325733	0.0066677	0.804686	0.00318213	0.0130387	-0.068783	0.0322349	0.0809114	0.053371	0.15992	0.185675	0.970241	0.062254	16	3	0.000421995	0.000971314	15.6479	0.268665	14.9681	1.17603	8.70044	0.0129039
24439	14651	14651_24439	Hagh	Chr17 cM	Chr17:25059117-25083424(+)	hydroxyacyl glutathione hydrolase	Hagh	Chr10 q12	hydroxyacyl glutathione hydrolase	0.0467963	-0.0411999	0.0722336	0.017249	0.0301809	0.0331212	0.00666816	0.172222	0.029192	0.0129888	-0.100353	0.00731715	0.0806038	0.0179536	0.13715	0.185675	0.729856	0.195716	16	3	0	0.000843996	7.85464	0.852939	0	1	5.99335	0.0499529
56780	56318	56318_56780	Acp3	Chr9 cM	Chr9:104165439-104214921(-)	acid phosphatase 3	Acp3	Chr8 q32	acid phosphatase 3	0.0581991	0.0760389	0.0140874	0.0214565	0.0433298	0.0400232	0.00667927	0.079279	0.724852	0.0161452	-0.00888604	-0.0643565	0.100253	0.160964	0.0925314	0.185675	0.642375	0.897236	13	3	0	0.00291774	3.95411	0.949393	0	1	3.62957	0.162873
294594	75571	75571_294594	Spata9	Chr13 cM	Chr13:76115269-76147091(+)	spermatogenesis associated 9	Spata9	Chr2 q11	spermatogenesis associated 9	0.070928	0.128979	-0.0442304	0.02615	0.0525045	0.0304862	0.00668076	0.0140283	0.146826	0.0196749	0.0260724	-0.103982	0.122181	0.231886	0.0155214	0.185675	0.474194	0.429168	14	3	0	0.00315031	8.46087	0.671521	0	1	8.9922	0.0111524
362666	230935	230935_362666	Dnajc11	Chr4 cM	Chr4:152018177-152066416(+)	DnaJ heat shock protein family (Hsp40) member C11	Dnajc11	Chr5 q36	DnaJ heat shock protein family (Hsp40) member C11	0.0446063	0.00636669	0.0992749	0.0164489	0.0244597	0.0336625	0.00669178	0.794638	0.00318676	0.012367	-0.0415735	0.0332976	0.0768457	0.0543069	0.165252	0.185675	0.968366	0.062254	15	3	0	0.000568651	8.15723	0.772726	0	1	9.2584	0.00976256
29177	15444	15444_29177	Hpca	Chr4 cM	Chr4:129005363-129015829(-)	hippocalcin	Hpca	Chr5 q36	hippocalcin	-0.101368	0.0795362	-0.197161	0.0373914	0.0653203	0.0844823	0.00670791	0.223363	0.0196083	-0.174654	-0.0484893	-0.362744	-0.0280826	0.207562	-0.0315791	0.185675	0.749972	0.160989	16	3	0.00873128	0.00556509	34.4768	0.00101824	70.9032	3.4368	5.97312	0.0504608
362374	232023	232023_362374	Vopp1	Chr6 cM	Chr6:57729249-57802110(-)	vesicular, overexpressed in cancer, prosurvival protein 1	Vopp1	Chr4 q24	VOPP1 WW domain binding protein	0.0479992	-0.0332495	0.0819334	0.017709	0.0220959	0.0371765	0.00671949	0.132381	0.0275314	0.0132901	-0.0765567	0.00906871	0.0827083	0.0100577	0.154798	0.185675	0.69546	0.191152	16	3	0	0.000535844	16.2494	0.235925	0	1	6.13903	0.0464437
306761	58992	58992_306761	F12	Chr13 cM	Chr13:55565771-55574606(-)	coagulation factor XII (Hageman factor)	F12	Chr17 p14	coagulation factor XII	0.0902296	0.0415085	0.0363606	0.0332901	0.0634773	0.0642666	0.00672019	0.513169	0.571546	0.0249822	-0.0829047	-0.0895997	0.155477	0.165922	0.162321	0.185675	0.880079	0.813964	14	3	0	0.00487245	6.87563	0.809064	0	1	1.06496	0.587148
296152	241636	241636_296152	Tgm6	Chr2 cM	Chr2:129954336-129996152(+)	transglutaminase 6	Tgm6	Chr3 q36	transglutaminase 6	0.0551199	0.0547163	0.0605065	0.0203496	0.0437803	0.0554845	0.00675593	0.211376	0.275488	0.0152353	-0.0310916	-0.0482411	0.0950044	0.140524	0.169254	0.186332	0.745215	0.586305	12	3	0	0.00249882	6.40398	0.698904	0	1	5.54691	0.0624459
266976	241770	241770_266976	Rims4	Chr2 cM	Chr2:163701671-163760603(-)	regulating synaptic membrane exocytosis 4	Rims4	Chr3 q42	regulating synaptic membrane exocytosis 4	0.165423	-0.0812902	0.367696	0.0611182	0.10971	0.136837	0.00679762	0.458722	0.00720748	0.045633	-0.296319	0.0994996	0.285212	0.133738	0.635892	0.186968	0.852713	0.0965728	15	3	0.036972	0.0175806	62.5949	7.564275385074e-09	91.0279	11.1456	7.3095	0.025868
54283	270198	270198_54283	Pfkfb4	Chr9 cM	Chr9:108820846-108861296(+)	6-phosphofructo-2-kinase/fructose-2,6-biphosphatase 4	Pfkfb4	Chr8 q32	6-phosphofructo-2-kinase/fructose-2,6-biphosphatase 4	-0.0612661	0.00424982	-0.0312291	0.0226384	0.0437034	0.0469104	0.00680397	0.922534	0.50559	-0.105637	-0.0814072	-0.123172	-0.0168956	0.0899068	0.0607135	0.186968	0.992738	0.772834	16	3	0.00147595	0.00240605	15.4463	0.280326	23.2426	1.30281	0.443326	0.801185
100361517	66506	66506_100361517	Psmg3	Chr5 cM	Chr5:139809368-139812649(-)	proteasome (prosome, macropain) assembly chaperone 3	Psmg3	Chr12	proteasome assembly chaperone 3	0.0941805	0.0660558	0.174471	0.034812	0.0676966	0.0855503	0.00682207	0.329182	0.0414101	0.0259503	-0.0666271	0.00679582	0.162411	0.198739	0.342147	0.186968	0.800153	0.232706	14	3	0	0.00227431	9.88705	0.540575	0	1	10.6545	0.00485752
310849	74442	74442_310849	Sgms2	Chr3 cM	Chr3:131112634-131197172(-)	sphingomyelin synthase 2	Sgms2	Chr2 q43	sphingomyelin synthase 2	-0.102146	-0.0645339	-0.0546104	0.0377693	0.0868345	0.107306	0.00684129	0.457371	0.610807	-0.176173	-0.234726	-0.264927	-0.0281196	0.105659	0.155706	0.186968	0.852213	0.838356	14	3	0	0.00497476	4.37793	0.957531	0	1	2.49146	0.287731
291877	68219	68219_291877	Nudt21	Chr8 cM	Chr8:94746031-94763667(-)	nudix hydrolase 21	Nudt21	Chr19 p12	nudix hydrolase 21	0.0640339	-0.0662561	0.100781	0.0236811	0.0396567	0.0535895	0.00685084	0.0947726	0.0600245	0.0176198	-0.143982	-0.00425234	0.110448	0.0114696	0.205815	0.186968	0.654395	0.280889	16	3	0.00171228	0.00207536	19.5205	0.107828	34.1647	1.51894	5.48561	0.0643894
363268	66153	66153_363268	Fbxo36	Chr1 cM	Chr1:84817562-84878208(+)	F-box protein 36	Fbxo36	Chr9 q35	F-box protein 36	0.10183	0.139791	-0.0217563	0.0376588	0.0819587	0.0687012	0.00685096	0.0880785	0.751487	0.0280196	-0.0208455	-0.156408	0.175639	0.300427	0.112896	0.186968	0.645717	0.909049	15	3	0.000503923	0.00403996	11.0504	0.524603	3.30466	1.03418	3.07605	0.214805
307070	217980	217980_307070	Larp4b	Chr13 cM	Chr13:9143643-9224487(+)	La ribonucleoprotein 4B	Larp4b	Chr17 q12.1	La ribonucleoprotein 4B	0.0361463	-0.0166176	0.0787721	0.013389	0.0227855	0.025478	0.00694016	0.465814	0.00198963	0.00990434	-0.0612763	0.0288363	0.0623882	0.0280411	0.128708	0.189	0.856523	0.0483688	16	3	0	0.000508503	6.87051	0.908701	0	1	9.71617	0.00776535
681708	66664	66664_681708	Tmem41a	Chr16 cM	Chr16:21753077-21766302(-)	transmembrane protein 41a	Tmem41a	Chr11	transmembrane protein 41a	0.0710466	0.0182326	0.156479	0.0263209	0.0464138	0.0540655	0.0069497	0.694448	0.00380069	0.0194586	-0.0727368	0.0505124	0.122635	0.109202	0.262445	0.189	0.94127	0.0678906	16	3	0.00195482	0.00284553	18.2977	0.146539	27.1	1.37174	8.51246	0.0141757
364594	142980	142980_364594	Tlr3	Chr8 cM	Chr8:45848702-45864112(-)	toll-like receptor 3	Tlr3	Chr16 q11	toll-like receptor 3	-0.101078	-0.104553	-0.114664	0.0374733	0.0652543	0.0782344	0.00698996	0.109101	0.142745	-0.174524	-0.232449	-0.268	-0.0276313	0.0233427	0.0386726	0.189105	0.672303	0.424259	15	3	0.00255405	0.00437137	19.0938	0.0862909	23.0234	1.2991	6.24122	0.0441303
282821	15116	15116_282821	Has1	Chr17 cM	Chr17:18063588-18075450(-)	hyaluronan synthase 1	Has1	Chr1 q12	hyaluronan synthase 1	-0.110693	0.0312023	-0.154617	0.041039	0.0761352	0.0899842	0.00699128	0.681933	0.0857476	-0.191128	-0.11802	-0.330983	-0.0302578	0.180425	0.0217487	0.189105	0.937748	0.333551	16	3	0.00752215	0.00784612	20.7032	0.0790105	40.3304	1.67589	3.00987	0.222031
679932	18232	18232_679932	Nxph2	Chr2 cM	Chr2:23211258-23291985(+)	neurexophilin 2	Nxph2	Chr3 p13	neurexophilin 2	0.0808651	0.0296578	0.0529405	0.0299848	0.0764009	0.0816319	0.00699939	0.697878	0.516644	0.022096	-0.120085	-0.107055	0.139634	0.179401	0.212936	0.189105	0.941686	0.779594	15	3	1.98822523021309e-06	0.00361273	13.5255	0.332026	0.0142339	1.00014	1.51371	0.46914
362029	77559	77559_362029	Agl	Chr3 cM	Chr3:116533648-116601815(-)	amylo-1,6-glucosidase, 4-alpha-glucanotransferase	Agl	Chr2 q42	amylo-alpha-1, 6-glucosidase, 4-alpha-glucanotransferase	-0.0921826	0.0130908	-0.091083	0.0341829	0.0622367	0.0691119	0.00700208	0.833403	0.187535	-0.15918	-0.108891	-0.22654	-0.0251853	0.135072	0.0443739	0.189105	0.97799	0.483668	15	3	0.00655627	0.00488062	29.003	0.00393591	60.5953	2.53777	1.74491	0.417924
NA	78115	78115_NA	NA	NA	NA	NA	NA	NA	NA	0.0758182	0.15712	0.0414637	0.0281218	0.0562466	0.0476494	0.0070165	0.00521536	0.3842	0.0207004	0.0468792	-0.0519274	0.130936	0.267362	0.134855	0.189166	0.351109	0.684144	11	3	0.000791005	0.00562688	11.1781	0.191812	4.37193	1.04572	8.5119	0.0141796
315939	235534	235534_315939	Pxylp1	Chr9 cM	Chr9:96705389-96774722(-)	2-phosphoxylose phosphatase 1	Pxylp1	Chr8 q31	2-phosphoxylose phosphatase 1	-0.0812995	-0.0184038	-0.115769	0.0301619	0.0549627	0.0593195	0.00702955	0.737744	0.050983	-0.140416	-0.126129	-0.232033	-0.0221834	0.0893212	0.000494795	0.189191	0.95325	0.259503	16	3	0.00386671	0.00381517	20.4137	0.0853641	41.588	1.71198	3.8574	0.145337
684800	98366	98366_684800	Smap1	Chr1 cM	Chr1:23883927-23961398(-)	small ArfGAP 1	Smap1	Chr9	small ArfGAP 1	0.0601355	-0.0898737	0.173411	0.0223398	0.0419968	0.0461686	0.00710561	0.0323536	0.000172625	0.0163503	-0.172186	0.0829222	0.103921	-0.00756154	0.2639	0.190234	0.555046	0.00995829	15	3	0.00182085	0.00181268	19.8465	0.0700453	44.2998	1.79532	15.8396	0.000363479
300472	69091	69091_300472	Vps26b	Chr9 cM	Chr9:26919067-26941361(-)	VPS26 retromer complex component B	Vps26b	Chr8 q13	VPS26 retromer complex component B	0.0344618	-0.0103767	0.0619707	0.0128044	0.0214787	0.025617	0.00711543	0.629012	0.0155578	0.00936553	-0.0524742	0.0117624	0.059558	0.0317207	0.112179	0.190234	0.91732	0.143369	16	3	0.000110901	0.000498341	11.3527	0.581295	7.33874	1.0792	5.91804	0.0518698
140923	12177	12177_140923	Bnip3l	Chr14 cM	Chr14:67222688-67246326(-)	BCL2/adenovirus E1B interacting protein 3-like	Bnip3l	Chr15 p12	BCL2 interacting protein 3 like	0.0372408	-0.0231838	0.0973388	0.013838	0.0251339	0.0232402	0.00711947	0.356314	2.80953382534915e-05	0.0101189	-0.0724453	0.0517888	0.0643628	0.0260777	0.142889	0.190234	0.812439	0.00284631	16	3	0	0.000464096	6.65706	0.918949	0	1	18.0152	0.000122477
500409	207920	207920_500409	Esrp1	Chr4 cM	Chr4:11331933-11386783(-)	epithelial splicing regulatory protein 1	Esrp1	Chr5 q13	epithelial splicing regulatory protein 1	0.0970166	0.134506	0.0312989	0.0360541	0.0725391	0.0751099	0.00712674	0.0637034	0.676892	0.0263519	-0.00766837	-0.115914	0.167681	0.27668	0.178512	0.190234	0.614165	0.873613	11	3	1.1421896853961e-07	0.00726022	7.80086	0.45316	0.000521532	1.00001	4.8811	0.0871128
302500	68995	68995_302500	Mcts1	ChrX cM	ChrX:37689455-37702303(+)	malignant T cell amplified sequence 1	Mcts1	ChrX q35	MCTS1, re-initiation and release factor	-0.0561392	-0.00283975	-0.0302539	0.0208638	0.0356777	0.0355468	0.00712935	0.93656	0.394714	-0.0970315	-0.0727668	-0.0999244	-0.0152468	0.0670873	0.0394166	0.190234	0.995407	0.6928	16	3	7.59237300006003e-05	0.000807215	13.4539	0.413394	2.32087	1.02376	0.75449	0.685748
305705	218763	218763_305705	Lrrc3b	Chr14 cM	Chr14:7030776-7112248(+)	leucine rich repeat containing 3B	Lrrc3b	Chr15 p16	leucine rich repeat containing 3B	0.114318	-0.14478	0.217601	0.0425022	0.0815758	0.0977169	0.00715165	0.0759335	0.0259573	0.0310153	-0.304665	0.0260793	0.197621	0.0151062	0.409123	0.190503	0.638665	0.1853	15	3	0.0129293	0.00876039	31.1075	0.00189702	69.0556	3.23161	6.729	0.0345794
362971	223726	223726_362971	Mpped1	Chr15 cM	Chr15:83663668-83742695(+)	metallophosphoesterase domain containing 1	Mpped1	Chr7 q34	metallophosphoesterase domain containing 1	0.0565074	-0.00103521	0.0976661	0.0210338	0.0249663	0.0425078	0.0072204	0.966926	0.0215843	0.0152819	-0.0499683	0.0143524	0.097733	0.0478979	0.18098	0.191705	1	0.167865	16	3	0	0.000470543	7.59846	0.868741	0	1	5.40883	0.0669094
NA	16414	16414_NA	Itgb2	Chr10 cM	Chr10:77366164-77401542(+)	integrin beta 2	NA	NA	NA	0.0825429	-0.0154256	0.00194589	0.030727	0.060702	0.0610576	0.00722408	0.799403	0.974576	0.0223192	-0.134399	-0.117725	0.142767	0.103548	0.121617	0.191705	0.969114	0.997246	13	3	0.00162208	0.00390803	9.5535	0.480499	16.6602	1.19991	0.0653582	0.967849
84575	76267	76267_84575	Fads1	Chr19 cM	Chr19:10160252-10174241(+)	fatty acid desaturase 1	Fads1	Chr1 q43	fatty acid desaturase 1	0.0448591	0.0257106	0.0755268	0.0167049	0.0237779	0.0319851	0.0072448	0.279572	0.0182105	0.012118	-0.0208932	0.0128371	0.0776001	0.0723145	0.138217	0.191705	0.777338	0.15523	16	3	3.62122915187969e-07	0.000392151	17.9255	0.160368	0.0224991	1.00023	7.58881	0.0224962
NA	100503594	100503594_NA	NA	NA	NA	NA	NA	NA	NA	0.11013	-0.00846033	0.180821	0.0410154	0.108033	0.161869	0.00725118	0.93758	0.263957	0.029741	-0.220201	-0.136436	0.190518	0.203281	0.498078	0.191705	0.995572	0.573995	12	3	0	0.00396875	5.45882	0.79262	0	1	4.95907	0.083782
64516	22365	22365_64516	Vps45	Chr3 cM	Chr3:95907144-95965778(-)	vacuolar protein sorting 45	Vps45	Chr2 q34	vacuolar protein sorting 45 homolog	0.0428941	0.0561825	0.0293138	0.0159769	0.02995	0.0347815	0.0072583	0.060672	0.399341	0.0115799	-0.00251837	-0.0388567	0.0742083	0.114883	0.0974843	0.191705	0.607617	0.695845	16	3	0.000838009	0.0011805	17.8408	0.163658	27.5023	1.37935	4.54505	0.103052
NA	192197	192197_NA	Bcas3	Chr11 cM	Chr11:85243993-85716884(+)	BCAS3 microtubule associated cell migration factor	NA	NA	NA	0.0705464	0.0509746	-0.0102872	0.0262881	0.0500029	0.0560226	0.00728376	0.307997	0.854306	0.0190226	-0.0470293	-0.120089	0.12207	0.148978	0.099515	0.191894	0.791807	0.951992	14	3	0.00354608	0.00292635	26.1498	0.00616496	54.9242	2.21848	1.03946	0.594682
306790	20354	20354_306790	Sema4d	Chr13 cM	Chr13:51839565-51947783(-)	sema domain, immunoglobulin domain (Ig), transmembrane domain (TM) and short cytoplasmic domain, (semaphorin) 4D	Sema4d	Chr17 p14	semaphorin 4D	0.0465602	0.0195644	0.000532822	0.0173519	0.0342575	0.0275565	0.00729008	0.567934	0.984573	0.0125511	-0.0475791	-0.0534769	0.0805692	0.0867078	0.0545425	0.191894	0.897304	1	16	3	0	0.00123295	9.4903	0.734988	0	1	0.335761	0.845455
304343	26893	26893_304343	Cops6	Chr5 cM	Chr5:138159364-138162246(+)	COP9 signalosome subunit 6	Cops6	Chr12 q11	COP9 signalosome subunit 6	0.0518711	-0.025166	0.108557	0.0193383	0.0330132	0.0398775	0.00731176	0.44588	0.00648364	0.0139688	-0.0898708	0.0303986	0.0897734	0.0395387	0.186715	0.19214	0.84641	0.0898085	16	3	0.00164481	0.00140191	24.2908	0.0285585	50.5469	2.02212	7.91544	0.0191066
81749	18755	18755_81749	Prkch	Chr12 cM	Chr12:73631570-73824959(+)	protein kinase C, eta	Prkch	Chr6 q24	protein kinase C, eta	-0.0638191	-0.0633223	-0.0365573	0.0238157	0.0368094	0.0482935	0.00736873	0.0853824	0.449062	-0.110497	-0.135467	-0.131211	-0.0171411	0.0088228	0.0580963	0.19307	0.645717	0.734015	16	3	1.70643432227862e-06	0.00257359	12.9456	0.452023	0.0153382	1.00015	3.42276	0.180617
314432	22201	22201_314432	Uba1	ChrX cM	ChrX:20524565-20549418(+)	ubiquitin-like modifier activating enzyme 1	Uba1	ChrX q11	ubiquitin-like modifier activating enzyme 1	0.0449698	-0.00656579	0.0403418	0.0167828	0.0276315	0.0321697	0.00737291	0.812176	0.20983	0.0120761	-0.0607226	-0.0227096	0.0778635	0.047591	0.103393	0.19307	0.972083	0.513415	16	3	0	0.000484634	5.81357	0.952675	0	1	1.57261	0.455524
500300	213393	213393_500300	Depp1	Chr6 cM	Chr6:116627645-116629808(+)	DEPP1 autophagy regulator	Depp1	Chr4 q42	DEPP autophagy regulator 1	0.15359	-0.0786736	0.28419	0.057331	0.108772	0.140262	0.00738429	0.469502	0.0427503	0.0412229	-0.291863	0.00928211	0.265956	0.134515	0.559098	0.19307	0.8582	0.237033	15	3	1.57362092374898e-06	0.00546673	19.5832	0.0753932	0.00530963	1.00005	4.38466	0.111656
499783	99326	99326_499783	Garnl3	Chr2 cM	Chr2:32876236-33021666(-)	GTPase activating RANGAP domain-like 3	Garnl3	Chr3 p11	GTPase activating Rap/RanGAP domain-like 3	0.0565365	0.104039	0.0102395	0.0211128	0.0406775	0.0456043	0.00741017	0.0105383	0.822346	0.0151561	0.0243122	-0.0791434	0.0979169	0.183765	0.0996224	0.193422	0.421074	0.93935	15	3	0.00175937	0.00188724	21.343	0.0455775	40.076	1.66878	7.28701	0.0261605
192359	75553	75553_192359	Zc3h14	Chr12 cM	Chr12:98713223-98754012(+)	zinc finger CCCH type containing 14	Zc3h14	Chr6 q32	zinc finger CCCH type containing 14	0.0518308	0.00714625	0.061525	0.0193791	0.0314923	0.0422147	0.0074825	0.820485	0.144997	0.0138485	-0.0545775	-0.0212142	0.0898132	0.06887	0.144264	0.194831	0.973572	0.427205	16	3	0.0010919	0.00119719	24.8752	0.0239704	37.3585	1.59639	2.45071	0.293653
311575	228829	228829_311575	Phf20	Chr2 cM	Chr2:156038567-156151873(+)	PHD finger protein 20	Phf20	Chr3 q42	PHD finger protein 20	0.0586463	-0.045781	0.0922159	0.0219298	0.0335863	0.0474877	0.00748917	0.172855	0.0521506	0.0156646	-0.111609	-0.000858382	0.101628	0.0200469	0.18529	0.194831	0.729856	0.262585	14	3	0.000751672	0.00116546	12.9992	0.293376	26.8881	1.36777	4.51822	0.104443
304503	269700	269700_304503	Hectd4	Chr5 cM	Chr5:121358282-121506640(+)	HECT domain E3 ubiquitin protein ligase 4	Hectd4	Chr12 q16	HECT domain E3 ubiquitin protein ligase 4	0.0555178	-0.0203973	0.119008	0.0207702	0.0419367	0.0435402	0.00751864	0.626695	0.00627035	0.014809	-0.102592	0.0336712	0.0962267	0.0617971	0.204346	0.195272	0.916355	0.0881838	14	3	0	0.000583111	11.3721	0.412636	0	1	8.22995	0.0163263
171111	328778	328778_171111	Rab26	Chr17 cM	Chr17:24748038-24752696(-)	RAB26, member RAS oncogene family	Rab26	Chr10 q12	RAB26, member RAS oncogene family	0.150849	-0.0456254	0.122502	0.0564603	0.0873551	0.133014	0.00754522	0.601462	0.357067	0.0401888	-0.216838	-0.138201	0.261509	0.125587	0.383205	0.195636	0.906791	0.662491	14	3	0.0103513	0.00854685	25.2103	0.00849173	55.9131	2.26825	0.861227	0.65011
687008	110821	110821_687008	Pcca	Chr14 cM	Chr14:122771736-123128512(+)	propionyl-Coenzyme A carboxylase, alpha polypeptide	Pcca	Chr15	propionyl-CoA carboxylase subunit alpha	0.0563096	0.0342503	0.0287781	0.0210919	0.0380581	0.0428588	0.0075913	0.368149	0.501926	0.0149702	-0.0403423	-0.0552237	0.0976489	0.108843	0.11278	0.196504	0.816464	0.769834	16	3	0.00168104	0.00189117	22.9045	0.0428367	35.8253	1.55825	1.30627	0.520413
293678	71711	71711_293678	Mus81	Chr19 cM	Chr19:5532589-5538461(-)	MUS81 structure-specific endonuclease subunit	Mus81	Chr1 q43	MUS81 structure-specific endonuclease subunit	0.0595615	0.0881866	0.0444515	0.022318	0.0407531	0.0480684	0.00761319	0.0304705	0.355094	0.0158189	0.00831186	-0.0497609	0.103304	0.168061	0.138664	0.196744	0.551919	0.661204	16	3	0.00135017	0.00214879	17.6962	0.169399	24.0417	1.31651	6.65937	0.0358043
292129	83561	83561_292129	Tdrd1	Chr19 cM	Chr19:56814641-56858444(+)	tudor domain containing 1	Tdrd1	Chr1 q55	tudor domain containing 1	0.0733026	0.0245641	0.0896347	0.0274786	0.0534136	0.0758792	0.00763897	0.645599	0.237491	0.0194455	-0.0801247	-0.0590859	0.12716	0.129253	0.238355	0.197083	0.923714	0.546248	14	3	0	0.00273621	11.5953	0.394815	0	1	3.61972	0.163677
307348	68166	68166_307348	Spire1	Chr18 cM	Chr18:67621279-67743860(-)	spire type actin nucleation factor 1	Spire1	Chr18 q12.1	spire-type actin nucleation factor 1	0.0444664	-0.0265427	0.165786	0.0166875	0.0273086	0.0306372	0.00770662	0.331073	6.2580464260873e-08	0.0117596	-0.0800665	0.105738	0.0771732	0.0269811	0.225834	0.1985	0.801346	2.93888312313763e-05	16	3	0	0.000486189	13.7973	0.38827	0	1	29.338	4.25927636308455e-07
100910046	22718	22718_100910046	Zfp60	Chr7 cM	Chr7:27430834-27451114(+)	zinc finger protein 60	Znf780b	Chr1	zinc finger protein 780B	0.0732273	0.023911	0.0857254	0.0275042	0.0467928	0.0514569	0.00775848	0.609353	0.0957202	0.0193201	-0.0678012	-0.0151282	0.127135	0.115623	0.186579	0.199424	0.91032	0.351235	15	3	0	0.00132891	11.0435	0.525193	0	1	3.49179	0.174489
NA	66594	66594_NA	Uqcr11	Chr10 cM	Chr10:80238831-80242655(-)	ubiquinol-cytochrome c reductase, complex III subunit XI	NA	NA	NA	-0.0567076	0.00744141	-0.0879664	0.0213027	0.0437719	0.0258962	0.00776812	0.865007	0.000681594	-0.0984602	-0.07835	-0.138722	-0.014955	0.0932328	-0.0372107	0.199424	0.982728	0.0242773	14	3	0	0.0006738	4.93937	0.934067	0	1	11.9916	0.00248917
89786	12856	12856_89786	Cox17	Chr16 cM	Chr16:38167332-38173125(+)	cytochrome c oxidase assembly protein 17, copper chaperone	Cox17	Chr11 q21	cytochrome c oxidase copper chaperone COX17	-0.04577	-0.104776	-0.0334359	0.0172103	0.0327474	0.0365194	0.00782677	0.00137651	0.359895	-0.0795016	-0.16896	-0.105013	-0.0120384	-0.0405926	0.0381408	0.199704	0.222069	0.664911	16	3	0.00100912	0.00154347	14.2958	0.353346	24.3973	1.3227	10.9474	0.00419577
360674	268515	268515_360674	Bahcc1	Chr11 cM	Chr11:120123773-120183108(+)	BAH domain and coiled-coil containing 1	Bahcc1	Chr10 q32.3	BAH domain and coiled-coil containing 1	-0.0481746	-0.0584309	0.0651028	0.0181162	0.0351427	0.0294519	0.00783284	0.0963772	0.0270723	-0.0836818	-0.127309	0.00737801	-0.0126674	0.0104475	0.122828	0.199704	0.654669	0.189778	15	3	0.0001929	0.0010235	9.38252	0.669958	6.00731	1.06391	7.14211	0.0281262
308392	97387	97387_308392	Strn4	Chr7 cM	Chr7:16549814-16574856(+)	striatin, calmodulin binding protein 4	Strn4	Chr1 q21	striatin 4	0.0766057	0.00645987	0.0635876	0.0288119	0.0523968	0.0632267	0.00784133	0.901879	0.314556	0.0201355	-0.0962359	-0.0603344	0.133076	0.109156	0.18751	0.199704	0.988395	0.625948	16	3	0.00646975	0.00370235	60.247	4.74525577188479e-08	80.7576	5.19685	1.08719	0.580658
295586	26372	26372_295586	Clcn6	Chr4 cM	Chr4:148088716-148123270(-)	chloride channel, voltage-sensitive 6	Clcn6	Chr5 q36	chloride voltage-gated channel 6	0.0528408	0.0483198	0.0423368	0.01988	0.0323501	0.0408359	0.00786097	0.135267	0.29985	0.0138767	-0.0150853	-0.0377001	0.091805	0.111725	0.122374	0.199704	0.697045	0.610679	15	3	0	0.000799316	9.00872	0.702186	0	1	4.37385	0.112261
312451	21415	21415_312451	Tcf7l1	Chr6 cM	Chr6:72603354-72766028(-)	transcription factor 7 like 1 (T cell specific, HMG box)	Tcf7l1	Chr4 q32	transcription factor 7 like 1	-0.0792867	0.0338794	-0.173308	0.0298366	0.0519623	0.0518239	0.00787544	0.514402	0.000825264	-0.137765	-0.0679649	-0.274881	-0.020808	0.135724	-0.0717354	0.199704	0.880244	0.0272936	16	3	3.25167554418334e-06	0.00255866	13.8159	0.386937	0.0316225	1.00032	11.2883	0.00353815
315121	104445	104445_315121	Cdc42ep1	Chr15 cM	Chr15:78726847-78735102(+)	CDC42 effector protein 1	Cdc42ep1	Chr7 q34	CDC42 effector protein 1	0.0873941	0.188682	0.103937	0.0328886	0.0602654	0.0789401	0.00787756	0.00174296	0.187954	0.0229335	0.0705644	-0.0507828	0.151855	0.3068	0.258657	0.199704	0.240359	0.484133	16	3	0.00318294	0.00448991	17.185	0.190985	27.8416	1.38584	15.5246	0.000425471
246326	70546	70546_246326	Zdhhc2	Chr8 cM	Chr8:40876526-40946178(+)	zinc finger, DHHC domain containing 2	Zdhhc2	Chr16 q12.1	zinc finger DHHC-type palmitoyltransferase 2	0.0599435	-0.0559205	0.107215	0.0225587	0.0342956	0.0479836	0.00787884	0.102986	0.0254562	0.0157292	-0.123139	0.0131689	0.104158	0.0112976	0.201261	0.199704	0.667292	0.184037	15	3	0.000373429	0.00126923	13.0131	0.368093	10.1237	1.11264	6.3378	0.0420499
362051	16911	16911_362051	Lmo4	Chr3 cM	Chr3:143894291-143910981(-)	LIM domain only 4	Lmo4	Chr2 q44	LIM domain only 4	0.209746	-0.142804	0.463433	0.0789668	0.145072	0.179791	0.00790424	0.324937	0.00994843	0.0549743	-0.42714	0.111049	0.364519	0.141533	0.815818	0.199704	0.799893	0.112746	16	3	0.0676794	0.0304912	168.87	3.13183983757873e-29	97.192	35.612	6.989	0.0303639
296985	665180	665180_296985	Clec2l	Chr6 cM	Chr6:38640004-38657800(+)	C-type lectin domain family 2, member L	Clec2l	Chr4 q23	C-type lectin domain family 2, member L	0.057392	0.0123005	0.105138	0.0216075	0.0394561	0.0363395	0.00790455	0.755228	0.00381308	0.0150422	-0.0650319	0.0339142	0.0997418	0.089633	0.176362	0.199704	0.957198	0.0678906	15	3	0	0.00121708	6.55717	0.885439	0	1	8.79652	0.0122987
288995	71111	71111_288995	Gpr39	Chr1 cM	Chr1:125604732-125801599(+)	G protein-coupled receptor 39	Gpr39	Chr13 q12	G protein-coupled receptor 39	-0.098676	0.295162	-0.3892	0.0371617	0.0664498	0.0846598	0.00792351	8.91777009485974e-06	4.28158258002036e-06	-0.171512	0.164923	-0.55513	-0.0258403	0.425401	-0.22327	0.199704	0.00926437	0.0007025	14	3	6.53492981135943e-07	0.00155301	15.8692	0.146055	0.0106759	1.00011	27.5421	1.04544302195939e-06
64543	380683	380683_64543	Sec14l3	Chr11 cM	Chr11:4014841-4027736(+)	SEC14-like lipid binding 3	Sec14l3	Chr14 q21	SEC14-like lipid binding 3	-0.289366	0.471607	-0.856337	0.10899	0.207386	0.250137	0.00793142	0.0229627	0.00061827	-0.502982	0.065138	-1.3466	-0.0757493	0.878077	-0.366077	0.199704	0.526486	0.0228306	15	3	0.0796568	0.0576327	43.4442	1.89845599145602e-05	75.1666	4.02683	13.6122	0.00110699
309004	27973	27973_309004	Vkorc1	Chr7 cM	Chr7:127492235-127494789(-)	vitamin K epoxide reductase complex, subunit 1	Vkorc1	Chr1 q37	vitamin K epoxide reductase complex, subunit 1	-0.0468278	0.0215727	-0.152904	0.0176381	0.0342506	0.0377826	0.00793279	0.528794	5.18915704236061e-05	-0.0813979	-0.0455573	-0.226957	-0.0122577	0.0887027	-0.0788515	0.199704	0.884883	0.00454284	16	3	0.000646701	0.00172798	16.8282	0.207277	12.6009	1.14418	16.6452	0.000242961
25390	11933	11933_25390	Atp1b3	Chr9 cM	Chr9:96214708-96246368(-)	ATPase, Na+/K+ transporting, beta 3 polypeptide	Atp1b3	Chr8 q31	ATPase Na+/K+ transporting subunit beta 3	0.051876	-0.0224798	0.113259	0.0195554	0.0324716	0.0420102	0.00798332	0.488756	0.00701795	0.0135482	-0.086123	0.0309206	0.0902038	0.0411635	0.195597	0.200652	0.868404	0.0947667	16	3	0.000882301	0.00131015	19.0398	0.121875	25.6762	1.34546	7.37596	0.0250225
312358	78004	78004_312358	Prr15	Chr6 cM	Chr6:54302820-54307186(+)	proline rich 15	Prr15	Chr4 q24	proline rich 15	0.0978014	0.0402961	-0.0475412	0.036886	0.0820574	0.100924	0.00801463	0.623376	0.6376	0.0255062	-0.120533	-0.24535	0.170097	0.201126	0.150267	0.200777	0.915385	0.853307	15	3	8.34417264220576e-06	0.00572229	25.1928	0.0139351	0.0386065	1.00039	0.287793	0.865977
361128	75692	75692_361128	Nr2c2ap	Chr8 cM	Chr8:70583983-70586399(+)	nuclear receptor 2C2-associated protein	Nr2c2ap	Chr16 p14	nuclear receptor 2C2-associated protein	-0.072222	-0.0296	-0.136726	0.0272468	0.0413861	0.070753	0.00803355	0.474475	0.0533051	-0.125625	-0.110715	-0.275399	-0.0188192	0.0515152	0.00194735	0.200777	0.859723	0.265979	15	3	3.27968041085611e-05	0.00189052	9.24447	0.68192	0.553158	1.00556	7.43549	0.0242886
362440	66108	66108_362440	Ndufa9	Chr6 cM	Chr6:126798826-126826107(-)	NADH:ubiquinone oxidoreductase subunit A9	Ndufa9	Chr4 q42	NADH:ubiquinone oxidoreductase subunit A9	0.0403202	0.0229884	0.0381124	0.0152167	0.0279079	0.0256724	0.00805557	0.410097	0.137658	0.010496	-0.0317102	-0.0122046	0.0701444	0.0776869	0.0884293	0.200777	0.834471	0.417668	16	3	0.000159717	0.000692738	15.208	0.294549	7.16395	1.07717	2.86378	0.238857
117054	23833	23833_117054	Cd52	Chr4 cM	Chr4:133820849-133822384(-)	CD52 antigen	Cd52	Chr5 q36	CD52 molecule	0.109303	-0.18106	0.143209	0.0412621	0.0808468	0.0701851	0.0080731	0.0251207	0.041306	0.0284309	-0.339517	0.00564861	0.190175	-0.022603	0.280769	0.200777	0.528108	0.232288	16	3	0	0.0086516	12.0364	0.524665	0	1	11.8327	0.00269508
NA	102641621	102641621_NA	NA	NA	NA	NA	NA	NA	NA	0.145116	0.0601373	0.213977	0.0547863	0.086034	0.146163	0.00807874	0.484555	0.143203	0.0377366	-0.108486	-0.0724965	0.252495	0.228761	0.500451	0.200777	0.866226	0.424974	11	3	0.0044638	0.00708835	11.5244	0.17372	30.4954	1.43875	4.65464	0.0975569
365314	67164	67164_365314	Lipt2	Chr7 cM	Chr7:99808484-99810138(+)	lipoyl(octanoyl) transferase 2 (putative)	Lipt2	Chr1 q32	lipoyl(octanoyl) transferase 2	0.110485	-0.0505021	0.119545	0.0417169	0.0769413	0.0972298	0.00808633	0.511585	0.218881	0.0287212	-0.201304	-0.071022	0.192248	0.1003	0.310112	0.200777	0.87986	0.523132	14	3	0.00493777	0.00657249	14.402	0.211542	34.2147	1.5201	1.53238	0.46478
29496	13867	13867_29496	Erbb3	Chr10 cM	Chr10:128403392-128425504(-)	erb-b2 receptor tyrosine kinase 3	Erbb3	Chr7 q11	erb-b2 receptor tyrosine kinase 3	0.075975	0.128503	-0.0181914	0.0286868	0.057228	0.0440145	0.00808656	0.0247387	0.679383	0.01975	0.0163383	-0.104458	0.1322	0.240668	0.0680755	0.200777	0.526486	0.874944	15	3	0.00102557	0.0034337	11.6721	0.472362	9.53726	1.10543	5.40997	0.0668712
361212	105239	105239_361212	Rnf44	Chr13 cM	Chr13:54827212-54841720(-)	ring finger protein 44	Rnf44	Chr17 p14	ring finger protein 44	0.0505538	0.00587488	0.0922809	0.0190907	0.0332524	0.0379841	0.00809489	0.859763	0.0151213	0.0131367	-0.0592986	0.0178334	0.0879709	0.0710483	0.166728	0.200777	0.982708	0.14096	16	3	0.00100265	0.0010886	17.8972	0.161463	36.942	1.58584	6.1568	0.0460329
313667	69582	69582_313667	Plekhm2	Chr4 cM	Chr4:141353043-141391457(-)	pleckstrin homology domain containing, family M (with RUN domain) member 2	Plekhm2	Chr5 q36	pleckstrin homology and RUN domain containing M2	0.0619969	-0.0541542	0.152058	0.0234154	0.0432153	0.0512773	0.00810425	0.21016	0.00302281	0.0161035	-0.138855	0.0515565	0.10789	0.0305463	0.25256	0.200777	0.74431	0.0610831	15	3	0.000744273	0.00174993	14.7323	0.256403	15.5909	1.18471	8.85325	0.0119548
287633	98238	98238_287633	Lrrc59	Chr11 cM	Chr11:94520603-94536049(+)	leucine rich repeat containing 59	Lrrc59	Chr10 q26	leucine rich repeat containing 59	0.0545228	0.00519949	0.101586	0.0206056	0.0301599	0.0434295	0.00814456	0.863125	0.0193305	0.0141366	-0.0539129	0.0164654	0.0949091	0.0643119	0.186706	0.201455	0.982708	0.159972	16	3	0.00105986	0.00112566	20.5221	0.0829351	37.94	1.61134	5.62175	0.0601524
314198	71091	71091_314198	Cdkl1	Chr12 cM	Chr12:69793622-69838041(-)	cyclin dependent kinase like 1	Cdkl1	Chr6 q24	cyclin dependent kinase like 1	0.15509	-0.0196842	0.305793	0.0586544	0.108327	0.134522	0.00818993	0.85581	0.0230153	0.0401298	-0.232002	0.0421346	0.270051	0.192634	0.569452	0.202036	0.982509	0.173763	16	3	0.037607	0.01741	111.979	7.6470709242048e-18	89.2046	9.26319	5.1803	0.0750088
309174	332359	332359_309174	Tigd3	Chr19 cM	Chr19:5941166-5944156(-)	tigger transposable element derived 3	Tigd3	Chr1 q43	tigger transposable element derived 3	0.112656	-0.113637	0.0768059	0.0426157	0.08263	0.101954	0.00820437	0.169052	0.451247	0.0291312	-0.275589	-0.123021	0.196182	0.0483144	0.276632	0.202036	0.729325	0.735081	16	3	0.0119745	0.00942362	25.7632	0.0182889	58.2783	2.39683	2.12673	0.345291
315478	102607	102607_315478	Snx19	Chr9 cM	Chr9:30338404-30378029(+)	sorting nexin 19	Snx19	Chr8 q13	sorting nexin 19	0.0478558	0.00386944	0.0567913	0.0181036	0.0270667	0.0405715	0.00820694	0.886322	0.161578	0.0123733	-0.0491804	-0.0227274	0.0833382	0.0569193	0.13631	0.202036	0.98654	0.450747	16	3	1.62345478440252e-06	0.000620774	8.83506	0.785283	0.076596	1.00077	2.44496	0.294499
312502	52055	52055_312502	Rab11fip5	Chr6 cM	Chr6:85311944-85351616(-)	RAB11 family interacting protein 5 (class I)	Rab11fip5	Chr4 q34	RAB11 family interacting protein 5	0.0878186	-0.0437776	0.20723	0.033252	0.0570691	0.061557	0.00826613	0.443023	0.000761379	0.0226459	-0.155631	0.0865801	0.152991	0.0680758	0.327879	0.202288	0.845358	0.0259677	14	3	0.00376015	0.00296716	23.2504	0.0162915	61.9242	2.62634	11.8643	0.0026528
499241	56788	56788_499241	Scube2	Chr7 cM	Chr7:109397897-109464886(-)	signal peptide, CUB domain, EGF-like 2	Scube2	Chr1 q33	signal peptide, CUB domain and EGF like domain containing 2	0.165636	0.166357	-0.0332378	0.0627214	0.130231	0.150909	0.00827043	0.201463	0.825676	0.0427046	-0.0888916	-0.329014	0.288568	0.421605	0.262539	0.202288	0.738816	0.940912	14	3	0.0229609	0.021088	21.7035	0.0267731	54.9274	2.21864	1.68667	0.430273
100910751	212508	212508_100910751	Mtg1	Chr7 cM	Chr7:139717477-139730699(+)	mitochondrial ribosome-associated GTPase 1	Mtg1	Chr1	mitochondrial ribosome-associated GTPase 1	-0.0584092	0.0186678	-0.0708525	0.0221187	0.043222	0.0453078	0.00827314	0.66581	0.117863	-0.101761	-0.0660457	-0.159654	-0.0150573	0.103381	0.017949	0.202288	0.930773	0.386764	15	3	0.00119559	0.00192519	15.4214	0.219199	24.9741	1.33287	2.46334	0.291804
295283	545554	545554_295283	Ankrd34a	Chr3 cM	Chr3:96503952-96507091(+)	ankyrin repeat domain 34A	Ankrd34a	Chr2 q34	ankyrin repeat domain 34A	0.0370183	-0.0301866	0.104015	0.0140197	0.0234571	0.0325126	0.00827978	0.198135	0.00137794	0.00954013	-0.0761616	0.0402919	0.0644965	0.0157885	0.167739	0.202288	0.737938	0.0386195	16	3	0	0.000580335	16.4979	0.223285	0	1	10.3208	0.00573932
362988	66871	66871_362988	Cpne8	Chr15 cM	Chr15:90371684-90563591(-)	copine VIII	Cpne8	Chr7 q35	copine 8	-0.145166	0.127568	-0.308445	0.0549909	0.0993849	0.126732	0.00829502	0.199289	0.0149395	-0.252946	-0.0672223	-0.556835	-0.0373858	0.322359	-0.0600556	0.202288	0.738078	0.139737	16	3	0.0264415	0.0145663	44.8725	2.19772348081878e-05	78.7148	4.69809	6.70834	0.0349384
362855	28088	28088_362855	Rtcb	Chr10 cM	Chr10:85774501-85793657(-)	RNA 2',3'-cyclic phosphate and 5'-OH ligase	Rtcb	Chr7 q13	RNA 2',3'-cyclic phosphate and 5'-OH ligase	0.0521498	-0.0341268	0.068765	0.0197586	0.0330528	0.0418069	0.00830658	0.301841	0.100006	0.0134237	-0.098909	-0.0131749	0.090876	0.0306555	0.150705	0.202288	0.789005	0.357922	16	3	0.00151338	0.00137836	21.8159	0.0582802	45.8993	1.8484	3.55273	0.169252
259171	227525	227525_259171	Dclre1c	Chr2 cM	Chr2:3425168-3465167(+)	DNA cross-link repair 1C	Dclre1c	Chr17 q12.3	DNA cross-link repair 1C	-0.0619363	-0.0767288	-0.0426697	0.0234671	0.043752	0.041693	0.00830806	0.0794784	0.306106	-0.107931	-0.162481	-0.124387	-0.0159417	0.00902356	0.0390471	0.202288	0.642715	0.617158	16	3	0	0.00177354	7.19633	0.891752	0	1	4.00373	0.135083
NA	69136	69136_NA	Tusc1	Chr4 cM	Chr4:93222385-93223748(-)	tumor suppressor candidate 1	NA	NA	NA	0.0773757	0.0728282	0.0361709	0.0293233	0.0584783	0.0560453	0.00832211	0.212989	0.518677	0.0199032	-0.0417871	-0.073676	0.134848	0.187443	0.146018	0.202314	0.746271	0.78115	13	3	0.000974744	0.00260134	7.73785	0.654426	14.2542	1.16624	2.58212	0.274979
290350	94352	94352_290350	Loxl2	Chr14 cM	Chr14:69846517-69933283(+)	lysyl oxidase-like 2	Loxl2	Chr15 p11	lysyl oxidase-like 2	0.0946084	-0.0472572	0.131037	0.0358691	0.0720392	0.0916991	0.00834949	0.511829	0.153006	0.0243062	-0.188452	-0.0486896	0.164911	0.0939371	0.310764	0.202332	0.87986	0.438384	15	3	0.00080482	0.00485715	12.8392	0.380834	4.36267	1.04562	2.06064	0.356892
NA	100047123	100047123_NA	NA	NA	NA	NA	NA	NA	NA	0.0992178	0.0351227	0.216648	0.0376177	0.0781422	0.0932466	0.00835121	0.653092	0.0201584	0.0254885	-0.118033	0.0338879	0.172947	0.188279	0.399408	0.202332	0.926275	0.16293	13	3	0	0.00515611	10.9094	0.364622	0	1	9.88906	0.00712226
317418	69499	69499_317418	Tsr2	ChrX cM	ChrX:149870090-149879539(-)	TSR2 20S rRNA accumulation	Tsr2	ChrX q12	TSR2, ribosome maturation factor	-0.0670602	0.0247618	-0.173635	0.0254308	0.0446012	0.0519217	0.00836522	0.578771	0.000825323	-0.116904	-0.0626551	-0.275399	-0.0172166	0.112179	-0.0718698	0.202332	0.898242	0.0272936	16	3	0.00332492	0.00242428	29.4487	0.00565063	60.9687	2.56205	11.3251	0.00347369
289278	66359	66359_289278	Cox20	Chr1 cM	Chr1:178146695-178150258(+)	cytochrome c oxidase assembly protein 20	Cox20	Chr13 q25	cytochrome c oxidase assembly factor COX20	-0.0587038	-0.0798069	-0.0224549	0.0222658	0.0420438	0.0395506	0.00837661	0.0576716	0.570204	-0.102344	-0.162211	-0.0999728	-0.0150636	0.00259737	0.0550629	0.202332	0.605186	0.812928	16	3	6.24508122192563e-07	0.00170816	10.84	0.624221	0.00886183	1.00009	4.8492	0.0885136
252855	71514	71514_252855	Sfpq	Chr4 cM	Chr4:126915117-126930806(+)	splicing factor proline/glutamine rich (polypyrimidine tract binding protein associated)	Sfpq	Chr5 q36	splicing factor proline and glutamine rich	-0.0671967	0.0607959	-0.0825631	0.0254995	0.0453758	0.054528	0.00840844	0.1803	0.12999	-0.117175	-0.0281391	-0.189436	-0.0172186	0.149731	0.0243098	0.202332	0.731672	0.407244	16	3	0.00175275	0.00255457	15.4795	0.27838	26.0787	1.35279	3.52167	0.171901
81657	54393	54393_81657	Gabbr1	Chr17 cM	Chr17:37356888-37385197(+)	gamma-aminobutyric acid type B receptor subunit 1	Gabbr1	Chr20 p12	gamma-aminobutyric acid type B receptor subunit 1	0.0582782	-0.0300365	0.130578	0.0221165	0.035447	0.0464675	0.00841223	0.396793	0.00495273	0.0149308	-0.0995113	0.0395033	0.101626	0.0394384	0.221653	0.202332	0.830157	0.078341	14	3	0.00157192	0.0013382	23.0687	0.0172851	63.0236	2.70442	7.9673	0.0186175
304978	12847	12847_304978	Copa	Chr1 cM	Chr1:171910096-171949897(+)	coatomer protein complex subunit alpha	Copa	Chr13 q24	COPI coat complex subunit alpha	0.0686112	-0.0270885	0.0929386	0.0260415	0.0472592	0.0594498	0.00842156	0.566515	0.117979	0.0175707	-0.119715	-0.0235808	0.119652	0.0655377	0.209458	0.202332	0.896531	0.386764	16	3	0.00615055	0.00326796	53.7621	6.65546333960547e-07	81.3779	5.36996	2.56647	0.27714
305846	214922	214922_305846	Slc39a2	Chr14 cM	Chr14:52130539-52134202(+)	solute carrier family 39 (zinc transporter), member 2	Slc39a2	Chr15 p14	solute carrier family 39 member 2	-0.103111	0.068287	-0.221637	0.0391535	0.0807015	0.0895363	0.00845076	0.397459	0.0133094	-0.179851	-0.089885	-0.397125	-0.0263716	0.226459	-0.0461486	0.202332	0.830157	0.132811	13	3	0	0.00790907	2.55853	0.989995	0	1	6.46346	0.0394891
84597	14348	14348_84597	Fut9	Chr4 cM	Chr4:25609333-25800003(-)	fucosyltransferase 9	Fut9	Chr5 q21	fucosyltransferase 9	0.102682	-0.193175	0.43234	0.0389908	0.0727884	0.0863035	0.00845123	0.0079563	5.45646078226292e-07	0.0262613	-0.335837	0.263188	0.179102	-0.0505119	0.601491	0.202332	0.387444	0.000158616	15	3	0.00660313	0.00540498	22.5579	0.0317228	59.7775	2.48617	26.2359	2.00879718073725e-06
366951	170729	170729_366951	Scrt1	Chr15 cM	Chr15:76400403-76406329(-)	scratch family zinc finger 1	Scrt1	Chr7 q34	scratch family transcriptional repressor 1	0.0899582	-0.0342288	0.186666	0.0341654	0.0591167	0.0690309	0.0084629	0.562586	0.00684902	0.0229953	-0.150095	0.0513682	0.156921	0.0816377	0.321964	0.202332	0.89466	0.0930499	15	3	0.00304817	0.00378	16.517	0.168688	33.1303	1.49544	7.31945	0.0257396
29130	27204	27204_29130	Syn3	Chr10 cM	Chr10:85890989-86334760(-)	synapsin III	Syn3	Chr7 q13	synapsin III	0.0806344	0.0207671	0.147983	0.0306265	0.0482234	0.0657053	0.00846765	0.666727	0.0243083	0.0206076	-0.073749	0.0192028	0.140661	0.115283	0.276763	0.202332	0.931219	0.180348	16	3	0.00139621	0.00262555	16.6417	0.216206	19.1745	1.23723	5.66297	0.0589252
295274	319190	319190_295274	H2bc21	Chr3 cM	Chr3:96128435-96131054(+)	H2B clustered histone 21	Hist2h2be	Chr2 q34	histone cluster 2 H2B family member E	-0.09817	0.169746	-0.187361	0.0372931	0.0720362	0.0627675	0.00847867	0.0184531	0.00283576	-0.171263	0.0285576	-0.310383	-0.0250768	0.310934	-0.0643391	0.202332	0.51492	0.0594442	15	3	0.00242864	0.00474946	14.2054	0.287785	19.1829	1.23736	14.7149	0.00063783
294091	15958	15958_294091	Ifit2	Chr19 cM	Chr19:34528094-34553819(+)	interferon-induced protein with tetratricopeptide repeats 2	Ifit2	Chr1 q53	interferon-induced protein with tetratricopeptide repeats 2	0.0849591	-0.0423584	0.127864	0.0322926	0.0529108	0.0589186	0.00851542	0.423386	0.029993	0.0216669	-0.146062	0.0123858	0.148251	0.061345	0.243343	0.202899	0.838996	0.198379	16	3	0.00135523	0.00291863	19.4686	0.109276	15.9503	1.18977	5.96848	0.0505778
309798	70297	70297_309798	Gcc2	Chr10 cM	Chr10:58091319-58141421(+)	GRIP and coiled-coil domain containing 2	Gcc2	Chr20 q11	GRIP and coiled-coil domain containing 2	0.0506851	-0.0286694	0.139708	0.0192867	0.0323054	0.0377349	0.00858941	0.374837	0.000213605	0.0128838	-0.0919869	0.0657491	0.0884865	0.034648	0.213667	0.203934	0.818984	0.0116316	16	3	0.000387109	0.00139201	16.4047	0.227964	8.95458	1.09835	16.3051	0.000288002
367903	67416	67416_367903	Armcx2	ChrX cM	ChrX:133704894-133709970(-)	armadillo repeat containing, X-linked 2	Armcx2	ChrX q32	armadillo repeat containing, X-linked 2	0.0477804	-0.0432891	0.0842808	0.0181857	0.0296063	0.034919	0.00860492	0.143698	0.0157953	0.0121371	-0.101316	0.0158409	0.0834237	0.0147382	0.152721	0.203934	0.707036	0.144194	16	3	0.000587161	0.00100016	15.3596	0.285442	21.2674	1.27012	8.09731	0.0174458
297428	54161	54161_297428	Copg1	Chr6 cM	Chr6:87864801-87890577(+)	coatomer protein complex, subunit gamma 1	Copg1	Chr4 q34	COPI coat complex subunit gamma 1	0.0623034	-0.00384799	0.0731538	0.0237171	0.0423171	0.0475103	0.00861567	0.927546	0.123622	0.0158187	-0.086788	-0.0199646	0.108788	0.079092	0.166272	0.203934	0.994376	0.395727	16	3	0.00309461	0.00221221	32.0614	0.00235246	63.4063	2.73271	2.37235	0.305387
313529	68777	68777_313529	Tmem53	Chr4 cM	Chr4:117109148-117125779(+)	transmembrane protein 53	Tmem53	Chr5 q36	transmembrane protein 53	-0.0801504	0.0119544	-0.0808616	0.0305136	0.0380107	0.0657667	0.00862148	0.753141	0.218876	-0.139956	-0.0625452	-0.209762	-0.0203448	0.0864539	0.0480387	0.203934	0.956688	0.523132	16	3	9.74296370515362e-07	0.00254521	10.1902	0.678314	0.0092787	1.00009	1.51995	0.467679
300901	26432	26432_300901	Plod2	Chr9 cM	Chr9:92424276-92490481(+)	procollagen lysine, 2-oxoglutarate 5-dioxygenase 2	Plod2	Chr8 q31	procollagen lysine, 2-oxoglutarate 5-dioxygenase 2	-0.0905928	-0.0372394	-0.125882	0.0344905	0.0613243	0.0718385	0.0086243	0.543683	0.0797245	-0.158193	-0.157433	-0.266682	-0.0229926	0.0829541	0.0149192	0.203934	0.889492	0.32044	16	3	0.00351658	0.00514738	16.8113	0.208076	26.2562	1.35605	3.22807	0.199082
NA	114643	114643_NA	Oas1c	Chr5 cM	Chr5:120938259-120950579(-)	2'-5' oligoadenylate synthetase 1C	NA	NA	NA	0.242649	0.00211608	0.358511	0.092433	0.180575	0.206344	0.00866142	0.99065	0.0823093	0.0614839	-0.351805	-0.0459163	0.423815	0.356037	0.762939	0.204501	1	0.325939	13	3	0.0610361	0.0429	39.7022	1.9117884781135e-05	72.9196	3.69271	3.19252	0.202654
406230	67676	67676_406230	Rpp21	Chr17 cM	Chr17:36566565-36568738(-)	ribonuclease P 21 subunit	Rpp21	Chr20 p12	ribonuclease P/MRP subunit p21	-0.0552316	-0.04639	-0.0941986	0.0210514	0.0353157	0.0356428	0.00869921	0.188987	0.00822114	-0.0964916	-0.115607	-0.164057	-0.0139716	0.0228274	-0.02434	0.204812	0.734681	0.103065	16	3	0	0.00168594	3.14713	0.99735	0	1	8.10016	0.017421
245980	13864	13864_245980	Nr2f6	Chr8 cM	Chr8:71826762-71834593(-)	nuclear receptor subfamily 2, group F, member 6	Nr2f6	Chr16 p14	nuclear receptor subfamily 2, group F, member 6	-0.0699735	-0.0030554	-0.196211	0.0266709	0.0368762	0.0530965	0.00870085	0.933966	0.000219574	-0.122248	-0.0753314	-0.300278	-0.0176995	0.0692206	-0.0921436	0.204812	0.994873	0.0116598	16	3	0.000858644	0.00157854	15.1494	0.298117	19.4011	1.24071	13.6558	0.00108312
114557	24117	24117_114557	Wif1	Chr10 cM	Chr10:120869909-120936547(+)	Wnt inhibitory factor 1	Wif1	Chr7 q22	Wnt inhibitory factor 1	0.134772	-0.0603394	0.547428	0.0513957	0.105258	0.132376	0.00873533	0.566475	3.54320410203101e-05	0.0340382	-0.266642	0.287977	0.235506	0.145963	0.80688	0.205313	0.896531	0.00336669	15	3	0.0127587	0.0142324	18.2302	0.108878	37.6852	1.60476	17.406	0.000166085
NA	101243624	101243624_NA	NA	NA	NA	NA	NA	NA	NA	0.230352	-0.275661	0.658425	0.087886	0.156847	0.261538	0.00876648	0.0788303	0.0118185	0.0580984	-0.583076	0.145821	0.402605	0.0317538	1.17103	0.205735	0.642173	0.124074	11	3	0	0.00579468	3.76448	0.877723	0	1	6.37467	0.0412818
288029	224092	224092_288029	Lsg1	Chr16 cM	Chr16:30380187-30406430(-)	large 60S subunit nuclear export GTPase 1	Lsg1	Chr11 q22	large 60S subunit nuclear export GTPase 1	0.0521059	-0.0180185	0.0543162	0.0198936	0.0378793	0.0370582	0.00881273	0.634302	0.14273	0.0131152	-0.0922606	-0.0183166	0.0910966	0.0562237	0.126949	0.206509	0.919386	0.424259	16	3	0.000348705	0.00173992	9.70413	0.717931	6.56368	1.07025	2.40715	0.300119
24337	13866	13866_24337	Erbb2	Chr11 cM	Chr11:98303310-98328542(+)	erb-b2 receptor tyrosine kinase 2	Erbb2	Chr10 q31	erb-b2 receptor tyrosine kinase 2	-0.101082	0.0560497	-0.220163	0.0386024	0.0728041	0.0865849	0.00883073	0.441377	0.0109987	-0.176741	-0.0866438	-0.389866	-0.0254226	0.198743	-0.0504596	0.206612	0.844854	0.119105	15	3	0.00573419	0.00683652	17.4276	0.134208	36.3791	1.57181	6.47504	0.039261
497959	216974	216974_497959	Proca1	Chr11 cM	Chr11:78084218-78096589(+)	protein interacting with cyclin A1	Proca1	Chr10 q25	protein interacting with cyclin A1	0.138639	0.137811	0.0860903	0.0529607	0.100128	0.123505	0.00885079	0.168713	0.485765	0.0348376	-0.058436	-0.155975	0.24244	0.334059	0.328155	0.206612	0.729325	0.75882	16	3	0.0238673	0.0148919	37.5542	0.000339011	70.2105	3.35689	2.68915	0.26065
688869	110323	110323_688869	Cox6b1	Chr7 cM	Chr7:30316396-30325539(-)	cytochrome c oxidase, subunit 6B1	Cox6b1	Chr1 q21	cytochrome c oxidase subunit 6B1	-0.0436013	0.0605267	-0.126021	0.0166597	0.0315893	0.0356299	0.00886594	0.0553584	0.000404776	-0.0762537	-0.00138712	-0.195855	-0.010949	0.12244	-0.0561879	0.206612	0.603318	0.017815	16	3	0.000619647	0.000998029	15.7547	0.26263	23.1117	1.30059	13.679	0.00107062
316249	83965	83965_316249	Enpp5	Chr17 cM	Chr17:44389704-44397458(+)	ectonucleotide pyrophosphatase/phosphodiesterase 5	Enpp5	Chr9 q13	ectonucleotide pyrophosphatase/phosphodiesterase family member 5	0.0506139	0.0101777	0.0563366	0.0193403	0.0319461	0.0347454	0.00887015	0.750039	0.104929	0.0127076	-0.0524356	-0.011763	0.0885202	0.0727909	0.124436	0.206612	0.956159	0.366687	16	3	0.000627917	0.000823891	16.8257	0.207393	29.032	1.40909	2.80584	0.245878
103689992	76846	76846_103689992	Rps9	Chr7 cM	Chr7:3707035-3709896(+)	ribosomal protein S9	Rps9	Chr1	ribosomal protein S9	-0.0701927	0.0482167	-0.200422	0.0268598	0.0477726	0.0548696	0.00896725	0.312833	0.000259508	-0.122837	-0.0454158	-0.307964	-0.0175485	0.141849	-0.0928791	0.208562	0.795119	0.0130029	16	3	0.00364442	0.00296382	25.4325	0.0202399	54.7513	2.21001	13.8656	0.000975283
498257	329274	329274_498257	Fam163a	Chr1 cM	Chr1:155951712-156032596(-)	family with sequence similarity 163, member A	Fam163a	Chr13 q22	family with sequence similarity 163, member A	-0.179314	0.221164	-0.304338	0.0686371	0.128119	0.15145	0.00898844	0.0843042	0.0444841	-0.31384	-0.0299445	-0.601174	-0.0447877	0.472273	-0.00750233	0.208743	0.644352	0.241531	16	3	0.0414186	0.0244596	114.85	2.08579897406657e-18	78.7075	4.69649	6.81897	0.0330583
60416	56421	56421_60416	Pfkp	Chr13 cM	Chr13:6629804-6698813(-)	phosphofructokinase, platelet	Pfkp	Chr17 q12.1	phosphofructokinase, platelet	0.0846286	-0.024966	0.210873	0.032436	0.0582472	0.0704522	0.00907828	0.668198	0.0027613	0.0210551	-0.139128	0.072789	0.148202	0.0891964	0.348957	0.210516	0.931607	0.0584638	16	3	0.00841221	0.00477261	53.083	8.74101148815896e-07	78.5599	4.66416	8.98439	0.011196
312365	330323	330323_312365	Mindy4	Chr6 cM	Chr6:55180368-55297207(+)	MINDY lysine 48 deubiquitinase 4	Mindy4	Chr4 q24	MINDY lysine 48 deubiquitinase 4	0.070014	0.102621	-0.0278482	0.0268584	0.0543067	0.0599393	0.00913974	0.0588037	0.642214	0.0173725	-0.00381808	-0.145327	0.122655	0.20906	0.0896308	0.211306	0.605186	0.855873	14	3	0.00304351	0.00418861	15.2742	0.170286	31.0008	1.44929	3.59184	0.165974
691631	217893	217893_691631	Pacs2	Chr12 cM	Chr12:112978128-113038021(+)	phosphofurin acidic cluster sorting protein 2	Pacs2	Chr6 q32	phosphofurin acidic cluster sorting protein 2	0.107803	0.0930442	0.0606055	0.0413635	0.0783871	0.0885407	0.00915464	0.235234	0.493664	0.0267316	-0.0605917	-0.112931	0.188873	0.24668	0.234142	0.211306	0.754301	0.764005	15	3	0.00713316	0.00619975	21.5319	0.0431135	54.6436	2.20476	2.53128	0.282059
286925	12958	12958_286925	Cryba2	Chr1 cM	Chr1:74929093-74932302(-)	crystallin, beta A2	Cryba2	Chr9 q33	crystallin, beta A2	0.0996296	-0.130531	0.0705769	0.0382282	0.0593801	0.0890151	0.0091558	0.0279328	0.427857	0.0247037	-0.246914	-0.103889	0.174555	-0.0141482	0.245043	0.211306	0.539337	0.717608	13	3	0	0.00563177	9.73697	0.463865	0	1	5.8632	0.0533116
56266	64385	64385_56266	Cyp4f14	Chr17 cM	Chr17:33124044-33136316(-)	cytochrome P450, family 4, subfamily f, polypeptide 14	Cyp4f1	Chr7 q11	cytochrome P450, family 4, subfamily f, polypeptide 1	-0.0560716	-0.034071	-0.0678275	0.0215195	0.0372249	0.0437143	0.00917086	0.360048	0.120756	-0.0982491	-0.10703	-0.153506	-0.0138942	0.0388885	0.017851	0.211306	0.81346	0.390889	16	3	0	0.00185465	12.6878	0.472208	0	1	3.92189	0.140725
406162	18132	18132_406162	Notch4	Chr17 cM	Chr17:34783242-34807477(+)	notch 4	Notch4	Chr20 p12	notch receptor 4	0.0701355	0.0215341	0.13062	0.0269206	0.0491611	0.0517394	0.00918016	0.661363	0.011584	0.0173721	-0.0748198	0.0292124	0.122899	0.117888	0.232027	0.211306	0.928721	0.122465	16	3	0	0.00313433	12.13	0.517017	0	1	7.08582	0.0289291
684085	21907	21907_684085	Nr2e1	Chr10 cM	Chr10:42437959-42459628(-)	nuclear receptor subfamily 2, group E, member 1	Nr2e1	Chr20	nuclear receptor subfamily 2, group E, member 1	-0.0587404	0.0400068	-0.146222	0.0225612	0.0405657	0.0421283	0.00922513	0.324024	0.000518752	-0.10296	-0.0395005	-0.228792	-0.0145211	0.119514	-0.0636523	0.211413	0.799611	0.0206673	16	3	0	0.00200319	11.3875	0.57839	0	1	13.8158	0.000999833
291556	70223	70223_291556	Nars1	Chr18 cM	Chr18:64632726-64649586(-)	asparaginyl-tRNA synthetase 1	Nars1	Chr18 q12.1	asparaginyl-tRNA synthetase 1	0.0422419	-0.021732	0.0939692	0.0162251	0.0254551	0.0294165	0.00922802	0.39325	0.00140103	0.0104413	-0.071623	0.0363139	0.0740425	0.0281591	0.151624	0.211413	0.828192	0.0391137	16	3	0	0.00034468	8.67424	0.797078	0	1	10.3769	0.00558069
25387	109689	109689_25387	Arrb1	Chr7 cM	Chr7:99184673-99255978(+)	arrestin, beta 1	Arrb1	Chr1 q32	arrestin, beta 1	0.103632	-0.10144	0.258678	0.0398138	0.0722817	0.0839779	0.00924328	0.160499	0.00206782	0.0255986	-0.243109	0.0940847	0.181666	0.0402298	0.423272	0.211413	0.72402	0.0494216	16	3	0.0138739	0.00709945	103.409	3.61391773465219e-16	89.7529	9.75887	10.7739	0.00457599
25674	14654	14654_25674	Glra1	Chr11 cM	Chr11:55405065-55499024(-)	glycine receptor, alpha 1 subunit	Glra1	Chr10 q22	glycine receptor, alpha 1	0.104083	-0.0380143	0.0757973	0.0399906	0.0754042	0.0899024	0.00924968	0.614162	0.399169	0.0257028	-0.185804	-0.100408	0.182463	0.109775	0.252003	0.211413	0.91191	0.695845	15	3	0.00127254	0.00837696	11.0823	0.521877	4.28815	1.0448	0.870269	0.647178
362762	73828	73828_362762	Dcaf4	Chr12 cM	Chr12:83567240-83588694(+)	DDB1 and CUL4 associated factor 4	Dcaf4	Chr6 q31	DDB1 and CUL4 associated factor 4	0.0519014	0.00292491	0.0504045	0.0199455	0.0344262	0.0425982	0.00926392	0.932292	0.236708	0.0128089	-0.0645492	-0.0330864	0.0909939	0.0703991	0.133895	0.211413	0.994829	0.545574	16	3	0.000301659	0.00160865	13.0129	0.446817	6.33823	1.06767	1.43535	0.487886
116486	67815	67815_116486	Sec14l2	Chr11 cM	Chr11:4047039-4068729(-)	SEC14-like lipid binding 2	Sec14l2	Chr14 q21	SEC14-like lipid binding 2	-0.0759025	0.0354923	-0.165545	0.02917	0.0523894	0.0655617	0.0092662	0.498107	0.011569	-0.133075	-0.067189	-0.294044	-0.0187303	0.138174	-0.0370464	0.211413	0.873116	0.122427	16	3	0.00581261	0.00389856	33.4437	0.00146115	65.2566	2.87825	6.4603	0.0395515
58942	12298	12298_58942	Cacnb4	Chr2 cM	Chr2:52318332-52566816(-)	calcium channel, voltage-dependent, beta 4 subunit	Cacnb4	Chr3 q12	calcium voltage-gated channel auxiliary subunit beta 4	0.114999	-0.145519	0.372854	0.0442196	0.0822894	0.0986179	0.00930489	0.0769968	0.000156332	0.0283306	-0.306804	0.179566	0.201668	0.015765	0.566141	0.211986	0.63976	0.0094059	16	3	0.0161716	0.00919952	46.0103	1.41798016592291e-05	83.2906	5.98467	15.3512	0.000464005
287772	66997	66997_287772	Psmd12	Chr11 cM	Chr11:107370354-107388862(+)	proteasome (prosome, macropain) 26S subunit, non-ATPase, 12	Psmd12	Chr10 q32.1	proteasome 26S subunit, non-ATPase 12	0.0382368	-0.00447317	0.0765554	0.0147128	0.0219779	0.0291459	0.00935277	0.83872	0.00862353	0.00940028	-0.047549	0.0194305	0.0670733	0.0386027	0.13368	0.212517	0.978237	0.105978	16	3	5.56919068088461e-05	0.000645714	9.69966	0.71829	2.56654	1.02634	7.00567	0.030112
300033	66656	66656_300033	Eef1d	Chr15 cM	Chr15:75766643-75781425(-)	eukaryotic translation elongation factor 1 delta	Eef1d	Chr7 q34	eukaryotic translation elongation factor 1 delta	-0.0564876	0.0281461	-0.153495	0.0217368	0.0370115	0.0439787	0.00935765	0.446974	0.000482618	-0.099091	-0.044395	-0.239692	-0.0138842	0.100687	-0.0672987	0.212517	0.846565	0.0195984	16	3	0.00115621	0.00171533	14.023	0.372223	25.4846	1.342	12.7806	0.00167777
171408	67880	67880_171408	Dcxr	Chr11 cM	Chr11:120616225-120618107(-)	dicarbonyl L-xylulose reductase	Dcxr	Chr10	dicarbonyl and L-xylulose reductase	0.0680647	-0.0103673	0.0860835	0.026196	0.0445983	0.048469	0.00936914	0.816181	0.0757242	0.0167214	-0.0977784	-0.00891399	0.119408	0.0770438	0.181081	0.212517	0.972688	0.313974	16	3	3.44491732200831e-07	0.00204363	13.0007	0.447756	0.00394556	1.00004	3.1544	0.206552
54321	71994	71994_54321	Cnn3	Chr3 cM	Chr3:121220190-121251854(+)	calponin 3, acidic	Cnn3	Chr2 q42	calponin 3	-0.105338	0.0898694	-0.29823	0.0405786	0.0737033	0.0871448	0.00943411	0.222715	0.000621089	-0.184871	-0.0545865	-0.46903	-0.0258058	0.234325	-0.127429	0.21368	0.749972	0.0228749	16	3	0.0119428	0.00733917	40.631	0.000109346	71.9521	3.56533	12.2898	0.00214441
24536	16847	16847_24536	Lepr	Chr4 cM	Chr4:101574601-101672549(+)	leptin receptor	Lepr	Chr5 q33	leptin receptor	-0.108269	-0.148576	-0.00910056	0.0417312	0.0823348	0.0803084	0.00947476	0.0711476	0.909777	-0.19006	-0.309949	-0.166502	-0.0264771	0.0127973	0.148301	0.214289	0.630438	0.97252	15	3	0	0.00629945	6.78899	0.871237	0	1	3.75411	0.15304
432363	227394	227394_432363	Slco4c1	Chr1 cM	Chr1:96744918-96800027(-)	solute carrier organic anion transporter family, member 4C1	Slco4c1	Chr9 q36	solute carrier organic anion transporter family, member 4C1	-0.137957	-0.0850161	0.00714458	0.0532121	0.0784557	0.119406	0.0095256	0.278534	0.952288	-0.242251	-0.238786	-0.226887	-0.0336634	0.0687543	0.241176	0.215127	0.776735	0.988104	14	3	6.23937601266605e-07	0.00449873	12.5429	0.324246	0.00393701	1.00004	1.36539	0.505252
29434	19419	19419_29434	Rasgrp1	Chr2 cM	Chr2:117110464-117173358(-)	RAS guanyl releasing protein 1	Rasgrp1	Chr3 q35	RAS guanyl releasing protein 1	0.0890255	-0.0790972	0.280069	0.0343507	0.0617421	0.0741814	0.0095512	0.200162	0.000159712	0.0216994	-0.20011	0.134676	0.156352	0.0419151	0.425462	0.215393	0.738413	0.0095723	16	3	0.00817309	0.00516612	39.2473	0.000182552	75.7571	4.12491	14.8347	0.000600741
683687	66616	66616_683687	Snx9	Chr17 cM	Chr17:5891604-5982229(+)	sorting nexin 9	Snx9	Chr1	sorting nexin 9	-0.0595088	0.0342252	-0.0874777	0.0229706	0.0419496	0.0510374	0.00957945	0.414578	0.0865298	-0.10453	-0.0479946	-0.187509	-0.0144873	0.116445	0.0125536	0.21544	0.834873	0.334472	16	3	0.00151421	0.00244303	14.2958	0.353344	23.8744	1.31362	3.21381	0.200508
353233	18201	18201_353233	Nsmaf	Chr4 cM	Chr4:6396207-6454271(-)	neutral sphingomyelinase (N-SMase) activation associated factor	Nsmaf	Chr5 q12	neutral sphingomyelinase activation associated factor	0.0774149	0.0126556	0.248076	0.0298866	0.0543151	0.0640328	0.00958963	0.815758	0.000106971	0.0188382	-0.0938	0.122574	0.135992	0.119111	0.373578	0.21544	0.972534	0.0072792	16	3	0.00548286	0.00417697	28.1328	0.00867163	56.7218	2.31063	15.3583	0.000462371
192209	70891	70891_192209	Spdya	Chr17 cM	Chr17:71859056-71896528(+)	speedy/RINGO cell cycle regulator family, member A	Spdya	Chr6 q14	speedy/RINGO cell cycle regulator family member A	0.0679205	-0.00549222	0.161114	0.0262273	0.048463	0.0443108	0.0096063	0.90977	0.000276914	0.016516	-0.100478	0.0742662	0.119325	0.0894934	0.247962	0.21544	0.990154	0.01345	15	3	0	0.00354934	9.86188	0.628076	0	1	13.3458	0.00126473
25638	18577	18577_25638	Pde4a	Chr9 cM	Chr9:21077010-21124544(+)	phosphodiesterase 4A, cAMP specific	Pde4a	Chr8 q13	phosphodiesterase 4A	0.0707418	0.0293679	0.121993	0.0273193	0.0476454	0.0534862	0.00961313	0.53764	0.0225588	0.0171969	-0.0640152	0.0171617	0.124287	0.122751	0.226824	0.21544	0.887387	0.171826	16	3	0.00208162	0.00242471	18.7076	0.132453	34.4952	1.52661	5.92916	0.0515821
246284	22589	22589_246284	Atrx	ChrX cM	ChrX:104841221-104972978(-)	ATRX, chromatin remodeler	Atrx	ChrX q22	ATRX, chromatin remodeler	0.0586373	-0.0039304	0.162901	0.0226477	0.0372781	0.0467779	0.00962243	0.916031	0.000496888	0.0142487	-0.0769941	0.0712177	0.103026	0.0691333	0.254584	0.21544	0.991529	0.0200078	15	3	0	0.00121494	8.48662	0.746041	0	1	12.3006	0.00213286
300117	271305	271305_300117	Phf21b	Chr15 cM	Chr15:84669582-84740250(-)	PHD finger protein 21B	Phf21b	Chr7 q34	PHD finger protein 21B	-0.183595	0.0720942	-0.206323	0.070928	0.118907	0.161462	0.00964017	0.54431	0.201306	-0.322612	-0.160959	-0.522782	-0.0445791	0.305148	0.110137	0.215528	0.889492	0.502957	14	3	0.0269418	0.0183185	32.1064	0.000733319	67.9684	3.12192	1.66912	0.434066
360622	16010	16010_360622	Igfbp4	Chr11 cM	Chr11:98930820-98943481(+)	insulin-like growth factor binding protein 4	Igfbp4	Chr10 q31	insulin-like growth factor binding protein 4	0.114741	-0.105078	0.268544	0.0443552	0.0797213	0.100953	0.00968563	0.187482	0.00781204	0.0278059	-0.261329	0.0706795	0.201675	0.0511731	0.466408	0.216012	0.734681	0.101042	16	3	0.0139633	0.00858572	46.7607	1.06032886014639e-05	73.023	3.70686	7.62018	0.0221461
NA	381785	381785_NA	NA	NA	NA	NA	NA	NA	NA	0.0648303	0.0619611	0.0854181	0.0250628	0.0596805	0.0694893	0.00968957	0.29917	0.218987	0.0157081	-0.0550105	-0.0507784	0.113952	0.178933	0.221615	0.216012	0.787229	0.523224	11	3	0	0.00343221	22.9462	0.00343403	0	1	6.93593	0.0311803
291609	65113	65113_291609	Ndfip1	Chr18 cM	Chr18:38551960-38598250(+)	Nedd4 family interacting protein 1	Ndfip1	Chr18 p11	Nedd4 family interacting protein 1	0.0718981	-0.119487	0.187704	0.0278043	0.0521321	0.0580039	0.00971357	0.0219052	0.00121192	0.0174027	-0.221664	0.0740185	0.126394	-0.0173101	0.301389	0.216238	0.526243	0.0354322	16	3	0.00521276	0.00332249	39.2724	0.000180874	75.0613	4.00983	13.4958	0.00117332
287544	67811	67811_287544	Poldip2	Chr11 cM	Chr11:78403105-78413562(+)	polymerase (DNA-directed), delta interacting protein 2	Poldip2	Chr10 q25	DNA polymerase delta interacting protein 2	0.055397	-0.0506625	0.127674	0.021435	0.0365246	0.0424073	0.00975428	0.165417	0.00260683	0.0133852	-0.122249	0.0445571	0.0974089	0.0209243	0.210791	0.216834	0.727199	0.0568938	16	3	0.000967381	0.0014275	15.0375	0.305019	26.0641	1.35252	10.282	0.00585171
246046	68421	68421_246046	Lmbrd1	Chr1 cM	Chr1:24717711-24805382(+)	LMBR1 domain containing 1	Lmbrd1	Chr9 q21	LMBR1 domain containing 1	0.0537806	-0.0623803	0.171768	0.0208172	0.0372853	0.0440644	0.0097812	0.0943165	9.69443569062208e-05	0.0129796	-0.135458	0.0854035	0.0945815	0.0106975	0.258133	0.217123	0.654395	0.0068981	15	3	0.00250231	0.00182967	28.4344	0.00477667	61.8148	2.61882	16.6619	0.000240941
290549	80795	80795_290549	Selenok	Chr14 cM	Chr14:29690337-29697031(+)	selenoprotein K	Selenok	Chr16 p16	selenoprotein K	0.0538403	-0.042636	0.114903	0.0208465	0.0389458	0.0470633	0.00980309	0.273625	0.0146284	0.0129819	-0.118968	0.0226603	0.0946988	0.0336964	0.207145	0.2173	0.774672	0.138061	15	3	0.00106551	0.00157217	15.1627	0.232658	27.4442	1.37825	6.15772	0.0460116
290326	52033	52033_290326	Pbk	Chr14 cM	Chr14:66043337-66055271(+)	PDZ binding kinase	Pbk	Chr15 p12	PDZ binding kinase	0.0919691	0.0773189	0.0166633	0.0356217	0.102689	0.110296	0.00982777	0.451484	0.879914	0.0221519	-0.123948	-0.199513	0.161786	0.278585	0.23284	0.217537	0.849084	0.96103	14	3	1.84803127514786e-06	0.00489528	16.4891	0.123923	0.00744638	1.00007	1.73899	0.419163
302642	20229	20229_302642	Sat1	ChrX cM	ChrX:153996128-153999445(-)	spermidine/spermine N1-acetyl transferase 1	Sat1	ChrX q21	spermidine/spermine N1-acetyl transferase 1	-0.11857	-0.070647	-0.189623	0.0459775	0.0728262	0.106311	0.00991218	0.332008	0.0744787	-0.208685	-0.213384	-0.397989	-0.0284561	0.0720896	0.0187429	0.219094	0.801346	0.310989	15	3	0.0100917	0.00706722	33.8459	0.00071333	64.4521	2.8131	5.12964	0.076933
311355	327655	327655_311355	Ppip5k1	Chr2 cM	Chr2:121141042-121185877(-)	diphosphoinositol pentakisphosphate kinase 1	Ppip5k1	Chr3 q35	diphosphoinositol pentakisphosphate kinase 1	0.0691344	0.000946639	0.151372	0.0268202	0.0484955	0.0551854	0.00994611	0.984426	0.00608877	0.0165677	-0.0941029	0.0432101	0.121701	0.0959961	0.259533	0.219206	1	0.0864917	15	3	0.00455971	0.00303422	34.9337	0.000479838	69.7391	3.3046	7.63327	0.0220017
29210	13837	13837_29210	Epha3	Chr16 cM	Chr16:63363897-63684538(-)	Eph receptor A3	Epha3	Chr11 p12	Eph receptor A3	-0.144513	0.155082	-0.324344	0.0560813	0.103396	0.120296	0.00997065	0.133647	0.00701326	-0.25443	-0.0475717	-0.560121	-0.0345955	0.357735	-0.0885681	0.219206	0.696762	0.0947667	16	3	0.0173646	0.0137231	26.3575	0.0152158	55.4225	2.24328	8.78442	0.0123734
312478	16950	16950_312478	Loxl3	Chr6 cM	Chr6:83011186-83029547(+)	lysyl oxidase-like 3	Loxl3	Chr4 q34	lysyl oxidase-like 3	-0.0876288	0.140974	-0.295947	0.0340116	0.0651532	0.0776218	0.00998234	0.0304854	0.000137471	-0.15429	0.0132758	-0.448083	-0.0209673	0.268672	-0.143811	0.219206	0.551919	0.00843387	15	3	0.00436031	0.00574279	16.515	0.168768	31.513	1.46013	15.955	0.000343098
315073	16469	16469_315073	Jrk	Chr15 cM	Chr15:74574261-74581171(-)	jerky	Jrk	Chr7 q34	Jrk helix-turn-helix protein	0.0740942	-0.013971	0.143808	0.0287635	0.0408118	0.0615874	0.00999572	0.732104	0.0195421	0.0177187	-0.0939606	0.0230991	0.13047	0.0660186	0.264517	0.219206	0.951614	0.160797	15	3	0.000879956	0.00225591	15.4068	0.219941	13.7947	1.16002	5.4524	0.0654676
302415	54601	54601_302415	Foxo4	ChrX cM	ChrX:100298134-100304479(+)	forkhead box O4	Foxo4	ChrX q22	forkhead box O4	0.0443543	0.0602313	0.000448438	0.0172189	0.0362005	0.0208112	0.0099978	0.0961467	0.982809	0.0106059	-0.0107202	-0.0403408	0.0781028	0.131183	0.0412377	0.219206	0.654669	1	15	3	0	0.00117505	11.9672	0.448319	0	1	3.03715	0.219024
25692	18791	18791_25692	Plat	Chr8 cM	Chr8:23247743-23272860(+)	plasminogen activator, tissue	Plat	Chr16 q12.5	plasminogen activator, tissue type	-0.0989884	-0.0960751	-0.191234	0.0384306	0.069798	0.0816812	0.0100016	0.168675	0.0192207	-0.174311	-0.232877	-0.351326	-0.0236659	0.0407266	-0.0311416	0.219206	0.729325	0.159798	15	3	0.00852689	0.00635482	26.1404	0.0102535	58.3456	2.40071	8.68332	0.0130149
690344	107197	107197_690344	Uqcc3	Chr19 cM	Chr19:8857378-8858287(-)	ubiquinol-cytochrome c reductase complex assembly factor 3	Uqcc3	Chr1 q43	ubiquinol-cytochrome c reductase complex assembly factor 3	-0.0531781	-0.0121176	-0.13312	0.0206617	0.0363992	0.043747	0.0100604	0.739202	0.00234267	-0.0936744	-0.0834587	-0.218863	-0.0126818	0.0592235	-0.0473777	0.220184	0.953331	0.053138	15	3	0.000856572	0.00183375	10.8713	0.539979	17.1386	1.20683	9.40855	0.00905649
306571	244349	244349_306571	Kat6a	Chr8 cM	Chr8:23349551-23433275(+)	K(lysine) acetyltransferase 6A	Kat6a	Chr16 q12.5	lysine acetyltransferase 6A	-0.0582005	0.0777933	-0.103256	0.0226197	0.0414585	0.04582	0.0100822	0.0605986	0.024227	-0.102534	-0.00346389	-0.193062	-0.0138666	0.15905	-0.0134503	0.220353	0.607617	0.180008	15	3	0.00158458	0.00210121	20.6597	0.0555915	30.5435	1.43975	7.73234	0.0209384
NA	20018	20018_NA	Polr1d	Chr5 cM	Chr5:147013860-147048407(+)	polymerase (RNA) I polypeptide D	NA	NA	NA	0.0535439	-0.0498766	0.0837127	0.0208288	0.0408125	0.036825	0.0101503	0.221673	0.0230106	0.0127202	-0.129868	0.0115371	0.0943675	0.0301144	0.155888	0.221381	0.749972	0.173763	14	3	0.000409513	0.00121321	9.23744	0.599986	12.2282	1.13932	5.7185	0.0573118
314325	70373	70373_314325	Gpatch2l	Chr12 cM	Chr12:86288632-86338558(+)	G patch domain containing 2 like	Gpatch2l	Chr6 q31	G patch domain containing 2-like	0.057242	0.00934681	0.100324	0.0222716	0.0412016	0.0461901	0.0101648	0.820536	0.0298576	0.0135904	-0.0714068	0.00979278	0.100894	0.0901004	0.190855	0.221381	0.973572	0.197996	16	3	0.00286141	0.00223335	24.9925	0.0231364	58.2098	2.39291	4.89555	0.0864858
307660	67935	67935_307660	Ces5a	Chr8 cM	Chr8:94225692-94262458(-)	carboxylesterase 5A	Ces5a	Chr19 p12	carboxylesterase 5A	-0.0741629	-0.109159	-0.058237	0.028858	0.0563168	0.050028	0.0101719	0.0525855	0.244388	-0.130724	-0.219538	-0.15629	-0.0176024	0.00121952	0.039816	0.221381	0.598932	0.554256	15	3	9.18477754495731e-07	0.00349153	19.0774	0.0866769	0.00609418	1.00006	6.41875	0.0403819
502990	74552	74552_502990	Nipal3	Chr4 cM	Chr4:135173454-135222283(-)	NIPA-like domain containing 3	Nipal3	Chr5 q36	NIPA-like domain containing 3	0.0823561	0.14384	-0.024535	0.0320545	0.0631792	0.0703232	0.0101918	0.0228043	0.727173	0.0195305	0.0200109	-0.162366	0.145182	0.267669	0.113296	0.221505	0.526486	0.89792	14	3	0.00285124	0.00297884	16.7568	0.115277	47.1759	1.89308	5.58754	0.0611901
500946	244698	244698_500946	Hephl1	Chr9 cM	Chr9:14963137-15023404(-)	hephaestin-like 1	Hephl1	Chr8 q12	hephaestin-like 1	0.0652726	0.065869	-0.0529031	0.0254171	0.0493803	0.0261157	0.0102269	0.182233	0.0427929	0.0154561	-0.0309147	-0.104089	0.115089	0.162653	-0.00171741	0.221842	0.733593	0.237033	11	3	0	0.00444511	30.6315	0.000163379	0	1	6.31213	0.0425929
308430	101544	101544_308430	Zfp575	Chr7 cM	Chr7:24283942-24287049(-)	zinc finger protein 575	Zfp575	Chr1 q21	zinc finger protein 575	0.0864194	0.0477346	0.115932	0.0336576	0.0591299	0.0691595	0.0102403	0.419502	0.093679	0.0204518	-0.0681578	-0.0196179	0.152387	0.163627	0.251482	0.221842	0.836589	0.347654	15	3	0.00300187	0.00380079	16.2864	0.178466	33.427	1.50211	4.18015	0.123678
682431	230767	230767_682431	Iqcc	Chr4 cM	Chr4:129509410-129512969(-)	IQ motif containing C	Iqcc	Chr5	IQ motif containing C	-0.0692449	0.0124904	-0.0853104	0.0269751	0.049203	0.0429904	0.0102584	0.799609	0.0472104	-0.122115	-0.0839458	-0.16957	-0.0163747	0.108927	-0.00105084	0.221842	0.969114	0.249319	14	3	0	0.00154409	8.65693	0.653525	0	1	3.94252	0.139281
298199	11520	11520_298199	Plin2	Chr4 cM	Chr4:86566623-86588297(-)	perilipin 2	Plin2	Chr5	perilipin 2	-0.0918486	-0.0324041	-0.251614	0.0357834	0.0512593	0.0869458	0.0102643	0.527282	0.00380466	-0.161983	-0.13287	-0.422025	-0.0217145	0.0680622	-0.0812035	0.221842	0.884883	0.0678906	14	3	0.00131888	0.00296572	14.5765	0.202718	16.5291	1.19802	12.9248	0.00156104
292902	381884	381884_292902	Slc6a16	Chr7 cM	Chr7:44890509-44922791(+)	solute carrier family 6, member 16	Slc6a16	Chr1 q22	solute carrier family 6, member 16	0.0845085	-0.00876769	0.0852958	0.0329471	0.0975017	0.0941318	0.0103184	0.928348	0.364866	0.0199333	-0.199868	-0.099199	0.149084	0.182332	0.269791	0.222703	0.994531	0.669691	13	3	0	0.00882921	7.62673	0.665245	0	1	1.56555	0.457136
681023	227638	227638_681023	Qsox2	Chr2 cM	Chr2:26099136-26127411(-)	quiescin Q6 sulfhydryl oxidase 2	Qsox2	Chr3 p13	quiescin sulfhydryl oxidase 2	0.0522394	-0.00101581	0.0731244	0.0203746	0.0245465	0.0427703	0.0103489	0.96699	0.0873212	0.0123059	-0.0491261	-0.0107038	0.0921729	0.0470945	0.156953	0.222813	1	0.335899	14	3	0	0.000543179	5.1162	0.925409	0	1	3.06785	0.215687
361824	103172	103172_361824	Chchd10	Chr10 cM	Chr10:75768964-75773581(+)	coiled-coil-helix-coiled-coil-helix domain containing 10	Chchd10	Chr20 p12	coiled-coil-helix-coiled-coil-helix domain containing 10	0.0453341	-0.0738356	0.153577	0.0176839	0.0319117	0.0345444	0.01036	0.0206817	8.75642925723734e-06	0.0106742	-0.136381	0.0858717	0.079994	-0.0112898	0.221283	0.222813	0.516871	0.00120753	16	3	0.000741567	0.00126117	14.3916	0.346857	21.2966	1.27059	24.3672	5.11362781060145e-06
315250	239618	239618_315250	Pdzrn4	Chr15 cM	Chr15:92294762-92669700(+)	PDZ domain containing RING finger 4	Pdzrn4	Chr7 q35	PDZ domain containing RING finger 4	0.118487	0.00891533	0.0371992	0.0462266	0.0823412	0.102937	0.0103721	0.913779	0.717818	0.0278842	-0.152471	-0.164554	0.209089	0.170301	0.238952	0.222813	0.990801	0.893672	15	3	0.0117414	0.00901314	29.7076	0.00308965	60.0995	2.50623	0.16958	0.918705
498950	73608	73608_498950	Marveld3	Chr8 cM	Chr8:110674546-110688835(-)	MARVEL (membrane-associating) domain containing 3	Marveld3	Chr19 q12	MARVEL domain containing 3	-0.0825345	-0.112428	0.0155163	0.0322038	0.0630354	0.0621799	0.0103807	0.0744932	0.802944	-0.145653	-0.235975	-0.106354	-0.0194163	0.0111189	0.137387	0.222813	0.635531	0.932215	13	3	6.47817467158163e-07	0.00516887	8.94476	0.537354	0.00348525	1.00003	3.22289	0.199599
25125	20848	20848_25125	Stat3	Chr11 cM	Chr11:100777632-100830447(-)	signal transducer and activator of transcription 3	Stat3	Chr10 q31	signal transducer and activator of transcription 3	0.0526453	-0.028846	0.0641747	0.0205495	0.0360369	0.0453599	0.0104108	0.423447	0.157131	0.012369	-0.0994771	-0.0247292	0.0929216	0.0417851	0.153078	0.222995	0.838996	0.443244	16	3	0.000932262	0.00151801	18.1581	0.15161	23.0001	1.2987	2.18717	0.335013
306147	76965	76965_306147	Slitrk1	Chr14 cM	Chr14:109147420-109151671(-)	SLIT and NTRK-like family, member 1	Slitrk1	Chr15 q23	SLIT and NTRK-like family, member 1	0.0901112	-0.0343698	0.266364	0.0351771	0.0636138	0.0802557	0.0104178	0.588998	0.000903572	0.0211654	-0.159051	0.109066	0.159057	0.0903109	0.423663	0.222995	0.90177	0.028717	16	3	0.00982853	0.00578972	42.1178	6.26506086019455e-05	75.0107	4.00172	11.0161	0.00405407
65172	16885	16885_65172	Limk1	Chr5 cM	Chr5:134684893-134717452(-)	LIM domain kinase 1	Limk1	Chr12 q12	LIM domain kinase 1	0.109321	-0.0495169	0.246589	0.0426983	0.0766474	0.094802	0.0104577	0.518257	0.00929259	0.025634	-0.199743	0.0607808	0.193008	0.100709	0.432398	0.223543	0.881246	0.110074	16	3	0.0131377	0.00805651	40.5655	0.000112048	72.5645	3.64491	6.78322	0.0336544
691318	26931	26931_691318	Ppp2r5c	Chr12 cM	Chr12:110413554-110549496(+)	protein phosphatase 2, regulatory subunit B', gamma	Ppp2r5c	Chr6 q32	protein phosphatase 2, regulatory subunit B', gamma	0.0411399	-0.0180604	0.0789043	0.0160733	0.0227838	0.03202	0.0104816	0.427963	0.0137312	0.00963688	-0.0627159	0.0161463	0.072643	0.0265951	0.141662	0.223746	0.839099	0.134489	16	3	0	0.00055245	12.7294	0.468925	0	1	6.43606	0.0400339
727679	57028	57028_727679	Pdxp	Chr15 cM	Chr15:78798119-78803717(+)	pyridoxal (pyridoxine, vitamin B6) phosphatase	Pdxp	Chr7 q34	pyridoxal phosphatase	0.0602643	0.0270338	0.0559153	0.0235554	0.0412232	0.0491451	0.0105152	0.511958	0.255221	0.0140966	-0.0537621	-0.0404073	0.106432	0.10783	0.152238	0.223889	0.879877	0.565239	16	3	0.00251779	0.00224787	21.7379	0.0595579	48.8152	1.95371	1.85406	0.395727
294774	67515	67515_294774	Ttc33	Chr15 cM	Chr15:5215006-5247817(+)	tetratricopeptide repeat domain 33	Ttc33	Chr2 q16	tetratricopeptide repeat domain 33	0.0518804	0.0390504	0.124559	0.0202789	0.0345726	0.0466445	0.010517	0.258678	0.00757654	0.0121346	-0.0287106	0.033137	0.0916263	0.106811	0.21598	0.223889	0.767742	0.0997182	16	3	0.00160498	0.00153324	24.568	0.0262897	44.2272	1.79299	9.87205	0.00718311
308821	75985	75985_308821	Rab30	Chr7 cM	Chr7:92390845-92493743(+)	RAB30, member RAS oncogene family	Rab30	Chr1 q32	RAB30, member RAS oncogene family	-0.134716	-0.104671	-0.0502845	0.0526755	0.0961766	0.120245	0.0105435	0.276454	0.675813	-0.237958	-0.293173	-0.28596	-0.0314741	0.0838318	0.185391	0.224147	0.776072	0.873102	15	3	0.0258553	0.0133332	61.0214	1.46937712235509e-08	85.0852	6.70476	1.58423	0.452887
NA	66662	66662_NA	NA	NA	NA	NA	NA	NA	NA	-0.0807405	0.0334901	-0.101222	0.0315902	0.0698526	0.0688881	0.0105922	0.631626	0.141735	-0.142656	-0.103418	-0.23624	-0.0188248	0.170399	0.0337967	0.224729	0.917937	0.422871	13	3	0	0.00444192	8.1812	0.611143	0	1	2.23497	0.327101
100361568	69573	69573_100361568	Hilpda	Chr6 cM	Chr6:29272487-29275445(+)	hypoxia inducible lipid droplet associated	Hilpda	Chr4	hypoxia inducible lipid droplet-associated	0.0653362	0.0558037	0.0700695	0.025566	0.0510249	0.0414066	0.0106008	0.274106	0.0906022	0.0152278	-0.0442032	-0.011086	0.115445	0.155811	0.151225	0.224729	0.774925	0.341953	15	3	0	0.00264255	5.33863	0.945702	0	1	5.1398	0.076543
317181	68792	68792_317181	Srpx2	ChrX cM	ChrX:132809175-132833195(+)	sushi-repeat-containing protein, X-linked 2	Srpx2	ChrX q32	sushi-repeat-containing protein, X-linked 2	0.13578	-0.0846964	0.349911	0.0531484	0.102952	0.130981	0.0106272	0.410691	0.00755197	0.0316106	-0.286479	0.0931937	0.239949	0.117086	0.606629	0.224729	0.834471	0.0997182	16	3	0.0179295	0.0141193	31.8669	0.00251378	59.3566	2.46042	7.19747	0.0273583
360602	67684	67684_360602	Luc7l3	Chr11 cM	Chr11:94181899-94213196(-)	LUC7-like 3 (S. cerevisiae)	Luc7l3	Chr10 q26	LUC7-like 3 pre-mRNA splicing factor	-0.0624284	0.0371503	-0.0861506	0.0244369	0.0466346	0.051958	0.0106286	0.425669	0.097301	-0.110324	-0.0542519	-0.187986	-0.014533	0.128553	0.0156852	0.224729	0.838996	0.353305	16	3	0.00145409	0.00217507	18.7964	0.129554	25.8599	1.3488	2.8623	0.239034
NA	19336	19336_NA	Rab24	Chr13 cM	Chr13:55467556-55469759(-)	RAB24, member RAS oncogene family	NA	NA	NA	0.0574352	-0.0024976	0.103236	0.0224918	0.0445319	0.0304207	0.0106614	0.955274	0.000689778	0.0133521	-0.0897786	0.0436125	0.101518	0.0847834	0.162859	0.225116	0.999129	0.0244848	14	3	0	0.000738145	9.17949	0.605328	0	1	11.8463	0.00267671
29709	14406	14406_29709	Gabrg2	Chr11 cM	Chr11:41801030-41891684(-)	gamma-aminobutyric acid type A receptor, subunit gamma 2	Gabrg2	Chr10 q21	gamma-aminobutyric acid type A receptor subunit gamma 2	0.0788603	-0.113034	0.210007	0.0308977	0.0548225	0.0606677	0.0107015	0.039225	0.000536992	0.0183018	-0.220484	0.0911003	0.139419	-0.00558392	0.328913	0.225438	0.571343	0.021078	16	3	0.00490631	0.00361488	30.9317	0.00345001	60.1113	2.50698	15.4136	0.000449753
314214	67217	67217_314214	L3hypdh	Chr12 cM	Chr12:72120202-72132213(-)	L-3-hydroxyproline dehydratase (trans-)	L3hypdh	Chr6 q24	trans-L-3-hydroxyproline dehydratase	0.121408	-0.0505482	0.218798	0.0475707	0.0882979	0.106173	0.0107055	0.567001	0.0393254	0.0281715	-0.223609	0.0107025	0.214645	0.122513	0.426894	0.225438	0.896798	0.22648	15	3	0.0154833	0.011462	27.4304	0.00669646	61.6443	2.60717	4.36667	0.112665
313581	67205	67205_313581	Utp11	Chr4 cM	Chr4:124571953-124587393(-)	UTP11 small subunit processome component	Utp11	Chr5 q36	UTP11, small subunit processome component	-0.0361506	0.0147908	-0.0963921	0.0141751	0.0251212	0.0313861	0.0107633	0.55601	0.00213218	-0.0639332	-0.0344458	-0.157908	-0.00836792	0.0640274	-0.0348765	0.226179	0.892799	0.0507153	16	3	0	0.000853194	10.0916	0.686426	0	1	9.44805	0.00887938
307098	56349	56349_307098	Net1	Chr13 cM	Chr13:3932018-3968220(-)	neuroepithelial cell transforming gene 1	Net1	Chr17 q12.2	neuroepithelial cell transforming 1	0.106711	-0.222866	0.324212	0.0418486	0.0774269	0.0908814	0.0107745	0.00399693	0.000360519	0.0246892	-0.37462	0.146087	0.188733	-0.071112	0.502336	0.226179	0.328642	0.0163847	16	3	0.00942678	0.00759399	34.4489	0.00102829	54.4524	2.1955	16.9572	0.000207871
293049	19771	19771_293049	Rlbp1	Chr7 cM	Chr7:79024618-79036796(-)	retinaldehyde binding protein 1	Rlbp1	Chr1 q31	retinaldehyde binding protein 1	-0.0763651	0.0483623	-0.164749	0.0299572	0.0453042	0.0547877	0.0107988	0.285745	0.00263808	-0.13508	-0.0404323	-0.27213	-0.0176501	0.137157	-0.0573667	0.226179	0.780019	0.0573479	16	3	0	0.00189353	5.12666	0.972298	0	1	10.1399	0.00628262
499420	15468	15468_499420	Prmt2	Chr10 cM	Chr10:76043060-76073699(-)	protein arginine N-methyltransferase 2	Prmt2	Chr20 p12	protein arginine methyltransferase 2	-0.0894769	0.0435836	-0.224013	0.0351047	0.054079	0.0633609	0.0108077	0.420286	0.000406991	-0.158281	-0.0624093	-0.348198	-0.0206729	0.149577	-0.0998279	0.226179	0.837188	0.017815	15	3	0.0012974	0.00236378	14.6779	0.259524	20.8535	1.26348	13.3981	0.00123209
680723	320587	320587_680723	Tmem88b	Chr4 cM	Chr4:155866048-155870331(-)	transmembrane protein 88B	Tmem88b	Chr5 q36	transmembrane protein 88B	0.11454	0.239983	0.144019	0.0449409	0.0814851	0.0845773	0.0108133	0.00322831	0.0886039	0.0264573	0.0802755	-0.0217495	0.202622	0.399691	0.309787	0.226179	0.304132	0.337996	16	3	0.00582942	0.00759219	15.7955	0.260349	29.4565	1.41756	10.7777	0.00456713
316009	235611	235611_316009	Plxnb1	Chr9 cM	Chr9:108924457-108948985(+)	plexin B1	Plxnb1	Chr8 q32	plexin B1	-0.083441	0.0613581	-0.191903	0.0327558	0.0580958	0.0674478	0.010854	0.290898	0.00443831	-0.147641	-0.0525076	-0.324098	-0.0192408	0.175224	-0.0597074	0.226726	0.78273	0.0743679	16	3	0.00475942	0.00375882	24.947	0.0234564	57.268	2.34016	8.53295	0.0140312
NA	329078	329078_NA	Emx2os	Chr19 cM	Chr19:59413536-59447067(-)	Emx2 opposite strand/antisense transcript, non-protein coding	NA	NA	NA	-0.126922	-0.0276794	-0.159337	0.0498631	0.0838333	0.139365	0.0109149	0.74127	0.25291	-0.224652	-0.19199	-0.432487	-0.0291922	0.136631	0.113813	0.227694	0.954172	0.563254	12	3	0	0.00434161	4.78162	0.852914	0	1	3.54332	0.17005
79246	15561	15561_79246	Htr3a	Chr9 cM	Chr9:48810513-48822399(-)	5-hydroxytryptamine (serotonin) receptor 3A	Htr3a	Chr8 q23	5-hydroxytryptamine receptor 3A	-0.16846	0.0917296	-0.37963	0.0662009	0.119198	0.150883	0.0109378	0.441564	0.0118673	-0.298212	-0.141895	-0.675355	-0.0387088	0.325354	-0.0839062	0.227865	0.845006	0.124279	16	3	0.0351245	0.0200765	54.2573	5.45296840862502e-07	79.6776	4.92068	6.43912	0.0399727
362818	20431	20431_362818	Pmel	Chr10 cM	Chr10:128540064-128556107(+)	premelanosome protein	Pmel	Chr7 q11	premelanosome protein	0.113447	0.243667	-0.138638	0.0446176	0.0979706	0.11678	0.0110011	0.0128773	0.235161	0.0259986	0.0516483	-0.367523	0.200896	0.435686	0.0902472	0.22888	0.466007	0.543778	15	3	0.00460046	0.00888427	11.1861	0.513042	18.5059	1.22708	6.19449	0.0451735
25349	72821	72821_25349	Scn2b	Chr9 cM	Chr9:45029174-45041368(+)	sodium channel, voltage-gated, type II, beta	Scn2b	Chr8 q22	sodium voltage-gated channel beta subunit 2	0.0483111	-0.000219654	0.0779992	0.0190054	0.027	0.039328	0.0110231	0.993509	0.0473343	0.0110612	-0.0531386	0.000917641	0.0855611	0.0526993	0.155081	0.228896	1	0.249715	16	3	0.000158776	0.000625028	10.4647	0.655567	7.75998	1.08413	4.11534	0.127751
311350	96957	96957_311350	Tmem62	Chr2 cM	Chr2:120807498-120838333(+)	transmembrane protein 62	Tmem62	Chr3 q35	transmembrane protein 62	0.0485969	-0.0566205	0.131751	0.0191198	0.0366325	0.0471332	0.0110313	0.122193	0.00518541	0.0111228	-0.128419	0.0393713	0.086071	0.0151779	0.22413	0.228896	0.68827	0.0799251	15	3	0.00188244	0.00180904	20.1275	0.0647124	45.9758	1.85102	8.68599	0.0129975
85269	79059	79059_85269	Nme3	Chr17 cM	Chr17:25115474-25116496(+)	NME/NM23 nucleoside diphosphate kinase 3	Nme3	Chr10 q12	NME/NM23 nucleoside diphosphate kinase 3	-0.0675639	0.0283074	-0.162909	0.0265888	0.0451249	0.0549657	0.0110516	0.530454	0.0030384	-0.119677	-0.0601357	-0.27064	-0.0154508	0.116751	-0.055178	0.229012	0.884959	0.0610831	16	3	0.0021966	0.00285354	19.0957	0.120167	30.4319	1.43744	9.24337	0.00983619
287450	216867	216867_287450	Slc16a11	Chr11 cM	Chr11:70104717-70107239(+)	solute carrier family 16 (monocarboxylic acid transporters), member 11	Slc16a11	Chr10 q24	solute carrier family 16, member 11	-0.0949561	-0.0468191	-0.166066	0.0373981	0.0730237	0.0898469	0.0111151	0.521425	0.0645566	-0.168255	-0.189943	-0.342162	-0.0216571	0.0963047	0.0100312	0.229881	0.882797	0.289826	16	3	0.00955825	0.00744857	30.3449	0.00419924	56.0767	2.27669	4.53457	0.103593
100125370	192185	192185_100125370	Nadk	Chr4 cM	Chr4:155646838-155675458(+)	NAD kinase	Nadk	Chr5	NAD kinase	-0.0379807	0.00720288	-0.0959493	0.01496	0.0216541	0.0298818	0.011123	0.739411	0.00132293	-0.0673019	-0.0352384	-0.154517	-0.00865956	0.0496441	-0.037382	0.229881	0.953331	0.0378866	16	3	0	0.000534231	10.9608	0.614103	0	1	10.3928	0.0055365
315216	223776	223776_315216	Selenoo	Chr15 cM	Chr15:88973287-88984543(+)	selenoprotein O	Selenoo	Chr7 q34	selenoprotein O	0.066984	-0.0400181	0.148765	0.0264223	0.0462462	0.0582694	0.0112406	0.386859	0.0106782	0.0151972	-0.130659	0.0345592	0.118771	0.0506228	0.262971	0.232003	0.826041	0.1171	16	3	0.00359952	0.00298411	28.5451	0.00759015	51.5452	2.06378	6.77125	0.0338564
317260	56364	56364_317260	Zmym3	ChrX cM	ChrX:100447990-100464455(-)	zinc finger, MYM-type 3	Zmym3	ChrX q22	zinc finger MYM-type containing 3	-0.0612598	0.0672122	-0.172601	0.0241858	0.041783	0.0476685	0.0113131	0.107704	0.00029363	-0.108663	-0.014681	-0.266029	-0.0138564	0.149105	-0.0791722	0.232882	0.670873	0.014166	16	3	0.0010115	0.00157329	14.6059	0.332599	23.6644	1.31001	14.1897	0.000829371
305070	66950	66950_305070	Pacc1	Chr1 cM	Chr1:191058109-191083111(+)	proton activated chloride channel 1	Pacc1	Chr13 q27	proton activated chloride channel 1	0.0704996	0.0174301	0.040911	0.0278384	0.0463521	0.0568811	0.0113266	0.70689	0.471995	0.0159373	-0.0734184	-0.0705739	0.125062	0.108279	0.152396	0.232882	0.943924	0.750296	14	3	0.000416666	0.00247797	7.79914	0.731176	5.67739	1.06019	0.797321	0.671219
288454	71706	71706_288454	Slc46a3	Chr5 cM	Chr5:147815247-147831625(-)	solute carrier family 46, member 3	Slc46a3	Chr12 p11	solute carrier family 46, member 3	-0.0570748	0.0198991	-0.0450726	0.0225377	0.0398468	0.0421138	0.011328	0.617505	0.284503	-0.101248	-0.0581993	-0.127614	-0.0129017	0.0979975	0.0374689	0.232882	0.913107	0.595808	16	3	0	0.00166166	4.89945	0.97734	0	1	1.25724	0.533326
310411	67542	67542_310411	Cog6	Chr3 cM	Chr3:52889544-52924644(-)	component of oligomeric golgi complex 6	Cog6	Chr2 q26	component of oligomeric golgi complex 6	0.0449817	0.00340943	0.0678471	0.0177777	0.032391	0.035717	0.0113987	0.916171	0.0574892	0.0101381	-0.0600758	-0.002157	0.0798254	0.0668947	0.137851	0.233955	0.991529	0.275414	16	3	0.000918788	0.0011832	17.5547	0.17517	30.5911	1.44074	3.68055	0.158774
25357	21835	21835_25357	Thrsp	Chr7 cM	Chr7:97062140-97066757(-)	thyroid hormone responsive	Thrsp	Chr1 q32	thyroid hormone responsive	-0.177255	-0.00348322	-0.38069	0.0700648	0.128841	0.160147	0.0114103	0.978432	0.0174478	-0.31458	-0.256007	-0.694572	-0.0399308	0.24904	-0.0668081	0.233955	1	0.152234	16	3	0.0518212	0.0244845	97.8312	4.36086211183626e-15	89.6994	9.70819	5.75481	0.0562806
NA	71508	71508_NA	Zfp935	Chr13 cM	Chr13:62600830-62614626(-)	zinc finger protein 935	NA	NA	NA	-0.135768	-0.0293566	-0.0566725	0.0536861	0.0948639	0.109015	0.0114414	0.756971	0.60316	-0.240991	-0.215287	-0.270337	-0.0305451	0.156573	0.156992	0.234285	0.957691	0.833277	12	3	0.00396542	0.0076771	9.30383	0.409714	23.0583	1.29969	0.486863	0.783933
688163	217138	217138_688163	Prr15l	Chr11 cM	Chr11:96816987-96826474(+)	proline rich 15-like	Prr15l	Chr10	proline rich 15-like	0.111644	0.213114	-0.0182215	0.0441609	0.0874247	0.0273962	0.0114679	0.0147817	0.505981	0.0250898	0.0417645	-0.0719171	0.198197	0.384463	0.0354742	0.234519	0.492186	0.77301	13	3	0	0.00502853	5.41054	0.862123	0	1	6.68411	0.0353641
140588	14634	14634_140588	Gli3	Chr13 cM	Chr13:15638308-15904611(+)	GLI-Kruppel family member GLI3	Gli3	Chr17 q12.1	GLI family zinc finger 3	-0.129903	0.0621982	-0.185177	0.0513956	0.0980444	0.111313	0.0114871	0.525828	0.0961976	-0.230637	-0.129965	-0.403345	-0.0291699	0.254362	0.0329919	0.234606	0.884194	0.351795	15	3	0.0197897	0.012676	42.8344	2.40853933005813e-05	74.1041	3.86161	2.85125	0.240359
79250	11429	11429_79250	Aco2	Chr15 cM	Chr15:81756664-81799338(+)	aconitase 2, mitochondrial	Aco2	Chr7 q34	aconitase 2	0.0427515	0.0160808	0.0571777	0.0169228	0.0279097	0.0330637	0.0115284	0.564499	0.0837521	0.00958335	-0.0386212	-0.007626	0.0759196	0.0707827	0.121981	0.234793	0.895509	0.329074	16	3	0.000491894	0.000667666	20.0911	0.0929618	28.5369	1.39932	3.68196	0.158662
NA	70592	70592_NA	NA	NA	NA	NA	NA	NA	NA	0.107366	0.0631655	0.0814138	0.0425037	0.0903302	0.135985	0.0115359	0.484381	0.549373	0.02406	-0.113879	-0.185111	0.190671	0.240209	0.347939	0.234793	0.866113	0.800606	12	3	0	0.00525776	8.68612	0.466737	0	1	3.24929	0.196982
293733	16319	16319_293733	Incenp	Chr19 cM	Chr19:9849659-9876853(-)	inner centromere protein	Incenp	Chr1 q43	inner centromere protein	0.18547	-0.108507	0.450768	0.0734284	0.132278	0.165358	0.0115415	0.412048	0.00641051	0.0415529	-0.367767	0.126672	0.329387	0.150753	0.774864	0.234793	0.834471	0.0891919	16	3	0.0546852	0.0259957	92.8347	4.00082767754416e-14	89.551	9.5703	7.7023	0.0212553
361282	67448	67448_361282	Plxdc2	Chr2 cM	Chr2:16361115-16760650(+)	plexin domain containing 2	Plxdc2	Chr17 q12.3	plexin domain containing 2	-0.0565356	-0.0316435	-0.0518159	0.0223887	0.0337872	0.0487588	0.0115638	0.348988	0.287919	-0.100417	-0.0978653	-0.147381	-0.0126545	0.0345782	0.0437497	0.23494	0.808879	0.598859	15	3	0	0.00108522	9.18064	0.687429	0	1	2.82708	0.243281
619581	66257	66257_619581	Nicn1	Chr9 cM	Chr9:108167642-108173697(+)	nicolin 1	Nicn1	Chr8	nicolin 1, tubulin polyglutamylase complex subunit	0.0578073	0.0327265	0.0246669	0.022905	0.0335598	0.0523357	0.01161	0.329476	0.637411	0.0129142	-0.0330495	-0.0779091	0.1027	0.0985025	0.127243	0.235329	0.800153	0.853307	15	3	0.00111851	0.00124282	17.8	0.1219	38.4461	1.62459	1.52843	0.4657
288242	110749	110749_288242	Chaf1b	Chr16 cM	Chr16:93680801-93703003(+)	chromatin assembly factor 1, subunit B	Chaf1b	Chr11 q11	chromatin assembly factor 1 subunit B	0.0982708	-0.122099	0.252694	0.0389394	0.0735326	0.0837435	0.0116132	0.0968183	0.00254892	0.021951	-0.266221	0.0885595	0.174591	0.022022	0.416828	0.235329	0.654669	0.0561014	16	3	0.00331624	0.00667779	15.8946	0.25487	16.3195	1.19502	10.9526	0.00418471
83517	14133	14133_83517	Fcna	Chr2 cM	Chr2:25514678-25518042(-)	ficolin A	Fcna	Chr3 p13	ficolin A	0.157058	-0.0858964	0.260892	0.0622523	0.0996911	0.156122	0.011638	0.388893	0.0947064	0.0350462	-0.281287	-0.0451016	0.279071	0.109494	0.566886	0.235526	0.827058	0.348949	14	3	0.00458065	0.0093142	7.71989	0.738155	17.4504	1.21139	2.79749	0.246907
282835	78903	78903_282835	Wrnip1	Chr13 cM	Chr13:32986021-33006592(+)	Werner helicase interacting protein 1	Wrnip1	Chr17 p12	WRN helicase interacting protein 1	0.0367187	0.0553393	0.000316956	0.014561	0.0237466	0.0316201	0.0116785	0.0197846	0.992002	0.00817962	0.0087968	-0.0616572	0.0652577	0.101882	0.0622911	0.23604	0.515022	1	15	3	0	0.000461631	9.3918	0.669151	0	1	6.13499	0.0465377
363544	76779	76779_363544	Cluap1	Chr16 cM	Chr16:3726665-3759011(+)	clusterin associated protein 1	Cluap1	Chr10 q12	clusterin associated protein 1	0.0540492	-0.061761	0.0956985	0.0214449	0.0388898	0.0488289	0.011723	0.112263	0.0500104	0.012018	-0.137984	-4.35969e-06	0.0960804	0.0144615	0.191401	0.236261	0.677224	0.256716	16	3	0.00311004	0.00220751	30.0176	0.00468234	60.8159	2.55206	5.70631	0.057662
498489	70646	70646_498489	Naa30	Chr14 cM	Chr14:49409703-49428346(+)	N(alpha)-acetyltransferase 30, NatC catalytic subunit	Naa30	Chr15 p14	N(alpha)-acetyltransferase 30, NatC catalytic subunit	-0.0346677	-0.00331925	-0.0415088	0.0137595	0.0240532	0.0280918	0.0117507	0.890244	0.139511	-0.0616359	-0.0504626	-0.0965676	-0.00769954	0.0438242	0.01355	0.236261	0.986698	0.419933	15	3	1.03645961623377e-06	0.000916082	12.0913	0.438374	0.0371703	1.00037	2.24162	0.326016
89807	11600	11600_89807	Angpt1	Chr15 cM	Chr15:42288119-42540373(-)	angiopoietin 1	Angpt1	Chr7 q31	angiopoietin 1	-0.185565	-0.0628405	-0.482034	0.0736587	0.131293	0.171222	0.0117603	0.632204	0.00487385	-0.329934	-0.320171	-0.817623	-0.0411967	0.19449	-0.146445	0.236261	0.91796	0.0776577	16	3	0.0416595	0.0242942	59.0375	7.80316829053689e-08	76.6809	4.28832	8.80198	0.0122652
171106	107527	107527_171106	Il1rl2	Chr1 cM	Chr1:40363770-40406722(+)	interleukin 1 receptor-like 2	Il1rl2	Chr9 q22	interleukin 1 receptor-like 2	0.0735848	0.112843	-0.0134521	0.0292116	0.0580079	0.0258691	0.011768	0.051739	0.603057	0.0163311	-0.000850707	-0.0641546	0.130838	0.226536	0.0372503	0.236261	0.594579	0.833277	16	3	7.02389975032561e-06	0.00281684	10.8655	0.622083	0.0552166	1.00055	4.52076	0.104311
54311	21854	21854_54311	Timm17a	Chr1 cM	Chr1:135229273-135241475(-)	translocase of inner mitochondrial membrane 17a	Timm17a	Chr13 q13	translocase of inner mitochondrial membrane 17A	0.038191	-0.0281013	0.108776	0.0151621	0.0275053	0.0300784	0.0117739	0.306939	0.000298699	0.00847388	-0.0820108	0.0498237	0.0679082	0.0258082	0.167729	0.236261	0.791368	0.0143661	16	3	0.000400003	0.000948534	12.9286	0.453344	14.7842	1.17349	14.0888	0.000872269
100125385	223658	223658_100125385	Mroh1	Chr15 cM	Chr15:76264638-76337239(+)	maestro heat-like repeat family member 1	Mroh1	Chr7	maestro heat-like repeat family member 1	0.0615552	0.00151961	0.100111	0.0244422	0.0570302	0.0777781	0.011789	0.978742	0.198045	0.0136493	-0.110257	-0.0523309	0.109461	0.113297	0.252554	0.236261	1	0.497802	13	3	0.000721541	0.00143821	16.9152	0.0762613	20.8798	1.2639	3.7932	0.150078
24503	226180	226180_24503	Ina	Chr19 cM	Chr19:47003137-47013766(+)	internexin neuronal intermediate filament protein, alpha	Ina	Chr1 q54	internexin neuronal intermediate filament protein, alpha	0.0581516	-0.0254677	0.118385	0.0230935	0.0378773	0.0488424	0.0117992	0.501346	0.0153581	0.0128892	-0.0997058	0.022656	0.103414	0.0487704	0.214115	0.236261	0.874075	0.142625	16	3	0.00128556	0.00169565	20.3256	0.0873832	29.6457	1.42138	5.9223	0.0517593
363674	217154	217154_363674	Stac2	Chr11 cM	Chr11:97927449-97944288(-)	SH3 and cysteine rich domain 2	Stac2	Chr10 q31	SH3 and cysteine rich domain 2	0.155553	-0.0935697	0.433817	0.0617945	0.107203	0.141788	0.0118273	0.382757	0.00221626	0.0344375	-0.303683	0.155917	0.276667	0.116544	0.711718	0.236261	0.824054	0.051806	16	3	0.0293109	0.0162904	52.1145	1.28764119345056e-06	84.8124	6.58434	9.41279	0.00903732
NA	18597	18597_NA	Pdha1	ChrX cM	ChrX:158905205-158921409(-)	pyruvate dehydrogenase E1 alpha 1	NA	NA	NA	0.037109	-0.016508	0.0947523	0.0147429	0.0250093	0.0297644	0.0118334	0.509205	0.00145553	0.00821342	-0.0655253	0.0364151	0.0660045	0.0325093	0.15309	0.236261	0.878246	0.0399322	14	3	0	0.000479949	4.81997	0.939571	0	1	10.1341	0.0063009
289780	52513	52513_289780	Ddx56	Chr11 cM	Chr11:6208919-6217772(-)	DEAD box helicase 56	Ddx56	Chr14 q21	DEAD-box helicase 56	0.0620497	0.0230458	0.0344362	0.0246562	0.0441675	0.0514566	0.0118493	0.601822	0.50335	0.0137245	-0.0635209	-0.0664169	0.110375	0.109613	0.135289	0.236261	0.906806	0.771183	15	3	0.00340046	0.00264767	28.5842	0.0045399	58.0853	2.3858	0.792299	0.672906
282585	67568	67568_282585	Mrfap1	Chr5 cM	Chr5:36952211-36954098(-)	Morf4 family associated protein 1	Mrfap1	Chr14 q21	Morf4 family associated protein 1	-0.0379998	0.012424	-0.138066	0.0151009	0.0222609	0.0341131	0.0118563	0.576769	5.18103134701741e-05	-0.067597	-0.0312065	-0.204927	-0.00840259	0.0560546	-0.0712058	0.236261	0.898242	0.00454284	15	3	0	0.000371446	17.1055	0.145672	0	1	17.34	0.000171661
84030	108699	108699_84030	Chn1	Chr2 cM	Chr2:73441004-73605690(-)	chimerin 1	Chn1	Chr3 q23	chimerin 1	0.0685067	-0.0349107	0.200424	0.0272655	0.049729	0.0618128	0.0119852	0.482668	0.00118512	0.0150674	-0.132378	0.0792733	0.121946	0.0625564	0.321575	0.238525	0.865309	0.0347137	13	3	0.00492206	0.00347641	29.5334	0.00102079	68.304	3.15497	10.6742	0.00480982
NA	213811	213811_NA	NA	NA	NA	NA	NA	NA	NA	-0.0925646	-0.100485	-0.058372	0.0368477	0.0656495	0.0794722	0.012002	0.125861	0.462647	-0.164785	-0.229156	-0.214135	-0.0203444	0.0281855	0.0973907	0.238556	0.688363	0.742719	12	3	3.10065982407575e-06	0.00247687	10.013	0.349431	0.0388392	1.00039	4.80621	0.0904366
81747	107650	107650_81747	Pi4kb	Chr3 cM	Chr3:94882042-94914154(+)	phosphatidylinositol 4-kinase beta	Pi4kb	Chr2 q34	phosphatidylinositol 4-kinase beta	0.0453458	0.0269468	-0.00491161	0.0180662	0.0314648	0.0378682	0.0120737	0.39177	0.896802	0.00993673	-0.0347231	-0.0791319	0.0807549	0.0886168	0.0693087	0.239675	0.827995	0.967491	16	3	0.000738183	0.00124412	15.5485	0.274371	22.2914	1.28686	0.739738	0.690825
309407	226025	226025_309407	Trpm3	Chr19 cM	Chr19:22116410-22972774(+)	transient receptor potential cation channel, subfamily M, member 3	Trpm3	Chr1 q51	transient receptor potential cation channel, subfamily M, member 3	-0.0920578	0.0196003	-0.159799	0.0366925	0.0559731	0.079236	0.0121108	0.726209	0.0437225	-0.163974	-0.090105	-0.315098	-0.0201418	0.129306	-0.00449881	0.239858	0.949515	0.238895	16	3	2.50690182479983e-07	0.00266694	19.7962	0.100411	0.00251827	1.00003	4.08874	0.129462
307459	71302	71302_307459	Arhgap26	Chr18 cM	Chr18:38734531-39509338(+)	Rho GTPase activating protein 26	Arhgap26	Chr18 p11	Rho GTPase activating protein 26	0.0542123	-0.0621922	0.191597	0.0216109	0.0404054	0.044311	0.0121223	0.123755	1.53290870017181e-05	0.0118557	-0.141385	0.104749	0.0965689	0.017001	0.278445	0.239858	0.68827	0.00180965	16	3	0.000955143	0.00140129	16.3672	0.229868	25.8041	1.34778	18.8152	8.2099541720982e-05
309621	14960	14960_309621	H2-Aa	Chr17 cM	Chr17:34501718-34506797(-)	histocompatibility 2, class II antigen A, alpha	RT1-Ba	Chr20 p12	RT1 class II, locus Ba	-0.190017	0.0415986	-0.353855	0.0757668	0.0696574	0.163214	0.0121443	0.550381	0.0301555	-0.338517	-0.0949273	-0.673748	-0.0415171	0.178124	-0.0339612	0.239858	0.890982	0.198826	14	3	2.86342701883584e-06	0.00710662	9.31662	0.592692	0.00921776	1.00009	4.72546	0.0941628
25116	15483	15483_25116	Hsd11b1	Chr1 cM	Chr1:192903948-192946353(-)	hydroxysteroid 11-beta dehydrogenase 1	Hsd11b1	Chr13 q27	hydroxysteroid 11-beta dehydrogenase 1	-0.22375	0.147521	-0.284311	0.0892321	0.164013	0.202234	0.0121585	0.368412	0.159767	-0.398642	-0.173937	-0.680683	-0.0488588	0.46898	0.11206	0.239858	0.816464	0.447538	16	3	0.077045	0.0391003	101.683	7.82492338478069e-16	89.1144	9.18648	2.43008	0.296699
499709	68147	68147_499709	Gar1	Chr3 cM	Chr3:129618561-129625045(-)	GAR1 ribonucleoprotein	Gar1	Chr2 q43	GAR1 ribonucleoprotein	-0.0617379	0.0387569	-0.150249	0.0246226	0.0367934	0.0648677	0.0121635	0.292172	0.0205457	-0.109997	-0.0333567	-0.277387	-0.0134785	0.110871	-0.0231102	0.239858	0.78273	0.164502	15	3	0	0.00117096	7.40493	0.829736	0	1	5.49663	0.0640356
24539	16956	16956_24539	Lpl	Chr8 cM	Chr8:69333207-69359584(+)	lipoprotein lipase	Lpl	Chr16 p14	lipoprotein lipase	-0.316619	0.334186	-0.767466	0.126293	0.228682	0.294893	0.0121753	0.143919	0.00925396	-0.564148	-0.114024	-1.34545	-0.0690896	0.782395	-0.189487	0.239858	0.70725	0.109961	16	3	0.174444	0.0772809	173.385	3.78180086118364e-30	93.9613	16.5599	7.80609	0.0201804
83571	12576	12576_83571	Cdkn1b	Chr6 cM	Chr6:134897364-134902476(+)	cyclin dependent kinase inhibitor 1B	Cdkn1b	Chr4 q43	cyclin-dependent kinase inhibitor 1B	-0.0678771	-0.0640856	-0.00403022	0.0270913	0.0440026	0.055351	0.0122279	0.145281	0.941956	-0.120975	-0.150329	-0.112516	-0.0147792	0.0221579	0.104456	0.240192	0.710358	0.984929	15	3	0	0.00142475	7.20244	0.84395	0	1	2.2908	0.318096
499529	17993	17993_499529	Ndufs4	Chr13 cM	Chr13:114424331-114524630(-)	NADH:ubiquinone oxidoreductase core subunit S4	Ndufs4	Chr2 q14	NADH:ubiquinone oxidoreductase subunit S4	0.0558489	-0.1052	0.183448	0.0222907	0.0419551	0.0464219	0.0122285	0.0121609	7.75808761219184e-05	0.01216	-0.18743	0.0924626	0.0995379	-0.0229694	0.274433	0.240192	0.456636	0.00588625	16	3	0.00170224	0.00225793	16.297	0.233462	29.8692	1.42591	20.3511	3.80898969057293e-05
301512	227290	227290_301512	Aamp	Chr1 cM	Chr1:74318999-74323897(-)	angio-associated migratory protein	Aamp	Chr9 q33	angio-associated, migratory cell protein	-0.0472122	-0.0450286	-0.0788463	0.0188472	0.0273577	0.0406892	0.0122454	0.0997801	0.0526513	-0.0841521	-0.0986487	-0.158596	-0.0102723	0.0085915	0.000903063	0.240192	0.662494	0.26424	15	3	0	0.000675489	9.43927	0.665024	0	1	8.66373	0.013143
NA	100503924	100503924_NA	NA	NA	NA	NA	NA	NA	NA	0.110092	0.065505	-0.116259	0.0439533	0.130276	0.148464	0.0122539	0.615092	0.433582	0.023945	-0.18983	-0.407244	0.196239	0.320841	0.174726	0.240192	0.912318	0.723218	12	3	0	0.011635	4.51659	0.874252	0	1	0.647261	0.723517
302559	54636	54636_302559	Wdr45	ChrX cM	ChrX:7588193-7594440(+)	WD repeat domain 45	Wdr45	ChrX q12	WD repeat domain 45	0.0507145	0.0214558	0.0370249	0.0202578	0.0376737	0.041999	0.0122987	0.569006	0.378011	0.01101	-0.0523834	-0.0452916	0.0904191	0.095295	0.119341	0.240767	0.897716	0.679123	16	3	0.00157763	0.00171598	22.8913	0.0429999	38.1919	1.61791	1.2432	0.537084
299043	66266	66266_299043	Eapp	Chr12 cM	Chr12:54717125-54742682(-)	E2F-associated phosphoprotein	Eapp	Chr6 q23	E2F-associated phosphoprotein	0.0489731	0.0111961	0.109293	0.0195743	0.0353331	0.0397195	0.0123524	0.751341	0.00592988	0.0106083	-0.0580555	0.0314447	0.0873379	0.0804477	0.187142	0.241002	0.956252	0.0849313	15	3	0.0011086	0.00146279	17.0684	0.147044	31.3416	1.45649	7.99405	0.0183702
289606	14395	14395_289606	Gabra2	Chr5 cM	Chr5:71115735-71253192(-)	gamma-aminobutyric acid type A receptor subunit alpha 2	Gabra2	Chr14 p11	gamma-aminobutyric acid type A receptor subunit alpha 2	-0.160575	0.234033	-0.379303	0.0641831	0.114869	0.146586	0.0123556	0.0416108	0.00966518	-0.286371	0.00889403	-0.666607	-0.0347782	0.459171	-0.0920002	0.241002	0.578014	0.111647	15	3	0.0386272	0.0188658	84.5588	5.53277615621134e-13	91.7705	12.1513	9.06643	0.0107461
311327	76464	76464_311327	Knl1	Chr2 cM	Chr2:118877600-118935982(+)	kinetochore scaffold 1	Knl1	Chr3 q35	kinetochore scaffold 1	0.0651458	0.115437	0.0215728	0.0260398	0.0521444	0.0249642	0.0123571	0.0268437	0.387505	0.0141088	0.0132353	-0.027356	0.116183	0.217638	0.0705016	0.241002	0.534609	0.68752	14	3	1.60095151751531e-06	0.00377154	11.3917	0.411057	0.0103061	1.0001	5.19337	0.0745203
293634	380863	380863_293634	Tmem171	Chr13 cM	Chr13:98822743-98831342(-)	transmembrane protein 171	Tmem171	Chr2 q12	transmembrane protein 171	-0.411869	0.682158	-1.30361	0.164737	0.321231	0.396031	0.012414	0.033706	0.000995934	-0.734748	0.0525559	-2.07981	-0.0889891	1.31176	-0.527398	0.24181	0.556945	0.0308541	12	3	0.195961	0.132026	149.093	1.35930024510491e-27	97.0347	33.7231	12.5544	0.00187865
54238	12580	12580_54238	Cdkn2c	Chr4 cM	Chr4:109518073-109523953(-)	cyclin dependent kinase inhibitor 2C	Cdkn2c	Chr5 q35	cyclin-dependent kinase inhibitor 2C	0.106908	-0.0298377	0.233103	0.0427813	0.0613717	0.10014	0.0124562	0.626839	0.0199243	0.0230584	-0.150124	0.0368321	0.190758	0.0904486	0.429374	0.242329	0.916355	0.162216	15	3	0.000132866	0.00391955	8.62466	0.734611	0.88755	1.00895	5.64107	0.0595741
314457	74251	74251_314457	Ankrd9	Chr12 cM	Chr12:110942854-110945516(-)	ankyrin repeat domain 9	Ankrd9	Chr6 q32	ankyrin repeat domain 9	0.116327	-0.0601282	0.263435	0.0465797	0.0856329	0.102595	0.0125119	0.482578	0.0102373	0.0250321	-0.227966	0.0623518	0.207621	0.107709	0.464518	0.242822	0.865264	0.114275	15	3	0.0172657	0.0105955	51.5186	7.54366216972004e-07	74.7436	3.95939	6.67342	0.0355537
291245	11472	11472_291245	Actn2	Chr13 cM	Chr13:12284312-12355613(-)	actinin alpha 2	Actn2	Chr17 q12.1	actinin alpha 2	-0.133766	0.10552	-0.2007	0.0535671	0.0887128	0.122418	0.0125192	0.234259	0.101116	-0.238755	-0.0683536	-0.440635	-0.0287761	0.279394	0.0392343	0.242822	0.754301	0.359714	15	3	0.00683829	0.00755207	25.4203	0.0129519	41.7717	1.71738	3.11106	0.211078
NA	107686	107686_NA	Snrpd2	Chr7 cM	Chr7:18883370-18886659(+)	small nuclear ribonucleoprotein D2	NA	NA	NA	-0.0485346	-0.0158666	-0.0905624	0.0194401	0.037991	0.0359785	0.0125382	0.67621	0.0118317	-0.0866365	-0.0903276	-0.161079	-0.0104327	0.0585945	-0.0200458	0.242822	0.934994	0.124074	14	3	0	0.000694688	6.34233	0.849575	0	1	8.26525	0.0160407
NA	93692	93692_NA	Glrx	Chr13 cM	Chr13:75988004-75998270(+)	glutaredoxin	NA	NA	NA	0.0764348	0.112268	0.0933397	0.0306173	0.0566898	0.0693071	0.0125439	0.047659	0.178059	0.0164261	0.00115829	-0.0424997	0.136444	0.223378	0.229179	0.242822	0.589861	0.471806	14	3	0.00441358	0.00371443	22.6651	0.0196985	55.2543	2.23485	7.21579	0.0271088
84390	15165	15165_84390	Hcn1	Chr13 cM	Chr13:117738856-118117564(+)	hyperpolarization activated cyclic nucleotide gated potassium channel 1	Hcn1	Chr2 q14	hyperpolarization-activated cyclic nucleotide-gated potassium channel 1	0.0900941	-0.0247053	0.345089	0.0361532	0.056107	0.0740793	0.0127023	0.659702	3.18725001148745e-06	0.0192351	-0.134673	0.199896	0.160953	0.0852624	0.490282	0.245584	0.927726	0.000564397	15	3	0.00343819	0.00350227	24.1799	0.0192245	45.1709	1.82385	21.8208	1.82675569901234e-05
316019	54199	54199_316019	Ccrl2	Chr9 cM	Chr9:110883902-110886586(-)	C-C motif chemokine receptor-like 2	Ccrl2	Chr8 q32	C-C motif chemokine receptor like 2	-0.0827567	-0.094508	-0.0480898	0.0332239	0.0724484	0.094524	0.0127427	0.192068	0.610922	-0.147874	-0.236504	-0.233353	-0.0176391	0.0474883	0.137174	0.24606	0.734681	0.838356	15	3	3.65385611823608e-07	0.00335781	9.53072	0.657055	0.00239906	1.00002	5.08175	0.0787976
117596	11966	11966_117596	Atp6v1b2	Chr8 cM	Chr8:69541388-69566370(+)	ATPase, H+ transporting, lysosomal V1 subunit B2	Atp6v1b2	Chr16 p14	ATPase H+ transporting V1 subunit B2	0.0411841	-0.0383841	0.00903178	0.0165389	0.0227711	0.0315928	0.0127693	0.0918636	0.774969	0.0087685	-0.0830146	-0.052889	0.0735998	0.00624648	0.0709525	0.246268	0.650983	0.920063	16	3	0	0.000407772	13.175	0.434388	0	1	2.8667	0.238508
140908	12568	12568_140908	Cdk5	Chr5 cM	Chr5:24623239-24628528(-)	cyclin dependent kinase 5	Cdk5	Chr4 q11	cyclin-dependent kinase 5	0.0466622	0.00495731	0.0608611	0.0187527	0.0327867	0.0324582	0.0128356	0.879819	0.0607845	0.00990767	-0.0593034	-0.00275585	0.0834168	0.069218	0.124478	0.246979	0.986205	0.281858	16	3	0	0.000713089	10.8778	0.621052	0	1	3.64936	0.161269
84482	56458	56458_84482	Foxo1	Chr3 cM	Chr3:52175758-52257530(+)	forkhead box O1	Foxo1	Chr2 q26	forkhead box O1	-0.151169	0.151476	-0.265872	0.0607536	0.111444	0.133437	0.0128379	0.17408	0.0463168	-0.270244	-0.0669503	-0.527402	-0.0320943	0.369903	-0.00434077	0.246979	0.729856	0.245997	16	3	0.0332384	0.0173641	97.7024	4.61808305154688e-15	85.4697	6.88216	5.19208	0.0745682
291006	68203	68203_291006	Diras2	Chr13 cM	Chr13:52658416-52685315(-)	DIRAS family, GTP-binding RAS-like 2	Diras2	Chr17 p14	DIRAS family GTPase 2	0.0811863	-0.0348353	0.292914	0.0326388	0.0557751	0.0734185	0.0128675	0.532255	6.61699931630637e-05	0.0172154	-0.144152	0.149017	0.145157	0.0744818	0.436812	0.247244	0.885126	0.00535798	16	3	0.00674595	0.00421613	41.1774	8.91725257458631e-05	71.8334	3.5503	15.9176	0.000349569
65277	53611	53611_65277	Vti1a	Chr19 cM	Chr19:55304727-55615741(+)	vesicle transport through interaction with t-SNAREs 1A	Vti1a	Chr1 q55	vesicle transport through interaction with t-SNAREs 1A	0.0396043	-0.00866454	0.13939	0.0159292	0.0273381	0.0291513	0.0129088	0.751289	1.73890217482494e-06	0.00838369	-0.0622463	0.0822549	0.0708249	0.0449172	0.196526	0.24754	0.956252	0.000392715	16	3	0	0.000815897	8.10448	0.836728	0	1	23.9058	6.44047919977665e-06
29633	15531	15531_29633	Ndst1	Chr18 cM	Chr18:60817566-60881722(-)	N-deacetylase/N-sulfotransferase (heparan glucosaminyl) 1	Ndst1	Chr18 q12.1	N-deacetylase and N-sulfotransferase 1	0.0634329	0.0437652	0.109993	0.0255149	0.0359383	0.0543815	0.0129147	0.223305	0.0431129	0.0134246	-0.0266726	0.00340704	0.113441	0.114203	0.216579	0.24754	0.749972	0.237731	16	3	0	0.000778015	9.67037	0.720641	0	1	7.84791	0.0197627
499349	72514	72514_499349	Fgfbp3	Chr19 cM	Chr19:36894950-36896999(-)	fibroblast growth factor binding protein 3	Fgfbp3	Chr1 q53	fibroblast growth factor binding protein 3	0.0680688	-0.0466824	0.211603	0.0273882	0.0481535	0.0491158	0.0129432	0.332321	1.6455179032492e-05	0.0143888	-0.141061	0.115338	0.121749	0.0476967	0.307868	0.247781	0.801346	0.00191474	16	3	5.60238465603317e-05	0.00251946	16.1591	0.240647	0.581868	1.00585	18.7437	8.50840568788373e-05
680891	66125	66125_680891	Sf3b5	Chr10 cM	Chr10:12884194-12884927(+)	splicing factor 3b, subunit 5	Sf3b5	Chr1 p13	splicing factor 3b, subunit 5	-0.05736	0.0433313	-0.127173	0.0230865	0.0436323	0.0503288	0.0129707	0.320661	0.0115095	-0.102609	-0.0421865	-0.225815	-0.0121114	0.128849	-0.02853	0.248002	0.799533	0.121926	16	3	0.00273377	0.00279468	19.5199	0.107846	40.7011	1.68637	7.05341	0.0294016
290028	66246	66246_290028	Osgep	Chr14 cM	Chr14:51152831-51162350(-)	O-sialoglycoprotein endopeptidase	Osgep	Chr15 p14	O-sialoglycoprotein endopeptidase	-0.0444966	0.0139397	-0.104963	0.0179356	0.0269271	0.0341333	0.0131049	0.604678	0.00210432	-0.0796497	-0.0388364	-0.171864	-0.00934341	0.0667158	-0.0380633	0.249968	0.908125	0.0501401	16	3	0	0.00108728	11.096	0.602777	0	1	10.1008	0.00640666
361623	330627	330627_361623	Trim66	Chr7 cM	Chr7:109048213-109107341(-)	tripartite motif-containing 66	Trim66	Chr1 q33	tripartite motif-containing 66	0.0578251	0.0195361	0.146641	0.0233082	0.0415541	0.0522139	0.0131056	0.638257	0.00497784	0.0121418	-0.0619085	0.0443035	0.103508	0.100981	0.248978	0.249968	0.921315	0.078341	15	3	0.00102943	0.00179352	17.1492	0.144071	22.3048	1.28708	9.9837	0.00679309
498514	74359	74359_498514	4931414P19Rik	Chr14 cM	Chr14:54821120-54843450(-)	RIKEN cDNA 4931414P19 gene	C15h14orf93	Chr15 p13	similar to human chromosome 14 open reading frame 93	0.121135	-0.0848766	0.229179	0.0488623	0.0856097	0.106248	0.0131711	0.321472	0.0310051	0.0253666	-0.252669	0.0209355	0.216903	0.0829152	0.437422	0.250912	0.799533	0.201902	15	3	0.0126324	0.010344	24.1028	0.0196956	55.1971	2.232	5.15785	0.0758556
64161	224020	224020_64161	Pi4ka	Chr16 cM	Chr16:17098215-17224178(-)	phosphatidylinositol 4-kinase alpha	Pi4ka	Chr11 q23	phosphatidylinositol 4-kinase alpha	0.0550197	-0.0537054	0.183286	0.0221991	0.0430028	0.0450958	0.0131951	0.211708	4.81602323616745e-05	0.0115102	-0.137989	0.0949003	0.0985292	0.0305785	0.271673	0.251061	0.745215	0.00433804	15	3	0.00281993	0.00195657	34.0312	0.00066694	69.4159	3.26967	16.7071	0.000235554
NA	100039864	100039864_NA	NA	NA	NA	NA	NA	NA	NA	-0.0879458	0.0869859	-0.288296	0.0355055	0.0703039	0.0447395	0.0132505	0.215981	1.16449222184486e-10	-0.157535	-0.0508072	-0.375984	-0.0183564	0.224779	-0.200608	0.251808	0.747312	1.64966202663713e-07	13	3	0.000742838	0.00247407	8.6913	0.561629	10.7899	1.12095	41.984	7.64353825156954e-10
117279	12633	12633_117279	Cflar	Chr1 cM	Chr1:58750667-58798043(+)	CASP8 and FADD-like apoptosis regulator	Cflar	Chr9 q31	CASP8 and FADD-like apoptosis regulator	-0.0643708	0.043165	-0.193126	0.0260013	0.0461079	0.0544734	0.0132983	0.349183	0.000392128	-0.115332	-0.0472048	-0.299892	-0.0134093	0.133535	-0.0863601	0.252381	0.808879	0.0174587	15	3	0	0.00234347	7.96889	0.787557	0	1	12.5741	0.00186024
60577	57738	57738_60577	Slc15a2	Chr16 cM	Chr16:36570539-36605324(-)	solute carrier family 15 (H+/peptide transporter), member 2	Slc15a2	Chr11 q21	solute carrier family 15 member 2	-0.0748549	0.031378	-0.0752553	0.0302458	0.0367793	0.0633995	0.0133278	0.393579	0.235227	-0.134136	-0.040708	-0.199516	-0.0155743	0.103464	0.0490054	0.252381	0.828192	0.543849	15	3	0	0.00143995	13.9914	0.301258	0	1	1.76782	0.413163
25521	19085	19085_25521	Prkar1b	Chr5 cM	Chr5:139003061-139135756(-)	protein kinase, cAMP dependent regulatory, type I beta	Prkar1b	Chr12 q11	protein kinase cAMP-dependent type I regulatory subunit beta	0.141518	-0.0979403	0.36868	0.0571826	0.0962222	0.127032	0.0133293	0.308746	0.00370476	0.0294424	-0.286532	0.119702	0.253594	0.0906517	0.617659	0.252381	0.791807	0.067601	15	3	0.0268261	0.0129074	91.9242	2.09182967992876e-14	93.3317	14.9964	9.55991	0.00839638
100188936	227102	227102_100188936	Ormdl1	Chr1 cM	Chr1:53336254-53349404(+)	ORM1-like 1 (S. cerevisiae)	Ormdl1	Chr9	ORMDL sphingolipid biosynthesis regulator 1	0.11328	-0.0643454	0.18826	0.0457853	0.0759639	0.101536	0.0133549	0.396966	0.0637208	0.0235428	-0.213232	-0.0107461	0.203018	0.0845411	0.387267	0.252559	0.830157	0.287898	15	3	0.0102335	0.00795639	27.5541	0.00642514	59.5136	2.46996	3.67359	0.159328
685823	321003	321003_685823	Xpnpep3	Chr15 cM	Chr15:81284339-81341683(+)	X-prolyl aminopeptidase 3, mitochondrial	Xpnpep3	Chr7 q34	X-prolyl aminopeptidase 3	0.0478348	0.0275309	0.0767528	0.0193377	0.0346147	0.0417874	0.0133739	0.426408	0.0662478	0.00993361	-0.0403126	-0.00514907	0.085736	0.0953743	0.158655	0.252612	0.838996	0.293529	16	3	0.000424552	0.00127048	12.8443	0.459908	11.0355	1.12404	5.16017	0.0757674
302421	71584	71584_302421	Gdpd2	ChrX cM	ChrX:99773479-99782501(+)	glycerophosphodiester phosphodiesterase domain containing 2	Gdpd2	ChrX q22	glycerophosphodiester phosphodiesterase domain containing 2	-0.252947	0.331369	-0.664497	0.102313	0.193322	0.241214	0.0134251	0.0865155	0.00587279	-0.453477	-0.0475364	-1.13727	-0.0524174	0.710274	-0.191726	0.252922	0.645717	0.0844746	16	3	0.116414	0.0547681	204.054	2.0084634532021e-36	91.8715	12.3023	9.22645	0.00991979
293410	20947	20947_293410	Swap70	Chr7 cM	Chr7:109820918-109882713(+)	SWA-70 protein	Swap70	Chr1 q33	switching B-cell complex subunit SWAP70	-0.0767607	-0.0955471	-0.118798	0.0310514	0.054571	0.0642034	0.0134338	0.0799674	0.064264	-0.13762	-0.202504	-0.244635	-0.0159012	0.0114102	0.00703799	0.252922	0.643632	0.289179	16	3	0.00315697	0.00383072	18.7205	0.132029	33.7414	1.50924	7.13463	0.0282316
315608	140630	140630_315608	Ube4a	Chr9 cM	Chr9:44834425-44876898(-)	ubiquitination factor E4A	Ube4a	Chr8 q22	ubiquitination factor E4A	0.0513007	-0.0136927	0.0892704	0.0207534	0.0344367	0.0377928	0.013439	0.69091	0.0181717	0.0106248	-0.0811874	0.0151979	0.0919766	0.053802	0.163343	0.252922	0.940423	0.155162	15	3	0	0.000771481	4.72283	0.966602	0	1	5.59523	0.0609552
25683	12816	12816_25683	Col12a1	Chr9 cM	Chr9:79506273-79626113(-)	collagen, type XII, alpha 1	Col12a1	Chr8 q31	collagen type XII alpha 1 chain	0.106527	-0.0814108	0.292775	0.0431217	0.0920049	0.11449	0.0134966	0.376236	0.0105511	0.0220105	-0.261737	0.0683801	0.191044	0.0989155	0.517171	0.253128	0.819393	0.116196	15	3	0.0050005	0.00651216	21.913	0.0385064	32.3636	1.47849	6.81493	0.033125
NA	69928	69928_NA	Cenps	Chr4 cM	Chr4:149212806-149222057(-)	centromere protein S	NA	NA	NA	0.13193	-0.0391545	0.184674	0.053412	0.109255	0.11516	0.0135097	0.720061	0.108794	0.0272444	-0.25329	-0.0410346	0.236616	0.174981	0.410384	0.253128	0.947233	0.373752	14	3	0.0143438	0.0132384	20.2945	0.0414614	51.4612	2.06021	2.57975	0.275305
362848	378460	378460_362848	Pram1	Chr17 cM	Chr17:33857030-33864680(+)	PML-RAR alpha-regulated adaptor molecule 1	Pram1	Chr7 q13	PML-RARA regulated adaptor molecule 1	-0.130464	0.0880682	-0.283559	0.0528225	0.111055	0.126972	0.013517	0.427768	0.0255336	-0.233994	-0.129595	-0.53242	-0.0269335	0.305731	-0.0346976	0.253128	0.839099	0.184293	14	3	0.016259	0.0150298	20.191	0.0427885	53.9182	2.17005	4.99309	0.0823692
171086	70827	70827_171086	Trak2	Chr1 cM	Chr1:58939608-59012589(-)	trafficking protein, kinesin binding 2	Trak2	Chr9 q31	trafficking kinesin protein 2	0.0527771	-0.0261915	0.072219	0.0213713	0.0354212	0.0453308	0.013529	0.459646	0.111125	0.0108901	-0.0956159	-0.0166277	0.094664	0.0432328	0.161066	0.253128	0.852713	0.377636	16	3	0.000724562	0.00116732	14.8062	0.319605	22.4015	1.28869	2.63905	0.267262
298309	77809	77809_298309	Lrrc42	Chr4 cM	Chr4:107090711-107110729(-)	leucine rich repeat containing 42	Lrrc42	Chr5 q34	leucine rich repeat containing 42	-0.076778	0.000748338	-0.267342	0.0310908	0.0551936	0.067705	0.0135312	0.989182	7.8600132133974e-05	-0.137715	-0.107429	-0.400041	-0.0158411	0.108926	-0.134643	0.253128	1	0.00588665	15	3	0.00575663	0.00438477	28.3821	0.00486212	59.5926	2.47479	15.8106	0.000368779
100359945	241944	241944_100359945	Zfp267	Chr3 cM	Chr3:36205233-36224491(+)	zinc finger protein 267	Zfp267	Chr2	zinc finger protein 267	0.0683663	-0.0409774	0.196894	0.0276922	0.0528575	0.0556526	0.0135569	0.438196	0.000403289	0.0140906	-0.144576	0.0878174	0.122642	0.0626214	0.305971	0.253307	0.842597	0.017815	14	3	0.00298853	0.00285012	18.9354	0.0622623	49.246	1.97029	12.5418	0.00189048
307645	382045	382045_307645	Adgrg5	Chr8 cM	Chr8:95650322-95669908(+)	adhesion G protein-coupled receptor G5	Adgrg5	Chr19 p13	adhesion G protein-coupled receptor G5	0.206282	-0.184845	0.435601	0.0836231	0.163831	0.197554	0.0136326	0.259208	0.0274558	0.0423834	-0.505947	0.048403	0.37018	0.136258	0.822799	0.254273	0.767742	0.191002	11	3	0.0388988	0.0344128	25.4286	0.00131471	72.0391	3.57643	5.38212	0.067809
NA	20128	20128_NA	Trim30a	Chr7 cM	Chr7:104058232-104114400(-)	tripartite motif-containing 30A	NA	NA	NA	0.0958043	0.166308	0.0165508	0.0388411	0.0765476	0.0610881	0.0136413	0.0298099	0.786443	0.0196772	0.0162773	-0.10318	0.171931	0.316339	0.136281	0.254273	0.551125	0.92526	13	3	0	0.00494852	5.9349	0.820703	0	1	5.27377	0.0715837
362876	327814	327814_362876	Ppfia2	Chr10 cM	Chr10:106305129-106769329(+)	protein tyrosine phosphatase, receptor type, f polypeptide (PTPRF), interacting protein (liprin), alpha 2	Ppfia2	Chr7 q21	PTPRF interacting protein alpha 2	-0.0679708	0.0150217	-0.168785	0.0275662	0.0472836	0.057835	0.0136733	0.750717	0.00351857	-0.121999	-0.0776525	-0.282139	-0.0139421	0.107696	-0.0554299	0.254565	0.956159	0.0662799	15	3	0.00313981	0.00275083	21.6388	0.0417731	50.801	2.03256	8.56699	0.0137943
309158	381199	381199_309158	Tmem151a	Chr19 cM	Chr19:5120859-5135519(-)	transmembrane protein 151A	Tmem151a	Chr1 q43	transmembrane protein 151A	0.0954022	-0.0053085	0.187285	0.0387028	0.0691577	0.0811868	0.0137015	0.938815	0.0210636	0.0195461	-0.140855	0.0281619	0.171258	0.130238	0.346408	0.254786	0.995572	0.165943	16	3	0.0103012	0.00617156	37.0238	0.000410757	76.6512	4.28288	5.35645	0.0686848
306647	101994	101994_306647	Champ1	Chr8 cM	Chr8:13919699-13931637(+)	chromosome alignment maintaining phosphoprotein 1	Champ1	Chr16 q12.5	chromosome alignment maintaining phosphoprotein 1	0.0444004	0.0333679	0.0932333	0.018016	0.030332	0.0359964	0.0137207	0.271292	0.00959552	0.00908962	-0.0260816	0.0226817	0.0797112	0.0928175	0.163785	0.254839	0.772567	0.111289	16	3	0	0.000750608	8.50023	0.809555	0	1	9.5526	0.00842712
297176	56150	56150_297176	Mad2l1	Chr6 cM	Chr6:66512205-66518091(+)	MAD2 mitotic arrest deficient-like 1	Mad2l1	Chr4 q31	mitotic arrest deficient 2 like 1	0.0575684	-0.0035766	0.0851501	0.0233746	0.0386088	0.0387252	0.0137831	0.926192	0.0278903	0.0117551	-0.0792485	0.00924996	0.103382	0.0720952	0.16105	0.255429	0.993951	0.192336	16	3	0	0.00146402	10.5673	0.647014	0	1	4.89271	0.0866087
83711	16326	16326_83711	Inhbe	Chr10 cM	Chr10:127185271-127187717(-)	inhibin beta-E	Inhbe	Chr7 q22	inhibin subunit beta E	0.141169	-0.00657286	0.379525	0.0573204	0.104647	0.127913	0.0137852	0.949918	0.00300668	0.0288234	-0.211677	0.12882	0.253515	0.198531	0.63023	0.255429	0.998043	0.0610831	14	3	0.0123169	0.0145875	19.5297	0.052223	40.1589	1.67109	8.9491	0.0113953
171492	26405	26405_171492	Map3k2	Chr18 cM	Chr18:32296142-32369804(+)	mitogen-activated protein kinase kinase kinase 2	Map3k2	Chr18 p12	mitogen activated protein kinase kinase kinase 2	-0.0571243	0.0130876	-0.0684005	0.0231994	0.043069	0.0495854	0.0138044	0.761222	0.167757	-0.102594	-0.071326	-0.165586	-0.0116542	0.0975013	0.0287851	0.255479	0.959118	0.458784	15	3	0.00136059	0.00236529	16.0602	0.188492	22.499	1.29031	1.90906	0.384992
288700	77407	77407_288700	Rab35	Chr5 cM	Chr5:115769953-115785217(+)	RAB35, member RAS oncogene family	Rab35	Chr12 q16	RAB35, member RAS oncogene family	0.0405897	0.0181522	0.0846245	0.0164929	0.0302062	0.0327833	0.0138536	0.547876	0.00984213	0.00826415	-0.0410507	0.0203704	0.0729153	0.0773552	0.148879	0.256031	0.890649	0.112441	16	3	0.00100512	0.00108828	21.089	0.0711871	37.9909	1.61267	7.14702	0.0280572
306229	211922	211922_306229	Dennd6a	Chr14 cM	Chr14:26295013-26355477(+)	DENN domain containing 6A	Dennd6a	Chr16 p16	DENN domain containing 6A	-0.0468134	-0.0556368	-0.0154616	0.0190245	0.0352968	0.0350441	0.0138671	0.114967	0.659065	-0.0841008	-0.124817	-0.0841469	-0.00952605	0.0135437	0.0532236	0.256031	0.679897	0.864326	16	3	0.000486002	0.00129327	15.6806	0.266806	12.9577	1.14887	2.69999	0.259242
501052	80385	80385_501052	Tusc2	Chr9 cM	Chr9:107440454-107443307(+)	tumor suppressor 2, mitochondrial calcium regulator	Tusc2	Chr8 q32	tumor suppressor 2, mitochondrial calcium regulator	0.0404932	-0.0315963	0.117727	0.0164592	0.0224553	0.0322615	0.0138853	0.159405	0.000263114	0.00823376	-0.0756078	0.0544955	0.0727526	0.0124153	0.180958	0.256065	0.72402	0.0130229	16	3	0	0.00048003	8.33693	0.820978	0	1	14.9613	0.000563877
303101	103806	103806_303101	Maml1	Chr11 cM	Chr11:50146461-50183138(-)	mastermind like transcriptional coactivator 1	Maml1	Chr10 q22	mastermind-like transcriptional coactivator 1	-0.0455235	-0.0014626	-0.0794879	0.0185099	0.0335291	0.0357265	0.0139164	0.965206	0.0260878	-0.0818022	-0.0671785	-0.149511	-0.00924475	0.0642533	-0.00946532	0.256197	1	0.185979	16	3	1.88711255350375e-06	0.00135369	11.2965	0.585997	0.0414824	1.00041	5.00202	0.0820023
65192	26458	26458_65192	Slc27a2	Chr2 cM	Chr2:126394944-126430163(+)	solute carrier family 27 (fatty acid transporter), member 2	Slc27a2	Chr3 q36	solute carrier family 27 member 2	-0.158851	0.134913	-0.403469	0.0645951	0.122402	0.141487	0.0139254	0.270368	0.00434961	-0.285455	-0.10499	-0.680779	-0.0322471	0.374815	-0.126159	0.256197	0.77216	0.0734576	16	3	0.0309704	0.0198141	38.796	0.000215498	70.7437	3.41807	8.55563	0.013873
309387	83674	83674_309387	Cnnm1	Chr19 cM	Chr19:43428875-43485649(+)	cyclin M1	Cnnm1	Chr1 q54	cyclin and CBS domain divalent metal cation transport mediator 1	-0.056262	0.0402501	-0.132432	0.0228872	0.0377282	0.0417612	0.0139623	0.286041	0.00151823	-0.10112	-0.0336957	-0.214283	-0.0114039	0.114196	-0.0505817	0.256424	0.780019	0.0409317	16	3	0.000509873	0.000982767	13.7507	0.391633	17.5106	1.21228	10.5816	0.00503783
64304	11409	11409_64304	Acads	Chr5 cM	Chr5:115248358-115257405(-)	acyl-Coenzyme A dehydrogenase, short chain	Acads	Chr12 q16	acyl-CoA dehydrogenase short chain	0.0716428	-0.046131	0.147073	0.0291536	0.0424909	0.0611437	0.0139936	0.277626	0.0161565	0.0145028	-0.129412	0.0272332	0.128783	0.0371496	0.266912	0.256424	0.776163	0.146718	16	3	0	0.00206082	12.5495	0.483178	0	1	6.12557	0.0467573
361567	75736	75736_361567	Bcl2l12	Chr7 cM	Chr7:44640646-44647011(-)	BCL2 like 12	Bcl2l12	Chr1 q22	Bcl2 like 12	0.0675035	-0.0314055	0.108475	0.0274725	0.0379717	0.0551768	0.0140053	0.408194	0.0493049	0.0136583	-0.105829	0.000330057	0.121349	0.0430177	0.216619	0.256424	0.834181	0.25441	15	3	5.02913260635406e-06	0.00318721	22.4613	0.0326639	0.0383133	1.00038	4.5825	0.10114
117130	77998	77998_117130	Grifin	Chr5 cM	Chr5:140548874-140550826(-)	galectin-related inter-fiber protein	Grifin	Chr12 q11	galectin-related inter-fiber protein	0.115739	0.0180016	0.0662734	0.0471057	0.0982135	0.110847	0.0140099	0.85457	0.549918	0.0234136	-0.174493	-0.150982	0.208065	0.210496	0.283529	0.256424	0.982461	0.801176	13	3	0.00592692	0.010384	11.6846	0.306722	22.9612	1.29805	0.542747	0.762332
684811	72754	72754_684811	Arhgef10l	Chr4 cM	Chr4:140241796-140393318(-)	Rho guanine nucleotide exchange factor 10-like	Arhgef10l	Chr5	Rho guanine nucleotide exchange factor 10 like	0.100173	-0.179493	0.301844	0.0407745	0.0790258	0.0883777	0.01402	0.0231277	0.000636929	0.0202562	-0.334381	0.128626	0.180089	-0.0246051	0.475061	0.256424	0.526486	0.0231899	14	3	0.0120236	0.00742002	36.0132	0.00016838	79.0008	4.76209	13.6754	0.00107258
59305	75870	75870_59305	Tcam1	Chr11 cM	Chr11:106167498-106179571(+)	testicular cell adhesion molecule 1	Tcam1	Chr10 q32.1	testicular cell adhesion molecule 1	0.123417	-0.159124	0.304975	0.0502511	0.121909	0.183381	0.0140488	0.191804	0.0962978	0.024927	-0.398061	-0.054444	0.221908	0.0798144	0.664395	0.25665	0.734681	0.351901	13	3	2.39070424818064e-06	0.00635751	7.99735	0.629096	0.00990254	1.0001	2.80626	0.245826
63839	14200	14200_63839	Fhl2	Chr1 cM	Chr1:43162234-43236144(-)	four and a half LIM domains 2	Fhl2	Chr9 q22	four and a half LIM domains 2	0.145325	-0.184167	0.381564	0.0591897	0.108715	0.132492	0.0140788	0.0902602	0.00397792	0.0293156	-0.397245	0.121885	0.261335	0.0289114	0.641244	0.256749	0.647571	0.0689224	16	3	0.0341464	0.0168451	95.1081	1.46202444827435e-14	88.0067	8.33801	9.98408	0.00679181
686189	71132	71132_686189	Cabyr	Chr18 cM	Chr18:12874141-12888203(+)	calcium binding tyrosine phosphorylation regulated	Cabyr	Chr18	calcium binding tyrosine phosphorylation regulated	-0.0822511	-0.0351217	-0.177088	0.033503	0.0560971	0.0709297	0.0140872	0.531258	0.0125368	-0.147916	-0.14507	-0.316107	-0.0165863	0.0748266	-0.038068	0.256749	0.885069	0.128411	16	3	1.82214422368801e-08	0.00247901	15.9939	0.249457	0.000178933	1	8.38736	0.0150907
64529	13030	13030_64529	Ctsb	Chr14 cM	Chr14:63359911-63383372(+)	cathepsin B	Ctsb	Chr15 p12	cathepsin B	0.0651984	-0.111732	0.152373	0.0265839	0.0463932	0.056146	0.0141848	0.016024	0.0066503	0.0130949	-0.202661	0.0423286	0.117302	-0.0208029	0.262417	0.257382	0.50445	0.091225	16	3	0.00435129	0.00287479	35.6015	0.000683973	70.8577	3.43144	11.9418	0.0025519
686505	235040	235040_686505	Atg4d	Chr9 cM	Chr9:21176496-21186133(+)	autophagy related 4D, cysteine peptidase	Atg4d	Chr8	autophagy related 4D, cysteine peptidase	0.081072	0.0272338	0.0498326	0.0330615	0.0599891	0.0733859	0.0142002	0.649843	0.497107	0.0162727	-0.0903426	-0.094001	0.145871	0.14481	0.193666	0.257382	0.925049	0.76644	16	3	0.00695214	0.00512583	29.8922	0.00488101	59.2991	2.45695	0.736992	0.691774
302302	60322	60322_302302	Chst7	ChrX cM	ChrX:19925799-19963760(+)	carbohydrate sulfotransferase 7	Chst7	ChrX q11	carbohydrate sulfotransferase 7	0.0921386	0.102159	-0.045305	0.0375763	0.0655565	0.0889849	0.0142047	0.119153	0.61066	0.0184905	-0.026329	-0.219712	0.165787	0.230648	0.129102	0.257382	0.686826	0.838356	15	3	0	0.0032849	12.6313	0.396397	0	1	2.47009	0.290822
299599	21830	21830_299599	Spmap2	Chr10 cM	Chr10:79412311-79422970(-)	sperm microtubule associated protein 2	Spmap2	Chr7 q11	sperm microtubule associated protein 2	0.0872378	0.105013	0.00823738	0.0355842	0.0718303	0.0647967	0.0142228	0.143753	0.89884	0.017494	-0.0357721	-0.118762	0.156982	0.245798	0.135237	0.257382	0.707036	0.968044	15	3	0.000505068	0.00524444	15.5403	0.21321	2.55259	1.02619	2.31179	0.314776
29382	13016	13016_29382	Ctbp1	Chr5 cM	Chr5:33405067-33432338(-)	C-terminal binding protein 1	Ctbp1	Chr14 q21	C-terminal binding protein 1	0.0407966	0.010157	0.07965	0.0166419	0.0292114	0.0274111	0.0142283	0.72806	0.00366369	0.0081792	-0.0470962	0.0259252	0.0734141	0.0674102	0.133375	0.257382	0.950476	0.0672531	15	3	0	0.000476315	11.1151	0.519083	0	1	8.95477	0.0113631
361977	229504	229504_361977	Isg20l2	Chr3 cM	Chr3:87837621-87847993(+)	interferon stimulated exonuclease gene 20-like 2	Isg20l2	Chr2 q34	interferon stimulated exonuclease gene 20-like 2	-0.0481455	-0.034867	-0.0381731	0.01964	0.028403	0.0382451	0.0142299	0.219604	0.318222	-0.0866391	-0.0905359	-0.113132	-0.00965193	0.0208019	0.0367859	0.257382	0.748816	0.629297	16	3	0	0.00109734	12.6696	0.473646	0	1	2.27361	0.320842
682138	100048658	100048658_682138	Ddx43	Chr9 cM	Chr9:78303059-78330869(+)	DEAD box helicase 43	Ddx43	Chr8	DEAD-box helicase 43	0.123228	-0.0874854	0.225613	0.0502866	0.165128	0.226814	0.0142653	0.596248	0.31988	0.0246681	-0.41113	-0.218935	0.221788	0.23616	0.670161	0.257382	0.904292	0.630495	11	3	2.55440308818022e-06	0.00660713	19.0373	0.0146616	0.0106976	1.00011	1.8895	0.388777
301024	235623	235623_301024	Scap	Chr9 cM	Chr9:110162356-110214017(+)	SREBF chaperone	Scap	Chr8 q32	SREBF chaperone	-0.0512147	0.0326696	-0.162137	0.0209015	0.0378189	0.0418652	0.0142743	0.387674	0.000107581	-0.092181	-0.0414541	-0.244191	-0.0102485	0.106793	-0.0800824	0.257382	0.826759	0.00728881	16	3	0.00194603	0.00167133	23.7524	0.0334852	51.0755	2.04396	15.4035	0.000452046
29204	23956	23956_29204	Neu2	Chr1 cM	Chr1:87501749-87525567(+)	neuraminidase 2	Neu2	Chr9 q35	neuraminidase 2	0.365265	-0.165496	0.976753	0.149093	0.274428	0.345025	0.0142893	0.54647	0.00464077	0.0730471	-0.703365	0.300517	0.657482	0.372373	1.65299	0.257382	0.890292	0.0762036	16	3	0.257563	0.113662	275.475	3.19521024187644e-51	94.1887	17.2079	8.09006	0.0175091
311349	140810	140810_311349	Ttbk2	Chr2 cM	Chr2:120563297-120681085(-)	tau tubulin kinase 2	Ttbk2	Chr3 q35	tau tubulin kinase 2	0.0540597	-0.0865061	0.230473	0.0220666	0.0381419	0.0452697	0.014292	0.0233289	3.5596225908107e-07	0.0108099	-0.161263	0.141746	0.0973096	-0.0117493	0.3192	0.257382	0.526486	0.000113203	15	3	0	0.000883269	16.7456	0.159421	0	1	26.4448	1.80962894569957e-06
100361389	217219	217219_100361389	Fam171a2	Chr11 cM	Chr11:102327807-102338508(-)	family with sequence similarity 171, member A2	Fam171a2	Chr10	family with sequence similarity 171, member A2	0.0868721	0.0874707	0.0376454	0.0354685	0.0668322	0.0776956	0.0143145	0.190598	0.628013	0.0173551	-0.043518	-0.114635	0.156389	0.218459	0.189926	0.257382	0.734681	0.848983	15	3	0.0072153	0.005241	28.8028	0.00421443	63.6033	2.7475	2.33621	0.310956
24170	11518	11518_24170	Add1	Chr5 cM	Chr5:34731008-34789652(+)	adducin 1	Add1	Chr14 q21	adducin 1	0.0356041	0.0204208	0.0358159	0.0145389	0.0228835	0.0293019	0.01433	0.37219	0.221592	0.00710835	-0.0244302	-0.0216148	0.0640998	0.0652717	0.0932465	0.257382	0.817801	0.526802	15	3	0.000293183	0.00051941	11.4828	0.488054	20.4998	1.25786	2.56913	0.27677
363045	22619	22619_363045	Siae	Chr9 cM	Chr9:37525117-37559554(+)	sialic acid acetylesterase	Siae	Chr8 q22	sialic acid acetylesterase	0.111702	-0.103185	0.384304	0.0456211	0.0798279	0.0999526	0.0143464	0.196153	0.000120619	0.0222863	-0.259645	0.188401	0.201118	0.0532751	0.580208	0.257382	0.737136	0.0078317	15	3	0.0155736	0.0091959	47.6217	3.63678920470598e-06	77.1439	4.37521	15.4184	0.000448677
294279	12815	12815_294279	Col11a2	Chr17 cM	Chr17:34258411-34285659(+)	collagen, type XI, alpha 2	Col11a2	Chr20	collagen type XI alpha 2 chain	-0.0725827	0.0921201	-0.154537	0.0296462	0.0553024	0.0610261	0.0143531	0.0957627	0.0113314	-0.130688	-0.0162706	-0.274146	-0.0144773	0.200511	-0.0349279	0.257382	0.654669	0.121027	16	3	6.92798932992826e-06	0.00216661	16.5917	0.218647	0.0834054	1.00083	7.27584	0.0263071
360977	21379	21379_360977	Tbrg4	Chr11 cM	Chr11:6565598-6576067(-)	transforming growth factor beta regulated gene 4	Tbrg4	Chr14 q21	transforming growth factor beta regulator 4	0.0424801	0.0493474	0.0365002	0.0173694	0.0309496	0.0326207	0.014458	0.110837	0.263172	0.00843657	-0.0113128	-0.0274352	0.0765236	0.110008	0.100436	0.258712	0.674677	0.573374	16	3	7.59470224114628e-06	0.000910145	11.0663	0.605259	0.236191	1.00237	4.39903	0.110857
305251	73246	73246_305251	Rassf6	Chr5 cM	Chr5:90750935-90788516(-)	Ras association (RalGDS/AF-6) domain family member 6	Rassf6	Chr14 p22	Ras association domain family member 6	0.113712	0.0707314	0.0382044	0.0464961	0.0915204	0.101379	0.0144605	0.439612	0.706288	0.0225809	-0.108645	-0.160495	0.204842	0.250108	0.236904	0.258712	0.843817	0.887428	15	3	0.00756952	0.0119367	21.5151	0.0433274	24.043	1.31653	0.792546	0.672823
313566	109263	109263_313566	Rlf	Chr4 cM	Chr4:121003080-121072318(-)	rearranged L-myc fusion sequence	Rlf	Chr5 q36	RLF zinc finger	-0.105878	0.0838479	-0.196495	0.0433114	0.0844616	0.0942191	0.0145023	0.320839	0.0370227	-0.190767	-0.0816938	-0.381161	-0.0209892	0.24939	-0.0118292	0.259073	0.799533	0.2202	14	3	0.0146537	0.00892346	48.9402	9.69750775984678e-07	79.0111	4.76443	4.64088	0.0982306
65038	16332	16332_65038	Inppl1	Chr7 cM	Chr7:101471839-101487419(-)	inositol polyphosphate phosphatase-like 1	Inppl1	Chr1 q32	inositol polyphosphate phosphatase-like 1	0.060374	-0.0154692	0.186994	0.0247001	0.0437115	0.049719	0.014514	0.723419	0.000169225	0.0119628	-0.101142	0.0895466	0.108785	0.0702037	0.284442	0.259073	0.948589	0.00987651	16	3	0.000759067	0.00153871	16.5548	0.220462	17.2197	1.20802	14.4569	0.000725654
192172	246221	246221_192172	Mpst	Chr15 cM	Chr15:78290918-78298213(+)	mercaptopyruvate sulfurtransferase	Mpst	Chr7 q34	mercaptopyruvate sulfurtransferase	-0.0852883	0.0605741	-0.197079	0.0348989	0.064131	0.0732034	0.0145306	0.344895	0.00709797	-0.153689	-0.0651203	-0.340555	-0.0168878	0.186269	-0.0536031	0.259074	0.806102	0.0955161	16	3	0.00639157	0.00515999	24.3212	0.0283005	51.6906	2.06999	7.72296	0.0210369
29402	22248	22248_29402	Unc119	Chr11 cM	Chr11:78234321-78239990(+)	unc-119 lipid binding chaperone	Unc119	Chr10 q25	unc-119 lipid binding chaperone	-0.0468119	-0.0140804	-0.103279	0.0191683	0.0343308	0.0435779	0.0146	0.681703	0.0177887	-0.084381	-0.0813675	-0.18869	-0.00924273	0.0532067	-0.0178679	0.259763	0.937648	0.154013	16	3	0.0011447	0.00168448	15.8077	0.259669	26.0848	1.3529	6.10045	0.0473483
170699	235574	235574_170699	Atp2c1	Chr9 cM	Chr9:105288561-105398456(-)	ATPase, Ca++-sequestering	Atp2c1	Chr8 q32	ATPase secretory pathway Ca2+ transporting 1	-0.0497741	0.047812	-0.0755758	0.0203818	0.0368678	0.0403747	0.0146026	0.194684	0.0612259	-0.0897217	-0.0244477	-0.154709	-0.00982655	0.120072	0.00355714	0.259763	0.736514	0.282695	16	3	0.00133022	0.00146067	20.1821	0.0907606	35.9737	1.56186	4.59632	0.100444
306819	218214	218214_306819	Kdm1b	Chr13 cM	Chr13:47196849-47238085(+)	lysine (K)-specific demethylase 1B	Kdm1b	Chr17 p14	lysine demethylase 1B	-0.0534983	0.0499808	-0.077827	0.0219219	0.0421612	0.0384106	0.0146706	0.235832	0.042746	-0.0964644	-0.0326536	-0.15311	-0.0105323	0.132615	-0.00254354	0.260675	0.754301	0.237033	16	3	0.000271103	0.00193462	14.9456	0.310762	4.26272	1.04453	5.55558	0.0621757
298012	19359	19359_298012	Rad23b	Chr4 cM	Chr4:55350043-55392237(+)	RAD23 homolog B, nucleotide excision repair protein	Rad23b	Chr5 q24	RAD23 homolog B, nucleotide excision repair protein	0.0358221	-0.0481167	0.116232	0.0146821	0.0205945	0.0286362	0.0146935	0.019471	4.92979166672665e-05	0.00704569	-0.0884812	0.0601064	0.0645985	-0.00775227	0.172358	0.260784	0.515022	0.004415	16	3	0	0.000384655	17.2339	0.188829	0	1	20.6197	3.3303592571026e-05
25311	13176	13176_25311	Dcc	Chr18 cM	Chr18:71386705-72484140(-)	DCC netrin 1 receptor	Dcc	Chr18 q12.1-q12.2	DCC netrin 1 receptor	-0.0658942	-0.0768508	0.060844	0.0270167	0.0536844	0.0415883	0.0147274	0.152279	0.143466	-0.118846	-0.18207	-0.0206676	-0.0129424	0.0283687	0.142356	0.261088	0.716257	0.425105	15	3	0.00102484	0.00294577	14.4031	0.275708	12.0814	1.13742	4.45642	0.107721
NA	27366	27366_NA	Txnl4a	Chr18 cM	Chr18:80250041-80269066(+)	thioredoxin-like 4A	NA	NA	NA	-0.114703	-0.182605	-0.0432021	0.0470848	0.0810971	0.088463	0.0148466	0.0243424	0.625293	-0.206988	-0.341552	-0.216586	-0.0224188	-0.0236574	0.130182	0.262581	0.526486	0.847078	13	3	0.0100221	0.00643083	31.8415	0.000425525	79.7067	4.92774	5.27959	0.0713759
313235	107684	107684_313235	Coro2a	Chr4 cM	Chr4:46536937-46601929(-)	coronin, actin binding protein 2A	Coro2a	Chr5 q22	coronin 2A	0.0872384	-0.0888874	0.207679	0.0358156	0.0659062	0.0784845	0.0148603	0.177435	0.00814229	0.0170411	-0.218061	0.053852	0.157436	0.0402864	0.361506	0.262581	0.730938	0.102677	16	3	0.0100859	0.00590182	38.7568	0.000218619	76.3543	4.22909	7.91927	0.01907
NA	15528	15528_NA	Hspe1	Chr1 cM	Chr1:55127307-55130476(+)	heat shock protein 1 (chaperonin 10)	NA	NA	NA	-0.0878845	-0.128568	-0.190691	0.0360815	0.0698191	0.0780415	0.0148621	0.0655557	0.0145474	-0.158603	-0.265411	-0.343649	-0.0171661	0.00827455	-0.0377323	0.262581	0.616439	0.137771	13	3	0.00816029	0.00545476	32.157	0.000377012	73.8802	3.82852	12.5154	0.0019156
312503	232187	232187_312503	Smyd5	Chr6 cM	Chr6:85408971-85423417(+)	SET and MYND domain containing 5	Smyd5	Chr4 q34	SMYD family member 5	0.0445591	0.0285667	0.0882096	0.0182998	0.0299199	0.04126	0.0148936	0.339693	0.0325254	0.00869224	-0.0300752	0.00734139	0.080426	0.0872086	0.169078	0.262839	0.803428	0.207816	16	3	2.04874812553316e-06	0.000881271	12.344	0.499657	0.0644559	1.00064	7.68712	0.0214173
361648	73658	73658_361648	Spns1	Chr7 cM	Chr7:125969232-125976622(-)	SPNS lysolipid transporter 1, lysophospholipid	Spns1	Chr1 q36	SPNS lysolipid transporter 1, lysophospholipid	0.0447373	0.0594531	0.0833971	0.0183793	0.0341324	0.0329485	0.0149285	0.0815366	0.0113694	0.00871447	-0.00744513	0.0188192	0.0807601	0.126351	0.147975	0.262909	0.643632	0.12112	16	3	0	0.00100147	10.1035	0.685446	0	1	10.6901	0.0047717
117263	19179	19179_117263	Psmc1	Chr12 cM	Chr12:100076461-100089623(+)	protease (prosome, macropain) 26S subunit, ATPase 1	Psmc1	Chr6 q32	proteasome 26S subunit, ATPase 1	0.0311293	-0.0416298	0.0533342	0.0127912	0.0217215	0.022391	0.0149474	0.0552988	0.0172213	0.00605902	-0.0842032	0.00944866	0.0561996	0.000943645	0.0972197	0.262909	0.603318	0.151018	16	3	0	0.00038827	7.26791	0.887822	0	1	8.95999	0.0113335
113894	18412	18412_113894	Sqstm1	Chr11 cM	Chr11:50090193-50101654(-)	sequestosome 1	Sqstm1	Chr10 q22	sequestosome 1	0.0570564	-0.0224528	0.0789061	0.0234475	0.0397208	0.0492774	0.0149593	0.571893	0.109318	0.0111001	-0.100304	-0.0176757	0.103013	0.0553985	0.175488	0.262909	0.898242	0.374397	16	3	0.00235512	0.00184555	27.5647	0.0104019	61.2185	2.57855	2.67973	0.261881
360526	18452	18452_360526	P4ha2	Chr11 cM	Chr11:53991750-54022494(+)	procollagen-proline, 2-oxoglutarate 4-dioxygenase (proline 4-hydroxylase), alpha II polypeptide	P4ha2	Chr10 q22	prolyl 4-hydroxylase subunit alpha 2	-0.0906464	0.0403186	-0.171456	0.0372536	0.068867	0.0842607	0.014965	0.558241	0.0418679	-0.163662	-0.0946582	-0.336604	-0.0176307	0.175295	-0.00630836	0.262909	0.893293	0.234181	16	3	0.00842516	0.00702153	26.1764	0.0160972	52.9879	2.12711	4.21774	0.121375
64535	14181	14181_64535	Fgfbp1	Chr5 cM	Chr5:44136200-44139121(-)	fibroblast growth factor binding protein 1	Fgfbp1	Chr14 q21	fibroblast growth factor binding protein 1	0.315788	-0.0116059	0.303621	0.129891	0.244677	0.30316	0.0150503	0.962168	0.316575	0.061205	-0.491164	-0.290561	0.57037	0.467952	0.897803	0.26377	1	0.627984	15	3	0.114238	0.0769465	40.4128	6.13993453267153e-05	73.242	3.7372	1.10163	0.57648
312824	19691	19691_312824	Recql	Chr6 cM	Chr6:142296068-142332802(-)	RecQ protein-like	Recql	Chr4 q44	RecQ like helicase	0.0682786	-0.0371854	0.116241	0.0280865	0.048541	0.0569156	0.0150569	0.44364	0.0411185	0.01323	-0.132324	0.0046881	0.123327	0.0579533	0.227793	0.26377	0.845358	0.231652	15	3	0.00365372	0.00309404	23.0059	0.0276761	51.825	2.07576	4.72103	0.0943717
NA	245174	245174_NA	Zfp937	Chr2 cM	Chr2:150059993-150082645(+)	zinc finger protein 937	NA	NA	NA	0.128176	0.108794	0.21147	0.0527393	0.0999854	0.112533	0.0150838	0.276552	0.0602204	0.0248085	-0.087174	-0.00909125	0.231543	0.304762	0.432031	0.26377	0.776072	0.281263	13	3	0.0156323	0.0117881	26.8269	0.0027737	65.1389	2.86852	5.60677	0.0606046
432358	15572	15572_432358	Elavl4	Chr4 cM	Chr4:110060919-110209106(-)	ELAV like RNA binding protein 4	Elavl4	Chr5 q35	ELAV like RNA binding protein 4	0.05915	-0.0149494	0.196514	0.0243386	0.0417319	0.0507983	0.0150864	0.720175	0.000109502	0.0114473	-0.0967425	0.0969509	0.106853	0.0668437	0.296076	0.26377	0.947285	0.00732349	16	3	0.00164318	0.00172209	23.5403	0.035631	42.3032	1.7332	15.2214	0.000495123
84495	22594	22594_84495	Xrcc1	Chr7 cM	Chr7:24246124-24272863(+)	X-ray repair complementing defective repair in Chinese hamster cells 1	Xrcc1	Chr1 q21	X-ray repair cross complementing 1	-0.0582917	0.027673	-0.163615	0.0239891	0.0474397	0.0511211	0.0151019	0.55967	0.00137169	-0.105309	-0.065307	-0.263811	-0.0112739	0.120653	-0.0634197	0.26377	0.893969	0.0385135	15	3	0.00205549	0.00253303	17.6419	0.127004	34.3631	1.52353	10.2554	0.00593009
313264	69807	69807_313264	Trim32	Chr4 cM	Chr4:65523223-65534475(+)	tripartite motif-containing 32	Trim32	Chr5 q24	tripartite motif-containing 32	0.0547077	0.00726327	0.0628447	0.0225247	0.0348136	0.0514852	0.0151495	0.834735	0.222223	0.0105601	-0.0609702	-0.0380643	0.0988553	0.0754967	0.163754	0.26377	0.978167	0.527479	15	3	0.00164424	0.00141	23.7916	0.0217097	51.943	2.08086	1.87373	0.391855
NA	245440	245440_NA	NA	NA	NA	NA	NA	NA	NA	-0.116875	-0.107896	-0.323285	0.0481217	0.0905532	0.0906604	0.0151514	0.233451	0.000362618	-0.211192	-0.285376	-0.500976	-0.0225584	0.0695855	-0.145594	0.26377	0.754301	0.0164264	13	3	0.0061876	0.00799556	13.8965	0.177766	36.7003	1.57979	15.2391	0.000490773
94165	104248	104248_94165	Cabin1	Chr10 cM	Chr10:75481946-75600175(-)	calcineurin binding protein 1	Cabin1	Chr20 p12	calcineurin binding protein 1	0.0438834	0.0997704	0.0136159	0.0180686	0.0359459	0.031915	0.0151525	0.00551045	0.669649	0.00846965	0.0293178	-0.0489364	0.0792972	0.170223	0.0761682	0.26377	0.360796	0.869088	15	3	0.000194974	0.000955848	13.3487	0.34421	6.36224	1.06795	8.80727	0.0122328
64030	16590	16590_64030	Kit	Chr5 cM	Chr5:75735647-75817382(+)	KIT proto-oncogene receptor tyrosine kinase	Kit	Chr14 p11	KIT proto-oncogene receptor tyrosine kinase	-0.191824	0.158263	-0.445185	0.0789964	0.140254	0.177479	0.0151711	0.259149	0.0121284	-0.346654	-0.11663	-0.793036	-0.0369943	0.433156	-0.0973332	0.26377	0.767742	0.125914	15	3	0.0612199	0.0286472	138.296	1.32169554338183e-23	92.6956	13.6903	6.74331	0.0343328
NA	546100	546100_NA	NA	NA	NA	NA	NA	NA	NA	-0.0983104	0.209828	-0.288019	0.0404992	0.0919248	0.0696961	0.0152047	0.0224535	3.58846196438235e-05	-0.177687	0.029659	-0.424621	-0.0189335	0.389998	-0.151417	0.26377	0.526486	0.00338903	13	3	9.33895668341027e-08	0.00548484	8.70935	0.559891	0.000426637	1	17.214	0.000182825
306349	67937	67937_306349	Tmem59l	Chr8 cM	Chr8:70936517-70940008(-)	transmembrane protein 59-like	Tmem59l	Chr16 p14	transmembrane protein 59-like	0.0511934	0.0460317	0.00501862	0.0210922	0.0401544	0.0442981	0.0152191	0.251643	0.909799	0.00985341	-0.0326694	-0.0818042	0.0925334	0.124733	0.0918414	0.26377	0.764844	0.97252	16	3	0.00169231	0.00187022	19.9579	0.0962654	37.0901	1.58958	1.44077	0.486566
252857	56508	56508_252857	Rapgef4	Chr2 cM	Chr2:71811584-72087818(+)	Rap guanine nucleotide exchange factor (GEF) 4	Rapgef4	Chr3 q23	Rap guanine nucleotide exchange factor 4	0.10157	-0.0747201	0.159608	0.0418512	0.0763087	0.0866057	0.0152272	0.32749	0.06534	0.0195431	-0.224282	-0.0101363	0.183597	0.0748421	0.329352	0.26377	0.799893	0.291545	16	3	0.00966001	0.00740464	28.352	0.00807982	60.7849	2.55004	3.94464	0.139134
25446	14284	14284_25446	Fosl2	Chr5 cM	Chr5:32293145-32315186(+)	fos-like antigen 2	Fosl2	Chr6	FOS like 2, AP-1 transcription factor subunit	-0.149404	0.0200274	-0.2997	0.061566	0.114441	0.138248	0.0152358	0.861078	0.0301709	-0.270071	-0.204273	-0.570661	-0.0287366	0.244328	-0.0287384	0.26377	0.982708	0.198826	15	3	0.0301843	0.0194127	31.9142	0.00142658	69.3025	3.25759	4.72358	0.0942512
NA	406217	406217_NA	Bex4	ChrX cM	ChrX:135039745-135041192(+)	brain expressed X-linked 4	NA	NA	NA	-0.100945	-0.0352502	-0.208121	0.0416032	0.0785874	0.0869561	0.015251	0.653758	0.016693	-0.182485	-0.189279	-0.378551	-0.0194037	0.118778	-0.03769	0.26377	0.926275	0.148595	14	3	0.00691922	0.00642858	24.8938	0.00944856	51.6598	2.06867	6.75228	0.0341791
81518	17261	17261_81518	Mef2d	Chr3 cM	Chr3:88049679-88079393(+)	myocyte enhancer factor 2D	Mef2d	Chr2 q34	myocyte enhancer factor 2D	0.115687	-0.000681193	0.152427	0.0476996	0.08711	0.105776	0.0152943	0.993761	0.149577	0.0221979	-0.171414	-0.0548912	0.209177	0.170051	0.359744	0.2639	1	0.433487	16	3	0.021433	0.0105255	106.444	9.2599689332093e-17	91.0803	11.2111	2.10021	0.349902
363658	12467	12467_363658	Cct6b	Chr11 cM	Chr11:82610076-82655147(-)	chaperonin containing TCP1 subunit 6B	Cct6b	Chr10 q26	chaperonin containing TCP1 subunit 6B	0.0659665	0.104012	-0.0398006	0.0272015	0.0638557	0.0695831	0.0153038	0.103343	0.567331	0.0126526	-0.0211429	-0.176181	0.11928	0.229167	0.0965799	0.2639	0.667486	0.81179	13	3	0	0.00399177	3.95996	0.949135	0	1	2.97742	0.225663
81736	18033	18033_81736	Nfkb1	Chr3 cM	Chr3:135290416-135397308(-)	nuclear factor of kappa light polypeptide gene enhancer in B cells 1, p105	Nfkb1	Chr2 q43	nuclear factor kappa B subunit 1	-0.0524934	0.00250617	-0.119788	0.021647	0.0375787	0.0440798	0.0153093	0.946828	0.00657692	-0.0949207	-0.0711468	-0.206183	-0.0100661	0.0761591	-0.0333938	0.2639	0.997661	0.0906173	16	3	0	0.00116445	8.10904	0.836425	0	1	8.06331	0.017745
361677	54473	54473_361677	Tollip	Chr7 cM	Chr7:141435317-141456198(-)	toll interacting protein	Tollip	Chr1 q41	toll interacting protein	0.0330101	-0.0285713	0.0722105	0.0136167	0.0222671	0.0254708	0.0153407	0.199451	0.00458212	0.00632182	-0.0722141	0.0222886	0.0596983	0.0150714	0.122132	0.264149	0.738078	0.0758137	16	3	0	0.000609128	5.89668	0.949833	0	1	11.4847	0.00320716
114214	13347	13347_114214	Dffa	Chr4 cM	Chr4:149188603-149205104(+)	DNA fragmentation factor, alpha subunit	Dffa	Chr5 q36	DNA fragmentation factor subunit alpha	0.0580408	-0.0716182	0.114511	0.0239465	0.0412845	0.0544584	0.0153602	0.0827854	0.0354895	0.0111066	-0.152534	0.00777475	0.104975	0.00929792	0.221248	0.264192	0.644352	0.215439	16	3	0.00224503	0.00216173	20.4809	0.0838518	44.0839	1.7884	6.03914	0.0488222
291069	76487	76487_291069	Ppp1r3g	Chr13 cM	Chr13:36142822-36154371(+)	protein phosphatase 1, regulatory subunit 3G	Ppp1r3g	Chr17 p12	protein phosphatase 1, regulatory subunit 3G	-0.0726132	-0.0705809	0.0142186	0.0299726	0.0638378	0.0682922	0.0154076	0.268887	0.835071	-0.131358	-0.195701	-0.119632	-0.013868	0.0545389	0.148069	0.264449	0.770778	0.944196	14	3	0.000273626	0.00279774	7.97274	0.715744	2.95132	1.03041	1.39848	0.496963
NA	102640387	102640387_NA	NA	NA	NA	NA	NA	NA	NA	0.228817	0.475081	0.0797516	0.0944518	0.150202	0.23914	0.0154105	0.00156185	0.738762	0.0436955	0.18069	-0.388954	0.41394	0.769472	0.548458	0.264449	0.227461	0.903196	11	3	0.0170977	0.0212595	12.9429	0.113829	44.615	1.80554	13.3354	0.00127134
362533	21885	21885_362533	Tle1	Chr4 cM	Chr4:72036042-72119130(-)	transducin-like enhancer of split 1	Tle1	Chr5 q31	TLE family member 1, transcriptional corepressor	-0.0843764	-0.041506	-0.0871518	0.0348343	0.0571867	0.0761872	0.0154261	0.467962	0.252658	-0.15265	-0.15359	-0.236476	-0.0161024	0.0705778	0.0621723	0.264449	0.857362	0.562897	16	3	0.00653879	0.00456894	31.9683	0.0024284	64.1347	2.78821	2.12073	0.34633
293669	70445	70445_293669	Cd248	Chr19 cM	Chr19:5118106-5120668(+)	CD248 antigen, endosialin	Cd248	Chr1 q43	CD248 molecule	0.090187	-0.0219922	0.225039	0.0372471	0.0637038	0.0908633	0.0154643	0.729925	0.0132611	0.0171841	-0.146849	0.0469505	0.16319	0.102865	0.403128	0.264814	0.951072	0.132551	16	3	0.00441249	0.0054798	16.1108	0.243196	32.6208	1.48414	6.21208	0.0447778
304695	227449	227449_304695	Zcchc2	Chr1 cM	Chr1:105918136-105961804(+)	zinc finger, CCHC domain containing 2	Zcchc2	Chr13 p11	zinc finger CCHC-type containing 2	-0.0599052	-0.0105181	-0.0457816	0.0247533	0.0445274	0.0582863	0.0155166	0.813264	0.432183	-0.108421	-0.0977902	-0.160021	-0.0113896	0.076754	0.0684574	0.265418	0.972255	0.721897	15	3	0.00296305	0.00270544	23.4506	0.0241353	47.9432	1.92098	0.787689	0.674459
287472	68385	68385_287472	Tlcd1	Chr11 cM	Chr11:78068956-78071646(+)	TLC domain containing 1	Tlcd1	Chr10 q25	TLC domain containing 1	0.0722886	-0.107281	0.225429	0.0298799	0.0520603	0.0612987	0.0155502	0.0393312	0.000235483	0.0137251	-0.209317	0.105286	0.130852	-0.00524462	0.345573	0.2657	0.571343	0.0122318	16	3	0.00287864	0.00325819	25.0092	0.0230197	36.5651	1.57642	16.1788	0.000306771
499322	107373	107373_499322	Fam111a	Chr19 cM	Chr19:12550874-12567133(+)	family with sequence similarity 111, member A	Fam111a	Chr1 q43	FAM111 trypsin like peptidase A	0.142857	-0.0525881	0.144804	0.0590704	0.112952	0.127179	0.0155881	0.641516	0.254875	0.0270812	-0.27397	-0.104462	0.258633	0.168793	0.394069	0.265844	0.921784	0.565209	16	3	0.0220962	0.017168	29.9855	0.00473243	59.1422	2.44751	1.39087	0.498856
NA	76710	76710_NA	NA	NA	NA	NA	NA	NA	NA	0.0746247	-0.146696	0.155657	0.0308582	0.0928368	0.10061	0.0155927	0.114072	0.12183	0.0141438	-0.328653	-0.0415343	0.135106	0.0352606	0.352848	0.265844	0.67775	0.392491	12	3	0	0.00416257	7.14248	0.622288	0	1	2.74002	0.254105
24884	22612	22612_24884	Yes1	Chr5 cM	Chr5:32768515-32844401(+)	YES proto-oncogene 1, Src family tyrosine kinase	Yes1	Chr9 q38	YES proto-oncogene 1, Src family tyrosine kinase	-0.0835225	-0.0161814	-0.167226	0.0345469	0.0522472	0.0709922	0.0156208	0.756783	0.0184948	-0.151233	-0.118584	-0.306369	-0.0158118	0.0862212	-0.0280842	0.266032	0.957691	0.15621	15	3	8.83475315190221e-08	0.00270748	16.1249	0.18558	0.000955426	1.00001	6.27114	0.0434749
289716	66717	66717_289716	Ccdc96	Chr5 cM	Chr5:36641932-36645515(+)	coiled-coil domain containing 96	Ccdc96	Chr14 q21	coiled-coil domain containing 96	0.109182	-0.180736	0.313202	0.0451844	0.0913077	0.105394	0.0156764	0.0477697	0.00296142	0.0206221	-0.359695	0.106633	0.197742	-0.00177568	0.519771	0.266687	0.589861	0.0608811	14	3	0.0095651	0.0111702	19.4031	0.0542306	37.7436	1.60626	10.4209	0.00545932
500390	320492	320492_500390	A830018L16Rik	Chr1 cM	Chr1:11484329-12046125(+)	RIKEN cDNA A830018L16 gene	C5h8orf34	Chr5 q11	similar to human chromosome 8 open reading frame 34	0.065563	-0.0547595	0.161872	0.0271591	0.040707	0.0587706	0.0157771	0.178557	0.00588173	0.0123321	-0.134544	0.0466838	0.118794	0.0250248	0.27706	0.267719	0.731268	0.0844746	15	3	0.000522622	0.00148003	14.6843	0.259159	12.0914	1.13755	7.83758	0.0198652
NA	402757	402757_NA	NA	NA	NA	NA	NA	NA	NA	-0.0734319	-0.0941857	0.172448	0.0304207	0.0841822	0.0834769	0.0157838	0.263212	0.0388459	-0.133056	-0.25918	0.00883611	-0.0138084	0.0708084	0.336059	0.267719	0.768469	0.225872	13	3	1.61461097213236e-06	0.00453606	11.8367	0.296132	0.00980813	1.0001	4.49499	0.105663
81636	210044	210044_81636	Adcy2	Chr13 cM	Chr13:68768162-69147660(-)	adenylate cyclase 2	Adcy2	Chr1	adenylate cyclase 2	0.0466576	-0.0235923	0.0931486	0.019331	0.0322567	0.0397919	0.0157948	0.46454	0.0192377	0.00876967	-0.0868142	0.0151579	0.0845456	0.0396297	0.171139	0.267719	0.856289	0.159798	16	3	0.000809165	0.00104442	19.1865	0.117435	30.4025	1.43683	5.57604	0.0615429
NA	16370	16370_NA	Irs4	ChrX cM	ChrX:140493994-140508213(-)	insulin receptor substrate 4	NA	NA	NA	0.124161	0.102659	0.128679	0.0514472	0.105067	0.0521605	0.0158058	0.328533	0.0136257	0.0233264	-0.10327	0.0264464	0.224996	0.308587	0.230912	0.267719	0.799893	0.134131	13	3	3.98673265024019e-06	0.00504658	11.9138	0.290868	0.0152124	1.00015	8.39409	0.01504
290947	210009	210009_290947	Mtrr	Chr13 cM	Chr13:68708899-68730268(-)	5-methyltetrahydrofolate-homocysteine methyltransferase reductase	Mtrr	Chr1	5-methyltetrahydrofolate-homocysteine methyltransferase reductase	-0.12343	0.00183213	-0.264001	0.0511587	0.0936749	0.118966	0.0158355	0.984396	0.0264781	-0.223699	-0.181767	-0.497171	-0.0231607	0.185432	-0.0308316	0.267931	1	0.187524	16	3	0.0277511	0.0133943	76.0089	6.17344894379735e-11	85.6999	6.99294	4.9679	0.083413
NA	72243	72243_NA	NA	NA	NA	NA	NA	NA	NA	-0.0851574	0.136022	-0.261096	0.0353128	0.158091	0.170144	0.0158862	0.389567	0.124893	-0.154369	-0.173831	-0.594572	-0.0159457	0.445876	0.0723808	0.268389	0.827286	0.398222	12	3	6.43962813115725e-06	0.0060685	9.60132	0.383713	0.026061	1.00026	3.9003	0.142252
308453	76889	76889_308453	Coq8b	Chr7 cM	Chr7:26932448-26957375(+)	coenzyme Q8B	Coq8b	Chr1 q21	coenzyme Q8B	-0.0720142	0.121538	-0.169439	0.0298656	0.0542697	0.0650188	0.015897	0.025122	0.00916058	-0.13055	0.0151715	-0.296874	-0.0134786	0.227905	-0.0420047	0.268389	0.528108	0.109617	15	3	0.00451657	0.00387918	26.1158	0.0103361	51.7078	2.07073	10.3238	0.00573069
499462	213332	213332_499462	Mfsd4b4	Chr10 cM	Chr10:39766009-39775202(-)	major facilitator superfamily domain containing 4B4	Mfsd4b1	Chr20 q12	major facilitator superfamily domain containing 4B1	0.0726564	0.157861	0.0255827	0.0301395	0.0603615	0.0230516	0.0159233	0.00891584	0.267085	0.013584	0.0395549	-0.0195977	0.131729	0.276167	0.070763	0.268446	0.398659	0.576932	14	3	6.97740301457283e-08	0.00260553	21.3748	0.0296896	0.000652672	1.00001	7.57706	0.0226288
301957	66793	66793_301957	Clxn	Chr16 cM	Chr16:14724315-14786925(+)	calaxin	Clxn	Chr11	calaxin	-0.179794	0.126903	-0.513269	0.0745956	0.137078	0.174726	0.0159415	0.354566	0.003308	-0.325999	-0.141766	-0.855726	-0.0335894	0.395571	-0.170812	0.268446	0.811246	0.0637188	16	3	0.0459986	0.0271291	54.3882	5.17269126336935e-07	74.699	3.95242	8.80207	0.0122646
502994	242736	242736_502994	Pramel12	Chr4 cM	Chr4:143138996-143147661(+)	PRAME like 12	Pramef8	Chr5 q36	PRAME family member 8	0.0680192	0.0469776	0.0680566	0.0282254	0.0525024	0.0597105	0.0159587	0.37091	0.254379	0.0126984	-0.0559252	-0.0489738	0.12334	0.14988	0.185087	0.268446	0.817801	0.564665	16	3	0.0026272	0.00342659	20.1599	0.0912954	30.3435	1.43562	2.50694	0.285513
366376	230235	230235_366376	Frrs1l	Chr4 cM	Chr4:56960136-56990391(-)	ferric-chelate reductase 1 like	Frrs1l	Chr5 q24	ferric-chelate reductase 1-like	0.0981028	-0.169989	0.315938	0.040717	0.0815035	0.0986368	0.0159796	0.0370094	0.00135981	0.0182989	-0.329732	0.122614	0.177907	-0.0102447	0.509263	0.268446	0.566454	0.0382939	14	3	0.0133075	0.00781711	44.3276	6.36767060096303e-06	82.8719	5.83836	11.2456	0.00361456
293044	209225	209225_293044	Zfp710	Chr7 cM	Chr7:79674581-79742498(+)	zinc finger protein 710	Zfp710	Chr1 q31	zinc finger protein 710	-0.0516711	0.0839213	-0.145067	0.0214487	0.0398126	0.0417038	0.015994	0.0350387	0.000504222	-0.0937098	0.00589014	-0.226805	-0.00963237	0.161953	-0.0633288	0.268446	0.561737	0.0201561	16	3	0.000866969	0.00171329	14.5092	0.338988	18.4404	1.2261	15.2166	0.000496308
307036	74934	74934_307036	Odad2	Chr18 cM	Chr18:7088209-7297936(-)	outer dynein arm docking complex subunit 2	Odad2	Chr17 q12.1	outer dynein arm docking complex subunit 2	0.166922	-0.478914	0.615857	0.0693165	0.14741	0.174513	0.0160352	0.00115873	0.000417136	0.0310641	-0.767832	0.273817	0.30278	-0.189995	0.957896	0.268446	0.205188	0.017907	14	3	0.0249668	0.024416	22.799	0.0188649	54.9121	2.21789	16.4193	0.000272013
83504	16591	16591_83504	Kl	Chr5 cM	Chr5:150876072-150917282(+)	klotho	Kl	Chr12 p12	Klotho	-0.499145	0.1719	-1.23751	0.207315	0.375459	0.476868	0.0160547	0.647067	0.00945683	-0.905475	-0.563986	-2.17216	-0.0928158	0.907786	-0.302868	0.268446	0.924052	0.110885	16	3	0.418132	0.204882	109.894	1.95956723968942e-17	90.7092	10.7633	6.73979	0.0343932
295263	213054	213054_295263	Gabpb2	Chr3 cM	Chr3:95089077-95125227(-)	GA repeat binding protein, beta 2	Gabpb2	Chr2 q34	GA binding protein transcription factor subunit beta 2	-0.0646494	0.0420982	-0.122751	0.0268574	0.0555459	0.0512535	0.0160784	0.448511	0.0166211	-0.117289	-0.0667697	-0.223206	-0.0120098	0.150966	-0.0222963	0.268446	0.846961	0.148173	14	3	0.000997876	0.00244914	10.6037	0.47704	15.285	1.18043	5.73604	0.0568114
29318	13202	13202_29318	Ddt	Chr10 cM	Chr10:75607067-75609208(-)	D-dopachrome tautomerase	Ddt	Chr20 p12	D-dopachrome tautomerase	-0.0632984	-0.0110862	-0.123246	0.0262969	0.0479069	0.0528969	0.0160814	0.816996	0.0198103	-0.114839	-0.104982	-0.226922	-0.0117573	0.0828096	-0.0195696	0.268446	0.973019	0.161884	16	3	0.0027992	0.00298642	18.3266	0.145506	38.4327	1.62424	5.45786	0.0652892
NA	277010	277010_NA	Marveld1	Chr19 cM	Chr19:42135879-42140137(+)	MARVEL (membrane-associating) domain containing 1	NA	NA	NA	0.0773997	-0.00897094	0.240373	0.0321564	0.0612379	0.0568347	0.0160854	0.883532	2.34376692692301e-05	0.0143742	-0.128995	0.128979	0.140425	0.111053	0.351767	0.268446	0.986257	0.00250924	13	3	0.000343395	0.00273007	10.1375	0.428515	4.42207	1.04627	18.4459	9.87469822669663e-05
29353	18682	18682_29353	Phkg1	Chr5 cM	Chr5:129892272-129907953(-)	phosphorylase kinase gamma 1	Phkg1	Chr12 q13	phosphorylase kinase catalytic subunit gamma 1	-0.191339	0.155638	-0.382993	0.0794969	0.147031	0.17895	0.0160899	0.289811	0.0323363	-0.34715	-0.132538	-0.733728	-0.0355277	0.443814	-0.0322584	0.268446	0.78273	0.207109	16	3	0.067252	0.0330684	108.875	3.10176179314846e-17	87.4719	7.98205	5.42858	0.0662519
362300	213990	213990_362300	Agap3	Chr5 cM	Chr5:24657175-24707045(+)	ArfGAP with GTPase domain, ankyrin repeat and PH domain 3	Agap3	Chr4 q11	ArfGAP with GTPase domain, ankyrin repeat and PH domain 3	-0.0496463	-0.0255267	-0.157818	0.02064	0.0255418	0.0410987	0.0161573	0.317596	0.000123049	-0.0901	-0.0755876	-0.23837	-0.00919262	0.0245342	-0.0772659	0.269045	0.798167	0.00792345	16	3	1.19512475605589e-07	0.000510167	16.1022	0.243653	0.00578754	1.00006	16.9306	0.000210648
84578	15183	15183_84578	Hdac3	Chr18 cM	Chr18:38070024-38088073(-)	histone deacetylase 3	Hdac3	Chr18 p11	histone deacetylase 3	0.0576336	0.0494888	0.0400839	0.0239613	0.0454167	0.0520083	0.0161603	0.275862	0.440873	0.0106702	-0.0395263	-0.0618506	0.104597	0.138504	0.142018	0.269045	0.77566	0.728351	16	3	0.00361216	0.00271688	27.7173	0.00990758	59.2025	2.45113	2.06258	0.356546
171441	68090	68090_171441	Yif1a	Chr19 cM	Chr19:5138566-5142907(+)	Yip1 interacting factor homolog A (S. cerevisiae)	Yif1a	Chr1 q43	Yip1 interacting factor homolog A, membrane trafficking protein	0.0490491	0.0854108	0.0261337	0.0203997	0.0404436	0.0325357	0.0161991	0.0346991	0.421841	0.00906635	0.0061429	-0.0376351	0.0890318	0.164679	0.0899025	0.269045	0.560355	0.713122	16	3	7.5994597969267e-09	0.00139997	11.6575	0.555912	0.000143948	1	6.04975	0.048564
315686	244895	244895_315686	Peak1	Chr9 cM	Chr9:56108410-56325351(-)	pseudopodium-enriched atypical kinase 1	Peak1	Chr8 q24	pseudopodium-enriched atypical kinase 1	-0.0853206	0.15937	-0.143513	0.0354869	0.0675591	0.0761771	0.0162042	0.018326	0.0595736	-0.154874	0.0269562	-0.292817	-0.0157675	0.291783	0.00579156	0.269045	0.51492	0.279555	15	3	0.00642612	0.00554873	31.2108	0.00182933	53.9397	2.17107	7.54814	0.0229585
25398	12286	12286_25398	Cacna1a	Chr8 cM	Chr8:85065268-85366875(+)	calcium channel, voltage-dependent, P/Q type, alpha 1A subunit	Cacna1a	Chr19 q11	calcium voltage-gated channel subunit alpha1 A	0.0813539	-0.00768323	0.252769	0.0338396	0.0601917	0.0748997	0.0162121	0.898429	0.000738795	0.0150296	-0.125657	0.105968	0.147678	0.11029	0.399569	0.269045	0.987483	0.0254704	15	3	0.00772066	0.00478492	38.4393	0.000130118	75.3685	4.05984	11.642	0.00296458
29705	14394	14394_29705	Gabra1	Chr11 cM	Chr11:42021766-42073757(-)	gamma-aminobutyric acid type A receptor subunit alpha 1	Gabra1	Chr10 q21	gamma-aminobutyric acid type A receptor subunit alpha 1	0.0954732	-0.128866	0.287815	0.0397332	0.0715724	0.0832937	0.0162675	0.0717826	0.000549434	0.0175976	-0.269145	0.124562	0.173349	0.0114136	0.451068	0.269677	0.630652	0.0212629	15	3	0.0100744	0.00659313	40.4721	6.00191242622462e-05	76.7012	4.29206	13.374	0.001247
361420	21341	21341_361420	Taf1c	Chr8 cM	Chr8:120324713-120331945(-)	TATA-box binding protein associated factor, RNA polymerase I, C	Taf1c	Chr19 q12	TATA-box binding protein associated factor, RNA polymerase 1 subunit C	-0.0496602	0.0190577	-0.138387	0.0206778	0.0363587	0.0415435	0.016323	0.600168	0.000864924	-0.090188	-0.052204	-0.219811	-0.00913235	0.0903194	-0.0569633	0.270309	0.90607	0.0281969	16	3	0	0.00149481	7.88251	0.85117	0	1	11.2459	0.00361394
24392	14609	14609_24392	Gja1	Chr10 cM	Chr10:56253297-56266519(+)	gap junction protein, alpha 1	Gja1	Chr20 q11	gap junction protein, alpha 1	-0.109087	0.0776259	-0.285154	0.045435	0.0803097	0.0960148	0.0163529	0.333753	0.00297894	-0.198138	-0.0797782	-0.47334	-0.0200359	0.23503	-0.096969	0.270517	0.801346	0.0609179	16	3	0.0139027	0.00848755	39.1162	0.000191578	75.85	4.14078	9.19145	0.0100949
363225	78896	78896_363225	Ecrg4	Chr1 cM	Chr1:43769762-43781724(+)	ECRG4 augurin precursor	Ecrg4	Chr9 q22	ECRG4 augurin precursor	-0.16779	-0.2205	-0.105528	0.0699317	0.132716	0.181287	0.0164246	0.0966238	0.560496	-0.304854	-0.480617	-0.460844	-0.0307264	0.0396179	0.249788	0.271084	0.654669	0.807303	15	3	0	0.0119413	4.32919	0.976737	0	1	7.13108	0.0282817
25488	68202	68202_25488	Ndufa5	Chr6 cM	Chr6:24518661-24527689(-)	NADH:ubiquinone oxidoreductase subunit A5	Ndufa5	Chr4 q22	NADH:ubiquinone oxidoreductase subunit A5	-0.0587407	-0.00159995	-0.0255719	0.0244877	0.0421645	0.0537436	0.0164495	0.969731	0.634208	-0.106736	-0.0842408	-0.130907	-0.0107457	0.0810409	0.0797636	0.271084	1	0.851699	16	3	0.00277502	0.0024534	22.4844	0.0482966	48.6544	1.94759	0.232582	0.890216
316732	74355	74355_316732	Smchd1	Chr17 cM	Chr17:71651484-71782338(-)	SMC hinge domain containing 1	Smchd1	Chr9 q38	structural maintenance of chromosomes flexible hinge domain containing 1	-0.0511436	-0.00753123	-0.108182	0.0213217	0.0422653	0.0406383	0.0164548	0.858574	0.00776609	-0.0929333	-0.0903698	-0.187832	-0.0093539	0.0753073	-0.0285326	0.271084	0.982708	0.10063	15	3	0	0.00104436	9.75554	0.637397	0	1	8.26892	0.0160113
361065	57784	57784_361065	Bin3	Chr14 cM	Chr14:70337538-70375413(+)	bridging integrator 3	Bin3	Chr15 p11	bridging integrator 3	0.060661	-0.090192	0.0807354	0.0252932	0.0438895	0.053538	0.016471	0.0398811	0.131554	0.0110871	-0.176214	-0.0241971	0.110235	-0.00417015	0.185668	0.271084	0.571343	0.408914	15	3	0.00200309	0.00254815	17.9312	0.117795	33.2096	1.49722	6.01297	0.0494654
361843	71361	71361_361843	Aifm2	Chr10 cM	Chr10:61551042-61575039(+)	apoptosis-inducing factor, mitochondrion-associated 2	Aifm2	Chr20 q11	apoptosis inducing factor, mitochondria associated 2	0.0667248	-0.0340152	0.127356	0.0278263	0.0473502	0.0586625	0.0164894	0.472526	0.0299315	0.0121861	-0.12682	0.0123796	0.121263	0.0587895	0.242332	0.271084	0.859257	0.198163	16	3	0.00145978	0.00295531	16.1968	0.238667	17.8581	1.21741	5.02884	0.0809096
314830	52705	52705_314830	Krr1	Chr10 cM	Chr10:111808600-111824335(+)	KRR1, small subunit (SSU) processome component, homolog (yeast)	Krr1	Chr7 q22	KRR1, small subunit processome component homolog	0.0460053	-0.000556163	0.0992155	0.0191861	0.0311985	0.0351446	0.0164916	0.985777	0.00475675	0.00840133	-0.0617041	0.0303332	0.0836093	0.0605918	0.168098	0.271084	1	0.0770919	16	3	0	0.000882039	8.02957	0.841668	0	1	7.96967	0.0185955
301004	69232	69232_301004	Qrich1	Chr9 cM	Chr9:108394010-108437366(+)	glutamine-rich 1	Qrich1	Chr8 q32	glutamine-rich 1	0.0384331	0.0287943	0.02834	0.0160328	0.0224869	0.0316849	0.0165228	0.200371	0.371091	0.00700942	-0.0152792	-0.0337613	0.0698568	0.0728679	0.0904413	0.271312	0.738413	0.674526	15	3	9.0259547936764e-05	0.000539032	14.752	0.255281	5.31944	1.05618	2.62233	0.269505
116659	13427	13427_116659	Dync1i2	Chr2 cM	Chr2:71042050-71093647(+)	dynein cytoplasmic 1 intermediate chain 2	Dync1i2	Chr3 q22	dynein cytoplasmic 1 intermediate chain 2	0.0344615	0.0594234	-0.00532464	0.0143874	0.0264042	0.0324714	0.0166086	0.0244156	0.869747	0.00626275	0.00767204	-0.0689673	0.0626602	0.111175	0.0583181	0.272434	0.526486	0.957554	16	3	0.000687986	0.000908871	19.4675	0.109306	29.6751	1.42197	5.13267	0.0768164
246772	116733	116733_246772	Vps4a	Chr8 cM	Chr8:107757901-107772392(+)	vacuolar protein sorting 4A	Vps4a	Chr19 q12	vacuolar protein sorting 4 homolog A	0.0419246	-0.0461067	0.0648833	0.0175073	0.0321585	0.0378944	0.0166346	0.151649	0.0868573	0.00761084	-0.109136	-0.00938834	0.0762384	0.0169228	0.139155	0.27257	0.715511	0.334858	16	3	0.00127502	0.00126298	22.0463	0.0546482	42.3261	1.73389	4.25674	0.119031
304741	81879	81879_304741	Tfcp2l1	Chr1 cM	Chr1:118555675-118612898(+)	transcription factor CP2-like 1	Tfcp2l1	Chr13 q11	transcription factor CP2-like 1	0.199173	-0.199367	0.503227	0.0831864	0.154208	0.188448	0.016652	0.196065	0.00757662	0.0361311	-0.501609	0.133876	0.362216	0.102875	0.872578	0.27257	0.737136	0.0997182	15	3	0.0671958	0.033973	80.844	2.84822928527631e-12	87.8641	8.23999	7.74275	0.0208297
NA	381983	381983_NA	Lmtk3	Chr7 cM	Chr7:45433162-45453568(+)	lemur tyrosine kinase 3	NA	NA	NA	-0.0951123	0.0376338	-0.17224	0.0397308	0.0766094	0.0530334	0.0166694	0.623255	0.0011632	-0.172983	-0.112518	-0.276183	-0.0172414	0.187786	-0.0682959	0.27257	0.915385	0.0342692	14	3	2.54305872114323e-07	0.00084274	13.4693	0.263762	0.00752926	1.00008	10.6019	0.00498696
304860	74091	74091_304860	Npl	Chr1 cM	Chr1:153378762-153425460(-)	N-acetylneuraminate pyruvate lyase	Npl	Chr13 q21	N-acetylneuraminate pyruvate lyase	0.0787925	-0.0154863	0.104715	0.0329319	0.0644784	0.0881723	0.0167301	0.810192	0.234986	0.0142471	-0.141862	-0.0681	0.143338	0.110889	0.277529	0.273276	0.971698	0.543534	14	3	0	0.00326796	3.33477	0.985521	0	1	1.82083	0.402358
360970	192650	192650_360970	Cabp7	Chr11 cM	Chr11:4686892-4696778(-)	calcium binding protein 7	Cabp7	Chr14 q21	calcium binding protein 7	0.101126	0.0866579	0.134083	0.0422799	0.0584528	0.0954758	0.0167644	0.1382	0.160211	0.0182594	-0.0279075	-0.0530466	0.183993	0.201223	0.321212	0.27355	0.700354	0.448057	15	3	0	0.00303574	5.34934	0.945282	0	1	5.63693	0.0596974
360921	52822	52822_360921	Rufy3	Chr5 cM	Chr5:88712899-88799251(+)	RUN and FYVE domain containing 3	Rufy3	Chr14 p22	RUN and FYVE domain containing 3	0.0415317	-0.0340642	0.114644	0.0173737	0.0297695	0.0345463	0.0168255	0.252514	0.000904834	0.00747998	-0.0924114	0.0469344	0.0755835	0.024283	0.182353	0.273721	0.765199	0.028717	16	3	0.00117892	0.00110512	19.4633	0.109424	44.3414	1.79667	12.3435	0.00208754
293500	67278	67278_293500	Pagr1a	Chr7 cM	Chr7:126614223-126616524(-)	PAXIP1 associated glutamate rich protein 1A	Pagr1	Chr1 q37	Paxip1-associated glutamate-rich protein 1	0.0618887	0.0175418	0.109181	0.0258988	0.0484891	0.0546423	0.016865	0.717525	0.0457047	0.011128	-0.0774951	0.00208442	0.112649	0.112579	0.216278	0.273721	0.946256	0.243826	15	3	0.00295564	0.00308774	19.975	0.0675596	42.3298	1.734	4.37199	0.112366
361377	102093	102093_361377	Phkb	Chr8 cM	Chr8:86567588-86788005(+)	phosphorylase kinase beta	Phkb	Chr19 p11	phosphorylase kinase regulatory subunit beta	-0.0674156	-0.0256444	-0.052113	0.0282121	0.0531244	0.0538565	0.0168666	0.629292	0.333231	-0.12271	-0.129766	-0.15767	-0.012121	0.0784776	0.0534439	0.273721	0.91732	0.641159	16	3	0.00238092	0.00249309	24.2441	0.0289576	39.5453	1.65413	1.40086	0.496371
50658	26420	26420_50658	Mapk9	Chr11 cM	Chr11:49737578-49777248(+)	mitogen-activated protein kinase 9	Mapk9	Chr10 q21	mitogen-activated protein kinase 9	0.0553473	-0.0639132	0.195648	0.0231637	0.0393101	0.047987	0.0168761	0.103977	4.55989409965109e-05	0.00994723	-0.140959	0.101595	0.100747	0.0131332	0.289701	0.273721	0.6681	0.00415537	16	3	0.00219216	0.00191848	22.3838	0.0496934	47.5751	1.90749	18.0948	0.000117698
287571	70439	70439_287571	Taf15	Chr11 cM	Chr11:83363912-83397569(+)	TATA-box binding protein associated factor 15	Taf15	Chr10 q26	TATA-box binding protein associated factor 15	-0.0776186	0.0136021	-0.0451932	0.0324856	0.060075	0.0685933	0.0168795	0.820876	0.509987	-0.141289	-0.104143	-0.179634	-0.013948	0.131347	0.0892471	0.273721	0.973572	0.774732	16	3	0.00625779	0.00478087	25.8474	0.0178209	55.5682	2.25064	0.458959	0.794947
366975	223828	223828_366975	Pphln1	Chr15 cM	Chr15:93296231-93389391(+)	periphilin 1	Pphln1	Chr7 q35	periphilin 1	0.0452994	0.0174009	0.0855791	0.0189593	0.0334575	0.0395957	0.0168803	0.603001	0.0306703	0.00813998	-0.0481746	0.00797297	0.0824589	0.0829764	0.163185	0.273721	0.907093	0.200476	15	3	0.000274184	0.00129161	10.8556	0.541335	7.48844	1.08095	5.61978	0.0602117
25045	13167	13167_25045	Dbi	Chr1 cM	Chr1:120041010-120048808(-)	diazepam binding inhibitor	Dbi	Chr13 q11	diazepam binding inhibitor	-0.0778054	0.0464855	-0.169971	0.0325759	0.0583112	0.0731478	0.0169202	0.425337	0.0201435	-0.141653	-0.0678023	-0.313338	-0.0139579	0.160773	-0.0266038	0.274083	0.838996	0.162894	16	3	0.00530485	0.00441089	26.0403	0.0167901	52.1798	2.09116	5.51962	0.0633038
499781	227736	227736_499781	Cfap157	Chr2 cM	Chr2:32667425-32674417(-)	cilia and flagella associated protein 157	Cfap157	Chr3 p11	cilia and flagella associated protein 157	0.0610169	0.090713	-0.0407667	0.025553	0.0500452	0.0214962	0.016947	0.0698902	0.0578989	0.0109339	-0.00737379	-0.0828985	0.1111	0.1888	0.00136505	0.274231	0.62579	0.275687	15	3	0	0.00292589	9.20666	0.685185	0	1	7.52914	0.0231776
24930	12525	12525_24930	Cd8a	Chr6 cM	Chr6:71350411-71356155(+)	CD8 subunit alpha	Cd8a	Chr4 q32	CD8 subunit alpha	0.0461533	-0.0664033	0.140954	0.0193447	0.0393711	0.0324522	0.0170405	0.0916803	1.40272520855798e-05	0.00823831	-0.143569	0.0773489	0.0840683	0.0107626	0.204559	0.275446	0.650094	0.00170771	12	3	0	0.00338275	1.77041	0.9946	0	1	30.6654	2.19329850506015e-07
360956	100855	100855_360956	Tbc1d14	Chr5 cM	Chr5:36647948-36743611(-)	TBC1 domain family, member 14	Tbc1d14	Chr14 q21	TBC1 domain family, member 14	0.0387896	-0.00172337	0.0334069	0.0162618	0.0213463	0.0331748	0.017064	0.935654	0.313937	0.00691714	-0.0435613	-0.0316146	0.070662	0.0401146	0.0984284	0.275446	0.995268	0.625905	16	3	3.35569805087921e-06	0.000535111	11.8082	0.543431	0.178656	1.00179	1.01405	0.602286
266600	105859	105859_266600	Csdc2	Chr15 cM	Chr15:81820960-81835142(+)	cold shock domain containing C2, RNA binding	Csdc2	Chr7 q34	cold shock domain containing C2	0.072269	0.0715607	0.108533	0.0303004	0.0568928	0.0612605	0.0170751	0.208458	0.0764501	0.0128814	-0.0399471	-0.0115352	0.131657	0.183068	0.228601	0.275446	0.743979	0.315164	16	3	0.00453581	0.00405412	26.5522	0.0143192	47.4971	1.90466	5.26916	0.0717493
366474	107581	107581_366474	Col16a1	Chr4 cM	Chr4:129941638-129993070(+)	collagen, type XVI, alpha 1	Col16a1	Chr5 q36	collagen type XVI alpha 1 chain	-0.0798287	0.0389062	-0.15056	0.0334822	0.0617438	0.0727009	0.0171156	0.528614	0.0383628	-0.145453	-0.0821094	-0.293051	-0.0142048	0.159922	-0.00806928	0.275655	0.884883	0.224278	16	3	0.00417027	0.00537951	19.611	0.105344	30.7342	1.44371	4.51032	0.104857
140581	12695	12695_140581	Patj	Chr4 cM	Chr4:98284022-98607840(+)	PATJ, crumbs cell polarity complex component	Patj	Chr5 q33	PATJ, crumbs cell polarity complex component	-0.0526217	0.0113618	-0.130719	0.0220727	0.0436073	0.0413545	0.0171246	0.794441	0.00157265	-0.0958834	-0.074107	-0.211772	-0.00936007	0.0968306	-0.0496654	0.275655	0.968366	0.0417489	16	3	4.37255869030348e-06	0.00254628	23.0581	0.040984	0.0484666	1.00048	10.4285	0.0054385
310152	22293	22293_310152	Slc45a2	Chr15 cM	Chr15:11000807-11029319(+)	solute carrier family 45, member 2	Slc45a2	Chr2 q16	solute carrier family 45, member 2	0.0866037	0.0761017	0.0656874	0.0363321	0.0717212	0.0651195	0.0171411	0.288655	0.313108	0.0153941	-0.0644692	-0.0619445	0.157813	0.216673	0.193319	0.275655	0.782415	0.624797	13	3	0	0.00375986	5.82389	0.829836	0	1	3.02052	0.220852
497975	448850	448850_497975	Znhit3	Chr11 cM	Chr11:84801776-84807192(-)	zinc finger, HIT type 3	Znhit3	Chr10 q26	zinc finger, HIT-type containing 3	0.0651011	0.0257301	0.0981865	0.0273343	0.0442365	0.0704258	0.0172348	0.560803	0.163262	0.0115268	-0.0609718	-0.0398455	0.118675	0.112432	0.236219	0.276875	0.894382	0.453048	14	3	0.000769733	0.00166221	14.0844	0.228356	18.0238	1.21987	4.01159	0.134553
362263	19281	19281_362263	Ptprt	Chr2 cM	Chr2:161363910-162503067(-)	protein tyrosine phosphatase receptor type T	Ptprt	Chr3 q42	protein tyrosine phosphatase, receptor type, T	0.0530667	-0.0502428	0.151473	0.0222894	0.0392161	0.0472951	0.017275	0.200131	0.00136141	0.00938023	-0.127105	0.0587759	0.0967531	0.0266193	0.244169	0.277236	0.738413	0.0382939	16	3	0	0.00137469	12.2792	0.504892	0	1	10.4398	0.005408
306759	20745	20745_306759	Spock1	Chr13 cM	Chr13:57569008-58056146(-)	sparc/osteonectin, cwcv and kazal-like domains proteoglycan 1	Spock1	Chr17 p14	sparc/osteonectin, cwcv and kazal like domains proteoglycan 1	0.0555395	-0.0505219	0.124627	0.0233351	0.0391565	0.0479201	0.0173087	0.196962	0.00930294	0.00980355	-0.127267	0.0307049	0.101275	0.0262235	0.218548	0.277236	0.737561	0.110074	16	3	0.00214205	0.00170801	33.5524	0.00140695	58.1064	2.387	7.56399	0.0227772
317183	279653	279653_317183	Pcdh19	ChrX cM	ChrX:132483609-132589736(-)	protocadherin 19	Pcdh19	ChrX q32	protocadherin 19	-0.200924	0.136894	-0.422728	0.0844302	0.151963	0.190315	0.0173237	0.367673	0.0263371	-0.366404	-0.160947	-0.795738	-0.0354438	0.434736	-0.049718	0.277236	0.816464	0.186975	15	3	0.0699293	0.0332751	115.616	4.60868781709451e-19	93.3035	14.9332	5.17204	0.0753191
367289	68691	68691_367289	Kansl1l	Chr1 cM	Chr1:66758407-66856721(-)	KAT8 regulatory NSL complex subunit 1-like	Kansl1l	Chr9 q32	KAT8 regulatory NSL complex subunit 1-like	-0.13158	-0.00871309	-0.314342	0.0552935	0.105569	0.114351	0.0173283	0.934222	0.00597928	-0.239953	-0.215624	-0.538467	-0.0232068	0.198198	-0.0902177	0.277236	0.994873	0.0854034	15	3	0.0193403	0.0126195	36.1523	0.000306223	70.3133	3.36852	7.78995	0.0203439
303637	27404	27404_303637	Abca8b	Chr11 cM	Chr11:109823016-109886671(-)	ATP-binding cassette, sub-family A member 8b	Abca8	Chr10 q32.1	ATP binding cassette subfamily A member 8	-0.0622649	0.00501774	-0.0334135	0.026179	0.0520179	0.049258	0.0173867	0.923154	0.497559	-0.113575	-0.0969354	-0.129957	-0.010955	0.106971	0.0631305	0.277576	0.993105	0.766759	15	3	0	0.00164874	9.98179	0.617558	0	1	0.474182	0.78892
84474	104721	104721_84474	Ddx1	Chr12 cM	Chr12:13269308-13299175(-)	DEAD box helicase 1	Ddx1	Chr6 q15	DEAD-box helicase 1	0.0465029	-0.0357923	0.112941	0.0195548	0.0336477	0.0384946	0.0174027	0.287448	0.00334694	0.0081763	-0.101741	0.0374926	0.0848296	0.030156	0.188389	0.277576	0.781377	0.0643099	16	3	0.0015674	0.00137551	20.9503	0.0739165	47.58	1.90767	9.5736	0.00833909
171350	18458	18458_171350	Pabpc1	Chr15 cM	Chr15:36595902-36609825(-)	poly(A) binding protein, cytoplasmic 1	Pabpc1	Chr7 q22	poly(A) binding protein, cytoplasmic 1	-0.0464444	-0.0293263	-0.0718039	0.0195302	0.0331791	0.0422185	0.017403	0.376762	0.0889867	-0.084723	-0.0943562	-0.154551	-0.0081659	0.0357036	0.0109429	0.277576	0.819393	0.338793	16	3	0.00089496	0.00108124	22.725	0.045097	33.1885	1.49675	4.84861	0.0885397
58953	29859	29859_58953	Sult4a1	Chr15 cM	Chr15:83960298-83989955(-)	sulfotransferase family 4A, member 1	Sult4a1	Chr7	sulfotransferase family 4A, member 1	0.102114	-0.105547	0.292585	0.0429586	0.0769638	0.0948778	0.0174523	0.170253	0.00204365	0.0179169	-0.256394	0.106628	0.186312	0.0452988	0.478542	0.277651	0.729325	0.048919	16	3	0.0160019	0.00840881	62.1447	2.16550737714607e-08	86.9921	7.68764	10.6325	0.00491124
301130	224897	224897_301130	Dpp9	Chr17 cM	Chr17:56493807-56525905(-)	dipeptidylpeptidase 9	Dpp9	Chr9 q11	dipeptidyl peptidase 9	0.0488593	0.0454751	0.0724866	0.0205578	0.0362211	0.0415009	0.0174692	0.209302	0.0807021	0.00856679	-0.0255169	-0.00885369	0.0891518	0.116467	0.153827	0.277651	0.744021	0.32185	16	3	0.000836137	0.00122791	20.6326	0.0805206	26.175	1.35456	5.76206	0.0560771
114765	22380	22380_114765	Wbp4	Chr14 cM	Chr14:79697377-79718708(-)	WW domain binding protein 4	Wbp4	Chr15 q12	WW domain binding protein 4	0.0436633	-0.0350155	0.0874889	0.0183717	0.0295447	0.0398503	0.0174703	0.235949	0.028132	0.00765539	-0.092922	0.00938381	0.0796712	0.0228909	0.165594	0.277651	0.754301	0.193101	15	3	0	0.000579065	7.16366	0.846611	0	1	5.01253	0.0815722
308592	101612	101612_308592	Grwd1	Chr7 cM	Chr7:45474647-45480368(-)	glutamate-rich WD repeat containing 1	Grwd1	Chr1 q22	glutamate-rich WD repeat containing 1	0.0592965	0.0288973	0.0415196	0.0249539	0.0449752	0.0540419	0.0174903	0.520538	0.442318	0.0103876	-0.0592525	-0.0644006	0.108205	0.117047	0.14744	0.277651	0.882074	0.729305	16	3	0.00137192	0.00242212	18.8424	0.128072	21.1991	1.26902	1.2886	0.52503
685029	69010	69010_685029	Anapc13	Chr9 cM	Chr9:102503495-102511443(+)	anaphase promoting complex subunit 13	Anapc13	Chr8 q32	anaphase promoting complex subunit 13	-0.0647041	0.0383347	-0.0905398	0.0272312	0.0549727	0.0548345	0.0174968	0.48559	0.0987086	-0.118076	-0.0694099	-0.198013	-0.0113318	0.146079	0.0169338	0.277651	0.867116	0.356059	12	3	0.00171263	0.00419869	9.32036	0.408243	17.2651	1.20868	3.9688	0.137463
303685	60441	60441_303685	Mrpl38	Chr11 cM	Chr11:116022643-116029694(-)	mitochondrial ribosomal protein L38	Mrpl38	Chr10 q32.1	mitochondrial ribosomal protein L38	0.0557315	0.0255113	0.0474131	0.0234739	0.0396104	0.0504385	0.0175876	0.51954	0.347209	0.00972345	-0.0521237	-0.0514447	0.101739	0.103146	0.146271	0.278657	0.881641	0.653844	15	3	0.000445387	0.00148768	10.6834	0.556228	10.3262	1.11515	1.73844	0.419279
311800	227615	227615_311800	Tmem203	Chr2 cM	Chr2:25145451-25146304(+)	transmembrane protein 203	Tmem203	Chr3 p13	transmembrane protein 203	0.0577395	0.0146269	0.0900728	0.0243215	0.0382977	0.0559252	0.017596	0.702516	0.107268	0.0100703	-0.0604352	-0.0195386	0.105409	0.089689	0.199684	0.278657	0.943245	0.370901	15	3	0.000625582	0.00202597	14.589	0.264685	10.6547	1.11925	3.60028	0.165276
83526	11990	11990_83526	Atrn	Chr2 cM	Chr2:130748415-130872253(+)	attractin	Atrn	Chr3 q36	attractin	0.033821	-0.0499719	0.0953042	0.0142489	0.0254774	0.0246556	0.0176162	0.04983	0.000110903	0.00589366	-0.0999067	0.04698	0.0617482	-3.71024e-05	0.143628	0.278694	0.591859	0.00738547	15	3	0	0.000607619	10.9439	0.533733	0	1	19.7824	5.06189961683335e-05
[truncated: 14,598 more rows]

[truncated: 1 more sheets: ColumnDefinitions]
