# Supplementary material for: The Converging Effects of Different Categories of Antidepressants on the Brain: A Systematic Meta‐Analysis of Public Transcriptional Profiling Data From the Hippocampus and Cortex
Source: J Neurochem. 2026 Jul 3;170(7):e70502. doi: 10.1111/jnc.70502 (PMC13329748; doi:10.1111/jnc.70502)
Supplement: Supplementary file 17 — Table S21: Exploratory results from a meta‐regression encompassing both cortical and hippocampal datasets, with brain region included as a co‐variate (12,857 genes, 12,835 stable meta‐analysis estimates). [file JNC-170-e70502-s004.xlsx]

## Sheet: metaOutputFDR_orderedByPval
Rat_EntrezGene.ID	Mouse_EntrezGene.ID	MouseVsRat_EntrezGene.ID	Mouse_Symbol	Mouse_Genetic.Location	Mouse_Genome.Coordinates..mouse..GRCm39.human..GRCh38.	Mouse_Name	Rat_Symbol	Rat_Genetic.Location	Rat_Name	Log2FC_AD_vs_Ctrl	Log2FC_Region_HPCvsPFC	SE_AD	SE_Region	pval_AD	pval_Region	CI_lb_AD	CI_lb_Region	CI_ub_AD	CI_ub_Region	AD_FDR	Region_FDR	Number_Of_Comparisons	Number_of_Coefficients	tau2_ResidualHeterogeneity	SE_tau2_ResidualHeterogeneity	QE_CochransQ_Teststat	QEp_CochransQ_pval	QEp_FDR	I2_PercentVar_TrueHeterogeneity	H2_Ratio_EffectHetero_overSamplVar	QM_ModeratorOmnibusTest	QMp_Pval_ModeratorOmnibusTest
338457	81897	81897_338457	Tlr9	Chr9 cM	Chr9:106099797-106104075(+)	toll-like receptor 9	Tlr9	Chr8	toll-like receptor 9	0.0749184	0.0429187	0.0128846	0.0257692	6.07915183604195e-09	0.0958129	0.049665	-0.00758809	0.100172	0.0934254	7.81596551559914e-05	0.937218	31	2	5.61785284881861e-08	0.000935533	34.3949	0.225097	0.264492	0.000863375	1.00001	2.77389	0.0958129
307893	209239	209239_307893	Gan	Chr8 cM	Chr8:117884720-117932573(+)	giant axonal neuropathy	Gan	Chr19 q12	gigaxonin	-0.0638499	0.00984882	0.0132753	0.0265506	1.5117337886877e-06	0.710678	-0.089869	-0.0421894	-0.0378308	0.061887	0.00792233	0.99726	38	2	0	0.00114141	37.6403	0.394031	0.435341	0	1	0.137601	0.710678
293847	75590	75590_293847	Dusp9	ChrX cM	ChrX:72683025-72687120(+)	dual specificity phosphatase 9	Dusp9	ChrX	dual specificity phosphatase 9	0.0632524	0.0288029	0.0132624	0.0265248	1.84856314444965e-06	0.277528	0.0372586	-0.0231846	0.0892462	0.0807905	0.00792233	0.993021	36	2	0	0.00113472	28.372	0.739612	0.764036	0	1	1.17915	0.277528
314196	217666	217666_314196	L2hgdh	Chr12 cM	Chr12:69737210-69771648(-)	L-2-hydroxyglutarate dehydrogenase	L2hgdh	Chr6 q24	L-2-hydroxyglutarate dehydrogenase	-0.0402711	-0.0156237	0.00872106	0.0174421	3.88047743718237e-06	0.37039	-0.057364	-0.0498096	-0.0231781	0.0185623	0.0124728	0.993021	38	2	3.02052991069358e-07	0.000471652	44.834	0.148345	0.182531	0.00853572	1.00009	0.802357	0.37039
29388	21952	21952_29388	Tnni1	Chr1 cM	Chr1:135709252-135738727(+)	troponin I, skeletal, slow 1	Tnni1	Chr13 q13	troponin I1, slow skeletal type	0.128509	0.0321295	0.0283003	0.0566007	5.60098996204037e-06	0.570271	0.0730418	-0.0788058	0.183977	0.143065	0.0136975	0.993021	33	2	0.00855718	0.00509181	59.8973	0.00138788	0.00266408	46.9887	1.88639	0.322229	0.570271
298377	69893	69893_298377	Coa7	Chr4 cM	Chr4:108185349-108197915(+)	cytochrome c oxidase assembly factor 7	Coa7	Chr5 q34	cytochrome c oxidase assembly factor 7	0.0648148	0.0198517	0.0143619	0.0287237	6.39223253132929e-06	0.489488	0.0366661	-0.0364458	0.0929635	0.0761491	0.0136975	0.993021	38	2	0.00218558	0.00161189	54.094	0.0268595	0.0396433	33.0325	1.49326	0.477653	0.489488
81022	78808	78808_81022	Stxbp5	Chr10 cM	Chr10:9631291-9776823(-)	syntaxin binding protein 5 (tomosyn)	Stxbp5	Chr1 p13	syntaxin binding protein 5	0.0620518	0.0577721	0.0139101	0.0278201	8.1605328835492e-06	0.0378357	0.0347886	0.00324568	0.089315	0.112299	0.0149886	0.878	35	2	0.00296507	0.00153	68.1048	0.000310263	0.000666509	50.8245	2.03353	4.3124	0.0378357
313484	56296	56296_313484	Dmrtb1	Chr4 cM	Chr4:107533487-107541427(-)	DMRT-like family B with proline-rich C-terminal, 1	Dmrtb1	Chr5 q34	DMRT-like family B with proline-rich C-terminal, 1	0.116393	0.0373542	0.0263009	0.0526017	9.62447441403771e-06	0.477622	0.0648442	-0.0657432	0.167942	0.140452	0.0154677	0.993021	33	2	0.00657139	0.00462849	49.9741	0.0168574	0.026	38.458	1.62491	0.504289	0.477622
83806	70247	70247_83806	Psmd1	Chr1 cM	Chr1:85992341-86067017(+)	proteasome (prosome, macropain) 26S subunit, non-ATPase, 1	Psmd1	Chr9 q35	proteasome 26S subunit, non-ATPase 1	0.0320764	-0.0288026	0.00740556	0.0148111	1.481663928919e-05	0.0518158	0.0175618	-0.0578318	0.046591	0.00022666	0.0211664	0.895267	38	2	0.000458739	0.000388152	45.3889	0.135706	0.168904	27.9929	1.38875	3.7817	0.0518158
298002	69961	69961_298002	Rpp25l	Chr4 cM	Chr4:41712033-41713517(-)	ribonuclease P/MRP 25 subunit-like	Rpp25l	Chr5 q22	ribonuclease P/MRP subunit p25 like	-0.0445644	-0.0301972	0.0105402	0.0210804	2.3573233733224e-05	0.152006	-0.0652227	-0.071514	-0.023906	0.0111195	0.0303081	0.983227	38	2	0.000520137	0.000738759	48.1046	0.0855239	0.112042	13.9538	1.16217	2.052	0.152006
65033	100226	100226_65033	Stx12	Chr4 cM	Chr4:132581375-132611769(-)	syntaxin 12	Stx12	Chr5 q36	syntaxin 12	0.0288749	0.0110053	0.00687729	0.0137546	2.68586222356478e-05	0.42364	0.0153957	-0.0159531	0.0423541	0.0379638	0.0313928	0.993021	34	2	3.31738917182575e-06	0.00029564	42.3481	0.104369	0.13364	0.190412	1.00191	0.640195	0.42364
362520	246179	246179_362520	Fktn	Chr4 cM	Chr4:53713745-53765785(+)	fukutin	Fktn	Chr5 q24	fukutin	-0.0414669	0.010657	0.00996012	0.0199202	3.13698551624871e-05	0.592663	-0.0609883	-0.028386	-0.0219454	0.0496999	0.0336102	0.993021	38	2	1.10452376240633e-06	0.000728123	41.2663	0.251277	0.291999	0.0280158	1.00028	0.286205	0.592663
498798	20844	20844_498798	Stam	Chr2 cM	Chr2:14078910-14153296(+)	signal transducing adaptor molecule (SH3 domain and ITAM motif) 1	Stam	Chr17 q12.3	signal transducing adaptor molecule	0.0337652	0.00385033	0.00818757	0.0163751	3.7240553236327e-05	0.814106	0.0177179	-0.0282443	0.0498126	0.035945	0.0361879	0.99726	38	2	0	0.000451946	27.3903	0.848207	0.86441	0	1	0.0552874	0.814106
689625	107375	107375_689625	Slc25a45	Chr19 cM	Chr19:5927828-5935796(+)	solute carrier family 25, member 45	Slc25a45	Chr1 q43	solute carrier family 25, member 45	0.0680561	0.0363216	0.0165809	0.0331619	4.05232749218751e-05	0.273394	0.035558	-0.0286745	0.100554	0.101318	0.0361879	0.993021	38	2	0.00143932	0.00198755	38.2955	0.365706	0.407546	15.1106	1.178	1.19964	0.273394
292071	67177	67177_292071	Cdt1	Chr8 cM	Chr8:123294754-123299869(+)	chromatin licensing and DNA replication factor 1	Cdt1	Chr19 q12	chromatin licensing and DNA replication factor 1	0.117393	-0.0465833	0.0286737	0.0573473	4.23778135920196e-05	0.416618	0.061194	-0.158982	0.173593	0.0658153	0.0361879	0.993021	38	2	0.010911	0.00592334	67.1352	0.00124819	0.00241397	47.7094	1.91239	0.659835	0.416618
60577	57738	57738_60577	Slc15a2	Chr16 cM	Chr16:36570539-36605324(-)	solute carrier family 15 (H+/peptide transporter), member 2	Slc15a2	Chr11 q21	solute carrier family 15 member 2	-0.0522923	0.00376344	0.0128477	0.0256953	4.69765398601328e-05	0.883555	-0.0774733	-0.0465985	-0.0271114	0.0541254	0.0361879	0.998853	36	2	0.000581892	0.00118028	37.4906	0.312097	0.354347	10.1282	1.1127	0.0214518	0.883555
83466	107934	107934_83466	Celsr3	Chr9 cM	Chr9:108703519-108730168(+)	cadherin, EGF LAG seven-pass G-type receptor 3	Celsr3	Chr8 q32	cadherin, EGF LAG seven-pass G-type receptor 3	-0.0591499	-0.0415491	0.0145478	0.0290957	4.78489729211832e-05	0.153287	-0.0876632	-0.0985756	-0.0306367	0.0154774	0.0361879	0.983227	36	2	0.000980138	0.00149425	39.5909	0.234549	0.274269	13.822	1.16039	2.03923	0.153287
66031	104082	104082_66031	Wdr7	Chr18 cM	Chr18:63841756-64122847(+)	WD repeat domain 7	Wdr7	Chr18 q12.1	WD repeat domain 7	0.0299398	-0.00241488	0.00745058	0.0149012	5.85816762590039e-05	0.871259	0.0153369	-0.0316206	0.0445426	0.0267908	0.0389188	0.998853	35	2	8.29788532097246e-07	0.000358288	29.2138	0.656225	0.686165	0.0378955	1.00038	0.0262634	0.871259
432363	227394	227394_432363	Slco4c1	Chr1 cM	Chr1:96744918-96800027(-)	solute carrier organic anion transporter family, member 4C1	Slco4c1	Chr9 q36	solute carrier organic anion transporter family, member 4C1	-0.0910221	0.070342	0.0226883	0.0453765	6.02427212454355e-05	0.121097	-0.13549	-0.0185943	-0.0465539	0.159278	0.0389188	0.965248	32	2	0.00131216	0.00355934	32.5011	0.344597	0.387076	7.94964	1.08636	2.40307	0.121097
65023	70357	70357_65023	Kcnip1	Chr11 cM	Chr11:33579339-33943152(-)	Kv channel-interacting protein 1	Kcnip1	Chr10 q12	potassium voltage-gated channel interacting protein 1	0.0614663	0.00205745	0.0153256	0.0306512	6.0541038133569e-05	0.946483	0.0314287	-0.0580178	0.0915039	0.0621327	0.0389188	1	38	2	0.00181435	0.00185697	53.6669	0.0293446	0.0429604	22.5156	1.29058	0.0045057	0.946483
293166	233752	233752_293166	Insc	Chr7 cM	Chr7:114342931-114449615(+)	INSC spindle orientation adaptor protein	Insc	Chr1 q34	INSC, spindle orientation adaptor protein	0.0696033	-0.0351368	0.0175303	0.0350607	7.1737306954856e-05	0.31626	0.0352445	-0.103854	0.103962	0.0335808	0.0439203	0.993021	36	2	0.0014402	0.00181544	46.9986	0.0681603	0.0915713	16.5205	1.1979	1.00435	0.31626
298086	319885	319885_298086	Zcchc7	Chr4 cM	Chr4:44756556-44932215(+)	zinc finger, CCHC domain containing 7	Zcchc7	Chr5 q22	zinc finger CCHC-type containing 7	-0.0822323	0.0089166	0.0208752	0.0417504	8.17409146363365e-05	0.830883	-0.123147	-0.0729127	-0.0413177	0.0907459	0.0450111	0.99732	36	2	0.00625463	0.00338065	69.5672	0.000306305	0.000658776	51.9316	2.08037	0.0456118	0.830883
301126	224902	224902_301126	Safb2	Chr17 cM	Chr17:56867965-56891585(-)	scaffold attachment factor B2	Safb2	Chr9 q11	scaffold attachment factor B2	-0.0508306	-0.0275825	0.0129474	0.0258947	8.6390969855658e-05	0.286794	-0.076207	-0.0783353	-0.0254542	0.0231702	0.0450111	0.993021	35	2	0.0014722	0.0012806	42.7068	0.120047	0.151377	28.1684	1.39215	1.13461	0.286794
25058	15275	15275_25058	Hk1	Chr10 cM	Chr10:62104634-62215687(-)	hexokinase 1	Hk1	Chr20 q11	hexokinase 1	0.0397878	0.00263352	0.0101355	0.0202711	8.65215116747269e-05	0.896633	0.0199225	-0.037097	0.0596531	0.0423641	0.0450111	0.998853	34	2	0.000496758	0.000638533	33.8152	0.379872	0.421399	16.851	1.20266	0.016878	0.896633
292898	68845	68845_292898	Pih1d1	Chr7 cM	Chr7:44803727-44809489(+)	PIH1 domain containing 1	Pih1d1	Chr1 q22	PIH1 domain containing 1	0.0381358	-0.0334092	0.00972154	0.0194431	8.75226033142741e-05	0.0857402	0.0190819	-0.071517	0.0571896	0.00469851	0.0450111	0.924943	38	2	1.00358042764315e-07	0.00063024	28.1062	0.823393	0.841858	0.00268626	1.00003	2.95259	0.0857402
64533	103711	103711_64533	Pnpo	Chr11 cM	Chr11:96828651-96834812(-)	pyridoxine 5'-phosphate oxidase	Pnpo	Chr10	pyridoxamine 5'-phosphate oxidase	0.0541618	-0.0206327	0.0138934	0.0277867	9.68332467332233e-05	0.457762	0.0269313	-0.0750936	0.0813922	0.0338283	0.0455472	0.993021	34	2	0.00254024	0.0015116	62.2472	0.00106743	0.00209335	45.8578	1.84699	0.551362	0.457762
25393	12032	12032_25393	Bcan	Chr3 cM	Chr3:87894838-87907537(-)	brevican	Bcan	Chr2 q34	brevican	-0.0515024	-0.0239798	0.0132282	0.0264565	9.88598536325028e-05	0.364731	-0.0774293	-0.0758335	-0.0255756	0.0278739	0.0455472	0.993021	38	2	0.00200177	0.00131926	64.6493	0.00235438	0.00432124	37.7314	1.60595	0.821537	0.364731
304302	231861	231861_304302	Tnrc18	Chr5 cM	Chr5:142710416-142803417(-)	trinucleotide repeat containing 18	Tnrc18	Chr12 p11	trinucleotide repeat containing 18	-0.0595476	-0.0179886	0.0153077	0.0306154	0.000100229	0.556824	-0.0895501	-0.0779937	-0.029545	0.0420166	0.0455472	0.993021	37	2	0.00298986	0.0018614	59.4715	0.006066	0.0102606	40.3494	1.67643	0.345233	0.556824
66029	15930	15930_66029	Ido1	Chr8 cM	Chr8:25074148-25086987(-)	indoleamine 2,3-dioxygenase 1	Ido1	Chr16 q12.5	indoleamine 2,3-dioxygenase 1	-0.0736975	0.00294473	0.0189744	0.0379489	0.000102735	0.938148	-0.110887	-0.0714337	-0.0365083	0.0773232	0.0455472	1	32	2	1.65476832221026e-06	0.00230375	40.8967	0.0886319	0.115654	0.0107033	1.00011	0.00602133	0.938148
84420	11513	11513_84420	Adcy7	Chr8 cM	Chr8:88999031-89056590(+)	adenylate cyclase 7	Adcy7	Chr19 p11	adenylate cyclase 7	0.0596219	0.0187402	0.0154908	0.0309816	0.000118666	0.545257	0.0292606	-0.0419825	0.0899833	0.079463	0.0508564	0.993021	36	2	0	0.00155728	25.3628	0.857541	0.872677	0	1	0.365884	0.545257
500981	80902	80902_500981	Zfp202	Chr9 cM	Chr9:40103612-40124900(+)	zinc finger protein 202	Zfp202	Chr8 q22	zinc finger protein 202	-0.0644857	0.0449	0.0168378	0.0336756	0.000128242	0.182431	-0.0974872	-0.021103	-0.0314842	0.110903	0.0529378	0.986221	38	2	0.00339075	0.0021018	56.4174	0.0163554	0.0253077	41.9763	1.72343	1.77771	0.182431
60663	23920	23920_60663	Insrr	Chr3 cM	Chr3:87704258-87723408(+)	insulin receptor-related receptor	Insrr	Chr2 q34	insulin receptor-related receptor	0.0576411	0.0547111	0.0150846	0.0301692	0.000132813	0.0697587	0.0280758	-0.00441947	0.0872064	0.113842	0.0529378	0.905928	30	2	0.000541565	0.00124478	36.2868	0.135438	0.168649	8.0673	1.08775	3.28869	0.0697587
314683	216198	216198_314683	Tcp11l2	Chr10 cM	Chr10:84412811-84450219(+)	t-complex 11 (mouse) like 2	Tcp11l2	Chr7 q13	t-complex 11 like 2	0.0558281	-0.0562168	0.0146317	0.0292634	0.000135875	0.0547237	0.0271505	-0.113572	0.0845057	0.00113835	0.0529378	0.895267	34	2	0.0022805	0.00156997	57.5996	0.00362821	0.00641737	37.3787	1.5969	3.69049	0.0547237
246235	246049	246049_246235	Slc36a2	Chr11 cM	Chr11:55049296-55075903(-)	solute carrier family 36 (proton/amino acid symporter), member 2	Slc36a2	Chr10 q22	solute carrier family 36 member 2	0.0866581	0.00470627	0.0228953	0.0457905	0.000153723	0.918139	0.0417842	-0.0850415	0.131532	0.0944541	0.0549821	0.999301	33	2	0.00309933	0.00335682	42.2678	0.0854084	0.111925	22.0186	1.28236	0.0105634	0.918139
292569	72667	72667_292569	Zfp444	Chr7 cM	Chr7:6175429-6196103(+)	zinc finger protein 444	Zfp444	Chr1 q12	zinc finger protein 444	0.057989	0.0593581	0.015331	0.0306621	0.000155287	0.0528823	0.0279407	-0.000738432	0.0880373	0.119455	0.0549821	0.895267	35	2	0.00340512	0.00188529	63.431	0.0011253	0.00219746	46.8629	1.88192	3.74764	0.0528823
304815	13710	13710_304815	Elf3	Chr1 cM	Chr1:135181312-135186210(-)	E74-like factor 3	Elf3	Chr13 q13	E74 like ETS transcription factor 3	0.0407206	0.0487319	0.0107861	0.0215723	0.000159833	0.0238832	0.0195802	0.00645097	0.0618611	0.0910128	0.0549821	0.835302	31	2	0	0.000382022	21.1549	0.853443	0.869195	0	1	5.1031	0.0238832
308501	12483	12483_308501	Cd22	Chr7 cM	Chr7:30564829-30579767(-)	CD22 antigen	Cd22	Chr1 q21	CD22 molecule	0.0867834	-0.00372245	0.0229986	0.0459972	0.000161027	0.935499	0.0417069	-0.0938754	0.13186	0.0864305	0.0549821	1	35	2	0.00426784	0.00319221	63.8782	0.000997817	0.00196914	32.2879	1.47684	0.00654929	0.935499
79559	11658	11658_79559	Alcam	Chr16 cM	Chr16:52069359-52273444(-)	activated leukocyte cell adhesion molecule	Alcam	Chr11 q21	activated leukocyte cell adhesion molecule	-0.0602436	-0.00468569	0.0159749	0.0319498	0.000162505	0.883402	-0.0915538	-0.0673062	-0.0289333	0.0579348	0.0549821	0.998853	36	2	0.00335701	0.00197131	65.1933	0.00101451	0.00199839	45.4316	1.83256	0.0215085	0.883402
293484	56347	56347_293484	Eif3c	Chr7 cM	Chr7:126146083-126165538(-)	eukaryotic translation initiation factor 3, subunit C	Eif3c	Chr1 q36	eukaryotic translation initiation factor 3, subunit C	0.0308185	0.0035077	0.00818847	0.0163769	0.000167457	0.830403	0.0147694	-0.0285905	0.0468676	0.0356059	0.0551503	0.99732	38	2	3.23924202613455e-07	0.000437782	40.8399	0.266153	0.307368	0.0122226	1.00012	0.0458753	0.830403
541462	212518	212518_541462	Sprn	Chr7 cM	Chr7:139730541-139734572(-)	shadow of prion protein	Sprn	Chr1 q41	shadow of prion protein	0.0573955	-0.0135512	0.0152747	0.0305494	0.000171581	0.657345	0.0274576	-0.0734268	0.0873333	0.0463245	0.0551503	0.996424	38	2	0.0030549	0.00185778	62.5938	0.00391446	0.00688202	40.3824	1.67736	0.196765	0.657345
309174	332359	332359_309174	Tigd3	Chr19 cM	Chr19:5941166-5944156(-)	tigger transposable element derived 3	Tigd3	Chr1 q43	tigger transposable element derived 3	0.0977278	-0.031094	0.0262453	0.0524907	0.000196384	0.553602	0.0462878	-0.133974	0.149168	0.0717859	0.060971	0.993021	38	2	0.0127682	0.00556583	81.8736	1.98619246926701e-05	5.17351632442584e-05	60.9802	2.5628	0.350904	0.553602
499322	107373	107373_499322	Fam111a	Chr19 cM	Chr19:12550874-12567133(+)	family with sequence similarity 111, member A	Fam111a	Chr1 q43	FAM111 trypsin like peptidase A	0.119861	-0.0110409	0.0322221	0.0644443	0.000199358	0.863968	0.0567066	-0.137349	0.183015	0.115268	0.060971	0.998853	37	2	0.0184144	0.00782087	86.0608	3.44948402047677e-06	9.89513968122933e-06	64.4712	2.81462	0.0293522	0.863968
314228	75627	75627_314228	Snapc1	Chr12 cM	Chr12:74011255-74035740(+)	small nuclear RNA activating complex, polypeptide 1	Snapc1	Chr6 q24	small nuclear RNA activating complex, polypeptide 1	-0.041103	-0.0558418	0.0110667	0.0221334	0.000203916	0.0116371	-0.0627934	-0.0992225	-0.0194127	-0.0124611	0.060971	0.73886	36	2	0.000587206	0.000873233	41.6977	0.170896	0.20707	14.3432	1.16745	6.36534	0.0116371
64470	13194	13194_64470	Ddb1	Chr19 cM	Chr19:10582961-10607186(+)	damage specific DNA binding protein 1	Ddb1	Chr1 q43	damage-specific DNA binding protein 1	0.0249531	0.00356644	0.00682422	0.0136484	0.000255629	0.793855	0.0115779	-0.023184	0.0383283	0.0303169	0.074696	0.99726	38	2	0	0.000283317	31.6684	0.674741	0.704095	0	1	0.0682817	0.793855
312668	319734	319734_312668	Cacna2d4	Chr6 cM	Chr6:119213487-119329368(+)	calcium channel, voltage-dependent, alpha 2/delta subunit 4	Cacna2d4	Chr4 q42	calcium voltage-gated channel auxiliary subunit alpha2delta 4	0.0953809	-0.0341235	0.0262628	0.0525256	0.000281463	0.515915	0.0439068	-0.137072	0.146855	0.0688247	0.0802084	0.993021	34	2	0.0106823	0.00516883	88.5814	3.27859940911308e-07	1.06071848522815e-06	60.8981	2.55742	0.422052	0.515915
84574	21804	21804_84574	Tgfb1i1	Chr7 cM	Chr7:127845963-127852884(+)	transforming growth factor beta 1 induced transcript 1	Tgfb1i1	Chr1 q37	transforming growth factor beta 1 induced transcript 1	0.069829	-0.00654101	0.0192537	0.0385074	0.000286971	0.865117	0.0320925	-0.0820141	0.107566	0.0689321	0.0802084	0.998853	36	2	0.00300319	0.00260357	50.7049	0.0326345	0.0473034	28.1833	1.39243	0.0288537	0.865117
314397	217835	217835_314397	Rin3	Chr12 cM	Chr12:102249307-102357114(+)	Ras and Rab interactor 3	Rin3	Chr6 q32	Ras and Rab interactor 3	0.0539899	-0.0263583	0.0149681	0.0299362	0.000309762	0.378598	0.024653	-0.0850323	0.0833269	0.0323156	0.0819135	0.993021	38	2	1.05397061037158e-07	0.00152779	46.8234	0.106899	0.136525	0.00118354	1.00001	0.775249	0.378598
363796	69707	69707_363796	Iqcg	Chr16 cM	Chr16:32834640-32876617(-)	IQ motif containing G	Iqcg	Chr11 q22	IQ motif containing G	0.075808	0.052412	0.0210179	0.0420358	0.000309962	0.212456	0.0346137	-0.0299768	0.117002	0.134801	0.0819135	0.993021	35	2	0.0024484	0.00284337	48.2164	0.0423969	0.0599337	19.2966	1.23911	1.55461	0.212456
170899	16526	16526_170899	Kcnk2	Chr1 cM	Chr1:188940127-189134470(-)	potassium channel, subfamily K, member 2	Kcnk2	Chr13 q26	potassium two pore domain channel subfamily K member 2	-0.046136	-0.0308718	0.0127979	0.0255958	0.000312185	0.227768	-0.0712195	-0.0810386	-0.0210526	0.019295	0.0819135	0.993021	38	2	0.000823283	0.00115954	54.5787	0.0242682	0.0361213	14.4052	1.1683	1.45475	0.227768
29232	12724	12724_29232	Clcn2	Chr16 cM	Chr16:20521714-20536496(-)	chloride channel, voltage-sensitive 2	Clcn2	Chr11 q23	chloride voltage-gated channel 2	-0.0486629	-0.0453462	0.013525	0.02705	0.000320682	0.0936628	-0.0751714	-0.0983633	-0.0221544	0.00767082	0.0824602	0.937218	36	2	0.000853105	0.00126389	34.5335	0.442272	0.482339	14.131	1.16456	2.81027	0.0936628
29271	12631	12631_29271	Cfl1	Chr19 cM	Chr19:5540483-5544059(+)	cofilin 1, non-muscle	Cfl1	Chr1 q43	cofilin 1	0.0580241	0.00825489	0.0163257	0.0326514	0.000379187	0.800408	0.0260263	-0.0557406	0.0900218	0.0722504	0.0955922	0.99726	32	2	0.00385775	0.00201091	59.3655	0.0010981	0.00214885	56.4771	2.29764	0.0639175	0.800408
313782	30843	30843_313782	Fbxl12	Chr9 cM	Chr9:20549045-20556064(-)	F-box and leucine-rich repeat protein 12	Fbxl12	Chr8 q13	F-box and leucine-rich repeat protein 12	-0.0399083	-0.00779747	0.0112692	0.0225384	0.000398068	0.72937	-0.0619955	-0.0519719	-0.0178211	0.036377	0.097461	0.99726	36	2	0.000216447	0.000818706	35.2519	0.408774	0.450044	4.8385	1.05085	0.119691	0.72937
362149	66935	66935_362149	Cir1	Chr2 cM	Chr2:73113445-73142922(-)	corepressor interacting with RBPJ, 1	Cir1	Chr3 q23	corepressor interacting with RBPJ, 1	0.0452813	0.00433457	0.012798	0.025596	0.000402932	0.865525	0.0201977	-0.0458326	0.0703649	0.0545018	0.097461	0.998853	38	2	0.00194967	0.00130271	55.5162	0.0198828	0.0301846	36.3916	1.57212	0.028678	0.865525
307839	234725	234725_307839	Zfp612	Chr8 cM	Chr8:110806378-110819373(+)	zinc finger protein 612	Zfp612	Chr19 q12	zinc finger protein 612	-0.0495195	-0.0188149	0.0140298	0.0280596	0.000416195	0.502518	-0.0770174	-0.0738106	-0.0220216	0.0361809	0.097461	0.993021	36	2	0.00297656	0.00158616	61.5913	0.00259527	0.00472358	48.7273	1.95036	0.449614	0.502518
303292	11736	11736_303292	Ankfy1	Chr11 cM	Chr11:72580832-72662972(+)	ankyrin repeat and FYVE domain containing 1	Ankfy1	Chr10 q24	ankyrin repeat and FYVE domain containing 1	-0.0265536	-0.0391209	0.00753161	0.0150632	0.000422489	0.00940104	-0.0413153	-0.0686443	-0.0117919	-0.00959754	0.097461	0.700416	38	2	1.55367146576966e-08	0.00033681	74.915	0.000151083	0.000342662	0.000677487	1.00001	6.74501	0.00940104
365314	67164	67164_365314	Lipt2	Chr7 cM	Chr7:99808484-99810138(+)	lipoyl(octanoyl) transferase 2 (putative)	Lipt2	Chr1 q32	lipoyl(octanoyl) transferase 2	0.0554647	-0.0218563	0.0157375	0.031475	0.000424501	0.48743	0.0246198	-0.0835462	0.0863097	0.0398336	0.097461	0.993021	32	2	0	0.00150966	29.4033	0.496494	0.534894	0	1	0.482194	0.48743
60356	246277	246277_60356	Csad	Chr15 cM	Chr15:102085432-102112685(-)	cysteine sulfinic acid decarboxylase	Csad	Chr7 q36	cysteine sulfinic acid decarboxylase	-0.0540974	-0.0420574	0.015418	0.0308361	0.000450283	0.172598	-0.0843162	-0.102495	-0.0238786	0.0183802	0.101567	0.983227	38	2	0.00408152	0.00195468	82.8876	1.46348060197078e-05	3.8803815424909e-05	54.5954	2.20242	1.86023	0.172598
29662	14569	14569_29662	Gdi2	Chr13 cM	Chr13:3588075-3616261(+)	GDP dissociation inhibitor 2	Gdi2	Chr17 q12.2	GDP dissociation inhibitor 2	0.042386	-0.00714493	0.0121031	0.0242063	0.000461663	0.767865	0.0186643	-0.0545884	0.0661077	0.0402985	0.102338	0.99726	38	2	0.00292014	0.00123097	107.641	4.58071563832391e-09	1.8290143155879e-08	62.5209	2.66815	0.0871246	0.767865
288664	231717	231717_288664	Pheta1	Chr5 cM	Chr5:121987060-121992667(+)	PH domain containing endocytic trafficking adaptor 1	Pheta1	Chr12 q16	PH domain containing endocytic trafficking adaptor 1	0.0458112	-0.00259062	0.0131042	0.0262084	0.000472433	0.92126	0.0201275	-0.0539581	0.071495	0.0487769	0.10295	0.999301	38	2	0.00128974	0.00128168	53.0168	0.0335201	0.0484778	22.8524	1.29622	0.0097707	0.92126
29734	110920	110920_29734	Hspa13	Chr16 cM	Chr16:75552078-75564575(-)	heat shock protein 70 family, member 13	Hspa13	Chr11 p11	heat shock protein family A (Hsp70) member 13	0.0340561	0.00682331	0.00976059	0.0195212	0.000484571	0.726688	0.0149257	-0.0314375	0.0531865	0.0450841	0.103835	0.99726	36	2	0	0.000617215	26.278	0.825344	0.843383	0	1	0.122174	0.726688
287822	217310	217310_287822	Hid1	Chr11 cM	Chr11:115238533-115258582(-)	HID1 domain containing	Hid1	Chr10 q32.1	HID1 domain containing	0.0634125	0.0377507	0.0182677	0.0365354	0.000517963	0.30148	0.0276084	-0.0338573	0.0992165	0.109359	0.1065	0.993021	38	2	0.00694662	0.00280854	118.341	1.04825955998155e-10	4.91161558406806e-10	66.2629	2.96409	1.06764	0.30148
100216475	238023	238023_100216475	Hexd	Chr11 cM	Chr11:121095259-121113481(+)	hexosaminidase D	Hexd	Chr10	hexosaminidase D	-0.0520352	-0.0509272	0.0149982	0.0299963	0.000521545	0.0895493	-0.0814311	-0.109719	-0.0226394	0.00786457	0.1065	0.927548	35	2	0.0020364	0.00166095	43.6728	0.101303	0.130298	30.6422	1.4418	2.88246	0.0895493
114207	20190	20190_114207	Ryr1	Chr7 cM	Chr7:28702765-28824599(-)	ryanodine receptor 1, skeletal muscle	Ryr1	Chr1 q21	ryanodine receptor 1	-0.195481	-0.151088	0.0563813	0.112763	0.000526045	0.180284	-0.305987	-0.372099	-0.084976	0.0699221	0.1065	0.984011	29	2	0.0652528	0.0242831	103.136	7.81881976060434e-11	3.69854914135725e-10	84.8713	6.60993	1.79528	0.180284
298859	217378	217378_298859	Dnajc27	Chr12 cM	Chr12:4132583-4160606(+)	DnaJ heat shock protein family (Hsp40) member C27	Dnajc27	Chr6 q14	DnaJ heat shock protein family (Hsp40) member C27	-0.0367601	-0.0579414	0.0106106	0.0212213	0.000531304	0.00632682	-0.0575565	-0.0995343	-0.0159636	-0.0163484	0.1065	0.6218	38	2	0.000980681	0.000835507	48.2319	0.0836085	0.109813	27.1088	1.37191	7.45478	0.00632682
100361733	433904	433904_100361733	Ociad2	Chr5 cM	Chr5:73479541-73496290(-)	OCIA domain containing 2	Ociad2	Chr14	OCIA domain containing 2	0.0683703	0.0572086	0.0197632	0.0395264	0.000541238	0.147799	0.0296351	-0.0202618	0.107105	0.134679	0.1065	0.983068	37	2	0.00689411	0.00321075	81.437	1.44548812487107e-05	3.83346551597924e-05	56.9874	2.3249	2.09482	0.147799
502733	75196	75196_502733	Ankrd7	Chr6 cM	Chr6:18866317-18879585(+)	ankyrin repeat domain 7	Ankrd7	Chr4 q22	ankyrin repeat domain 7	-0.0684762	-0.0827672	0.0198244	0.0396488	0.000552051	0.0368422	-0.107331	-0.160477	-0.0296211	-0.00505697	0.1065	0.877019	35	2	0.00202383	0.00260983	42.9336	0.115416	0.146155	16.8149	1.20214	4.35769	0.0368422
302953	52864	52864_302953	Slx4	Chr16 cM	Chr16:3796969-3821634(-)	SLX4 structure-specific endonuclease subunit homolog (S. cerevisiae)	Slx4	Chr10 q12	SLX4 structure-specific endonuclease subunit	0.0596495	0.0109593	0.0172762	0.0345523	0.000554989	0.751107	0.0257889	-0.056762	0.0935102	0.0786806	0.1065	0.99726	29	2	0.00421879	0.00219203	63.9882	7.73208488055502e-05	0.000183687	58.1095	2.38718	0.100603	0.751107
299762	278279	278279_299762	Tmtc2	Chr10 cM	Chr10:105023524-105410312(-)	transmembrane and tetratricopeptide repeat containing 2	Tmtc2	Chr7 q21	transmembrane O-mannosyltransferase targeting cadherins 2	-0.0558716	0.0153081	0.0162437	0.0324874	0.000582605	0.637497	-0.0877087	-0.048366	-0.0240345	0.0789822	0.108838	0.996041	38	2	0.00261641	0.00202705	49.3738	0.0679565	0.0913451	30.6166	1.44127	0.222031	0.637497
303469	13394	13394_303469	Dlx4	Chr11 cM	Chr11:95031273-95037089(-)	distal-less homeobox 4	Dlx4	Chr10 q26	distal-less homeobox 4	0.0343534	0.034035	0.00999072	0.0199814	0.000584886	0.088506	0.0147719	-0.00512788	0.0539348	0.0731979	0.108838	0.924943	30	2	0	0.00049935	24.2869	0.666306	0.696026	0	1	2.90134	0.088506
365192	243834	243834_365192	Zfp324	Chr7 cM	Chr7:12699765-12707749(+)	zinc finger protein 324	Zfp324	Chr1 q21	zinc finger protein 324	0.0462222	0.0899031	0.0134902	0.0269805	0.000611757	0.000861768	0.0197819	0.0370223	0.0726626	0.142784	0.108838	0.402715	29	2	0	0.00118412	20.4213	0.81262	0.831504	0	1	11.1032	0.000861768
311325	51944	51944_311325	Knstrn	Chr2 cM	Chr2:118644470-118667691(+)	kinetochore-localized astrin/SPAG5 binding	Knstrn	Chr3 q35	kinetochore-localized astrin/SPAG5 binding protein	0.0463904	0.0387712	0.0135419	0.0270837	0.000613209	0.152278	0.0198489	-0.0143119	0.072932	0.0918544	0.108838	0.983227	36	2	3.05202994932064e-06	0.00124296	50.3163	0.035372	0.0509441	0.0365767	1.00037	2.04928	0.152278
310540	68659	68659_310540	Gask1b	Chr3 cM	Chr3:79791840-79853587(+)	golgi associated kinase 1B	Gask1b	Chr2 q33	golgi associated kinase 1B	-0.0970946	0.0663956	0.0283544	0.0567088	0.000616341	0.241673	-0.152668	-0.0447517	-0.0415209	0.177543	0.108838	0.993021	38	2	0.0130426	0.00623029	78.2985	5.71890387143588e-05	0.000138994	54.8413	2.21441	1.37081	0.241673
56084	15239	15239_56084	Hgs	Chr11 cM	Chr11:120358461-120374805(+)	HGF-regulated tyrosine kinase substrate	Hgs	Chr10 q32.3	hepatocyte growth factor-regulated tyrosine kinase substrate	0.0415958	0.0122511	0.0121497	0.0242994	0.000617966	0.61414	0.0177828	-0.0353749	0.0654088	0.0598771	0.108838	0.993419	38	2	0.00202714	0.00116902	66.9203	0.00131965	0.00254451	45.5303	1.83588	0.25419	0.61414
313756	269615	269615_313756	Plch2	Chr4 cM	Chr4:155067572-155141241(-)	phospholipase C, eta 2	Plch2	Chr5 q36	phospholipase C, eta 2	0.0458804	0.0959237	0.0134194	0.0268388	0.000628609	0.000351478	0.0195789	0.0433206	0.0721819	0.148527	0.109217	0.282745	29	2	1.72241714669237e-05	0.000938909	38.3497	0.0724993	0.0966332	0.32243	1.00323	12.774	0.000351478
315145	213956	213956_315145	Fam83f	Chr15 cM	Chr15:80556048-80584626(+)	family with sequence similarity 83, member F	Fam83f	Chr7 q34	family with sequence similarity 83, member F	0.0625326	0.0210258	0.0183431	0.0366862	0.000651892	0.566559	0.0265808	-0.0508778	0.0984844	0.0929295	0.109975	0.993021	34	2	0.000588556	0.00191154	32.7303	0.430971	0.471092	5.53827	1.05863	0.328473	0.566559
29307	11536	11536_29307	Gpr182	Chr10 cM	Chr10:127585471-127587667(-)	G protein-coupled receptor 182	Gpr182	Chr7 q22	G protein-coupled receptor 182	-0.073679	-0.0735445	0.0216203	0.0432406	0.000654742	0.0889771	-0.116054	-0.158295	-0.031304	0.0112056	0.109975	0.926436	38	2	0.00176196	0.00320212	39.5912	0.312789	0.355008	10.7462	1.1204	2.89278	0.0889771
312709	30853	30853_312709	Mlf2	Chr6 cM	Chr6:124908351-124913112(+)	myeloid leukemia factor 2	Mlf2	Chr4 q42	myeloid leukemia factor 2	0.0430574	0.040166	0.0126407	0.0252815	0.000658637	0.112117	0.018282	-0.00938483	0.0678328	0.0897168	0.109975	0.953356	38	2	0.0022793	0.00122804	67.0709	0.00126918	0.00245234	50.9597	2.03914	2.52413	0.112117
140588	14634	14634_140588	Gli3	Chr13 cM	Chr13:15638308-15904611(+)	GLI-Kruppel family member GLI3	Gli3	Chr17 q12.1	GLI family zinc finger 3	-0.0919409	0.0265298	0.0271934	0.0543868	0.000722228	0.625693	-0.145239	-0.0800665	-0.0386428	0.133126	0.117979	0.996041	36	2	0.0154827	0.00587671	172.342	2.03867564629373e-20	1.80518269865003e-19	73.6645	3.79715	0.237946	0.625693
298518	12986	12986_298518	Csf3r	Chr4 cM	Chr4:125918343-125938233(+)	colony stimulating factor 3 receptor	Csf3r	Chr5 q36	colony stimulating factor 3 receptor	0.039958	-0.0141131	0.0118303	0.0236607	0.00073124	0.550856	0.016771	-0.0604872	0.0631451	0.032261	0.117979	0.993021	36	2	0	0.000956875	22.988	0.923873	0.933676	0	1	0.355786	0.550856
29149	268980	268980_29149	Strn	Chr17 cM	Chr17:78957327-79043990(-)	striatin, calmodulin binding protein	Strn	Chr6 q12	striatin	-0.0427317	-0.0163303	0.0126556	0.0253111	0.000734099	0.518808	-0.0675361	-0.0659392	-0.0179273	0.0332785	0.117979	0.993021	34	2	0.000864548	0.0011821	33.4919	0.394809	0.436125	16.9944	1.20474	0.416263	0.518808
29725	12012	12012_29725	Baat	Chr4 cM	Chr4:49489422-49506557(-)	bile acid-Coenzyme A: amino acid N-acyltransferase	Baat	Chr5 q22	bile acid CoA:amino acid N-acyltransferase	0.0385148	0.0446167	0.0114315	0.022863	0.000753899	0.0509992	0.0161095	-0.000193828	0.0609201	0.0894273	0.119665	0.895267	35	2	2.23648446352565e-06	0.000468994	28.6827	0.682053	0.710965	0.0436238	1.00044	3.8083	0.0509992
286994	107515	107515_286994	Lgr4	Chr2 cM	Chr2:109747992-109844602(+)	leucine-rich repeat-containing G protein-coupled receptor 4	Lgr4	Chr3 q34	leucine-rich repeat-containing G protein-coupled receptor 4	-0.0505982	-0.00476662	0.0150479	0.0300957	0.000772459	0.874156	-0.0800915	-0.0637532	-0.0211049	0.05422	0.121116	0.998853	33	2	0.00246705	0.00168257	49.3038	0.0196515	0.0298687	38.9227	1.63727	0.0250848	0.874156
25317	14164	14164_25317	Fgf1	Chr18 cM	Chr18:38971726-39062525(-)	fibroblast growth factor 1	Fgf1	Chr18 p11	fibroblast growth factor 1	0.0744145	-0.0388203	0.0221755	0.044351	0.000791612	0.381412	0.0309514	-0.125747	0.117878	0.048106	0.122623	0.993021	38	2	0.00909387	0.00391583	120.573	4.68587364008606e-11	2.26756593112106e-10	65.4504	2.89439	0.766145	0.381412
291105	13557	13557_291105	E2f3	Chr13 cM	Chr13:30090558-30170046(-)	E2F transcription factor 3	E2f3	Chr17 p12	E2F transcription factor 3	0.0496952	0.0641237	0.0149065	0.0298131	0.00085673	0.0314875	0.0204789	0.00569111	0.0789115	0.122556	0.129335	0.856174	37	2	0.00233016	0.00169962	55.4512	0.0153425	0.0238812	34.2648	1.52125	4.62619	0.0314875
25296	12159	12159_25296	Bmp4	Chr14 cM	Chr14:46620982-46628126(-)	bone morphogenetic protein 4	Bmp4	Chr15 p14	bone morphogenetic protein 4	0.0766727	-0.0148986	0.0230113	0.0460227	0.000862387	0.746147	0.0315713	-0.105101	0.121774	0.0753041	0.129335	0.99726	38	2	0.00472865	0.00392273	52.4782	0.0373685	0.0534542	27.6259	1.38171	0.104797	0.746147
286931	208898	208898_286931	Unc13c	Chr9 cM	Chr9:73386704-73876248(-)	unc-13 homolog C	Unc13c	Chr8 q24	unc-13 homolog C	-0.11152	-0.157952	0.0334956	0.0669912	0.00087037	0.0183835	-0.17717	-0.289252	-0.0458697	-0.0266516	0.129335	0.777489	38	2	0.0239876	0.00938038	115.925	2.4901450885419e-10	1.12652341320842e-09	71.6747	3.53041	5.55923	0.0183835
309860	109205	109205_309860	Sobp	Chr10 cM	Chr10:42878496-43050526(-)	sine oculis binding protein	Sobp	Chr20 q13	sine oculis binding protein homolog	-0.0376509	0.00724358	0.0113211	0.0226422	0.000881866	0.749033	-0.0598399	-0.0371343	-0.015462	0.0516215	0.129335	0.99726	38	2	0.000844877	0.000936683	39.9901	0.297405	0.339526	19.225	1.23801	0.102346	0.749033
29235	14429	14429_29235	Galr3	Chr15 cM	Chr15:78926085-78927758(+)	galanin receptor 3	Galr3	Chr7 q34	galanin receptor 3	0.10468	-0.0912391	0.0314857	0.0629715	0.000885233	0.147367	0.0429688	-0.214661	0.166391	0.0321828	0.129335	0.983068	32	2	0.0128214	0.00589888	104.061	4.19573453908329e-10	1.86272648373597e-09	79.3055	4.8322	2.0993	0.147367
65037	17289	17289_65037	Mertk	Chr2 cM	Chr2:128540876-128644814(+)	MER proto-oncogene tyrosine kinase	Mertk	Chr3 q36	MER proto-oncogene, tyrosine kinase	-0.0748406	-0.126936	0.0225965	0.0451929	0.000926163	0.00497347	-0.119129	-0.215512	-0.0305523	-0.038359	0.133794	0.597607	36	2	0.0101546	0.00418052	91.8311	3.2277602977329e-07	1.04532277450761e-06	68.5379	3.17843	7.88906	0.00497347
309252	170711	170711_309252	Otud7a	Chr7 cM	Chr7:63094499-63408776(+)	OTU domain containing 7A	Otud7a	Chr1 q22	OTU deubiquitinase 7A	0.0740818	0.0558929	0.0224654	0.0449309	0.00097518	0.213509	0.0300504	-0.03217	0.118113	0.143956	0.137609	0.993021	29	2	0.0104957	0.00389028	142.984	9.51751572553432e-18	7.35818999898946e-17	81.081	5.2857	1.54748	0.213509
246264	233060	233060_246264	Zfp382	Chr7 cM	Chr7:29821367-29834375(+)	zinc finger protein 382	Zfp382	Chr1 q21	zinc finger protein 382	-0.0444747	0.00232983	0.0134879	0.0269758	0.000975927	0.931174	-0.0709105	-0.0505418	-0.0180389	0.0552014	0.137609	1	35	2	0.00177314	0.00138919	45.5267	0.0720066	0.0960562	31.8568	1.4675	0.00745931	0.931174
261737	94282	94282_261737	Sfxn5	Chr6 cM	Chr6:85190031-85310404(-)	sideroflexin 5	Sfxn5	Chr4 q34	sideroflexin 5	-0.041584	-0.0530828	0.0126208	0.0252417	0.000984683	0.0354673	-0.0663204	-0.102556	-0.0168476	-0.00361003	0.137609	0.8675	38	2	0.00134744	0.00119528	50.7628	0.05232	0.0722987	26.2551	1.35603	4.42254	0.0354673
308493	76686	76686_308493	Clip3	Chr7 cM	Chr7:29991153-30007792(+)	CAP-GLY domain containing linker protein 3	Clip3	Chr1 q21	CAP-GLY domain containing linker protein 3	0.0301003	-0.000247958	0.00914748	0.018295	0.000999896	0.989186	0.0121716	-0.0361054	0.048029	0.0356095	0.138233	1	35	2	0.000243801	0.000479668	31.959	0.518792	0.556306	9.44727	1.10433	0.000183693	0.989186
290959	70484	70484_290959	Slc35d2	Chr13 cM	Chr13:64244122-64277182(-)	solute carrier family 35, member D2	Slc35d2	Chr17 p14	solute carrier family 35 member D2	0.0647187	0.0971236	0.019719	0.0394379	0.00103054	0.0137897	0.0260703	0.0198267	0.103367	0.174421	0.140953	0.753168	34	2	0.00158107	0.00244451	43.5928	0.0830323	0.10912	13.2943	1.15333	6.06487	0.0137897
309053	227446	227446_309053	Relch	Chr1 cM	Chr1:105591570-105682856(+)	RAB11 binding and LisH domain, coiled-coil and HEAT repeat containing	Relch	Chr13 p11	RAB11 binding and LisH domain, coiled-coil and HEAT repeat containing	0.041059	0.0420615	0.0125252	0.0250505	0.00104509	0.0931385	0.0165099	-0.00703654	0.065608	0.0911595	0.14144	0.937218	38	2	0.00170832	0.00119048	54.7043	0.0236343	0.035235	33.8661	1.51208	2.81927	0.0931385
171565	70527	70527_171565	Stambp	Chr6 cM	Chr6:83520193-83549711(-)	STAM binding protein	Stambp	Chr4 q34	Stam binding protein	0.0428169	0.036832	0.013091	0.026182	0.00107274	0.159495	0.0171591	-0.0144837	0.0684748	0.0881477	0.143669	0.983227	38	2	0.00229233	0.00139041	57.6783	0.0123707	0.0195972	41.7265	1.71605	1.97901	0.159495
25130	13852	13852_25130	Stx2	Chr5 cM	Chr5:129061621-129085638(-)	syntaxin 2	Stx2	Chr12 q13	syntaxin 2	-0.0495943	-0.0364406	0.01519	0.0303799	0.00109487	0.230334	-0.0793661	-0.0959842	-0.0198225	0.0231029	0.145121	0.993021	37	2	0.00282977	0.00173471	60.7557	0.00444834	0.00773392	51.5328	2.06325	1.4388	0.230334
58950	14226	14226_58950	Fkbp1b	Chr12 cM	Chr12:4883174-4891591(-)	FK506 binding protein 1b	Fkbp1b	Chr6	FKBP prolyl isomerase 1B	0.0520308	-0.00418075	0.0159959	0.0319918	0.00114291	0.896027	0.0206794	-0.0668835	0.0833822	0.058522	0.148328	0.998853	34	2	0.00214191	0.00184152	46.9556	0.042797	0.0604262	29.8627	1.42577	0.0170778	0.896027
308821	75985	75985_308821	Rab30	Chr7 cM	Chr7:92390845-92493743(+)	RAB30, member RAS oncogene family	Rab30	Chr1 q32	RAB30, member RAS oncogene family	-0.069663	0.0951781	0.0214266	0.0428532	0.00114903	0.0263492	-0.111658	0.0111874	-0.0276677	0.179169	0.148328	0.837715	36	2	0.00998481	0.00378804	102.72	7.96080288142987e-09	3.10063746278533e-08	70.3385	3.37137	4.93296	0.0263492
295274	319190	319190_295274	H2bc21	Chr3 cM	Chr3:96128435-96131054(+)	H2B clustered histone 21	Hist2h2be	Chr2 q34	histone cluster 2 H2B family member E	-0.112714	-0.0353189	0.0346804	0.0693607	0.00115367	0.610608	-0.180687	-0.171263	-0.0447421	0.100626	0.148328	0.993419	29	2	0.0223487	0.00909026	116.353	4.60268125935074e-13	2.59433024776293e-12	76.7	4.29184	0.259291	0.610608
100361389	217219	217219_100361389	Fam171a2	Chr11 cM	Chr11:102327807-102338508(-)	family with sequence similarity 171, member A2	Fam171a2	Chr10	family with sequence similarity 171, member A2	0.0666616	0.00958054	0.0206463	0.0412927	0.00124338	0.816526	0.0261955	-0.0713516	0.107128	0.0905127	0.155354	0.99726	29	2	0.00573588	0.00314739	58.9181	0.000365002	0.000772738	53.8224	2.16555	0.0538312	0.816526
291406	329003	329003_291406	Zfp516	Chr18 cM	Chr18:82928788-83023439(+)	zinc finger protein 516	Zfp516	Chr18 q12.3	zinc finger protein 516	-0.0466232	0.0283568	0.0144491	0.0288982	0.00125217	0.326461	-0.0749429	-0.0282825	-0.0183035	0.0849962	0.155354	0.993021	38	2	0.00149404	0.0015485	59.5548	0.00806412	0.0132753	22.2421	1.28604	0.962885	0.326461
303010	67579	67579_303010	Cpeb4	Chr11 cM	Chr11:31822211-31885634(+)	cytoplasmic polyadenylation element binding protein 4	Cpeb4	Chr10 q12	cytoplasmic polyadenylation element binding protein 4	-0.0349578	0.0045033	0.0108426	0.0216853	0.00126368	0.83549	-0.0562089	-0.037999	-0.0137066	0.0470056	0.155354	0.99732	35	2	6.7111704748716e-07	0.000825321	33.6903	0.433914	0.474058	0.0157077	1.00016	0.0431253	0.83549
368084	66138	66138_368084	Bud23	Chr5 cM	Chr5:135081811-135093813(-)	BUD23, rRNA methyltransferase and ribosome maturation factor	Bud23	Chr12 q12	BUD23, rRNA methyltransferase and ribosome maturation factor	-0.0189806	-0.0133698	0.00588734	0.0117747	0.00126426	0.256178	-0.0305196	-0.0364478	-0.00744165	0.00970813	0.155354	0.993021	38	2	2.13436491727422e-07	0.000174952	57.0407	0.0142589	0.0223405	0.0124166	1.00012	1.2893	0.256178
307585	63955	63955_307585	Cables1	Chr18 cM	Chr18:11972600-12078681(+)	CDK5 and Abl enzyme substrate 1	Cables1	Chr18 p13	Cdk5 and Abl enzyme substrate 1	-0.067985	-0.0942351	0.021094	0.0421879	0.00126874	0.0255029	-0.109328	-0.176922	-0.0266416	-0.0115483	0.155354	0.835302	35	2	0.00703745	0.00355058	70.6325	0.000150382	0.00034124	54.6964	2.20733	4.98941	0.0255029
84508	22644	22644_84508	Rnf103	Chr6 cM	Chr6:71470878-71487865(+)	ring finger protein 103	Rnf103	Chr4 q32	ring finger protein 103	0.0314041	-0.00458925	0.00975492	0.0195098	0.00128498	0.814032	0.0122849	-0.0428278	0.0505234	0.0336493	0.155858	0.99726	38	2	0.000714453	0.000738767	43.9711	0.169747	0.205813	21.8648	1.27983	0.055332	0.814032
286894	231440	231440_286894	Parm1	Chr5 cM	Chr5:91665559-91771870(+)	prostate androgen-regulated mucin-like protein 1	Parm1	Chr14 p22	prostate androgen-regulated mucin-like protein 1	-0.0841294	-0.125321	0.026195	0.05239	0.00131972	0.0167535	-0.135471	-0.228003	-0.0327881	-0.0226382	0.156508	0.769765	38	2	0.0134729	0.00563463	92.6641	6.88612820343967e-07	2.13749276464567e-06	66.4678	2.98221	5.72201	0.0167535
103691034	18616	18616_103691034	Peg3	Chr7 cM	Chr7:6706891-6733430(-)	paternally expressed 3	Peg3	Chr1	paternally expressed 3	-0.0356904	-0.0474136	0.011119	0.022238	0.001328	0.0329985	-0.0574832	-0.0909992	-0.0138976	-0.00382798	0.156508	0.857699	37	2	4.05385920148738e-05	0.000778355	33.6038	0.535497	0.571739	0.879378	1.00887	4.54586	0.0329985
80841	12140	12140_80841	Fabp7	Chr10 cM	Chr10:57661019-57664546(+)	fatty acid binding protein 7, brain	Fabp7	Chr20 q12	fatty acid binding protein 7	-0.134432	0.0110158	0.0419505	0.0839009	0.00135277	0.895542	-0.216653	-0.153427	-0.0522106	0.175459	0.156508	0.998853	36	2	0.0421456	0.0138545	173.439	1.3021117781861e-20	1.17071686238732e-19	83.1584	5.93768	0.0172385	0.895542
309349	245450	245450_309349	Slitrk2	ChrX cM	ChrX:65692924-65704999(+)	SLIT and NTRK-like family, member 2	Slitrk2	ChrX q37	SLIT and NTRK-like family, member 2	-0.0605868	0.0312312	0.018938	0.0378761	0.00137804	0.40962	-0.0977047	-0.0430046	-0.0234689	0.105467	0.156508	0.993021	36	2	0.00464198	0.00286414	59.1105	0.00482375	0.00832246	41.7101	1.71556	0.679903	0.40962
291709	67453	67453_291709	Slc25a46	Chr18 cM	Chr18:31713217-31743585(-)	solute carrier family 25, member 46	Slc25a46	Chr18 p12	solute carrier family 25, member 46	0.0391868	0.0243012	0.0122495	0.024499	0.00137881	0.321234	0.0151782	-0.023716	0.0631954	0.0723183	0.156508	0.993021	38	2	0.00264803	0.00125104	77.2242	7.81023898753788e-05	0.000185509	55.5867	2.25158	0.983916	0.321234
266601	67952	67952_266601	Tomm20	Chr8 cM	Chr8:127657417-127672594(-)	translocase of outer mitochondrial membrane 20	Tomm20	Chr19 q12	translocase of outer mitochondrial membrane 20	0.0273217	-0.0068902	0.00854387	0.0170877	0.00138473	0.686783	0.010576	-0.0403816	0.0440674	0.0266012	0.156508	0.99726	36	2	0.000367294	0.000524681	41.4207	0.178457	0.215378	14.969	1.17604	0.16259	0.686783
305021	109232	109232_305021	Sccpdh	Chr1 cM	Chr1:179495796-179514754(+)	saccharopine dehydrogenase (putative)	Sccpdh	Chr13 q26	saccharopine dehydrogenase (putative)	0.0755455	0.00574711	0.0236755	0.0473511	0.00141846	0.903396	0.0291423	-0.0870593	0.121949	0.0985535	0.156508	0.998853	37	2	0.0107611	0.00450334	83.8877	6.80290692071242e-06	1.88096718880859e-05	63.0441	2.70593	0.0147312	0.903396
25700	15925	15925_25700	Ide	Chr19 cM	Chr19:37246142-37340010(-)	insulin degrading enzyme	Ide	Chr1 q53	insulin degrading enzyme	0.0370755	0.00199453	0.0116218	0.0232435	0.00142184	0.931617	0.0142973	-0.043562	0.0598538	0.047551	0.156508	1	38	2	0.00086483	0.000957574	60.7009	0.00616593	0.0104118	19.0837	1.23585	0.00736338	0.931617
29739	14630	14630_29739	Gclm	Chr3 cM	Chr3:122039206-122060864(+)	glutamate-cysteine ligase, modifier subunit	Gclm	Chr2 q42	glutamate cysteine ligase, modifier subunit	0.0393516	0.0317572	0.0123396	0.0246791	0.00142735	0.198162	0.0151665	-0.0166129	0.0635367	0.0801274	0.156508	0.991348	37	2	0.00129903	0.00115281	44.5475	0.129361	0.162104	27.4862	1.37905	1.65587	0.198162
294119	59012	59012_294119	Moxd1	Chr10 cM	Chr10:24099415-24178681(+)	monooxygenase, DBH-like 1	Moxd1	Chr1 p12	monooxygenase, DBH-like 1	-0.21749	-0.209074	0.0682139	0.136428	0.00143088	0.125401	-0.351186	-0.476468	-0.0837928	0.058319	0.156508	0.968174	29	2	0.118383	0.0365421	339.155	1.0481466760436e-55	3.31921719554004e-54	93.5971	15.6179	2.34853	0.125401
307986	66866	66866_307986	Nhlrc2	Chr19 cM	Chr19:56536693-56591935(+)	NHL repeat containing 2	Nhlrc2	Chr1 q55	NHL repeat containing 2	-0.0441508	-0.0219889	0.01385	0.0277	0.00143371	0.427298	-0.0712963	-0.07628	-0.0170052	0.0323021	0.156508	0.993021	36	2	0.00173927	0.00142973	45.5863	0.0884975	0.115524	28.9451	1.40736	0.630157	0.427298
296580	227634	227634_296580	Camsap1	Chr2 cM	Chr2:25816850-25873294(-)	calmodulin regulated spectrin-associated protein 1	Camsap1	Chr3 p13	calmodulin regulated spectrin-associated protein 1	0.0247673	0.00783928	0.00777888	0.0155578	0.00145299	0.614344	0.00952095	-0.0226534	0.0400136	0.0383319	0.156508	0.993537	35	2	0	0.000413045	23.7205	0.882378	0.895543	0	1	0.253897	0.614344
291609	65113	65113_291609	Ndfip1	Chr18 cM	Chr18:38551960-38598250(+)	Nedd4 family interacting protein 1	Ndfip1	Chr18 p11	Nedd4 family interacting protein 1	0.0549733	0.00456871	0.0172839	0.0345677	0.00146963	0.894852	0.0210975	-0.0631828	0.088849	0.0723202	0.156508	0.998853	38	2	0.00681855	0.00250446	156.231	6.38343586211696e-17	4.69250056485064e-16	74.1985	3.87574	0.0174681	0.894852
100910996	69784	69784_100910996	1500009L16Rik	Chr10 cM	Chr10:83558729-83598626(+)	RIKEN cDNA 1500009L16 gene	C7h12orf75	Chr7	similar to human chromosome 12 open reading frame 75	-0.116769	-0.0586211	0.0367192	0.0734383	0.00147244	0.424734	-0.188737	-0.202558	-0.0448009	0.0853154	0.156508	0.993021	30	2	0.0315325	0.0106614	289.694	2.70266129269429e-45	6.27222314804521e-44	86.964	7.67105	0.63718	0.424734
266792	432731	432731_266792	Zscan26	Chr13 cM	Chr13:21626350-21637900(-)	zinc finger and SCAN domain containing 26	Zscan26	Chr17 p11	zinc finger and SCAN domain containing 26	-0.0474587	-0.0156531	0.0149243	0.0298486	0.00147293	0.599987	-0.0767098	-0.0741553	-0.0182076	0.042849	0.156508	0.993021	29	2	0.00213865	0.00158429	43.0878	0.0256301	0.0379858	38.3022	1.6208	0.275015	0.599987
298533	76850	76850_298533	Ago4	Chr4 cM	Chr4:126383334-126427265(-)	argonaute RISC catalytic subunit 4	Ago4	Chr5 q36	argonaute RISC component 4	-0.0895417	-0.0395715	0.0282552	0.0565104	0.00152947	0.48377	-0.144921	-0.15033	-0.0341625	0.0711868	0.16061	0.993021	38	2	0.0209586	0.00679579	227.138	1.36672512553982e-29	1.88338530965332e-28	80.379	5.09659	0.490352	0.48377
619581	66257	66257_619581	Nicn1	Chr9 cM	Chr9:108167642-108173697(+)	nicolin 1	Nicn1	Chr8	nicolin 1, tubulin polyglutamylase complex subunit	0.040483	-0.00976983	0.0127799	0.0255599	0.00153652	0.702289	0.0154347	-0.0598663	0.0655312	0.0403266	0.16061	0.99726	32	2	0.00200314	0.00121947	53.771	0.0048751	0.00840091	46.1879	1.85832	0.146102	0.702289
304663	17095	17095_304663	Lyl1	Chr8 cM	Chr8:85428078-85431569(+)	lymphoblastomic leukemia 1	Lyl1	Chr19 q11	LYL1, basic helix-loop-helix family member	0.0798095	-0.0242331	0.0252571	0.0505142	0.00157833	0.631421	0.0303064	-0.123239	0.129312	0.074773	0.16365	0.996041	37	2	0.0105236	0.0047971	103.262	1.17261969236342e-08	4.4790170483412e-08	62.2301	2.64761	0.230139	0.631421
116472	56069	56069_116472	Il17b	Chr18 cM	Chr18:61821006-61825609(+)	interleukin 17B	Il17b	Chr18 q12.1	interleukin 17B	0.0528947	0.0422329	0.0168193	0.0336386	0.00166158	0.209302	0.0199294	-0.0236976	0.0858599	0.108163	0.17065	0.993021	36	2	0.00164446	0.00170468	42.8072	0.142988	0.176565	23.2407	1.30277	1.57625	0.209302
502994	242736	242736_502994	Pramel12	Chr4 cM	Chr4:143138996-143147661(+)	PRAME like 12	Pramef8	Chr5 q36	PRAME family member 8	0.0501137	0.0120066	0.0159447	0.0318893	0.00167239	0.706539	0.0188628	-0.0504953	0.0813647	0.0745086	0.17065	0.99726	38	2	0.0021353	0.00192425	48.9814	0.0730316	0.0972721	25.1336	1.33571	0.141759	0.706539
84490	14156	14156_84490	Fen1	Chr19 cM	Chr19:10176496-10181533(-)	flap structure specific endonuclease 1	Fen1	Chr1 q43	flap structure-specific endonuclease 1	0.0429901	0.0315476	0.0137097	0.0274194	0.00171422	0.249915	0.0161195	-0.0221935	0.0698606	0.0852886	0.17115	0.993021	38	2	0.00174504	0.00137839	49.3661	0.0680535	0.0914472	29.9067	1.42667	1.32378	0.249915
297797	108664	108664_297797	Atp6v1h	Chr1 cM	Chr1:5153201-5233438(+)	ATPase, H+ transporting, lysosomal V1 subunit H	Atp6v1h	Chr5 q12	ATPase H+ transporting V1 subunit H	0.0465603	-0.0333575	0.0148498	0.0296996	0.00171611	0.261367	0.0174552	-0.0915677	0.0756653	0.0248526	0.17115	0.993021	38	2	0.00416134	0.00182165	95.3995	2.83304745607276e-07	9.24010429800291e-07	63.0666	2.70758	1.2615	0.261367
688318	217366	217366_688318	Lrrc45	Chr11 cM	Chr11:120604779-120611954(+)	leucine rich repeat containing 45	Lrrc45	Chr10	leucine rich repeat containing 45	-0.0306227	0.0153997	0.00976731	0.0195346	0.00171722	0.430505	-0.0497663	-0.0228875	-0.0114791	0.0536869	0.17115	0.993021	34	2	2.59180949123625e-06	0.000537263	38.7972	0.189951	0.227456	0.0715971	1.00072	0.621462	0.430505
288906	19724	19724_288906	Rfx1	Chr8 cM	Chr8:84793463-84823621(+)	regulatory factor X, 1 (influences HLA class II expression)	Rfx1	Chr19 q11	regulatory factor X1	-0.0515975	-0.0477005	0.0164726	0.0329452	0.0017343	0.147653	-0.0838833	-0.112272	-0.0193118	0.016871	0.171522	0.983068	38	2	0.00344011	0.00218999	63.5497	0.0030961	0.00555336	39.0564	1.64086	2.09633	0.147653
302668	70008	70008_302668	Ace2	ChrX cM	ChrX:162922338-162971414(+)	angiotensin converting enzyme 2	Ace2	ChrX q14	angiotensin converting enzyme 2	0.0647061	-0.00609367	0.0206813	0.0413625	0.00175563	0.882877	0.0241716	-0.0871627	0.105241	0.0749754	0.172307	0.998853	31	2	0.00172972	0.00269545	36.8033	0.151323	0.185734	14.4854	1.16939	0.0217042	0.882877
170946	223989	223989_170946	Marf1	Chr16 cM	Chr16:13927030-13977157(-)	meiosis regulator and mRNA stability 1	Marf1	Chr10 q11	meiosis regulator and mRNA stability factor 1	-0.0467065	-0.0438221	0.0149522	0.0299044	0.00178576	0.142809	-0.0760123	-0.102434	-0.0174008	0.0147893	0.173936	0.983068	38	2	0.00319063	0.00180282	63.1105	0.00344978	0.00612875	45.0795	1.82081	2.14743	0.142809
287191	104458	104458_287191	Rars1	Chr11 cM	Chr11:35699208-35725333(-)	arginyl-tRNA synthetase 1	Rars1	Chr10 q12	arginyl-tRNA synthetase 1	0.0242815	-0.0231107	0.00777915	0.0155583	0.00180023	0.13743	0.0090346	-0.0536044	0.0395283	0.00738297	0.174027	0.980001	38	2	0.000138535	0.000423813	30.0928	0.744914	0.768834	5.99929	1.06382	2.2065	0.13743
302302	60322	60322_302302	Chst7	ChrX cM	ChrX:19925799-19963760(+)	carbohydrate sulfotransferase 7	Chst7	ChrX q11	carbohydrate sulfotransferase 7	0.0670857	-0.0323001	0.0215326	0.0430653	0.00183613	0.453239	0.0248825	-0.116707	0.109289	0.0521063	0.175556	0.993021	36	2	0.00409025	0.00304843	61.9479	0.00236961	0.00434456	33.7231	1.50882	0.562539	0.453239
685545	68241	68241_685545	Mcrip2	Chr17 cM	Chr17:26082672-26087738(-)	MAPK regulated corepressor interacting protein 2	Mcrip2	Chr10 q12	MAPK regulated co-repressor interacting protein 2	-0.0432204	0.0259355	0.0138853	0.0277705	0.00185397	0.350345	-0.070435	-0.0284938	-0.0160058	0.0803648	0.175556	0.993021	38	2	0.00140227	0.00132794	47.5479	0.0943369	0.122329	23.8335	1.31291	0.872208	0.350345
315789	76886	76886_315789	Fam81a	Chr9 cM	Chr9:69996586-70049840(-)	family with sequence similarity 81, member A	Fam81a	Chr8 q24	family with sequence similarity 81, member A	-0.0370949	-0.0332258	0.011926	0.0238521	0.00186824	0.163622	-0.0604695	-0.079975	-0.0137203	0.0135234	0.175556	0.983227	33	2	0.000958292	0.000893388	50.233	0.0158791	0.024624	27.6252	1.3817	1.94043	0.163622
304695	227449	227449_304695	Zcchc2	Chr1 cM	Chr1:105918136-105961804(+)	zinc finger, CCHC domain containing 2	Zcchc2	Chr13 p11	zinc finger CCHC-type containing 2	-0.0413795	0.0141701	0.0133053	0.0266106	0.00187089	0.594381	-0.0674574	-0.0379857	-0.0153016	0.066326	0.175556	0.993021	35	2	0.00181943	0.00137472	52.6087	0.0164791	0.0254807	33.5833	1.50565	0.283555	0.594381
171086	70827	70827_171086	Trak2	Chr1 cM	Chr1:58939608-59012589(-)	trafficking protein, kinesin binding 2	Trak2	Chr9 q31	trafficking kinesin protein 2	0.0418584	0.0103117	0.0134685	0.0269369	0.00188432	0.701862	0.0154607	-0.0424837	0.0682561	0.0631071	0.175556	0.99726	38	2	0.00215676	0.00143552	59.3062	0.00854156	0.0139754	37.2562	1.59378	0.146542	0.701862
498703	212483	212483_498703	Fam193b	Chr13 cM	Chr13:55687129-55718920(-)	family with sequence similarity 193, member B	Fam193b	Chr17 p14	family with sequence similarity 193, member B	-0.0579195	-0.00360177	0.0186573	0.0373146	0.00190671	0.923104	-0.0944872	-0.076737	-0.0213519	0.0695335	0.176364	0.999301	38	2	0.00471788	0.00273044	66.4848	0.0014766	0.0028163	45.4635	1.83363	0.00931695	0.923104
361230	621976	621976_361230	Tmem170b	Chr13 cM	Chr13:41759383-41794831(+)	transmembrane protein 170B	Tmem170b	Chr17 p12	transmembrane protein 170B	-0.0539135	0.0116808	0.0174233	0.0348466	0.0019726	0.737469	-0.0880626	-0.0566173	-0.0197644	0.079979	0.179366	0.99726	35	2	0.00582437	0.00243813	112.621	1.25806369758256e-10	5.85199890007924e-10	71.3327	3.4883	0.112364	0.737469
300247	109052	109052_300247	Krt75	Chr15 cM	Chr15:101471780-101482339(-)	keratin 75	Krt75	Chr7 q36	keratin 75	0.07349	-0.0198358	0.0237591	0.0475183	0.0019806	0.67636	0.0269229	-0.11297	0.120057	0.0732982	0.179366	0.99726	30	2	0.00548288	0.00362073	46.2153	0.0165546	0.025582	42.5775	1.74148	0.174253	0.67636
304918	240869	240869_304918	Zbtb37	Chr1 cM	Chr1:160830492-160862419(-)	zinc finger and BTB domain containing 37	Zbtb37	Chr13 q22	zinc finger and BTB domain containing 37	-0.0428895	-0.000332068	0.0138663	0.0277327	0.00198102	0.990446	-0.070067	-0.0546871	-0.015712	0.054023	0.179366	1	36	2	0.00117259	0.00141246	34.8173	0.42892	0.46921	18.6283	1.22893	0.000143374	0.990446
362431	73149	73149_362431	Clec4a3	Chr6 cM	Chr6:122929474-122946834(+)	C-type lectin domain family 4, member a3	Clec4a3	Chr4 q42	C-type lectin domain family 4, member A3	0.0811943	0.0488253	0.0263313	0.0526625	0.00204534	0.353856	0.0295859	-0.0543914	0.132803	0.152042	0.183426	0.993021	38	2	0.00728493	0.00458716	55.6375	0.0193712	0.0294985	38.8351	1.63493	0.859579	0.353856
310756	17454	17454_310756	Mov10	Chr3 cM	Chr3:104702152-104725879(-)	Mov10 RISC complex RNA helicase	Mov10	Chr2 q34	Mov10 RNA helicase	-0.0446391	-0.00830518	0.0144885	0.0289769	0.002063	0.774408	-0.0730359	-0.0650989	-0.0162422	0.0484885	0.183426	0.99726	37	2	0.000692112	0.00150633	32.9583	0.56701	0.602036	9.32337	1.10282	0.0821474	0.774408
362182	19672	19672_362182	Rcn1	Chr2 cM	Chr2:105216636-105229664(-)	reticulocalbin 1	Rcn1	Chr3 q33	reticulocalbin 1	-0.0808847	0.0287564	0.0262596	0.0525193	0.00206867	0.584008	-0.132353	-0.0741794	-0.0294168	0.131692	0.183426	0.993021	36	2	0.0146962	0.0055367	117.818	3.56836293149317e-11	1.74775017943648e-10	72.5581	3.64407	0.2998	0.584008
298024	677884	677884_298024	Pakap	Chr4 cM	Chr4:57434475-57896984(+)	paralemmin A kinase anchor protein	Pakap	Chr5 q24	paralemmin A kinase anchor protein	-0.0387606	0.0148642	0.0126192	0.0252383	0.00212941	0.555893	-0.0634937	-0.034602	-0.0140275	0.0643304	0.18546	0.993021	38	2	0	0.00102611	22.117	0.966399	0.972221	0	1	0.346865	0.555893
315792	66660	66660_315792	Sltm	Chr9 cM	Chr9:70450036-70499516(+)	SAFB-like, transcription modulator	Sltm	Chr8 q24	SAFB-like, transcription modulator	-0.0311923	-0.0115318	0.0101567	0.0203134	0.00213266	0.570242	-0.051099	-0.0513453	-0.0112855	0.0282817	0.18546	0.993021	29	2	0	0.000622412	25.9709	0.520217	0.557621	0	1	0.322277	0.570242
690358	100042784	100042784_690358	Prdm11	Chr2 cM	Chr2:92802363-92876512(-)	PR domain containing 11	Prdm11	Chr3 q31	PR/SET domain 11	-0.0614614	-0.0922686	0.0200148	0.0400296	0.00213488	0.0211661	-0.10069	-0.170725	-0.0222331	-0.013812	0.18546	0.809918	32	2	0.00654219	0.0031016	67.2956	0.000110701	0.000255755	62.8964	2.69515	5.31307	0.0211661
361400	18021	18021_361400	Nfatc3	Chr8 cM	Chr8:106785472-106857169(+)	nuclear factor of activated T cells, cytoplasmic, calcineurin dependent 3	Nfatc3	Chr19 q12	nuclear factor of activated T-cells 3	-0.0427423	0.0258647	0.0139695	0.027939	0.00221568	0.354572	-0.070122	-0.0288947	-0.0153626	0.0806241	0.189752	0.993021	38	2	0.000904104	0.00146	38.3243	0.364485	0.406465	13.0578	1.15019	0.857028	0.354572
307189	74103	74103_307189	Nebl	Chr2 cM	Chr2:17348720-17736275(-)	nebulette	Nebl	Chr17 q12.3	nebulette	-0.043683	-0.000693702	0.0142837	0.0285674	0.00222645	0.980627	-0.0716786	-0.0566849	-0.0156874	0.0552975	0.189752	1	36	2	0.00212614	0.00155322	58.709	0.00532101	0.00909738	34.1636	1.51892	0.000589662	0.980627
116777	12560	12560_116777	Cdh3	Chr8 cM	Chr8:107237484-107283543(+)	cadherin 3	Cdh3	Chr19 q12	cadherin 3	0.0611607	-0.00257509	0.0200005	0.0400011	0.00222856	0.948671	0.0219603	-0.0809758	0.100361	0.0758256	0.189752	1	32	2	0.00202479	0.00240195	36.1285	0.203901	0.24222	18.9892	1.2344	0.00414421	0.948671
287562	20293	20293_287562	Ccl12	Chr11 cM	Chr11:81992671-81994225(+)	C-C motif chemokine ligand 12	Ccl12	Chr10 q26	C-C motif chemokine ligand 12	0.104265	-0.0711108	0.0341525	0.068305	0.00226616	0.297839	0.0373276	-0.204986	0.171203	0.0627645	0.191684	0.993021	33	2	0.00834109	0.00699715	44.1835	0.0588177	0.0803718	29.2327	1.41308	1.08384	0.297839
290350	94352	94352_290350	Loxl2	Chr14 cM	Chr14:69846517-69933283(+)	lysyl oxidase-like 2	Loxl2	Chr15 p11	lysyl oxidase-like 2	0.0647274	-0.0161153	0.0212278	0.0424556	0.00229467	0.704258	0.0231217	-0.0993267	0.106333	0.0670962	0.192827	0.99726	36	2	0.00246502	0.0026778	49.5069	0.0417312	0.0591097	19.9035	1.24849	0.144081	0.704258
309158	381199	381199_309158	Tmem151a	Chr19 cM	Chr19:5120859-5135519(-)	transmembrane protein 151A	Tmem151a	Chr1 q43	transmembrane protein 151A	0.078807	0.0498115	0.0259121	0.0518242	0.00235543	0.33647	0.0280202	-0.0517621	0.129594	0.151385	0.196132	0.993021	38	2	0.0174765	0.00573433	131.472	8.50841335654956e-13	4.70101721208241e-12	81.0406	5.27443	0.923834	0.33647
246120	71772	71772_246120	Plbd2	Chr5 cM	Chr5:120621958-120641688(-)	phospholipase B domain containing 2	Plbd2	Chr12 q16	phospholipase B domain containing 2	0.0419343	-0.00529553	0.0137945	0.0275891	0.00236644	0.847787	0.0148974	-0.0593692	0.0689711	0.0487781	0.196132	0.99732	34	2	0.00161974	0.00143449	61.4437	0.00132611	0.00255581	28.3791	1.39624	0.036842	0.847787
54283	270198	270198_54283	Pfkfb4	Chr9 cM	Chr9:108820846-108861296(+)	6-phosphofructo-2-kinase/fructose-2,6-biphosphatase 4	Pfkfb4	Chr8 q32	6-phosphofructo-2-kinase/fructose-2,6-biphosphatase 4	-0.0510346	0.0183709	0.0167975	0.033595	0.00237976	0.584492	-0.0839571	-0.0474741	-0.0181121	0.0842159	0.196132	0.993021	38	2	0.0044621	0.00230384	75.4382	0.000130265	0.000297904	49.998	1.99992	0.299028	0.584492
315608	140630	140630_315608	Ube4a	Chr9 cM	Chr9:44834425-44876898(-)	ubiquitination factor E4A	Ube4a	Chr8 q22	ubiquitination factor E4A	0.0257363	0.0015529	0.00847631	0.0169526	0.00239533	0.927014	0.00912302	-0.0316736	0.0423495	0.0347794	0.196144	0.999968	36	2	0	0.000501137	33.7802	0.478352	0.517386	0	1	0.00839095	0.927014
360754	140482	140482_360754	Zfp358	Chr8 cM	Chr8:3543138-3547208(+)	zinc finger protein 358	Zfp358	Chr12 p12	zinc finger protein 358	0.0511768	0.0504154	0.0168672	0.0337345	0.00241255	0.135051	0.0181177	-0.0157029	0.084236	0.116534	0.196144	0.9756	34	2	0.00446149	0.00223474	82.8504	2.18099348943603e-06	6.39184711503966e-06	55.8474	2.26487	2.23346	0.135051
252929	64138	64138_252929	Ctsz	Chr2 cM	Chr2:174269287-174280832(-)	cathepsin Z	Ctsz	Chr3	cathepsin Z	0.0717146	0.0027612	0.023649	0.047298	0.00242567	0.953447	0.0253635	-0.0899411	0.118066	0.0954635	0.196144	1	34	2	0.0100276	0.00436846	82.862	2.17279756214301e-06	6.37218482127571e-06	66.0988	2.94975	0.00340809	0.953447
305826	74480	74480_305826	Samd4	Chr14 cM	Chr14:47120414-47343274(+)	sterile alpha motif domain containing 4	Samd4a	Chr15 p14	sterile alpha motif domain containing 4A	-0.0436064	0.00676671	0.0144149	0.0288298	0.00248554	0.814432	-0.0718591	-0.0497386	-0.0153538	0.0632721	0.199729	0.99726	36	2	0.0010467	0.00151178	41.0042	0.190284	0.227813	14.9965	1.17642	0.05509	0.814432
494021	30937	30937_494021	Lmcd1	Chr6 cM	Chr6:112250747-112307384(+)	LIM and cysteine-rich domains 1	Lmcd1	Chr4 q41	LIM and cysteine-rich domains 1	-0.040377	0.0372303	0.0133678	0.0267355	0.00252377	0.163759	-0.0665774	-0.0151703	-0.0141767	0.089631	0.199966	0.983227	38	2	3.44452734539441e-06	0.00116632	48.8157	0.075268	0.0998474	0.0494764	1.0005	1.93917	0.163759
315806	235472	235472_315806	Prtg	Chr9 cM	Chr9:72714556-72824589(+)	protogenin	Prtg	Chr8 q24	protogenin	-0.0226161	-0.01806	0.00748936	0.0149787	0.00252966	0.227929	-0.037295	-0.0474178	-0.00793727	0.0112977	0.199966	0.993021	36	2	6.22972870592756e-09	0.000442253	58.7518	0.00526576	0.00900771	0.00014366	1	1.45374	0.227929
316328	226976	226976_316328	Kansl3	Chr1 cM	Chr1:36374811-36408262(-)	KAT8 regulatory NSL complex subunit 3	Kansl3	Chr9 q21	KAT8 regulatory NSL complex subunit 3	-0.0514148	-0.043605	0.0170298	0.0340595	0.00253516	0.200455	-0.0847925	-0.11036	-0.0180371	0.0231505	0.199966	0.9925	38	2	0.00724508	0.00249051	139.059	4.8839284244179e-14	2.94939726410244e-13	75.2002	4.03229	1.63906	0.200455
498267	240892	240892_498267	Styxl2	Chr1 cM	Chr1:165925717-165955467(-)	serine/threonine/tyrosine interacting like 2	Styxl2	Chr13 q23	serine/threonine/tyrosine interacting like 2	0.0651964	-0.0548657	0.0216675	0.043335	0.00262157	0.205484	0.0227288	-0.139801	0.107664	0.0300694	0.203894	0.993021	33	2	0.00339454	0.00296464	44.453	0.0557151	0.0765718	28.378	1.39622	1.60296	0.205484
293690	66406	66406_293690	Sac3d1	Chr19 cM	Chr19:6166030-6168680(-)	SAC3 domain containing 1	Sac3d1	Chr1 q43	SAC3 domain containing 1	0.0569785	0.0182685	0.0189519	0.0379038	0.00264291	0.629828	0.0198335	-0.0560216	0.0941236	0.0925586	0.203894	0.996041	29	2	0.00429093	0.00261261	61.2219	0.000182017	0.000406706	50.5591	2.02262	0.232295	0.629828
362810	210582	210582_362810	Coq10a	Chr10 cM	Chr10:128198965-128204849(-)	coenzyme Q10A	Coq10a	Chr7 q11	coenzyme Q10A	0.0296275	0.00376919	0.00985562	0.0197112	0.00264581	0.848353	0.0103108	-0.0348642	0.0489441	0.0424025	0.203894	0.99732	35	2	0.000513092	0.000703914	37.3796	0.274837	0.316149	16.3306	1.19518	0.0365651	0.848353
310132	18414	18414_310132	Osmr	Chr15 cM	Chr15:6843049-6904434(-)	oncostatin M receptor	Osmr	Chr2 q16	oncostatin M receptor	0.104344	0.0321497	0.0347874	0.0695747	0.00270443	0.644018	0.0361619	-0.104214	0.172526	0.168514	0.203894	0.996041	36	2	0.023598	0.00950027	97.9074	4.18458173297496e-08	1.49780532686133e-07	66.737	3.00635	0.213526	0.644018
305120	231571	231571_305120	Rpap2	Chr5 cM	Chr5:107745239-107809704(+)	RNA polymerase II associated protein 2	Rpap2	Chr14 p22	RNA polymerase II associated protein 2	0.0394011	0.00591244	0.0131372	0.0262743	0.00270677	0.821958	0.0136528	-0.0455843	0.0651495	0.0574092	0.203894	0.99726	38	2	0.001825	0.00135111	55.7068	0.0190842	0.0290855	32.6475	1.48472	0.0506373	0.821958
299246	76260	76260_299246	Ttc8	Chr12 cM	Chr12:98886833-98949497(+)	tetratricopeptide repeat domain 8	Ttc8	Chr6 q32	tetratricopeptide repeat domain 8	-0.0309788	0.00114061	0.0103299	0.0206597	0.00270904	0.955972	-0.051225	-0.0393517	-0.0107327	0.0416329	0.203894	1	36	2	0	0.00069006	28.2625	0.744451	0.768418	0	1	0.00304806	0.955972
294503	18119	18119_294503	Nodal	Chr10 cM	Chr10:61253751-61261117(+)	nodal growth differentiation factor	Nodal	Chr20 q11	nodal growth differentiation factor	0.0457927	0.0183467	0.0152741	0.0305483	0.00271704	0.54812	0.015856	-0.0415268	0.0757295	0.0782201	0.203894	0.993021	33	2	0.000140479	0.00154347	32.1388	0.410043	0.451286	1.63445	1.01662	0.360696	0.54812
362606	68828	68828_362606	Sync	Chr4 cM	Chr4:129181410-129202352(+)	syncoilin	Sync	Chr5 q36	syncoilin, intermediate filament protein	0.133268	-0.0932223	0.0444569	0.0889137	0.00272037	0.294428	0.0461339	-0.26749	0.220402	0.0810454	0.203894	0.993021	36	2	0.0494006	0.0156261	196.408	9.55389365940157e-25	1.06905492409857e-23	87.023	7.70592	1.09926	0.294428
24832	21838	21838_24832	Thy1	Chr9 cM	Chr9:43954681-43959876(+)	thymus cell antigen 1, theta	Thy1	Chr8 q22	Thy-1 cell surface antigen	0.0459255	-0.0152863	0.0153314	0.0306627	0.00273972	0.618109	0.0158766	-0.0753841	0.0759744	0.0448115	0.203894	0.99488	36	2	0.00423738	0.00179302	109.446	7.41477538407299e-10	3.20874342352832e-09	64.3574	2.80563	0.248534	0.618109
296706	16870	16870_296706	Lhx2	Chr2 cM	Chr2:38229293-38259745(+)	LIM homeobox protein 2	Lhx2	Chr3 q12	LIM homeobox 2	-0.0528523	-0.0481582	0.0176462	0.0352925	0.00274354	0.172396	-0.0874383	-0.11733	-0.0182663	0.0210139	0.203894	0.983227	38	2	0.00642124	0.00262694	92.4607	7.35223646431193e-07	2.27339355992445e-06	64.283	2.79979	1.86198	0.172396
24706	218772	218772_24706	Rarb	Chr14 cM	Chr14:5650540-6038924(+)	retinoic acid receptor, beta	Rarb	Chr15	retinoic acid receptor, beta	-0.095427	0.00342411	0.0318893	0.0637787	0.00276756	0.957184	-0.157929	-0.12158	-0.032925	0.128428	0.204497	1	38	2	0.0217204	0.00825615	117.131	1.61845715232744e-10	7.45290243820698e-10	69.6705	3.29712	0.00288233	0.957184
297176	56150	56150_297176	Mad2l1	Chr6 cM	Chr6:66512205-66518091(+)	MAD2 mitotic arrest deficient-like 1	Mad2l1	Chr4 q31	mitotic arrest deficient 2 like 1	0.0433851	0.0303117	0.0145522	0.0291044	0.00286982	0.297651	0.0148634	-0.0267318	0.0719069	0.0873552	0.206726	0.993021	38	2	0.00180452	0.00152118	41.7183	0.236106	0.27594	27.6629	1.38242	1.08469	0.297651
499593	20674	20674_499593	Sox2	Chr3 cM	Chr3:34704554-34706610(+)	SRY (sex determining region Y)-box 2	Sox2	Chr2 q24	SRY-box transcription factor 2	-0.0533102	0.0365307	0.0178819	0.0357639	0.0028709	0.307045	-0.0883582	-0.0335652	-0.0182623	0.106627	0.206726	0.993021	36	2	0.00454815	0.00248722	77.9651	2.63886672306054e-05	6.74779424391197e-05	49.1398	1.96617	1.04334	0.307045
302937	72615	72615_302937	Anks3	Chr16 cM	Chr16:4759300-4782069(-)	ankyrin repeat and sterile alpha motif domain containing 3	Anks3	Chr10 q12	ankyrin repeat and sterile alpha motif domain containing 3	-0.0474626	-0.0180213	0.0159215	0.031843	0.00287277	0.571434	-0.0786682	-0.0804325	-0.016257	0.0443899	0.206726	0.993021	38	2	0.00343427	0.0019813	62.3964	0.00410699	0.00718906	45.7604	1.84367	0.320289	0.571434
502086	69479	69479_502086	Cfap96	Chr8 cM	Chr8:46406643-46428477(-)	cilia and flagella associated protein 96	Cfap96	Chr16 q11	cilia and flagella associated protein 96	-0.063653	0.0545156	0.0213553	0.0427105	0.00287619	0.201815	-0.105509	-0.0291955	-0.0217974	0.138227	0.206726	0.9925	29	2	0.0020519	0.00308022	27.1943	0.453349	0.493039	16.447	1.19685	1.62919	0.201815
361243	68916	68916_361243	Cdkal1	Chr13 cM	Chr13:29375729-30039657(-)	CDK5 regulatory subunit associated protein 1-like 1	Cdkal1	Chr17 p12	CDK5 regulatory subunit associated protein 1-like 1	-0.0320216	-0.0413739	0.0107468	0.0214936	0.00288579	0.0542362	-0.0530849	-0.0835005	-0.0109583	0.000752676	0.206726	0.895267	37	2	0.000276866	0.000792767	41.2802	0.215179	0.254302	6.26939	1.06689	3.70541	0.0542362
313860	106522	106522_313860	Pkdcc	Chr17 cM	Chr17:83522721-83532499(+)	protein kinase domain containing, cytoplasmic	Pkdcc	Chr6 q12	protein kinase domain containing, cytoplasmic	-0.0414636	-0.0244319	0.0139198	0.0278396	0.0028942	0.380162	-0.0687459	-0.0789965	-0.0141814	0.0301326	0.206726	0.993021	38	2	0.00117956	0.00126562	43.0007	0.196446	0.234426	20.608	1.25957	0.770178	0.380162
294091	15958	15958_294091	Ifit2	Chr19 cM	Chr19:34528094-34553819(+)	interferon-induced protein with tetratricopeptide repeats 2	Ifit2	Chr1 q53	interferon-induced protein with tetratricopeptide repeats 2	0.0635442	0.00923555	0.0213555	0.042711	0.00292469	0.828806	0.0216882	-0.0744764	0.1054	0.0929475	0.206973	0.99732	38	2	0.00636969	0.00363126	65.6797	0.00181448	0.00339328	45.587	1.8378	0.046757	0.828806
100363276	11856	11856_100363276	Arhgap6	ChrX cM	ChrX:167578095-168087431(+)	Rho GTPase activating protein 6	Arhgap6	ChrX	Rho GTPase activating protein 6	-0.119932	0.0722485	0.0403132	0.0806263	0.00292985	0.370204	-0.198944	-0.0857761	-0.0409194	0.230273	0.206973	0.993021	29	2	0.02845	0.0121107	92.5539	4.15384494514022e-09	1.67050311103121e-08	74.612	3.93886	0.802979	0.370204
289323	67459	67459_289323	Nvl	Chr1 cM	Chr1:180914703-180971769(-)	nuclear VCP-like	Nvl	Chr13 q26	nuclear VCP-like	-0.0388108	0.00133941	0.0130593	0.0261186	0.00295978	0.959101	-0.0644066	-0.0498521	-0.013215	0.052531	0.207641	1	36	2	0.000806333	0.0012265	30.4765	0.641074	0.672126	14.2484	1.16616	0.00262983	0.959101
360946	78796	78796_360946	Zcchc4	Chr5 cM	Chr5:52932751-52982007(+)	zinc finger, CCHC domain containing 4	Zcchc4	Chr14 q11	zinc finger CCHC-type containing 4	-0.0355299	-0.0302164	0.0119603	0.0239205	0.00297161	0.206517	-0.0589715	-0.0770998	-0.0120882	0.016667	0.207641	0.993021	36	2	0	0.00104494	17.1652	0.992769	0.995091	0	1	1.59567	0.206517
301128	193796	193796_301128	Kdm4b	Chr17 cM	Chr17:56633062-56709870(+)	lysine (K)-specific demethylase 4B	Kdm4b	Chr9 q11	lysine demethylase 4B	-0.0304875	-0.0237784	0.0102812	0.0205625	0.00302331	0.247518	-0.0506383	-0.06408	-0.0103367	0.0165233	0.208212	0.993021	38	2	0.000612241	0.000800804	44.8799	0.147267	0.181431	16.4272	1.19656	1.33726	0.247518
304944	80914	80914_304944	Uck2	Chr1 cM	Chr1:167050464-167112657(-)	uridine-cytidine kinase 2	Uck2	Chr13 q24	uridine-cytidine kinase 2	0.0861262	-0.00586808	0.0290593	0.0581185	0.00303855	0.919576	0.0291711	-0.119778	0.143081	0.108042	0.208212	0.999301	38	2	0.0246365	0.00733764	269.486	1.55072994103076e-37	2.81606424460911e-36	86.4436	7.37658	0.0101944	0.919576
301245	28064	28064_301245	Yipf3	Chr17 cM	Chr17:46559019-46563474(+)	Yip1 domain family, member 3	Yipf3	Chr9 q12	Yip1 domain family, member 3	-0.0254915	-0.0112451	0.00860311	0.0172062	0.00304596	0.513403	-0.0423533	-0.0449687	-0.00862976	0.0224785	0.208212	0.993021	38	2	1.74037410320638e-07	0.000513017	42.269	0.218459	0.257657	0.00573735	1.00006	0.427125	0.513403
314642	56371	56371_314642	Fzr1	Chr10 cM	Chr10:81202713-81214204(-)	fizzy and cell division cycle 20 related 1	Fzr1	Chr7 q11	fizzy and cell division cycle 20 related 1	0.0476615	-0.00937332	0.0160927	0.0321853	0.00305954	0.770876	0.0161205	-0.0724554	0.0792025	0.0537087	0.208212	0.99726	37	2	0.00472203	0.00213834	83.8714	6.83726671281189e-06	1.88965473187065e-05	58.4226	2.40515	0.0848147	0.770876
291129	22360	22360_291129	Nrsn1	Chr13 cM	Chr13:25436022-25453979(-)	neurensin 1	Nrsn1	Chr17 p11	neurensin 1	-0.0317323	-0.0938571	0.0107234	0.0214468	0.00308483	1.20727906796412e-05	-0.0527498	-0.135892	-0.0107148	-0.0518221	0.208212	0.05174	34	2	0.000411863	0.000738775	41.1698	0.128467	0.161062	11.5714	1.13086	19.1517	1.20727906796413e-05
308453	76889	76889_308453	Coq8b	Chr7 cM	Chr7:26932448-26957375(+)	coenzyme Q8B	Coq8b	Chr1 q21	coenzyme Q8B	-0.0499585	0.00670386	0.0168849	0.0337698	0.00308867	0.842641	-0.0830523	-0.0594837	-0.0168648	0.0728914	0.208212	0.99732	37	2	0.00468935	0.00230025	74.9586	9.90677847111865e-05	0.000231122	53.1131	2.13279	0.0394089	0.842641
63881	107746	107746_63881	Rapgef1	Chr2 cM	Chr2:29509732-29630376(+)	Rap guanine nucleotide exchange factor (GEF) 1	Rapgef1	Chr3 p12	Rap guanine nucleotide exchange factor 1	0.0354928	-0.000503433	0.0120041	0.0240083	0.00310936	0.98327	0.0119651	-0.0475588	0.0590205	0.0465519	0.208212	1	29	2	0.00112846	0.000942618	42.5583	0.0289727	0.0424649	32.7851	1.48776	0.000439706	0.98327
501146	227154	227154_501146	Stradb	Chr1 cM	Chr1:59012681-59034281(+)	STE20-related kinase adaptor beta	Stradb	Chr9 q31	STE20 related adaptor beta	0.067077	0.00124536	0.0226872	0.0453745	0.00311055	0.978104	0.0226108	-0.087687	0.111543	0.0901777	0.208212	1	38	2	0.0140456	0.00437135	189.973	7.9707747295881e-23	8.13335323002494e-22	83.0719	5.90735	0.000753295	0.978104
361197	76251	76251_361197	Ercc6l2	Chr13 cM	Chr13:63963054-64048116(+)	excision repair cross-complementing rodent repair deficiency, complementation group 6 like 2	Ercc6l2	Chr17 p14	ERCC excision repair 6 like 2	-0.0443591	-0.000572565	0.015011	0.0300219	0.00312553	0.984784	-0.07378	-0.0594144	-0.0149382	0.0582693	0.208212	1	29	2	0.00177799	0.00156295	38.553	0.0695291	0.0931959	31.3921	1.45756	0.000363724	0.984784
305846	214922	214922_305846	Slc39a2	Chr14 cM	Chr14:52130539-52134202(+)	solute carrier family 39 (zinc transporter), member 2	Slc39a2	Chr15 p14	solute carrier family 39 member 2	-0.0922679	0.00347897	0.0312834	0.0625668	0.0031837	0.955657	-0.153582	-0.11915	-0.0309536	0.126108	0.210501	1	30	2	0.00927891	0.00586881	53.9462	0.0022715	0.00417926	48.4319	1.93918	0.00309181	0.955657
315033	26942	26942_315033	Spag1	Chr15 cM	Chr15:36178245-36235767(+)	sperm associated antigen 1	Spag1	Chr7 q22	sperm associated antigen 1	-0.055993	-0.0130261	0.0189907	0.0379813	0.00319373	0.731628	-0.093214	-0.0874681	-0.018772	0.0614159	0.210501	0.99726	38	2	0.0050558	0.00280453	68.6021	0.000850133	0.00169644	45.9542	1.85028	0.117622	0.731628
302969	75956	75956_302969	Srrm2	Chr17 cM	Chr17:24009506-24043715(+)	serine/arginine repetitive matrix 2	Srrm2	Chr10 q12	serine/arginine repetitive matrix 2	-0.0461184	-0.0148267	0.0156494	0.0312988	0.00320901	0.635704	-0.0767907	-0.0761713	-0.0154461	0.0465179	0.210501	0.996041	38	2	0.00333833	0.00190971	59.0566	0.00904708	0.0147276	43.6923	1.77596	0.224405	0.635704
25611	18416	18416_25611	Otc	ChrX cM	ChrX:10118584-10187275(+)	ornithine transcarbamylase	Otc	ChrX q12	ornithine transcarbamylase	0.0507996	0.00853519	0.0172778	0.0345557	0.00328047	0.80491	0.0169356	-0.0591927	0.0846635	0.0762631	0.214096	0.99726	30	2	0.00105871	0.00175819	30.8967	0.321685	0.363979	12.9256	1.14844	0.061008	0.80491
498226	212933	212933_498226	Pm20d1	Chr1 cM	Chr1:131725122-131749210(+)	peptidase M20 domain containing 1	Pm20d1	Chr13 q13	peptidase M20 domain containing 1	0.0569356	0.0710486	0.0194303	0.0388606	0.00338692	0.0675052	0.0188529	-0.0051167	0.0950182	0.147214	0.218949	0.901493	34	2	0.0029313	0.00255594	47.173	0.0409138	0.0580477	33.2877	1.49897	3.34267	0.0675052
170465	52538	52538_170465	Acaa2	Chr18 cM	Chr18:74912283-74939278(+)	acetyl-CoA acyltransferase 2	Acaa2	Chr18 q12.2	acetyl-CoA acyltransferase 2	-0.0744914	-0.0929752	0.0254265	0.050853	0.00339319	0.0675026	-0.124326	-0.192645	-0.0246563	0.00669486	0.218949	0.901493	38	2	0.0129392	0.00546022	102.484	2.67740439250838e-08	9.79885803429555e-08	63.809	2.76312	3.34273	0.0675026
316088	72330	72330_316088	Klhl40	Chr9 cM	Chr9:121606673-121612884(+)	kelch-like 40	Klhl40	Chr8 q32	kelch-like family member 40	0.13563	0.0404829	0.0463531	0.0927063	0.00343325	0.662344	0.0447799	-0.141218	0.226481	0.222184	0.218949	0.996424	35	2	0.0498926	0.0172998	160.543	1.0858111097939e-18	8.90323561136488e-18	81.9129	5.52879	0.190689	0.662344
311129	99031	99031_311129	Osbpl6	Chr2 cM	Chr2:76236852-76430991(+)	oxysterol binding protein-like 6	Osbpl6	Chr3 q24	oxysterol binding protein-like 6	-0.0409317	0.0151075	0.0139905	0.0279809	0.00343697	0.589251	-0.0683526	-0.0397341	-0.0135109	0.0699492	0.218949	0.993021	38	2	0.00233959	0.00158898	59.1861	0.00878132	0.014333	35.7309	1.55596	0.291516	0.589251
408206	71522	71522_408206	Ggt6	Chr11 cM	Chr11:72326352-72329226(+)	gamma-glutamyltransferase 6	Ggt6	Chr10 q24	gamma-glutamyl transferase 6	0.0369273	-0.0590498	0.0126232	0.0252464	0.00344072	0.0193387	0.0121862	-0.108532	0.0616683	-0.00956771	0.218949	0.790869	33	2	0	0.00116305	33.3378	0.354193	0.396487	0	1	5.47063	0.0193387
84510	20257	20257_84510	Stmn2	Chr3 cM	Chr3:8574587-8626664(+)	stathmin-like 2	Stmn2	Chr2 q23	stathmin 2	0.0453416	-0.0166916	0.0155074	0.0310147	0.003457	0.590451	0.0149478	-0.0774793	0.0757355	0.0440961	0.218949	0.993021	38	2	0.00472915	0.0019935	109.137	2.72503156831945e-09	1.11201085492428e-08	66.8442	3.01606	0.289641	0.590451
100360066	14020	14020_100360066	Evi5	Chr5 cM	Chr5:107892661-108022973(-)	ecotropic viral integration site 5	Evi5	Chr14	ecotropic viral integration site 5	-0.029893	-0.00205783	0.0102339	0.0204677	0.00348924	0.919915	-0.049951	-0.0421739	-0.00983499	0.0380582	0.219339	0.999301	35	2	0.000191925	0.00072233	35.9294	0.332861	0.375238	5.22048	1.05508	0.0101084	0.919915
306825	218203	218203_306825	Mylip	Chr13 cM	Chr13:45543218-45565498(+)	myosin regulatory light chain interacting protein	Mylip	Chr17 p14	myosin regulatory light chain interacting protein	0.0586534	0.00235331	0.0200849	0.0401699	0.00349728	0.953284	0.0192877	-0.0763782	0.0980192	0.0810848	0.219339	1	36	2	0.00848073	0.00330695	102.309	9.18549669242575e-09	3.54541972304167e-08	75.9426	4.15672	0.00343207	0.953284
307050	67440	67440_307050	Mtpap	Chr18 cM	Chr18:4375592-4397330(+)	mitochondrial poly(A) polymerase	Mtpap	Chr17 q12.1	mitochondrial poly(A) polymerase	0.0295339	-0.00121877	0.0101201	0.0202402	0.00351903	0.951984	0.00969884	-0.0408888	0.0493689	0.0384513	0.219632	1	38	2	0.000651501	0.000745134	36.3755	0.451174	0.490942	19.0324	1.23506	0.00362586	0.951984
56780	56318	56318_56780	Acp3	Chr9 cM	Chr9:104165439-104214921(-)	acid phosphatase 3	Acp3	Chr8 q32	acid phosphatase 3	0.0462994	-0.00531657	0.0158876	0.0317752	0.00356625	0.86712	0.0151602	-0.0675949	0.0774385	0.0569617	0.220328	0.998853	32	2	0.00152314	0.00139819	41.8285	0.0740275	0.098371	30.4016	1.43681	0.0279954	0.86712
296813	319653	319653_296813	Slc25a40	Chr5 cM	Chr5:8472850-8504797(+)	solute carrier family 25, member 40	Slc25a40	Chr4 q12	solute carrier family 25, member 40	-0.0439205	0.0136436	0.0150804	0.0301607	0.00358628	0.651008	-0.0734774	-0.0454703	-0.0143635	0.0727575	0.220328	0.996251	34	2	0.00194079	0.00165116	43.4297	0.0856034	0.112123	30.0419	1.42943	0.204632	0.651008
304850	19821	19821_304850	Rnf2	Chr1 cM	Chr1:151345149-151376747(-)	ring finger protein 2	Rnf2	Chr13 q21	ring finger protein 2	0.0405345	0.00896177	0.013925	0.02785	0.00360376	0.747614	0.013242	-0.0456233	0.067827	0.0635469	0.220328	0.99726	34	2	0.00189338	0.00144876	49.0812	0.0272769	0.0401947	32.9495	1.49141	0.103547	0.747614
140608	11958	11958_140608	Atp5me	Chr5 cM	Chr5:108581112-108582265(-)	ATP synthase membrane subunit e	Atp5me	Chr14 p22	ATP synthase membrane subunit e	-0.0297265	0.0273555	0.010219	0.0204379	0.00362647	0.180745	-0.0497553	-0.0127021	-0.00969764	0.0674131	0.220328	0.984656	36	2	0.000896221	0.000721473	49.8631	0.0388186	0.0553131	30.5384	1.43964	1.79149	0.180745
363085	76459	76459_363085	Car12	Chr9 cM	Chr9:66620968-66674127(+)	carbonic anhydrase 12	Car12	Chr8 q24	carbonic anhydrase 12	-0.160904	0.175789	0.0553271	0.110654	0.00363489	0.112144	-0.269343	-0.0410895	-0.0524644	0.392667	0.220328	0.953356	38	2	0.0840097	0.0261028	182.976	1.40384097158579e-21	1.33896019077733e-20	82.0195	5.56158	2.52375	0.112144
317376	209446	209446_317376	Tfe3	ChrX cM	ChrX:7628799-7641441(+)	transcription factor E3	Tfe3	ChrX q12	transcription factor binding to IGHM enhancer 3	0.0547807	0.0454894	0.0188409	0.0376819	0.00364288	0.227356	0.0178531	-0.0283657	0.0917082	0.119345	0.220328	0.993021	38	2	0.00855207	0.00299185	144.863	5.30795072109447e-15	3.43973399299958e-14	74.4162	3.90873	1.45732	0.227356
362855	28088	28088_362855	Rtcb	Chr10 cM	Chr10:85774501-85793657(-)	RNA 2',3'-cyclic phosphate and 5'-OH ligase	Rtcb	Chr7 q13	RNA 2',3'-cyclic phosphate and 5'-OH ligase	0.0254421	-0.0230015	0.00875654	0.0175131	0.00366669	0.189052	0.00827961	-0.0573265	0.0426046	0.0113236	0.220328	0.987596	38	2	0.000667199	0.000591527	48.5307	0.079248	0.104577	25.7842	1.34742	1.72499	0.189052
64203	12036	12036_64203	Bcat2	Chr7 cM	Chr7:45219773-45239134(+)	branched chain aminotransferase 2, mitochondrial	Bcat2	Chr1 q22	branched chain amino acid transaminase 2	-0.0492243	0.0175661	0.0169421	0.0338841	0.00366728	0.604168	-0.0824301	-0.0488456	-0.0160185	0.0839778	0.220328	0.993021	38	2	0.00271691	0.00205722	50.8711	0.0512428	0.0710021	31.312	1.45586	0.268755	0.604168
311338	68925	68925_311338	Rpap1	Chr2 cM	Chr2:119594440-119618018(-)	RNA polymerase II associated protein 1	Rpap1	Chr3 q35	RNA polymerase II associated protein 1	-0.0413317	-0.0614118	0.0142482	0.0284963	0.00372162	0.0311556	-0.0692575	-0.117264	-0.0134058	-0.00556009	0.222553	0.856174	36	2	0.00181001	0.00152135	49.449	0.0422224	0.0597199	28.6208	1.40097	4.64437	0.0311556
680266	13972	13972_680266	Gnb1l	Chr16 cM	Chr16:18317463-18385429(+)	guanine nucleotide binding protein (G protein), beta polypeptide 1-like	Gnb1l	Chr11 q23	G protein subunit beta 1 like	0.0529402	0.0447846	0.0182648	0.0365296	0.00374975	0.220206	0.0171418	-0.0268122	0.0887386	0.116381	0.223197	0.993021	29	2	0.00135804	0.00217764	35.0626	0.137287	0.170607	14.8633	1.17458	1.50303	0.220206
498795	74186	74186_498795	Ccdc3	Chr2 cM	Chr2:5142587-5235682(+)	coiled-coil domain containing 3	Ccdc3	Chr17 q12.3	coiled-coil domain containing 3	0.177727	0.24569	0.0615317	0.123063	0.00387233	0.0458852	0.0571269	0.0044898	0.298327	0.486889	0.229431	0.890101	29	2	0.0794726	0.0289371	106.765	1.94262622056411e-11	9.72220526188895e-11	87.8512	8.23124	3.9858	0.0458852
117521	244891	244891_117521	Scaper	Chr9 cM	Chr9:55457163-55845403(-)	S phase cyclin A-associated protein in the ER	Scaper	Chr8 q24	S-phase cyclin A-associated protein in the ER	-0.0557425	-0.0361579	0.0193222	0.0386444	0.00391544	0.349451	-0.0936134	-0.1119	-0.0178717	0.0395838	0.230838	0.993021	29	2	0.00527782	0.00278617	62.1292	0.000137788	0.000314046	56.6031	2.30431	0.875451	0.349451
290875	69957	69957_290875	Cdc16	Chr8 cM	Chr8:13807676-13831938(+)	CDC16 cell division cycle 16	Cdc16	Chr16 q12.5	cell division cycle 16	0.024084	-0.0168843	0.00835216	0.0167043	0.00393199	0.312125	0.00771408	-0.0496241	0.0404539	0.0158556	0.230838	0.993021	36	2	0.000276951	0.000494795	32.1896	0.556559	0.592113	11.5426	1.13049	1.02166	0.312125
315329	106073	106073_315329	Mfsd5	Chr15 cM	Chr15:102187891-102190179(+)	major facilitator superfamily domain containing 5	Mfsd5	Chr7 q36	major facilitator superfamily domain containing 5	0.0282612	-0.00448366	0.00980693	0.0196139	0.00395456	0.819182	0.00904002	-0.0429261	0.0474825	0.0339588	0.230961	0.99726	36	2	0.0003641	0.000655084	40.3395	0.210302	0.248951	11.2927	1.1273	0.0522565	0.819182
116638	72961	72961_116638	Slc17a7	Chr7 cM	Chr7:44813373-44825566(+)	solute carrier family 17 (sodium-dependent inorganic phosphate cotransporter), member 7	Slc17a7	Chr1 q22	solute carrier family 17 member 7	0.0701111	-0.0692025	0.0243396	0.0486792	0.00397	0.155142	0.0224063	-0.164612	0.117816	0.026207	0.230961	0.983227	29	2	0.00489218	0.0033749	44.925	0.0165594	0.0255832	40.59	1.68322	2.02095	0.155142
499255	66356	66356_499255	Knop1	Chr7 cM	Chr7:118441440-118454907(-)	lysine rich nucleolar protein 1	Knop1	Chr1 q35	lysine-rich nucleolar protein 1	0.0362912	0.0224535	0.0126133	0.0252266	0.00401207	0.373427	0.0115695	-0.0269898	0.0610129	0.0718969	0.231285	0.993021	37	2	0.00174785	0.00123039	48.3246	0.0663344	0.0894266	34.4615	1.52582	0.792229	0.373427
497900	66089	66089_497900	Rmnd5b	Chr11 cM	Chr11:51514500-51526723(-)	required for meiotic nuclear division 5 homolog B	Rmnd5b	Chr10 q22	required for meiotic nuclear division 5 homolog B	0.055012	-0.0258963	0.0191332	0.0382664	0.00403759	0.498573	0.0175116	-0.100897	0.0925124	0.0491045	0.231285	0.993021	38	2	0.00737375	0.00310395	95.699	2.5683987986319e-07	8.42180651721765e-07	63.0548	2.70671	0.457973	0.498573
311651	77031	77031_311651	Slc9a8	Chr2 cM	Chr2:167263632-167318920(+)	solute carrier family 9 (sodium/hydrogen exchanger), member 8	Slc9a8	Chr3 q42	solute carrier family 9 member A8	-0.0292167	-0.0239068	0.0101641	0.0203283	0.00404675	0.23958	-0.0491381	-0.0637495	-0.00929541	0.0159359	0.231285	0.993021	38	2	3.29084761306507e-06	0.000699938	33.7435	0.576369	0.610813	0.0814352	1.00082	1.38306	0.23958
313722	74646	74646_313722	Spsb1	Chr4 cM	Chr4:149980740-150039494(-)	splA/ryanodine receptor domain and SOCS box containing 1	Spsb1	Chr5 q36	splA/ryanodine receptor domain and SOCS box containing 1	0.067002	-0.006873	0.0233096	0.0466193	0.00404754	0.882794	0.0213159	-0.098245	0.112688	0.0844991	0.231285	0.998853	38	2	0.00928708	0.0043141	81.1264	2.48375634485814e-05	6.37525560507908e-05	57.131	2.33269	0.0217351	0.882794
298069	12819	12819_298069	Col15a1	Chr4 cM	Chr4:47208161-47313167(+)	collagen, type XV, alpha 1	Col15a1	Chr5 q22	collagen type XV alpha 1 chain	-0.0667017	0.180442	0.0232495	0.0464989	0.00411831	0.000104218	-0.11227	0.0893054	-0.0211336	0.271578	0.233047	0.136522	36	2	0.00983682	0.00421664	85.6433	2.41739412310623e-06	7.05091566260816e-06	69.7927	3.31045	15.0587	0.000104218
317418	69499	69499_317418	Tsr2	ChrX cM	ChrX:149870090-149879539(-)	TSR2 20S rRNA accumulation	Tsr2	ChrX q12	TSR2, ribosome maturation factor	-0.0550162	-0.0566372	0.0191778	0.0383555	0.00412094	0.139772	-0.0926039	-0.131813	-0.0174285	0.0185382	0.233047	0.983068	37	2	0.00836642	0.00305705	136.865	5.57967197137648e-14	3.3600863014514e-13	76.0752	4.17977	2.18046	0.139772
306748	57266	57266_306748	Cxcl14	Chr13 cM	Chr13:56436456-56444364(-)	C-X-C motif chemokine ligand 14	Cxcl14	Chr17 p14	C-X-C motif chemokine ligand 14	-0.0502196	0.0138814	0.0175113	0.0350225	0.00413274	0.691842	-0.084541	-0.0547614	-0.0158982	0.0825243	0.233047	0.99726	38	2	0.00537174	0.00248452	80.8866	2.66779605786962e-05	6.81228478967819e-05	56.7855	2.31404	0.157099	0.691842
24559	17451	17451_24559	Mos	Chr4 cM	Chr4:3870658-3872105(-)	Moloney sarcoma oncogene	Mos	Chr5 q12	MOS proto-oncogene, serine/threonine kinase	0.0310534	0.0452299	0.0108468	0.0216935	0.0041976	0.0370738	0.00979413	0.0027114	0.0523127	0.0877485	0.233591	0.877019	29	2	0	0.000502952	18.5738	0.885007	0.897998	0	1	4.34702	0.0370738
59299	76757	76757_59299	Trdn	Chr10 cM	Chr10:32959479-33352705(+)	triadin	Trdn	Chr1 p12-p11	triadin	-0.0758395	-0.0230423	0.0265126	0.0530252	0.00422966	0.663886	-0.127803	-0.12697	-0.0238757	0.0808852	0.233591	0.996424	33	2	0.00608746	0.00375708	84.1696	8.39060778485297e-07	2.57526961780507e-06	46.8367	1.881	0.188837	0.663886
290635	73711	73711_290635	Mvb12a	Chr8 cM	Chr8:71995552-72000670(+)	multivesicular body subunit 12A	Mvb12a	Chr16 p14	multivesicular body subunit 12A	0.0397684	-0.00608361	0.0139066	0.0278131	0.00424058	0.826859	0.0125121	-0.0605964	0.0670248	0.0484292	0.233591	0.99726	38	2	0.00194731	0.00142645	52.2054	0.0394612	0.056148	33.031	1.49323	0.0478434	0.826859
309586	22670	22670_309586	Trim26	Chr17 cM	Chr17:37148026-37170290(+)	tripartite motif-containing 26	Trim26	Chr20 p12	tripartite motif-containing 26	0.031832	0.018649	0.0111318	0.0222636	0.00424232	0.40223	0.0100141	-0.0249869	0.05365	0.0622849	0.233591	0.993021	38	2	0.000972633	0.000941749	49.3196	0.0686392	0.0921006	23.5531	1.3081	0.701649	0.40223
290549	80795	80795_290549	Selenok	Chr14 cM	Chr14:29690337-29697031(+)	selenoprotein K	Selenok	Chr16 p16	selenoprotein K	0.0482424	0.0122884	0.0168725	0.0337451	0.00424676	0.715744	0.0151728	-0.0538508	0.081312	0.0784275	0.233591	0.99726	33	2	0.00421009	0.00218705	69.2455	9.58986777814586e-05	0.000224054	54.8036	2.21257	0.132607	0.715744
296554	227613	227613_296554	Tubb4b	Chr2 cM	Chr2:25112172-25114714(-)	tubulin, beta 4B class IVB	Tubb4b	Chr3 p13	tubulin, beta 4B class IVb	0.0557454	0.00447533	0.0194991	0.0389981	0.00425141	0.908637	0.017528	-0.0719596	0.0939629	0.0809102	0.233591	0.998853	33	2	0.00826096	0.00306032	148.85	2.42728475441355e-17	1.83143193001731e-16	78.9784	4.757	0.0131693	0.908637
303206	29869	29869_303206	Ulk2	Chr11 cM	Chr11:61666475-61745899(-)	unc-51 like kinase 2	Ulk2	Chr10 q22	unc-51 like autophagy activating kinase 2	0.0547141	0.0505776	0.0191907	0.0383815	0.00435722	0.187583	0.017101	-0.0246486	0.0923273	0.125804	0.238387	0.987596	38	2	0.00990667	0.00318264	157.762	3.49548956275207e-17	2.61287844815717e-16	80.4675	5.11967	1.7365	0.187583
361506	232798	232798_361506	Leng8	Chr7 cM	Chr7:4140038-4151176(+)	leukocyte receptor cluster (LRC) member 8	Leng8	Chr1 q21	leukocyte receptor cluster member 8	-0.0615708	0.0184955	0.0216243	0.0432485	0.00440912	0.668902	-0.103954	-0.0662701	-0.0191881	0.103261	0.239687	0.99726	38	2	0.00610405	0.00356822	55.4706	0.0200786	0.030452	42.231	1.73103	0.182889	0.668902
298676	76866	76866_298676	Morn1	Chr4 cM	Chr4:155171034-155229962(+)	MORN repeat containing 1	Morn1	Chr5 q36	MORN repeat containing 1	-0.0546607	-0.0488805	0.0192069	0.0384138	0.00442884	0.203206	-0.0923056	-0.12417	-0.0170158	0.0264093	0.239687	0.9925	35	2	0.00419858	0.0027536	51.6481	0.0204243	0.0309263	40.4962	1.68057	1.61918	0.203206
291877	68219	68219_291877	Nudt21	Chr8 cM	Chr8:94746031-94763667(-)	nudix hydrolase 21	Nudt21	Chr19 p12	nudix hydrolase 21	0.0332841	-0.0234916	0.0116995	0.0233991	0.00444246	0.315401	0.0103534	-0.0693529	0.0562148	0.0223698	0.239687	0.993021	38	2	0.00141055	0.00106336	53.2377	0.0320456	0.0465548	31.8526	1.46741	1.00792	0.315401
500367	232539	232539_500367	Klhl42	Chr6 cM	Chr6:146992877-147014276(+)	kelch-like 42	Klhl42	Chr4 q44	kelch-like family, member 42	-0.0292513	-0.032228	0.0102866	0.0205731	0.00446013	0.11723	-0.0494126	-0.0725506	-0.00909	0.00809465	0.239687	0.955033	36	2	0	0.000761579	31.8958	0.571131	0.60591	0	1	2.45394	0.11723
100912292	69638	69638_100912292	Enho	Chr4 cM	Chr4:41638144-41640302(-)	energy homeostasis associated	Enho	Chr5	energy homeostasis associated	-0.0339812	0.0384248	0.0119568	0.0239136	0.00448315	0.108094	-0.0574161	-0.00844491	-0.0105463	0.0852946	0.239687	0.949824	35	2	0.000839659	0.00101215	41.8136	0.139735	0.17323	18.4995	1.22699	2.58187	0.108094
29682	110862	110862_29682	Kcnq3	Chr15 cM	Chr15:65858236-66158491(-)	potassium voltage-gated channel, subfamily Q, member 3	Kcnq3	Chr7 q33	potassium voltage-gated channel subfamily Q member 3	-0.0362573	-0.00606456	0.0127607	0.0255215	0.00449284	0.812171	-0.0612679	-0.0560858	-0.0112467	0.0439567	0.239687	0.99726	38	2	0.000913994	0.00118323	46.5451	0.112069	0.142378	16.285	1.19453	0.056466	0.812171
140473	59289	59289_140473	Ackr2	Chr9 cM	Chr9:121727421-121740140(+)	atypical chemokine receptor 2	Ackr2	Chr8 q32	atypical chemokine receptor 2	0.0921786	-0.0341757	0.032467	0.064934	0.00452343	0.59867	0.0285445	-0.161444	0.155813	0.0930926	0.240321	0.993021	38	2	0.0244302	0.00865463	202.321	4.78235561836093e-25	5.43169135912249e-24	76.4219	4.24122	0.277007	0.59867
499807	75763	75763_499807	Dcaf17	Chr2 cM	Chr2:70885672-70929486(+)	DDB1 and CUL4 associated factor 17	Dcaf17	Chr3 q22	DDB1 and CUL4 associated factor 17	-0.0463436	0.00430857	0.0163383	0.0326765	0.00456094	0.895099	-0.078366	-0.0597362	-0.0143212	0.0683534	0.241317	0.998853	38	2	0.00313511	0.00217661	52.8948	0.0343597	0.0496028	34.5408	1.52767	0.0173858	0.895099
84475	12766	12766_84475	Cxcr3	ChrX cM	ChrX:100775141-100777753(-)	C-X-C motif chemokine receptor 3	Cxcr3	ChrX q22	C-X-C motif chemokine receptor 3	0.075938	-0.0299369	0.0267932	0.0535864	0.00459369	0.576389	0.0234243	-0.134964	0.128452	0.0750905	0.242053	0.993021	29	2	0.00546613	0.00382464	40.5441	0.0455304	0.0638648	40.7989	1.68916	0.312108	0.576389
24258	12652	12652_24258	Chga	Chr12 cM	Chr12:102521228-102531287(+)	chromogranin A	Chga	Chr6 q32	chromogranin A	0.0460843	0.00620803	0.0162853	0.0325707	0.00465769	0.848838	0.0141656	-0.0576293	0.078003	0.0700454	0.243492	0.99732	38	2	0.00364052	0.00206418	74.7576	0.00015795	0.000357465	44.7754	1.81079	0.0363291	0.848838
293589	212503	212503_293589	Paox	Chr7 cM	Chr7:139693182-139714249(+)	polyamine oxidase (exo-N4-amino)	Paox	Chr1 q41	polyamine oxidase	0.0485218	-0.042515	0.0171603	0.0343207	0.00469055	0.215436	0.0148881	-0.109782	0.0821554	0.0247523	0.243492	0.993021	38	2	0.00468842	0.00228959	77.3173	7.60296628181094e-05	0.000181085	56.5841	2.3033	1.53452	0.215436
290753	67620	67620_290753	Lrp2bp	Chr8 cM	Chr8:46463639-46482515(+)	Lrp2 binding protein	Lrp2bp	Chr16 q11	Lrp2 binding protein	0.0301713	0.0349544	0.010675	0.0213499	0.00470808	0.101585	0.00924871	-0.00689065	0.0510938	0.0767995	0.243492	0.944384	33	2	1.28561529065289e-06	0.000623563	44.0237	0.0607251	0.082662	0.0286599	1.00029	2.68048	0.101585
24803	22318	22318_24803	Vamp2	Chr11 cM	Chr11:68979354-68983207(+)	vesicle-associated membrane protein 2	Vamp2	Chr10 q24	vesicle-associated membrane protein 2	0.072363	-0.0288132	0.025606	0.0512119	0.004713	0.573688	0.0221762	-0.129187	0.12255	0.0715602	0.243492	0.993021	33	2	0.0131258	0.00473206	190.733	6.76010524322687e-25	7.62409413264631e-24	81.5079	5.40772	0.31655	0.573688
29547	26557	26557_29547	Homer2	Chr7 cM	Chr7:81250229-81356673(-)	homer scaffolding protein 2	Homer2	Chr1 q31	homer scaffold protein 2	-0.0919876	-0.00956461	0.0325523	0.0651046	0.00471569	0.883202	-0.155789	-0.137167	-0.0281862	0.118038	0.243492	0.998853	35	2	0.0260828	0.00875249	124.873	1.31615602305485e-12	7.15812943672429e-12	80.3333	5.08474	0.021583	0.883202
309326	240614	240614_309326	Ranbp6	Chr19 cM	Chr19:29785800-29790374(-)	RAN binding protein 6	Ranbp6	Chr1 q52	RAN binding protein 6	0.036367	0.0143497	0.0128863	0.0257726	0.00477041	0.577677	0.0111103	-0.0361637	0.0616237	0.0648632	0.243607	0.993021	38	2	0.000613338	0.00123564	44.8614	0.147701	0.181861	10.1076	1.11244	0.310006	0.577677
259229	14208	14208_259229	Ppm1g	Chr5 cM	Chr5:31360012-31377889(-)	protein phosphatase 1G (formerly 2C), magnesium-dependent, gamma isoform	Ppm1g	Chr6 q14	protein phosphatase, Mg2+/Mn2+ dependent, 1G	0.0308332	-0.0371569	0.0109262	0.0218523	0.00477301	0.0890624	0.00941837	-0.0799866	0.0522481	0.00567285	0.243607	0.926436	38	2	0.00118849	0.000886799	58.9914	0.00918361	0.0149215	31.5492	1.4609	2.89124	0.0890624
294972	72039	72039_294972	Mccc1	Chr3 cM	Chr3:36013461-36054827(-)	methylcrotonoyl-Coenzyme A carboxylase 1 (alpha)	Mccc1	Chr2 q25	methylcrotonyl-CoA carboxylase subunit 1	-0.042321	-0.0027707	0.0149976	0.0299952	0.00477476	0.926403	-0.0717158	-0.0615603	-0.0129262	0.0560189	0.243607	0.999759	37	2	0.00300304	0.00169873	62.3784	0.0029793	0.00536492	46.7255	1.87707	0.00853246	0.926403
498128	69189	69189_498128	Mcemp1	Chr8 cM	Chr8:3715754-3718916(+)	mast cell expressed membrane protein 1	Mcemp1	Chr12 p12	mast cell-expressed membrane protein 1	0.0490252	-0.0386405	0.0173883	0.0347765	0.00481075	0.266521	0.0149448	-0.106801	0.0831056	0.0295202	0.244474	0.993021	30	2	0.000521556	0.00174061	30.3534	0.346528	0.38894	5.42248	1.05733	1.23456	0.266521
309666	328795	328795_309666	Ubash3a	Chr17 cM	Chr17:31426847-31465866(+)	ubiquitin associated and SH3 domain containing, A	Ubash3a	Chr20 p12	ubiquitin associated and SH3 domain containing, A	0.0285448	0.000723242	0.0101302	0.0202603	0.00483533	0.971524	0.00869006	-0.0389863	0.0483996	0.0404328	0.244662	1	35	2	6.92382076483657e-05	0.00054594	39.6469	0.197718	0.235726	1.54684	1.01571	0.00127431	0.971524
499280	69546	69546_499280	Mapk1ip1	Chr7 cM	Chr7:138437547-138447996(-)	mitogen-activated protein kinase 1 interacting protein 1	Mapk1ip1	Chr1 q41	mitogen-activated protein kinase 1 interacting protein 1	-0.0406119	-0.0119531	0.0144184	0.0288369	0.00485252	0.678502	-0.0688715	-0.0684723	-0.0123523	0.0445661	0.244662	0.99726	38	2	0.0031411	0.00168249	65.7395	0.00178704	0.0033478	48.0899	1.92641	0.171817	0.678502
303306	27364	27364_303306	Srr	Chr11 cM	Chr11:74797185-74816774(-)	serine racemase	Srr	Chr10 q24	serine racemase	0.0264045	0.00103637	0.00938862	0.0187772	0.00491735	0.955985	0.00800319	-0.0357664	0.0448059	0.0378391	0.246015	1	38	2	0.000254452	0.000544804	36.7222	0.435223	0.475377	8.49992	1.0929	0.00304624	0.955985
360822	74585	74585_360822	Sppl3	Chr5 cM	Chr5:115149204-115236849(+)	signal peptide peptidase 3	Sppl3	Chr12 q16	signal peptide peptidase like 3	0.0354219	0.0206194	0.0125964	0.0251928	0.00492244	0.413093	0.0107334	-0.0287576	0.0601104	0.0699963	0.246015	0.993021	29	2	0.00175651	0.0011508	45.4071	0.0147238	0.0230017	43.4704	1.76898	0.669882	0.413093
25357	21835	21835_25357	Thrsp	Chr7 cM	Chr7:97062140-97066757(-)	thyroid hormone responsive	Thrsp	Chr1 q32	thyroid hormone responsive	-0.141681	-0.0634322	0.050465	0.10093	0.0049926	0.529692	-0.240591	-0.261251	-0.0427715	0.134387	0.246015	0.993021	38	2	0.0823948	0.0220979	537.319	1.2482167365708e-90	8.27233122788182e-89	93.0238	14.3345	0.394983	0.529692
246756	71609	71609_246756	Tradd	Chr8 cM	Chr8:105985207-105991226(-)	TNFRSF1A-associated via death domain	Tradd	Chr19 q11	TNFRSF1A-associated via death domain	-0.0532062	-0.062128	0.0189521	0.0379043	0.00499436	0.101197	-0.0903517	-0.136419	-0.0160607	0.012163	0.246015	0.943188	35	2	0.00395448	0.0025751	57.9665	0.00462115	0.00800083	41.8937	1.72098	2.68657	0.101197
364208	380686	380686_364208	Cnrip1	Chr11 cM	Chr11:17001859-17029372(+)	cannabinoid receptor interacting protein 1	Cnrip1	Chr14 q22	cannabinoid receptor interacting protein 1	0.0488656	0.0229045	0.0174062	0.0348124	0.00499478	0.510576	0.0147501	-0.0453265	0.0829812	0.0911356	0.246015	0.993021	33	2	0.00408486	0.00223532	60.4928	0.00118044	0.0022957	51.6977	2.0703	0.432887	0.510576
289185	433375	433375_289185	Creg1	Chr1 cM	Chr1:165591327-165602878(+)	cellular repressor of E1A-stimulated genes 1	Creg1	Chr13 q23	cellular repressor of E1A-stimulated genes 1	-0.0446076	-0.083108	0.0158941	0.0317882	0.00500745	0.00893767	-0.0757595	-0.145412	-0.0134558	-0.0208043	0.246015	0.693553	35	2	0.00333304	0.00193753	54.5806	0.0104684	0.0168199	46.1669	1.85759	6.83524	0.00893767
310392	26570	26570_310392	Slc7a11	Chr3 cM	Chr3:50319385-50403947(-)	solute carrier family 7 (cationic amino acid transporter, y+ system), member 11	Slc7a11	Chr2 q26	solute carrier family 7 member 11	-0.0520174	-0.0329456	0.0185368	0.0370735	0.0050133	0.374188	-0.0883488	-0.105608	-0.0156861	0.0397172	0.246015	0.993021	38	2	0.00187634	0.00258093	46.8815	0.105844	0.135316	15.5923	1.18473	0.789709	0.374188
684259	100213	100213_684259	Rusc2	Chr4 cM	Chr4:43381979-43427088(+)	RUN and SH3 domain containing 2	Rusc2	Chr5	RUN and SH3 domain containing 2	0.0536461	0.0262656	0.0191307	0.0382615	0.00504441	0.492412	0.0161506	-0.0487255	0.0911416	0.101257	0.2466	0.993021	29	2	0.00656889	0.00272091	106.183	2.43096993713162e-11	1.20815541096642e-10	74.2467	3.883	0.471251	0.492412
296957	232679	232679_296957	Zc3hc1	Chr6 cM	Chr6:30366383-30391019(-)	zinc finger, C3HC type 1	Zc3hc1	Chr4 q22	zinc finger, C3HC-type containing 1	0.0330695	-0.0677755	0.0118061	0.0236121	0.00509359	0.00409995	0.00992998	-0.114054	0.0562089	-0.0214966	0.247685	0.534637	38	2	0.00170998	0.00110841	57.1752	0.0138402	0.0217375	38.6862	1.63095	8.23901	0.00409995
306270	218885	218885_306270	Oxnad1	Chr14 cM	Chr14:31807331-31825159(+)	oxidoreductase NAD-binding domain containing 1	Oxnad1	Chr16 p16	oxidoreductase NAD-binding domain containing 1	0.0397859	0.00719549	0.0142076	0.0284152	0.00510511	0.800093	0.0119395	-0.0484973	0.0676323	0.0628882	0.247685	0.99726	38	2	0.00153391	0.00151026	43.9523	0.170239	0.206331	23.2092	1.30224	0.0641239	0.800093
29657	11865	11865_29657	Bmal1	Chr7 cM	Chr7:112806672-112913333(+)	basic helix-loop-helix ARNT like 1	Bmal1	Chr1 q33	basic helix-loop-helix ARNT like 1	-0.0683017	0.0625789	0.024402	0.0488039	0.00512575	0.199754	-0.116129	-0.033075	-0.0204747	0.158233	0.247751	0.9925	36	2	0.0143858	0.00500388	140.577	6.50919812036275e-15	4.18862663831351e-14	75.8675	4.14378	1.64417	0.199754
366734	70369	70369_366734	Bag5	Chr12 cM	Chr12:111675922-111679690(-)	BCL2-associated athanogene 5	Bag5	Chr6 q32	BAG cochaperone 5	0.0400958	0.017816	0.0143347	0.0286694	0.00515621	0.534318	0.0120002	-0.0383751	0.0681913	0.074007	0.24829	0.993021	38	2	0.00319508	0.00171423	67.1546	0.00124194	0.00240367	47.081	1.88968	0.386172	0.534318
361692	66387	66387_361692	Nudt8	Chr19 cM	Chr19:4050580-4052102(+)	nudix hydrolase 8	Nudt8	Chr1 q43	nudix hydrolase 8	0.0668725	0.091432	0.0239344	0.0478687	0.0052061	0.0561258	0.019962	-0.00238897	0.113783	0.185253	0.249757	0.895267	29	2	0.00644184	0.00395267	54.7951	0.0012148	0.00235753	52.4977	2.10516	3.64832	0.0561258
302998	68347	68347_302998	Mettl26	Chr17 cM	Chr17:26094474-26096137(+)	methyltransferase like 26	Mettl26	Chr10 q12	methyltransferase like 26	-0.0688469	-0.0668771	0.0246554	0.0493108	0.00523242	0.175024	-0.117171	-0.163525	-0.0205232	0.0297703	0.249914	0.983227	35	2	0.013974	0.00497089	203.132	2.24381936731211e-26	2.69614818743288e-25	80.0096	5.0024	1.83938	0.175024
292892	54131	54131_292892	Irf3	Chr7 cM	Chr7:44647072-44652272(+)	interferon regulatory factor 3	Irf3	Chr1 q22	interferon regulatory factor 3	-0.0309585	-0.0129493	0.0110907	0.0221814	0.00524826	0.559361	-0.0526959	-0.0564242	-0.00922109	0.0305255	0.249914	0.993021	38	2	4.62703198366383e-06	0.000802187	40.0058	0.296808	0.338942	0.0883605	1.00088	0.340812	0.559361
100361138	110524	110524_100361138	Dgkq	Chr5 cM	Chr5:108794910-108808696(-)	diacylglycerol kinase, theta	Dgkq	Chr14	diacylglycerol kinase, theta	-0.0303377	0.0295959	0.0108868	0.0217735	0.00532551	0.174065	-0.0516753	-0.0130795	-0.009	0.0722712	0.251518	0.983227	37	2	0	0.000818665	37.3306	0.362434	0.404427	0	1	1.84758	0.174065
292657	20514	20514_292657	Slc1a5	Chr7 cM	Chr7:16515265-16532199(+)	solute carrier family 1 (neutral amino acid transporter), member 5	Slc1a5	Chr1 q21	solute carrier family 1 member 5	0.0518227	-0.0315791	0.0186032	0.0372065	0.00534158	0.396018	0.015361	-0.104502	0.0882843	0.0413442	0.251518	0.993021	36	2	0.00161974	0.0022443	43.528	0.126823	0.159219	15.2809	1.18037	0.720383	0.396018
362662	63954	63954_362662	Rbp7	Chr4 cM	Chr4:149534144-149539435(-)	retinol binding protein 7, cellular	Rbp7	Chr5 q36	retinol binding protein 7	0.043585	0.0404045	0.0156549	0.0313097	0.00536732	0.196885	0.012902	-0.0209614	0.0742679	0.10177	0.251518	0.990436	30	2	0.00138523	0.00143041	39.2661	0.0767376	0.101587	28.7667	1.40384	1.66533	0.196885
314246	268564	268564_314246	Zbtb1	Chr12 cM	Chr12:76417040-76443724(+)	zinc finger and BTB domain containing 1	Zbtb1	Chr6 q24	zinc finger and BTB domain containing 1	-0.0652897	0.0130334	0.0234533	0.0469067	0.00537244	0.781121	-0.111257	-0.078902	-0.019322	0.104969	0.251518	0.99726	36	2	0.0103329	0.00436972	85.04	2.9300954195191e-06	8.47138223718396e-06	61.7193	2.61228	0.0772056	0.781121
116487	21810	21810_116487	Tgfbi	Chr13 cM	Chr13:56757399-56787172(+)	transforming growth factor, beta induced	Tgfbi	Chr17 p14	transforming growth factor, beta induced	0.063663	0.0337092	0.0228726	0.0457453	0.00537975	0.461189	0.0188335	-0.0559499	0.108493	0.123368	0.251518	0.993021	36	2	0.00414954	0.00376795	45.7089	0.0865527	0.113263	25.9328	1.35012	0.543007	0.461189
502020	380916	380916_502020	Lrch1	Chr14 cM	Chr14:74992115-75185316(-)	leucine-rich repeats and calponin homology (CH) domain containing 1	Lrch1	Chr15 q11	leucine rich repeats and calponin homology domain containing 1	-0.0475452	0.00996794	0.0170918	0.0341835	0.00540654	0.770592	-0.0810444	-0.0570306	-0.0140459	0.0769664	0.251855	0.99726	38	2	0.00504592	0.00240427	79.6586	3.83846558172674e-05	9.57345334321255e-05	53.9378	2.17098	0.0850309	0.770592
360677	192173	192173_360677	Mcrip1	Chr11 cM	Chr11:120433714-120440553(-)	MAPK regulated corepressor interacting protein 1	Mcrip1	Chr10 q32.3	MAPK regulated co-repressor interacting protein 1	0.0311164	-0.00977608	0.0112	0.0224	0.00546515	0.662523	0.00916486	-0.0536792	0.053068	0.0341271	0.253666	0.996424	35	2	0.00133265	0.000956308	50.775	0.024731	0.0367336	36.1837	1.567	0.190473	0.662523
313418	71148	71148_313418	Mier1	Chr4 cM	Chr4:102971587-103022951(+)	MEIR1 treanscription regulator	Mier1	Chr5 q33	MIER1 transcriptional regulator	-0.0319401	-0.00252356	0.0115119	0.0230238	0.00552821	0.912722	-0.054503	-0.0476494	-0.00937716	0.0426022	0.255303	0.998967	38	2	0.000289564	0.000904605	41.2412	0.252137	0.292896	5.92793	1.06301	0.0120136	0.912722
54227	11867	11867_54227	Arpc1b	Chr5 cM	Chr5:145051066-145064996(+)	actin related protein 2/3 complex, subunit 1B	Arpc1b	Chr12 p11	actin related protein 2/3 complex, subunit 1B	0.0399643	0.0254125	0.0144108	0.0288216	0.00555049	0.37793	0.0117196	-0.0310768	0.068209	0.0819018	0.255303	0.993021	36	2	0.000762647	0.00139492	36.002	0.374963	0.416565	10.8315	1.12147	0.777425	0.37793
313905	72195	72195_313905	Supt7l	Chr5 cM	Chr5:31671913-31684106(-)	SPT7-like, STAGA complex gamma subunit	Supt7l	Chr6 q14	SPT7 like, STAGA complex subunit gamma	0.0280238	-0.00623472	0.01011	0.0202201	0.00557328	0.757821	0.00820854	-0.0458653	0.0478391	0.0333959	0.255303	0.99726	35	2	0.000589457	0.000714755	35.345	0.358007	0.400235	18.821	1.23185	0.0950755	0.757821
498666	24099	24099_498666	Tnfsf13b	Chr8 cM	Chr8:10056229-10086000(+)	tumor necrosis factor (ligand) superfamily, member 13b	Tnfsf13b	Chr16 q12.5	TNF superfamily member 13b	0.0659279	-0.0387324	0.0237925	0.047585	0.00558919	0.415666	0.0192955	-0.131997	0.11256	0.0545324	0.255303	0.993021	37	2	0.00382296	0.00362631	37.6023	0.350879	0.393343	23.7682	1.31179	0.662535	0.415666
312965	68053	68053_312965	Ubxn2b	Chr4 cM	Chr4:6191105-6219788(+)	UBX domain protein 2B	Ubxn2b	Chr5 q12	UBX domain protein 2B	-0.0461384	0.0202251	0.0166631	0.0333262	0.00562455	0.543928	-0.0787975	-0.045093	-0.0134794	0.0855432	0.255303	0.993021	36	2	0.00283331	0.00218025	52.7011	0.0213279	0.0321432	31.5432	1.46077	0.368307	0.543928
294088	75735	75735_294088	Pank1	Chr19 cM	Chr19:34784340-34856855(-)	pantothenate kinase 1	Pank1	Chr1 q53	pantothenate kinase 1	-0.0391935	0.0201619	0.0141633	0.0283266	0.00565295	0.47661	-0.066953	-0.0353571	-0.011434	0.0756809	0.255303	0.993021	38	2	0.00146946	0.00155026	42.671	0.206163	0.244502	21.5492	1.27468	0.506611	0.47661
311693	381409	381409_311693	Cdh26	Chr2 cM	Chr2:178072324-178129159(+)	cadherin-like 26	Cdh26	Chr3 q43	cadherin 26	0.0575214	0.0339471	0.0207893	0.0415786	0.00565961	0.41424	0.0167751	-0.0475454	0.0982676	0.11544	0.255303	0.993021	31	2	0.00171811	0.00260603	31.8361	0.327114	0.369505	14.2259	1.16585	0.6666	0.41424
360905	17765	17765_360905	Mtf2	Chr5 cM	Chr5:108213540-108256870(+)	metal response element binding transcription factor 2	Mtf2	Chr14 p22	metal response element binding transcription factor 2	-0.0424005	-0.00882819	0.0153269	0.0306538	0.00566775	0.77335	-0.0724407	-0.0689086	-0.0123603	0.0512522	0.255303	0.99726	38	2	0.00394417	0.00189281	103.335	2.00618580814055e-08	7.44616943858633e-08	57.6494	2.36124	0.0829418	0.77335
361975	80877	80877_361975	Lrba	Chr3 cM	Chr3:86131987-86689999(+)	LPS-responsive beige-like anchor	Lrba	Chr2 q34	LPS responsive beige-like anchor protein	-0.0309047	0.00101569	0.0111785	0.022357	0.00569824	0.963764	-0.0528141	-0.0428032	-0.00899527	0.0448345	0.255303	1	38	2	0.000942425	0.000902786	44.8346	0.148331	0.182531	25.3842	1.3402	0.00206392	0.963764
362294	100763	100763_362294	Ube3c	Chr5 cM	Chr5:29774240-29881075(+)	ubiquitin protein ligase E3C	Ube3c	Chr4 q11	ubiquitin protein ligase E3C	0.028468	0.0102219	0.0103015	0.0206029	0.0057187	0.619797	0.00827749	-0.0301591	0.0486585	0.0506029	0.255303	0.995555	29	2	0.00069633	0.000745089	32.9502	0.198719	0.236787	24.7031	1.32808	0.246153	0.619797
54315	22228	22228_54315	Ucp2	Chr7 cM	Chr7:100142565-100148832(+)	uncoupling protein 2 (mitochondrial, proton carrier)	Ucp2	Chr1 q32	uncoupling protein 2	0.06846	0.0228803	0.0247803	0.0495607	0.00573298	0.644324	0.0198915	-0.0742569	0.117029	0.120017	0.255303	0.996041	34	2	0.0083007	0.00477499	58.2858	0.00304373	0.00547012	46.3065	1.86242	0.213132	0.644324
313625	242702	242702_313625	Myom3	Chr4 cM	Chr4:135487026-135542875(+)	myomesin family, member 3	Myom3	Chr5 q36	myomesin 3	0.118609	0.0327898	0.0429567	0.0859134	0.00576017	0.702713	0.0344154	-0.135597	0.202803	0.201177	0.255303	0.99726	35	2	0.0399492	0.0144037	147.852	1.76106305692849e-16	1.25788820682942e-15	79.3257	4.83692	0.145665	0.702713
317399	56200	56200_317399	Ddx21	Chr10 cM	Chr10:62416030-62438060(-)	DExD box helicase 21	Ddx21	Chr20 q11	DExD-box helicase 21	0.0459821	-0.0147733	0.0166633	0.0333266	0.00578938	0.657558	0.0133226	-0.0800923	0.0786416	0.0505458	0.255303	0.996424	38	2	0.00559323	0.00230979	89.0557	2.17580114967489e-06	6.37808376228228e-06	62.1607	2.64275	0.196503	0.657558
362477	58175	58175_362477	Rgs20	Chr1 cM	Chr1:4979799-5140508(-)	regulator of G-protein signaling 20	Rgs20	Chr5 q12	regulator of G-protein signaling 20	-0.0819077	0.0431773	0.0297091	0.0594181	0.00583356	0.467428	-0.140136	-0.07328	-0.023679	0.159635	0.255303	0.993021	36	2	0.0228517	0.00743698	129.956	3.83775610360214e-13	2.17749471421062e-12	81.5439	5.41826	0.528048	0.467428
100365935	100038725	100038725_100365935	Cep85l	Chr10 cM	Chr10:53149539-53256043(-)	centrosomal protein 85-like	Cep85l	Chr20	centrosomal protein 85-like	-0.0431575	0.0317037	0.0156677	0.0313354	0.0058773	0.311655	-0.0738656	-0.0297125	-0.0124493	0.09312	0.255303	0.993021	33	2	0.00143843	0.0016221	42.0448	0.0890711	0.116157	21.1091	1.26757	1.02365	0.311655
116482	83493	83493_116482	Sacm1l	Chr9 cM	Chr9:123358824-123421665(+)	SAC1 suppressor of actin mutations 1-like (yeast)	Sacm1l	Chr8 q32	SAC1 like phosphatidylinositide phosphatase	-0.0252895	-0.0140501	0.00918355	0.0183671	0.00589107	0.444294	-0.0432889	-0.050049	-0.00729008	0.0219487	0.255303	0.993021	38	2	0.000241164	0.000591866	37.3362	0.407492	0.448748	7.65983	1.08295	0.585167	0.444294
25362	230810	230810_25362	Slc30a2	Chr4 cM	Chr4:134070492-134081795(+)	solute carrier family 30 (zinc transporter), member 2	Slc30a2	Chr5 q36	solute carrier family 30 member 2	0.0465764	0.0425058	0.0169223	0.0338446	0.00591651	0.209147	0.0134094	-0.0238283	0.0797435	0.10884	0.255303	0.993021	31	2	0.00036761	0.00191807	28.628	0.484557	0.523452	3.92099	1.04081	1.57732	0.209147
308578	11771	11771_308578	Ap2a1	Chr7 cM	Chr7:44549797-44578914(-)	adaptor-related protein complex 2, alpha 1 subunit	Ap2a1	Chr1 q22	adaptor related protein complex 2 subunit alpha 1	0.0407237	0.0482655	0.0147972	0.0295943	0.00592091	0.10291	0.0117218	-0.00973827	0.0697256	0.106269	0.255303	0.947711	37	2	0.00346823	0.00176257	72.2196	0.000216429	0.00047795	53.5336	2.15209	2.65985	0.10291
89786	12856	12856_89786	Cox17	Chr16 cM	Chr16:38167332-38173125(+)	cytochrome c oxidase assembly protein 17, copper chaperone	Cox17	Chr11 q21	cytochrome c oxidase copper chaperone COX17	-0.0320639	-0.013505	0.0116516	0.0233031	0.0059251	0.562228	-0.0549006	-0.0591783	-0.00922728	0.0321683	0.255303	0.993021	38	2	0.00170125	0.00099991	57.0419	0.0142553	0.0223376	50.9678	2.03948	0.335861	0.562228
305645	71228	71228_305645	Dlg5	Chr14 cM	Chr14:24184021-24295988(-)	discs large MAGUK scaffold protein 5	Dlg5	Chr15 p16	discs large MAGUK scaffold protein 5	-0.083411	-0.0567394	0.0303138	0.0606277	0.00593085	0.349342	-0.142825	-0.175568	-0.0239969	0.0620887	0.255303	0.993021	35	2	0.0227459	0.00754156	312.439	3.07316042967968e-47	7.70207088584632e-46	82.4386	5.6943	0.875847	0.349342
25197	20440	20440_25197	St6gal1	Chr16 cM	Chr16:23043490-23179100(+)	beta galactoside alpha 2,6 sialyltransferase 1	St6gal1	Chr11 q23	ST6 beta-galactoside alpha-2,6-sialyltransferase 1	0.0318127	-0.000565348	0.0115647	0.0231293	0.00594397	0.980499	0.00914639	-0.0458979	0.054479	0.0447672	0.255303	1	38	2	0	0.00090305	28.1256	0.822695	0.841279	0	1	0.000597457	0.980499
25366	11481	11481_25366	Acvr2b	Chr9 cM	Chr9:119231184-119264061(+)	activin receptor IIB	Acvr2b	Chr8 q32	activin A receptor type 2B	-0.0585751	-0.10155	0.0213015	0.042603	0.00596299	0.0171429	-0.100325	-0.18505	-0.0168249	-0.0180494	0.255303	0.774173	38	2	0.00903509	0.0038026	92.0098	8.49895890346852e-07	2.60665826865207e-06	61.6402	2.6069	5.68168	0.0171429
363009	75089	75089_363009	Bltp3b	Chr10 cM	Chr10:89580853-89655733(+)	bridge-like lipid transfer protein family member 3B	Bltp3b	Chr7	bridge-like lipid transfer protein family member 3B	0.0505535	0.0584317	0.0183865	0.036773	0.00596873	0.112064	0.0145167	-0.013642	0.0865904	0.130505	0.255303	0.953356	38	2	0.00853814	0.00289518	147.034	2.298377766537e-15	1.528724415125e-14	77.5104	4.44651	2.52488	0.112064
362893	216445	216445_362893	Arhgap9	Chr10 cM	Chr10:127157833-127165812(+)	Rho GTPase activating protein 9	Arhgap9	Chr7 q22	Rho GTPase activating protein 9	0.0611405	-0.0496405	0.0222509	0.0445018	0.00600003	0.264648	0.0175296	-0.136862	0.104751	0.0375814	0.255303	0.993021	36	2	0.00403081	0.00268007	55.6548	0.0109877	0.0175739	37.5876	1.60224	1.24428	0.264648
295500	75624	75624_295500	Metap1	Chr3 cM	Chr3:138164721-138195143(-)	methionyl aminopeptidase 1	Metap1	Chr2 q44	methionyl aminopeptidase 1	0.0259485	-0.00563764	0.0094435	0.018887	0.00600039	0.765327	0.00743955	-0.0426555	0.0444574	0.0313802	0.255303	0.99726	38	2	0.000562703	0.000669148	49.4909	0.0665008	0.0896039	18.2298	1.22294	0.0890982	0.765327
60466	53331	53331_60466	Stx7	Chr10 cM	Chr10:24025182-24064859(+)	syntaxin 7	Stx7	Chr1 p12	syntaxin 7	0.0461238	0.0444751	0.016801	0.033602	0.00604554	0.18564	0.0131944	-0.0213835	0.0790531	0.110334	0.255303	0.987596	36	2	0.00627761	0.00235084	112.875	2.1619309233906e-10	9.83927287859574e-10	74.0668	3.85606	1.75188	0.18564
289786	192950	192950_289786	Nacad	Chr11 cM	Chr11:6547823-6556053(-)	NAC alpha domain containing	Nacad	Chr14 q21	NAC alpha domain containing	0.0481351	0.0315203	0.0175427	0.0350855	0.00607188	0.36898	0.0137519	-0.037246	0.0825182	0.100287	0.255303	0.993021	38	2	0.00582621	0.00252431	95.9876	2.33655297181975e-07	7.69691559279695e-07	61.6648	2.60857	0.807098	0.36898
113912	65079	65079_113912	Rtn4r	Chr16 cM	Chr16:17945506-17970272(+)	reticulon 4 receptor	Rtn4r	Chr11 q23	reticulon 4 receptor	0.0975905	0.0475218	0.0355872	0.0711744	0.00610124	0.504337	0.0278408	-0.0919775	0.16734	0.187021	0.255303	0.993021	38	2	0.0384648	0.0109075	356.026	2.75389401445795e-54	8.27262040744996e-53	88.2216	8.49012	0.445798	0.504337
366452	19207	19207_366452	Ptch2	Chr4 cM	Chr4:116953272-116973298(+)	patched 2	Ptch2	Chr5 q36	patched 2	0.0602498	-0.0134239	0.0219738	0.0439476	0.00610865	0.760021	0.0171819	-0.0995597	0.103318	0.0727118	0.255303	0.99726	35	2	0.00372638	0.00293357	42.3214	0.128256	0.16083	30.6134	1.4412	0.0933017	0.760021
85273	230904	230904_85273	Fbxo2	Chr4 cM	Chr4:148245078-148250881(+)	F-box protein 2	Fbxo2	Chr5 q36	F-box protein 2	-0.0453909	-0.0125253	0.0165605	0.033121	0.00612686	0.705305	-0.0778488	-0.0774413	-0.0129329	0.0523906	0.255303	0.99726	38	2	0.00461639	0.00220114	79.5987	3.90690047611827e-05	9.73469368632802e-05	55.736	2.25917	0.143012	0.705305
362051	16911	16911_362051	Lmo4	Chr3 cM	Chr3:143894291-143910981(-)	LIM domain only 4	Lmo4	Chr2 q44	LIM domain only 4	0.137128	0.0106689	0.0500503	0.100101	0.0061475	0.915121	0.0390315	-0.185525	0.235225	0.206862	0.255303	0.999301	38	2	0.0823724	0.0216605	1039.29	8.95711845274428e-195	3.71489264344946e-192	96.3858	27.669	0.0113597	0.915121
497936	67020	67020_497936	Tmem88	Chr11 cM	Chr11:69287345-69289060(-)	transmembrane protein 88	Tmem88	Chr10 q24	transmembrane protein 88	-0.0567871	-0.0469668	0.0207294	0.0414589	0.00615436	0.257276	-0.097416	-0.128225	-0.0161581	0.0342911	0.255303	0.993021	36	2	0.00401554	0.0028489	60.3993	0.00350575	0.00621703	36.6079	1.57748	1.28335	0.257276
114202	13384	13384_114202	Mpp3	Chr11 cM	Chr11:101890478-101919287(-)	membrane protein, palmitoylated 3 (MAGUK p55 subfamily member 3)	Mpp3	Chr10 q32.1	MAGUK p55 scaffold protein 3	-0.0434633	0.0202613	0.0158717	0.0317434	0.00617362	0.52329	-0.0745713	-0.0419547	-0.0123553	0.0824773	0.255303	0.993021	36	2	0.00240521	0.00191337	58.7911	0.00521563	0.00893502	31.89	1.46821	0.407404	0.52329
298370	66073	66073_298370	Txndc12	Chr4 cM	Chr4:108691875-108719317(+)	thioredoxin domain containing 12 (endoplasmic reticulum)	Txndc12	Chr5 q34	thioredoxin domain containing 12	0.0432029	-0.00666613	0.0157772	0.0315544	0.00617557	0.832686	0.0122801	-0.0685117	0.0741257	0.0551794	0.255303	0.99732	38	2	0.00446432	0.00204765	98.7646	9.33295485724283e-08	3.21096603156465e-07	60.6593	2.5419	0.04463	0.832686
29213	22153	22153_29213	Tubb4a	Chr17 cM	Chr17:57387061-57394600(-)	tubulin, beta 4A class IVA	Tubb4a	Chr9	tubulin, beta 4A class IVa	0.0709618	0.0581666	0.0259322	0.0518643	0.0062108	0.262068	0.0201357	-0.0434856	0.121788	0.159819	0.255538	0.993021	34	2	0.0127954	0.00534579	90.949	1.47282036066672e-07	4.95060166721359e-07	77.0031	4.3484	1.2578	0.262068
304528	72151	72151_304528	Rfc5	Chr5 cM	Chr5:117517210-117527088(-)	replication factor C (activator 1) 5	Rfc5	Chr12 q16	replication factor C subunit 5	0.0357364	0.048025	0.013062	0.026124	0.00622099	0.0660118	0.0101353	-0.00317722	0.0613375	0.0992272	0.255538	0.901493	38	2	0.00159852	0.00124209	49.2411	0.0696383	0.0933228	30.9701	1.44865	3.37951	0.0660118
362007	66641	66641_362007	Sike1	Chr3 cM	Chr3:102903056-102911230(+)	suppressor of IKBKE 1	Sike1	Chr2 q34	suppressor of IKBKE 1	0.0250376	0.0296288	0.00916542	0.0183308	0.00629995	0.106021	0.00707371	-0.00629896	0.0430015	0.0655566	0.256611	0.949824	36	2	1.11571486565849e-06	0.000588699	43.1543	0.135015	0.168255	0.0315912	1.00032	2.61255	0.106021
288150	53375	53375_288150	Mtx2	Chr2 cM	Chr2:74656156-74707092(+)	metaxin 2	Mtx2	Chr3 q23	metaxin 2	0.0388097	-0.001627	0.0142102	0.0284203	0.00631192	0.954348	0.0109583	-0.0573298	0.0666611	0.0540758	0.256611	1	32	2	0.00260408	0.0015231	58.168	0.00152556	0.00289849	48.2218	1.93131	0.00327731	0.954348
360534	94091	94091_360534	Trim11	Chr11 cM	Chr11:58868919-58882284(+)	tripartite motif-containing 11	Trim11	Chr10 q22	tripartite motif-containing 11	-0.0515892	-0.00392671	0.0188915	0.037783	0.00631775	0.917226	-0.0886158	-0.07798	-0.0145626	0.0701265	0.256611	0.999301	38	2	0.0084196	0.00301693	123.368	1.69564787851876e-11	8.50602605310797e-11	74.5077	3.92276	0.010801	0.917226
171492	26405	26405_171492	Map3k2	Chr18 cM	Chr18:32296142-32369804(+)	mitogen-activated protein kinase kinase kinase 2	Map3k2	Chr18 p12	mitogen activated protein kinase kinase kinase 2	-0.038283	0.0130096	0.0140311	0.0280622	0.0063636	0.642935	-0.0657835	-0.0419914	-0.0107825	0.0680106	0.256611	0.996041	36	2	0.00137091	0.00149214	41.8383	0.167152	0.202876	20.9626	1.26522	0.214924	0.642935
171070	24000	24000_171070	Ptpn21	Chr12 cM	Chr12:98643000-98703664(-)	protein tyrosine phosphatase, non-receptor type 21	Ptpn21	Chr6 q32	protein tyrosine phosphatase, non-receptor type 21	-0.0604904	-0.0197132	0.0221717	0.0443435	0.00636683	0.656639	-0.103946	-0.106625	-0.0170346	0.0671983	0.256611	0.996424	38	2	0.00892874	0.00377112	90.1809	1.52398385155617e-06	4.54563396486997e-06	63.1817	2.71604	0.197632	0.656639
299714	320091	320091_299714	Ano4	Chr10 cM	Chr10:88784856-89180624(-)	anoctamin 4	Ano4	Chr7 q13	anoctamin 4	0.0607776	-0.0356519	0.0222899	0.0445798	0.00639731	0.423866	0.0170902	-0.123027	0.104465	0.0517229	0.256611	0.993021	38	2	0.00997157	0.00404822	91.021	1.16632193764714e-06	3.53082202786186e-06	65.2173	2.87499	0.639572	0.423866
360796	94254	94254_360796	Rcc1l	Chr5 cM	Chr5:134176893-134205613(-)	reculator of chromosome condensation 1 like	Rcc1l	Chr12 q12	RCC1 like	-0.0247071	-0.0261781	0.00906219	0.0181244	0.00640303	0.148639	-0.0424687	-0.0617012	-0.00694555	0.00934506	0.256611	0.983068	38	2	0	0.000488532	26.4928	0.876408	0.890046	0	1	2.08617	0.148639
287727	217207	217207_287727	Dhx8	Chr11 cM	Chr11:101623782-101658184(+)	DEAH-box helicase 8	Dhx8	Chr10 q32.1	DEAH-box helicase 8	0.0328535	0.00267394	0.012051	0.024102	0.00640679	0.911662	0.00923394	-0.0445652	0.0564731	0.0499131	0.256611	0.998853	38	2	0.00199276	0.00119542	65.7479	0.00178324	0.00334214	41.9365	1.72225	0.0123083	0.911662
308836	233529	233529_308836	Kctd14	Chr7 cM	Chr7:97100530-97108764(+)	potassium channel tetramerisation domain containing 14	Kctd14	Chr1 q32	potassium channel tetramerization domain containing 14	-0.0737325	-0.106133	0.0270724	0.0541448	0.00645877	0.0499764	-0.126793	-0.212255	-0.0206716	-1.09413e-05	0.257266	0.895267	29	2	0.00851581	0.00520344	54.5286	0.0013103	0.00252761	49.3674	1.97501	3.84225	0.0499764
363227	109019	109019_363227	Nabp1	Chr1 cM	Chr1:51505021-51517584(-)	nucleic acid binding protein 1	Nabp1	Chr9 q22	nucleic acid binding protein 1	-0.0737784	-0.00774326	0.0270914	0.0541829	0.00646316	0.886362	-0.126877	-0.11394	-0.0206801	0.0984533	0.257266	0.998853	37	2	0.0156901	0.00620488	97.2081	9.17799880153341e-08	3.15849921282963e-07	70.8186	3.42684	0.0204232	0.886362
296099	27223	27223_296099	Trp53bp1	Chr2 cM	Chr2:121023762-121101888(-)	transformation related protein 53 binding protein 1	Tp53bp1	Chr3 q35	tumor protein p53 binding protein 1	-0.0244393	-0.0102637	0.00899036	0.0179807	0.00656005	0.568124	-0.0420601	-0.0455052	-0.00681852	0.0249779	0.259937	0.993021	38	2	6.00902305024006e-05	0.000545465	39.7784	0.305512	0.3477	1.85456	1.0189	0.325831	0.568124
303518	57376	57376_303518	Smarce1	Chr11 cM	Chr11:99099873-99121843(-)	SWI/SNF related, matrix associated, actin dependent regulator of chromatin, subfamily e, member 1	Smarce1	Chr10 q31	SWI/SNF related, matrix associated, actin dependent regulator of chromatin, subfamily e, member 1	0.0280941	-0.0119783	0.0103369	0.0206738	0.0065707	0.562321	0.00783421	-0.0524981	0.048354	0.0285415	0.259937	0.993021	38	2	0.000769241	0.000801785	41.0153	0.259968	0.301145	21.6331	1.27605	0.335701	0.562321
307742	71607	71607_307742	Snx20	Chr8 cM	Chr8:89353191-89362756(-)	sorting nexin 20	Snx20	Chr19 p11	sorting nexin 20	0.0339708	-0.0669428	0.0125177	0.0250354	0.00665108	0.0074968	0.00943662	-0.116011	0.058505	-0.0178744	0.261279	0.642576	36	2	0	0.00084164	31.4721	0.592134	0.625663	0	1	7.1499	0.0074968
310315	51938	51938_310315	Ccdc39	Chr3 cM	Chr3:33866511-33898459(-)	coiled-coil domain containing 39	Ccdc39	Chr2 q24	coiled-coil domain 39 molecular ruler complex subunit	-0.0399843	-0.0299125	0.0147388	0.0294777	0.00667064	0.310224	-0.0688719	-0.0876877	-0.0110967	0.0278626	0.261279	0.993021	38	2	0.000698213	0.00161259	38.6168	0.352183	0.394564	8.62235	1.09436	1.02972	0.310224
316033	12091	12091_316033	Glb1	Chr9 cM	Chr9:114230146-114303447(+)	galactosidase, beta 1	Glb1	Chr8 q32	galactosidase, beta 1	0.0447467	-0.033872	0.0164947	0.0329895	0.00667202	0.304537	0.0124176	-0.0985302	0.0770758	0.0307862	0.261279	0.993021	35	2	0.00389667	0.00213515	71.3624	0.000121593	0.000279463	51.8787	2.07808	1.05422	0.304537
58979	14708	14708_58979	Gng7	Chr10 cM	Chr10:80784463-80850742(-)	guanine nucleotide binding protein (G protein), gamma 7	Gng7	Chr7 q11	G protein subunit gamma 7	-0.0971862	0.0404181	0.0358633	0.0717266	0.00673018	0.573092	-0.167477	-0.100163	-0.0268955	0.181	0.261279	0.993021	38	2	0.0327396	0.0104212	174.434	4.50864652745815e-20	3.92468980389502e-19	83.3474	6.00506	0.317536	0.573092
59117	239528	239528_59117	Ago2	Chr15 cM	Chr15:72967693-73056777(-)	argonaute RISC catalytic subunit 2	Ago2	Chr7 q34	argonaute RISC catalytic component 2	-0.0408551	-0.0318482	0.0150779	0.0301559	0.00673653	0.290913	-0.0704073	-0.0909526	-0.0113029	0.0272562	0.261279	0.993021	38	2	0.00171812	0.00167065	43.594	0.179788	0.216761	22.9932	1.29859	1.11539	0.290913
29695	14409	14409_29695	Gabrr2	Chr4 cM	Chr4:33062999-33095865(+)	gamma-aminobutyric acid type A receptor subunit rho 2	Gabrr2	Chr5 q21	gamma-aminobutyric acid type A receptor subunit rho 2	0.0738221	0.0534927	0.0272602	0.0545204	0.00676792	0.326519	0.0203931	-0.0533654	0.127251	0.160351	0.261279	0.993021	35	2	0.00700079	0.0045749	59.6014	0.00306324	0.00550058	40.5158	1.68112	0.962655	0.326519
362642	212555	212555_362642	Slc66a1	Chr4 cM	Chr4:139021340-139038019(-)	solute carrier family 66 member 1	Slc66a1	Chr5 q36	solute carrier family 66 member 1	0.0455406	0.0249207	0.0168196	0.0336392	0.00677734	0.4588	0.0125748	-0.0410108	0.0785064	0.0908523	0.261279	0.993021	37	2	0.00381597	0.00230296	59.4041	0.00616443	0.0104106	41.5183	1.70994	0.548822	0.4588
291939	109136	109136_291939	Mmaa	Chr8 cM	Chr8:79990227-80021566(-)	methylmalonic aciduria (cobalamin deficiency) type A	Mmaa	Chr19 q11	metabolism of cobalamin associated A	-0.0470458	-0.0384248	0.0174058	0.0348117	0.00687431	0.269684	-0.0811606	-0.106654	-0.0129309	0.0298048	0.261279	0.993021	36	2	0.00473929	0.00242065	69.1416	0.000345045	0.000735573	53.7112	2.16035	1.21836	0.269684
360526	18452	18452_360526	P4ha2	Chr11 cM	Chr11:53991750-54022494(+)	procollagen-proline, 2-oxoglutarate 4-dioxygenase (proline 4-hydroxylase), alpha II polypeptide	P4ha2	Chr10 q22	prolyl 4-hydroxylase subunit alpha 2	-0.0738963	-0.016265	0.0273567	0.0547133	0.00690858	0.766255	-0.127514	-0.123501	-0.0202783	0.0909711	0.261279	0.99726	38	2	0.0182159	0.00620951	153.821	1.64230908663039e-16	1.17436974008937e-15	80.0351	5.00878	0.0883734	0.766255
85489	22160	22160_85489	Twist1	Chr12 cM	Chr12:34007670-34009828(+)	twist basic helix-loop-helix transcription factor 1	Twist1	Chr6 q16	twist family bHLH transcription factor 1	-0.11471	-0.134725	0.0424774	0.0849548	0.00692365	0.112774	-0.197964	-0.301233	-0.0314558	0.0317832	0.261279	0.953356	38	2	0.0329847	0.0130682	96.3567	2.06981037603763e-07	6.84629585920139e-07	75.2003	4.0323	2.51491	0.112774
373065	27225	27225_373065	Ddx24	Chr12 cM	Chr12:103374241-103392089(-)	DEAD box helicase 24	Ddx24	Chr6 q32	DEAD-box helicase 24	0.0227946	-0.0281678	0.00844131	0.0168826	0.0069264	0.095226	0.00624993	-0.0612572	0.0393393	0.00492149	0.261279	0.937218	36	2	0.000548137	0.000517092	38.8623	0.259881	0.301072	24.9987	1.33331	2.78373	0.095226
292264	68632	68632_292264	Myct1	Chr10 cM	Chr10:5543728-5556789(+)	myc target 1	Myct1	Chr1 q11	myc target 1	0.0349703	0.0213484	0.0129512	0.0259024	0.00693061	0.409835	0.00958643	-0.0294194	0.0603542	0.0721161	0.261279	0.993021	34	2	8.85987490283057e-05	0.000911506	38.6687	0.19381	0.231689	1.51295	1.01536	0.67928	0.409835
501515	214290	214290_501515	Tut7	Chr13 cM	Chr13:59919690-59971060(-)	terminal uridylyl transferase 7	Tut7	Chr17 p14	terminal uridylyl transferase 7	0.0515153	0.0270297	0.0190835	0.0381669	0.00694497	0.478822	0.0141124	-0.0477761	0.0889182	0.101836	0.261279	0.993021	29	2	0.00716644	0.00277079	116.249	4.79577617960959e-13	2.69372190219487e-12	78.7291	4.70125	0.501544	0.478822
362283	228960	228960_362283	Stx16	Chr2 cM	Chr2:173918101-173941564(+)	syntaxin 16	Stx16	Chr3 q43	syntaxin 16	-0.0214533	-0.0380357	0.00795113	0.0159023	0.00697282	0.016764	-0.0370372	-0.0692036	-0.00586933	-0.00686787	0.261279	0.769765	36	2	0	0.000425248	26.3569	0.822406	0.841116	0	1	5.72092	0.016764
315761	214425	214425_315761	Cilp	Chr9 cM	Chr9:65172462-65187887(+)	cartilage intermediate layer protein, nucleotide pyrophosphohydrolase	Cilp	Chr8 q24	cartilage intermediate layer protein	0.0378407	0.0247755	0.0140309	0.0280618	0.00699769	0.377296	0.0103406	-0.0302246	0.0653407	0.0797756	0.261279	0.993021	34	2	0	0.00123066	21.7202	0.914671	0.925177	0	1	0.779495	0.377296
548326	69169	69169_548326	Fcmr	Chr1 cM	Chr1:130793514-130808528(+)	Fc fragment of IgM receptor	Fcmr	Chr13 q13	Fc mu receptor	-0.0593384	0.0101284	0.0220136	0.0440272	0.00702753	0.818053	-0.102484	-0.0761633	-0.0161926	0.0964201	0.261279	0.99726	33	2	0.00315425	0.00289405	39.1546	0.149235	0.183503	26.0878	1.35296	0.0529228	0.818053
498533	219148	219148_498533	Fam167a	Chr14 cM	Chr14:63673843-63702947(+)	family with sequence similarity 167, member A	Fam167a	Chr15 p12	family with sequence similarity 167, member A	0.0451609	0.0615448	0.0167566	0.0335132	0.0070365	0.0662933	0.0123186	-0.00413984	0.0780032	0.127229	0.261279	0.901493	35	2	2.12756832000016e-06	0.00178459	39.199	0.211603	0.25033	0.0179251	1.00018	3.37249	0.0662933
314836	216345	216345_314836	Zfc3h1	Chr10 cM	Chr10:115220864-115268677(+)	zinc finger, C3H1-type containing	Zfc3h1	Chr7 q22	zinc finger, C3H1-type containing	-0.0582339	-0.00480464	0.021612	0.0432239	0.00704893	0.911492	-0.100593	-0.0895219	-0.0158753	0.0799127	0.261279	0.998853	29	2	0.00689093	0.00345428	77.7346	8.28541127228043e-07	2.54541296840405e-06	63.264	2.72213	0.0123559	0.911492
685169	109349	109349_685169	Fam163b	Chr2 cM	Chr2:27000391-27032489(-)	family with sequence similarity 163, member B	Fam163b	Chr3 p12	family with sequence similarity 163, member B	0.0536052	-0.0520148	0.0198978	0.0397956	0.00705946	0.191196	0.0146062	-0.130013	0.0926042	0.0259832	0.261279	0.987596	36	2	0.00581187	0.00313828	66.2994	0.000753675	0.00151359	51.6006	2.06614	1.70838	0.191196
305506	16418	16418_305506	Eif6	Chr2 cM	Chr2:155661757-155668845(-)	eukaryotic translation initiation factor 6	Eif6	Chr3 q42	eukaryotic translation initiation factor 6	0.0286832	0.0236424	0.0106533	0.0213067	0.00709373	0.267161	0.00780302	-0.0181179	0.0495634	0.0654027	0.261279	0.993021	38	2	0.000777596	0.00086107	36.6099	0.440369	0.480622	19.9259	1.24884	1.23126	0.267161
58856	30959	30959_58856	Ddx25	Chr9 cM	Chr9:35453144-35469766(-)	DEAD box helicase 25	Ddx25	Chr8 q21	DEAD-box helicase 25	0.034859	-0.0277593	0.0129479	0.0258958	0.00709698	0.283736	0.00948166	-0.0785141	0.0602364	0.0229954	0.261279	0.993021	36	2	0.00218233	0.00132521	59.4854	0.00439898	0.00765714	44.4018	1.79862	1.14911	0.283736
292831	66161	66161_292831	Pop4	Chr7 cM	Chr7:37962239-37970803(-)	processing of precursor 4, ribonuclease P/MRP family, (S. cerevisiae)	Pop4	Chr1 q21	POP4 homolog, ribonuclease P/MRP subunit	0.039084	0.0204153	0.0145276	0.0290551	0.0071381	0.48228	0.0106105	-0.0365317	0.0675575	0.0773623	0.261279	0.993021	36	2	0.00217203	0.00151296	64.5154	0.00121477	0.00235753	37.0281	1.58801	0.493704	0.48228
305423	109323	109323_305423	C1qtnf7	Chr5 cM	Chr5:43672881-43776145(+)	C1q and tumor necrosis factor related protein 7	C1qtnf7	Chr14 q21	C1q and TNF related 7	-0.146924	0.00457844	0.0546143	0.109229	0.00714063	0.966566	-0.253966	-0.209506	-0.0398821	0.218663	0.261279	1	34	2	0.0536867	0.0216189	87.2438	5.13031399309218e-07	1.62344196429205e-06	80.5815	5.14973	0.00175696	0.966566
81518	17261	17261_81518	Mef2d	Chr3 cM	Chr3:88049679-88079393(+)	myocyte enhancer factor 2D	Mef2d	Chr2 q34	myocyte enhancer factor 2D	0.0704863	-0.0295542	0.0262044	0.0524087	0.00714802	0.572811	0.0191267	-0.132273	0.121846	0.0731651	0.261279	0.993021	38	2	0.0190472	0.0058974	264.636	1.29004472856826e-36	2.26896102259946e-35	87.5064	8.0041	0.318002	0.572811
500032	330267	330267_500032	Thsd7a	Chr6 cM	Chr6:12311607-12749252(-)	thrombospondin, type I, domain containing 7A	Thsd7a	Chr4 q21	thrombospondin type 1 domain containing 7A	-0.140255	0.0672144	0.0521607	0.104321	0.00716875	0.51938	-0.242488	-0.137252	-0.0380219	0.271681	0.261279	0.993021	35	2	0.0802567	0.0225916	419.318	1.7691289923969e-68	7.68435522136719e-67	92.0639	12.6006	0.415123	0.51938
81670	76282	76282_81670	Gpt	Chr15 cM	Chr15:76580926-76583875(+)	glutamic pyruvic transaminase, soluble	Gpt	Chr7 q34	glutamic--pyruvic transaminase	-0.0388642	-0.05043	0.014455	0.02891	0.00717448	0.0810932	-0.0671955	-0.107093	-0.0105329	0.00623259	0.261279	0.924943	38	2	0.00215619	0.00158381	55.0642	0.0218993	0.0328771	33.8977	1.51281	3.04285	0.0810932
304885	215015	215015_304885	Fam20b	Chr1 cM	Chr1:156506102-156546656(-)	FAM20B, glycosaminoglycan xylosylkinase	Fam20b	Chr13 q22	FAM20B, glycosaminoglycan xylosylkinase	-0.0245948	-0.0394895	0.00915099	0.018302	0.00719526	0.0309542	-0.0425305	-0.0753607	-0.00665923	-0.00361825	0.261279	0.856174	38	2	0.000227872	0.000617925	39.6485	0.310554	0.35272	7.24469	1.07811	4.6555	0.0309542
25277	17304	17304_25277	Mfge8	Chr7 cM	Chr7:78783516-78798808(-)	milk fat globule EGF and factor V/VIII domain containing	Mfge8	Chr1 q31	milk fat globule EGF and factor V/VIII domain containing	-0.0832482	-0.160646	0.0309977	0.0619953	0.00723934	0.0095625	-0.144003	-0.282155	-0.0224939	-0.0391374	0.261279	0.700416	38	2	0.0260638	0.00832965	155.675	7.93919109999664e-17	5.79966931662822e-16	84.1831	6.32236	6.71463	0.0095625
282817	66824	66824_282817	Pycard	Chr7 cM	Chr7:127590545-127593039(-)	PYD and CARD domain containing	Pycard	Chr1 q37	PYD and CARD domain containing	0.0358959	0.0216644	0.0133688	0.0267375	0.00725177	0.41779	0.00969359	-0.0307402	0.0620982	0.074069	0.261279	0.993021	36	2	0	0.00109459	46.1549	0.0797737	0.105216	0	1	0.656524	0.41779
140544	13026	13026_140544	Pcyt1a	Chr16 cM	Chr16:32249739-32293883(+)	phosphate cytidylyltransferase 1, choline, alpha isoform	Pcyt1a	Chr11 q22	phosphate cytidylyltransferase 1A, choline	0.0315033	0.0269607	0.0117348	0.0234695	0.00726129	0.250658	0.00850363	-0.0190387	0.054503	0.0729601	0.261279	0.993021	38	2	0.00086616	0.00106698	41.6633	0.237917	0.27793	17.8272	1.21695	1.31963	0.250658
311093	77771	77771_311093	Csrnp3	Chr2 cM	Chr2:65676111-65861890(+)	cysteine-serine-rich nuclear protein 3	Csrnp3	Chr3 q21	cysteine and serine rich nuclear protein 3	-0.0355048	-0.0416113	0.0132326	0.0264652	0.00729366	0.11588	-0.0614401	-0.093482	-0.00956936	0.0102595	0.261279	0.953827	38	2	0.00161085	0.00134295	47.1532	0.101023	0.12999	28.4883	1.39837	2.47213	0.11588
83505	20454	20454_83505	St3gal5	Chr6 cM	Chr6:72074576-72131555(+)	ST3 beta-galactoside alpha-2,3-sialyltransferase 5	St3gal5	Chr4 q32	ST3 beta-galactoside alpha-2,3-sialyltransferase 5	0.0309975	0.0270671	0.0115534	0.0231069	0.0072972	0.241444	0.00835319	-0.0182216	0.0536419	0.0723558	0.261279	0.993021	38	2	0.00152298	0.00103872	76.6397	9.24214743163854e-05	0.000216402	36.0935	1.56479	1.37214	0.241444
301622	21915	21915_301622	Dtymk	Chr1 cM	Chr1:93720298-93729656(-)	deoxythymidylate kinase	Dtymk	Chr9 q36	deoxythymidylate kinase	-0.0315865	-0.0171964	0.0117736	0.0235472	0.00730044	0.46521	-0.0546624	-0.0633482	-0.00851062	0.0289553	0.261279	0.993021	38	2	0.00127323	0.00106931	45.6079	0.130954	0.163909	27.9966	1.38882	0.533331	0.46521
301343	214895	214895_301343	Lman2l	Chr1 cM	Chr1:36458952-36484352(-)	lectin, mannose-binding 2-like	Lman2l	Chr9 q21	lectin, mannose-binding 2-like	-0.042707	-0.070209	0.0159229	0.0318458	0.00731588	0.0274783	-0.0739153	-0.132626	-0.0114987	-0.00779237	0.261279	0.841164	37	2	0.00439372	0.00209059	76.1026	7.10590134654241e-05	0.000170036	55.8053	2.26271	4.8605	0.0274783
64630	20619	20619_64630	Snap23	Chr2 cM	Chr2:120398152-120431736(+)	synaptosomal-associated protein 23	Snap23	Chr3 q35	synaptosome associated protein 23	-0.0591714	0.0415529	0.0220646	0.0441292	0.00732418	0.346388	-0.102417	-0.0449387	-0.0159256	0.128045	0.261279	0.993021	34	2	0.00846499	0.00387991	72.0926	6.34940126177445e-05	0.000152845	59.7344	2.48351	0.886646	0.346388
362285	12841	12841_362285	Col9a3	Chr2 cM	Chr2:180239895-180263985(+)	collagen, type IX, alpha 3	Col9a3	Chr3 q43	collagen type IX alpha 3 chain	0.0427303	0.0324842	0.0159419	0.0318837	0.00735382	0.308282	0.0114848	-0.0300067	0.0739758	0.0949752	0.261279	0.993021	35	2	0.000748374	0.00171369	33.6017	0.438147	0.478286	8.70329	1.09533	1.03802	0.308282
303407	66569	66569_303407	Gdpd1	Chr11 cM	Chr11:86924693-86964888(-)	glycerophosphodiester phosphodiesterase domain containing 1	Gdpd1	Chr10 q26	glycerophosphodiester phosphodiesterase domain containing 1	0.0363828	0.00516579	0.0135744	0.0271488	0.00735655	0.849092	0.00977754	-0.0480448	0.0629881	0.0583764	0.261279	0.99732	38	2	0.00261406	0.0014909	63.0962	0.00346193	0.00614897	43.7654	1.77827	0.0362054	0.849092
64352	14866	14866_64352	Gstm5	Chr3 cM	Chr3:107803240-107806002(+)	glutathione S-transferase, mu 5	Gstm5	Chr2	glutathione S-transferase, mu 5	-0.0769972	-0.112366	0.0287514	0.0575027	0.00740549	0.0506892	-0.133349	-0.225069	-0.0206456	0.00033711	0.26225	0.895267	37	2	0.0222041	0.00698071	372.644	4.44819920131035e-58	1.47779062354644e-56	88.2683	8.52389	3.81851	0.0506892
25525	19197	19197_25525	Pspn	Chr17 cM	Chr17:57306457-57307018(-)	persephin	Pspn	Chr9 q11	persephin	0.0609801	-0.0475657	0.022785	0.0455701	0.00744358	0.296582	0.0163222	-0.136881	0.105638	0.0417501	0.26225	0.993021	35	2	0.00389524	0.00294824	49.698	0.0311544	0.0453781	32.1724	1.47433	1.0895	0.296582
299521	73582	73582_299521	Camkmt	Chr17 cM	Chr17:85397989-85766017(+)	calmodulin-lysine N-methyltransferase	Camkmt	Chr6 q12	calmodulin-lysine N-methyltransferase	-0.0530363	0.0259154	0.0198174	0.0396348	0.00744507	0.513206	-0.0918777	-0.0517674	-0.014195	0.103598	0.26225	0.993021	33	2	0.00601031	0.00299427	72.5986	3.45984885639327e-05	8.69833334897306e-05	55.5344	2.24893	0.427525	0.513206
65192	26458	26458_65192	Slc27a2	Chr2 cM	Chr2:126394944-126430163(+)	solute carrier family 27 (fatty acid transporter), member 2	Slc27a2	Chr3 q36	solute carrier family 27 member 2	-0.150282	-0.108187	0.0562421	0.112484	0.00753875	0.336151	-0.260515	-0.328652	-0.0400497	0.112278	0.264824	0.993021	37	2	0.0881124	0.0262976	386.831	6.81669236713802e-61	2.46185993719926e-59	92.1827	12.7922	0.925056	0.336151
192153	233919	233919_192153	Gpr26	Chr7 cM	Chr7:131567891-131587362(+)	G protein-coupled receptor 26	Gpr26	Chr1 q41	G protein-coupled receptor 26	-0.0523559	-0.0131182	0.0196079	0.0392159	0.00758201	0.737993	-0.0907868	-0.0899799	-0.0139251	0.0637436	0.265219	0.99726	31	2	0.00255072	0.00265255	51.5295	0.00614827	0.0103847	24.6041	1.32633	0.111898	0.737993
60565	54524	54524_60565	Syt6	Chr3 cM	Chr3:103482561-103552883(+)	synaptotagmin VI	Syt6	Chr2 q34	synaptotagmin 6	0.177103	-0.156581	0.0663375	0.132675	0.00759124	0.237928	0.047084	-0.416619	0.307122	0.103458	0.265219	0.993021	36	2	0.125278	0.035961	275.12	1.6107280881752e-39	3.15207473815351e-38	92.7971	13.8834	1.39283	0.237928
65157	56332	56332_65157	Amotl2	Chr9 cM	Chr9:102594290-102610616(+)	angiomotin-like 2	Amotl2	Chr8 q32	angiomotin like 2	-0.0355408	0.0450718	0.0133232	0.0266463	0.00763965	0.0907448	-0.0616537	-0.00715406	-0.00942787	0.0972976	0.265516	0.932151	37	2	0.000561091	0.00123679	45.4926	0.110298	0.140393	9.19456	1.10126	2.86111	0.0907448
312912	109294	109294_312912	Prex2	Chr1 cM	Chr1:11063689-11373905(+)	phosphatidylinositol-3,4,5-trisphosphate-dependent Rac exchange factor 2	Prex2	Chr5 q11	phosphatidylinositol-3,4,5-trisphosphate-dependent Rac exchange factor 2	-0.0445001	0.00927655	0.016696	0.0333919	0.0076915	0.78116	-0.0772236	-0.0561704	-0.0117766	0.0747235	0.265516	0.99726	38	2	0.0031339	0.00207211	58.0032	0.0114993	0.0183251	37.0935	1.58966	0.0771774	0.78116
360503	66978	66978_360503	Luc7l	Chr17 cM	Chr17:26471870-26504478(+)	Luc7-like	Luc7l	Chr10 q12	LUC7-like	-0.030543	-0.00833505	0.0114598	0.0229197	0.00769368	0.716109	-0.0530039	-0.0532568	-0.00808218	0.0365867	0.265516	0.99726	38	2	0.0010723	0.00101573	46.2364	0.118034	0.149073	23.9371	1.3147	0.132251	0.716109
362733	14009	14009_362733	Etv1	Chr12 cM	Chr12:38829655-38920484(+)	ets variant 1	Etv1	Chr6 q21	ETS variant transcription factor 1	-0.0588553	-0.0119491	0.0220875	0.044175	0.00770697	0.786779	-0.102146	-0.0985305	-0.0155646	0.0746323	0.265516	0.99726	38	2	0.00603265	0.00382272	63.5955	0.0030612	0.00549767	40.2398	1.67335	0.0731676	0.786779
304378	57330	57330_304378	Gigyf1	Chr5 cM	Chr5:137516810-137526197(+)	GRB10 interacting GYF protein 1	Gigyf1	Chr12 q12	GRB10 interacting GYF protein 1	-0.0413557	-0.000941534	0.0155224	0.0310448	0.00771583	0.975805	-0.0717791	-0.0617883	-0.0109324	0.0599052	0.265516	1	38	2	0.00347711	0.00190796	68.7158	0.000824944	0.00164925	47.1132	1.89083	0.0009198	0.975805
310341	329628	329628_310341	Fat4	Chr3 cM	Chr3:38941089-39066134(+)	FAT atypical cadherin 4	Fat4	Chr2 q25	FAT atypical cadherin 4	-0.200674	-0.125592	0.0753305	0.150661	0.00772364	0.404503	-0.348319	-0.420882	-0.0530292	0.169698	0.265516	0.993021	36	2	0.176966	0.0476233	496.164	1.91026857123169e-83	1.15850580284556e-81	95.5941	22.6967	0.694899	0.404503
363735	14390	14390_363735	Gabpa	Chr16 cM	Chr16:84631813-84660667(+)	GA repeat binding protein, alpha	Gabpa	Chr11 q11	GA binding protein transcription factor subunit alpha	-0.0336195	0.0441365	0.0126255	0.025251	0.00774892	0.0804799	-0.058365	-0.00535463	-0.0088739	0.0936276	0.265674	0.924943	38	2	0.00135138	0.00122336	53.294	0.0316793	0.0460852	25.2669	1.3381	3.05518	0.0804799
300982	68644	68644_300982	Abhd14a	Chr9 cM	Chr9:106317253-106324877(-)	abhydrolase domain containing 14A	Abhd14a	Chr8 q32	abhydrolase domain containing 14A	-0.0282228	-0.0184032	0.0106208	0.0212415	0.00787644	0.386283	-0.0490391	-0.0600358	-0.00740647	0.0232295	0.269031	0.993021	38	2	0.000419755	0.000764384	34.7348	0.528696	0.565276	10.4226	1.11635	0.75061	0.386283
306622	234086	234086_306622	Erich1	Chr8 cM	Chr8:14077561-14140301(-)	glutamate rich 1	Erich1	Chr16 q12.5	glutamate-rich 1	0.0494699	-0.0875454	0.0186247	0.0372493	0.00790382	0.0187606	0.0129662	-0.160553	0.0859736	-0.0145381	0.269031	0.783131	29	2	0.00225654	0.00200107	43.0859	0.0256413	0.0379979	31.585	1.46167	5.5237	0.0187606
293052	57444	57444_293052	Isg20	Chr7 cM	Chr7:78563172-78570144(+)	interferon-stimulated protein	Isg20	Chr1 q31	interferon stimulated exonuclease gene 20	0.0642012	0.00397469	0.0241817	0.0483634	0.00793193	0.9345	0.016806	-0.0908158	0.111596	0.0987651	0.269031	1	35	2	0.00592385	0.00382517	57.6532	0.00499409	0.00858754	41.7514	1.71678	0.00675419	0.9345
361877	66970	66970_361877	Ssbp2	Chr13 cM	Chr13:91608402-91851548(+)	single-stranded DNA binding protein 2	Ssbp2	Chr2 q12	single-stranded DNA binding protein 2	-0.0734136	-0.189977	0.0276563	0.0553127	0.00794273	0.000593428	-0.127619	-0.298388	-0.0192082	-0.0815661	0.269031	0.317904	29	2	0.0165837	0.00593308	119.094	1.55457891998453e-13	9.07684885297053e-13	82.4647	5.70279	11.7965	0.000593428
367994	69665	69665_367994	Upk3bl	Chr5 cM	Chr5:136083346-136093180(+)	uroplakin 3B-like	Upk3bl1	Chr12 q12	uroplakin 3B like 1	0.0400193	-0.00710116	0.0150796	0.0301592	0.00795746	0.813855	0.0104638	-0.0662121	0.0695748	0.0520098	0.269031	0.99726	30	2	3.25790593348327e-06	0.00191996	35.2796	0.161874	0.197346	0.0326823	1.00033	0.0554393	0.813855
100125378	209586	209586_100125378	Nudcd3	Chr11 cM	Chr11:6055705-6150190(-)	NudC domain containing 3	Nudcd3	Chr14	NudC domain containing 3	0.0287365	0.0101411	0.0108311	0.0216621	0.00797426	0.639677	0.00750802	-0.0323159	0.049965	0.0525981	0.269031	0.996041	34	2	0.00124484	0.000827885	53.7275	0.00944009	0.0152995	39.147	1.6433	0.219164	0.639677
25311	13176	13176_25311	Dcc	Chr18 cM	Chr18:71386705-72484140(-)	DCC netrin 1 receptor	Dcc	Chr18 q12.1-q12.2	DCC netrin 1 receptor	-0.060163	0.00477636	0.0226829	0.0453658	0.00799329	0.916149	-0.104621	-0.084139	-0.0157054	0.0936917	0.269031	0.999301	35	2	0.00877718	0.00395986	80.0654	8.69136270263118e-06	2.36747564126545e-05	67.5436	3.08105	0.011085	0.916149
313934	20403	20403_313934	Itsn2	Chr12 cM	Chr12:4642792-4763952(+)	intersectin 2	Itsn2	Chr6 q14	intersectin 2	-0.0456303	-0.0265096	0.017216	0.034432	0.00803827	0.441353	-0.079373	-0.0939951	-0.0118875	0.0409759	0.269838	0.993021	29	2	0.00411207	0.00212643	59.5478	0.00030227	0.000651515	58.9502	2.43607	0.592763	0.441353
117518	20295	20295_117518	Ccl17	Chr8 cM	Chr8:95537081-95538664(+)	C-C motif chemokine ligand 17	Ccl17	Chr19 p13	C-C motif chemokine ligand 17	0.0759254	0.0495149	0.0287074	0.0574149	0.00817397	0.388464	0.0196598	-0.0630161	0.132191	0.162046	0.270578	0.993021	34	2	0.0105863	0.00557814	71.9528	6.62178964639185e-05	0.000159074	54.7719	2.21101	0.743744	0.388464
361574	20637	20637_361574	Snrnp70	Chr7 cM	Chr7:45025877-45045166(-)	small nuclear ribonucleoprotein 70 (U1)	Snrnp70	Chr1 q22	small nuclear ribonucleoprotein U1 subunit 70	-0.0536058	0.0113054	0.0202944	0.0405887	0.00825604	0.780601	-0.0933821	-0.068247	-0.0138296	0.0908579	0.270578	0.99726	36	2	0.00537188	0.00309671	57.0422	0.00794169	0.0130956	46.9602	1.88538	0.0775822	0.780601
679944	66400	66400_679944	Alkbh7	Chr17 cM	Chr17:57304339-57306322(+)	alkB homolog 7	Alkbh7	Chr9	alkB homolog 7	-0.0364502	0.0312919	0.0138065	0.027613	0.00828884	0.257118	-0.0635105	-0.0228286	-0.00938992	0.0854124	0.270578	0.993021	38	2	0.00146001	0.00141186	47.793	0.0903699	0.117731	23.4294	1.30598	1.28421	0.257118
313865	240174	240174_313865	Thada	Chr17 cM	Chr17:84497504-84773633(-)	thyroid adenoma associated	Thada	Chr6 q12	THADA, armadillo repeat containing	-0.0298466	0.016675	0.011306	0.022612	0.00829328	0.460854	-0.0520059	-0.0276437	-0.00768725	0.0609937	0.270578	0.993021	37	2	0	0.000922791	34.275	0.502927	0.540873	0	1	0.543819	0.460854
366733	212539	212539_366733	Gm266	Chr12 cM	Chr12:111451043-111452257(-)	predicted gene 266	Diras3	Chr6 q32	DIRAS family GTPase 3	-0.144387	-0.0278955	0.0546956	0.109391	0.00829459	0.798718	-0.251589	-0.242298	-0.0371861	0.186507	0.270578	0.99726	29	2	0.0638345	0.0229743	159.726	8.60779092342094e-21	7.84339956785422e-20	86.6783	7.50656	0.0650286	0.798718
289671	58227	58227_289671	Fam184b	Chr5 cM	Chr5:45687047-45796843(-)	family with sequence similarity 184, member B	Fam184b	Chr14 q11	family with sequence similarity 184, member B	-0.0645497	-0.0852423	0.024454	0.0489079	0.00829941	0.0813487	-0.112479	-0.1811	-0.0166208	0.0106155	0.270578	0.924943	38	2	0.0104391	0.0048635	81.7142	2.08342585567421e-05	5.40597502046484e-05	54.8233	2.21353	3.03775	0.0813487
259274	18107	18107_259274	Nmt1	Chr11 cM	Chr11:102919163-102959734(+)	N-myristoyltransferase 1	Nmt1	Chr10 q32.1	N-myristoyltransferase 1	0.0302262	-0.0339003	0.0114516	0.0229032	0.00830367	0.138832	0.0077814	-0.0787899	0.0526709	0.0109892	0.270578	0.983068	38	2	0.00173171	0.00104714	62.0006	0.00452004	0.00784267	42.4761	1.73841	2.19086	0.138832
29555	22355	22355_29555	Vipr2	Chr12 cM	Chr12:116041346-116109881(+)	vasoactive intestinal peptide receptor 2	Vipr2	Chr6 q33	vasoactive intestinal peptide receptor 2	-0.0604843	0.00367668	0.0229156	0.0458311	0.00830423	0.93606	-0.105398	-0.0861506	-0.0155706	0.093504	0.270578	1	36	2	0.00589443	0.0031625	111.196	3.95966184397486e-10	1.7634004962932e-09	51.9324	2.0804	0.00643562	0.93606
503165	66251	66251_503165	Arfgap3	Chr15 cM	Chr15:83183940-83234448(-)	ADP-ribosylation factor GTPase activating protein 3	Arfgap3	Chr7 q34	ADP-ribosylation factor GTPase activating protein 3	0.0466341	-0.0220964	0.0176701	0.0353402	0.00831138	0.531809	0.0120013	-0.091362	0.0812669	0.0471692	0.270578	0.993021	34	2	0.00562607	0.0025368	79.8199	5.78702351345578e-06	1.61712152385353e-05	60.6704	2.54262	0.390934	0.531809
499913	76192	76192_499913	Abhd12	Chr2 cM	Chr2:150674413-150746661(-)	abhydrolase domain containing 12	Abhd12	Chr3 q41	abhydrolase domain containing 12, lysophospholipase	0.0302414	-0.0211139	0.0114597	0.0229194	0.00831684	0.356933	0.00778075	-0.0660352	0.052702	0.0238073	0.270578	0.993021	38	2	0.00187955	0.00106263	66.0751	0.00164027	0.00309859	44.9161	1.81541	0.848654	0.356933
311580	56045	56045_311580	Samhd1	Chr2 cM	Chr2:156939454-156977016(-)	SAM domain and HD domain, 1	Samhd1	Chr3 q42	SAM and HD domain containing deoxynucleoside triphosphate triphosphohydrolase 1	-0.0404185	-0.0499282	0.0153185	0.030637	0.00832641	0.103171	-0.0704422	-0.109976	-0.0103948	0.0101192	0.270578	0.947711	38	2	0.00301148	0.00177471	66.1503	0.00160899	0.00304576	44.6315	1.80608	2.65583	0.103171
117260	17766	17766_117260	Nudt1	Chr5 cM	Chr5:140307411-140323892(+)	nudix hydrolase 1	Nudt1	Chr12 q11	nudix hydrolase 1	0.0521968	-0.0546299	0.0197827	0.0395653	0.00832708	0.167355	0.0134235	-0.132177	0.09097	0.0229166	0.270578	0.983227	38	2	0.00557961	0.00311421	60.0122	0.00724949	0.0120703	48.661	1.94784	1.90648	0.167355
60669	14747	14747_60669	Cmklr1	Chr5 cM	Chr5:113750415-113788487(-)	chemerin chemokine-like receptor 1	Cmklr1	Chr12 q16	chemerin chemokine-like receptor 1	0.0412676	0.030485	0.0156421	0.0312842	0.0083339	0.329832	0.0106096	-0.0308309	0.0719255	0.091801	0.270578	0.993021	36	2	0.00116209	0.00154595	42.0455	0.161744	0.197206	16.5656	1.19855	0.949559	0.329832
25280	20449	20449_25280	St8sia1	Chr6 cM	Chr6:142767271-142910178(-)	ST8 alpha-N-acetyl-neuraminide alpha-2,8-sialyltransferase 1	St8sia1	Chr4 q44	ST8 alpha-N-acetyl-neuraminide alpha-2,8-sialyltransferase 1	-0.046424	-0.00498437	0.01761	0.0352199	0.00838317	0.887458	-0.0809389	-0.0740142	-0.0119091	0.0640455	0.270873	0.998853	37	2	0.00419162	0.00241318	62.3133	0.00302816	0.00544443	44.7845	1.81109	0.0200282	0.887458
287974	239743	239743_287974	Klhl6	Chr16 cM	Chr16:19765242-19801766(-)	kelch-like 6	Klhl6	Chr11 q23	kelch-like family member 6	0.0430498	-0.0178727	0.0163305	0.032661	0.0083851	0.584229	0.0110426	-0.0818871	0.075057	0.0461417	0.270873	0.993021	36	2	0.000471408	0.00143091	29.6586	0.680419	0.709501	5.45126	1.05766	0.299448	0.584229
303774	217351	217351_303774	Tnrc6c	Chr11 cM	Chr11:117545115-117654265(+)	trinucleotide repeat containing 6C	Tnrc6c	Chr10 q32.2	trinucleotide repeat containing adaptor 6C	-0.0636607	-0.0810925	0.0241622	0.0483243	0.00842048	0.0933298	-0.111018	-0.175806	-0.0163037	0.0136214	0.271085	0.937218	29	2	0.0112635	0.00444028	99.2331	3.43862146672935e-10	1.53989398111248e-09	77.8008	4.50466	2.81598	0.0933298
353227	235320	235320_353227	Zbtb16	Chr9 cM	Chr9:48565597-48747522(-)	zinc finger and BTB domain containing 16	Zbtb16	Chr8 q23	zinc finger and BTB domain containing 16	-0.0747212	-0.0454174	0.0283659	0.0567318	0.00843384	0.423384	-0.130317	-0.15661	-0.019125	0.0657749	0.271085	0.993021	35	2	0.017895	0.00663341	100.866	8.48283876186691e-09	3.29001079822995e-08	73.8885	3.82973	0.640902	0.423384
362199	269338	269338_362199	Vps39	Chr2 cM	Chr2:120146942-120183618(-)	VPS39 HOPS complex subunit	Vps39	Chr3 q35	VPS39 subunit of HOPS complex	0.0247443	-0.0154445	0.00940375	0.0188075	0.00850526	0.411539	0.00631331	-0.0523065	0.0431753	0.0214175	0.272603	0.993021	38	2	0.000927979	0.000679654	48.974	0.0731304	0.0973734	32.5482	1.48254	0.674349	0.411539
362145	78830	78830_362145	Slc25a12	Chr2 cM	Chr2:71104614-71198125(-)	solute carrier family 25 (mitochondrial carrier, Aralar), member 12	Slc25a12	Chr3 q22	solute carrier family 25 member 12	0.0289748	-0.0116593	0.0110151	0.0220301	0.00852672	0.596637	0.00738565	-0.0548375	0.0505639	0.031519	0.272603	0.993021	29	2	0.00126688	0.000862246	45.7407	0.0135649	0.0213469	42.8334	1.74927	0.280097	0.596637
298586	69902	69902_298586	Mrto4	Chr4 cM	Chr4:139074751-139079887(-)	mRNA turnover 4, ribosome maturation factor	Mrto4	Chr5 q36	MRT4 homolog, ribosome maturation factor	0.0322301	0.0242038	0.012256	0.0245119	0.0085447	0.323432	0.00820891	-0.0238387	0.0562514	0.0722463	0.272603	0.993021	38	2	0.00196729	0.00119696	56.348	0.0166053	0.0256511	41.714	1.71568	0.975017	0.323432
117513	317717	317717_117513	Sec22a	Chr16 cM	Chr16:35131505-35184222(-)	SEC22 homolog A, vesicle trafficking protein	Sec22a	Chr11 q22	SEC22 homolog A, vesicle trafficking protein	0.0311932	0.0458628	0.0118744	0.0237487	0.00861575	0.0534622	0.00791987	-0.000683851	0.0544665	0.0924094	0.273367	0.895267	32	2	0.000371111	0.00097646	40.6452	0.0929605	0.120775	8.2019	1.08935	3.72941	0.0534622
81808	13865	13865_81808	Nr2f1	Chr13 cM	Chr13:78337090-78346954(-)	nuclear receptor subfamily 2, group F, member 1	Nr2f1	Chr2 q11	nuclear receptor subfamily 2, group F, member 1	-0.0645512	-0.0268963	0.0245746	0.0491491	0.00862051	0.584214	-0.112716	-0.123227	-0.0163859	0.0694342	0.273367	0.993021	38	2	0.014556	0.00510323	147.082	2.25651935359727e-15	1.50243756236148e-14	73.741	3.80821	0.299471	0.584214
498517	219094	219094_498517	Khnyn	Chr14 cM	Chr14:56122404-56136232(+)	KH and NYN domain containing	Khnyn	Chr15 p13	KH and NYN domain containing	-0.030879	-0.0224622	0.0117648	0.0235296	0.00867255	0.339761	-0.0539375	-0.0685793	-0.00782047	0.0236549	0.273367	0.993021	29	2	2.05548102317331e-05	0.000799571	35.0617	0.137311	0.17062	0.484254	1.00487	0.911333	0.339761
300077	14904	14904_300077	Gtpbp1	Chr15 cM	Chr15:79575046-79605680(+)	GTP binding protein 1	Gtpbp1	Chr7 q34	GTP binding protein 1	-0.0278431	-0.0101924	0.0106108	0.0212216	0.00868952	0.631025	-0.0486399	-0.0517859	-0.0070463	0.0314012	0.273367	0.996041	38	2	0.000888448	0.000876086	43.0537	0.194916	0.232838	22.6823	1.29337	0.230673	0.631025
497770	20269	20269_497770	Scn3a	Chr2 cM	Chr2:65288607-65397971(-)	sodium channel, voltage-gated, type III, alpha	Scn3a	Chr3 q21	sodium voltage-gated channel alpha subunit 3	-0.0538019	-0.0286416	0.0205057	0.0410113	0.00869663	0.484937	-0.0939922	-0.109022	-0.0136115	0.0517391	0.273367	0.993021	35	2	0.00785461	0.00327609	97.9164	2.36950661952685e-08	8.71168047104854e-08	65.5022	2.89874	0.48774	0.484937
292409	14293	14293_292409	Fpr1	Chr17 cM	Chr17:18096733-18104201(-)	formyl peptide receptor 1	Fpr1	Chr1 q12	formyl peptide receptor 1	0.0366846	-0.0603766	0.0139842	0.0279685	0.00870861	0.0308705	0.00927605	-0.115194	0.0640932	-0.00555941	0.273367	0.856174	34	2	0	0.000851829	25.6523	0.778776	0.800697	0	1	4.66015	0.0308705
296787	20348	20348_296787	Sema3c	Chr5 cM	Chr5:17779814-17935266(+)	sema domain, immunoglobulin domain (Ig), short basic domain, secreted, (semaphorin) 3C	Sema3c	Chr4 q11	semaphorin 3C	0.116592	0.0507932	0.044456	0.088912	0.00872515	0.567813	0.0294599	-0.123471	0.203724	0.225058	0.273367	0.993021	36	2	0.056991	0.0167663	252.299	3.68020814917298e-35	6.14499171089831e-34	90.044	10.0442	0.326355	0.567813
499413	74377	74377_499413	Hsf2bp	Chr17 cM	Chr17:32163743-32253869(-)	heat shock transcription factor 2 binding protein	Hsf2bp	Chr20 p12	heat shock transcription factor 2 binding protein	0.0394246	0.0175585	0.0150355	0.0300709	0.00873873	0.559285	0.00995567	-0.0413794	0.0688936	0.0764964	0.273367	0.993021	34	2	0.000520458	0.00124491	41.5525	0.120199	0.151554	7.08788	1.07629	0.340943	0.559285
680409	19125	19125_680409	Prodh	Chr16 cM	Chr16:17889590-17907148(-)	proline dehydrogenase	Prodh	Chr11 q23	proline dehydrogenase	-0.0495699	-0.0369139	0.0189111	0.0378222	0.008762	0.329072	-0.0866349	-0.111044	-0.0125048	0.0372163	0.27343	0.993021	36	2	0.00448254	0.00281148	58.981	0.00497911	0.00856407	41.6022	1.71239	0.952545	0.329072
289380	66208	66208_289380	Nenf	Chr1 cM	Chr1:191038984-191050328(-)	neuron derived neurotrophic factor	Nenf	Chr13 q27	neudesin neurotrophic factor	0.0293252	-0.0270952	0.0111955	0.0223909	0.00880885	0.226241	0.00738252	-0.0709806	0.0512679	0.0167902	0.273724	0.993021	38	2	0.00116825	0.000911702	52.1836	0.0396328	0.0563636	31.1281	1.45197	1.46434	0.226241
363256	11790	11790_363256	Speg	Chr1 cM	Chr1:75351941-75408964(+)	SPEG complex locus	Speg	Chr9 q33	striated muscle enriched protein kinase	-0.0452151	-0.0264965	0.0172631	0.0345261	0.00881401	0.442824	-0.0790501	-0.0941664	-0.0113802	0.0411734	0.273724	0.993021	34	2	0.00528406	0.00239032	73.7859	3.80281770370122e-05	9.4900673945044e-05	60.1323	2.5083	0.588954	0.442824
308594	211535	211535_308594	Odad1	Chr7 cM	Chr7:45573496-45598387(+)	outer dynein arm docking complex subunit 1	Odad1	Chr1 q22	outer dynein arm docking complex subunit 1	0.0399699	0.0214969	0.0152718	0.0305435	0.00886425	0.48155	0.0100378	-0.0383673	0.069902	0.0813611	0.273991	0.993021	38	2	0.000476981	0.00136148	43.5561	0.18082	0.217862	5.13502	1.05413	0.495351	0.48155
500598	21936	21936_500598	Tnfrsf18	Chr4 cM	Chr4:156110779-156113351(+)	tumor necrosis factor receptor superfamily, member 18	Tnfrsf18	Chr5 q36	TNF receptor superfamily member 18	-0.0926504	0.0906759	0.0354005	0.0708009	0.00886522	0.200294	-0.162034	-0.0480914	-0.0232668	0.229443	0.273991	0.9925	33	2	0.0206127	0.00848174	163.614	5.82905998722411e-20	5.05014988246229e-19	75.5802	4.09503	1.64023	0.200294
303687	14027	14027_303687	Evpl	Chr11 cM	Chr11:116111385-116128903(-)	envoplakin	Evpl	Chr10 q32.1	envoplakin	0.0586213	-0.00751882	0.0224098	0.0448196	0.00889982	0.866774	0.0146989	-0.0953636	0.102544	0.080326	0.274226	0.998853	33	2	0.00375528	0.00332559	40.9129	0.109715	0.139734	27.96	1.38812	0.0281425	0.866774
299488	52635	52635_299488	Esyt2	Chr12 cM	Chr12:116244816-116354670(+)	extended synaptotagmin-like protein 2	Esyt2	Chr6 q33	extended synaptotagmin 2	-0.0221479	-0.00620495	0.00846866	0.0169373	0.0089155	0.714106	-0.0387462	-0.0394015	-0.00554963	0.0269916	0.274226	0.99726	38	2	0.000315301	0.000452079	37.2319	0.412153	0.453221	13.3727	1.15437	0.134211	0.714106
307472	269016	269016_307472	Sh3rf2	Chr18 cM	Chr18:42186732-42292025(+)	SH3 domain containing ring finger 2	Sh3rf2	Chr18 p11	SH3 domain containing ring finger 2	-0.153107	-0.0587964	0.0586036	0.117207	0.00898619	0.615917	-0.267967	-0.288518	-0.0382456	0.170925	0.27541	0.994142	33	2	0.0581022	0.0223424	106.135	3.74073345562889e-10	1.66879285353993e-09	81.948	5.53956	0.251648	0.615917
60418	56209	56209_60418	Gde1	Chr7 cM	Chr7:118287781-118304961(-)	glycerophosphodiester phosphodiesterase 1	Gde1	Chr1	glycerophosphodiester phosphodiesterase 1	0.0411573	-0.0509575	0.015758	0.0315159	0.00900565	0.105904	0.0102722	-0.112728	0.0720423	0.0108126	0.27541	0.949824	34	2	0.00509483	0.002007	97.3572	1.61225357338498e-08	6.04336565393896e-08	70.2163	3.35755	2.6143	0.105904
25121	18549	18549_25121	Pcsk2	Chr2 cM	Chr2:143388076-143658205(+)	proprotein convertase subtilisin/kexin type 2	Pcsk2	Chr3 q41	proprotein convertase subtilisin/kexin type 2	0.0507262	0.0526466	0.0194252	0.0388504	0.00901824	0.175382	0.0126535	-0.0234987	0.0887989	0.128792	0.27541	0.983227	38	2	0.00823787	0.00315304	117.918	1.22026247145732e-10	5.68027320620084e-10	71.7347	3.5379	1.83633	0.175382
25488	68202	68202_25488	Ndufa5	Chr6 cM	Chr6:24518661-24527689(-)	NADH:ubiquinone oxidoreductase subunit A5	Ndufa5	Chr4 q22	NADH:ubiquinone oxidoreductase subunit A5	-0.0423012	0.0211298	0.0162046	0.0324091	0.00904237	0.514421	-0.0740615	-0.0423909	-0.0105408	0.0846504	0.275491	0.993021	38	2	0.00498086	0.00214776	94.2426	4.13139020350897e-07	1.3226415300427e-06	63.6942	2.75438	0.425064	0.514421
83499	19185	19185_83499	Psmd4	Chr3 cM	Chr3:94939999-94949880(-)	proteasome (prosome, macropain) 26S subunit, non-ATPase, 4	Psmd4	Chr2 q34	proteasome 26S subunit ubiquitin receptor, non-ATPase 4	0.0256241	-0.00470261	0.00982074	0.0196415	0.00907591	0.810778	0.00637579	-0.0431992	0.0448724	0.033794	0.275491	0.99726	36	2	0.00089986	0.000730012	44.627	0.104982	0.134344	30.4308	1.43742	0.0573231	0.810778
84408	12564	12564_84408	Cdh8	Chr8 cM	Chr8:99751103-100143103(-)	cadherin 8	Cdh8	Chr19 p13	cadherin 8	-0.0479647	0.00037216	0.0183868	0.0367737	0.00909025	0.991925	-0.0840022	-0.0717029	-0.0119271	0.0724473	0.275491	1	38	2	0.00433435	0.00258678	56.5923	0.0157405	0.0244267	42.7195	1.74579	0.00010242	0.991925
301957	66793	66793_301957	Clxn	Chr16 cM	Chr16:14724315-14786925(+)	calaxin	Clxn	Chr11	calaxin	-0.160632	-0.151073	0.0616152	0.12323	0.00913342	0.220221	-0.281396	-0.3926	-0.0398685	0.090454	0.275491	0.993021	38	2	0.106793	0.0326306	257.974	2.34796791461576e-35	3.93070618205922e-34	86.3289	7.31471	1.50293	0.220221
289353	226781	226781_289353	Slc30a10	Chr1 cM	Chr1:185187045-185200959(+)	solute carrier family 30, member 10	Slc30a10	Chr13 q26	solute carrier family 30, member 10	-0.0624969	-0.0393331	0.0239778	0.0479555	0.00914855	0.412103	-0.109492	-0.133324	-0.0155014	0.054658	0.275491	0.993021	38	2	0.0123021	0.00468103	107.077	5.56695970651705e-09	2.20093483845909e-08	68.841	3.20934	0.672727	0.412103
308757	140481	140481_308757	Man2a2	Chr7 cM	Chr7:79998845-80021123(-)	mannosidase 2, alpha 2	Man2a2	Chr1 q31	mannosidase, alpha, class 2A, member 2	-0.0348171	-0.0333854	0.0133582	0.0267164	0.00914947	0.211438	-0.0609988	-0.0857487	-0.00863548	0.0189779	0.275491	0.993021	38	2	0.00356391	0.00146406	89.7372	1.75424975496064e-06	5.19207852199101e-06	64.9942	2.85667	1.56155	0.211438
304322	59031	59031_304322	Chst12	Chr5 cM	Chr5:140491360-140510993(+)	carbohydrate sulfotransferase 12	Chst12	Chr12 q11	carbohydrate sulfotransferase 12	-0.0429023	-0.00937986	0.0164698	0.0329396	0.00918996	0.775829	-0.0751825	-0.0739403	-0.0106221	0.0551806	0.275726	0.99726	38	2	0.0032795	0.00222383	58.5924	0.0100613	0.0162346	36.389	1.57206	0.0810878	0.775829
313873	72722	72722_313873	Fam98a	Chr17 cM	Chr17:75844081-75858941(-)	family with sequence similarity 98, member A	Fam98a	Chr6 q12	family with sequence similarity 98, member A	0.0306937	-0.0133604	0.0117881	0.0235762	0.00921988	0.570924	0.00758949	-0.0595689	0.0537979	0.032848	0.275726	0.993021	38	2	0.00152883	0.00107428	53.9461	0.0276983	0.040741	35.3949	1.54787	0.32114	0.570924
304431	231769	231769_304431	Sfswap	Chr5 cM	Chr5:129578286-129648448(+)	splicing factor SWAP	Sfswap	Chr12 q13	splicing factor SWAP	-0.0378955	-0.0293883	0.0145543	0.0291086	0.00922161	0.312683	-0.0664214	-0.0864402	-0.00936953	0.0276635	0.275726	0.993021	36	2	0.00287525	0.00156627	57.7652	0.00668445	0.0112123	47.1488	1.89211	1.01931	0.312683
297458	232236	232236_297458	Ccdc174	Chr6 cM	Chr6:91855034-91876824(+)	coiled-coil domain containing 174	Ccdc174	Chr4 q34	coiled-coil domain containing 174	0.032847	-0.00990604	0.012622	0.0252441	0.00925867	0.694755	0.00810825	-0.0593835	0.0575857	0.0395714	0.275898	0.99726	38	2	0.00190908	0.00126027	55.3803	0.020471	0.0309752	37.2897	1.59463	0.153986	0.694755
100364162	29864	29864_100364162	Rnf11	Chr4 cM	Chr4:109310054-109333702(-)	ring finger protein 11	Rnf11	Chr5	ring finger protein 11	0.045126	0.0268418	0.0173433	0.0346866	0.00927027	0.439027	0.0111337	-0.0411428	0.0791183	0.0948264	0.275898	0.993021	38	2	0.0072302	0.00255301	128.23	2.83892151314298e-12	1.50391486998267e-11	76.3504	4.2284	0.598823	0.439027
309377	54612	54612_309377	Sfrp5	Chr19 cM	Chr19:42186410-42190691(-)	secreted frizzled-related sequence protein 5	Sfrp5	Chr1 q54	secreted frizzled-related protein 5	0.0364821	0.0437974	0.0140285	0.028057	0.00930709	0.118521	0.00898666	-0.0111934	0.0639774	0.0987882	0.27635	0.955975	34	2	1.77990964062226e-05	0.001426	40.193	0.151589	0.18599	0.212851	1.00213	2.43676	0.118521
314280	64075	64075_314280	Smoc1	Chr12 cM	Chr12:81073582-81233188(+)	SPARC related modular calcium binding 1	Smoc1	Chr6 q24	SPARC related modular calcium binding 1	0.0633975	-0.0101679	0.0243858	0.0487715	0.00932844	0.834854	0.0156023	-0.105758	0.111193	0.0854225	0.27635	0.99732	36	2	0.00682836	0.0043701	65.7324	0.000878122	0.00174931	39.4948	1.65275	0.043464	0.834854
252855	71514	71514_252855	Sfpq	Chr4 cM	Chr4:126915117-126930806(+)	splicing factor proline/glutamine rich (polypyrimidine tract binding protein associated)	Sfpq	Chr5 q36	splicing factor proline and glutamine rich	-0.0391021	0.0423635	0.0150477	0.0300954	0.00936192	0.159237	-0.068595	-0.0166223	-0.0096092	0.101349	0.276704	0.983227	38	2	0.00281205	0.00177329	59.3922	0.00837352	0.0137284	39.1647	1.64378	1.98146	0.159237
363989	27280	27280_363989	Phlda3	Chr1 cM	Chr1:135693857-135696874(+)	pleckstrin homology like domain, family A, member 3	Phlda3	Chr13 q13	pleckstrin homology-like domain, family A, member 3	0.0532577	0.041609	0.020502	0.041004	0.00938554	0.310223	0.0130745	-0.0387574	0.093441	0.121976	0.276766	0.993021	36	2	0.00549039	0.00331476	65.6781	0.00089103	0.00177255	44.1412	1.79023	1.02973	0.310223
140639	217365	217365_140639	Nploc4	Chr11 cM	Chr11:120271196-120328534(-)	NPL4 homolog, ubiquitin recognition factor	Nploc4	Chr10 q32.3	NPL4 homolog, ubiquitin recognition factor	0.023372	0.0104449	0.00900602	0.018012	0.00945494	0.561991	0.0057205	-0.024858	0.0410234	0.0457479	0.278174	0.993021	38	2	0.000613561	0.000628591	48.3307	0.0821445	0.108088	21.917	1.28069	0.336269	0.561991
310512	97112	97112_310512	Nmd3	Chr3 cM	Chr3:69629354-69656380(+)	NMD3 ribosome export adaptor	Nmd3	Chr2 q32	NMD3 ribosome export adaptor	0.0416994	-0.0566749	0.0160813	0.0321626	0.00951313	0.0780459	0.0101807	-0.119712	0.0732182	0.00636257	0.279247	0.920276	38	2	0.00440278	0.00213162	73.7269	0.000210975	0.000466707	52.0952	2.08747	3.10513	0.0780459
297336	28035	28035_297336	Usp39	Chr6 cM	Chr6:72295749-72322190(-)	ubiquitin specific peptidase 39	Usp39	Chr4 q32	ubiquitin specific peptidase 39	0.0289572	-0.0308175	0.0111825	0.022365	0.00961127	0.168223	0.00703989	-0.0746521	0.0508744	0.013017	0.280817	0.983227	38	2	0.00146621	0.000988417	55.7617	0.0188595	0.0287806	35.5358	1.55125	1.89871	0.168223
309628	57315	57315_309628	Wdr46	Chr17 cM	Chr17:34159634-34168671(+)	WD repeat domain 46	Wdr46	Chr20 p12	WD repeat domain 46	0.0237634	0.0225469	0.00917944	0.0183589	0.00963208	0.219402	0.00577204	-0.0134358	0.0417548	0.0585296	0.280817	0.993021	38	2	0.000229789	0.000553077	34.7931	0.5259	0.562801	7.34271	1.07925	1.50828	0.219402
305865	75288	75288_305865	Slc35f4	Chr14 cM	Chr14:49535976-49763354(-)	solute carrier family 35, member F4	Slc35f4	Chr15 p14	solute carrier family 35, member F4	0.156076	0.0688549	0.0602898	0.12058	0.00963214	0.567978	0.0379102	-0.167477	0.274242	0.305187	0.280817	0.993021	29	2	0.0932656	0.0285096	586.221	2.1246450367986e-106	1.92370149564223e-104	93.8024	16.1353	0.326078	0.567978
500573	77056	77056_500573	Tmco4	Chr4 cM	Chr4:138700199-138786482(+)	transmembrane and coiled-coil domains 4	Tmco4	Chr5 q36	transmembrane and coiled-coil domains 4	0.0420104	-0.0337159	0.016238	0.032476	0.00967683	0.299186	0.0101845	-0.0973676	0.0738362	0.0299358	0.281277	0.993021	38	2	0.00156091	0.00173936	43.3069	0.187715	0.225156	19.475	1.24185	1.07782	0.299186
117526	21374	21374_117526	Tbp	Chr17 cM	Chr17:15720150-15737689(+)	TATA box binding protein	Tbp	Chr1 q12	TATA box binding protein	0.0281356	-0.00658912	0.0108773	0.0217546	0.00969166	0.761978	0.00681654	-0.0492273	0.0494547	0.036049	0.281277	0.99726	38	2	0.000779831	0.000897635	48.8857	0.0743167	0.098728	19.2129	1.23782	0.0917391	0.761978
314718	67019	67019_314718	Actr6	Chr10 cM	Chr10:89547833-89568157(-)	ARP6 actin-related protein 6	Actr6	Chr7 q13	actin related protein 6	0.0272861	0.00308279	0.0105531	0.0211063	0.00972136	0.883874	0.00660228	-0.0382848	0.0479698	0.0444504	0.281504	0.998853	35	2	3.61418518353706e-06	0.000726759	45.9785	0.0660599	0.0891032	0.0813536	1.00081	0.0213336	0.883874
29161	12391	12391_29161	Cav3	Chr6 cM	Chr6:112436466-112449833(+)	caveolin 3	Cav3	Chr4 q41	caveolin 3	-0.284559	0.227202	0.110125	0.22025	0.00976738	0.302277	-0.5004	-0.204481	-0.0687174	0.658885	0.28178	0.993021	33	2	0.29395	0.0882923	640.326	5.99921279743425e-115	6.37453544930678e-113	97.9946	49.8651	1.06412	0.302277
84484	54403	54403_84484	Slc4a4	Chr5 cM	Chr5:89034345-89387512(+)	solute carrier family 4 (anion exchanger), member 4	Slc4a4	Chr14 p22	solute carrier family 4 member 4	-0.0678469	-0.0152539	0.0262696	0.0525391	0.00980249	0.77156	-0.119334	-0.118229	-0.0163595	0.0877209	0.28178	0.99726	35	2	0.0156948	0.00553959	123.9	1.90137843674734e-12	1.0211371161763e-11	77.7777	4.49998	0.084294	0.77156
689826	230822	230822_689826	Ncmap	Chr4 cM	Chr4:135096887-135125538(-)	noncompact myelin associated protein	Ncmap	Chr5 q36	noncompact myelin associated protein	0.0412609	-0.0175411	0.0159827	0.0319654	0.0098344	0.583176	0.00993539	-0.0801921	0.0725864	0.04511	0.28178	0.993021	34	2	1.26871281595672e-07	0.00107248	42.2781	0.105689	0.135155	0.00150614	1.00002	0.301128	0.583176
29437	11459	11459_29437	Acta1	Chr8 cM	Chr8:124618508-124621490(-)	actin alpha 1, skeletal muscle	Acta1	Chr19 q12	actin, alpha 1, skeletal muscle	0.070672	-0.0126078	0.0273776	0.0547552	0.00984066	0.817892	0.0170129	-0.119926	0.124331	0.0947106	0.28178	0.99726	38	2	0.0172676	0.00628795	119.498	6.91042839421334e-11	3.28699141192752e-10	72.6998	3.66297	0.0530181	0.817892
366061	14425	14425_366061	Galnt3	Chr2 cM	Chr2:65913110-65955217(-)	polypeptide N-acetylgalactosaminyltransferase 3	Galnt3	Chr3 q21	polypeptide N-acetylgalactosaminyltransferase 3	-0.15736	0.0875525	0.0609912	0.121982	0.00987885	0.472913	-0.2769	-0.151529	-0.0378193	0.326634	0.28178	0.993021	36	2	0.104282	0.0301928	263.508	2.69951515665962e-37	4.86783539539589e-36	93.0995	14.4918	0.515161	0.472913
361549	243914	243914_361549	Lgi4	Chr7 cM	Chr7:30758767-30770360(+)	leucine-rich repeat LGI family, member 4	Lgi4	Chr1 q21	leucine-rich repeat LGI family, member 4	-0.0551911	0.0338609	0.0213926	0.0427851	0.0098823	0.4287	-0.0971198	-0.0499964	-0.0132625	0.117718	0.28178	0.993021	38	2	0.0101211	0.00376439	103.067	2.19769280859852e-08	8.10548951237842e-08	71.6278	3.52458	0.626342	0.4287
685029	69010	69010_685029	Anapc13	Chr9 cM	Chr9:102503495-102511443(+)	anaphase promoting complex subunit 13	Anapc13	Chr8 q32	anaphase promoting complex subunit 13	-0.0470197	0.0200937	0.0182258	0.0364515	0.00988433	0.581465	-0.0827416	-0.0513499	-0.0112979	0.0915374	0.28178	0.993021	29	2	0.00284269	0.00210316	45.0382	0.0161103	0.0249584	39.4038	1.65027	0.303872	0.581465
301570	109032	109032_301570	Sp110	Chr1 cM	Chr1:85504620-85526538(-)	Sp110 nuclear body protein	Sp110	Chr9 q35	SP110 nuclear body protein	0.0337809	0.0233588	0.013107	0.0262141	0.0099572	0.372886	0.0080916	-0.0280198	0.0594702	0.0747374	0.282437	0.993021	35	2	1.6512062009627e-06	0.00105493	34.1798	0.410807	0.452011	0.024159	1.00024	0.794023	0.372886
361092	223255	223255_361092	Stk24	Chr14 cM	Chr14:121523755-121617423(-)	serine/threonine kinase 24	Stk24	Chr15 q24	serine/threonine kinase 24	-0.035159	-0.0218062	0.0136465	0.027293	0.00998312	0.42431	-0.0619056	-0.0752994	-0.00841237	0.0316871	0.282437	0.993021	38	2	0.00343779	0.00153087	81.0634	2.53087684496343e-05	6.48455233074827e-05	59.2874	2.45624	0.638347	0.42431
679934	101314	101314_679934	Brk1	Chr6 cM	Chr6:113581733-113593912(+)	BRICK1, SCAR/WAVE actin-nucleating complex subunit	Brk1	Chr4 q42	BRICK1 subunit of SCAR/WAVE actin nucleating complex	0.0277997	-0.0241108	0.0107974	0.0215948	0.0100334	0.264203	0.00663727	-0.0664358	0.0489622	0.0182141	0.282437	0.993021	38	2	0.00127576	0.000917547	62.4229	0.0040806	0.00714773	34.0981	1.51741	1.2466	0.264203
25649	11807	11807_25649	Apoa2	Chr1 cM	Chr1:171052623-171053948(+)	apolipoprotein A-II	Apoa2	Chr13 q24	apolipoprotein A2	0.0375618	-0.0428737	0.0145993	0.0291986	0.0100865	0.14201	0.00894773	-0.100102	0.0661759	0.0143545	0.282437	0.983068	33	2	0.000121476	0.00126543	24.4263	0.792769	0.813264	1.49709	1.0152	2.15604	0.14201
362498	100019	100019_362498	Mdn1	Chr4 cM	Chr4:32657119-32775217(+)	midasin AAA ATPase 1	Mdn1	Chr5 q21	midasin AAA ATPase 1	-0.0370312	-0.0477122	0.0143944	0.0287887	0.0100932	0.0974542	-0.0652437	-0.104137	-0.00881877	0.00871266	0.282437	0.939484	29	2	0.00151028	0.00138972	36.0905	0.113336	0.143718	29.6956	1.42239	2.74672	0.0974542
306110	16597	16597_306110	Klf12	Chr14 cM	Chr14:100108068-100522115(-)	Kruppel-like transcription factor 12	Klf12	Chr15 q21	KLF transcription factor 12	-0.0376257	-0.00170244	0.0146348	0.0292696	0.0101413	0.953618	-0.0663093	-0.0590698	-0.00894202	0.0556649	0.282437	1	37	2	0.00220212	0.00159173	53.2998	0.0244934	0.0364144	39.1061	1.6422	0.00338309	0.953618
309194	225895	225895_309194	Taf6l	Chr19 cM	Chr19:8751851-8763781(-)	TATA-box binding protein associated factor 6 like	Taf6l	Chr1 q43	TATA-box binding protein associated factor 6 like	0.0388487	-0.0161863	0.015116	0.0302319	0.0101685	0.59237	0.00922197	-0.0754398	0.0684755	0.0430672	0.282437	0.993021	37	2	0.00205611	0.00173316	45.978	0.101421	0.130436	28.2769	1.39425	0.286659	0.59237
688730	80910	80910_688730	Gpr84	Chr15 cM	Chr15:103216662-103219039(-)	G protein-coupled receptor 84	Gpr84	Chr7 q36	G protein-coupled receptor 84	0.0776818	-0.000660403	0.0302299	0.0604598	0.0101786	0.991285	0.0184323	-0.119159	0.136931	0.117839	0.282437	1	38	2	0.0129628	0.00669124	71.7544	0.000364062	0.000771254	52.3399	2.09819	0.000119312	0.991285
292023	234734	234734_292023	Aars1	Chr8 cM	Chr8:111759781-111784237(+)	alanyl-tRNA synthetase 1	Aars1	Chr19 q12	alanyl-tRNA synthetase 1	0.0307006	0.00944397	0.0119473	0.0238946	0.0101796	0.69267	0.0072843	-0.0373886	0.0541168	0.0562765	0.282437	0.99726	37	2	0.00201464	0.00113034	67.5525	0.00078002	0.00156283	46.2684	1.8611	0.156211	0.69267
29544	22110	22110_29544	Tspyl1	Chr10 cM	Chr10:34158186-34160881(+)	testis-specific protein, Y-encoded-like 1	Tspyl1	Chr20 q12	TSPY-like 1	0.0236498	0.0369224	0.00920387	0.0184077	0.0101832	0.0448766	0.00561052	0.00084391	0.041689	0.0730009	0.282437	0.890101	38	2	0.00071438	0.000610009	57.4657	0.0129733	0.0204835	26.4653	1.3599	4.02327	0.0448766
367315	64095	64095_367315	Gpr35	Chr1 cM	Chr1:92878587-92914113(+)	G protein-coupled receptor 35	Gpr35	Chr9 q36	G protein-coupled receptor 35	0.0641931	0.000362168	0.0249846	0.0499692	0.0101901	0.994217	0.0152242	-0.0975756	0.113162	0.0982999	0.282437	1	35	2	0.00834318	0.00421646	88.053	6.65193650282851e-07	2.07079776312024e-06	57.6547	2.36154	5.25310583822201e-05	0.994217
81676	140483	140483_81676	Hnmt	Chr2 cM	Chr2:23892922-23939406(-)	histamine N-methyltransferase	Hnmt	Chr3 p13	histamine N-methyltransferase	0.0457565	0.018892	0.0178094	0.0356189	0.0101925	0.59584	0.0108506	-0.0509197	0.0806623	0.0887037	0.282437	0.993021	36	2	0.00304975	0.00235064	49.1815	0.0445572	0.0626638	31.9966	1.47051	0.281316	0.59584
171577	17075	17075_171577	Epcam	Chr17 cM	Chr17:87943407-87958555(+)	epithelial cell adhesion molecule	Epcam	Chr6 q12	epithelial cell adhesion molecule	0.0415851	0.0369986	0.0161859	0.0323719	0.010193	0.25307	0.00986127	-0.0264491	0.0733089	0.100446	0.282437	0.993021	31	2	2.75188234615115e-07	0.0017072	27.902	0.523158	0.560286	0.00261986	1.00003	1.30628	0.25307
24984	15001	15001_24984	H2-Oa	Chr17 cM	Chr17:34311314-34314208(+)	histocompatibility 2, O region alpha locus	RT1-DOa	Chr20 p12	RT1 class II, locus DOa	0.0410312	0.0223383	0.0159834	0.0319669	0.010255	0.48468	0.00970427	-0.0403156	0.0723582	0.0849923	0.282914	0.993021	33	2	0.000827805	0.00146924	37.1028	0.208158	0.246617	10.7816	1.12084	0.488316	0.48468
363286	74019	74019_363286	Traf3ip1	Chr1 cM	Chr1:91422369-91457029(+)	TRAF3 interacting protein 1	Traf3ip1	Chr9 q36	TRAF3 interacting protein 1	-0.0404915	-0.0306119	0.0157743	0.0315487	0.0102605	0.331893	-0.0714086	-0.0924462	-0.00957438	0.0312224	0.282914	0.993021	35	2	0.00395086	0.00196521	73.6931	6.11047414703414e-05	0.000147424	55.1395	2.22913	0.941496	0.331893
498185	170756	170756_498185	Slc8b1	Chr5 cM	Chr5:120649233-120672089(+)	solute carrier family 8 (sodium/lithium/calcium exchanger), member B1	Slc8b1	Chr12 q16	solute carrier family 8 member B1	0.0361259	0.0203332	0.0140803	0.0281607	0.0102969	0.470268	0.00852891	-0.0348607	0.0637228	0.0755271	0.282914	0.993021	38	2	0.00175504	0.00139605	53.7728	0.0287101	0.0421088	30.6116	1.44116	0.521347	0.470268
316098	66446	66446_316098	Exosc7	Chr9 cM	Chr9:122942310-122965194(+)	exosome component 7	Exosc7	Chr8 q32	exosome component 7	-0.0428432	0.00518556	0.0166988	0.0333975	0.0102982	0.87661	-0.0755722	-0.0602724	-0.0101143	0.0706435	0.282914	0.998853	38	2	0.0048448	0.00228248	86.9793	4.16996730812379e-06	1.18587192392275e-05	58.6488	2.41831	0.0241081	0.87661
290636	66171	66171_290636	Pgls	Chr8 cM	Chr8:72044828-72048911(+)	6-phosphogluconolactonase	Pgls	Chr16 p14	6-phosphogluconolactonase	0.0459486	0.0470884	0.0179244	0.0358488	0.0103632	0.189005	0.0108174	-0.0231739	0.0810798	0.117351	0.28362	0.987596	38	2	0.00530849	0.00264261	78.457	5.46054310297752e-05	0.000133067	53.7776	2.16345	1.72536	0.189005
315422	77116	77116_315422	Mtmr2	Chr9 cM	Chr9:13659706-13717777(+)	myotubularin related protein 2	Mtmr2	Chr8 q12	myotubularin related protein 2	0.0299224	0.021661	0.0116755	0.0233509	0.0103818	0.3536	0.00703894	-0.024106	0.0528059	0.0674279	0.28362	0.993021	38	2	0.00140043	0.00105216	61.67	0.00489459	0.00842996	31.2322	1.45417	0.860494	0.3536
290227	56739	56739_290227	Rec8	Chr14 cM	Chr14:55855494-55862852(+)	REC8 meiotic recombination protein	Rec8	Chr15 p13	REC8 meiotic recombination protein	0.0414077	0.0386253	0.0161704	0.0323409	0.0104461	0.232354	0.00971418	-0.0247617	0.0731012	0.102012	0.28362	0.993021	31	2	0.00158533	0.0015868	61.6461	0.00038376	0.000809649	24.5415	1.32523	1.4264	0.232354
287474	52700	52700_287474	Txndc17	Chr11 cM	Chr11:72098373-72100841(+)	thioredoxin domain containing 17	Txndc17	Chr10 q24	thioredoxin domain containing 17	0.0287964	-0.0131998	0.0112461	0.0224922	0.0104501	0.557296	0.00675446	-0.0572837	0.0508383	0.030884	0.28362	0.993021	34	2	0.00049837	0.000822494	35.5039	0.306541	0.348686	12.8064	1.14687	0.344408	0.557296
306066	219249	219249_306066	Tdrd3	Chr14 cM	Chr14:87654075-87782940(+)	tudor domain containing 3	Tdrd3	Chr15 q12	tudor domain containing 3	-0.0288128	0.0117207	0.0112527	0.0225054	0.0104516	0.602509	-0.0508677	-0.0323891	-0.00675787	0.0558306	0.28362	0.993021	38	2	0.000705159	0.000954099	43.3261	0.187177	0.224637	15.7019	1.18627	0.271228	0.602509
246326	70546	70546_246326	Zdhhc2	Chr8 cM	Chr8:40876526-40946178(+)	zinc finger, DHHC domain containing 2	Zdhhc2	Chr16 q12.1	zinc finger DHHC-type palmitoyltransferase 2	0.0372214	0.00127615	0.0145375	0.0290751	0.0104562	0.964991	0.00872835	-0.05571	0.0657145	0.0582623	0.28362	1	36	2	0.00194294	0.00159571	57.0509	0.00792532	0.013072	29.9755	1.42807	0.00192648	0.964991
54290	67865	67865_54290	Rgs10	Chr7 cM	Chr7:127975345-128020482(-)	regulator of G-protein signalling 10	Rgs10	Chr1 q37	regulator of G-protein signaling 10	0.0517752	0.120239	0.0202334	0.0404669	0.0105007	0.00296542	0.0121183	0.0409256	0.091432	0.199553	0.283903	0.524457	34	2	0.00460525	0.00303253	63.8851	0.000681263	0.0013772	42.145	1.72846	8.82862	0.00296542
117559	64051	64051_117559	Sv2a	Chr3 cM	Chr3:96088543-96102499(+)	synaptic vesicle glycoprotein 2a	Sv2a	Chr2 q34	synaptic vesicle glycoprotein 2a	0.0277743	-0.0147186	0.0108624	0.0217247	0.0105601	0.498087	0.00648443	-0.0572983	0.0490641	0.0278611	0.283903	0.993021	38	2	0.00143902	0.00092439	55.8573	0.018474	0.0282695	40.4314	1.67874	0.45901	0.498087
684352	23999	23999_684352	Twf2	Chr9 cM	Chr9:106080307-106092586(+)	twinfilin actin binding protein 2	Twf2	Chr8	twinfilin actin-binding protein 2	0.0755337	0.0622641	0.0295456	0.0590911	0.0105726	0.292022	0.0176255	-0.0535524	0.133442	0.178081	0.283903	0.993021	34	2	0.0230169	0.00729761	282.695	6.30503735332007e-42	1.3181116301079e-40	86.5517	7.4359	1.11028	0.292022
362265	245866	245866_362265	Ift52	Chr2 cM	Chr2:162859274-162888061(+)	intraflagellar transport 52	Ift52	Chr3 q42	intraflagellar transport 52	0.0355474	-0.0293889	0.0139091	0.0278182	0.0105976	0.290758	0.00828608	-0.0839115	0.0628088	0.0251338	0.283903	0.993021	38	2	0.00325296	0.00156778	78.128	6.01006089861174e-05	0.000145384	53.2059	2.13702	1.11611	0.290758
299008	76826	76826_299008	Nubpl	Chr12 cM	Chr12:52144529-52357753(+)	nucleotide binding protein-like	Nubpl	Chr6 q23	NUBP iron-sulfur cluster assembly factor like	-0.0325806	-0.0101276	0.0127495	0.025499	0.0106054	0.691237	-0.0575692	-0.0601048	-0.00759203	0.0398496	0.283903	0.99726	33	2	0.000532083	0.00100781	33.7938	0.334013	0.376438	10.5806	1.11833	0.15775	0.691237
306526	67920	67920_306526	Mak16	Chr8 cM	Chr8:31649496-31658752(-)	MAK16 homolog	Mak16	Chr16 q12.3	MAK16 homolog	0.0213194	0.0314249	0.00834498	0.01669	0.0106262	0.059719	0.00496352	-0.00128682	0.0376752	0.0641366	0.283903	0.901493	38	2	3.880591739762e-05	0.000473447	45.4276	0.134858	0.168157	1.28407	1.01301	3.54517	0.059719
50676	14411	14411_50676	Slc6a12	Chr6 cM	Chr6:121320035-121342734(+)	solute carrier family 6 (neurotransmitter transporter, betaine/GABA), member 12	Slc6a12	Chr4 q42	solute carrier family 6 member 12	0.0473064	-0.014049	0.0185209	0.0370418	0.0106427	0.704484	0.0110061	-0.0866497	0.0836067	0.0585516	0.283903	0.99726	36	2	0.00138036	0.00195638	43.6744	0.123722	0.155676	13.9389	1.16196	0.143849	0.704484
288108	72117	72117_288108	Naa50	Chr16 cM	Chr16:43960193-43983729(+)	N(alpha)-acetyltransferase 50, NatE catalytic subunit	Naa50	Chr11 q21	N(alpha)-acetyltransferase 50, NatE catalytic subunit	0.0371091	0.0303196	0.0145325	0.029065	0.0106637	0.296871	0.00862598	-0.0266467	0.0655923	0.0872859	0.283903	0.993021	36	2	0.00326506	0.00171473	61.8218	0.00244719	0.00446925	49.4183	1.977	1.0882	0.296871
56822	12524	12524_56822	Cd86	Chr16 cM	Chr16:36424231-36486443(-)	CD86 antigen	Cd86	Chr11 q22	CD86 molecule	0.0552388	-0.0525018	0.0216384	0.0432768	0.0106856	0.225067	0.0128283	-0.137323	0.0976492	0.0323191	0.283903	0.993021	36	2	0.00262182	0.00312592	42.2144	0.157433	0.192572	18.2297	1.22294	1.47177	0.225067
89819	231889	231889_89819	Bud31	Chr5 cM	Chr5:145077186-145084888(+)	BUD31 homolog	Bud31	Chr12 p11	BUD31 homolog	0.0296894	0.00696295	0.0116303	0.0232606	0.0106875	0.764677	0.00689434	-0.0386271	0.0524844	0.052553	0.283903	0.99726	38	2	0.00121505	0.00100573	58.3746	0.0105724	0.0169678	28.1399	1.39159	0.0896072	0.764677
310811	114301	114301_310811	Palmd	Chr3 cM	Chr3:116711907-116762636(-)	palmdelphin	Palmd	Chr2 q42	palmdelphin	-0.109287	-0.0278253	0.0428278	0.0856556	0.0107178	0.745294	-0.193228	-0.195707	-0.0253456	0.140057	0.284122	0.99726	38	2	0.0536277	0.0157	271.948	5.27835136646335e-38	9.79275086848763e-37	89.8628	9.86461	0.105528	0.745294
310538	329679	329679_310538	Fnip2	Chr3 cM	Chr3:79363281-79475103(-)	folliculin interacting protein 2	Fnip2	Chr2 q33	folliculin interacting protein 2	-0.0684861	-0.0843066	0.0269139	0.0538278	0.0109391	0.117295	-0.121236	-0.189807	-0.0157358	0.021194	0.286205	0.955033	35	2	0.0179021	0.00600498	123.537	2.18029994005709e-12	1.16219387766642e-11	79.8081	4.95248	2.45307	0.117295
24522	21408	21408_24522	Zfp354a	Chr11 cM	Chr11:50950084-50963626(+)	zinc finger protein 354A	Zfp354a	Chr10 q22	zinc finger protein 354A	-0.0313029	-0.00977715	0.0123064	0.0246128	0.0109706	0.691191	-0.055423	-0.0580173	-0.00718286	0.038463	0.286205	0.99726	38	2	0.000178718	0.00108015	35.2045	0.506236	0.544022	2.97052	1.03061	0.157799	0.691191
312974	320790	320790_312974	Chd7	Chr4 cM	Chr4:8690406-8867659(+)	chromodomain helicase DNA binding protein 7	Chd7	Chr5 q13	chromodomain helicase DNA binding protein 7	-0.0979176	0.0352477	0.0384973	0.0769946	0.0109751	0.647101	-0.173371	-0.115659	-0.0224642	0.186154	0.286205	0.996251	35	2	0.0385571	0.012374	160.698	1.01968498504694e-18	8.37170488681257e-18	84.7332	6.55016	0.209575	0.647101
305911	219105	219105_305911	Zmym5	Chr14 cM	Chr14:57028042-57049173(-)	zinc finger, MYM-type 5	Zmym5	Chr15 p12	zinc finger MYM-type containing 5	-0.0237518	0.0219888	0.00933969	0.0186794	0.0109873	0.239128	-0.0420572	-0.0146221	-0.00544633	0.0585997	0.286205	0.993021	29	2	0	0.000557937	14.3147	0.977988	0.982267	0	1	1.38573	0.239128
362152	229279	229279_362152	Hnrnpa3	Chr2 cM	Chr2:75489605-75499751(+)	heterogeneous nuclear ribonucleoprotein A3	Hnrnpa3	Chr3 q23	heterogeneous nuclear ribonucleoprotein A3	-0.0530946	-0.0878187	0.0208822	0.0417644	0.0110038	0.0354908	-0.094023	-0.169675	-0.0121663	-0.00596186	0.286205	0.8675	34	2	0.0113071	0.0036423	159.303	7.91206891789444e-19	6.54183087314269e-18	85.2185	6.76521	4.42141	0.0354908
499210	66190	66190_499210	Acer3	Chr7 cM	Chr7:97863015-97970415(-)	alkaline ceramidase 3	Acer3	Chr1 q32	alkaline ceramidase 3	-0.0520075	-0.0555058	0.0204564	0.0409127	0.0110105	0.174881	-0.0921013	-0.135693	-0.0119138	0.0246817	0.286205	0.983227	29	2	0.0041133	0.00303743	40.5559	0.0454126	0.0637343	38.2597	1.61969	1.8406	0.174881
311881	30050	30050_311881	Fbxw2	Chr2 cM	Chr2:34694526-34716323(-)	F-box and WD-40 domain protein 2	Fbxw2	Chr3 p11	F-box and WD repeat domain containing 2	0.0229757	0.015572	0.00903794	0.0180759	0.0110176	0.388975	0.00526166	-0.0198561	0.0406897	0.0510001	0.286205	0.993021	38	2	0.000464303	0.000611675	38.0712	0.375294	0.416896	16.119	1.19216	0.742144	0.388975
298648	230908	230908_298648	Tardbp	Chr4 cM	Chr4:148696839-148711476(-)	TAR DNA binding protein	Tardbp	Chr5 q36	TAR DNA binding protein	-0.0269585	0.0160646	0.0106069	0.0212138	0.0110348	0.44889	-0.0477477	-0.0255138	-0.00616931	0.0576429	0.286205	0.993021	38	2	0.000736991	0.000839095	40.5076	0.278122	0.319641	19.1526	1.2369	0.573454	0.44889
299196	19300	19300_299196	Abcd4	Chr12 cM	Chr12:84648634-84664259(-)	ATP-binding cassette, sub-family D member 4	Abcd4	Chr6 q31	ATP binding cassette subfamily D member 4	-0.0595619	-0.028211	0.0234357	0.0468714	0.0110377	0.547254	-0.105495	-0.120077	-0.0136288	0.0636553	0.286205	0.993021	38	2	0.0120919	0.00444311	167.036	8.81110928479895e-19	7.27581451988825e-18	70.8341	3.42866	0.36226	0.547254
25267	18595	18595_25267	Pdgfra	Chr5 cM	Chr5:75312953-75358876(+)	platelet derived growth factor receptor, alpha polypeptide	Pdgfra	Chr14	platelet derived growth factor receptor alpha	-0.0493059	-0.00643536	0.0194022	0.0388044	0.0110457	0.868282	-0.0873335	-0.0824906	-0.0112782	0.0696199	0.286205	0.998853	38	2	0.00727048	0.00305018	97.0732	1.63466672885008e-07	5.47172875106103e-07	62.909	2.69607	0.0275032	0.868282
291245	11472	11472_291245	Actn2	Chr13 cM	Chr13:12284312-12355613(-)	actinin alpha 2	Actn2	Chr17 q12.1	actinin alpha 2	-0.105895	-0.00466822	0.0416732	0.0833464	0.0110507	0.955334	-0.187573	-0.168024	-0.0242174	0.158688	0.286205	1	36	2	0.042431	0.0138056	166.795	1.94895661045692e-19	1.64313017315702e-18	85.1759	6.74576	0.0031371	0.955334
81717	13017	13017_81717	Ctbp2	Chr7 cM	Chr7:132589292-132726083(-)	C-terminal binding protein 2	Ctbp2	Chr1 q41	C-terminal binding protein 2	-0.0947493	0.00433123	0.0372932	0.0745865	0.0110644	0.953693	-0.167843	-0.141856	-0.0216559	0.150518	0.286205	1	35	2	0.0400389	0.0116031	349.319	1.67949841068391e-54	5.08077907439131e-53	90.0764	10.077	0.00337212	0.953693
25674	14654	14654_25674	Glra1	Chr11 cM	Chr11:55405065-55499024(-)	glycine receptor, alpha 1 subunit	Glra1	Chr10 q22	glycine receptor, alpha 1	0.0524348	-0.0839363	0.0206485	0.0412969	0.0111041	0.0421025	0.0119646	-0.164877	0.0929051	-0.00299574	0.286205	0.890101	36	2	0.00102425	0.00179693	40.3321	0.210532	0.249154	10.8337	1.1215	4.13108	0.0421025
64465	12540	12540_64465	Cdc42	Chr4 cM	Chr4:137047007-137085031(-)	cell division cycle 42	Cdc42	Chr5 q36	cell division cycle 42	0.0186794	0.0305722	0.00735617	0.0147123	0.0111081	0.0377098	0.00426155	0.00173652	0.0330972	0.0594079	0.286205	0.878	38	2	9.35710368384257e-05	0.000370762	38.6548	0.3506	0.393128	4.48562	1.04696	4.31806	0.0377098
362166	192285	192285_362166	Phf21a	Chr2 cM	Chr2:92014451-92195011(+)	PHD finger protein 21A	Phf21a	Chr3 q24	PHD finger protein 21A	-0.0423363	0.0140549	0.0166836	0.0333671	0.0111614	0.673594	-0.0750355	-0.0513435	-0.0096371	0.0794533	0.286446	0.99726	29	2	0.00411098	0.00208747	67.1392	2.84286930147218e-05	7.22490029828579e-05	59.0596	2.44257	0.177427	0.673594
302971	70835	70835_302971	Prss22	Chr17 cM	Chr17:24212508-24217074(-)	serine protease 22	Prss22	Chr10 q12	serine protease 22	0.092644	-0.037301	0.0365087	0.0730174	0.011162	0.609456	0.0210883	-0.180412	0.1642	0.10581	0.286446	0.993419	37	2	0.0224534	0.00931044	110.915	8.0682945638491e-10	3.48334664900631e-09	69.7882	3.30996	0.260968	0.609456
300782	69882	69882_300782	Ints14	Chr9 cM	Chr9:64868187-64894260(+)	integrator complex subunit 14	Ints14	Chr8 q24	integrator complex subunit 14	0.02432	0.0397748	0.0095868	0.0191736	0.0111864	0.0380368	0.0055302	0.00219525	0.0431098	0.0773544	0.286502	0.878	38	2	0.000296153	0.000670979	39.7442	0.306836	0.348975	8.73608	1.09572	4.30337	0.0380368
500929	22143	22143_500929	Tuba1b	Chr15 cM	Chr15:98829310-98832271(-)	tubulin, alpha 1B	Tuba1b	Chr7	tubulin, alpha 1B	0.0203051	-0.042289	0.00801053	0.0160211	0.0112511	0.00830066	0.00460476	-0.0736897	0.0360055	-0.0108883	0.286567	0.679808	34	2	7.21408270321065e-05	0.000408082	41.3156	0.125266	0.157387	3.19301	1.03298	6.96743	0.00830066
58920	14733	14733_58920	Gpc1	Chr1 cM	Chr1:92759367-92787933(+)	glypican 1	Gpc1	Chr9	glypican 1	0.085136	0.115854	0.0335874	0.0671749	0.0112525	0.0845887	0.0193059	-0.0158065	0.150966	0.247514	0.286567	0.924943	32	2	0.0270829	0.00917177	117.734	2.43909440990277e-12	1.29745290972776e-11	82.503	5.71527	2.97445	0.0845887
474154	66704	66704_474154	Rbm4b	Chr19 cM	Chr19:4806480-4816199(+)	RNA binding motif protein 4B	Rbm4b	Chr1 q43	RNA binding motif protein 4B	-0.0493362	0.0106829	0.0194647	0.0389293	0.0112558	0.783763	-0.0874862	-0.0656171	-0.0111861	0.086983	0.286567	0.99726	38	2	0.0072761	0.0031347	85.8165	5.9795476208115e-06	1.66693503384158e-05	63.3947	2.73184	0.0753058	0.783763
294421	56442	56442_294421	Serinc1	Chr10 cM	Chr10:57391870-57408573(-)	serine incorporator 1	Serinc1	Chr20 q12	serine incorporator 1	0.0346164	0.0258971	0.013663	0.027326	0.0112902	0.343279	0.00783742	-0.027661	0.0613955	0.0794551	0.286873	0.993021	33	2	0.00197264	0.0013506	50.8062	0.0138941	0.0218115	37.9938	1.61274	0.898148	0.343279
81761	215615	215615_81761	Rnpep	Chr1 cM	Chr1:135190450-135211822(-)	arginyl aminopeptidase (aminopeptidase B)	Rnpep	Chr13 q13	arginyl aminopeptidase	-0.0332593	-0.0356042	0.0131363	0.0262726	0.0113459	0.175359	-0.059006	-0.0870976	-0.0075126	0.0158892	0.287318	0.983227	38	2	0.0023245	0.00141738	61.7046	0.00485399	0.00836565	41.2265	1.70145	1.83652	0.175359
116697	54196	54196_116697	Pabpn1	Chr14 cM	Chr14:55131600-55136384(+)	poly(A) binding protein, nuclear 1	Pabpn1	Chr15 p13	poly(A) binding protein, nuclear 1	-0.0424809	0.0206356	0.0167848	0.0335697	0.0113767	0.538746	-0.0753785	-0.0451597	-0.00958322	0.086431	0.287318	0.993021	34	2	0.00444606	0.00215567	66.1901	0.000356904	0.000758214	57.4288	2.34901	0.37787	0.538746
311661	22722	22722_311661	Zfp64	Chr2 cM	Chr2:168735251-168797507(-)	zinc finger protein 64	Zfp64	Chr3 q42	zinc finger protein 64	-0.0335747	-0.0108255	0.0132671	0.0265342	0.0113843	0.683285	-0.0595777	-0.0628316	-0.00757168	0.0411805	0.287318	0.99726	34	2	0.0013139	0.00125119	39.1852	0.178639	0.215537	25.7161	1.34619	0.166451	0.683285
117108	76898	76898_117108	B3gat1	Chr9 cM	Chr9:26644813-26672646(+)	beta-1,3-glucuronyltransferase 1	B3gat1	Chr8 q13	beta-1,3-glucuronyltransferase 1	-0.0362437	-0.059661	0.014324	0.0286479	0.0113971	0.0372914	-0.0643181	-0.11581	-0.00816922	-0.00351209	0.287318	0.877019	38	2	0.00235511	0.00162709	56.7586	0.0151754	0.0236439	34.6256	1.52965	4.33705	0.0372914
114613	114479	114479_114613	Slc5a5	Chr8 cM	Chr8:71335533-71345401(-)	solute carrier family 5 (sodium iodide symporter), member 5	Slc5a5	Chr16 p14	solute carrier family 5 member 5	0.0394003	-0.0339322	0.0156126	0.0312252	0.0116154	0.277172	0.00880013	-0.0951326	0.0700004	0.0272681	0.29173	0.993021	36	2	2.60620440574998e-06	0.00167068	56.5317	0.00895783	0.0145934	0.0257223	1.00026	1.1809	0.277172
314473	668303	668303_314473	Kif26a	Chr12 cM	Chr12:112112642-112148181(+)	kinesin family member 26A	Kif26a	Chr6 q32	kinesin family member 26A	0.0580282	-0.0052449	0.0229946	0.0459892	0.0116175	0.909201	0.0129596	-0.0953822	0.103097	0.0848924	0.29173	0.998853	35	2	0.00887303	0.00423314	74.9044	4.2496932902854e-05	0.000105337	58.3769	2.40251	0.0130066	0.909201
360600	70834	70834_360600	Spag9	Chr11 cM	Chr11:93886917-94016911(+)	sperm associated antigen 9	Spag9	Chr10 q26	sperm associated antigen 9	-0.025329	-0.0214669	0.0100511	0.0201021	0.0117345	0.285568	-0.0450287	-0.0608664	-0.00562927	0.0179325	0.293187	0.993021	38	2	0.000781797	0.000791771	42.7861	0.202733	0.241033	22.5555	1.29125	1.1404	0.285568
690374	217333	217333_690374	Trim47	Chr11 cM	Chr11:115996576-116001061(-)	tripartite motif-containing 47	Trim47	Chr10 q32.1	tripartite motif-containing 47	0.0670869	0.00128329	0.0266299	0.0532597	0.011761	0.980777	0.0148933	-0.103104	0.11928	0.10567	0.293187	1	38	2	0.0118692	0.0054761	81.7522	2.0598580529384e-05	5.35238378872857e-05	58.5788	2.41422	0.000580568	0.980777
680308	17768	17768_680308	Mthfd2	Chr6 cM	Chr6:83282673-83302890(-)	methylenetetrahydrofolate dehydrogenase (NAD+ dependent), methenyltetrahydrofolate cyclohydrolase	Mthfd2	Chr4 q34	methylenetetrahydrofolate dehydrogenase (NADP+ dependent) 2, methenyltetrahydrofolate cyclohydrolase	0.0319159	-0.0160662	0.0126748	0.0253496	0.0118004	0.526221	0.00707372	-0.0657505	0.056758	0.0336181	0.293187	0.993021	38	2	7.26281535311131e-08	0.00107349	43.724	0.176278	0.213108	0.0010703	1.00001	0.401684	0.526221
294508	27355	27355_294508	Pald1	Chr10 cM	Chr10:61155435-61219309(-)	phosphatase domain containing, paladin 1	Pald1	Chr20 q11	phosphatase domain containing, paladin 1	-0.0832423	-0.112374	0.0330637	0.0661275	0.0118147	0.0892521	-0.148046	-0.241982	-0.0184385	0.0172334	0.293187	0.92691	37	2	0.0305278	0.00936649	169.178	1.6755702926205e-19	1.41915726299221e-18	86.0007	7.14321	2.88781	0.0892521
497896	214779	214779_497896	Zfp879	Chr11 cM	Chr11:50722858-50732379(-)	zinc finger protein 879	Zfp879	Chr10 q22	zinc finger protein 879	-0.0752999	-0.0113108	0.0299106	0.0598212	0.0118192	0.850033	-0.133924	-0.128558	-0.0166761	0.105937	0.293187	0.99732	36	2	0.0196669	0.00713906	156.308	1.3256855009486e-17	1.01757244690723e-16	78.3238	4.61336	0.0357501	0.850033
497078	22439	22439_497078	Xk	ChrX cM	ChrX:9139023-9179484(+)	X-linked Kx blood group	Xk	ChrX	X-linked Kx blood group antigen, Kell and VPS13A binding protein	0.0374504	-0.029181	0.0148803	0.0297606	0.0118433	0.326828	0.00828558	-0.0875107	0.0666153	0.0291487	0.293187	0.993021	38	2	0.00173693	0.00176269	47.1959	0.100282	0.129178	22.5572	1.29128	0.961426	0.326828
363275	26987	26987_363275	Eif4e2	Chr1 cM	Chr1:87141636-87168210(+)	eukaryotic translation initiation factor 4E member 2	Eif4e2	Chr9 q35	eukaryotic translation initiation factor 4E family member 2	0.0254842	-0.00801823	0.0101259	0.0202518	0.0118451	0.69216	0.00563772	-0.0477111	0.0453306	0.0316747	0.293187	0.99726	38	2	0.000518426	0.00076487	41.3254	0.249256	0.290096	14.1502	1.16482	0.156757	0.69216
259171	227525	227525_259171	Dclre1c	Chr2 cM	Chr2:3425168-3465167(+)	DNA cross-link repair 1C	Dclre1c	Chr17 q12.3	DNA cross-link repair 1C	-0.0355856	-0.000837679	0.0141418	0.0282836	0.0118579	0.976372	-0.063303	-0.0562725	-0.00786822	0.0545971	0.293187	1	37	2	0.00148808	0.00150429	37.7542	0.344499	0.387001	22.4001	1.28866	0.000877176	0.976372
66020	14447	14447_66020	Gapdhs	Chr7 cM	Chr7:30429204-30443106(-)	glyceraldehyde-3-phosphate dehydrogenase, spermatogenic	Gapdhs	Chr1 q21	glyceraldehyde-3-phosphate dehydrogenase, spermatogenic	-0.0619035	0.143209	0.0246246	0.0492491	0.0119407	0.00363919	-0.110167	0.0466827	-0.0136402	0.239736	0.294347	0.532911	34	2	0.00782047	0.00401421	102.804	2.34407365953554e-09	9.65334882788227e-09	56.445	2.29595	8.45561	0.00363919
360602	67684	67684_360602	Luc7l3	Chr11 cM	Chr11:94181899-94213196(-)	LUC7-like 3 (S. cerevisiae)	Luc7l3	Chr10 q26	LUC7-like 3 pre-mRNA splicing factor	-0.0308723	0.0271417	0.012288	0.0245759	0.0119913	0.269418	-0.0549562	-0.0210262	-0.00678831	0.0753096	0.294347	0.993021	38	2	0.000424934	0.001039	41.4523	0.244957	0.285454	7.5888	1.08212	1.21971	0.269418
289307	15278	15278_289307	Tfb2m	Chr1 cM	Chr1:179355620-179373832(-)	transcription factor B2, mitochondrial	Tfb2m	Chr13 q26	transcription factor B2, mitochondrial	0.0205956	0.0370696	0.00819833	0.0163967	0.011999	0.0237715	0.0045272	0.00493273	0.036664	0.0692064	0.294347	0.835302	38	2	0	0.00043429	26.2622	0.883114	0.896219	0	1	5.11123	0.0237715
84405	16159	16159_84405	Il12a	Chr3 cM	Chr3:68597977-68605880(+)	interleukin 12a	Il12a	Chr2 q32	interleukin 12A	0.0521566	-0.0303109	0.0207732	0.0415464	0.0120471	0.465655	0.0114418	-0.11174	0.0928713	0.0511186	0.294347	0.993021	38	2	0.00443544	0.0030022	65.3797	0.00195819	0.00364242	41.7377	1.71637	0.532267	0.465655
365460	24087	24087_365460	Tll2	Chr19 cM	Chr19:41071192-41195274(-)	tolloid-like 2	Tll2	Chr1 q54	tolloid-like 2	0.0423902	-0.0687321	0.0168849	0.0337699	0.0120549	0.04182	0.00929635	-0.13492	0.0754841	-0.00254432	0.294347	0.890101	33	2	8.30734138867705e-06	0.0018165	32.1184	0.411023	0.452145	0.0848774	1.00085	4.14247	0.04182
362636	170707	170707_362636	Usp48	Chr4 cM	Chr4:137321079-137385842(+)	ubiquitin specific peptidase 48	Usp48	Chr5 q36	ubiquitin specific peptidase 48	-0.0233718	-0.0121013	0.00931554	0.0186311	0.0121105	0.515999	-0.04163	-0.0486176	-0.00511371	0.0244149	0.294347	0.993021	37	2	0	0.000593231	34.0267	0.514937	0.552541	0	1	0.421882	0.515999
337920	215928	215928_337920	Mfsd4b5	Chr10 cM	Chr10:39834057-39862642(-)	major facilitator superfamily domain containing 4B5	Naglt1	Chr20 q12	Na+ dependent glucose transporter 1	0.0369755	0.0439592	0.0147415	0.029483	0.0121325	0.13596	0.00808277	-0.0138263	0.0658683	0.101745	0.294347	0.975961	32	2	0.00112433	0.00118679	45.3583	0.0357371	0.0513951	23.2705	1.30328	2.22309	0.13596
170821	54138	54138_170821	Atxn10	Chr15 cM	Chr15:85220446-85347413(+)	ataxin 10	Atxn10	Chr7 q34	ataxin 10	0.0246671	-0.0122614	0.00983435	0.0196687	0.0121327	0.533024	0.00539213	-0.0508114	0.0439421	0.0262886	0.294347	0.993021	38	2	0.001268	0.000774384	57.0871	0.0141132	0.0221204	41.2484	1.70208	0.388623	0.533024
50662	12394	12394_50662	Runx1	Chr16 cM	Chr16:92398354-92622962(-)	runt related transcription factor 1	Runx1	Chr11 q11	RUNX family transcription factor 1	0.030878	-0.00216576	0.0123108	0.0246216	0.0121346	0.929907	0.00674929	-0.0504233	0.0550068	0.0460918	0.294347	1	36	2	0	0.00089053	31.8929	0.571274	0.605978	0	1	0.00773723	0.929907
64351	56418	56418_64351	Ykt6	Chr11 cM	Chr11:5905779-5917780(+)	YKT6 v-SNARE homolog (S. cerevisiae)	Ykt6	Chr14 q21	YKT6 v-SNARE homolog	0.0456035	0.0159303	0.0181875	0.036375	0.0121621	0.661426	0.0099566	-0.0553635	0.0812504	0.087224	0.294347	0.996424	38	2	0.00870343	0.00283447	161.491	8.00906604728471e-18	6.21439723415447e-17	78.38	4.62536	0.191796	0.661426
81920	66105	66105_81920	Ube2d3	Chr3 cM	Chr3:135143993-135173975(+)	ubiquitin-conjugating enzyme E2D 3	Ube2d3	Chr2 q43	ubiquitin-conjugating enzyme E2D 3	0.0193001	0.0102187	0.00769846	0.0153969	0.0121758	0.506894	0.00421141	-0.0199588	0.0343888	0.0403961	0.294347	0.993021	38	2	0	0.000350735	40.1756	0.290404	0.332507	0	1	0.440474	0.506894
310909	229877	229877_310909	Rap1gds1	Chr3 cM	Chr3:138631663-138780962(-)	RAP1, GTP-GDP dissociation stimulator 1	Rap1gds1	Chr2 q44	Rap1 GTPase-GDP dissociation stimulator 1	0.0446708	-0.00224475	0.0178224	0.0356449	0.0121955	0.949786	0.0097395	-0.0721075	0.0796022	0.067618	0.294347	1	38	2	0.00721574	0.00266249	148.076	1.53608926508814e-15	1.03454686648708e-14	77.7381	4.49199	0.00396588	0.949786
79125	11749	11749_79125	Anxa6	Chr11 cM	Chr11:54869934-54924271(-)	annexin A6	Anxa6	Chr10 q22	annexin A6	0.0454174	-0.0142277	0.0181243	0.0362486	0.0122144	0.694687	0.00989451	-0.0852735	0.0809404	0.0568182	0.294347	0.99726	36	2	0.00513332	0.00260259	73.3153	0.000104948	0.000243646	53.8233	2.16559	0.154059	0.694687
305963	72400	72400_305963	Pinx1	Chr14 cM	Chr14:64097813-64157308(+)	PIN2/TERF1 interacting, telomerase inhibitor 1	Pinx1	Chr15 p12	PIN2/TERF1 interacting, telomerase inhibitor 1	0.035477	0.0516969	0.0141602	0.0283204	0.0122312	0.067936	0.00772354	-0.00381003	0.0632305	0.107204	0.294347	0.901493	36	2	0.000488679	0.00139849	35.7306	0.387045	0.428247	6.65133	1.07125	3.3322	0.067936
399489	13555	13555_399489	E2f1	Chr2 cM	Chr2:154401327-154411812(-)	E2F transcription factor 1	E2f1	Chr3 q41	E2F transcription factor 1	0.0534762	0.059709	0.0213485	0.0426971	0.0122482	0.161983	0.0116338	-0.0239757	0.0953185	0.143394	0.294347	0.983227	36	2	0.00775039	0.00361762	79.9503	1.44031378059699e-05	3.82053110731082e-05	59.4305	2.46491	1.95562	0.161983
140668	76408	76408_140668	Abcc3	Chr11 cM	Chr11:94234121-94283823(-)	ATP-binding cassette, sub-family C member 3	Abcc3	Chr10 q26	ATP binding cassette subfamily C member 3	0.0701934	0.04971	0.0280298	0.0560596	0.0122714	0.375222	0.015256	-0.0601648	0.125131	0.159585	0.294354	0.993021	38	2	0.0154765	0.00628735	115.658	2.739566567694e-10	1.23501428333947e-09	68.7782	3.20289	0.786299	0.375222
83722	20620	20620_83722	Plk2	Chr13 cM	Chr13:110531580-110537378(+)	polo like kinase 2	Plk2	Chr2 q14	polo-like kinase 2	0.0766117	0.0436863	0.0306205	0.0612411	0.0123504	0.475629	0.0165965	-0.0763439	0.136627	0.163717	0.295377	0.993021	38	2	0.02587	0.00809867	229.108	5.90078567789746e-30	8.2463479848617e-29	88.0711	8.38299	0.508869	0.475629
498728	54326	54326_498728	Elovl2	Chr13 cM	Chr13:41335858-41373879(-)	ELOVL fatty acid elongase 2	Elovl2	Chr17 p12	ELOVL fatty acid elongase 2	-0.0520275	-0.0368755	0.0207969	0.0415938	0.01236	0.375314	-0.0927887	-0.118398	-0.0112663	0.0446468	0.295377	0.993021	37	2	0.00860911	0.00343205	108.145	2.1449336667655e-09	8.8873387539813e-09	67.5137	3.07822	0.785994	0.375314
690315	70377	70377_690315	Derl3	Chr10 cM	Chr10:75729247-75731775(+)	Der1-like domain family, member 3	Derl3	Chr20 p12	derlin 3	0.0822015	-0.0882293	0.0328709	0.0657418	0.0123935	0.179577	0.0177757	-0.217081	0.146627	0.0406223	0.295627	0.983694	36	2	0.0188134	0.00803589	97.6165	4.62086745038511e-08	1.64663228407986e-07	68.2343	3.14805	1.80112	0.179577
25259	14729	14729_25259	Gp5	Chr16 cM	Chr16:30126503-30129597(-)	glycoprotein 5 platelet	Gp5	Chr11 q22	glycoprotein V (platelet)	0.0630768	0.0112905	0.0252336	0.0504672	0.0124294	0.822976	0.0136198	-0.0876235	0.112534	0.110204	0.295935	0.99726	36	2	0.00737115	0.00452229	63.9795	0.00139919	0.00268297	42.701	1.74523	0.0500501	0.822976
85311	85031	85031_85311	Pla1a	Chr16 cM	Chr16:38216479-38253507(-)	phospholipase A1 member A	Pla1a	Chr11 q21	phospholipase A1 member A	0.0812781	0.0288064	0.0325248	0.0650496	0.0124558	0.657883	0.0175307	-0.0986884	0.145026	0.156301	0.296016	0.996424	38	2	0.0208069	0.00814873	97.8396	1.26882563335736e-07	4.30543445977186e-07	68.7788	3.20295	0.196105	0.657883
114244	15166	15166_114244	Hcn2	Chr10 cM	Chr10:79552468-79571942(+)	hyperpolarization-activated, cyclic nucleotide-gated K+ 2	Hcn2	Chr7 q11	hyperpolarization activated cyclic nucleotide gated potassium and sodium channel 2	0.0328837	0.0180777	0.0131684	0.0263368	0.0125191	0.492459	0.00707409	-0.0335415	0.0586933	0.0696969	0.296031	0.993021	38	2	0.0011986	0.00131706	50.5602	0.0543877	0.0749076	20.4409	1.25693	0.47115	0.492459
361018	268709	268709_361018	Fam107a	Chr14 cM	Chr14:14152166-14173503(+)	family with sequence similarity 107, member A	Fam107a	Chr15 p14	family with sequence similarity 107, member A	-0.0259126	-0.00603651	0.010377	0.020754	0.0125209	0.771159	-0.0462512	-0.0467137	-0.00557402	0.0346407	0.296031	0.99726	38	2	1.39793922237538e-06	0.000650838	49.9902	0.0605862	0.0825078	0.0306137	1.00031	0.0845994	0.771159
361233	107513	107513_361233	Ssr1	Chr13 cM	Chr13:38155377-38178184(-)	signal sequence receptor, alpha	Ssr1	Chr17 p12	signal sequence receptor subunit 1	0.0342465	0.0492899	0.013716	0.027432	0.0125311	0.0723675	0.00736359	-0.00447593	0.0611294	0.103056	0.296031	0.907186	36	2	0.0036422	0.00153883	87.3733	1.38687376726152e-06	4.15698574071024e-06	63.9706	2.77551	3.22849	0.0723675
308667	93790	93790_308667	Nipa2	Chr7 cM	Chr7:55581035-55612224(-)	non imprinted in Prader-Willi/Angelman syndrome 2 homolog (human)	Nipa2	Chr1 q22	NIPA magnesium transporter 2	0.0250198	0.0171446	0.0100234	0.0200468	0.0125552	0.392424	0.00537434	-0.0221464	0.0446653	0.0564356	0.296031	0.993021	36	2	0	0.000679278	35.4068	0.401688	0.442887	0	1	0.731418	0.392424
298443	68276	68276_298443	Toe1	Chr4 cM	Chr4:116661199-116664785(-)	target of EGR1, member 1 (nuclear)	Toe1	Chr5 q35	target of EGR1, exonuclease	0.0245053	-0.010124	0.00982305	0.0196461	0.0126074	0.60633	0.00525245	-0.0486297	0.0437581	0.0283816	0.296031	0.993419	38	2	3.6023165741067e-06	0.000630748	34.5491	0.537605	0.573834	0.0911353	1.00091	0.265555	0.60633
64160	70350	70350_64160	Basp1	Chr15 cM	Chr15:25363363-25413850(-)	brain abundant, membrane attached signal protein 1	Basp1	Chr2 q22	brain abundant, membrane attached signal protein 1	0.0435937	0.0450793	0.0174751	0.0349502	0.0126093	0.197115	0.00934312	-0.0234218	0.0778442	0.11358	0.296031	0.990436	37	2	0.00633866	0.00250434	115.123	1.79339829853521e-10	8.21729220394413e-10	69.0867	3.23485	1.66363	0.197115
690000	72244	72244_690000	1600014C10Rik	Chr7 cM	Chr7:37882642-37896992(+)	RIKEN cDNA 1600014C10 gene	C1h19orf12	Chr1 q21	similar to human chromosome 19 open reading frame 12	0.0519882	-0.0304945	0.0208421	0.0416843	0.0126177	0.464438	0.0111384	-0.112194	0.0928381	0.0512052	0.296031	0.993021	29	2	0.00764884	0.00333178	78.9059	5.5258790871937e-07	1.74090241176303e-06	68.0077	3.12575	0.535178	0.464438
304055	207781	207781_304055	C2cd2	Chr16 cM	Chr16:97656409-97727248(-)	C2 calcium-dependent domain containing 2	C2cd2	Chr11 q12	C2 calcium-dependent domain containing 2	-0.0378448	-0.0670916	0.0151903	0.0303807	0.0127251	0.0272189	-0.0676173	-0.126637	-0.00807228	-0.00754658	0.296264	0.841115	36	2	0.00224821	0.00179947	56.1413	0.00981438	0.0158662	30.6225	1.44139	4.87687	0.0272189
361285	17354	17354_361285	Mllt10	Chr2 cM	Chr2:18060048-18217199(+)	myeloid/lymphoid or mixed-lineage leukemia; translocated to, 10	Mllt10	Chr17 q12.3	MLLT10, histone lysine methyltransferase DOT1L cofactor	-0.0227474	0.00550361	0.0091306	0.0182612	0.0127263	0.763123	-0.040643	-0.0302877	-0.00485175	0.0412949	0.296264	0.99726	35	2	0	0.000572055	31.4552	0.544072	0.580124	0	1	0.0908315	0.763123
29709	14406	14406_29709	Gabrg2	Chr11 cM	Chr11:41801030-41891684(-)	gamma-aminobutyric acid type A receptor, subunit gamma 2	Gabrg2	Chr10 q21	gamma-aminobutyric acid type A receptor subunit gamma 2	0.0646927	0.0248089	0.0259673	0.0519347	0.0127273	0.632868	0.0137977	-0.0769812	0.115588	0.126599	0.296264	0.996041	38	2	0.0178507	0.00575934	241.119	3.43834659099169e-32	5.17644287123889e-31	82.2192	5.62406	0.228191	0.632868
362293	23950	23950_362293	Dnajb6	Chr5 cM	Chr5:29940896-29991476(+)	DnaJ heat shock protein family (Hsp40) member B6	Dnajb6	Chr4 q11	DnaJ heat shock protein family (Hsp40) member B6	0.0245263	0.0119293	0.00984763	0.0196953	0.0127535	0.544717	0.0052253	-0.0266727	0.0438273	0.0505313	0.296264	0.993021	38	2	0.000636698	0.000706791	42.5469	0.209907	0.248529	19.437	1.24126	0.366868	0.544717
364654	77733	77733_364654	Rnf170	Chr8 cM	Chr8:26609396-26633903(+)	ring finger protein 170	Rnf170	Chr16	ring finger protein 170	-0.027244	0.00983125	0.0109396	0.0218792	0.0127598	0.653185	-0.0486852	-0.0330512	-0.00580279	0.0527137	0.296264	0.996424	29	2	8.33547270313996e-07	0.000722385	32.6188	0.209942	0.248548	0.0236371	1.00024	0.201909	0.653185
499926	228801	228801_499926	Bpifb1	Chr2 cM	Chr2:154032738-154062263(+)	BPI fold containing family B, member 1	Bpifb1	Chr3 q41	BPI fold containing family B, member 1	0.0395577	-0.0459028	0.0158851	0.0317702	0.0127658	0.148504	0.00842342	-0.108171	0.0706919	0.0163657	0.296264	0.983068	32	2	0	0.00137191	27.737	0.584373	0.618377	0	1	2.08755	0.148504
314432	22201	22201_314432	Uba1	ChrX cM	ChrX:20524565-20549418(+)	ubiquitin-like modifier activating enzyme 1	Uba1	ChrX q11	ubiquitin-like modifier activating enzyme 1	0.018904	-0.0272432	0.00759721	0.0151944	0.0128364	0.0729774	0.0040137	-0.0570237	0.0337942	0.00253735	0.297364	0.908248	38	2	0	0.000370398	29.0606	0.787331	0.808394	0	1	3.21475	0.0729774
450225	16661	16661_450225	Krt10	Chr11 cM	Chr11:99276080-99280190(-)	keratin 10	Krt10	Chr10 q31	keratin 10	-0.0863627	0.004784	0.0347219	0.0694438	0.0128728	0.945077	-0.154416	-0.131323	-0.018309	0.140891	0.297671	1	38	2	0.0335469	0.0101351	196.924	4.51146208001851e-24	4.89071399349055e-23	86.7049	7.52157	0.00474587	0.945077
171548	50781	50781_171548	Dkk3	Chr7 cM	Chr7:111715224-111758264(-)	dickkopf WNT signaling pathway inhibitor 3	Dkk3	Chr1 q33	dickkopf WNT signaling pathway inhibitor 3	0.0668498	0.0209818	0.0268913	0.0537826	0.0129215	0.696446	0.0141438	-0.0844301	0.119556	0.126394	0.297727	0.99726	38	2	0.0179994	0.00618491	146.367	2.97348991769359e-15	1.96354185268549e-14	81.9513	5.54057	0.152195	0.696446
25157	22634	22634_25157	Plagl1	Chr10 cM	Chr10:12966576-13007438(+)	pleiomorphic adenoma gene-like 1	Plagl1	Chr1 p13	PLAG1 like zinc finger 1	-0.0759735	-0.0539718	0.0305668	0.0611336	0.0129373	0.377317	-0.135883	-0.173792	-0.0160637	0.0658478	0.297727	0.993021	36	2	0.0149158	0.00701314	92.4786	2.60400624555368e-07	8.5320357540988e-07	65.1966	2.87329	0.779425	0.377317
313535	140546	140546_313535	Eri3	Chr4 cM	Chr4:117407562-117531494(+)	exoribonuclease 3	Eri3	Chr5 q36	ERI1 exoribonuclease family member 3	0.0504673	0.00290046	0.0203064	0.0406128	0.0129446	0.943066	0.0106675	-0.0766992	0.0902671	0.0825001	0.297727	1	29	2	0.0064964	0.00300803	79.5914	4.35448390044299e-07	1.39094657162722e-06	71.0999	3.4602	0.00510046	0.943066
361387	30932	30932_361387	Zfp330	Chr8 cM	Chr8:83490247-83500774(-)	zinc finger protein 330	Zfp330	Chr19 q11	zinc finger protein 330	0.027108	-0.00448819	0.0109162	0.0218324	0.0130179	0.837123	0.00571262	-0.0472789	0.0485033	0.0383025	0.298876	0.99732	38	2	0.000813974	0.000872916	52.5551	0.0367962	0.0527294	20.4575	1.25719	0.0422611	0.837123
89776	108114	108114_89776	Slc22a7	Chr17 cM	Chr17:46743109-46749383(-)	solute carrier family 22 (organic anion transporter), member 7	Slc22a7	Chr9 q12	solute carrier family 22 member 7	-0.247082	0.208704	0.0995291	0.199058	0.013046	0.294428	-0.442155	-0.181443	-0.0520086	0.598851	0.298989	0.993021	35	2	0.242514	0.0750516	297.854	2.16286760942516e-44	4.86153651300337e-43	94.161	17.1263	1.09926	0.294428
54257	14806	14806_54257	Grik2	Chr10 cM	Chr10:48970929-49664862(-)	glutamate receptor, ionotropic, kainate 2 (beta 2)	Grik2	Chr20 q13	glutamate ionotropic receptor kainate type subunit 2	-0.027272	0.066364	0.0109985	0.0219969	0.0131522	0.00255315	-0.0488286	0.0232509	-0.00571544	0.109477	0.300885	0.497361	37	2	5.26450383722272e-06	0.000854142	28.6215	0.768304	0.791006	0.110781	1.00111	9.10211	0.00255315
315907	27206	27206_315907	Nrk	ChrX cM	ChrX:137815179-137911281(+)	Nik related kinase	Nrk	ChrX q32	Nik related kinase	-0.0125815	0.00679701	0.00507578	0.0101516	0.0131853	0.503142	-0.0225298	-0.0130997	-0.00263312	0.0266937	0.301106	0.993021	30	2	0	0.000326342	27.5199	0.490092	0.528661	0	1	0.448302	0.503142
65272	72258	72258_65272	Kcnk10	Chr12 cM	Chr12:98395691-98544472(-)	potassium channel, subfamily K, member 10	Kcnk10	Chr6 q32	potassium two pore domain channel subfamily K member 10	-0.0768351	-0.124068	0.0310062	0.0620124	0.01321	0.0454241	-0.137606	-0.24561	-0.0160641	-0.00252651	0.301137	0.890101	38	2	0.0259282	0.00827354	183.33	1.21521424544572e-21	1.1599116223976e-20	79.6716	4.91923	4.00282	0.0454241
282584	210376	210376_282584	Mtmr9	Chr14 cM	Chr14:63757100-63781402(-)	myotubularin related protein 9	Mtmr9	Chr15 p12	myotubularin related protein 9	0.0323886	0.0168614	0.0130813	0.0261626	0.0132881	0.519261	0.00674981	-0.0344163	0.0580275	0.068139	0.301804	0.993021	38	2	0.00230352	0.00136408	58.9326	0.00930832	0.015105	42.8321	1.74923	0.415361	0.519261
64535	14181	14181_64535	Fgfbp1	Chr5 cM	Chr5:44136200-44139121(-)	fibroblast growth factor binding protein 1	Fgfbp1	Chr14 q21	fibroblast growth factor binding protein 1	0.0838782	-0.117552	0.0338833	0.0677666	0.013305	0.0828021	0.0174681	-0.250372	0.150288	0.0152685	0.301804	0.924943	34	2	0.0124387	0.00710324	64.4884	0.000576148	0.0011786	55.3652	2.2404	3.00902	0.0828021
315478	102607	102607_315478	Snx19	Chr9 cM	Chr9:30338404-30378029(+)	sorting nexin 19	Snx19	Chr8 q13	sorting nexin 19	0.0201882	-0.0105764	0.00815562	0.0163112	0.0133097	0.516719	0.00420348	-0.0425459	0.0361729	0.0213931	0.301804	0.993021	38	2	0	0.000447156	24.4524	0.927952	0.937136	0	1	0.420437	0.516719
291084	18105	18105_291084	Nqo2	Chr13 cM	Chr13:34148670-34172426(+)	N-ribosyldihydronicotinamide quinone reductase 2	Nqo2	Chr17 p12	N-ribosyldihydronicotinamide:quinone dehydrogenase 2	-0.0475652	0.0256658	0.019236	0.0384721	0.0134092	0.50469	-0.0852671	-0.049738	-0.00986325	0.10107	0.30343	0.993021	38	2	0.00415625	0.00287781	57.3633	0.0132731	0.0209082	35.4376	1.54889	0.445061	0.50469
64515	107995	107995_64515	Cdc20	Chr4 cM	Chr4:118290098-118294540(-)	cell division cycle 20	Cdc20	Chr5 q36	cell division cycle 20	0.0467383	0.0361089	0.0189182	0.0378363	0.0134904	0.339909	0.00965943	-0.0380489	0.0838172	0.110267	0.30343	0.993021	38	2	0.00265895	0.00222403	46.6591	0.109927	0.139961	27.9145	1.38724	0.910774	0.339909
59318	320840	320840_59318	Negr1	Chr3 cM	Chr3:156267431-157022082(+)	neuronal growth regulator 1	Negr1	Chr2 q45	neuronal growth regulator 1	-0.0610464	-0.0716119	0.0247104	0.0494208	0.0134933	0.147331	-0.109478	-0.168475	-0.012615	0.025251	0.30343	0.983068	38	2	0.0158212	0.00521988	125.928	6.63809005394374e-12	3.43582624088385e-11	82.0047	5.557	2.09967	0.147331
294079	69104	69104_294079	Marchf5	Chr19 cM	Chr19:37184942-37199550(+)	membrane associated ring-CH-type finger 5	Marchf5	Chr1 q53	membrane associated ring-CH-type finger 5	0.0299703	0.0316292	0.0121357	0.0242714	0.0135266	0.192524	0.00618475	-0.0159419	0.0537558	0.0792003	0.30343	0.990023	38	2	0.00228419	0.00119226	66.52	0.00146329	0.0027934	49.9401	1.99761	1.69819	0.192524
29240	18970	18970_29240	Polb	Chr8 cM	Chr8:23118142-23143451(-)	polymerase (DNA directed), beta	Polb	Chr16 q12.5	DNA polymerase beta	-0.0293643	-0.0204729	0.0118919	0.0237837	0.0135386	0.38935	-0.052672	-0.0670882	-0.00605671	0.0261423	0.30343	0.993021	38	2	0.00170558	0.0011189	66.7956	0.0013629	0.0026216	37.431	1.59824	0.74097	0.38935
117096	216856	216856_117096	Nlgn2	Chr11 cM	Chr11:69713949-69728610(-)	neuroligin 2	Nlgn2	Chr10 q24	neuroligin 2	0.036104	0.0194654	0.0146231	0.0292462	0.0135502	0.505686	0.00744327	-0.037856	0.0647647	0.0767868	0.30343	0.993021	38	2	0.0035141	0.00171415	73.2004	0.000244313	0.000535025	54.4931	2.19747	0.442984	0.505686
498257	329274	329274_498257	Fam163a	Chr1 cM	Chr1:155951712-156032596(-)	family with sequence similarity 163, member A	Fam163a	Chr13 q22	family with sequence similarity 163, member A	-0.109985	0.0716784	0.0445602	0.0891204	0.0135778	0.421231	-0.197322	-0.102994	-0.022649	0.246351	0.30343	0.993021	38	2	0.0550933	0.0164649	567.399	9.22720264218937e-97	6.70249403223891e-95	87.9202	8.27826	0.646879	0.421231
290947	210009	210009_290947	Mtrr	Chr13 cM	Chr13:68708899-68730268(-)	5-methyltetrahydrofolate-homocysteine methyltransferase reductase	Mtrr	Chr1	5-methyltetrahydrofolate-homocysteine methyltransferase reductase	-0.0836735	-0.0167017	0.0339013	0.0678027	0.0135814	0.805429	-0.150119	-0.149592	-0.0172281	0.116189	0.30343	0.99726	38	2	0.0362585	0.00998375	298.503	4.35111683650008e-43	9.34283189577307e-42	89.3824	9.41835	0.0606774	0.805429
83568	381204	381204_83568	Naaladl1	Chr19 cM	Chr19:6155812-6165822(+)	N-acetylated alpha-linked acidic dipeptidase-like 1	Naaladl1	Chr1 q43	N-acetylated alpha-linked acidic dipeptidase-like 1	0.0340256	0.0180868	0.0137877	0.0275754	0.0135938	0.511887	0.00700219	-0.03596	0.061049	0.0721335	0.30343	0.993021	35	2	6.24679689759673e-05	0.0012996	41.5681	0.145561	0.179449	0.756171	1.00762	0.430207	0.511887
140673	108124	108124_140673	Napa	Chr7 cM	Chr7:15832383-15851900(+)	N-ethylmaleimide sensitive fusion protein attachment protein alpha	Napa	Chr1 q21	NSF attachment protein alpha	0.0473801	0.081543	0.0192048	0.0384097	0.0136216	0.0337556	0.00973929	0.00626137	0.0850209	0.156825	0.303523	0.857699	38	2	0.00800109	0.0031357	111.886	1.04133626200373e-09	4.44651621407573e-09	70.2695	3.36355	4.50704	0.0337556
619558	66270	66270_619558	Retreg1	Chr15 cM	Chr15:25843266-25973773(+)	reticulophagy regulator 1	Retreg1	Chr2 q22	reticulophagy regulator 1	0.064313	0.0345127	0.0260791	0.0521583	0.0136604	0.508169	0.0131988	-0.0677156	0.115427	0.136741	0.303862	0.993021	36	2	0.0176234	0.00566412	188.808	2.28874750705597e-23	2.38657150837134e-22	86.1882	7.2402	0.437836	0.508169
29191	21334	21334_29191	Tac2	Chr10 cM	Chr10:127560347-127567637(+)	tachykinin 2	Tac3	Chr7 q22	tachykinin precursor 3	0.157564	0.115878	0.0639489	0.127898	0.0137433	0.364926	0.0322263	-0.134797	0.282901	0.366553	0.305178	0.993021	37	2	0.122141	0.0341388	315.898	6.22500660574242e-47	1.54507548127472e-45	94.814	19.2827	0.820871	0.364926
680259	269233	269233_680259	Fam171a1	Chr2 cM	Chr2:3115261-3228843(+)	family with sequence similarity 171, member A1	Fam171a1	Chr17 q12.3	family with sequence similarity 171, member A1	0.0735963	0.0744567	0.0298894	0.0597787	0.0138052	0.212934	0.0150143	-0.0427074	0.132178	0.191621	0.306023	0.993021	29	2	0.0178071	0.00671045	129.676	2.22367961880968e-15	1.48133931912104e-14	82.2272	5.62659	1.55137	0.212934
287847	52897	52897_287847	Rbfox3	Chr11 cM	Chr11:118380588-118802423(-)	RNA binding protein, fox-1 homolog (C. elegans) 3	Rbfox3	Chr10 q32.3	RNA binding fox-1 homolog 3	0.0323654	6.11959288652024e-05	0.0131548	0.0263096	0.0138801	0.998144	0.00658248	-0.0515046	0.0581483	0.051627	0.306549	1	37	2	0.00244468	0.00137214	65.505	0.00134003	0.0025807	46.6394	1.87404	5.41025488827173e-06	0.998144
59114	26941	26941_59114	Nherf1	Chr11 cM	Chr11:115054167-115072007(+)	NHERF family PDZ scaffold protein 1	Nherf1	Chr10 q32.1	NHERF family PDZ scaffold protein 1	-0.0424633	-0.00332448	0.017261	0.0345221	0.013891	0.923282	-0.0762943	-0.0709865	-0.00863233	0.0643375	0.306549	0.999301	36	2	0.00375821	0.00231216	63.8574	0.00144477	0.00276172	42.2074	1.73032	0.00927375	0.923282
64037	30805	30805_64037	Slc22a4	Chr11 cM	Chr11:53873949-53918916(-)	solute carrier family 22 (organic cation transporter), member 4	Slc22a4	Chr10	solute carrier family 22 member 4	-0.0691908	-0.0258107	0.0281283	0.0562567	0.0139004	0.646376	-0.124321	-0.136072	-0.0140603	0.0844504	0.306549	0.996251	34	2	0.013838	0.00629428	81.8553	3.01111148541653e-06	8.69583566217437e-06	60.1167	2.50731	0.2105	0.646376
362501	106021	106021_362501	Topors	Chr4 cM	Chr4:40259601-40269850(-)	topoisomerase I binding, arginine/serine-rich	Topors	Chr5 q22	TOP1 binding arginine/serine rich protein, E3 ubiquitin ligase	0.0365093	-0.0534272	0.0148465	0.029693	0.013928	0.0719684	0.00741064	-0.111624	0.0656079	0.00477007	0.306589	0.907186	38	2	0.00335256	0.00179855	64.9794	0.00216675	0.00400142	46.4259	1.86657	3.23754	0.0719684
307845	244654	244654_307845	Mtss2	Chr8 cM	Chr8:111448108-111468032(+)	MTSS I-BAR domain containing 2	Mtss2	Chr19 q12	MTSS I-BAR domain containing 2	-0.0519407	-0.00229718	0.0211266	0.0422531	0.01395	0.956643	-0.0933481	-0.0851118	-0.0105334	0.0805175	0.306589	1	38	2	0.00917455	0.00374073	111.842	1.05787153085139e-09	4.51262583681365e-09	66.0867	2.9487	0.00295579	0.956643
316426	67198	67198_316426	Spats2l	Chr1 cM	Chr1:57813321-57987553(+)	spermatogenesis associated, serine-rich 2-like	Spats2l	Chr9 q31	spermatogenesis associated, serine-rich 2-like	0.042913	0.00324968	0.0174743	0.0349486	0.014058	0.925916	0.008664	-0.0652483	0.0771619	0.0717476	0.307906	0.999759	38	2	0.00523156	0.00244963	76.7333	8.99692764615591e-05	0.000211034	54.7915	2.21197	0.00864613	0.925916
361790	76448	76448_361790	Ppp1r18	Chr17 cM	Chr17:36176485-36186488(+)	protein phosphatase 1, regulatory subunit 18	Ppp1r18	Chr20 p12	protein phosphatase 1, regulatory subunit 18	0.0497015	0.0281455	0.0202407	0.0404815	0.014068	0.486887	0.0100304	-0.0511967	0.0893726	0.107488	0.307906	0.993021	35	2	0.00573776	0.00315286	64.2487	0.00090274	0.00179334	48.5864	1.94501	0.483399	0.486887
89787	435965	435965_89787	Lrp3	Chr7 cM	Chr7:34900303-34914791(-)	low density lipoprotein receptor-related protein 3	Lrp3	Chr1 q21	LDL receptor related protein 3	0.0269866	0.0101771	0.0109917	0.0219835	0.0140817	0.643405	0.00544319	-0.0329098	0.04853	0.0532639	0.307906	0.996041	34	2	0.00101342	0.000905047	45.3281	0.0594512	0.0811514	27.2933	1.37539	0.214316	0.643405
64387	67896	67896_64387	Ccdc80	Chr16 cM	Chr16:44913770-44948287(+)	coiled-coil domain containing 80	Ccdc80	Chr11 q21	coiled-coil domain containing 80	0.0462	-0.0532594	0.0188262	0.0376523	0.0141264	0.157214	0.00930141	-0.127057	0.0830986	0.0205378	0.308176	0.983227	38	2	0.00443458	0.00281881	58.9636	0.0092424	0.0150075	39.2563	1.64626	2.00082	0.157214
79434	19326	19326_79434	Rab11b	Chr17 cM	Chr17:33961458-33979460(-)	RAB11B, member RAS oncogene family	Rab11b	Chr7 q13	RAB11B, member RAS oncogene family	0.0335935	-0.0181775	0.0136969	0.0273938	0.0141813	0.506971	0.0067481	-0.0718683	0.0604389	0.0355134	0.308176	0.993021	38	2	0.00262116	0.00147676	59.7681	0.00767425	0.0127035	45.6801	1.84095	0.440313	0.506971
297566	11973	11973_297566	Atp6v1e1	Chr6 cM	Chr6:120772205-120799659(-)	ATPase, H+ transporting, lysosomal V1 subunit E1	Atp6v1e1	Chr4 q42	ATPase H+ transporting V1 subunit E1	0.0197896	-0.0488305	0.00807232	0.0161446	0.0142248	0.00248989	0.00396813	-0.0804735	0.035611	-0.0171876	0.308176	0.497361	36	2	0.000234635	0.000439753	30.745	0.627961	0.659508	10.6568	1.11928	9.148	0.00248989
294606	68675	68675_294606	Arb2a	Chr13 cM	Chr13:77856799-78314359(+)	ARB2 cotranscriptional regulator A	Arb2a	Chr2 q11	ARB2 cotranscriptional regulator A	-0.0217981	-0.0207342	0.00889373	0.0177875	0.0142479	0.24375	-0.0392295	-0.055597	-0.00436672	0.0141286	0.308176	0.993021	35	2	0	0.000548107	19.4337	0.970704	0.975942	0	1	1.35877	0.24375
79252	11504	11504_79252	Adamts1	Chr16 cM	Chr16:85590715-85600001(-)	ADAM metallopeptidase with thrombospondin type 1 motif 1	Adamts1	Chr11 q11	ADAM metallopeptidase with thrombospondin type 1 motif, 1	-0.12475	0.0634515	0.0509045	0.101809	0.0142591	0.533127	-0.224521	-0.136091	-0.0249791	0.262993	0.308176	0.993021	37	2	0.0786981	0.0223716	315.09	8.9400186965034e-47	2.18936800725608e-45	91.0044	11.1165	0.388428	0.533127
687633	117146	117146_687633	Ube3b	Chr5 cM	Chr5:114518668-114559230(+)	ubiquitin protein ligase E3B	Ube3b	Chr12	ubiquitin protein ligase E3B	0.0337215	0.0164327	0.0137613	0.0275227	0.0142678	0.550468	0.00674973	-0.0375108	0.0606932	0.0703761	0.308176	0.993021	34	2	0.00272142	0.00146526	60.838	0.00155952	0.00295995	51.0817	2.04423	0.356479	0.550468
64366	12321	12321_64366	Calu	Chr6 cM	Chr6:29348105-29376674(+)	calumenin	Calu	Chr4 q22	calumenin	0.0234137	0.00337569	0.00956004	0.0191201	0.0143205	0.85986	0.00467637	-0.034099	0.042151	0.0408503	0.308176	0.998034	38	2	0.000662716	0.000700435	41.9188	0.229572	0.269135	21.5202	1.27421	0.0311706	0.85986
307821	17463	17463_307821	Psmd7	Chr8 cM	Chr8:108307013-108315096(-)	proteasome (prosome, macropain) 26S subunit, non-ATPase, 7	Psmd7	Chr19 q12	proteasome 26S subunit, non-ATPase 7	0.0211617	-0.0275175	0.00864056	0.0172811	0.0143209	0.111307	0.00422651	-0.0613878	0.0380969	0.00635288	0.308176	0.953356	38	2	0.000483987	0.000544982	35.4737	0.493443	0.532008	19.034	1.23509	2.53556	0.111307
291002	268663	268663_291002	Cdhr2	Chr13 cM	Chr13:54849276-54884475(+)	cadherin-related family member 2	Cdhr2	Chr17 p14	cadherin-related family member 2	0.085021	-0.0447353	0.0347226	0.0694452	0.0143421	0.519458	0.0169659	-0.180845	0.153076	0.0913748	0.308176	0.993021	29	2	0.017372	0.00820572	92.7121	3.91846928856886e-09	1.57880788602726e-08	70.5947	3.40074	0.414969	0.519458
361537	22177	22177_361537	Tyrobp	Chr7 cM	Chr7:30113207-30117007(+)	TYRO protein tyrosine kinase binding protein	Tyrobp	Chr1 q21	transmembrane immune signaling adaptor Tyrobp	0.0612026	-0.0203502	0.0250005	0.0500011	0.0143631	0.684012	0.0122024	-0.11835	0.110203	0.0776502	0.308176	0.99726	38	2	0.010486	0.00512377	69.1313	0.00073888	0.00148597	53.7413	2.16176	0.165644	0.684012
117263	19179	19179_117263	Psmc1	Chr12 cM	Chr12:100076461-100089623(+)	protease (prosome, macropain) 26S subunit, ATPase 1	Psmc1	Chr6 q32	proteasome 26S subunit, ATPase 1	0.0199462	-0.0160561	0.00814871	0.0162974	0.0143741	0.324529	0.00397504	-0.0479985	0.0359174	0.0158862	0.308176	0.993021	38	2	0.000477367	0.000488234	39.5095	0.315995	0.358141	21.7031	1.27719	0.970607	0.324529
64543	380683	380683_64543	Sec14l3	Chr11 cM	Chr11:4014841-4027736(+)	SEC14-like lipid binding 3	Sec14l3	Chr14 q21	SEC14-like lipid binding 3	-0.176424	-0.0358435	0.0720914	0.144183	0.0143961	0.803672	-0.31772	-0.318437	-0.0351273	0.246749	0.308176	0.99726	35	2	0.12335	0.0388511	266.081	3.02851276706886e-38	5.68431951039479e-37	91.5219	11.7951	0.0618009	0.803672
298185	329872	329872_298185	Frem1	Chr4 cM	Chr4:82816164-82970576(-)	Fras1 related extracellular matrix protein 1	Frem1	Chr5 q31	Fras1 related extracellular matrix 1	-0.0834788	-0.0628991	0.0341149	0.0682299	0.0144057	0.356596	-0.150343	-0.196627	-0.0166147	0.070829	0.308176	0.993021	30	2	0.0127572	0.00819856	47.8516	0.0111171	0.0177666	47.5596	1.90693	0.849846	0.356596
25569	22044	22044_25569	Trh	Chr6 cM	Chr6:92219042-92221631(-)	thyrotropin releasing hormone	Trh	Chr4 q34	thyrotropin releasing hormone	0.0489964	-0.0961934	0.0200372	0.0400743	0.0144742	0.0163784	0.00972423	-0.174738	0.0882685	-0.0176491	0.309128	0.768528	38	2	2.33570003726603e-06	0.00227443	58.9257	0.00932307	0.0151245	0.0151398	1.00015	5.76179	0.0163784
79212	232333	232333_79212	Slc6a1	Chr6 cM	Chr6:114259735-114294491(+)	solute carrier family 6 (neurotransmitter transporter, GABA), member 1	Slc6a1	Chr4 q42	solute carrier family 6 member 1	-0.0491849	-0.0957992	0.020123	0.0402459	0.0145167	0.0172964	-0.0886252	-0.17468	-0.0097446	-0.0169187	0.30952	0.774173	38	2	0.0101613	0.00349028	117.207	1.57516498798976e-10	7.26916591908986e-10	75.8789	4.14574	5.66605	0.0172964
688845	58206	58206_688845	Zbtb32	Chr7 cM	Chr7:30289106-30298334(-)	zinc finger and BTB domain containing 32	Zbtb32	Chr1 q21	zinc finger and BTB domain containing 32	0.0216203	0.0290991	0.00884764	0.0176953	0.0145407	0.100083	0.00427922	-0.00558306	0.0389613	0.0637812	0.30952	0.940449	35	2	0	0.000250445	35.2785	0.360931	0.4031	0	1	2.70422	0.100083
171106	107527	107527_171106	Il1rl2	Chr1 cM	Chr1:40363770-40406722(+)	interleukin 1 receptor-like 2	Il1rl2	Chr9 q22	interleukin 1 receptor-like 2	0.0241643	0.0173843	0.00989746	0.0197949	0.0146279	0.379824	0.00476562	-0.021413	0.043563	0.0561817	0.310366	0.993021	37	2	6.81814323997302e-05	0.000538474	40.236	0.249544	0.290352	1.33327	1.01351	0.77127	0.379824
499132	243923	243923_499132	Rgs9bp	Chr7 cM	Chr7:35278418-35285007(-)	regulator of G-protein signalling 9 binding protein	Rgs9bp	Chr1 q21	regulator of G protein signaling 9 binding protein	0.057862	-0.0686956	0.0236999	0.0473999	0.0146287	0.14726	0.011411	-0.161598	0.104313	0.0242065	0.310366	0.983068	36	2	0.00532189	0.00347262	52.299	0.0232713	0.034726	40.4606	1.67956	2.10041	0.14726
81771	20111	20111_81771	Rps6ka1	Chr4 cM	Chr4:133574601-133615108(-)	ribosomal protein S6 kinase polypeptide 1	Rps6ka1	Chr5 q36	ribosomal protein S6 kinase A1	0.0380378	0.0391542	0.0155913	0.0311826	0.0147003	0.209246	0.00747939	-0.0219626	0.0685962	0.100271	0.31094	0.993021	34	2	0.00245653	0.00179617	43.6949	0.0814547	0.107225	35.905	1.56018	1.57664	0.209246
266610	14082	14082_266610	Fadd	Chr7 cM	Chr7:144132060-144136178(-)	Fas associated via death domain	Fadd	Chr1 q42	Fas associated via death domain	0.0415676	-0.0181397	0.0170401	0.0340802	0.0147116	0.594542	0.00816967	-0.0849357	0.0749656	0.0486562	0.31094	0.993021	36	2	0.00137267	0.00184433	39.6025	0.23416	0.273915	15.5214	1.18373	0.283307	0.594542
246266	104816	104816_246266	Aspg	Chr12 cM	Chr12:112073113-112093993(+)	asparaginase	Aspg	Chr6 q32	asparaginase	0.0862792	0.0224971	0.035379	0.070758	0.0147397	0.750528	0.0169377	-0.116186	0.155621	0.16118	0.31094	0.99726	38	2	0.0203391	0.00903108	84.6983	8.43391252375277e-06	2.29978395159893e-05	61.1414	2.57344	0.101088	0.750528
500300	213393	213393_500300	Depp1	Chr6 cM	Chr6:116627645-116629808(+)	DEPP1 autophagy regulator	Depp1	Chr4 q42	DEPP autophagy regulator 1	0.0544801	-0.0325692	0.0223426	0.0446852	0.0147525	0.466087	0.0106894	-0.120151	0.0982707	0.0550121	0.31094	0.993021	36	2	0.00137787	0.00299245	43.5804	0.125707	0.157895	8.33187	1.09089	0.531237	0.466087
140433	16776	16776_140433	Lama5	Chr2 cM	Chr2:179818166-179867652(-)	laminin, alpha 5	Lama5	Chr3 q43	laminin subunit alpha 5	0.0407263	0.0175407	0.0167149	0.0334298	0.0148291	0.599789	0.00796569	-0.0479804	0.0734868	0.0830619	0.311947	0.993021	35	2	0.00154542	0.00196282	47.233	0.0516919	0.0715395	17.6731	1.21467	0.275314	0.599789
308458	80297	80297_308458	Sptbn4	Chr7 cM	Chr7:27055808-27147111(-)	spectrin beta, non-erythrocytic 4	Sptbn4	Chr1 q21	spectrin, beta, non-erythrocytic 4	-0.0354882	-0.0501113	0.0145718	0.0291436	0.0148751	0.0855304	-0.0640484	-0.107232	-0.00692805	0.00700911	0.311947	0.924943	38	2	0.0032057	0.00170111	70.5104	0.000510607	0.00105579	48.5521	1.94371	2.95655	0.0855304
305152	17355	17355_305152	Aff1	Chr5 cM	Chr5:103840307-104003188(+)	AF4/FMR2 family, member 1	Aff1	Chr14 p22	ALF transcription elongation factor 1	-0.0383743	-0.034046	0.0157576	0.0315152	0.0148798	0.280007	-0.0692587	-0.0958146	-0.00749001	0.0277227	0.311947	0.993021	38	2	0.00260342	0.00191543	47.1552	0.100987	0.129956	37.6477	1.60379	1.16705	0.280007
171121	67857	67857_171121	Ppp6c	Chr2 cM	Chr2:39084381-39116361(-)	protein phosphatase 6, catalytic subunit	Ppp6c	Chr3 q12	protein phosphatase 6, catalytic subunit	0.0407069	0.0388707	0.0167229	0.0334459	0.014925	0.245155	0.00793052	-0.026682	0.0734833	0.104423	0.311947	0.993021	38	2	0.00624188	0.00238258	111.451	1.21365497964237e-09	5.1396449516673e-09	69.7553	3.30636	1.3507	0.245155
29357	17126	17126_29357	Smad2	Chr18 cM	Chr18:76374651-76444034(+)	SMAD family member 2	Smad2	Chr18 q12.3	SMAD family member 2	0.0392231	-0.0317311	0.0161136	0.0322273	0.0149265	0.324819	0.007641	-0.0948953	0.0708053	0.0314332	0.311947	0.993021	38	2	0.00563853	0.00217211	114.042	4.86467689812351e-10	2.1426910201841e-09	67.3127	3.05929	0.969445	0.324819
60422	20508	20508_60422	Slc18a3	Chr14 cM	Chr14:32184395-32186807(-)	solute carrier family 18 (vesicular monoamine), member 3	Slc18a3	Chr16 p16	solute carrier family 18 member A3	0.147295	0.0215722	0.0605541	0.121108	0.0149972	0.858626	0.0286107	-0.215796	0.265979	0.25894	0.311947	0.99758	36	2	0.0848346	0.0274616	247.487	3.00726332553436e-34	4.90664778888265e-33	91.8955	12.3389	0.031728	0.858626
307861	57321	57321_307861	Terf2ip	Chr8 cM	Chr8:112738030-112747160(+)	telomeric repeat binding factor 2, interacting protein	Terf2ip	Chr19 q12	TERF2 interacting protein	0.0219479	0.0170074	0.00902373	0.0180475	0.0150057	0.346002	0.00426169	-0.0183649	0.039634	0.0523798	0.311947	0.993021	38	2	0.00060793	0.000568997	50.0124	0.0603342	0.0822256	25.5195	1.34263	0.888067	0.346002
298012	19359	19359_298012	Rad23b	Chr4 cM	Chr4:55350043-55392237(+)	RAD23 homolog B, nucleotide excision repair protein	Rad23b	Chr5 q24	RAD23 homolog B, nucleotide excision repair protein	0.0271712	0.0293733	0.0111756	0.0223511	0.0150446	0.188788	0.00526748	-0.0144341	0.0490749	0.0731807	0.311947	0.987596	38	2	0.00199757	0.00100806	63.7151	0.00297196	0.00535385	51.847	2.07671	1.72705	0.188788
117596	11966	11966_117596	Atp6v1b2	Chr8 cM	Chr8:69541388-69566370(+)	ATPase, H+ transporting, lysosomal V1 subunit B2	Atp6v1b2	Chr16 p14	ATPase H+ transporting V1 subunit B2	0.0455773	0.0158688	0.0187521	0.0375043	0.0150774	0.672208	0.00882381	-0.0576382	0.0823308	0.0893758	0.311947	0.99726	38	2	0.00902495	0.00299009	147.782	1.72122103283877e-15	1.15319118390871e-14	81.7008	5.4647	0.17903	0.672208
295663	73373	73373_295663	Phospho2	Chr2 cM	Chr2:69620081-69627567(+)	phosphatase, orphan 2	Phospho2	Chr3 q21	phosphatase, orphan 2	0.0406688	0.062184	0.0167355	0.0334709	0.0150946	0.0631901	0.00786795	-0.0034178	0.0734697	0.127786	0.311947	0.901493	38	2	0.00429803	0.00228841	64.0578	0.00272952	0.00495041	47.2968	1.89742	3.45161	0.0631901
100360682	20643	20643_100360682	Snrpe	Chr1 cM	Chr1:133531609-133538018(-)	small nuclear ribonucleoprotein E	Snrpe	Chr13	small nuclear ribonucleoprotein polypeptide E	-0.0324697	0.0152374	0.0133623	0.0267246	0.015101	0.568565	-0.0586593	-0.0371418	-0.00628007	0.0676167	0.311947	0.993021	30	2	0.00144798	0.00114329	45.8568	0.0180321	0.0276558	37.1684	1.59155	0.325089	0.568565
362375	71835	71835_362375	Lancl2	Chr6 cM	Chr6:57679525-57716424(+)	LanC (bacterial lantibiotic synthetase component C)-like 2	Lancl2	Chr4 q24	LanC like glutathione S-transferase 2	0.0469158	-0.0275223	0.0193137	0.0386274	0.0151346	0.47615	0.00906158	-0.103231	0.0847699	0.048186	0.311947	0.993021	38	2	0.00897451	0.00315451	119.352	7.28298999859204e-11	3.45398017011796e-10	76.4154	4.24005	0.507668	0.47615
293491	66090	66090_293491	Ypel3	Chr7 cM	Chr7:126376135-126379682(+)	yippee like 3	Ypel3	Chr1 q36	yippee-like 3	0.0296701	-0.0340363	0.012216	0.024432	0.015149	0.163588	0.00572726	-0.081922	0.053613	0.0138495	0.311947	0.983227	38	2	0.00169148	0.00117639	59.9219	0.007404	0.01231	35.2975	1.54554	1.94074	0.163588
291327	17533	17533_291327	Mrc1	Chr2 cM	Chr2:14234225-14336834(+)	mannose receptor, C type 1	Mrc1	Chr17 q12.3	mannose receptor, C type 1	-0.0513196	-0.105977	0.0211458	0.0422916	0.0152266	0.0122151	-0.0927646	-0.188867	-0.00987466	-0.0230872	0.311947	0.73886	31	2	6.8931324900345e-06	0.00273726	35.5523	0.186974	0.224435	0.0423088	1.00042	6.27938	0.0122151
294696	66128	66128_294696	Mrps36	Chr13 cM	Chr13:100872463-100881167(-)	mitochondrial ribosomal protein S36	Kgd4	Chr2 q12	alpha-ketoglutarate dehydrogenase subunit 4	0.0305767	0.0624541	0.0125997	0.0251994	0.0152336	0.0131976	0.00588172	0.0130641	0.0552717	0.111844	0.311947	0.753168	32	2	0.00132119	0.00110071	43.5648	0.0522	0.0721538	31.544	1.46079	6.14243	0.0131976
360970	192650	192650_360970	Cabp7	Chr11 cM	Chr11:4686892-4696778(-)	calcium binding protein 7	Cabp7	Chr14 q21	calcium binding protein 7	0.0896823	0.0410888	0.0369649	0.0739297	0.01526	0.57836	0.0172325	-0.103811	0.162132	0.185988	0.311947	0.993021	36	2	0.0293058	0.0106015	114.741	1.09891320715093e-10	5.13585136471809e-10	76.661	4.28468	0.308894	0.57836
304361	231803	231803_304361	Mepce	Chr5 cM	Chr5:137780168-137784963(-)	methylphosphate capping enzyme	Mepce	Chr12 q12	methylphosphate capping enzyme	-0.0364861	-0.0102337	0.0150423	0.0300846	0.0152846	0.733733	-0.0659685	-0.0691985	-0.00700371	0.0487311	0.311947	0.99726	38	2	0.00401258	0.00186072	82.5946	1.59889099785025e-05	4.21521183192209e-05	56.3231	2.28954	0.115712	0.733733
360612	217140	217140_360612	Scrn2	Chr11 cM	Chr11:96920764-96924784(+)	secernin 2	Scrn2	Chr10 q31	secernin 2	-0.0560759	-0.0671442	0.0231192	0.0462383	0.0152866	0.146464	-0.101389	-0.15777	-0.0107632	0.0234812	0.311947	0.983068	37	2	0.00827034	0.00393378	89.3743	1.20231379852716e-06	3.63464578125175e-06	56.4027	2.29372	2.10869	0.146464
81809	21808	21808_81809	Tgfb2	Chr1 cM	Chr1:186354989-186438186(-)	transforming growth factor, beta 2	Tgfb2	Chr13 q26	transforming growth factor, beta 2	-0.134822	-0.0614404	0.0555968	0.111194	0.0153085	0.58057	-0.24379	-0.279376	-0.0258543	0.156495	0.311947	0.993021	38	2	0.101689	0.0267839	783.615	2.45752819662227e-141	4.3282794553387e-139	93.7495	15.9988	0.305315	0.58057
680891	66125	66125_680891	Sf3b5	Chr10 cM	Chr10:12884194-12884927(+)	splicing factor 3b, subunit 5	Sf3b5	Chr1 p13	splicing factor 3b, subunit 5	-0.0392077	-0.00456712	0.0161689	0.0323378	0.0153132	0.887687	-0.0708982	-0.067948	-0.00751726	0.0588138	0.311947	0.998853	38	2	0.0045924	0.00208363	120.26	5.2472181030546e-11	2.52388638799001e-10	61.5422	2.60025	0.0199464	0.887687
117280	51810	51810_117280	Hnrnpu	Chr1 cM	Chr1:178148673-178165362(-)	heterogeneous nuclear ribonucleoprotein U	Hnrnpu	Chr13 q25	heterogeneous nuclear ribonucleoprotein U	-0.0247891	0.02782	0.0102245	0.020449	0.0153304	0.173685	-0.0448288	-0.0122593	-0.00474943	0.0678993	0.311947	0.983227	32	2	0.000628113	0.000722016	41.2678	0.0825525	0.108559	20.7261	1.26145	1.85085	0.173685
25734	15162	15162_25734	Hck	Chr2 cM	Chr2:152950388-152993361(+)	hemopoietic cell kinase	Hck	Chr3 q41	HCK proto-oncogene, Src family tyrosine kinase	0.0590797	-0.0478622	0.0243689	0.0487378	0.0153341	0.326082	0.0113176	-0.143387	0.106842	0.0476621	0.311947	0.993021	36	2	0.00715167	0.00425987	58.7606	0.00525456	0.00899212	44.8322	1.81265	0.964393	0.326082
154985	13082	13082_154985	Cyp26a1	Chr19 cM	Chr19:37686246-37689984(+)	cytochrome P450, family 26, subfamily a, polypeptide 1	Cyp26a1	Chr1 q53	cytochrome P450, family 26, subfamily a, polypeptide 1	0.0435662	-0.0297857	0.0179788	0.0359576	0.0153845	0.407469	0.0083284	-0.100261	0.078804	0.0406899	0.312429	0.993021	29	2	4.83175010922356e-06	0.00218068	36.5781	0.103216	0.13244	0.0401893	1.0004	0.686172	0.407469
25136	14586	14586_25136	Gfra2	Chr14 cM	Chr14:71127560-71217278(+)	glial cell line derived neurotrophic factor family receptor alpha 2	Gfra2	Chr15 p11	GDNF family receptor alpha 2	-0.102995	-0.12935	0.0425153	0.0850307	0.0154125	0.128205	-0.186324	-0.296007	-0.0196665	0.0373069	0.312429	0.972004	34	2	0.0457498	0.0145557	194.598	3.31466856827433e-25	3.78815055842694e-24	86.5385	7.42858	2.3141	0.128205
301309	210933	210933_301309	Adgrb3	Chr1 cM	Chr1:25106557-25868788(-)	adhesion G protein-coupled receptor B3	Adgrb3	Chr9 q21	adhesion G protein-coupled receptor B3	-0.0345983	0.000729238	0.0142844	0.0285688	0.0154307	0.979636	-0.0625952	-0.0552645	-0.00660146	0.056723	0.312429	1	38	2	0.0037715	0.00171878	77.2841	7.67625790655144e-05	0.000182597	55.8623	2.26563	0.000651562	0.979636
65054	64008	64008_65054	Aqp9	Chr9 cM	Chr9:71017941-71075170(-)	aquaporin 9	Aqp9	Chr8 q24	aquaporin 9	-0.040122	-0.010521	0.0165806	0.0331612	0.0155284	0.75104	-0.0726194	-0.0755158	-0.00762461	0.0544738	0.313913	0.99726	38	2	0.00279992	0.00179996	60.7154	0.00614483	0.0103802	48.5105	1.94214	0.100659	0.75104
362944	73062	73062_362944	Ppp1r16a	Chr15 cM	Chr15:76555843-76579119(+)	protein phosphatase 1, regulatory subunit 16A	Ppp1r16a	Chr7 q34	protein phosphatase 1, regulatory subunit 16A	-0.0221456	-0.0277926	0.00915525	0.0183105	0.0155677	0.129052	-0.0400896	-0.0636805	-0.00420163	0.00809532	0.314214	0.972851	38	2	6.6064680915643e-06	0.000516795	50.717	0.0527811	0.0728744	0.195064	1.00195	2.30387	0.129052
29741	18709	18709_29741	Pik3r2	Chr8 cM	Chr8:71220820-71229357(-)	phosphoinositide-3-kinase regulatory subunit 2	Pik3r2	Chr16 p14	phosphoinositide-3-kinase regulatory subunit 2	0.0394494	0.0546595	0.0163332	0.0326663	0.0157224	0.0942746	0.007437	-0.00936531	0.0714618	0.118684	0.316839	0.937218	38	2	0.00555757	0.00227979	95.7147	2.55527166741303e-07	8.38517810820044e-07	66.3827	2.97466	2.79982	0.0942746
689890	110809	110809_689890	Srsf1	Chr11 cM	Chr11:87938199-87944581(+)	serine and arginine-rich splicing factor 1	Srsf1	Chr10 q26	serine and arginine rich splicing factor 1	-0.02628	0.00825022	0.0108867	0.0217733	0.0157801	0.704752	-0.0476175	-0.0344247	-0.00494252	0.0509252	0.317186	0.99726	34	2	0.000826045	0.000886401	36.8016	0.256225	0.297211	22.2918	1.28686	0.143576	0.704752
293704	107328	107328_293704	Trpt1	Chr19 cM	Chr19:6973499-6976414(+)	tRNA phosphotransferase 1	Trpt1	Chr1 q43	tRNA phosphotransferase 1	-0.0480824	-0.0363871	0.0199202	0.0398403	0.015789	0.361072	-0.0871252	-0.114473	-0.00903961	0.0416984	0.317186	0.993021	38	2	0.00615198	0.00318072	67.1557	0.00124156	0.0024033	50.7176	2.02912	0.834161	0.361072
361105	211623	211623_361105	Plac9	Chr14 cM	Chr14:25888356-25903339(-)	placenta specific 9	Plac9	Chr16 p16	placenta associated 9	0.0725225	0.0879163	0.0300557	0.0601114	0.0158245	0.143589	0.0136144	-0.0298999	0.131431	0.205733	0.317404	0.983068	37	2	0.0122227	0.00602276	78.281	3.739370501203e-05	9.34624543817398e-05	61.064	2.56832	2.13907	0.143589
362196	69065	69065_362196	Chac1	Chr2 cM	Chr2:119181723-119184807(+)	ChaC, cation transport regulator 1	Chac1	Chr3 q35	ChaC glutathione-specific gamma-glutamylcyclotransferase 1	0.0635754	-0.00525349	0.0263606	0.0527212	0.0158757	0.920625	0.0119096	-0.108585	0.115241	0.0980782	0.317935	0.999301	38	2	0.0157471	0.00579898	157.192	4.37513522377033e-17	3.25339002729989e-16	73.324	3.74869	0.00992946	0.920625
288022	67501	67501_288022	Ccdc50	Chr16 cM	Chr16:27207619-27270968(+)	coiled-coil domain containing 50	Ccdc50	Chr11 q22	coiled-coil domain containing 50	-0.0313689	-0.0384301	0.0130194	0.0260389	0.015979	0.139977	-0.0568865	-0.0894654	-0.00585132	0.0126051	0.319506	0.983068	34	2	0.00157451	0.00128439	46.6524	0.0455488	0.0638836	30.6629	1.44223	2.17821	0.139977
303701	56745	56745_303701	C1qtnf1	Chr11 cM	Chr11:118319029-118340789(+)	C1q and tumor necrosis factor related protein 1	C1qtnf1	Chr10 q32.3	C1q and TNF related 1	0.0483327	-0.00933351	0.0200734	0.0401468	0.016049	0.816162	0.00898959	-0.0880197	0.0876758	0.0693527	0.320406	0.99726	34	2	0.00233645	0.00277047	44.7057	0.0671523	0.0903776	19.4957	1.24217	0.0540491	0.816162
313242	242418	242418_313242	Dcaf10	Chr4 cM	Chr4:45342101-45379759(+)	DDB1 and CUL4 associated factor 10	Dcaf10	Chr5 q22	DDB1 and CUL4 associated factor 10	0.0446587	0.0630163	0.018572	0.037144	0.016189	0.0897832	0.00825826	-0.00978452	0.0810591	0.135817	0.322274	0.928675	38	2	0.0061549	0.00288215	71.9406	0.00034595	0.000737258	54.81	2.21288	2.87826	0.0897832
365972	64918	64918_365972	Bhmt2	Chr13 cM	Chr13:93792605-93810810(-)	betaine-homocysteine methyltransferase 2	Bhmt2	Chr2	betaine-homocysteine S-methyltransferase 2	0.0504382	-0.0178957	0.0209801	0.0419603	0.0162127	0.669749	0.00931788	-0.100136	0.0915585	0.0643448	0.322274	0.99726	32	2	0.00358333	0.00258676	45.5561	0.0342377	0.04946	42.1307	1.72803	0.181896	0.669749
246766	14594	14594_246766	Ggta1	Chr2 cM	Chr2:35290191-35353243(-)	glycoprotein galactosyltransferase alpha 1, 3	Ggta1	Chr3 p11	glycoprotein alpha-galactosyltransferase 1	0.0555308	-0.0144497	0.0231011	0.0462023	0.0162251	0.754471	0.0102534	-0.105005	0.100808	0.0761051	0.322274	0.99726	38	2	0.00668876	0.00401443	60.9738	0.00577986	0.0098192	41.9182	1.72171	0.097812	0.754471
361752	110855	110855_361752	Pde6c	Chr19 cM	Chr19:38121220-38172391(+)	phosphodiesterase 6C, cGMP specific, cone, alpha prime	Pde6c	Chr1 q53	phosphodiesterase 6C	0.0446278	0.0402057	0.018573	0.037146	0.0162684	0.279088	0.00822548	-0.032599	0.0810302	0.11301	0.322274	0.993021	33	2	0.00208664	0.00212464	41.3013	0.102234	0.131338	24.4138	1.32299	1.17153	0.279088
100910729	320563	320563_100910729	Islr2	Chr9 cM	Chr9:58103580-58111602(-)	immunoglobulin superfamily containing leucine-rich repeat 2	Islr2	Chr8	immunoglobulin superfamily containing leucine-rich repeat 2	0.080141	-0.0156532	0.0333626	0.0667252	0.0163003	0.814525	0.0147515	-0.146432	0.14553	0.115126	0.322274	0.99726	29	2	0.0190316	0.00836147	75.6048	1.71893789961716e-06	5.0957769369098e-06	68.1205	3.13681	0.0550334	0.814525
362914	76773	76773_362914	Ntaq1	Chr15 cM	Chr15:58004773-58022061(+)	N-terminal glutamine amidase 1	Ntaq1	Chr7 q33	N-terminal glutamine amidase 1	-0.0388517	-0.0366223	0.0161744	0.0323488	0.0163036	0.25759	-0.070553	-0.100025	-0.00715043	0.0267802	0.322274	0.993021	35	2	0.00242225	0.00191714	45.6724	0.0700415	0.0937947	31.5682	1.46131	1.28167	0.25759
316620	171531	171531_316620	Mlph	Chr1 cM	Chr1:90842807-90878864(+)	melanophilin	Mlph	Chr9 q36	melanophilin	0.0315825	0.0296483	0.0131536	0.0263072	0.0163482	0.259741	0.00580185	-0.0219129	0.0573631	0.0812096	0.322274	0.993021	36	2	1.24304515001012e-07	0.000996372	32.4684	0.542741	0.578848	0.00209363	1.00002	1.27014	0.259741
25389	11910	11910_25389	Atf3	Chr1 cM	Chr1:190902493-190915530(-)	activating transcription factor 3	Atf3	Chr13 q27	activating transcription factor 3	-0.0260279	-0.0487213	0.0108423	0.0216846	0.0163685	0.0246516	-0.0472784	-0.0912223	-0.00477742	-0.00622032	0.322274	0.835302	36	2	1.9869297180676e-06	0.000521537	44.7653	0.102462	0.131591	0.0306656	1.00031	5.0482	0.0246516
308509	233103	233103_308509	Garre1	Chr7 cM	Chr7:33936132-34012976(-)	granule associated Rac and RHOG effector 1	Garre1	Chr1 q21	granule associated Rac and RHOG effector 1	-0.0286427	-0.0266723	0.0119348	0.0238695	0.0163979	0.263815	-0.0520344	-0.0734557	-0.00525098	0.0201112	0.322274	0.993021	38	2	0.00123072	0.00112859	41.8123	0.233028	0.272789	24.9301	1.33209	1.24862	0.263815
500906	72318	72318_500906	Cyth4	Chr15 cM	Chr15:78481247-78506219(+)	cytohesin 4	Cyth4	Chr7 q34	cytohesin 4	-0.106314	-0.0545333	0.0443031	0.0886062	0.0164086	0.538253	-0.193147	-0.228198	-0.0194816	0.119132	0.322274	0.993021	37	2	0.0595098	0.0169758	270.455	3.60891140791856e-38	6.74415319354782e-37	89.7479	9.75409	0.378787	0.538253
309201	19881	19881_309201	Rom1	Chr19 cM	Chr19:8904755-8906720(-)	rod outer segment membrane protein 1	Rom1	Chr1 q43	retinal outer segment membrane protein 1	0.0296671	0.0310177	0.012364	0.0247279	0.0164183	0.209712	0.00543419	-0.0174482	0.0539	0.0794835	0.322274	0.993021	36	2	1.83857119391271e-06	0.00101281	27.6656	0.770215	0.792656	0.0300511	1.0003	1.57341	0.209712
361151	192169	192169_361151	Ufsp2	Chr8 cM	Chr8:46428565-46449995(+)	UFM1-specific peptidase 2	Ufsp2	Chr16 q11	UFM1-specific peptidase 2	0.0238912	0.0431756	0.00997116	0.0199423	0.0165737	0.0303856	0.00434808	0.00408943	0.0434343	0.0822619	0.32483	0.856174	36	2	0.000602492	0.000711004	47.2117	0.0654645	0.0883792	19.1856	1.2374	4.68734	0.0303856
116744	14745	14745_116744	Lpar1	Chr4 cM	Chr4:58435255-58553898(-)	lysophosphatidic acid receptor 1	Lpar1	Chr5 q24	lysophosphatidic acid receptor 1	0.0661945	0.0502045	0.027634	0.055268	0.0166021	0.363675	0.0120329	-0.0581187	0.120356	0.158528	0.324891	0.993021	38	2	0.0140578	0.0062923	77.4662	7.28270106322654e-05	0.000173943	57.8813	2.37424	0.825162	0.363675
287552	104184	104184_287552	Blmh	Chr11 cM	Chr11:76836482-76878215(+)	bleomycin hydrolase	Blmh	Chr10 q24	bleomycin hydrolase	0.0291575	0.00704939	0.0121863	0.0243727	0.0167276	0.772403	0.00527274	-0.0407202	0.0530423	0.054819	0.32581	0.99726	38	2	0.00193286	0.00117557	63.032	0.00351689	0.00623334	41.4283	1.70731	0.0836559	0.772403
64019	94212	94212_64019	Pag1	Chr3 cM	Chr3:9752539-9898739(-)	phosphoprotein associated with glycosphingolipid microdomains 1	Pag1	Chr2	phosphoprotein membrane anchor with glycosphingolipid microdomains 1	-0.033148	0.0144164	0.0138596	0.0277193	0.0167709	0.603004	-0.0603123	-0.0399124	-0.00598358	0.0687451	0.32581	0.993021	32	2	0.00148586	0.00130159	44.2693	0.0450767	0.0633182	29.7074	1.42263	0.270489	0.603004
292999	269941	269941_292999	Chsy1	Chr7 cM	Chr7:65759263-65823546(+)	chondroitin sulfate synthase 1	Chsy1	Chr1 q22	chondroitin sulfate synthase 1	-0.0304704	-0.0424435	0.012741	0.0254819	0.0167784	0.0957868	-0.0554422	-0.0923872	-0.00549853	0.00750016	0.32581	0.937218	38	2	0.00172356	0.0012274	52.806	0.0349825	0.0504283	34.2383	1.52064	2.77433	0.0957868
291394	66054	66054_291394	Cndp2	Chr18 cM	Chr18:84685590-84703827(-)	CNDP dipeptidase 2	Cndp2	Chr18 q12.3	carnosine dipeptidase 2	0.0265423	-0.00696261	0.0110987	0.0221973	0.0167803	0.753773	0.00478931	-0.0504685	0.0482952	0.0365433	0.32581	0.99726	37	2	0.00102953	0.000942502	42.7088	0.173683	0.210228	25.6386	1.34478	0.0983881	0.753773
79119	11841	11841_79119	Arf2	Chr11 cM	Chr11:103857565-103876163(+)	ADP-ribosylation factor 2	Arf2	Chr10 q32.1	ADP-ribosylation factor 2	0.0298188	-0.00702992	0.0124726	0.0249452	0.0168142	0.778086	0.00537297	-0.0559216	0.0542646	0.0418617	0.32581	0.99726	38	2	0.00164438	0.00125416	49.9015	0.0616033	0.0837245	30.6401	1.44176	0.0794195	0.778086
362394	57905	57905_362394	Isy1	Chr6 cM	Chr6:87795429-87815723(-)	ISY1 splicing factor homolog	Isy1	Chr4 q34	ISY1 splicing factor homolog	0.0361255	-0.0108636	0.0151115	0.030223	0.016821	0.719259	0.0065075	-0.0700996	0.0657435	0.0483724	0.32581	0.99726	38	2	0.00398253	0.00185564	85.2919	7.02900889526102e-06	1.94014528480831e-05	56.5014	2.29892	0.129203	0.719259
25287	11363	11363_25287	Acadl	Chr1 cM	Chr1:66869998-66902436(-)	acyl-Coenzyme A dehydrogenase, long-chain	Acadl	Chr9 q32	acyl-CoA dehydrogenase, long chain	-0.0429406	-0.00490469	0.0179662	0.0359325	0.0168452	0.891428	-0.0781537	-0.0753311	-0.00772737	0.0655217	0.32581	0.998853	38	2	0.0063315	0.00263204	97.0186	1.66439740873256e-07	5.56111161228549e-07	64.3513	2.80515	0.0186316	0.891428
313866	213556	213556_313866	Plekhh2	Chr17 cM	Chr17:84819323-84929566(+)	pleckstrin homology domain containing, family H (with MyTH4 domain) member 2	Plekhh2	Chr6 q12	pleckstrin homology, MyTH4 and FERM domain containing H2	-0.0556714	-0.0566243	0.0232989	0.0465979	0.0168741	0.224302	-0.101336	-0.147954	-0.0100063	0.0347059	0.32581	0.993021	36	2	0.0102771	0.00431918	94.3122	1.41200082718478e-07	4.75985700973117e-07	62.4817	2.66536	1.47664	0.224302
499885	73338	73338_499885	Itpripl1	Chr2 cM	Chr2:126980692-126985362(-)	inositol 1,4,5-triphosphate receptor interacting protein-like 1	Itpripl1	Chr3 q36	ITPRIP like 1	0.0114801	0.00824	0.00480465	0.0096093	0.0168771	0.391167	0.00206316	-0.0105939	0.020897	0.0270739	0.32581	0.993021	35	2	0	0.000375263	20.3827	0.95789	0.964567	0	1	0.735311	0.391167
361995	70767	70767_361995	Prpf3	Chr3 cM	Chr3:95737436-95763197(-)	pre-mRNA processing factor 3	Prpf3	Chr2 q34	pre-mRNA processing factor 3	-0.0413008	-0.0326443	0.0173108	0.0346217	0.0170404	0.345738	-0.0752294	-0.100502	-0.00737217	0.0352129	0.326091	0.993021	36	2	0.00574604	0.00245838	96.7658	6.17090999113411e-08	2.17011459945326e-07	65.667	2.91265	0.889037	0.345738
85253	18815	18815_85253	Plg	Chr17 cM	Chr17:12597496-12638271(+)	plasminogen	Plg	Chr1 q11	plasminogen	0.0576141	-0.0486017	0.0241503	0.0483005	0.0170489	0.314302	0.0102805	-0.143269	0.104948	0.0460655	0.326091	0.993021	32	2	0.004216	0.00305908	43.7382	0.0503614	0.0699391	35.8167	1.55804	1.01251	0.314302
294643	218454	218454_294643	Lhfpl2	Chr13 cM	Chr13:94194304-94331917(+)	lipoma HMGIC fusion partner-like 2	Lhfpl2	Chr2 q12	LHFPL tetraspan subfamily member 2	-0.100871	0.0114176	0.0422948	0.0845896	0.0170813	0.892631	-0.183767	-0.154375	-0.0179748	0.17721	0.326091	0.998853	38	2	0.0572999	0.0154848	314.84	3.03057538053787e-46	7.26942307230885e-45	91.9051	12.3534	0.0182186	0.892631
361813	106504	106504_361813	Stk38	Chr17 cM	Chr17:29189854-29226969(-)	serine/threonine kinase 38	Stk38	Chr20 p12	serine/threonine kinase 38	-0.0231361	0.0351021	0.00970686	0.0194137	0.01715	0.0705897	-0.0421612	-0.00294809	-0.00411097	0.0731523	0.326091	0.907077	36	2	1.04020405868198e-07	0.000681207	38.1931	0.284632	0.326655	0.00272043	1.00003	3.26925	0.0705897
317163	13664	13664_317163	Eif1a	Chr18 cM	Chr18:46730771-46743292(+)	eukaryotic translation initiation factor 1A	Eif1a	Chr18 q11	eukaryotic translation initiation factor 1A	0.0351349	-0.0341564	0.0147459	0.0294917	0.0171864	0.246794	0.00623356	-0.0919592	0.0640363	0.0236463	0.326091	0.993021	38	2	0.0031079	0.00177115	62.9327	0.00360352	0.00637898	44.1795	1.79146	1.34136	0.246794
25458	14854	14854_25458	Gss	Chr2 cM	Chr2:155405101-155434730(-)	glutathione synthetase	Gss	Chr3 q42	glutathione synthetase	-0.0793635	-0.0791731	0.0333182	0.0666363	0.0172194	0.234779	-0.144666	-0.209778	-0.0140611	0.0514317	0.326091	0.993021	38	2	0.0324193	0.009567	254.408	1.10464186292392e-34	1.81616118051315e-33	87.0537	7.72422	1.41167	0.234779
679906	58800	58800_679906	Trpm7	Chr2 cM	Chr2:126633485-126718150(-)	transient receptor potential cation channel, subfamily M, member 7	Trpm7	Chr3 q36	transient receptor potential cation channel, subfamily M, member 7	-0.0215618	0.0376605	0.0090524	0.0181048	0.0172241	0.0375127	-0.0393042	0.00217577	-0.00381944	0.0731453	0.326091	0.878	36	2	0	0.000506889	36.4781	0.354208	0.396487	0	1	4.32698	0.0375127
79449	19933	19933_79449	Rpl21	Chr5 cM	Chr5:146769955-146773842(+)	ribosomal protein L21	Rpl21	Chr12 p11	ribosomal protein L21	-0.052801	-0.0637364	0.022168	0.044336	0.0172257	0.150554	-0.0962495	-0.150633	-0.00935249	0.0231606	0.326091	0.983068	29	2	0.00803879	0.00366081	75.0261	2.09270520968949e-06	6.14851711174081e-06	65.3216	2.88364	2.06662	0.150554
287177	67458	67458_287177	Ergic1	Chr17 cM	Chr17:26780463-26875908(+)	endoplasmic reticulum-golgi intermediate compartment 1	Ergic1	Chr10 q12	endoplasmic reticulum-golgi intermediate compartment 1	0.0478263	0.057323	0.020083	0.040166	0.0172455	0.153536	0.00846431	-0.0214009	0.0871882	0.136047	0.326091	0.983227	29	2	0.00780869	0.00309055	105.203	3.54382043448618e-11	1.73705296706782e-10	77.395	4.4238	2.03676	0.153536
498834	17922	17922_498834	Myo7b	Chr18 cM	Chr18:32092287-32169984(-)	myosin VIIB	Myo7b	Chr18 p12	myosin VIIb	0.0505377	0.049091	0.0212242	0.0424484	0.0172593	0.247482	0.00893903	-0.0341063	0.0921364	0.132288	0.326091	0.993021	30	2	0.00341755	0.00256515	55.8487	0.0013421	0.0025843	45.7284	1.84258	1.33746	0.247482
500087	66117	66117_500087	Fmc1	Chr6 cM	Chr6:38511796-38516384(+)	formation of mitochondrial complex V assembly factor 1	Fmc1	Chr4 q23	formation of mitochondrial complex V assembly factor 1	-0.0412765	0.0194948	0.017335	0.03467	0.0172606	0.573914	-0.0752524	-0.0484571	-0.00730056	0.0874466	0.326091	0.993021	38	2	0.00405967	0.00215882	73.2252	0.00024263	0.000531702	52.551	2.10753	0.316177	0.573914
25723	15171	15171_25723	Hcrt	Chr11 cM	Chr11:100652519-100653757(-)	hypocretin	Hcrt	Chr10 q31	hypocretin neuropeptide precursor	0.0509499	-0.00951356	0.0214083	0.0428166	0.0173168	0.824163	0.00899038	-0.0934326	0.0929094	0.0744055	0.326091	0.99726	31	2	0.00257692	0.00227077	48.5489	0.0128829	0.0203509	28.7374	1.40326	0.0493698	0.824163
368070	18949	18949_368070	Pnn	Chr12 cM	Chr12:59113705-59120803(+)	pinin	Pnn	Chr6 q23	pinin, desmosome associated protein	-0.0264078	0.0311428	0.0111021	0.0222041	0.0173768	0.160745	-0.0481674	-0.0123765	-0.00464813	0.0746621	0.326091	0.983227	34	2	0	0.000783403	29.9574	0.570269	0.605096	0	1	1.9672	0.160745
298280	242585	242585_298280	Slc35d1	Chr4 cM	Chr4:103027846-103072361(-)	solute carrier family 35 (UDP-glucuronic acid/UDP-N-acetylgalactosamine dual transporter), member D1	Slc35d1	Chr5 q33	solute carrier family 35 member D1	-0.031088	-0.00419383	0.013078	0.0261559	0.0174478	0.872614	-0.0567204	-0.0554585	-0.00545571	0.0470708	0.326091	0.998853	36	2	0.000829628	0.00122547	40.7033	0.199168	0.237233	14.5686	1.17053	0.0257088	0.872614
361992	75778	75778_361992	Them4	Chr3 cM	Chr3:94217415-94239847(+)	thioesterase superfamily member 4	Them4	Chr2 q34	thioesterase superfamily member 4	-0.0661975	-0.0251925	0.027849	0.0556981	0.0174534	0.651049	-0.120781	-0.134359	-0.0116144	0.0839737	0.326091	0.996251	38	2	0.0200722	0.00653266	291.75	8.65374503279248e-42	1.80618830984761e-40	81.7047	5.46588	0.20458	0.651049
64523	21745	21745_64523	Tep1	Chr14 cM	Chr14:51061516-51108017(-)	telomerase associated protein 1	Tep1	Chr15 p14	telomerase associated protein 1	0.0264712	0.0341032	0.0111386	0.0222772	0.0174767	0.125806	0.00463989	-0.00955939	0.0483025	0.0777658	0.326091	0.968174	36	2	0	0.000900358	29.0927	0.70693	0.734227	0	1	2.34351	0.125806
245924	224432	224432_245924	Scaf4	Chr16 cM	Chr16:90022568-90081391(-)	SR-related CTD-associated factor 4	Scaf4	Chr11 q11	SR-related CTD-associated factor 4	-0.0253731	-0.00167534	0.0106769	0.0213538	0.0174801	0.937465	-0.0462995	-0.043528	-0.00444679	0.0401774	0.326091	1	34	2	0.000300423	0.000806444	28.5433	0.642249	0.67322	7.90113	1.08579	0.00615539	0.937465
313481	230594	230594_313481	Tut4	Chr4 cM	Chr4:108316623-108416618(+)	terminal uridylyl transferase 4	Tut4	Chr5 q34	terminal uridylyl transferase 4	-0.0280895	0.000732767	0.0118208	0.0236417	0.0174889	0.975274	-0.0512579	-0.0456041	-0.00492104	0.0470696	0.326091	1	36	2	0.000802949	0.000996955	40.4089	0.208143	0.246617	17.9877	1.21933	0.000960671	0.975274
303394	237898	237898_303394	Usp32	Chr11 cM	Chr11:84875268-85030987(-)	ubiquitin specific peptidase 32	Usp32	Chr10 q26	ubiquitin specific peptidase 32	0.0457737	0.0357606	0.0192713	0.0385425	0.0175381	0.3535	0.00800266	-0.0397814	0.0835447	0.111303	0.326091	0.993021	38	2	0.00935586	0.00314687	163.108	4.2151677559236e-18	3.32277203175412e-17	78.0628	4.55846	0.860852	0.3535
498075	77647	77647_498075	Trat1	Chr16 cM	Chr16:48551137-48592384(-)	T cell receptor associated transmembrane adaptor 1	Trat1	Chr11 q21	T cell receptor associated transmembrane adaptor 1	0.0316529	0.0398567	0.0133294	0.0266587	0.0175642	0.134895	0.00552788	-0.0123934	0.057778	0.0921068	0.326091	0.9756	31	2	0	0.00108355	22.3772	0.804243	0.823786	0	1	2.23525	0.134895
60586	12727	12727_60586	Clcn4	Chr7 cM	Chr7:7285308-7303837(-)	chloride channel, voltage-sensitive 4	Clcn4	ChrX q13	chloride voltage-gated channel 4	0.0153585	0.00555983	0.00646858	0.0129372	0.017581	0.667372	0.00268033	-0.0197965	0.0280367	0.0309162	0.326091	0.99691	38	2	3.74178027289835e-06	0.000282792	41.9884	0.227336	0.266878	0.221807	1.00222	0.184691	0.667372
245981	66480	66480_245981	Rpl15	Chr14 cM	Chr14:4198710-4201873(+)	ribosomal protein L15	Rpl15	Chr15 p16	ribosomal protein L15	0.0240735	0.0134526	0.0101393	0.0202786	0.0175837	0.507083	0.00420078	-0.0262929	0.0439462	0.053198	0.326091	0.993021	32	2	0.0006953	0.000700858	38.3988	0.139776	0.173265	24.2755	1.32058	0.440081	0.507083
360596	76626	76626_360596	Msi2	Chr11 cM	Chr11:88230208-88609197(-)	musashi RNA-binding protein 2	Msi2	Chr10 q26	musashi RNA-binding protein 2	-0.0456203	-0.0560811	0.0192173	0.0384346	0.0176003	0.144528	-0.0832855	-0.131411	-0.00795511	0.0192492	0.326091	0.983068	29	2	0.00442324	0.00265733	58.6046	0.000400736	0.000843252	50.5898	2.02387	2.12907	0.144528
307366	240354	240354_307366	Malt1	Chr18 cM	Chr18:65564010-65611959(+)	MALT1 paracaspase	Malt1	Chr18 q12.1	MALT1 paracaspase	-0.0361873	-0.0707507	0.015247	0.030494	0.0176247	0.0203325	-0.0660709	-0.130518	-0.0063038	-0.0109837	0.326091	0.802875	29	2	0	0.00131209	26.6864	0.480807	0.519824	0	1	5.38312	0.0203325
362590	16330	16330_362590	Inpp5b	Chr4 cM	Chr4:124635643-124695304(+)	inositol polyphosphate-5-phosphatase B	Inpp5b	Chr5 q36	inositol polyphosphate-5-phosphatase B	-0.0202955	-0.0225001	0.00855125	0.0171025	0.0176253	0.188308	-0.0370556	-0.0560204	-0.00353537	0.0110202	0.326091	0.987596	35	2	1.63389083304499e-05	0.00050646	34.0616	0.416345	0.457009	0.526072	1.00529	1.73081	0.188308
296272	21407	21407_296272	Tcf15	Chr2 cM	Chr2:151985481-151991017(+)	transcription factor 15	Tcf15	Chr3 q41	transcription factor 15	0.0635605	-0.00245924	0.0267916	0.0535833	0.0176729	0.963393	0.0110499	-0.10748	0.116071	0.102562	0.326091	1	34	2	0.00627418	0.00390915	62.0496	0.00112618	0.00219849	45.148	1.82309	0.00210641	0.963393
24420	14852	14852_24420	Gspt1	Chr16 cM	Chr16:11037156-11072189(-)	G1 to S phase transition 1	Gspt1	Chr10 q11	G1 to S phase transition 1	0.0237937	-0.00123266	0.0100304	0.0200608	0.0176844	0.951004	0.00413449	-0.0405511	0.0434529	0.0380858	0.326091	1	35	2	0.000442062	0.000698919	45.3015	0.0751345	0.0996909	13.3327	1.15384	0.00377564	0.951004
24795	20716	20716_24795	Serpina3n	Chr12 cM	Chr12:104372988-104380588(+)	serine (or cysteine) peptidase inhibitor, clade A, member 3N	Serpina3n	Chr6 q32	serine (or cysteine) peptidase inhibitor, clade A, member 3N	0.169892	0.154624	0.0716212	0.143242	0.0176877	0.280383	0.029517	-0.126126	0.310267	0.435374	0.326091	0.993021	34	2	0.139455	0.041981	158.934	9.19654595231778e-19	7.57948662236857e-18	91.1459	11.2942	1.16523	0.280383
299599	21830	21830_299599	Spmap2	Chr10 cM	Chr10:79412311-79422970(-)	sperm microtubule associated protein 2	Spmap2	Chr7 q11	sperm microtubule associated protein 2	0.0619792	-0.00738053	0.0261369	0.0522739	0.0177244	0.88772	0.0107518	-0.109835	0.113207	0.0950744	0.326091	0.998853	35	2	0.0073412	0.00425816	67.6693	0.000350847	0.000746704	52.6736	2.11298	0.0199345	0.88772
304017	28185	28185_304017	Tomm70a	Chr16 cM	Chr16:56942077-56974893(+)	translocase of outer mitochondrial membrane 70A	Tomm70	Chr11 q12	translocase of outer mitochondrial membrane 70	0.0316202	0.0495266	0.0133371	0.0266742	0.0177473	0.0633504	0.00548	-0.00275384	0.0577604	0.101807	0.326091	0.901493	36	2	0.00217188	0.00137295	53.1134	0.0194879	0.0296509	41.8403	1.7194	3.44742	0.0633504
306759	20745	20745_306759	Spock1	Chr13 cM	Chr13:57569008-58056146(-)	sparc/osteonectin, cwcv and kazal-like domains proteoglycan 1	Spock1	Chr17 p14	sparc/osteonectin, cwcv and kazal like domains proteoglycan 1	0.0436474	0.0294622	0.0184136	0.0368272	0.0177693	0.423705	0.00755743	-0.0427178	0.0797374	0.101642	0.326091	0.993021	38	2	0.00611759	0.00273062	102.588	2.58468866609408e-08	9.4730165849406e-08	67.7846	3.10411	0.640017	0.423705
170914	54561	54561_170914	Nap1l3	ChrX cM	ChrX:121304257-121307082(-)	nucleosome assembly protein 1-like 3	Nap1l3	ChrX q31	nucleosome assembly protein 1-like 3	0.045458	0.0111519	0.0191797	0.0383594	0.0177828	0.771264	0.00786647	-0.0640311	0.0830495	0.0863349	0.326091	0.99726	38	2	0.00828711	0.00307666	107.147	5.43307657844192e-09	2.15064857047499e-08	72.6755	3.65971	0.0845192	0.771264
685612	140709	140709_685612	Col26a1	Chr5 cM	Chr5:136770613-136912063(-)	collagen, type XXVI, alpha 1	Col26a1	Chr12 q12	collagen type XXVI alpha 1 chain	-0.0639033	0.0575744	0.0269655	0.0539309	0.0177968	0.28572	-0.116755	-0.0481283	-0.0110519	0.163277	0.326091	0.993021	38	2	0.00957852	0.00527146	63.2662	0.00332026	0.00591993	46.1522	1.85709	1.13968	0.28572
78966	213498	213498_78966	Arhgef11	Chr3 cM	Chr3:87524866-87645341(+)	Rho guanine nucleotide exchange factor 11	Arhgef11	Chr2 q34	Rho guanine nucleotide exchange factor 11	0.0414456	0.0131982	0.0174905	0.034981	0.0178071	0.705954	0.00716483	-0.0553633	0.0757263	0.0817596	0.326091	0.99726	35	2	0.00699732	0.00253005	106.988	9.67686253310393e-10	4.15133205165556e-09	73.903	3.83186	0.142352	0.705954
316731	76781	76781_316731	Mettl4	Chr17 cM	Chr17:95030018-95057447(-)	methyltransferase 4, N6-adenosine	Mettl4	Chr9 q38	methyltransferase 4, N6-adenosine	-0.0415901	0.0254482	0.0175516	0.0351032	0.0178078	0.468479	-0.0759905	-0.0433527	-0.0071896	0.0942492	0.326091	0.993021	31	2	0.00270616	0.00220743	41.8157	0.0583372	0.0798001	32.7281	1.4865	0.52556	0.468479
170910	67154	67154_170910	Mtdh	Chr15 cM	Chr15:34082613-34143683(+)	metadherin	Mtdh	Chr7 q22	metadherin	0.0379552	0.0513151	0.0160209	0.0320419	0.0178315	0.109266	0.00655473	-0.0114858	0.0693556	0.114116	0.326091	0.949824	38	2	0.00490918	0.00215098	79.3991	4.14335888791009e-05	0.0001028	60.2206	2.51387	2.56481	0.109266
311266	99003	99003_311266	Qser1	Chr2 cM	Chr2:104585140-104647105(-)	glutamine and serine rich 1	Qser1	Chr3 q32-q33	glutamine and serine rich 1	-0.0399597	-0.0355239	0.0168684	0.0337369	0.0178409	0.292355	-0.0730212	-0.101647	-0.00689818	0.0305991	0.326091	0.993021	35	2	0.00291747	0.00213288	47.4214	0.0497856	0.0692592	34.1319	1.51819	1.10875	0.292355
360647	15896	15896_360647	Icam2	Chr11 cM	Chr11:106268482-106278901(-)	intercellular adhesion molecule 2	Icam2	Chr10 q32.1	intercellular adhesion molecule 2	-0.0341969	0.0156289	0.0144398	0.0288797	0.0178733	0.588389	-0.0624985	-0.0409743	-0.00589532	0.0722321	0.326091	0.993021	36	2	7.65789826710452e-07	0.00124898	33.0007	0.516447	0.553976	0.00886215	1.00009	0.292867	0.588389
690333	329641	329641_690333	Sertm1	Chr3 cM	Chr3:54804489-54823308(-)	serine rich and transmembrane domain containing 1	Sertm1	Chr2 q26	serine-rich and transmembrane domain containing 1	-0.085578	0.0283139	0.0361472	0.0722944	0.0179094	0.695319	-0.156425	-0.113381	-0.0147307	0.170008	0.326091	0.99726	38	2	0.0365622	0.0112078	460.542	4.31329568430324e-75	2.20063661163043e-73	87.5905	8.05837	0.153387	0.695319
362837	75406	75406_362837	Ndufs7	Chr10 cM	Chr10:80084955-80092628(+)	NADH:ubiquinone oxidoreductase core subunit S7	Ndufs7	Chr7 q11	NADH:ubiquinone oxidoreductase core subunit S7	-0.0313998	-0.00556377	0.013265	0.02653	0.0179274	0.833889	-0.0573987	-0.0575616	-0.00540084	0.0464341	0.326091	0.99732	38	2	0.00243716	0.00136215	61.6255	0.00494713	0.00851589	46.2582	1.86075	0.0439809	0.833889
362464	272322	272322_362464	Bmal2	Chr6 cM	Chr6:146697553-146735027(+)	basic helix-loop-helix ARNT like 2	Bmal2	Chr4 q44	basic helix-loop-helix ARNT like 2	-0.0555533	0.060421	0.0234703	0.0469405	0.0179347	0.198031	-0.101554	-0.0315808	-0.00955241	0.152423	0.326091	0.99108	36	2	0.00664889	0.00399347	57.8144	0.00660612	0.0110997	43.1114	1.75782	1.65684	0.198031
296466	76425	76425_296466	Gid8	Chr2 cM	Chr2:180351910-180360526(+)	GID complex subunit 8	Gid8	Chr3 q43	GID complex subunit 8 homolog	0.0229023	0.0019177	0.00968065	0.0193613	0.0179921	0.9211	0.00392858	-0.0360298	0.041876	0.0398651	0.326091	0.999301	36	2	0.000603982	0.000684179	43.9258	0.118536	0.149648	20.0124	1.25019	0.00981049	0.9211
291685	66384	66384_291685	Srp19	Chr18 cM	Chr18:34464185-34469652(+)	signal recognition particle 19	Srp19	Chr18 p12	signal recognition particle 19	0.0191187	0.00811416	0.00808163	0.0161633	0.017996	0.615658	0.00327901	-0.0235652	0.0349584	0.0397936	0.326091	0.994142	38	2	0	0.000436436	40.147	0.291476	0.333527	0	1	0.252017	0.615658
170520	114886	114886_170520	Cygb	Chr11 cM	Chr11:116536421-116544887(-)	cytoglobin	Cygb	Chr10 q32.2	cytoglobin	-0.110796	-0.11729	0.0468457	0.0936914	0.018024	0.210613	-0.202612	-0.300922	-0.01898	0.0663413	0.326091	0.993021	38	2	0.0734243	0.0192413	451.061	3.47187645251061e-73	1.65325613147885e-71	94.1808	17.1846	1.56721	0.210613
360692	67102	67102_360692	D16Ertd472e	Chr16 cM	Chr16:78337224-78373576(-)	DNA segment, Chr 16, ERATO Doi 472, expressed	C11h21orf91	Chr11 q11	similar to human chromosome 21 open reading frame 91	-0.125046	-0.125014	0.052889	0.105778	0.0180636	0.237264	-0.228707	-0.332335	-0.0213856	0.082307	0.326091	0.993021	38	2	0.0893233	0.0238647	490.789	3.4208404300821e-81	1.95474424042514e-79	92.995	14.2754	1.39678	0.237264
311215	14043	14043_311215	Ext2	Chr2 cM	Chr2:93525978-93652913(-)	exostosin glycosyltransferase 2	Ext2	Chr3 q31	exostosin glycosyltransferase 2	0.0266226	-0.0171855	0.0112615	0.0225229	0.0180766	0.445449	0.00455054	-0.0613297	0.0486947	0.0269586	0.326091	0.993021	38	2	0.00107888	0.00094572	46.6725	0.109678	0.139714	26.1687	1.35444	0.582205	0.445449
307604	114615	114615_307604	Elac1	Chr18 cM	Chr18:73868109-73887550(-)	elaC ribonuclease Z 1	Elac1	Chr18 q12.2	elaC ribonuclease Z 1	-0.0438322	-0.00549931	0.0185423	0.0370846	0.0180837	0.882113	-0.0801744	-0.0781838	-0.00748989	0.0671852	0.326091	0.998853	35	2	0.00677781	0.00274264	98.6505	1.8371222007766e-08	6.83841347289657e-08	67.7042	3.09638	0.0219902	0.882113
291450	110695	110695_291450	Aldh7a1	Chr18 cM	Chr18:56657794-56706112(-)	aldehyde dehydrogenase family 7, member A1	Aldh7a1	Chr18 q12.1	aldehyde dehydrogenase 7 family, member A1	-0.0254169	-0.0183461	0.0107568	0.0215136	0.018134	0.393788	-0.0464999	-0.060512	-0.00433398	0.0238198	0.32654	0.993021	37	2	0.000569994	0.000816578	45.4079	0.111909	0.142203	14.4718	1.1692	0.727212	0.393788
64190	108017	108017_64190	Fxyd4	Chr6 cM	Chr6:117910520-117914653(-)	FXYD domain-containing ion transport regulator 4	Fxyd4	Chr4 q42	FXYD domain-containing ion transport regulator 4	0.0476309	0.0403734	0.0201687	0.0403375	0.0181952	0.31688	0.00810091	-0.0386866	0.0871609	0.119433	0.326998	0.993021	32	2	0.00280316	0.00232188	52.4171	0.00686493	0.0114925	41.8291	1.71907	1.00178	0.31688
84482	56458	56458_84482	Foxo1	Chr3 cM	Chr3:52175758-52257530(+)	forkhead box O1	Foxo1	Chr2 q26	forkhead box O1	-0.0965375	0.0352247	0.0408829	0.0817659	0.0182103	0.666614	-0.176667	-0.125034	-0.0164084	0.195483	0.326998	0.996762	37	2	0.0480256	0.0141531	619.345	5.03381627510505e-108	4.7940574702982e-106	90.3949	10.4111	0.185588	0.666614
60427	17311	17311_60427	Kitl	Chr10 cM	Chr10:99851492-99936278(+)	kit ligand	Kitlg	Chr7 q21	KIT ligand	-0.0786383	-0.163167	0.0333237	0.0666474	0.0182833	0.0143564	-0.143952	-0.293794	-0.013325	-0.032541	0.32705	0.753168	34	2	0.0246147	0.00873545	142.963	5.65907295152256e-16	3.92441752630667e-15	80.7477	5.19417	5.99378	0.0143564
29263	11480	11480_29263	Acvr2a	Chr2 cM	Chr2:48704121-48793276(+)	activin receptor IIA	Acvr2a	Chr3 q12	activin A receptor type 2A	-0.0899713	-0.075153	0.0381265	0.076253	0.0182843	0.324342	-0.164698	-0.224606	-0.0152448	0.0743001	0.32705	0.993021	38	2	0.0461834	0.0126477	235.161	4.43846514626883e-31	6.46266663483333e-30	91.2912	11.4827	0.971357	0.324342
298504	76574	76574_298504	Mfsd2a	Chr4 cM	Chr4:122840643-122854981(-)	MFSD2 lysolipid transporter A, lysophospholipid	Mfsd2a	Chr5 q36	MFSD2 lysolipid transporter A, lysophospholipid	0.0419334	0.0123478	0.0177714	0.0355427	0.0182944	0.728286	0.00710215	-0.0573147	0.0767646	0.0820103	0.32705	0.99726	38	2	0.00300318	0.00227499	55.8725	0.0184135	0.0281904	32.4615	1.48064	0.120692	0.728286
315523	235134	235134_315523	Nfrkb	Chr9 cM	Chr9:31297488-31332629(+)	nuclear factor related to kappa B binding protein	Nfrkb	Chr8 q13	nuclear factor related to kappa B binding protein	-0.0258998	-0.0185356	0.0109857	0.0219714	0.0183943	0.398882	-0.0474314	-0.0615988	-0.00436814	0.0245277	0.32705	0.993021	38	2	0.000303406	0.000875635	37.0321	0.421139	0.46164	6.61898	1.07088	0.711696	0.398882
680723	320587	320587_680723	Tmem88b	Chr4 cM	Chr4:155866048-155870331(-)	transmembrane protein 88B	Tmem88b	Chr5 q36	transmembrane protein 88B	0.0641335	0.0506317	0.0272043	0.0544085	0.0183994	0.352069	0.0108141	-0.056007	0.117453	0.15727	0.32705	0.993021	38	2	0.0116665	0.00555884	90.0477	1.58980032667236e-06	4.73259152582231e-06	65.4829	2.89711	0.865987	0.352069
685072	19411	19411_685072	Rarg	Chr15 cM	Chr15:102143373-102165891(-)	retinoic acid receptor, gamma	Rarg	Chr7 q36	retinoic acid receptor, gamma	-0.0289238	-0.00988908	0.012271	0.0245421	0.0184194	0.686989	-0.0529746	-0.0579906	-0.004873	0.0382125	0.32705	0.99726	38	2	0.00018395	0.00106435	39.1968	0.328434	0.370833	3.07975	1.03178	0.162364	0.686989
246136	73744	73744_246136	Man2c1	Chr9 cM	Chr9:57037953-57049497(+)	mannosidase, alpha, class 2C, member 1	Man2c1	Chr8 q24	mannosidase, alpha, class 2C, member 1	-0.0304496	-0.00949689	0.0129187	0.0258374	0.0184225	0.713199	-0.0557699	-0.0601374	-0.0051294	0.0411436	0.32705	0.99726	38	2	0.00155153	0.00125577	49.3356	0.0684367	0.0918754	28.978	1.40801	0.135102	0.713199
292907	20174	20174_292907	Ruvbl2	Chr7 cM	Chr7:45071320-45084817(-)	RuvB-like AAA ATPase 2	Ruvbl2	Chr1 q22	RuvB-like AAA ATPase 2	0.02962	0.00555738	0.0125734	0.0251468	0.0184846	0.825094	0.00497657	-0.0437294	0.0542634	0.0548442	0.32705	0.99726	38	2	0.00156898	0.00123094	50.9616	0.0503568	0.0699391	30.5381	1.43964	0.04884	0.825094
499157	75744	75744_499157	Svip	Chr7 cM	Chr7:51646919-51655766(-)	small VCP/p97-interacting protein	Svip	Chr1 q22	small VCP interacting protein	-0.034915	-0.0187619	0.0148217	0.0296434	0.0184893	0.526785	-0.063965	-0.0768619	-0.00586505	0.039338	0.32705	0.993021	35	2	0.00369813	0.00174172	85.8933	1.34951935144411e-06	4.04918793500979e-06	57.3227	2.34317	0.40059	0.526785
29491	16443	16443_29491	Itsn1	Chr16 cM	Chr16:91526198-91717479(+)	intersectin 1 (SH3 domain protein 1A)	Itsn1	Chr11 q11	intersectin 1	-0.0219498	0.0131247	0.00931791	0.0186358	0.0184902	0.481262	-0.0402125	-0.0234008	-0.003687	0.0496503	0.32705	0.993021	38	2	0.000272507	0.00060785	37.2086	0.413198	0.454253	8.53953	1.09337	0.496003	0.481262
654496	51886	51886_654496	Fubp1	Chr3 cM	Chr3:151916059-151942463(+)	far upstream element (FUSE) binding protein 1	Fubp1	Chr2 q45	far upstream element binding protein 1	-0.0309524	-0.00473756	0.01314	0.0262799	0.0184931	0.856938	-0.0567063	-0.0562453	-0.00519858	0.0467702	0.32705	0.99732	34	2	0.00169856	0.00128731	43.4618	0.0850919	0.111556	33.9039	1.51295	0.0324983	0.856938
361368	16795	16795_361368	Large1	Chr8 cM	Chr8:73541227-74080164(-)	LARGE xylosyl- and glucuronyltransferase 1	Large1	Chr19 p12-p11	LARGE xylosyl- and glucuronyltransferase 1	0.0407297	0.0432126	0.017301	0.0346021	0.0185636	0.211722	0.00682034	-0.0246063	0.0746391	0.111031	0.327442	0.993021	38	2	0.00605298	0.00246828	99.0624	8.45181283067949e-08	2.91953136926508e-07	66.2501	2.96297	1.55961	0.211722
313409	72685	72685_313409	Dnajc6	Chr4 cM	Chr4:101353828-101499996(+)	DnaJ heat shock protein family (Hsp40) member C6	Dnajc6	Chr5 q33	DnaJ heat shock protein family (Hsp40) member C6	0.037255	-0.0249122	0.0158281	0.0316562	0.0185863	0.431306	0.0062325	-0.0869572	0.0682776	0.0371329	0.327442	0.993021	38	2	0.00482594	0.00208998	77.1187	8.05180565181462e-05	0.000190824	62.2903	2.65184	0.619305	0.431306
297891	58864	58864_297891	Tssk3	Chr4 cM	Chr4:129382807-129384815(-)	testis-specific serine kinase 3	Tssk3	Chr5 q36	testis-specific serine kinase 3	-0.053962	-0.0435696	0.0229272	0.0458544	0.0185916	0.342025	-0.0988985	-0.133443	-0.00902544	0.0463034	0.327442	0.993021	31	2	0.00435483	0.00326338	47.7616	0.0155569	0.0241739	42.5335	1.74014	0.902828	0.342025
307540	108013	108013_307540	Celf4	Chr18 cM	Chr18:25610689-25887214(-)	CUGBP, Elav-like family member 4	Celf4	Chr18 p12	CUGBP, Elav-like family member 4	-0.0233999	-0.0209514	0.00994862	0.0198972	0.018669	0.292351	-0.0428989	-0.0599492	-0.00390098	0.0180465	0.328354	0.993021	38	2	0.000506246	0.0007101	33.5202	0.587111	0.620917	14.6906	1.1722	1.10876	0.292351
54264	16658	16658_54264	Mafb	Chr2 cM	Chr2:160205623-160208985(-)	MAF bZIP transcription factor B	Mafb	Chr3 q42	MAF bZIP transcription factor B	0.0493673	-0.0167555	0.0209969	0.0419937	0.0187143	0.689892	0.00821419	-0.0990617	0.0905203	0.0655506	0.328701	0.99726	36	2	0.00747169	0.00351449	75.8366	4.99813043097165e-05	0.000122776	58.5132	2.41041	0.159202	0.689892
299265	100504156	100504156_299265	Fam181a	Chr12 cM	Chr12:103277272-103283326(+)	family with sequence similarity 181, member A	Fam181a	Chr6 q32	family with sequence similarity 181, member A	0.0620286	-0.127675	0.0264034	0.0528068	0.0188106	0.0156155	0.0102788	-0.231175	0.113778	-0.0241759	0.329569	0.757179	34	2	0.00433416	0.00452692	51.3517	0.0164454	0.0254408	22.1829	1.28507	5.84567	0.0156155
64830	22249	22249_64830	Unc13b	Chr4 cM	Chr4:43058953-43264871(+)	unc-13 homolog B	Unc13b	Chr5 q22	unc-13 homolog B	0.0656181	0.0171513	0.0279324	0.0558648	0.0188149	0.758832	0.0108717	-0.0923417	0.120365	0.126644	0.329569	0.99726	38	2	0.0212376	0.00654902	175.637	2.77264645879388e-20	2.4416380493639e-19	84.5824	6.4861	0.0942579	0.758832
29663	11764	11764_29663	Ap1b1	Chr11 cM	Chr11:4936824-4992791(+)	adaptor protein complex AP-1, beta 1 subunit	Ap1b1	Chr14 q21	adaptor related protein complex 1 subunit beta 1	0.0281008	-0.0128799	0.0119666	0.0239332	0.0188611	0.590466	0.00464664	-0.0597881	0.0515549	0.0340283	0.329929	0.993021	36	2	0.00175662	0.00110834	56.6412	0.00873024	0.0142587	41.6091	1.7126	0.289617	0.590466
307237	93737	93737_307237	Pard6g	Chr18 cM	Chr18:80090105-80162854(+)	par-6 family cell polarity regulator gamma	Pard6g	Chr18 q12.3	par-6 family cell polarity regulator gamma	-0.0410619	0.000560607	0.0174965	0.0349929	0.0189318	0.987218	-0.0753543	-0.0680242	-0.0067695	0.0691454	0.330309	1	38	2	0.00276631	0.00226469	47.2603	0.0991722	0.127877	28.724	1.403	0.000256659	0.987218
29223	11639	11639_29223	Ak4	Chr4 cM	Chr4:101276474-101324192(+)	adenylate kinase 4	Ak4	Chr5 q33	adenylate kinase 4	-0.0814631	-0.0268267	0.0347121	0.0694241	0.0189342	0.699188	-0.149497	-0.162895	-0.0134287	0.109242	0.330309	0.99726	38	2	0.0337796	0.0103951	176.444	1.99938275321344e-20	1.7716102038639e-19	83.4313	6.03547	0.149318	0.699188
308444	26362	26362_308444	Axl	Chr7 cM	Chr7:25456698-25488130(-)	AXL receptor tyrosine kinase	Axl	Chr1 q21	Axl receptor tyrosine kinase	-0.0306218	-0.0247517	0.013053	0.026106	0.0189783	0.343067	-0.0562053	-0.0759186	-0.00503838	0.0264152	0.330628	0.993021	36	2	0.000938475	0.00118736	39.6992	0.23093	0.270579	17.0671	1.20579	0.898935	0.343067
361500	269854	269854_361500	Nat14	Chr7 cM	Chr7:4925027-4928005(+)	N-acetyltransferase 14	Nat14	Chr1 q12	N-acetyltransferase 14	-0.0317898	-0.0158512	0.0135559	0.0271117	0.0190219	0.558775	-0.0583588	-0.0689891	-0.00522087	0.0372868	0.33094	0.993021	38	2	0.00275412	0.00147013	70.3388	0.000534806	0.00110207	48.8319	1.95434	0.341829	0.558775
365548	108705	108705_365548	Pttg1ip	Chr10 cM	Chr10:77417554-77434566(+)	pituitary tumor-transforming 1 interacting protein	Pttg1ip	Chr20 p12	PTTG1 interacting protein	-0.0312801	0.0201765	0.0133505	0.0267011	0.01913	0.449862	-0.0574467	-0.0321566	-0.00511358	0.0725096	0.33237	0.993021	36	2	0.00186822	0.00129907	56.9557	0.008106	0.013334	35.6777	1.55467	0.570999	0.449862
681287	245877	245877_681287	Map7d1	Chr4 cM	Chr4:126125960-126150112(-)	MAP7 domain containing 1	Map7d1	Chr5 q36	MAP7 domain containing 1	0.0367558	0.00367571	0.0156911	0.0313822	0.019157	0.906759	0.00600182	-0.0578323	0.0675099	0.0651838	0.332391	0.998853	38	2	0.00527691	0.00203752	159.234	1.95549972033895e-17	1.48504783841689e-16	71.0937	3.45945	0.0137188	0.906759
207123	234678	234678_207123	Phaf1	Chr8 cM	Chr8:105951779-105979685(+)	phagosome assembly factor 1	Phaf1	Chr19 q11	phagosome assembly factor 1	0.0207503	-0.0191047	0.00886212	0.0177242	0.0192085	0.281085	0.00338086	-0.0538436	0.0381197	0.0156342	0.332836	0.993021	36	2	0.00031452	0.000571449	32.5117	0.540593	0.576845	11.5599	1.13071	1.16184	0.281085
29463	19243	19243_29463	Ptp4a1	Chr1 cM	Chr1:30979384-30988846(-)	protein tyrosine phosphatase 4a1	Ptp4a1	Chr9 q21	protein tyrosine phosphatase 4A1	0.0538719	0.0851211	0.0230136	0.0460271	0.0192384	0.0644045	0.00876621	-0.00509036	0.0989777	0.175333	0.332904	0.901493	34	2	0.0125876	0.00437977	141.361	1.06762650651699e-15	7.26268465306294e-15	79.7888	4.94775	3.42017	0.0644045
29740	13177	13177_29740	Eci1	Chr17 cM	Chr17:24645657-24658290(+)	enoyl-Coenzyme A delta isomerase 1	Eci1	Chr10 q12	enoyl-CoA delta isomerase 1	-0.0622618	-0.0446694	0.0266055	0.053211	0.0192742	0.401202	-0.114408	-0.148961	-0.010116	0.0596223	0.333075	0.993021	38	2	0.0180211	0.00600222	243.054	1.49474887998318e-32	2.29605571683916e-31	80.833	5.21731	0.704721	0.401202
498959	76454	76454_498959	Fbxo31	Chr8 cM	Chr8:122276179-122305545(-)	F-box protein 31	Fbxo31	Chr19 q12	F-box protein 31	0.0413017	0.00162059	0.0176539	0.0353078	0.0193085	0.963391	0.00670067	-0.0675815	0.0759027	0.0708226	0.33322	1	34	2	0.00696397	0.00254585	203.8	6.60476412984293e-27	8.1729983077373e-26	76.9735	4.34282	0.00210671	0.963391
304883	11352	11352_304883	Abl2	Chr1 cM	Chr1:156386356-156477138(+)	ABL proto-oncogene 2, non-receptor tyrosine kinase	Abl2	Chr13 q22	ABL proto-oncogene 2, non-receptor tyrosine kinase	-0.0316339	-0.0208556	0.0135257	0.0270514	0.0193459	0.440728	-0.0581438	-0.0738754	-0.00512399	0.0321641	0.3333	0.993021	35	2	0.00213557	0.00141187	53.4525	0.0135999	0.0213915	38.34	1.6218	0.594385	0.440728
311193	228359	228359_311193	Arhgap1	Chr2 cM	Chr2:91480463-91502670(+)	Rho GTPase activating protein 1	Arhgap1	Chr3 q24	Rho GTPase activating protein 1	0.0333432	0.0212168	0.01426	0.0285199	0.0193747	0.45692	0.00539423	-0.0346812	0.0612922	0.0771147	0.3333	0.993021	38	2	0.00334906	0.00168046	68.1905	0.00094753	0.00187623	50.7182	2.02915	0.553429	0.45692
24400	14688	14688_24400	Gnb1	Chr4 cM	Chr4:155575818-155643726(+)	guanine nucleotide binding protein (G protein), beta 1	Gnb1	Chr5 q36	G protein subunit beta 1	0.032688	-0.00711516	0.0139816	0.0279632	0.0193909	0.79915	0.00528456	-0.061922	0.0600914	0.0476917	0.3333	0.99726	37	2	0.0038643	0.00156642	123.743	7.72576002174775e-12	3.98755907666041e-11	68.1755	3.14223	0.0647436	0.79915
309312	104174	104174_309312	Gldc	Chr19 cM	Chr19:30075847-30152829(-)	glycine decarboxylase	Gldc	Chr1 q52	glycine decarboxylase	-0.0892983	-0.00353036	0.0382065	0.0764131	0.0194261	0.96315	-0.164182	-0.153297	-0.0144149	0.146237	0.3333	1	38	2	0.0456317	0.0126058	480.017	5.13115963013833e-79	2.77190417498691e-77	91.3538	11.5658	0.00213454	0.96315
362965	19387	19387_362965	Rangap1	Chr15 cM	Chr15:81588449-81614120(-)	RAN GTPase activating protein 1	Rangap1	Chr7 q34	RAN GTPase activating protein 1	0.0522275	-0.014027	0.0223487	0.0446974	0.0194427	0.753657	0.00842476	-0.101632	0.0960301	0.0735784	0.3333	0.99726	38	2	0.0130022	0.00427326	173.729	5.99333069009211e-20	5.17851160500768e-19	81.3932	5.37439	0.098484	0.753657
63839	14200	14200_63839	Fhl2	Chr1 cM	Chr1:43162234-43236144(-)	four and a half LIM domains 2	Fhl2	Chr9 q22	four and a half LIM domains 2	0.12344	0.0809038	0.052864	0.105728	0.0195405	0.444149	0.0198289	-0.126319	0.227052	0.288127	0.334189	0.993021	38	2	0.090136	0.0243634	568.557	5.35353353753361e-97	3.91081708477668e-95	93.8768	16.3314	0.58554	0.444149
259243	80334	80334_259243	Kcnip4	Chr5 cM	Chr5:48546844-49682249(-)	Kv channel interacting protein 4	Kcnip4	Chr14 q11	potassium voltage-gated channel interacting protein 4	0.0609846	0.0332508	0.0261182	0.0522365	0.0195465	0.524422	0.00979373	-0.0691308	0.112175	0.135632	0.334189	0.993021	38	2	0.0184203	0.00589189	206.385	8.75563620831566e-26	1.0346619000948e-24	81.8888	5.52145	0.405188	0.524422
59085	109900	109900_59085	Asl	Chr5 cM	Chr5:130040099-130053222(-)	argininosuccinate lyase	Asl	Chr12 q12	argininosuccinate lyase	-0.0529508	-0.0608794	0.0226922	0.0453843	0.0196251	0.179785	-0.0974266	-0.149831	-0.00847494	0.0280723	0.334528	0.983694	38	2	0.0111988	0.00421267	133.29	4.31050734330369e-13	2.43391273222905e-12	70.3719	3.37517	1.7994	0.179785
498130	243362	243362_498130	Stard13	Chr5 cM	Chr5:150960975-151157301(-)	StAR related lipid transfer domain containing 13	Stard13	Chr12 p12	StAR-related lipid transfer domain containing 13	-0.129606	-0.0872683	0.0555997	0.111199	0.0197503	0.432576	-0.23858	-0.305215	-0.0206327	0.130679	0.334528	0.993021	38	2	0.103875	0.0267413	482.704	1.47160252447777e-79	8.12034062541229e-78	95.3303	21.4148	0.615897	0.432576
299356	212073	212073_299356	Syne3	Chr12 cM	Chr12:104896192-104976068(-)	spectrin repeat containing, nuclear envelope family member 3	Syne3	Chr6 q32	spectrin repeat containing, nuclear envelope family member 3	0.0329322	0.0157598	0.0141287	0.0282573	0.0197598	0.577034	0.00524052	-0.0396236	0.0606239	0.0711431	0.334528	0.993021	34	2	0	0.00139442	27.6089	0.688559	0.716772	0	1	0.311055	0.577034
24210	11889	11889_24210	Asgr1	Chr11 cM	Chr11:69944911-69948720(+)	asialoglycoprotein receptor 1	Asgr1	Chr10 q24	asialoglycoprotein receptor 1	0.102834	-0.197567	0.0441209	0.0882418	0.0197678	0.0251609	0.0163584	-0.370517	0.189309	-0.0246158	0.334528	0.835302	38	2	0.0345382	0.0143841	100.716	4.86067331064773e-08	1.72873241369289e-07	65.5639	2.90393	5.01278	0.0251609
361676	66853	66853_361676	Pnpla2	Chr7 cM	Chr7:141035111-141040656(+)	patatin-like phospholipase domain containing 2	Pnpla2	Chr1 q41	patatin-like phospholipase domain containing 2	0.0399962	-0.0112517	0.0171648	0.0343296	0.0197994	0.743096	0.00635379	-0.0785365	0.0736386	0.056033	0.334528	0.99726	38	2	0.0038219	0.00234842	71.94	0.000346008	0.00073726	40.9955	1.69479	0.107424	0.743096
685707	215690	215690_685707	Nav1	Chr1 cM	Chr1:135362318-135615843(-)	neuron navigator 1	Nav1	Chr13 q13	neuron navigator 1	-0.0316462	-0.0207205	0.0135823	0.0271645	0.0198079	0.445595	-0.058267	-0.073962	-0.00502548	0.032521	0.334528	0.993021	29	2	0.000791321	0.00112354	34.6258	0.1486	0.182776	17.0908	1.20614	0.581831	0.445595
58922	18292	18292_58922	Sebox	Chr11 cM	Chr11:78394328-78395907(+)	SEBOX homeobox	Sebox	Chr10 q25	SEBOX homeobox	0.0805606	-0.074594	0.0345789	0.0691579	0.0198188	0.280764	0.0127872	-0.210141	0.148334	0.0609529	0.334528	0.993021	34	2	0.0223419	0.00897611	100.296	5.72541200093659e-09	2.26079920442389e-08	70.4528	3.38442	1.16339	0.280764
313936	74855	74855_313936	Fam228a	Chr12 cM	Chr12:4763670-4788430(-)	family with sequence similarity 228, member A	Fam228a	Chr6 q14	family with sequence similarity 228, member A	-0.033195	-0.0641472	0.0142557	0.0285113	0.019883	0.0244564	-0.0611356	-0.120028	-0.00525441	-0.00826595	0.334528	0.835302	35	2	0	0.00121321	18.2123	0.982635	0.986163	0	1	5.06197	0.0244564
29432	224105	224105_29432	Pak2	Chr16 cM	Chr16:31835108-31898160(-)	p21 (RAC1) activated kinase 2	Pak2	Chr11 q22	p21 (RAC1) activated kinase 2	0.0234559	0.0205126	0.0100746	0.0201493	0.0199007	0.308662	0.00370999	-0.0189792	0.0432018	0.0600045	0.334528	0.993021	32	2	1.85300408490215e-06	0.000656165	29.4942	0.491762	0.530329	0.0541382	1.00054	1.03639	0.308662
83681	12700	12700_83681	Cish	Chr9 cM	Chr9:107173858-107179983(+)	cytokine inducible SH2-containing protein	Cish	Chr8 q32	cytokine inducible SH2-containing protein	0.145005	0.00335122	0.0622954	0.124591	0.0199276	0.978541	0.0229088	-0.240842	0.267102	0.247545	0.334528	1	38	2	0.124677	0.0335269	393.789	9.54333478931149e-62	3.53598430507717e-60	93.9993	16.6647	0.000723493	0.978541
303753	68837	68837_303753	Foxk2	Chr11 cM	Chr11:121150816-121200722(+)	forkhead box K2	Foxk2	Chr10 q32.3	forkhead box K2	0.0490023	0.030911	0.0210548	0.0421095	0.0199455	0.462912	0.00773567	-0.0516222	0.0902689	0.113444	0.334528	0.993021	31	2	0.0105666	0.00353807	323.915	1.45825166392425e-51	4.02333511653949e-50	88.1005	8.40374	0.538845	0.462912
25432	13491	13491_25432	Drd4	Chr7 cM	Chr7:140871931-140874868(+)	dopamine receptor D4	Drd4	Chr1 q41	dopamine receptor D4	0.0714244	0.0831479	0.0306904	0.0613808	0.0199517	0.175537	0.0112723	-0.0371563	0.131576	0.203452	0.334528	0.983227	32	2	0.00802771	0.00565259	54.7561	0.0037824	0.00666807	37.4347	1.59833	1.83501	0.175537
289855	216613	216613_289855	Ccdc85a	Chr11 cM	Chr11:28335685-28534324(-)	coiled-coil domain containing 85A	Ccdc85a	Chr14 q22	coiled-coil domain containing 85A	-0.0574616	-0.0154955	0.024694	0.0493879	0.0199679	0.75371	-0.105861	-0.112294	-0.00906234	0.0813031	0.334528	0.99726	38	2	0.0141576	0.00516395	116.871	1.7760579666237e-10	8.14654915336456e-10	71.9018	3.55895	0.0984394	0.75371
313449	68134	68134_313449	Upf3b	ChrX cM	ChrX:36355331-36373975(-)	UPF3 regulator of nonsense transcripts homolog B (yeast)	Upf3b	ChrX q35	UPF3B, regulator of nonsense mediated mRNA decay	-0.0420754	0.0168743	0.0180835	0.036167	0.0199798	0.640811	-0.0775184	-0.0540118	-0.00663235	0.0877603	0.334528	0.996041	36	2	0.00686083	0.00265531	124.518	2.97768396794425e-12	1.57353402284666e-11	70.9039	3.43689	0.217683	0.640811
360792	76571	76571_360792	Styxl1	Chr5 cM	Chr5:135776074-135807239(-)	serine/threonine/tyrosine interacting-like 1	Styxl1	Chr12 q12	serine/threonine/tyrosine interacting-like 1	0.0339214	0.0251031	0.0145817	0.0291634	0.0200024	0.389362	0.00534184	-0.0320561	0.062501	0.0822623	0.334528	0.993021	32	2	0	0.00116134	36.8107	0.182725	0.21991	0	1	0.740933	0.389362
313699	77034	77034_313699	2510039O18Rik	Chr4 cM	Chr4:148025352-148031771(+)	RIKEN cDNA 2510039O18 gene	2510039O18Rikl	Chr5 q36	RIKEN cDNA 2510039O18 gene like	0.0375397	-0.00862999	0.0161424	0.0322848	0.0200433	0.789232	0.00590122	-0.071907	0.0691782	0.054647	0.334528	0.99726	38	2	0.0043294	0.00213846	67.0912	0.00126251	0.00244019	51.9236	2.08002	0.0714538	0.789232
500219	243499	243499_500219	Lrrtm4	Chr6 cM	Chr6:79995860-80787124(+)	leucine rich repeat transmembrane neuronal 4	Lrrtm4	Chr4 q34	leucine rich repeat transmembrane neuronal 4	-0.0441262	-0.0166917	0.0189771	0.0379542	0.0200594	0.660092	-0.0813206	-0.0910806	-0.00693179	0.0576971	0.334528	0.996424	35	2	0.00494009	0.00278231	59.3493	0.00326589	0.00582946	47.0575	1.88884	0.193412	0.660092
501122	211383	211383_501122	Amer3	Chr1 cM	Chr1:34618738-34630025(+)	APC membrane recruitment 3	Amer3	Chr9 q21	APC membrane recruitment protein 3	-0.10605	-0.0629537	0.0456083	0.0912165	0.0200595	0.490096	-0.19544	-0.241735	-0.0166593	0.115827	0.334528	0.993021	29	2	0.0526653	0.0162783	323.965	1.17957127008781e-52	3.37767212016012e-51	93.5774	15.57	0.476316	0.490096
288238	56176	56176_288238	Pigp	Chr16 cM	Chr16:94159622-94171874(-)	phosphatidylinositol glycan anchor biosynthesis, class P	Pigp	Chr11 q11	phosphatidylinositol glycan anchor biosynthesis, class P	0.0514602	-0.0275521	0.0221314	0.0442629	0.0200607	0.533636	0.00808342	-0.114306	0.0948371	0.0592016	0.334528	0.993021	38	2	0.0109396	0.00408743	130.927	1.04273324459246e-12	5.71702401949904e-12	74.786	3.96606	0.387463	0.533636
64570	68396	68396_64570	Nat8	Chr6 cM	Chr6:85807370-85809064(-)	N-acetyltransferase 8 (GCN5-related)	Nat8	Chr4 q34	N-acetyltransferase 8	-0.0518646	-0.0247543	0.0223185	0.044637	0.020134	0.579188	-0.095608	-0.112241	-0.00812121	0.0627325	0.335314	0.993021	36	2	0.00394245	0.00326605	50.0544	0.0373292	0.0534039	29.7371	1.42323	0.307548	0.579188
83510	26394	26394_83510	Lypla2	Chr4 cM	Chr4:135695535-135699937(-)	lysophospholipase 2	Lypla2	Chr5 q36	lysophospholipase 2	0.0352733	-0.00398626	0.0151887	0.0303774	0.0202148	0.895598	0.00550399	-0.0635249	0.0650426	0.0555524	0.335858	0.998853	38	2	0.00437479	0.00193978	80.067	3.40240971136664e-05	8.56229823038576e-05	58.4811	2.40854	0.0172198	0.895598
117103	17274	17274_117103	Rab8a	Chr8 cM	Chr8:72915044-72935210(+)	RAB8A, member RAS oncogene family	Rab8a	Chr16 p14	RAB8A, member RAS oncogene family	0.025919	0.0367555	0.0111634	0.0223269	0.020245	0.0997137	0.00403908	-0.00700441	0.047799	0.0805154	0.335858	0.940449	38	2	0.00148829	0.000996254	51.3605	0.0466086	0.0652135	36.061	1.56399	2.71012	0.0997137
316599	227334	227334_316599	Usp40	Chr1 cM	Chr1:87872841-87936273(-)	ubiquitin specific peptidase 40	Usp40	Chr9 q35	ubiquitin specific peptidase 40	-0.0345714	0.0035746	0.0148901	0.0297802	0.020245	0.904457	-0.0637555	-0.0547934	-0.00538741	0.0619427	0.335858	0.998853	35	2	0.00112904	0.00158513	38.6379	0.229937	0.26949	15.8297	1.18807	0.0144079	0.904457
298906	217430	217430_298906	Slc66a3	Chr12 cM	Chr12:17038649-17050385(-)	solute carrier family 66 member 3	Slc66a3	Chr6 q16	solute carrier family 66 member 3	0.0513808	0.0132299	0.0221502	0.0443004	0.0203598	0.765214	0.00796713	-0.0735973	0.0947944	0.100057	0.337204	0.99726	38	2	0.00522665	0.00361626	49.3709	0.0679932	0.0913849	35.191	1.543	0.0891862	0.765214
494194	16633	16633_494194	Klra2	Chr6 cM	Chr6:131196186-131224325(-)	killer cell lectin-like receptor, subfamily A, member 2	Klra2	Chr4 q42	killer cell lectin-like receptor, subfamily A, member 2	-0.0748927	0.0759815	0.0322954	0.0645909	0.0203957	0.239455	-0.138191	-0.0506143	-0.0115948	0.202577	0.337204	0.993021	32	2	0.0126314	0.00631857	74.5336	1.16963159373529e-05	3.13085471152409e-05	60.3292	2.52074	1.3838	0.239455
308839	233532	233532_308839	Rsf1	Chr7 cM	Chr7:97229103-97341989(+)	remodeling and spacing factor 1	Rsf1	Chr1 q32	remodeling and spacing factor 1	-0.0240645	-0.0090801	0.0103779	0.0207559	0.0204048	0.661769	-0.0444049	-0.0497608	-0.00372418	0.0316006	0.337204	0.996424	29	2	2.09832092393804e-06	0.000613903	24.9031	0.579891	0.61414	0.0664782	1.00067	0.191382	0.661769
313772	140500	140500_313772	Acap3	Chr4 cM	Chr4:155976332-155991708(+)	ArfGAP with coiled-coil, ankyrin repeat and PH domains 3	Acap3	Chr5 q36	ArfGAP with coiled-coil, ankyrin repeat and PH domains 3	0.0364139	0.0182259	0.0157086	0.0314173	0.0204449	0.561832	0.00562554	-0.0433509	0.0672023	0.0798026	0.337433	0.993021	38	2	0.00494721	0.00207571	131.036	1.00084764992773e-12	5.4967527702353e-12	64.3648	2.80621	0.336541	0.561832
296219	56488	56488_296219	Nxt1	Chr2 cM	Chr2:148514535-148517946(+)	NTF2-related export protein 1	Nxt1	Chr3 q41	nuclear transport factor 2-like export factor 1	-0.0351624	-0.0313588	0.0151779	0.0303558	0.0205209	0.301585	-0.0649106	-0.0908551	-0.00541428	0.0281375	0.337861	0.993021	38	2	0.00315661	0.00167062	71.34	0.000407695	0.000856352	53.3073	2.14166	1.06717	0.301585
25717	21809	21809_25717	Tgfb3	Chr12 cM	Chr12:86103519-86125815(-)	transforming growth factor, beta 3	Tgfb3	Chr6 q31	transforming growth factor, beta 3	0.0678975	0.0799956	0.0293105	0.058621	0.0205316	0.172371	0.0104499	-0.0348995	0.125345	0.194891	0.337861	0.983227	38	2	0.0200437	0.00731555	107.871	4.22946786769928e-09	1.69879001483941e-08	76.1006	4.1842	1.8622	0.172371
363054	319742	319742_363054	Mpzl3	Chr9 cM	Chr9:44966484-44988734(+)	myelin protein zero-like 3	Mpzl3	Chr8 q22	myelin protein zero-like 3	-0.0411097	0.00259801	0.0177491	0.0354982	0.0205497	0.941657	-0.0758973	-0.0669772	-0.00632211	0.0721732	0.337861	1	34	2	0.00282011	0.00214591	50.4784	0.0200374	0.0304013	43.5845	1.77256	0.00535636	0.941657
362186	228421	228421_362186	Kif18a	Chr2 cM	Chr2:109111165-109172094(+)	kinesin family member 18A	Kif18a	Chr3 q34	kinesin family member 18A	0.033971	-0.00583952	0.0146774	0.0293548	0.0206398	0.842318	0.00520381	-0.0633739	0.0627382	0.0516948	0.338861	0.99732	36	2	7.40310430622535e-06	0.000977564	38.9342	0.257308	0.298305	0.0808456	1.00081	0.0395727	0.842318
83842	74114	74114_83842	Crot	Chr5 cM	Chr5:9016033-9047324(-)	carnitine O-octanoyltransferase	Crot	Chr4 q12	carnitine O-octanoyltransferase	-0.0306252	-0.0190308	0.0132427	0.0264853	0.0207438	0.472423	-0.0565803	-0.0709411	-0.00467004	0.0328794	0.338861	0.993021	36	2	0.00081885	0.00119833	44.0388	0.116262	0.147052	14.5813	1.1707	0.516304	0.472423
302822	209268	209268_302822	Igsf1	ChrX cM	ChrX:48871413-48886626(-)	immunoglobulin superfamily, member 1	Igsf1	ChrX q36	immunoglobulin superfamily, member 1	-0.160652	-0.0745821	0.0694879	0.138976	0.0207807	0.591505	-0.296846	-0.34697	-0.0244584	0.197805	0.338861	0.993021	38	2	0.14868	0.0410237	672.032	3.08821480583086e-118	3.48291032969889e-116	93.1769	14.6562	0.287999	0.591505
29455	23886	23886_29455	Gdf15	Chr8 cM	Chr8:71082043-71085106(-)	growth differentiation factor 15	Gdf15	Chr16 p14	growth differentiation factor 15	0.0367162	0.0426314	0.0158813	0.0317625	0.0207821	0.179534	0.0055895	-0.0196221	0.0678429	0.104885	0.338861	0.983694	29	2	0.00118408	0.00130009	40.6822	0.0441733	0.0621578	24.6368	1.32691	1.80147	0.179534
29242	12351	12351_29242	Car4	Chr11 cM	Chr11:84848612-84856870(+)	carbonic anhydrase 4	Car4	Chr10 q26	carbonic anhydrase 4	-0.085375	-0.12038	0.036948	0.0738959	0.0208503	0.103302	-0.157792	-0.265213	-0.0129584	0.0244531	0.338861	0.947711	38	2	0.0391108	0.011779	181.282	2.80170063277669e-21	2.61403955265675e-20	85.9906	7.13807	2.65381	0.103302
29445	12857	12857_29445	Cox4i1	Chr8 cM	Chr8:121394964-121400948(+)	cytochrome c oxidase subunit 4I1	Cox4i1	Chr19 q12	cytochrome c oxidase subunit 4i1	-0.0157719	-0.00174648	0.00682692	0.0136538	0.0208742	0.898219	-0.0291524	-0.0285075	-0.00239139	0.0250146	0.338861	0.998853	36	2	5.31279384878905e-07	0.00029145	42.7922	0.143341	0.17695	0.0287295	1.00029	0.0163613	0.898219
306582	52123	52123_306582	Agpat5	Chr8 cM	Chr8:18896295-18934429(+)	1-acylglycerol-3-phosphate O-acyltransferase 5	Agpat5	Chr16 q12.5	1-acylglycerol-3-phosphate O-acyltransferase 5	0.0393951	0.0136877	0.0170533	0.0341066	0.0208817	0.688184	0.00597126	-0.05316	0.072819	0.0805354	0.338861	0.99726	38	2	0.00647655	0.00248325	101.547	3.67505591061775e-08	1.3239056834635e-07	67.6961	3.0956	0.161058	0.688184
689226	67615	67615_689226	Ube2r2	Chr4 cM	Chr4:41136021-41193370(+)	ubiquitin-conjugating enzyme E2R 2	Ube2r2	Chr5 q22	ubiquitin-conjugating enzyme E2R 2	0.0220671	0.0238066	0.00955645	0.0191129	0.0209363	0.212919	0.0033368	-0.013654	0.0407974	0.0612672	0.338861	0.993021	34	2	0.000415322	0.000629671	34.2977	0.358085	0.400235	14.5598	1.17041	1.55147	0.212919
502727	231014	231014_502727	Elapor2	Chr5 cM	Chr5:9316118-9531825(+)	endosome-lysosome associated apoptosis and autophagy regulator family member 2	Elapor2	Chr4 q12	endosome-lysosome associated apoptosis and autophagy regulator family member 2	-0.0922326	0.0153076	0.0399449	0.0798897	0.0209437	0.848048	-0.170523	-0.141273	-0.0139421	0.171889	0.338861	0.99732	36	2	0.0428668	0.0130782	198.485	3.99483974181491e-25	4.54527916464728e-24	86.3583	7.33048	0.0367141	0.848048
290234	52585	52585_290234	Dhrs1	Chr14 cM	Chr14:55976477-55983147(-)	dehydrogenase/reductase 1	Dhrs1	Chr15 p13	dehydrogenase/reductase 1	0.0401296	0.0287562	0.017384	0.034768	0.0209759	0.408188	0.00605754	-0.0393879	0.0742017	0.0969003	0.338861	0.993021	38	2	0.00569359	0.00250232	94.7928	3.4537875487138e-07	1.1143123340982e-06	61.1494	2.57396	0.684071	0.408188
306349	67937	67937_306349	Tmem59l	Chr8 cM	Chr8:70936517-70940008(-)	transmembrane protein 59-like	Tmem59l	Chr16 p14	transmembrane protein 59-like	0.033517	-0.0210701	0.0145206	0.0290412	0.0209861	0.46813	0.0050571	-0.0779898	0.0619768	0.0358496	0.338861	0.993021	38	2	0.00284751	0.00166642	61.2885	0.0053626	0.00916361	43.8684	1.78153	0.526386	0.46813
307645	382045	382045_307645	Adgrg5	Chr8 cM	Chr8:95650322-95669908(+)	adhesion G protein-coupled receptor G5	Adgrg5	Chr19 p13	adhesion G protein-coupled receptor G5	0.113005	-0.086101	0.0489599	0.0979197	0.0209928	0.379237	0.0170454	-0.27802	0.208964	0.105818	0.338861	0.993021	29	2	0.0385934	0.0153204	166.774	4.32137711054143e-22	4.25746708890661e-21	79.6601	4.91643	0.773173	0.379237
24582	17880	17880_24582	Myh11	Chr16 cM	Chr16:14012392-14109227(-)	myosin, heavy polypeptide 11, smooth muscle	Myh11	Chr10 q11	myosin heavy chain 11	-0.0625863	-0.0853997	0.0271198	0.0542396	0.0210117	0.115374	-0.11574	-0.191707	-0.00943253	0.0209079	0.338861	0.953827	38	2	0.00592628	0.00481997	47.164	0.100835	0.129773	29.7415	1.42332	2.47902	0.115374
362472	211660	211660_362472	Cspp1	Chr1 cM	Chr1:10108212-10206993(+)	centrosome and spindle pole associated protein 1	Cspp1	Chr5 q11	centrosome and spindle pole associated protein 1	-0.0387845	-0.00750065	0.0168062	0.0336125	0.0210133	0.823418	-0.0717241	-0.0733799	-0.00584489	0.0583786	0.338861	0.99726	38	2	0.00367083	0.00221543	55.3031	0.0208119	0.0314429	41.7451	1.71659	0.0497963	0.823418
361004	268721	268721_361004	Zswim8	Chr14 cM	Chr14:20757620-20773687(+)	zinc finger SWIM-type containing 8	Zswim8	Chr15 p16	zinc finger, SWIM-type containing 8	-0.0317283	-0.0290936	0.0137553	0.0275107	0.0210759	0.290265	-0.0586883	-0.0830135	-0.0047684	0.0248262	0.338861	0.993021	38	2	0.00279932	0.00147986	72.3072	0.000312792	0.000671491	48.7746	1.95216	1.11839	0.290265
316369	17974	17974_316369	Nck2	Chr1 cM	Chr1:43484643-43609678(+)	non-catalytic region of tyrosine kinase adaptor protein 2	Nck2	Chr9 q22	NCK adaptor protein 2	0.0265243	0.0122963	0.0115005	0.023001	0.0210907	0.592928	0.0039837	-0.0327849	0.0490649	0.0573775	0.338861	0.993021	38	2	0.000890302	0.00102601	52.4669	0.0374531	0.0535574	19.2239	1.23799	0.285795	0.592928
362772	238386	238386_362772	Btbd7	Chr12 cM	Chr12:102747056-102844730(-)	BTB domain containing 7	Btbd7	Chr6 q32	BTB domain containing 7	-0.0189049	0.0176448	0.00820086	0.0164017	0.0211535	0.282021	-0.0349783	-0.014502	-0.0028315	0.0497916	0.338861	0.993021	36	2	0	0.000366659	28.3131	0.742218	0.766482	0	1	1.15733	0.282021
361103	328365	328365_361103	Zmiz1	Chr14 cM	Chr14:25459609-25667167(+)	zinc finger, MIZ-type containing 1	Zmiz1	Chr16 p16	zinc finger, MIZ-type containing 1	0.0521646	0.07236	0.0226304	0.0452607	0.0211625	0.109879	0.00780995	-0.0163493	0.0965193	0.161069	0.338861	0.951961	38	2	0.0113234	0.00428767	103.063	2.20021502845938e-08	8.1124647607979e-08	69.9438	3.3271	2.55596	0.109879
81735	18007	18007_81735	Neo1	Chr9 cM	Chr9:58781970-58943724(-)	neogenin	Neo1	Chr8 q24	neogenin 1	0.0214801	0.0249758	0.00932084	0.0186417	0.0211934	0.180317	0.00321157	-0.0115613	0.0397486	0.0615128	0.338861	0.984011	29	2	1.290304692722e-06	0.000531823	29.9441	0.31667	0.358748	0.0497371	1.0005	1.79501	0.180317
24678	18768	18768_24678	Pkib	Chr10 cM	Chr10:57508077-57617208(+)	protein kinase inhibitor beta, cAMP dependent, testis specific	Pkib	Chr20 q12	cAMP-dependent protein kinase inhibitor beta	-0.0634783	-0.134547	0.0275508	0.0551017	0.0212203	0.0146147	-0.117477	-0.242544	-0.00947962	-0.0265493	0.338861	0.753168	38	2	0.0128247	0.00617007	75.5166	0.000127397	0.000291708	54.684	2.20673	5.96233	0.0146147
619566	217946	217946_619566	Cdca7l	Chr12 cM	Chr12:117807209-117842441(+)	cell division cycle associated 7 like	Cdca7l	Chr6 q33	cell division cycle associated 7 like	0.0421131	0.110113	0.0182847	0.0365694	0.0212683	0.00260332	0.00627573	0.0384382	0.0779504	0.181788	0.338861	0.497865	35	2	0.00188712	0.00210965	47.869	0.0454993	0.063835	20.2354	1.25369	9.06652	0.00260332
499356	17060	17060_499356	Blnk	Chr19 cM	Chr19:40917371-40982664(-)	B cell linker	Blnk	Chr1 q54	B-cell linker	0.0626619	0.031818	0.0272105	0.0544211	0.0212872	0.558774	0.00933017	-0.0748454	0.115994	0.138481	0.338861	0.993021	36	2	0.0103614	0.0058219	68.6301	0.000397864	0.000837755	45.4851	1.83436	0.341831	0.558774
293736	225908	225908_293736	Myrf	Chr19 cM	Chr19:10185636-10218112(-)	myelin regulatory factor	Myrf	Chr1 q43	myelin regulatory factor	0.0476997	0.0189991	0.0207182	0.0414364	0.0213178	0.646584	0.00709277	-0.0622148	0.0883067	0.100213	0.338861	0.996251	35	2	0.00497833	0.00304212	55.2887	0.00885777	0.0144468	45.0267	1.81907	0.210234	0.646584
117060	70790	70790_117060	Ubr5	Chr15 cM	Chr15:37967572-38079098(-)	ubiquitin protein ligase E3 component n-recognin 5	Ubr5	Chr7 q22	ubiquitin protein ligase E3 component n-recognin 5	-0.0309324	-0.0261581	0.0134391	0.0268783	0.0213542	0.33045	-0.0572726	-0.0788386	-0.00459213	0.0265223	0.338861	0.993021	29	2	0.00194845	0.00125261	55.2234	0.00107506	0.00210607	46.4737	1.86824	0.947132	0.33045
171440	99382	99382_171440	Abtb2	Chr2 cM	Chr2:103396655-103548768(+)	ankyrin repeat and BTB domain containing 2	Abtb2	Chr3 q32	ankyrin repeat and BTB domain containing 2	-0.043977	0.00434511	0.0191128	0.0382257	0.0213964	0.909499	-0.0814375	-0.0705758	-0.00651656	0.079266	0.338861	0.998853	36	2	0.00587879	0.00276985	74.2681	7.9446405882239e-05	0.000188423	55.2059	2.23243	0.0129208	0.909499
303689	217342	217342_303689	Ube2o	Chr11 cM	Chr11:116428566-116472273(-)	ubiquitin-conjugating enzyme E2O	Ube2o	Chr10 q32.2	ubiquitin-conjugating enzyme E2O	0.0303	0.0152256	0.0131701	0.0263402	0.0214104	0.563239	0.00448712	-0.0364002	0.056113	0.0668515	0.338861	0.993021	29	2	0.00185078	0.0012142	47.2702	0.00925192	0.0150192	44.5726	1.80416	0.334127	0.563239
100360342	17688	17688_100360342	Msh6	Chr17 cM	Chr17:88282490-88298320(+)	mutS homolog 6	Msh6	Chr6	mutS homolog 6	-0.0279681	-0.0589707	0.0121567	0.0243133	0.0214121	0.0152895	-0.0517947	-0.106624	-0.00414146	-0.0113175	0.338861	0.753168	29	2	0.000653977	0.000983937	30.8912	0.275631	0.317032	16.3541	1.19552	5.8828	0.0152895
360606	16400	16400_360606	Itga3	Chr11 cM	Chr11:94935300-94967627(-)	integrin alpha 3	Itga3	Chr10 q26	integrin subunit alpha 3	0.0395193	-0.00391678	0.0171788	0.0343576	0.0214217	0.909238	0.00584945	-0.0712565	0.0731892	0.063423	0.338861	0.998853	36	2	0.00239932	0.00221476	47.3174	0.0641607	0.0868239	26.5217	1.36095	0.0129961	0.909238
309674	18114	18114_309674	Rrp1	Chr10 cM	Chr10:78236218-78248877(-)	ribosomal RNA processing 1	Rrp1	Chr20 p12	ribosomal RNA processing 1	0.0296932	-0.0101381	0.0129128	0.0258255	0.0214752	0.694643	0.00438465	-0.0607552	0.0550017	0.040479	0.338861	0.99726	37	2	0.00278941	0.00135446	70.8293	0.000319232	0.000683834	55.7009	2.25738	0.154105	0.694643
155430	15214	15214_155430	Hey2	Chr10 cM	Chr10:30708355-30718779(-)	hairy/enhancer-of-split related with YRPW motif 2	Hey2	Chr1 p11	hes-related family bHLH transcription factor with YRPW motif 2	-0.0604792	-0.121995	0.0263034	0.0526068	0.0214884	0.020395	-0.112033	-0.225103	-0.00892547	-0.0188877	0.338861	0.802875	38	2	0.0106317	0.00549138	69.8083	0.000616752	0.00125687	51.5547	2.06418	5.37776	0.020395
25024	381853	381853_25024	Gipr	Chr7 cM	Chr7:18889986-18900052(-)	gastric inhibitory polypeptide receptor	Gipr	Chr1 q21	gastric inhibitory polypeptide receptor	0.0440674	0.051962	0.0191664	0.0383327	0.0214931	0.175241	0.00650207	-0.0231687	0.0816328	0.127093	0.338861	0.983227	35	2	0.00250413	0.00243709	43.852	0.098102	0.126674	24.7503	1.32891	1.83752	0.175241
29146	16449	16449_29146	Jag1	Chr2 cM	Chr2:136923371-136958440(-)	jagged 1	Jag1	Chr3 q36	jagged canonical Notch ligand 1	-0.0924826	-0.113337	0.0402327	0.0804655	0.0215226	0.158978	-0.171337	-0.271046	-0.0136279	0.0443725	0.338861	0.983227	36	2	0.0413387	0.0132469	230.896	4.011122185211e-31	5.85368875542086e-30	85.2197	6.76575	1.98392	0.158978
360625	268482	268482_360625	Krt12	Chr11 cM	Chr11:99306492-99313085(-)	keratin 12	Krt12	Chr10 q31	keratin 12	-0.084399	-0.0749652	0.0367239	0.0734478	0.0215501	0.307415	-0.156376	-0.21892	-0.0124215	0.0689897	0.338861	0.993021	34	2	0.0197284	0.0102092	64.9048	0.000512865	0.00106028	55.4759	2.24598	1.04175	0.307415
140447	110891	110891_140447	Slc8a2	Chr7 cM	Chr7:15863751-15894988(+)	solute carrier family 8 (sodium/calcium exchanger), member 2	Slc8a2	Chr1 q21	solute carrier family 8 member A2	0.0683204	0.0129725	0.0297291	0.0594582	0.0215561	0.827291	0.0100525	-0.103563	0.126588	0.129508	0.338861	0.99726	38	2	0.023728	0.00759121	189.281	1.05976081768276e-22	1.07117490825057e-21	84.9472	6.64328	0.0476015	0.827291
313845	20662	20662_313845	Sos1	Chr17 cM	Chr17:80701181-80787882(-)	SOS Ras/Rac guanine nucleotide exchange factor 1	Sos1	Chr6 q12	SOS Ras/Rac guanine nucleotide exchange factor 1	0.0305495	-0.0127611	0.0132947	0.0265894	0.0215692	0.631275	0.00449235	-0.0648754	0.0566066	0.0393532	0.338861	0.996041	36	2	0.00208802	0.00133067	55.6748	0.0109369	0.0175091	41.1623	1.69959	0.230335	0.631275
498154	73212	73212_498154	3110082I17Rik	Chr5 cM	Chr5:139345494-139446282(-)	RIKEN cDNA 3110082I17 gene	C12h7orf50	Chr12 q11	similar to human chromosome 7 open reading frame 50	0.0218994	0.0030774	0.00953061	0.0190612	0.0215734	0.87174	0.00321974	-0.0342819	0.0405791	0.0404367	0.338861	0.998853	38	2	5.00071270619588e-07	0.000635668	41.8054	0.233252	0.272953	0.0122515	1.00012	0.0260656	0.87174
64520	116870	116870_64520	Mta1	Chr12 cM	Chr12:113061898-113100826(+)	metastasis associated 1	Mta1	Chr6 q32	metastasis associated 1	-0.0261157	-0.0449479	0.0113669	0.0227338	0.0215891	0.0480261	-0.0483944	-0.0895053	-0.00383698	-0.00039042	0.338861	0.890101	38	2	0.00125707	0.00100933	54.2597	0.0259471	0.0384157	30.2652	1.434	3.90907	0.0480261
289395	12902	12902_289395	Cr2	Chr1 cM	Chr1:194819119-194859024(-)	complement receptor 2	Cr2	Chr13 q27	complement C3d receptor 2	0.066141	0.0309628	0.0287956	0.0575912	0.0216237	0.590832	0.00970268	-0.0819138	0.122579	0.143839	0.338861	0.993021	33	2	0.0118114	0.00562624	78.9048	4.72354793546623e-06	1.33650210841306e-05	65.197	2.87332	0.289047	0.590832
296865	76130	76130_296865	Las1l	ChrX cM	ChrX:94978941-95000568(-)	LAS1-like (S. cerevisiae)	Las1l	ChrX q22	LAS1-like, ribosome biogenesis factor	-0.0342045	0.0113437	0.0148932	0.0297864	0.0216386	0.703325	-0.0633946	-0.0470365	-0.00501436	0.069724	0.338861	0.99726	38	2	0.00444951	0.00187527	86.3028	5.1445883299703e-06	1.44798538000062e-05	61.6719	2.60905	0.145036	0.703325
24890	13982	13982_24890	Esr1	Chr10 cM	Chr10:4561989-4955633(+)	estrogen receptor 1 (alpha)	Esr1	Chr1 q11	estrogen receptor 1	0.0486002	-0.013738	0.0211663	0.0423326	0.0216692	0.74554	0.00711509	-0.0967083	0.0900854	0.0692323	0.338861	0.99726	36	2	0.0025989	0.00270878	33.5301	0.490503	0.52906	21.3199	1.27097	0.105317	0.74554
113894	18412	18412_113894	Sqstm1	Chr11 cM	Chr11:50090193-50101654(-)	sequestosome 1	Sqstm1	Chr10 q22	sequestosome 1	0.0309629	-0.0170684	0.0134882	0.0269765	0.0217017	0.526921	0.00452645	-0.0699413	0.0573994	0.0358046	0.338861	0.993021	38	2	0.00287253	0.00147921	69.7227	0.000631057	0.00128378	54.7484	2.20987	0.400326	0.526921
308586	56546	56546_308586	Sec1	Chr7 cM	Chr7:45327110-45343825(-)	secretory blood group 1	Sec1	Chr1 q22	secretory blood group 1	-0.122596	-0.10713	0.0534266	0.106853	0.0217526	0.316056	-0.22731	-0.316559	-0.0178817	0.102298	0.338861	0.993021	36	2	0.0679753	0.0222917	185.383	9.50055641169529e-23	9.63317458873552e-22	87.0893	7.74551	1.0052	0.316056
311909	319817	319817_311909	Rc3h2	Chr2 cM	Chr2:37260081-37312915(-)	ring finger and CCCH-type zinc finger domains 2	Rc3h2	Chr3 q11	ring finger and CCCH-type domains 2	0.0231958	-0.00440317	0.0101103	0.0202206	0.0217747	0.827618	0.00337998	-0.0440347	0.0430115	0.0352284	0.338861	0.99726	35	2	0.000151529	0.000707699	43.5952	0.102716	0.131891	4.14927	1.04329	0.0474181	0.827618
310344	20873	20873_310344	Plk4	Chr3 cM	Chr3:40754463-40771318(+)	polo like kinase 4	Plk4	Chr2 q26	polo-like kinase 4	-0.0355821	-0.00647261	0.0155108	0.0310216	0.0217891	0.834723	-0.0659827	-0.0672738	-0.00518154	0.0543286	0.338861	0.99732	36	2	0.00120906	0.00166573	39.6666	0.232017	0.271754	15.4132	1.18222	0.0435342	0.834723
83517	14133	14133_83517	Fcna	Chr2 cM	Chr2:25514678-25518042(-)	ficolin A	Fcna	Chr3 p13	ficolin A	0.0517565	-0.0413479	0.022567	0.045134	0.0218214	0.359607	0.00752605	-0.129809	0.095987	0.0471131	0.338861	0.993021	35	2	0.00281918	0.00284677	39.9715	0.18807	0.225498	22.0312	1.28256	0.839267	0.359607
54395	54394	54394_54395	Crlf3	Chr11 cM	Chr11:79937319-79971817(-)	cytokine receptor-like factor 3	Crlf3	Chr10	cytokine receptor-like factor 3	-0.0503005	0.0382521	0.0219362	0.0438724	0.0218456	0.383266	-0.0932947	-0.0477361	-0.00730643	0.12424	0.338861	0.993021	37	2	0.0108443	0.00397296	138.709	2.75618930895411e-14	1.69470712315748e-13	73.5949	3.78715	0.760201	0.383266
294712	60411	60411_294712	Cenpk	Chr13 cM	Chr13:104365474-104386130(+)	centromere protein K	Cenpk	Chr2 q13	centromere protein K	0.0398098	0.0199035	0.0173654	0.0347307	0.0218776	0.56659	0.00577438	-0.0481675	0.0738453	0.0879744	0.338861	0.993021	36	2	0	0.00181047	31.1197	0.609546	0.642266	0	1	0.328421	0.56659
366360	329828	329828_366360	Myorg	Chr4 cM	Chr4:41495604-41503076(-)	myogenesis regulating glycosidase (putative)	Myorg	Chr5 q22	myogenesis regulating glycosidase	-0.0588727	-0.0169038	0.0256826	0.0513652	0.0218873	0.742088	-0.10921	-0.117578	-0.0085357	0.0837703	0.338861	0.99726	35	2	0.0155842	0.00542192	128.326	3.54434976588637e-13	2.01457581520783e-12	77.9987	4.54519	0.1083	0.742088
312135	101118	101118_312135	Tmem168	Chr6 cM	Chr6:13580688-13608097(-)	transmembrane protein 168	Tmem168	Chr4 q21	transmembrane protein 168	0.0259851	0.00125199	0.011337	0.022674	0.021902	0.955965	0.00376501	-0.0431882	0.0482052	0.0456922	0.338861	1	35	2	0	0.000894861	24.9506	0.841649	0.858475	0	1	0.00304893	0.955965
303332	195040	195040_303332	Tmem199	Chr11 cM	Chr11:78397881-78402994(-)	transmembrane protein 199	Tmem199	Chr10 q25	transmembrane protein 199	0.0246693	-0.0258186	0.0107678	0.0215356	0.0219618	0.230575	0.00356483	-0.0680276	0.0457738	0.0163904	0.338931	0.993021	38	2	0.00104032	0.000896685	44.142	0.165336	0.200957	26.7287	1.36479	1.43731	0.230575
360519	74563	74563_360519	Rasgef1c	Chr11 cM	Chr11:49791996-49871050(+)	RasGEF domain family, member 1C	Rasgef1c	Chr10 q21-q22	RasGEF domain family, member 1C	-0.0817397	-0.0367517	0.0356843	0.0713685	0.0219844	0.606583	-0.15168	-0.176631	-0.0117999	0.103128	0.338931	0.993419	36	2	0.0297531	0.0104833	123.697	4.04641853126526e-12	2.12432842206931e-11	78.6911	4.69288	0.26518	0.606583
300117	271305	271305_300117	Phf21b	Chr15 cM	Chr15:84669582-84740250(-)	PHD finger protein 21B	Phf21b	Chr7 q34	PHD finger protein 21B	-0.0822536	0.0924986	0.0359089	0.0718179	0.0219856	0.197759	-0.152634	-0.0482618	-0.0118734	0.233259	0.338931	0.990766	33	2	0.0262812	0.00995574	138.22	1.71655218005228e-15	1.15066274134162e-14	75.1198	4.01925	1.65884	0.197759
24784	105243	105243_24784	Slc9a3	Chr13 cM	Chr13:74269576-74317561(+)	solute carrier family 9 (sodium/hydrogen exchanger), member 3	Slc9a3	Chr1 p11	solute carrier family 9 member A3	0.0542444	-0.0102745	0.023697	0.0473939	0.0220743	0.828373	0.00779921	-0.103165	0.10069	0.0826159	0.339892	0.99726	35	2	0.00418793	0.00342216	48.6345	0.0389112	0.0554329	30.1478	1.43159	0.0469975	0.828373
171115	242202	242202_171115	Pde5a	Chr3 cM	Chr3:122522822-122653023(+)	phosphodiesterase 5A, cGMP-specific	Pde5a	Chr2 q42	phosphodiesterase 5A	-0.034031	0.0271833	0.0148761	0.0297523	0.0221595	0.360898	-0.0631877	-0.0311301	-0.00487429	0.0854967	0.340443	0.993021	36	2	0.000240691	0.00152726	35.7543	0.385983	0.427258	2.96435	1.03055	0.834765	0.360898
298544	73723	73723_298544	Sh3bgrl3	Chr4 cM	Chr4:133854717-133856044(-)	SH3 domain binding glutamic acid-rich protein-like 3	Sh3bgrl3	Chr5 q36	SH3 domain binding glutamate-rich protein like 3	0.0689489	0.0396559	0.0301408	0.0602816	0.0221631	0.510638	0.00987402	-0.0784937	0.128024	0.157806	0.340443	0.993021	38	2	0.0255944	0.00780436	290.486	1.51327783017398e-41	3.14316850768125e-40	85.7786	7.03164	0.43276	0.510638
282845	80751	80751_282845	Rnf34	Chr5 cM	Chr5:122988270-123007008(+)	ring finger protein 34	Rnf34	Chr12 q16	ring finger protein 34	0.0137825	-0.00329108	0.00602693	0.0120539	0.0222059	0.784829	0.00196998	-0.0269162	0.0255951	0.020334	0.340631	0.99726	38	2	0	0.000159334	25.9424	0.892041	0.904137	0	1	0.0745463	0.784829
362762	73828	73828_362762	Dcaf4	Chr12 cM	Chr12:83567240-83588694(+)	DDB1 and CUL4 associated factor 4	Dcaf4	Chr6 q31	DDB1 and CUL4 associated factor 4	0.0253727	-0.0257071	0.011097	0.022194	0.0222283	0.246746	0.00362296	-0.0692066	0.0471225	0.0177924	0.340631	0.993021	38	2	0.000480181	0.000893462	39.624	0.311507	0.353709	10.9471	1.12293	1.34164	0.246746
305478	71673	71673_305478	Rnf215	Chr11 cM	Chr11:4085202-4091172(+)	ring finger protein 215	Rnf215	Chr14 q21	ring finger protein 215	-0.0348666	-0.0311535	0.0152671	0.0305341	0.0223845	0.307594	-0.0647895	-0.0909992	-0.00494371	0.0286923	0.341269	0.993021	38	2	0.00348894	0.00186865	83.6527	1.16044863593801e-05	3.10766259367945e-05	50.0928	2.00372	1.04098	0.307594
302421	71584	71584_302421	Gdpd2	ChrX cM	ChrX:99773479-99782501(+)	glycerophosphodiester phosphodiesterase domain containing 2	Gdpd2	ChrX q22	glycerophosphodiester phosphodiesterase domain containing 2	-0.168764	0.00259012	0.0738991	0.147798	0.022389	0.986018	-0.313603	-0.287089	-0.0239241	0.292269	0.341269	1	38	2	0.177835	0.0470264	1676.58	0	0	95.4005	21.7417	0.000307115	0.986018
171414	56523	56523_171414	Pmfbp1	Chr8 cM	Chr8:110220659-110269272(+)	polyamine modulated factor 1 binding protein 1	Pmfbp1	Chr19 q12	polyamine modulated factor 1 binding protein 1	0.0376141	0.0102826	0.0164708	0.0329416	0.0223898	0.75493	0.005332	-0.0542817	0.0698963	0.0748469	0.341269	0.99726	36	2	1.09000930385502e-06	0.00181192	55.8362	0.010536	0.0169157	0.00887174	1.00009	0.0974351	0.75493
310399	74838	74838_310399	Naa15	Chr3 cM	Chr3:51323437-51383406(+)	N(alpha)-acetyltransferase 15, NatA auxiliary subunit	Naa15	Chr2 q26	N(alpha)-acetyltransferase 15, NatA auxiliary subunit	0.0209578	0.0115964	0.00917762	0.0183552	0.0223964	0.527532	0.00297	-0.0243792	0.0389456	0.0475721	0.341269	0.993021	36	2	0.000216066	0.000592331	37.1098	0.327598	0.37	7.17018	1.07724	0.399143	0.527532
266600	105859	105859_266600	Csdc2	Chr15 cM	Chr15:81820960-81835142(+)	cold shock domain containing C2, RNA binding	Csdc2	Chr7 q34	cold shock domain containing C2	0.0560902	0.0149331	0.0245653	0.0491307	0.0224123	0.761168	0.00794301	-0.0813612	0.104237	0.111227	0.341269	0.99726	38	2	0.0137495	0.00508664	108.388	3.53580050541377e-09	1.42865452853881e-08	71.5427	3.51403	0.0923837	0.761168
24516	16476	16476_24516	Jun	Chr4 cM	Chr4:94937273-94940459(-)	jun proto-oncogene	Jun	Chr5 q33	Jun proto-oncogene, AP-1 transcription factor subunit	-0.0914845	-0.0114415	0.0400728	0.0801457	0.022433	0.886481	-0.170026	-0.168524	-0.0129432	0.145641	0.341269	0.998853	38	2	0.0471728	0.0136642	180.857	3.332092277631e-21	3.09766525043397e-20	89.493	9.51751	0.0203799	0.886481
25107	54140	54140_25107	Avpr1a	Chr10 cM	Chr10:122284404-122289357(+)	arginine vasopressin receptor 1A	Avpr1a	Chr7 q22	arginine vasopressin receptor 1A	-0.0321294	-0.0167408	0.014076	0.028152	0.0224557	0.552073	-0.0597178	-0.0719176	-0.00454099	0.0384361	0.341269	0.993021	36	2	1.03300802129547e-06	0.001408	40.4339	0.207373	0.245868	0.0121238	1.00012	0.353617	0.552073
24439	14651	14651_24439	Hagh	Chr17 cM	Chr17:25059117-25083424(+)	hydroxyacyl glutathione hydrolase	Hagh	Chr10 q12	hydroxyacyl glutathione hydrolase	0.0283302	-0.0172731	0.012414	0.0248281	0.0224828	0.486611	0.00399915	-0.0659352	0.0526612	0.031389	0.341276	0.993021	38	2	0.00188773	0.00122821	51.8499	0.0423432	0.0598644	37.4999	1.6	0.484011	0.486611
361076	380921	380921_361076	Dgkh	Chr14 cM	Chr14:78796789-78970169(-)	diacylglycerol kinase, eta	Dgkh	Chr15 q11	diacylglycerol kinase, eta	-0.0614328	-0.0207418	0.02694	0.0538799	0.0225863	0.700265	-0.114234	-0.126345	-0.00863146	0.0848609	0.341898	0.99726	29	2	0.0117332	0.00539355	70.3128	1.01206166100741e-05	2.73362957470006e-05	70.1287	3.34769	0.148197	0.700265
362106	320267	320267_362106	Fubp3	Chr2 cM	Chr2:31462663-31507538(+)	far upstream element (FUSE) binding protein 3	Fubp3	Chr3 p12	far upstream element binding protein 3	-0.0318548	0.0067946	0.0139701	0.0279403	0.0225954	0.807864	-0.0592358	-0.0479673	-0.00447383	0.0615565	0.341898	0.99726	36	2	0.00185049	0.00145226	53.339	0.0185431	0.0283617	30.3349	1.43544	0.059138	0.807864
298890	76820	76820_298890	Cyria	Chr12 cM	Chr12:12312140-12430966(+)	CYFIP related Rac1 interactor A	Cyria	Chr6 q15	CYFIP related Rac1 interactor A	0.0394932	-0.0142229	0.017324	0.034648	0.0226267	0.681443	0.00553875	-0.0821318	0.0734477	0.0536861	0.341898	0.99726	38	2	0.00636065	0.00247643	116.657	1.91735272610658e-10	8.76650213355343e-10	68.5105	3.17566	0.168506	0.681443
81506	12182	12182_81506	Bst1	Chr5 cM	Chr5:43976235-44000810(+)	bone marrow stromal cell antigen 1	Bst1	Chr14 q21	bone marrow stromal cell antigen 1	0.0223439	0.0224433	0.00980229	0.0196046	0.02264	0.252293	0.00313175	-0.015981	0.041556	0.0608676	0.341898	0.993021	34	2	4.00285425605527e-06	0.000488253	32.9006	0.422774	0.463235	0.0812748	1.00081	1.31056	0.252293
301563	75734	75734_301563	Mff	Chr1 cM	Chr1:82702611-82730115(+)	mitochondrial fission factor	Mff	Chr9 q34	mitochondrial fission factor	0.0248479	-0.0261168	0.0109042	0.0218084	0.0226818	0.231089	0.00347613	-0.0688604	0.0462197	0.0166268	0.341898	0.993021	38	2	0.00176571	0.000947031	71.4004	0.00040103	0.000843731	48.0021	1.92315	1.43415	0.231089
192645	22378	22378_192645	Wbp2	Chr11 cM	Chr11:115969399-115977821(-)	WW domain binding protein 2	Wbp2	Chr10 q32.1	WW domain binding protein 2	0.0355924	0.0076181	0.0156194	0.0312389	0.0226833	0.807335	0.0049789	-0.0536089	0.0662059	0.0688451	0.341898	0.99726	37	2	0.0045349	0.00200627	86.7872	2.74289432907742e-06	7.94946602815232e-06	62.3797	2.65814	0.0594707	0.807335
361282	67448	67448_361282	Plxdc2	Chr2 cM	Chr2:16361115-16760650(+)	plexin domain containing 2	Plxdc2	Chr17 q12.3	plexin domain containing 2	-0.0393193	-0.009274	0.0172738	0.0345476	0.0228316	0.788359	-0.0731753	-0.076986	-0.0054633	0.058438	0.343561	0.99726	36	2	0.00501389	0.00237442	73.4064	0.000102204	0.000237576	57.3881	2.34676	0.0720609	0.788359
365619	77041	77041_365619	Arsk	Chr13 cM	Chr13:76208829-76246744(-)	arylsulfatase K	Arsk	Chr2 q11	arylsulfatase family, member K	-0.0415537	0.0201097	0.0182644	0.0365287	0.0228984	0.581965	-0.0773513	-0.0514853	-0.00575623	0.0917047	0.343561	0.993021	36	2	0.00446301	0.00258463	58.4493	0.00566779	0.00964537	44.8561	1.81344	0.303069	0.581965
266603	56847	56847_266603	Aldh1a3	Chr7 cM	Chr7:66040640-66077225(-)	aldehyde dehydrogenase family 1, subfamily A3	Aldh1a3	Chr1 q22	aldehyde dehydrogenase 1 family, member A3	0.119612	0.064305	0.0525887	0.105177	0.022937	0.540938	0.0165401	-0.141839	0.222684	0.270449	0.343561	0.993021	34	2	0.0641294	0.0215688	130.574	7.29598819447634e-14	4.34280186186955e-13	88.5452	8.72995	0.373805	0.540938
84683	84682	84682_84683	Cox4i2	Chr2 cM	Chr2:152596093-152606957(+)	cytochrome c oxidase subunit 4I2	Cox4i2	Chr3 q41	cytochrome c oxidase subunit 4i2	0.0545625	-0.0500994	0.0239967	0.0479934	0.022981	0.296541	0.00752982	-0.144165	0.101595	0.0439659	0.343561	0.993021	36	2	0.00712173	0.00402377	66.7602	0.000665144	0.00134694	47.3079	1.89782	1.08969	0.296541
192245	243912	243912_192245	Hspb6	Chr7 cM	Chr7:30251961-30254868(+)	heat shock protein, alpha-crystallin-related, B6	Hspb6	Chr1 q21	heat shock protein family B (small) member 6	0.0812668	0.025107	0.0357453	0.0714907	0.0229965	0.725444	0.0112072	-0.115012	0.151326	0.165226	0.343561	0.99726	38	2	0.031169	0.0109141	150.761	5.41877315153533e-16	3.76590088698863e-15	76.014	4.16909	0.123336	0.725444
58961	54375	54375_58961	Azin1	Chr15 cM	Chr15:38487671-38519510(-)	antizyme inhibitor 1	Azin1	Chr7 q22	antizyme inhibitor 1	0.0297885	0.0385314	0.0131047	0.0262095	0.0230196	0.141525	0.00410369	-0.0128382	0.0554733	0.089901	0.343561	0.983068	38	2	0.00290218	0.00143758	72.9789	0.000259805	0.000566251	51.8183	2.07548	2.1613	0.141525
140929	29863	29863_140929	Pde7b	Chr10 cM	Chr10:20273750-20600824(-)	phosphodiesterase 7B	Pde7b	Chr1 p12	phosphodiesterase 7B	-0.0917006	-0.0319736	0.0403426	0.0806852	0.0230235	0.691902	-0.170771	-0.190114	-0.0126305	0.126167	0.343561	0.99726	38	2	0.0427503	0.0136369	168.172	5.59372529420703e-19	4.65190983878524e-18	80.4407	5.11266	0.157034	0.691902
304786	13714	13714_304786	Elk4	Chr1 cM	Chr1:131935129-131954186(+)	ELK4, member of ETS oncogene family	Elk4	Chr13 q13	ETS transcription factor ELK4	0.0353258	0.00485455	0.0155418	0.0310836	0.0230288	0.875893	0.00486446	-0.0560681	0.0657871	0.0657772	0.343561	0.998853	36	2	0.0027901	0.00175729	55.0365	0.0126646	0.0200399	40.9052	1.6922	0.0243914	0.875893
360575	268445	268445_360575	Ankrd13b	Chr11 cM	Chr11:77361311-77380504(-)	ankyrin repeat domain 13b	Ankrd13b	Chr10 q24	ankyrin repeat domain 13B	0.0618494	0.0724393	0.0272121	0.0544241	0.0230341	0.183184	0.00851478	-0.0342299	0.115184	0.179109	0.343561	0.986221	29	2	0.0141799	0.00567999	88.328	1.94790646624678e-08	7.24031033146425e-08	77.916	4.52816	1.7716	0.183184
499249	233765	233765_499249	Plekha7	Chr7 cM	Chr7:115722720-115907611(-)	pleckstrin homology domain containing, family A member 7	Plekha7	Chr1 q35	pleckstrin homology domain containing A7	-0.0729139	-0.0807021	0.0320902	0.0641805	0.0230772	0.2086	-0.13581	-0.206493	-0.0100182	0.0450893	0.343662	0.993021	29	2	0.0167796	0.0074862	93.6603	2.76024600458962e-09	1.12518969185189e-08	71.9822	3.56916	1.58112	0.2086
25289	11512	11512_25289	Adcy6	Chr15 cM	Chr15:98487854-98507957(-)	adenylate cyclase 6	Adcy6	Chr7	adenylate cyclase 6	-0.0265285	-0.00462942	0.0116792	0.0233583	0.0231204	0.842895	-0.0494192	-0.0504109	-0.00363777	0.0411521	0.343662	0.99732	38	2	0.000704696	0.000973977	44.9981	0.144517	0.178317	15.1775	1.17893	0.0392799	0.842895
311483	81910	81910_311483	Rrbp1	Chr2 cM	Chr2:143789315-143853183(-)	ribosome binding protein 1	Rrbp1	Chr3 q41	ribosome binding protein 1	0.0423635	-0.0100947	0.0186506	0.0373012	0.0231211	0.786679	0.00580899	-0.0832037	0.0789181	0.0630144	0.343662	0.99726	29	2	0.00515755	0.00258698	64.7724	6.0424824486922e-05	0.000146003	59.3097	2.45759	0.0732382	0.786679
366826	208666	208666_366826	Diras1	Chr10 cM	Chr10:80855423-80861496(-)	DIRAS family, GTP-binding RAS-like 1	Diras1	Chr7 q11	DIRAS family GTPase 1	0.0389132	0.0138916	0.0171375	0.034275	0.0231685	0.685258	0.00532431	-0.0532862	0.0725022	0.0810695	0.343969	0.99726	38	2	0.00536073	0.00242486	83.1913	1.33491125385435e-05	3.55487862278486e-05	57.7469	2.36669	0.164267	0.685258
245955	19039	19039_245955	Lgals3bp	Chr11 cM	Chr11:118283573-118292787(-)	lectin, galactoside-binding, soluble, 3 binding protein	Lgals3bp	Chr10 q32.3	galectin 3 binding protein	0.0755936	0.00428861	0.0333128	0.0666256	0.0232557	0.948676	0.0103018	-0.126295	0.140886	0.134872	0.344493	1	38	2	0.023563	0.00944674	94.8536	3.38603959372322e-07	1.09382691096732e-06	67.2356	3.0521	0.00414336	0.948676
311387	317750	317750_311387	Slc24a5	Chr2 cM	Chr2:124910076-124930316(+)	solute carrier family 24, member 5	Slc24a5	Chr3 q36	solute carrier family 24 member 5	-0.0965704	0.168359	0.0425574	0.0851148	0.0232574	0.0479258	-0.179981	0.00153736	-0.0131594	0.335181	0.344493	0.890101	29	2	0.0119378	0.00767077	45.863	0.0131615	0.0207552	49.8954	1.99582	3.91259	0.0479258
288785	14533	14533_288785	Bloc1s1	Chr10 cM	Chr10:128755783-128759393(-)	biogenesis of lysosomal organelles complex-1, subunit 1	Bloc1s1	Chr7 q11	biogenesis of lysosomal organelles complex-1, subunit 1	-0.0564549	-0.0405146	0.0248864	0.0497728	0.0232987	0.415651	-0.105231	-0.138068	-0.00767838	0.0570384	0.344708	0.993021	38	2	0.0158031	0.00526432	232.598	1.32905926043141e-30	1.8944251564708e-29	81.5057	5.40708	0.66258	0.415651
362223	20639	20639_362223	Snrpb2	Chr2 cM	Chr2:142904989-142913972(+)	U2 small nuclear ribonucleoprotein B	Snrpb2	Chr3 q41	small nuclear ribonucleoprotein polypeptide B2	0.0223425	0.00357815	0.00985362	0.0197072	0.0233632	0.855924	0.00302977	-0.0350473	0.0416553	0.0422036	0.344956	0.99732	34	2	0.000114039	0.000625133	25.9431	0.766121	0.789011	3.18346	1.03288	0.032966	0.855924
29748	19058	19058_29748	Ppp3r1	Chr11 cM	Chr11:17109298-17150380(+)	protein phosphatase 3, regulatory subunit B, alpha isoform (calcineurin B, type I)	Ppp3r1	Chr14 q22	protein phosphatase 3, regulatory subunit B, alpha	0.0488709	0.0758861	0.0215542	0.0431085	0.0233691	0.0783483	0.00662538	-0.00860501	0.0911164	0.160377	0.344956	0.920276	32	2	0.00857814	0.00363598	94.3171	1.43420502760731e-08	5.42021576718026e-08	73.7595	3.8109	3.09884	0.0783483
289084	69399	69399_289084	1700025G04Rik	Chr1 cM	Chr1:151760275-151967941(-)	RIKEN cDNA 1700025G04 gene	C13h1orf21	Chr13 q21	similar to human chromosome 1 open reading frame 21	-0.0284035	-0.00664836	0.0125341	0.0250682	0.0234454	0.790847	-0.0529698	-0.0557811	-0.00383711	0.0424844	0.345685	0.99726	38	2	0.00168051	0.00123661	55.1409	0.0215446	0.03239	33.338	1.50011	0.070337	0.790847
290637	234407	234407_290637	Colgalt1	Chr8 cM	Chr8:72063642-72077555(+)	collagen beta(1-O)galactosyltransferase 1	Colgalt1	Chr16 p14	collagen beta(1-O)galactosyltransferase 1	-0.0232537	-0.0270395	0.0102668	0.0205336	0.0235163	0.187891	-0.0433762	-0.0672845	-0.00313113	0.0132056	0.34595	0.987596	38	2	0.000408467	0.000621706	46.3282	0.116234	0.147045	13.4651	1.1556	1.73407	0.187891
29163	12565	12565_29163	Cdh9	Chr15 cM	Chr15:16728842-16857180(+)	cadherin 9	Cdh9	Chr2 q21	cadherin 9	0.0539686	0.0302632	0.023828	0.047656	0.0235173	0.525405	0.00726661	-0.0631407	0.100671	0.123667	0.34595	0.993021	33	2	0.00820833	0.00422161	68.2103	0.000130583	0.000298578	53.6436	2.1572	0.403271	0.525405
364298	219024	219024_364298	Pip4p1	Chr14 cM	Chr14:51164672-51168306(-)	phosphatidylinositol-4,5-bisphosphate 4-phosphatase 1	Pip4p1	Chr15 p14	phosphatidylinositol-4,5-bisphosphate 4-phosphatase 1	0.0415137	-0.0195591	0.0183325	0.0366649	0.0235441	0.593718	0.00558269	-0.091421	0.0774446	0.0523028	0.34595	0.993021	35	2	0.00752234	0.00275936	101.672	6.39151078031241e-09	2.50994667386917e-08	75.5611	4.09183	0.284575	0.593718
79214	14423	14423_79214	Galnt1	Chr18 cM	Chr18:24338401-24419873(+)	polypeptide N-acetylgalactosaminyltransferase 1	Galnt1	Chr18 p12	polypeptide N-acetylgalactosaminyltransferase 1	-0.0377206	-0.0194812	0.0166629	0.0333259	0.0235899	0.558839	-0.0703794	-0.0847987	-0.00506187	0.0458363	0.346148	0.993021	38	2	0.0055282	0.0023494	82.1835	1.80964434455432e-05	4.73379396499185e-05	62.5632	2.67117	0.341718	0.558839
312690	13619	13619_312690	Phc1	Chr6 cM	Chr6:122294690-122317520(-)	polyhomeotic 1	Phc1	Chr4 q42	polyhomeotic homolog 1	-0.0201548	0.00239975	0.00890467	0.0178093	0.0236114	0.892812	-0.0376076	-0.0325059	-0.00270195	0.0373054	0.346148	0.998853	38	2	5.98036434540398e-06	0.000511843	33.6889	0.578999	0.613346	0.171067	1.00171	0.0181568	0.892812
300756	23806	23806_300756	Arih1	Chr9 cM	Chr9:59295541-59393901(-)	ariadne RBR E3 ubiquitin protein ligase 1	Arih1	Chr8 q24	ariadne RBR E3 ubiquitin protein ligase 1	0.0301007	0.0320982	0.0133035	0.0266069	0.0236592	0.227669	0.00402637	-0.0200504	0.056175	0.0842468	0.346453	0.993021	38	2	0.00317338	0.00146555	75.3288	0.000134374	0.000306701	55.3418	2.23923	1.45536	0.227669
304488	320717	320717_304488	Pptc7	Chr5 cM	Chr5:122422461-122462344(+)	PTC7 protein phosphatase homolog	Pptc7	Chr12 q16	protein phosphatase targeting COQ7	-0.0260761	-0.0320221	0.011528	0.023056	0.0236983	0.164868	-0.0486705	-0.0772109	-0.0034817	0.0131668	0.346631	0.983227	38	2	0.00168847	0.00102864	66.8196	0.00135447	0.00260617	42.8776	1.75063	1.929	0.164868
116459	20713	20713_116459	Serpini1	Chr3 cM	Chr3:75464800-75549830(+)	serine (or cysteine) peptidase inhibitor, clade I, member 1	Serpini1	Chr2 q32	serpin family I member 1	0.0675642	-0.0696557	0.0298908	0.0597816	0.0237985	0.24395	0.00897928	-0.186826	0.126149	0.0475141	0.346659	0.993021	38	2	0.0242773	0.00777759	213.727	4.0101770324131e-27	5.00085801219546e-26	84.7549	6.55949	1.35762	0.24395
499964	13799	13799_499964	En2	Chr5 cM	Chr5:28370692-28377164(+)	engrailed 2	En2	Chr4 q11	engrailed homeobox 2	0.0345773	0.0209549	0.0152992	0.0305983	0.0238166	0.493446	0.00459144	-0.0390167	0.0645631	0.0809265	0.346659	0.993021	34	2	0	0.00171575	23.2192	0.87127	0.885737	0	1	0.469004	0.493446
291137	57441	57441_291137	Gmnn	Chr13 cM	Chr13:24935828-24945906(-)	geminin	Gmnn	Chr17 p11	geminin, DNA replication inhibitor	0.0820288	-0.0163982	0.0363077	0.0726154	0.0238666	0.821339	0.0108671	-0.158722	0.153191	0.125925	0.346659	0.99726	36	2	0.0265989	0.0101219	104.546	4.20558725374221e-09	1.69025430826395e-08	73.3391	3.75081	0.050996	0.821339
500694	74316	74316_500694	Isca2	Chr12 cM	Chr12:84820025-84821862(+)	iron-sulfur cluster assembly 2	Isca2	Chr6 q31	iron-sulfur cluster assembly 2	-0.0397424	-0.00333139	0.0175924	0.0351848	0.0238791	0.924567	-0.0742229	-0.0722923	-0.00526198	0.0656295	0.346659	0.999583	35	2	0.00635495	0.00247849	130.827	1.3610922527543e-13	7.98337732375091e-13	74.1286	3.86527	0.0089648	0.924567
317599	320940	320940_317599	Atp11c	ChrX cM	ChrX:59268643-59450041(-)	ATPase, class VI, type 11C	Atp11c	ChrX q36	ATPase phospholipid transporting 11C	-0.0838114	0.0331828	0.0371164	0.0742328	0.0239414	0.654868	-0.156558	-0.112311	-0.0110646	0.178676	0.346659	0.996424	29	2	0.030519	0.0107506	181.669	7.23522312507481e-25	8.14564480902687e-24	82.9628	5.86952	0.199818	0.654868
304735	66343	66343_304735	Tmem177	Chr1 cM	Chr1:119835620-119840913(-)	transmembrane protein 177	Tmem177	Chr13 q11	transmembrane protein 177	0.0412798	-0.0572915	0.0182821	0.0365642	0.0239495	0.117144	0.00544759	-0.128956	0.077112	0.014373	0.346659	0.955033	38	2	0.00556963	0.00273693	75.4054	0.000131483	0.000300422	53.0386	2.12941	2.4551	0.117144
25515	18817	18817_25515	Plk1	Chr7 cM	Chr7:121758662-121769096(+)	polo like kinase 1	Plk1	Chr1 q36	polo-like kinase 1	-0.0549241	-0.0258375	0.0243356	0.0486713	0.0240116	0.595518	-0.102621	-0.121231	-0.00722717	0.0695565	0.346659	0.993021	38	2	0.00881481	0.00435249	71.3962	0.000401492	0.000844428	53.6165	2.15594	0.281809	0.595518
25688	12723	12723_25688	Clcn1	Chr6 cM	Chr6:42263619-42292690(+)	chloride channel, voltage-sensitive 1	Clcn1	Chr4 q24	chloride voltage-gated channel 1	0.035643	0.0113395	0.0157971	0.0315942	0.0240517	0.719661	0.00468127	-0.0505839	0.0666047	0.073263	0.346659	0.99726	36	2	0.0012853	0.00141031	32.7084	0.530867	0.567361	19.8537	1.24772	0.128818	0.719661
307035	75739	75739_307035	Mpp7	Chr18 cM	Chr18:7347959-7626866(-)	membrane protein, palmitoylated 7 (MAGUK p55 subfamily member 7)	Mpp7	Chr17 q12.1	MAGUK p55 scaffold protein 7	0.0510692	0.0830991	0.0226405	0.0452809	0.0240918	0.0664773	0.00669472	-0.0056498	0.0954437	0.171848	0.346659	0.901493	35	2	0.00514404	0.00382556	52.1412	0.0183034	0.0280485	34.8826	1.53569	3.36793	0.0664773
363658	12467	12467_363658	Cct6b	Chr11 cM	Chr11:82610076-82655147(-)	chaperonin containing TCP1 subunit 6B	Cct6b	Chr10 q26	chaperonin containing TCP1 subunit 6B	0.0297109	-0.0409513	0.0131722	0.0263443	0.0240967	0.120074	0.00389396	-0.0925852	0.0555278	0.0106826	0.346659	0.961122	34	2	0.000333866	0.00073042	23.0628	0.876306	0.890046	7.43499	1.08032	2.41636	0.120074
64086	214897	214897_64086	Csnk1g1	Chr9 cM	Chr9:65816235-65952297(+)	casein kinase 1, gamma 1	Csnk1g1	Chr8 q24	casein kinase 1, gamma 1	-0.0207217	0.0103475	0.00918804	0.0183761	0.0241154	0.57337	-0.0387299	-0.025669	-0.00271343	0.0463639	0.346659	0.993021	38	2	0	0.000512241	25.5229	0.903096	0.914765	0	1	0.317077	0.57337
294449	319415	319415_294449	Hs3st5	Chr10 cM	Chr10:36382810-36710393(+)	heparan sulfate (glucosamine) 3-O-sulfotransferase 5	Hs3st5	Chr20 q12	heparan sulfate-glucosamine 3-sulfotransferase 5	0.163436	-0.0823501	0.0724798	0.14496	0.0241381	0.569974	0.0213786	-0.366465	0.305494	0.201765	0.346659	0.993021	35	2	0.153093	0.0438725	365.603	9.86349684165024e-58	3.21865428662683e-56	93.1092	14.5122	0.322726	0.569974
300901	26432	26432_300901	Plod2	Chr9 cM	Chr9:92424276-92490481(+)	procollagen lysine, 2-oxoglutarate 5-dioxygenase 2	Plod2	Chr8 q31	procollagen lysine, 2-oxoglutarate 5-dioxygenase 2	-0.0499374	0.0253431	0.0221579	0.0443159	0.024215	0.567407	-0.0933662	-0.0615144	-0.0065086	0.112201	0.346659	0.993021	38	2	0.00692453	0.00387137	70.0094	0.000584367	0.00119485	46.0839	1.85473	0.327041	0.567407
362279	58220	58220_362279	Pard6b	Chr2 cM	Chr2:167922924-167943123(+)	par-6 family cell polarity regulator beta	Pard6b	Chr3 q42	par-6 family cell polarity regulator beta	-0.0424455	-0.018913	0.0188371	0.0376743	0.0242411	0.615659	-0.0793656	-0.0927532	-0.00552534	0.0549273	0.346659	0.994142	38	2	0.00482909	0.00275924	62.0679	0.00444715	0.0077329	53.1414	2.13408	0.252016	0.615659
312474	330361	330361_312474	Gcfc2	Chr6 cM	Chr6:81900650-81936896(+)	GC-rich sequence DNA binding factor 2	Gcfc2	Chr4 q34	GC-rich sequence DNA-binding factor 2	-0.048303	0.042151	0.0214378	0.0428756	0.0242484	0.325558	-0.0903203	-0.0418836	-0.00628571	0.126186	0.346659	0.993021	36	2	0.00731862	0.00352593	73.2768	0.000106131	0.000246038	56.2078	2.28351	0.966486	0.325558
317575	93761	93761_317575	Smarca1	ChrX cM	ChrX:46898247-46981490(-)	SWI/SNF related, matrix associated, actin dependent regulator of chromatin, subfamily a, member 1	Smarca1	ChrX q35	SWI/SNF related, matrix associated, actin dependent regulator of chromatin, subfamily a, member 1	-0.0572817	-0.0170282	0.0254242	0.0508484	0.0242569	0.737714	-0.107112	-0.116689	-0.00745113	0.0826328	0.346659	0.99726	38	2	0.0156746	0.00547336	134.135	3.13920520446052e-13	1.7946092180413e-12	78.1567	4.57807	0.112146	0.737714
24552	17436	17436_24552	Me1	Chr9 cM	Chr9:86463416-86577967(-)	malic enzyme 1, NADP(+)-dependent, cytosolic	Me1	Chr8 q31	malic enzyme 1	0.0442111	0.07159	0.0196274	0.0392548	0.0242895	0.0681933	0.0057421	-0.00534795	0.0826801	0.148528	0.346659	0.901493	36	2	0.00828537	0.00322393	95.8956	8.2855682709665e-08	2.86595510518742e-07	69.8342	3.31501	3.32598	0.0681933
310152	22293	22293_310152	Slc45a2	Chr15 cM	Chr15:11000807-11029319(+)	solute carrier family 45, member 2	Slc45a2	Chr2 q16	solute carrier family 45, member 2	0.035749	-0.0181301	0.015871	0.0317419	0.0242921	0.567884	0.00464246	-0.0803431	0.0668555	0.044083	0.346659	0.993021	33	2	0.000667487	0.00118603	25.2785	0.755123	0.778745	10.8653	1.1219	0.326237	0.567884
288093	12549	12549_288093	Arhgap31	Chr16 cM	Chr16:38418705-38533397(-)	Rho GTPase activating protein 31	Arhgap31	Chr11 q21	Rho GTPase activating protein 31	-0.032723	-0.00171781	0.0145297	0.0290593	0.0243127	0.952861	-0.0612006	-0.0586731	-0.00424539	0.0552374	0.346659	1	34	2	0.000821512	0.00143717	36.3637	0.27258	0.313832	12.5863	1.14399	0.00349444	0.952861
24675	19056	19056_24675	Ppp3cb	Chr14 cM	Chr14:20549432-20596641(-)	protein phosphatase 3, catalytic subunit, beta isoform	Ppp3cb	Chr15 p16	protein phosphatase 3 catalytic subunit beta	0.0297596	0.0196176	0.0132164	0.0264327	0.0243396	0.457984	0.00385604	-0.0321896	0.0556632	0.0714248	0.346659	0.993021	38	2	0.00255095	0.00139846	62.2983	0.00420598	0.00735132	49.389	1.97586	0.550816	0.457984
192204	98878	98878_192204	Ehd4	Chr2 cM	Chr2:119919958-119985028(-)	EH-domain containing 4	Ehd4	Chr3 q35	EH-domain containing 4	0.0395803	-0.0470347	0.0175804	0.0351608	0.0243612	0.180994	0.00512329	-0.115949	0.0740373	0.0218792	0.346659	0.984656	38	2	0.00513715	0.00260405	71.5552	0.000384439	0.000810816	52.0324	2.08474	1.78945	0.180994
81512	16840	16840_81512	Cnmd	Chr14 cM	Chr14:79875130-79899610(-)	chondromodulin	Cnmd	Chr15 q12	chondromodulin	0.0446159	0.0687956	0.0198218	0.0396437	0.0243952	0.0826791	0.00576583	-0.00890459	0.083466	0.146496	0.346659	0.924943	33	2	6.8346748386878e-06	0.00209342	36.3224	0.234418	0.274192	0.0433926	1.00043	3.01143	0.0826791
317235	108672	108672_317235	Zdhhc15	ChrX cM	ChrX:103580575-103714670(-)	zinc finger, DHHC domain containing 15	Zdhhc15	ChrX q22	zinc finger DHHC-type palmitoyltransferase 15	-0.0392849	-0.0332808	0.0174556	0.0349112	0.0244132	0.340439	-0.0734972	-0.101705	-0.00507258	0.0351439	0.346659	0.993021	37	2	0.00393024	0.00233492	56.4799	0.0121782	0.0193255	50.5013	2.02025	0.908776	0.340439
54322	12864	12864_54322	Cox6c	Chr15 cM	Chr15:35932122-35938392(-)	cytochrome c oxidase subunit 6C	Cox6c	Chr7 q22	cytochrome c oxidase subunit 6C	-0.0226308	-0.00448848	0.0100572	0.0201145	0.0244359	0.823421	-0.0423426	-0.0439121	-0.00291902	0.0349351	0.346659	0.99726	38	2	0.000190206	0.000615397	45.2238	0.139378	0.172838	5.29359	1.05589	0.0497946	0.823421
282636	114663	114663_282636	Impa2	Chr18 cM	Chr18:67422246-67454375(+)	inositol monophosphatase 2	Impa2	Chr18 q12.1	inositol monophosphatase 2	-0.0324583	-0.0334441	0.0144253	0.0288506	0.0244428	0.246368	-0.0607314	-0.0899902	-0.00418525	0.0231021	0.346659	0.993021	34	2	1.16430396796493e-06	0.00143326	60.5801	0.00167033	0.00314935	0.0137492	1.00014	1.34378	0.246368
84353	12387	12387_84353	Ctnnb1	Chr9 cM	Chr9:120762466-120789573(+)	catenin beta 1	Ctnnb1	Chr8 q32	catenin beta 1	0.0220487	-0.00491265	0.00980104	0.0196021	0.0244723	0.802109	0.00283904	-0.043332	0.0412584	0.0335067	0.346659	0.99726	38	2	0.000305829	0.000700592	50.9266	0.0506979	0.0703343	8.55153	1.09351	0.0628098	0.802109
29719	16517	16517_29719	Kcnj16	Chr11 cM	Chr11:110858859-110918794(+)	potassium inwardly-rectifying channel, subfamily J, member 16	Kcnj16	Chr10 q32.1	potassium inwardly-rectifying channel, subfamily J, member 16	-0.0379297	-0.0842079	0.0168619	0.0337239	0.0244855	0.0125255	-0.0709785	-0.150306	-0.00488087	-0.0181104	0.346659	0.746442	38	2	0.00213846	0.00205854	47.216	0.0999341	0.128794	23.1704	1.30158	6.23492	0.0125255
362087	98766	98766_362087	Ubac1	Chr2 cM	Chr2:25888555-25911759(-)	ubiquitin associated domain containing 1	Ubac1	Chr3 p13	UBA domain containing 1	0.0268535	-0.0265127	0.0119398	0.0238795	0.0245074	0.266883	0.00345198	-0.0733158	0.050255	0.0202903	0.346659	0.993021	38	2	0.00217199	0.00115973	73.1756	0.000246002	0.000538357	48.7057	1.94953	1.2327	0.266883
308760	269955	269955_308760	Rccd1	Chr7 cM	Chr7:79944339-79974512(-)	RCC1 domain containing 1	Rccd1	Chr1 q31	RCC1 domain containing 1	0.0686829	0.144998	0.0305394	0.0610789	0.0245132	0.0175994	0.00882666	0.0252852	0.128539	0.26471	0.346659	0.774907	29	2	0.0148583	0.00705188	71.7672	6.25495816876438e-06	1.73798479386294e-05	65.5302	2.90109	5.63559	0.0175994
680451	223649	223649_680451	Nrbp2	Chr15 cM	Chr15:75957367-75963476(-)	nuclear receptor binding protein 2	Nrbp2	Chr7 q34	nuclear receptor binding protein 2	-0.0541468	-0.0683255	0.024083	0.0481661	0.0245547	0.156033	-0.101349	-0.162729	-0.00694491	0.0260783	0.346659	0.983227	36	2	0.010425	0.00464433	77.8457	2.73591568757643e-05	6.97100039539639e-05	61.4438	2.59361	2.01225	0.156033
363206	75712	75712_363206	Tmem14a	Chr1 cM	Chr1:21288799-21300391(+)	transmembrane protein 14A	Tmem14a	Chr9 q13	transmembrane protein 14A	0.0458169	0.00194868	0.0203783	0.0407566	0.024556	0.961866	0.00587614	-0.0779328	0.0857576	0.0818301	0.346659	1	36	2	0.00766316	0.00324312	157.87	7.10134053593214e-18	5.52006863787663e-17	66.6508	2.99857	0.00228605	0.961866
307956	52202	52202_307956	Rbm34	Chr8 cM	Chr8:127673922-127697799(-)	RNA binding motif protein 34	Rbm34	Chr19 q12	RNA binding motif protein 34	0.0295975	0.0161368	0.0131649	0.0263298	0.024563	0.539961	0.0037947	-0.0354687	0.0554002	0.0677423	0.346659	0.993021	36	2	0.00167419	0.00131241	46.9614	0.0686403	0.0921006	31.1953	1.45339	0.375611	0.539961
679342	66336	66336_679342	Cenpp	Chr13 cM	Chr13:49617499-49806261(-)	centromere protein P	Cenpp	Chr17	centromere protein P	-0.137032	-0.163078	0.060977	0.121954	0.0246227	0.181154	-0.256545	-0.402104	-0.0175191	0.0759474	0.346819	0.984821	29	2	0.0716688	0.0277862	159.426	9.77181861704529e-21	8.86010380531391e-20	82.8454	5.82935	1.78813	0.181154
361167	67384	67384_361167	Bag4	Chr8 cM	Chr8:26254566-26275237(-)	BCL2-associated athanogene 4	Bag4	Chr16 q12.4	BAG cochaperone 4	0.0310985	0.047255	0.0138395	0.027679	0.0246346	0.0877757	0.00397361	-0.00699489	0.0582235	0.101505	0.346819	0.924943	36	2	0.00225265	0.00147475	56.5049	0.00901437	0.0146799	40.3615	1.67677	2.9147	0.0877757
361416	72155	72155_361416	Cenpn	Chr8 cM	Chr8:117648469-117668246(+)	centromere protein N	Cenpn	Chr19 q12	centromere protein N	0.0310666	-0.0114803	0.0138273	0.0276546	0.0246553	0.678045	0.00396564	-0.0656823	0.0581676	0.0427217	0.346819	0.99726	38	2	0.00114559	0.00116094	46.5711	0.111578	0.141853	23.1436	1.30113	0.172335	0.678045
81680	16880	16880_81680	Lifr	Chr15 cM	Chr15:7120095-7226970(+)	LIF receptor alpha	Lifr	Chr2 q16	LIF receptor subunit alpha	-0.052896	-0.0598954	0.0235564	0.0471128	0.0247359	0.203616	-0.0990657	-0.152235	-0.00672625	0.0324441	0.347574	0.9925	36	2	0.0111361	0.00455809	92.834	2.3137626300653e-07	7.62379449891071e-07	65.0013	2.85725	1.61625	0.203616
304342	22697	22697_304342	Zscan21	Chr5 cM	Chr5:138115165-138132527(+)	zinc finger and SCAN domain containing 21	Zscan21	Chr12 q11	zinc finger and SCAN domain containing 21	0.0322643	-0.0393021	0.0143737	0.0287473	0.0247885	0.171576	0.00409245	-0.0956459	0.0604362	0.0170416	0.347932	0.983227	38	2	0.00292006	0.00163973	69.7953	0.000618906	0.00126086	45.3346	1.82931	1.86912	0.171576
311800	227615	227615_311800	Tmem203	Chr2 cM	Chr2:25145451-25146304(+)	transmembrane protein 203	Tmem203	Chr3 p13	transmembrane protein 203	0.0465019	0.031629	0.0207244	0.0414489	0.024844	0.445412	0.00588276	-0.0496093	0.0871211	0.112867	0.34833	0.993021	36	2	0.00794151	0.00339879	97.8338	4.29091119415413e-08	1.5341558738387e-07	69.204	3.24718	0.5823	0.445412
289083	66637	66637_289083	Tsen15	Chr1 cM	Chr1:152246486-152262433(-)	tRNA splicing endonuclease subunit 15	Tsen15	Chr13 q21	tRNA splicing endonuclease subunit 15	-0.0413757	-0.0230644	0.0184555	0.0369109	0.0249664	0.532058	-0.0775477	-0.0954085	-0.00520368	0.0492796	0.349665	0.993021	38	2	0.00767915	0.00288328	133.112	4.60657772839421e-13	2.59535514740305e-12	73.7549	3.81024	0.39046	0.532058
60448	15557	15557_60448	Htr1f	Chr16 cM	Chr16:64745092-64926147(-)	5-hydroxytryptamine (serotonin) receptor 1F	Htr1f	Chr11 p12	5-hydroxytryptamine receptor 1F	0.0649392	0.0427458	0.0289753	0.0579505	0.0250133	0.460741	0.00814879	-0.0708351	0.12173	0.156327	0.349942	0.993021	38	2	0.00915339	0.00597355	52.7102	0.0356652	0.0513032	40.0037	1.66677	0.544093	0.460741
359726	24014	24014_359726	Rnasel	Chr1 cM	Chr1:153625172-153639967(+)	ribonuclease L (2', 5'-oligoisoadenylate synthetase-dependent)	Rnasel	Chr13 q21	ribonuclease L	0.0716359	0.0229532	0.0319753	0.0639507	0.0250684	0.719655	0.00896532	-0.102388	0.134306	0.148294	0.350332	0.99726	36	2	0.0256777	0.00860395	146.888	5.53413081667427e-16	3.84191792170524e-15	79.3312	4.83822	0.128824	0.719655
362012	229707	229707_362012	Strip1	Chr3 cM	Chr3:107519848-107539010(-)	striatin interacting protein 1	Strip1	Chr2 q34	striatin interacting protein 1	0.0244029	0.00242685	0.0108964	0.0217927	0.0251202	0.91133	0.00304646	-0.0402861	0.0457594	0.0451398	0.350674	0.998853	29	2	0.000608309	0.000782995	36.0795	0.113573	0.143974	20.0731	1.25114	0.0124012	0.91133
311748	66559	66559_311748	Metap1d	Chr2 cM	Chr2:71283625-71355538(+)	methionyl aminopeptidase type 1D (mitochondrial)	Metap1d	Chr3 q23	methionyl aminopeptidase type 1D (mitochondrial)	-0.0486474	0.0115618	0.0217307	0.0434613	0.0251785	0.790221	-0.0912387	-0.0736208	-0.0060561	0.0967444	0.351106	0.99726	38	2	0.00951915	0.00385127	91.7148	9.34236119209143e-07	2.85172691943779e-06	63.7039	2.75512	0.0707689	0.790221
317183	279653	279653_317183	Pcdh19	ChrX cM	ChrX:132483609-132589736(-)	protocadherin 19	Pcdh19	ChrX q32	protocadherin 19	-0.135803	-0.0387319	0.0606849	0.12137	0.0252312	0.749633	-0.254743	-0.276612	-0.0168631	0.199148	0.35146	0.99726	35	2	0.113711	0.0309534	865.682	1.5253424577425e-160	3.84535842729321e-158	95.2186	20.9143	0.10184	0.749633
307982	18175	18175_307982	Nrap	Chr19 cM	Chr19:56308473-56378466(-)	nebulin-related anchoring protein	Nrap	Chr1 q55	nebulin-related anchoring protein	0.0388646	0.00648695	0.0173711	0.0347423	0.025266	0.851883	0.00481783	-0.0616066	0.0729114	0.0745805	0.351564	0.99732	36	2	0.00102921	0.00178656	40.9352	0.192294	0.230069	10.9453	1.12291	0.034863	0.851883
314824	237542	237542_314824	Osbpl8	Chr10 cM	Chr10:111000663-111133110(+)	oxysterol binding protein-like 8	Osbpl8	Chr7 q22	oxysterol binding protein-like 8	-0.0402672	0.0408638	0.018003	0.036006	0.0253063	0.25641	-0.0755524	-0.0297066	-0.00498197	0.111434	0.351744	0.993021	35	2	0.00496876	0.00259203	65.7766	0.000594566	0.00121396	51.0617	2.04339	1.28804	0.25641
29134	12006	12006_29134	Axin2	Chr11 cM	Chr11:108811175-108841609(+)	axin 2	Axin2	Chr10 q32.1	axin 2	-0.0483107	-0.0195672	0.021617	0.043234	0.0254274	0.650845	-0.0906793	-0.104304	-0.00594213	0.0651699	0.352722	0.996251	38	2	0.0101832	0.00393086	95.0748	3.15012465306632e-07	1.02301471746587e-06	68.1138	3.13616	0.204836	0.650845
361596	269951	269951_361596	Idh2	Chr7 cM	Chr7:79744594-79765140(-)	isocitrate dehydrogenase 2 (NADP+), mitochondrial	Idh2	Chr1 q31	isocitrate dehydrogenase (NADP(+)) 2	-0.0230053	0.00713063	0.0102954	0.0205907	0.0254484	0.729115	-0.0431838	-0.0332264	-0.00282672	0.0474877	0.352722	0.99726	36	2	3.34188402172455e-06	0.000627222	30.6816	0.631064	0.662605	0.073106	1.00073	0.119926	0.729115
305705	218763	218763_305705	Lrrc3b	Chr14 cM	Chr14:7030776-7112248(+)	leucine rich repeat containing 3B	Lrrc3b	Chr15 p16	leucine rich repeat containing 3B	0.0844144	-0.0117418	0.03778	0.07556	0.025459	0.876509	0.0103669	-0.159837	0.158462	0.136353	0.352722	0.998853	29	2	0.0302469	0.0109999	159.819	8.27753290866574e-21	7.55317534469236e-20	83.9043	6.21286	0.0241482	0.876509
367289	68691	68691_367289	Kansl1l	Chr1 cM	Chr1:66758407-66856721(-)	KAT8 regulatory NSL complex subunit 1-like	Kansl1l	Chr9 q32	KAT8 regulatory NSL complex subunit 1-like	-0.0861574	-0.0304038	0.0385734	0.0771468	0.0255096	0.693505	-0.16176	-0.181609	-0.010555	0.120801	0.352801	0.99726	29	2	0.031308	0.0114992	132.229	7.88325773172278e-16	5.41137451450933e-15	81.1746	5.31197	0.155317	0.693505
685909	77605	77605_685909	H2az2	Chr11 cM	Chr11:6377229-6394443(-)	H2A.Z histone variant 2	H2az2	Chr14 q21	H2A.Z variant histone 2	-0.0379789	-0.036366	0.0170046	0.0340093	0.0255196	0.284936	-0.0713074	-0.103023	-0.00465046	0.0302909	0.352801	0.993021	35	2	0.00453607	0.0022711	71.003	0.000135028	0.000308031	54.5057	2.19808	1.1434	0.284936
304656	67736	67736_304656	Yju2b	Chr8 cM	Chr8:84984424-84997009(-)	YJU2 splicing factor homolog B	Yju2b	Chr19 q11	YJU2 splicing factor homolog B	0.0305251	-0.0433051	0.0136714	0.0273429	0.0255645	0.113244	0.00372957	-0.0968962	0.0573206	0.010286	0.353043	0.953735	38	2	0.00158472	0.00140292	46.6191	0.110675	0.140803	26.3456	1.35769	2.50836	0.113244
171046	21423	21423_171046	Tcf3	Chr10 cM	Chr10:80245348-80269481(-)	transcription factor 3	Tcf3	Chr7 q11	transcription factor 3	-0.0226929	-0.0203782	0.0101677	0.0203353	0.0256239	0.316291	-0.0426211	-0.0602347	-0.00276459	0.0194783	0.353133	0.993021	35	2	0	0.000645408	29.9527	0.61962	0.651774	0	1	1.00422	0.316291
117242	23964	23964_117242	Tenm2	Chr11 cM	Chr11:35897483-37126791(-)	teneurin transmembrane protein 2	Tenm2	Chr10 q12	teneurin transmembrane protein 2	-0.0512759	-0.0324869	0.0229748	0.0459496	0.0256259	0.479559	-0.0963057	-0.122546	-0.00624616	0.0575727	0.353133	0.993021	35	2	0.0100869	0.00416887	104.616	2.2573264958283e-09	9.3110191712751e-09	69.2543	3.25248	0.499865	0.479559
316557	76867	76867_316557	Rhbdd1	Chr1 cM	Chr1:82294178-82423087(+)	rhomboid domain containing 1	Rhbdd1	Chr9 q34	rhomboid domain containing 1	0.0377438	-0.0421211	0.0169163	0.0338325	0.0256668	0.213135	0.00458858	-0.108432	0.0708991	0.0241894	0.353316	0.993021	38	2	0.00426542	0.00230949	70.7457	0.000479124	0.000995491	57.149	2.33367	1.55	0.213135
305291	57357	57357_305291	Srd5a3	Chr5 cM	Chr5:76288118-76303351(+)	steroid 5 alpha-reductase 3	Srd5a3	Chr14 p11	steroid 5 alpha-reductase 3	0.042265	0.0110295	0.018975	0.0379499	0.0259198	0.771332	0.0050748	-0.063351	0.0794553	0.08541	0.356089	0.99726	38	2	0.00681348	0.0028761	92.9871	6.20476218102628e-07	1.94098850027871e-06	61.9243	2.62635	0.0844678	0.771332
499934	69161	69161_499934	Manbal	Chr2 cM	Chr2:157209514-157238683(+)	mannosidase, beta A, lysosomal-like	Manbal	Chr3 q42	mannosidase beta like	0.0448654	0.0366265	0.0201429	0.0402858	0.0259236	0.363262	0.00538602	-0.0423322	0.0843448	0.115585	0.356089	0.993021	38	2	0.0101131	0.00345967	134.838	2.40967328002609e-13	1.38742361671722e-12	77.1207	4.37077	0.826585	0.363262
84031	69993	69993_84031	Chn2	Chr6 cM	Chr6:54016917-54278797(+)	chimerin 2	Chn2	Chr4 q24	chimerin 2	0.0666751	0.0558127	0.0299404	0.0598807	0.0259519	0.351303	0.00799309	-0.0615514	0.125357	0.173177	0.356098	0.993021	38	2	0.0225301	0.00773315	118.304	1.06239141311759e-10	4.97420480642856e-10	74.8246	3.97213	0.868744	0.351303
364878	320253	320253_364878	Marchf3	Chr18 cM	Chr18:56894788-57058587(-)	membrane associated ring-CH-type finger 3	Marchf3	Chr18 q12.1	membrane associated ring-CH-type finger 3	0.0409604	0.0204115	0.0184007	0.0368014	0.0260124	0.579141	0.00489573	-0.0517178	0.0770251	0.0925409	0.356194	0.993021	36	2	0.00224485	0.0020239	58.61	0.00545081	0.00929951	25.7191	1.34624	0.307626	0.579141
25216	20969	20969_25216	Sdc1	Chr12 cM	Chr12:8821396-8843716(+)	syndecan 1	Sdc1	Chr6 q14	syndecan 1	0.044608	-0.0220305	0.0200505	0.040101	0.026096	0.582748	0.0053097	-0.100627	0.0839062	0.056566	0.356194	0.993021	36	2	0.000491741	0.00197666	34.5692	0.440585	0.480629	4.09801	1.04273	0.301813	0.582748
361791	106582	106582_361791	Nrm	Chr17 cM	Chr17:36172210-36176294(+)	nurim (nuclear envelope membrane protein)	Nrm	Chr20 p12	nurim	0.0527556	-0.0448899	0.0237173	0.0474346	0.0261249	0.343968	0.00627053	-0.13786	0.0992407	0.0480802	0.356194	0.993021	38	2	0.0062704	0.00414829	63.6509	0.00301958	0.00543051	37.6082	1.60278	0.895585	0.343968
60391	18189	18189_60391	Nrxn1	Chr17 cM	Chr17:90341059-91400499(-)	neurexin I	Nrxn1	Chr6 q11-q12	neurexin 1	-0.0264532	-0.0141562	0.0118962	0.0237924	0.0261705	0.551851	-0.0497693	-0.0607884	-0.00313712	0.032476	0.356194	0.993021	38	2	0.00146263	0.00107477	47.3553	0.0975521	0.126053	32.3456	1.4781	0.354011	0.551851
116543	13591	13591_116543	Ebf1	Chr11 cM	Chr11:44508144-44898918(+)	early B cell factor 1	Ebf1	Chr10 q21	EBF transcription factor 1	-0.0496037	0.0802521	0.0223117	0.0446234	0.0262011	0.0721086	-0.0933338	-0.00720812	-0.00587363	0.167712	0.356194	0.907186	38	2	0.00445167	0.00364876	59.3683	0.00841986	0.0137991	28.3984	1.39662	3.23436	0.0721086
289733	237625	237625_289733	Pla2g3	Chr11 cM	Chr11:3438284-3449350(+)	phospholipase A2, group III	Pla2g3	Chr14 q21	phospholipase A2, group III	0.0592074	0.0517122	0.0266356	0.0532712	0.0262248	0.331681	0.00700256	-0.0526975	0.111412	0.156122	0.356194	0.993021	35	2	0.0110741	0.0050281	89.7802	3.75442802910109e-07	1.20797500425808e-06	63.3787	2.73065	0.942324	0.331681
58967	54650	54650_58967	Sfmbt1	Chr14 cM	Chr14:30436806-30544678(+)	Scm-like with four mbt domains 1	Sfmbt1	Chr16 p16	Scm-like with four mbt domains 1	-0.0255284	-0.0152705	0.0114886	0.0229771	0.0262785	0.50631	-0.0480455	-0.0603048	-0.00301123	0.0297638	0.356194	0.993021	38	2	0.000769756	0.00101097	37.4246	0.403561	0.444761	16.5434	1.19823	0.441686	0.50631
24705	19401	19401_24705	Rara	Chr11 cM	Chr11:98818644-98865768(+)	retinoic acid receptor, alpha	Rara	Chr10 q31	retinoic acid receptor, alpha	0.0840712	0.0298189	0.0378388	0.0756777	0.0262952	0.693562	0.00990846	-0.118507	0.158234	0.178144	0.356194	0.99726	36	2	0.0385435	0.0118857	168.46	9.91613980800786e-20	8.465591601033e-19	86.6214	7.47465	0.155256	0.693562
103693419	69802	69802_103693419	Cox11	Chr11 cM	Chr11:90528999-90535757(+)	cytochrome c oxidase assembly protein 11, copper chaperone	Cox11	Chr10	cytochrome c oxidase copper chaperone COX11	0.0378533	0.0109892	0.0170374	0.0340748	0.0262982	0.747073	0.00446066	-0.0557962	0.071246	0.0777745	0.356194	0.99726	38	2	0.00488047	0.00232117	83.2405	1.31514702652585e-05	3.50660417255141e-05	56.8943	2.31988	0.104007	0.747073
84007	12267	12267_84007	C3ar1	Chr6 cM	Chr6:122824099-122833116(-)	complement component 3a receptor 1	C3ar1	Chr4 q42	complement C3a receptor 1	0.0569331	-0.0471356	0.0256326	0.0512652	0.0263429	0.357863	0.0066941	-0.147614	0.107172	0.0533424	0.356194	0.993021	34	2	0.00516155	0.00425567	48.0334	0.0341578	0.0493501	30.2227	1.43313	0.84538	0.357863
114765	22380	22380_114765	Wbp4	Chr14 cM	Chr14:79697377-79718708(-)	WW domain binding protein 4	Wbp4	Chr15 q12	WW domain binding protein 4	0.0170828	-0.0080546	0.00769264	0.0153853	0.0263732	0.600608	0.00200553	-0.0382092	0.0321601	0.0221	0.356194	0.993021	36	2	0	0.000385683	33.7343	0.480579	0.51962	0	1	0.27408	0.600608
116464	56406	56406_116464	Ncoa6	Chr2 cM	Chr2:155232585-155315741(-)	nuclear receptor coactivator 6	Ncoa6	Chr3 q41-q42	nuclear receptor coactivator 6	0.0187369	0.0396215	0.00843837	0.0168767	0.0263885	0.0188897	0.00219804	0.00654373	0.0352758	0.0726993	0.356194	0.783434	38	2	6.44085442457402e-06	0.000462694	38.9913	0.336749	0.379289	0.205565	1.00206	5.5117	0.0188897
25747	19013	19013_25747	Ppara	Chr15 cM	Chr15:85619184-85687020(+)	peroxisome proliferator activated receptor alpha	Ppara	Chr7 q34	peroxisome proliferator activated receptor alpha	-0.0440266	-0.040507	0.0198285	0.039657	0.0263936	0.307049	-0.0828898	-0.118233	-0.00516349	0.0372193	0.356194	0.993021	36	2	0.00471487	0.00281311	57.533	0.0070665	0.0118008	43.0194	1.75498	1.04333	0.307049
64828	14421	14421_64828	B4galnt1	Chr10 cM	Chr10:127001094-127008199(+)	beta-1,4-N-acetyl-galactosaminyl transferase 1	B4galnt1	Chr7 q22	beta-1,4-N-acetyl-galactosaminyl transferase 1	0.0628894	-0.01016	0.0283262	0.0566523	0.0264059	0.857671	0.0073712	-0.121196	0.118408	0.100876	0.356194	0.99732	35	2	0.0213513	0.00671881	303.541	1.68507256127859e-45	3.93193791658056e-44	85.9621	7.12359	0.0321626	0.857671
292762	73830	73830_292762	Eif3k	Chr7 cM	Chr7:28670797-28681289(-)	eukaryotic translation initiation factor 3, subunit K	Eif3k	Chr1 q21	eukaryotic translation initiation factor 3, subunit K	-0.0330848	-0.0435989	0.0149033	0.0298066	0.0264212	0.143542	-0.0622948	-0.102019	-0.00387486	0.014821	0.356194	0.983068	38	2	0.00457836	0.00182178	113.351	6.21275068123348e-10	2.70587179907245e-09	67.4519	3.07237	2.13957	0.143542
310244	67306	67306_310244	Zc2hc1a	Chr3 cM	Chr3:7568543-7618896(+)	zinc finger, C2HC-type containing 1A	Zc2hc1a	Chr2 q23	zinc finger, C2HC-type containing 1A	0.0483221	0.0349966	0.0217693	0.0435386	0.0264364	0.421508	0.00565514	-0.0503374	0.0909891	0.120331	0.356194	0.993021	38	2	0.0120027	0.00398999	194.901	1.04272225627113e-23	1.11071085740496e-22	80.8473	5.2212	0.646107	0.421508
117514	56338	56338_117514	Txnip	Chr3 cM	Chr3:96465273-96469173(+)	thioredoxin interacting protein	Txnip	Chr2 q34	thioredoxin interacting protein	-0.0596778	0.00105003	0.0268861	0.0537722	0.0264424	0.98442	-0.112374	-0.104342	-0.00698201	0.106442	0.356194	1	38	2	0.00979742	0.00544212	66.2231	0.00157926	0.00299426	45.9103	1.84878	0.000381316	0.98442
56777	280668	280668_56777	Adam1a	Chr5 cM	Chr5:121656667-121659758(-)	a disintegrin and metallopeptidase domain 1a	Adam1a	Chr12 q16	ADAM metallopeptidase domain 1a	-0.0541928	-0.0540576	0.0244175	0.0488349	0.0264576	0.268317	-0.10205	-0.149772	-0.00633546	0.0416571	0.356194	0.993021	34	2	0.00914867	0.00444067	68.1719	0.000202096	0.000448223	64.4126	2.80999	1.22533	0.268317
500475	214106	214106_500475	4933430I17Rik	Chr4 cM	Chr4:62443606-62466230(+)	RIKEN cDNA 4933430I17 gene	C5h9orf43	Chr5 q24	similar to human chromosome 9 open reading frame 43	0.0458736	-0.013647	0.0206942	0.0413885	0.0266414	0.741605	0.00531363	-0.0947669	0.0864336	0.067473	0.358293	0.99726	36	2	0.00551605	0.00279225	89.7372	6.43107140357837e-07	2.00690012222833e-06	65.6612	2.91216	0.108721	0.741605
29686	20266	20266_29686	Scn1b	Chr7 cM	Chr7:30815949-30826428(-)	sodium channel, voltage-gated, type I, beta	Scn1b	Chr1 q21	sodium voltage-gated channel beta subunit 1	0.0673906	0.0972863	0.0304351	0.0608703	0.0268124	0.109986	0.00773886	-0.0220172	0.127042	0.21659	0.359581	0.952248	38	2	0.023045	0.00769309	160.438	1.21536285897617e-17	9.3624447440723e-17	80.8716	5.22782	2.55442	0.109986
499094	22719	22719_499094	Zfp61	Chr7 cM	Chr7:23990464-24000657(-)	zinc finger protein 61	Zfp61	Chr1 q21	zinc finger protein 61	-0.0243274	-0.0116132	0.0109882	0.0219764	0.0268318	0.597195	-0.0458639	-0.0546862	-0.00279092	0.0314598	0.359581	0.993021	38	2	0.000465227	0.000860208	43.8787	0.172169	0.208533	10.6604	1.11932	0.279247	0.597195
316221	72726	72726_316221	Tbcc	Chr17 cM	Chr17:47201610-47202773(+)	tubulin-specific chaperone C	Tbcc	Chr9 q12	tubulin folding cofactor C	0.0367768	0.0266779	0.0166165	0.0332331	0.0268793	0.422118	0.004209	-0.0384577	0.0693446	0.0918135	0.359581	0.993021	38	2	0.00386636	0.0022259	63.2536	0.00333059	0.00593669	44.0505	1.78733	0.64441	0.422118
362860	216190	216190_362860	Appl2	Chr10 cM	Chr10:83435897-83484602(-)	adaptor protein, phosphotyrosine interaction, PH domain and leucine zipper containing 2	Appl2	Chr7 q13	adaptor protein, phosphotyrosine interacting with PH domain and leucine zipper 2	-0.0558583	-0.0762699	0.0252403	0.0504805	0.0268935	0.13082	-0.105328	-0.17521	-0.00638823	0.0226701	0.359581	0.972851	38	2	0.017063	0.00544295	156.077	6.78136467329217e-17	4.97080989763497e-16	82.6224	5.75454	2.28275	0.13082
303501	58996	58996_303501	Arhgap23	Chr11 cM	Chr11:97306359-97393228(+)	Rho GTPase activating protein 23	Arhgap23	Chr10 q31	Rho GTPase activating protein 23	0.0623078	0.0682106	0.0281548	0.0563096	0.0268947	0.225762	0.00712538	-0.0421543	0.11749	0.178575	0.359581	0.993021	29	2	0.017043	0.00612128	142.386	1.21865031666972e-17	9.38214797689979e-17	83.4768	6.0521	1.46736	0.225762
25596	103963	103963_25596	Rpn1	Chr6 cM	Chr6:88061464-88082286(+)	ribophorin I	Rpn1	Chr4	ribophorin I	0.019416	0.00334261	0.0087766	0.0175532	0.0269496	0.848974	0.00221419	-0.031061	0.0366178	0.0377462	0.359581	0.99732	38	2	0.000618085	0.00058649	43.709	0.176681	0.213535	23.6422	1.30962	0.0362625	0.848974
25586	11647	11647_25586	Alpl	Chr4 cM	Chr4:137469044-137523695(-)	alkaline phosphatase, liver/bone/kidney	Alpl	Chr5 q36	alkaline phosphatase, biomineralization associated	-0.0403227	-0.0329427	0.0182271	0.0364542	0.0269504	0.366169	-0.0760472	-0.104392	-0.00459819	0.0385063	0.359581	0.993021	36	2	0.00186803	0.00236989	48.8668	0.047447	0.0662711	17.5612	1.21302	0.816626	0.366169
315591	272589	272589_315591	Tbcel	Chr9 cM	Chr9:42323612-42383534(-)	tubulin folding cofactor E-like	Tbcel	Chr8 q22	tubulin folding cofactor E-like	-0.026466	-0.0480132	0.0119645	0.0239289	0.0269629	0.0448039	-0.0499159	-0.094913	-0.00301613	-0.00111334	0.359581	0.890101	38	2	0.00115405	0.00108912	46.1373	0.120003	0.151337	24.6427	1.32701	4.02601	0.0448039
29130	27204	27204_29130	Syn3	Chr10 cM	Chr10:85890989-86334760(-)	synapsin III	Syn3	Chr7 q13	synapsin III	0.0860145	0.0840138	0.0389018	0.0778037	0.0270313	0.280223	0.00976832	-0.0684786	0.162261	0.236506	0.359581	0.993021	38	2	0.044093	0.0129117	318.214	6.71533016752258e-47	1.66036538391996e-45	87.975	8.31604	1.16601	0.280223
364637	66822	66822_364637	Fbxo25	Chr8 cM	Chr8:13957803-13990522(+)	F-box protein 25	Fbxo25	Chr16 q12.5	F-box protein 25	0.0364058	0.0499385	0.0164729	0.0329458	0.0271025	0.129576	0.00411946	-0.0146341	0.0686921	0.114511	0.359581	0.972851	32	2	0.00512577	0.0021336	90.0998	6.34253698126347e-08	2.22864164985254e-07	69.5704	3.28628	2.29758	0.129576
83471	19072	19072_83471	Prep	Chr10 cM	Chr10:44943312-45038847(+)	prolyl endopeptidase	Prep	Chr20 q13	prolyl endopeptidase	0.0188653	0.0184793	0.00853643	0.0170729	0.0271068	0.279084	0.00213421	-0.0149829	0.0355964	0.0519415	0.359581	0.993021	38	2	0	0.000471878	38.0127	0.377815	0.419407	0	1	1.17154	0.279084
113886	16562	16562_113886	Kif1c	Chr11 cM	Chr11:70591374-70622790(+)	kinesin family member 1C	Kif1c	Chr10 q24	kinesin family member 1C	-0.0236955	-0.0280819	0.0107312	0.0214623	0.0272371	0.190729	-0.0447282	-0.0701472	-0.00266282	0.0139835	0.359581	0.987596	37	2	1.33466651433872e-06	0.000790978	39.2059	0.286754	0.328767	0.0292429	1.00029	1.71198	0.190729
690329	68852	68852_690329	Lrrn4cl	Chr19 cM	Chr19:8828132-8831273(+)	LRRN4 C-terminal like	Lrrn4cl	Chr1 q43	LRRN4 C-terminal like	0.059838	0.0028131	0.0271072	0.0542144	0.0272821	0.958618	0.00670885	-0.103445	0.112967	0.109071	0.359581	1	36	2	0.00968382	0.00500568	95.2905	1.0162904006558e-07	3.48438551499509e-07	58.5989	2.41539	0.00269241	0.958618
83620	12704	12704_83620	Cit	Chr5 cM	Chr5:115983337-116147006(+)	citron	Cit	Chr12 q16	citron rho-interacting serine/threonine kinase	-0.0492317	-0.0211705	0.0223049	0.0446098	0.027299	0.635093	-0.0929485	-0.108604	-0.00551493	0.0662631	0.359581	0.996041	38	2	0.00945208	0.00401436	99.1871	8.10791275208177e-08	2.80979607152332e-07	65.9522	2.93705	0.225217	0.635093
286972	72351	72351_286972	Ptar1	Chr19 cM	Chr19:23664793-23709032(+)	protein prenyltransferase alpha subunit repeat containing 1	Ptar1	Chr1 q51	protein prenyltransferase alpha subunit repeat containing 1	-0.0307147	0.0373582	0.013916	0.0278319	0.0273032	0.179506	-0.0579895	-0.0171914	-0.0034399	0.0919077	0.359581	0.983694	35	2	0.00104354	0.00129775	39.1936	0.211775	0.25051	17.7558	1.21589	1.80171	0.179506
310174	320865	320865_310174	Cdh18	Chr15 cM	Chr15:22549108-23474504(+)	cadherin 18	Cdh18	Chr2 q22	cadherin 18	0.0587972	-0.0321794	0.0266422	0.0532844	0.0273196	0.545898	0.00657947	-0.136615	0.111015	0.0722561	0.359581	0.993021	35	2	0.0149627	0.00575396	94.3557	8.04549112769542e-08	2.78966773001025e-07	73.8128	3.81866	0.364717	0.545898
24404	14775	14775_24404	Gpx1	Chr9 cM	Chr9:108216279-108217541(+)	glutathione peroxidase 1	Gpx1	Chr8	glutathione peroxidase 1	0.0306431	0.0010308	0.0138912	0.0277823	0.0273882	0.970403	0.00341689	-0.0534216	0.0578693	0.0554832	0.359581	1	38	2	0.00195687	0.0014516	58.0883	0.0112806	0.0180078	33.4662	1.503	0.00137661	0.970403
680611	12051	12051_680611	Bcl3	Chr7 cM	Chr7:19542387-19556691(-)	B cell leukemia/lymphoma 3	Bcl3	Chr1 q21	BCL3, transcription coactivator	0.119361	-0.0306422	0.0541242	0.108248	0.0274315	0.777121	0.0132798	-0.242805	0.225443	0.181521	0.359581	0.99726	32	2	0.0479391	0.0208891	83.0721	7.07911083690826e-07	2.19315971156939e-06	73.9506	3.83886	0.0801301	0.777121
65142	56327	56327_65142	Arl2	Chr19 cM	Chr19:6184419-6191167(-)	ADP-ribosylation factor-like 2	Arl2	Chr1 q43	ADP-ribosylation factor like GTPase 2	0.0377521	0.000662278	0.0171197	0.0342393	0.0274409	0.984568	0.00419815	-0.0664456	0.071306	0.0677702	0.359581	1	38	2	0.00620281	0.00247126	94.4509	3.86067889697031e-07	1.24122902171411e-06	65.3309	2.88441	0.000374137	0.984568
246334	22061	22061_246334	Trp63	Chr16 cM	Chr16:25502513-25710838(+)	transformation related protein 63	Tp63	Chr11 q22	tumor protein p63	-0.0582065	-0.035904	0.0264008	0.0528016	0.0274733	0.496517	-0.109951	-0.139393	-0.00646191	0.0675852	0.359581	0.993021	36	2	0.0102721	0.00481705	69.613	0.000302395	0.000651675	58.7175	2.42233	0.462372	0.496517
29402	22248	22248_29402	Unc119	Chr11 cM	Chr11:78234321-78239990(+)	unc-119 lipid binding chaperone	Unc119	Chr10 q25	unc-119 lipid binding chaperone	-0.0324168	-0.0244196	0.0147038	0.0294075	0.0274777	0.406321	-0.0612357	-0.0820572	-0.003598	0.0332181	0.359581	0.993021	38	2	0.00352213	0.00176534	71.8009	0.000359455	0.000762752	52.9636	2.12601	0.68954	0.406321
289437	170823	170823_289437	Glmn	Chr5 cM	Chr5:107696833-107745754(-)	glomulin, FKBP associated protein	Glmn	Chr14 p22	glomulin, FKBP associated protein	0.0429493	-0.0174783	0.0194839	0.0389678	0.0274997	0.653769	0.0047616	-0.0938538	0.0811371	0.0588972	0.359581	0.996424	36	2	0.00773896	0.00307061	105.673	2.8291041223855e-09	1.1514337354071e-08	67.8256	3.10806	0.201181	0.653769
29473	11754	11754_29473	Aoc3	Chr11 cM	Chr11:101221432-101230256(+)	amine oxidase, copper containing 3	Aoc3	Chr10 q31	amine oxidase, copper containing 3	-0.0499462	-0.00409407	0.0226587	0.0453173	0.0275042	0.928015	-0.0943563	-0.0929144	-0.00553601	0.0847262	0.359581	1	34	2	0.00188843	0.0026659	43.91	0.0782156	0.10332	14.4894	1.16945	0.00816171	0.928015
498176	76809	76809_498176	Bri3bp	Chr5 cM	Chr5:125518632-125537434(+)	Bri3 binding protein	Bri3bp	Chr12 q14	Bri3 binding protein	-0.0273501	-0.0391486	0.0124082	0.0248164	0.0275109	0.114674	-0.0516697	-0.0877879	-0.00303042	0.00949067	0.359581	0.953827	33	2	0.0012235	0.0010912	40.2964	0.122491	0.154247	27.8854	1.38668	2.4886	0.114674
116675	233575	233575_116675	Pgap2	Chr7 cM	Chr7:101859415-101887774(+)	post-GPI attachment to proteins 2	Pgap2	Chr1 q32	post-GPI attachment to proteins 2	-0.0409294	0.045508	0.0185691	0.0371382	0.0275125	0.220436	-0.0773241	-0.0272814	-0.00453466	0.118297	0.359581	0.993021	38	2	0.00659156	0.00275424	91.5828	9.74582294566758e-07	2.96853934168321e-06	61.6871	2.61009	1.50153	0.220436
287106	30943	30943_287106	Prss30	Chr17 cM	Chr17:24191100-24199540(-)	serine protease 30	Prss30	Chr10 q12	protease, serine, 30	0.0433213	0.00186991	0.0196545	0.039309	0.0275143	0.962059	0.00479921	-0.0751743	0.0818434	0.0789141	0.359581	1	31	2	0.00108887	0.00237303	50.9078	0.00719746	0.0119914	9.30666	1.10262	0.00226285	0.962059
81519	17308	17308_81519	Mgat1	Chr11 cM	Chr11:49135018-49153854(+)	mannoside acetylglucosaminyltransferase 1	Mgat1	Chr10 q21	alpha-1,3-mannosyl-glycoprotein 2-beta-N-acetylglucosaminyltransferase	0.0242934	-0.00390002	0.0110236	0.0220472	0.027541	0.859592	0.00268754	-0.0471118	0.0458993	0.0393118	0.359581	0.997902	38	2	0.0014869	0.000957181	53.1807	0.0324205	0.0470463	38.0809	1.61501	0.0312914	0.859592
498415	53604	53604_498415	Zpbp	Chr11 cM	Chr11:11229626-11412408(-)	zona pellucida binding protein	Zpbp	Chr14 q21	zona pellucida binding protein	0.0300103	0.0494619	0.0136182	0.0272364	0.0275458	0.0693666	0.00331918	-0.00392038	0.0567015	0.102844	0.359581	0.904509	36	2	1.62646424495855e-06	0.00129247	33.634	0.485446	0.524222	0.0208057	1.00021	3.29795	0.0693666
25339	18162	18162_25339	Npr3	Chr15 cM	Chr15:11839982-11907287(-)	natriuretic peptide receptor 3	Npr3	Chr2 q16	natriuretic peptide receptor 3	-0.0740552	0.000845109	0.0336069	0.0672139	0.0275547	0.989968	-0.139924	-0.130892	-0.00818683	0.132582	0.359581	1	38	2	0.0248976	0.00944148	111.697	1.11300543669692e-09	4.73367876269015e-09	70.9093	3.43752	0.000158091	0.989968
684085	21907	21907_684085	Nr2e1	Chr10 cM	Chr10:42437959-42459628(-)	nuclear receptor subfamily 2, group E, member 1	Nr2e1	Chr20	nuclear receptor subfamily 2, group E, member 1	-0.0501818	-0.0340238	0.0227779	0.0455558	0.0275883	0.455148	-0.0948257	-0.123312	-0.00553794	0.0552639	0.359581	0.993021	34	2	0.00908991	0.00423176	70.9299	8.98947170987758e-05	0.000210908	58.4774	2.40833	0.5578	0.455148
304555	192232	192232_304555	Hps4	Chr5 cM	Chr5:112490949-112526280(+)	HPS4, biogenesis of lysosomal organelles complex 3 subunit 2	Hps4	Chr12	HPS4, biogenesis of lysosomal organelles complex 3 subunit 2	-0.036118	-0.0763677	0.0163959	0.0327918	0.0276042	0.0198662	-0.0682534	-0.140639	-0.00398261	-0.0120969	0.359581	0.796835	38	2	0.00354222	0.00214934	59.4836	0.00819812	0.0134683	43.3709	1.76588	5.42361	0.0198662
309362	71972	71972_309362	Dnmbp	Chr19 cM	Chr19:43835260-43928630(-)	dynamin binding protein	Dnmbp	Chr1 q54	dynamin binding protein	-0.0394634	0.0486587	0.0179211	0.0358422	0.0276606	0.174596	-0.0745882	-0.0215907	-0.00433874	0.118908	0.359781	0.983227	38	2	0.00533303	0.00257166	86.4155	4.96813855804633e-06	1.4013900272225e-05	55.2196	2.23312	1.84303	0.174596
305095	68875	68875_305095	Tmcc2	Chr1 cM	Chr1:132284053-132319019(-)	transmembrane and coiled-coil domains 2	Tmcc2	Chr13 q13	transmembrane and coiled-coil domain family 2	-0.0209628	-0.0537628	0.00952053	0.0190411	0.0276755	0.00474995	-0.0396227	-0.0910826	-0.00230294	-0.016443	0.359781	0.585179	38	2	0.000330313	0.000644075	50.8618	0.0513344	0.0711007	9.98176	1.11089	7.97227	0.00474995
315745	14155	14155_315745	Fem1b	Chr9 cM	Chr9:62699106-62718930(-)	fem 1 homolog b	Fem1b	Chr8 q24	fem-1 homolog B	0.0273588	0.0208151	0.0124426	0.0248852	0.027892	0.402904	0.00297175	-0.0279589	0.0517458	0.0695892	0.36223	0.993021	38	2	0.00215731	0.00123146	60.5853	0.00633658	0.0106761	43.5687	1.77206	0.699643	0.402904
362979	406218	406218_362979	Panx2	Chr15 cM	Chr15:88943937-88957770(+)	pannexin 2	Panx2	Chr7 q34	pannexin 2	-0.0783769	-0.0906639	0.0356671	0.0713342	0.0279879	0.203738	-0.148283	-0.230476	-0.00847065	0.0491486	0.362716	0.9925	34	2	0.0341919	0.0104686	269.499	2.27157967949879e-39	4.43182093161091e-38	88.4839	8.68353	1.61537	0.203738
93646	69162	69162_93646	Sec31a	Chr5 cM	Chr5:100509508-100564093(-)	SEC31 homolog A, COPII coat complex component	Sec31a	Chr14 p22	SEC31 homolog A, COPII coat complex component	0.0260077	0.0183905	0.0118369	0.0236738	0.0280087	0.43726	0.00280772	-0.0280094	0.0492076	0.0647904	0.362716	0.993021	35	2	0.00215761	0.00110059	62.9966	0.00126394	0.00244257	54.1782	2.18237	0.603463	0.43726
100912787	233057	233057_100912787	Zfp940	Chr7 cM	Chr7:29533943-29553101(-)	zinc finger protein 940	Zfp790l2	Chr1	zinc finger protein 790 like 2	0.04809	-0.0547807	0.0218881	0.0437761	0.0280141	0.210794	0.0051902	-0.14058	0.0909898	0.0310189	0.362716	0.993021	29	2	0.00554104	0.00341275	59.6788	0.000290602	0.000627839	49.4942	1.97997	1.56596	0.210794
365252	243983	243983_365252	Zdhhc13	Chr7 cM	Chr7:48438751-48477188(+)	zinc finger, DHHC domain containing 13	Zdhhc13	Chr1 q22	zinc finger DHHC-type palmitoyltransferase 13	0.0291638	-0.0443222	0.013277	0.0265539	0.0280512	0.0950901	0.0031414	-0.0963669	0.0551861	0.00772258	0.362831	0.937218	38	2	0.00159584	0.00140238	47.2638	0.0991115	0.127811	27.3592	1.37664	2.78602	0.0950901
100362321	102032	102032_100362321	Smim19	Chr8 cM	Chr8:22952630-22966850(-)	small integral membrane protein 19	Smim19	Chr16	small integral membrane protein 19	0.0411385	-0.0247822	0.018734	0.0374679	0.0280968	0.50834	0.00442063	-0.098218	0.0778564	0.0486535	0.362907	0.993021	29	2	0.00532323	0.00264792	75.551	1.75073826535051e-06	5.18287862712675e-06	60.7006	2.54457	0.437484	0.50834
297872	269589	269589_297872	Sytl1	Chr4 cM	Chr4:132980401-132990398(-)	synaptotagmin-like 1	Sytl1	Chr5 q36	synaptotagmin-like 1	0.0610828	0.0015273	0.0278241	0.0556483	0.0281408	0.978104	0.00654851	-0.107541	0.115617	0.110596	0.362907	1	38	2	0.00902438	0.00511622	72.0204	0.000338453	0.000722599	45.2399	1.82615	0.000753256	0.978104
303564	76547	76547_303564	Tmem101	Chr11 cM	Chr11:102043372-102047230(-)	transmembrane protein 101	Tmem101	Chr10 q32.1	transmembrane protein 101	-0.0386873	0.0228892	0.0176227	0.0352455	0.0281417	0.516065	-0.0732272	-0.0461907	-0.00414735	0.0919691	0.362907	0.993021	38	2	0.00622611	0.00259153	116.208	2.25160146996132e-10	1.02292721198914e-09	63.1962	2.71711	0.42175	0.516065
24918	20850	20850_24918	Stat5a	Chr11 cM	Chr11:100750177-100775995(+)	signal transducer and activator of transcription 5A	Stat5a	Chr10 q31	signal transducer and activator of transcription 5A	0.0452755	-0.0119234	0.0206327	0.0412654	0.0282097	0.772625	0.00483617	-0.092802	0.0857149	0.0689553	0.363172	0.99726	36	2	0.00332855	0.0026214	52.3457	0.023038	0.0344098	30.5534	1.43996	0.0834882	0.772625
686505	235040	235040_686505	Atg4d	Chr9 cM	Chr9:21176496-21186133(+)	autophagy related 4D, cysteine peptidase	Atg4d	Chr8	autophagy related 4D, cysteine peptidase	0.0468661	-0.0401712	0.0213616	0.0427232	0.0282396	0.347081	0.00499815	-0.123907	0.0887341	0.0435648	0.363172	0.993021	34	2	0.00909599	0.00369207	127.754	2.16677396196841e-13	1.25149204083683e-12	69.1975	3.24649	0.884101	0.347081
362384	52250	52250_362384	Reep1	Chr6 cM	Chr6:71684545-71787694(+)	receptor accessory protein 1	Reep1	Chr4 q32	receptor accessory protein 1	0.0292771	-0.0205343	0.0133454	0.0266908	0.0282503	0.441692	0.00312054	-0.0728474	0.0554336	0.0317788	0.363172	0.993021	38	2	0.00252146	0.00140084	63.086	0.0034706	0.00616318	48.9196	1.9577	0.591884	0.441692
497994	268481	268481_497994	Krt222	Chr11 cM	Chr11:99123587-99134911(-)	keratin 222	Krt222	Chr10 q31	keratin 222	-0.0295579	-0.00381958	0.0134756	0.0269511	0.0282753	0.887299	-0.0559695	-0.0566428	-0.0031463	0.0490036	0.363172	0.998853	29	2	0.000659753	0.00116464	38.1025	0.0762567	0.100992	13.2144	1.15226	0.0200852	0.887299
294011	94279	94279_294011	Sfxn2	Chr19 cM	Chr19:46561798-46585340(+)	sideroflexin 2	Sfxn2	Chr1 q54	sideroflexin 2	-0.0740974	-0.0709708	0.0338027	0.0676054	0.0283754	0.293819	-0.14035	-0.203475	-0.00784537	0.0615333	0.364094	0.993021	35	2	0.0247048	0.0091971	109.055	4.59784977850548e-10	2.03282512387362e-09	73.1657	3.72657	1.10204	0.293819
362896	20852	20852_362896	Stat6	Chr10 cM	Chr10:127478855-127496826(+)	signal transducer and activator of transcription 6	Stat6	Chr7 q22	signal transducer and activator of transcription 6	0.0382953	-0.0188016	0.0174788	0.0349577	0.0284555	0.590688	0.00403735	-0.0873174	0.0725532	0.0497142	0.364758	0.993021	37	2	0.00314837	0.00244705	49.5841	0.0521647	0.0721241	31.9003	1.46844	0.289271	0.590688
309613	193736	193736_309613	Zbtb12	Chr17 cM	Chr17:35113514-35115820(+)	zinc finger and BTB domain containing 12	Zbtb12	Chr20 p12	zinc finger and BTB domain containing 12	-0.0645017	-0.00167401	0.0294556	0.0589112	0.0285391	0.97733	-0.122234	-0.117138	-0.00676983	0.11379	0.365133	1	34	2	0.0192811	0.00698004	136.411	7.50098536968498e-15	4.79801835313631e-14	76.9527	4.3389	0.000807463	0.97733
365371	21389	21389_365371	Tbx6	Chr7 cM	Chr7:126380655-126384720(+)	T-box 6	Tbx6	Chr1 q36	T-box transcription factor 6	-0.0345301	0.000441458	0.0157689	0.0315378	0.0285416	0.988832	-0.0654365	-0.0613714	-0.00362364	0.0622544	0.365133	1	35	2	0	0.00163088	24.5366	0.856119	0.871575	0	1	0.000195937	0.988832
294025	108689	108689_294025	Stn1	Chr19 cM	Chr19:47489472-47525946(-)	STN1, CST complex subunit	Stn1	Chr1 q54	STN1 subunit of CST complex	0.0478238	0.0124262	0.0218691	0.0437382	0.0287557	0.776331	0.00496114	-0.0732992	0.0906865	0.0981516	0.367455	0.99726	38	2	0.0109761	0.0040574	119.667	6.50110379128781e-11	3.09802414546284e-10	69.6661	3.29664	0.0807149	0.776331
287156	214952	214952_287156	Rhot2	Chr17 cM	Chr17:26057431-26063499(-)	ras homolog family member T2	Rhot2	Chr10 q12	ras homolog family member T2	-0.0334905	-0.0505344	0.015321	0.0306421	0.0288217	0.09911	-0.0635192	-0.110592	-0.00346182	0.00952294	0.367455	0.940449	38	2	0.00426524	0.00197409	77.4246	7.37080758100299e-05	0.000175982	56.9059	2.3205	2.71981	0.09911
25412	12824	12824_25412	Col2a1	Chr15 cM	Chr15:97873483-97902525(-)	collagen, type II, alpha 1	Col2a1	Chr7 q36	collagen type II alpha 1 chain	0.0321086	-0.0228289	0.0146905	0.0293809	0.0288394	0.43716	0.0033158	-0.0804145	0.0609014	0.0347566	0.367455	0.993021	36	2	0	0.00150702	34.5715	0.440477	0.480629	0	1	0.603727	0.43716
288080	207227	207227_288080	Stxbp5l	Chr16 cM	Chr16:36935304-37205324(-)	syntaxin binding protein 5-like	Stxbp5l	Chr11 q21	syntaxin binding protein 5L	0.03943	0.0663203	0.0180403	0.0360805	0.0288399	0.066045	0.00407175	-0.00439625	0.0747883	0.137037	0.367455	0.901493	38	2	0.00553861	0.00263806	79.5767	3.9322446772799e-05	9.79594454868974e-05	60.4564	2.52886	3.37868	0.066045
361088	72486	72486_361088	Obi1	Chr14 cM	Chr14:104714972-104760081(-)	ORC ubiquitin ligase 1	Obi1	Chr15 q22	ORC ubiquitin ligase 1	0.0337006	-0.0235997	0.0154214	0.0308428	0.028866	0.444175	0.00347518	-0.0840505	0.063926	0.036851	0.367455	0.993021	38	2	0.00337451	0.00187016	60.8171	0.00599871	0.0101614	45.5636	1.83701	0.585473	0.444175
171337	215449	215449_171337	Rap1b	Chr10 cM	Chr10:117650502-117681879(-)	RAS related protein 1b	Rap1b	Chr7 q22	RAP1B, member of RAS oncogene family	0.0456194	0.0842104	0.0208813	0.0417625	0.0289106	0.043757	0.00469284	0.00235738	0.0865459	0.166063	0.367455	0.890101	38	2	0.0109454	0.00376931	117.6	1.36813315135376e-10	6.35021224799831e-10	77.0414	4.35567	4.06591	0.043757
303060	70802	70802_303060	Pwwp2a	Chr11 cM	Chr11:43572825-43612318(+)	PWWP domain containing 2A	Pwwp2a	Chr10 q21	PWWP domain containing 2A	-0.0343553	0.000557993	0.0157266	0.0314532	0.0289231	0.985846	-0.0651789	-0.0610891	-0.00353171	0.0622051	0.367455	1	35	2	0.0035121	0.00196113	72.0233	0.000100186	0.000233435	46.6508	1.87444	0.000314722	0.985846
298514	54170	54170_298514	Rragc	Chr4 cM	Chr4:123811239-123830790(+)	Ras-related GTP binding C	Rragc	Chr5 q36	Ras-related GTP binding C	0.0247733	-0.00930379	0.0113472	0.0226944	0.0290204	0.681836	0.00253321	-0.053784	0.0470134	0.0351764	0.368327	0.99726	38	2	0.00217704	0.00107086	73.0446	0.000255111	0.000556775	52.9566	2.1257	0.168067	0.681836
24666	19042	19042_24666	Ppm1a	Chr12 cM	Chr12:72804231-72846593(+)	protein phosphatase 1A, magnesium dependent, alpha isoform	Ppm1a	Chr6 q24	protein phosphatase, Mg2+/Mn2+ dependent, 1A	0.0426834	0.0377948	0.0195546	0.0391092	0.029052	0.333849	0.00435709	-0.0388578	0.0810097	0.114447	0.368364	0.993021	38	2	0.0104234	0.00326548	245.239	5.8289676868922e-33	9.12826279541694e-32	82.5477	5.72991	0.933912	0.333849
499933	66934	66934_499933	Dsn1	Chr2 cM	Chr2:156837185-156849074(-)	DSN1 homolog, MIS12 kinetochore complex component	Dsn1	Chr3 q42	DSN1 component of MIS12 kinetochore complex	0.0304525	0.0307831	0.0139617	0.0279235	0.0291731	0.270284	0.00308799	-0.0239459	0.057817	0.0855122	0.368999	0.993021	35	2	1.89952614154744e-07	0.00125851	42.0033	0.135356	0.168583	0.00260122	1.00003	1.2153	0.270284
366347	69329	69329_366347	Cfap206	Chr4 cM	Chr4:34688559-34730206(-)	cilia and flagella associated protein 206	Cfap206	Chr5 q21	cilia and flagella associated protein 206	0.0582511	-0.0155278	0.026709	0.053418	0.029187	0.771292	0.00590235	-0.120225	0.1106	0.0891696	0.368999	0.99726	36	2	0.00988507	0.00504051	80.4543	1.2333230037701e-05	3.29663905602332e-05	54.2231	2.18451	0.0844979	0.771292
363129	75686	75686_363129	Nudt16	Chr9 cM	Chr9:105006102-105009023(-)	nudix hydrolase 16	Nudt16	Chr8 q32	nudix hydrolase 16	0.0384537	-0.0190726	0.0176344	0.0352688	0.0292124	0.58866	0.00389093	-0.0881982	0.0730165	0.050053	0.368999	0.993021	38	2	0.00567628	0.00256514	98.0188	1.19564396187454e-07	4.06784716004789e-07	58.0111	2.38158	0.292442	0.58866
25713	16421	16421_25713	Itgb7	Chr15 cM	Chr15:102124430-102140379(-)	integrin beta 7	Itgb7	Chr7 q36	integrin subunit beta 7	0.0345171	-0.0406377	0.0158345	0.031669	0.0292672	0.199421	0.00348208	-0.102708	0.0655521	0.0214323	0.368999	0.9925	34	2	0	0.00182593	30.8357	0.525369	0.562279	0	1	1.64661	0.199421
288587	72041	72041_288587	Alkbh4	Chr5 cM	Chr5:136165000-136170469(+)	alkB homolog 4, lysine demethylase	Alkbh4	Chr12 q12	alkB homolog 4, lysine demethylase	0.0289373	-0.0223674	0.013275	0.02655	0.0292699	0.399528	0.00291875	-0.0744044	0.0549558	0.0296696	0.368999	0.993021	38	2	0.00117926	0.00129366	47.326	0.098049	0.126619	20.1095	1.25171	0.709746	0.399528
116457	19099	19099_116457	Mapk8ip1	Chr2 cM	Chr2:92214021-92231608(-)	mitogen-activated protein kinase 8 interacting protein 1	Mapk8ip1	Chr3 q24	mitogen-activated protein kinase 8 interacting protein 1	0.0481342	0.032839	0.0220822	0.0441644	0.0292742	0.457141	0.00485388	-0.0537216	0.0914145	0.1194	0.368999	0.993021	38	2	0.0130723	0.00417247	177.685	1.20913900988883e-20	1.09094036843093e-19	84.1297	6.30108	0.552886	0.457141
313961	67241	67241_313961	Smc6	Chr12 cM	Chr12:11315887-11369786(+)	structural maintenance of chromosomes 6	Smc6	Chr6 q15	structural maintenance of chromosomes 6	0.0236583	0.0349614	0.0108565	0.021713	0.0293179	0.107362	0.00237998	-0.00759521	0.0449366	0.077518	0.369059	0.949824	38	2	0.000495398	0.000874381	38.0635	0.375624	0.417227	11.5524	1.13061	2.59263	0.107362
366980	77044	77044_366980	Arid2	Chr15 cM	Chr15:96185399-96302873(+)	AT-rich interaction domain 2	Arid2	Chr7 q35	AT-rich interaction domain 2	-0.0234116	-0.0193696	0.0107445	0.021489	0.0293364	0.367392	-0.0444704	-0.0614872	-0.00235275	0.0227481	0.369059	0.993021	29	2	0	0.00072475	14.7021	0.973405	0.978428	0	1	0.812468	0.367392
289504	231452	231452_289504	Sdad1	Chr5 cM	Chr5:92431869-92457883(-)	SDA1 domain containing 1	Sdad1	Chr14 p22	SDA1 domain containing 1	-0.0213469	0.00280647	0.00979958	0.0195992	0.0293803	0.886137	-0.0405537	-0.0356072	-0.00214004	0.0412201	0.36913	0.998853	38	2	8.8619862867149e-05	0.000674067	24.7882	0.92067	0.930659	2.37098	1.02429	0.0205044	0.886137
170906	102193	102193_170906	Zdhhc7	Chr8 cM	Chr8:120807834-120828211(-)	zinc finger, DHHC domain containing 7	Zdhhc7	Chr19 q12	zinc finger DHHC-type palmitoyltransferase 7	0.0354122	-0.0170662	0.0162584	0.0325167	0.0293995	0.599692	0.00354634	-0.0807978	0.067278	0.0466654	0.36913	0.993021	38	2	0.00496623	0.00216508	87.453	3.59765515525449e-06	1.03063842092484e-05	60.3154	2.51987	0.275461	0.599692
29434	19419	19419_29434	Rasgrp1	Chr2 cM	Chr2:117110464-117173358(-)	RAS guanyl releasing protein 1	Rasgrp1	Chr3 q35	RAS guanyl releasing protein 1	0.124781	0.171027	0.0573004	0.114601	0.0294309	0.135602	0.0124744	-0.0535864	0.237088	0.39564	0.369164	0.97577	38	2	0.109886	0.0287738	420.18	5.31380639120805e-67	2.23998717284465e-65	96.1457	25.9454	2.22717	0.135602
64545	54167	54167_64545	Icos	Chr1 cM	Chr1:61017086-61039479(+)	inducible T cell co-stimulator	Icos	Chr9	inducible T-cell co-stimulator	0.0405262	0.0653774	0.0186165	0.037233	0.0294883	0.0791053	0.00403852	-0.00759787	0.0770138	0.138353	0.369524	0.920276	30	2	0.000452895	0.00195165	23.0911	0.728469	0.7541	3.86748	1.04023	3.08319	0.0791053
306862	21418	21418_306862	Tfap2a	Chr13 cM	Chr13:40868778-40891852(-)	transcription factor AP-2, alpha	Tfap2a	Chr17 p12	transcription factor AP-2 alpha	0.0258648	0.0268231	0.0118865	0.023773	0.0295565	0.259193	0.00256771	-0.0197711	0.049162	0.0734174	0.370018	0.993021	33	2	0	0.00076323	25.8905	0.726553	0.752541	0	1	1.27306	0.259193
54233	12352	12352_54233	Car5a	Chr8 cM	Chr8:122642874-122671651(-)	carbonic anhydrase 5a, mitochondrial	Car5a	Chr19 q12	carbonic anhydrase 5A	-0.0508241	-0.0835502	0.0233621	0.0467242	0.0295933	0.0737507	-0.096613	-0.175128	-0.00503517	0.00802756	0.370118	0.909163	29	2	0.00157554	0.00335961	35.198	0.133922	0.167149	10.5017	1.11734	3.1975	0.0737507
295923	68349	68349_295923	Ndufs3	Chr2 cM	Chr2:90724971-90735065(-)	NADH:ubiquinone oxidoreductase core subunit S3	Ndufs3	Chr3 q24	NADH:ubiquinone oxidoreductase core subunit S3	-0.0297979	-0.0320604	0.0137049	0.0274099	0.029687	0.242135	-0.0566591	-0.0857828	-0.00293667	0.0216619	0.370928	0.993021	38	2	0.00302855	0.00148406	75.1856	0.000139943	0.000318734	54.8182	2.21328	1.36812	0.242135
307938	330863	330863_307938	Trim67	Chr8 cM	Chr8:125519831-125561452(+)	tripartite motif-containing 67	Trim67	Chr19 q12	tripartite motif-containing 67	0.0712361	0.0114886	0.0327838	0.0655677	0.0297876	0.860909	0.00698096	-0.117022	0.135491	0.139999	0.371798	0.998147	32	2	0.0192272	0.008045	92.8195	2.43916582933324e-08	8.96522443331544e-08	73.2352	3.73625	0.030701	0.860909
171155	231086	231086_171155	Hadhb	Chr5 cM	Chr5:30360251-30389591(+)	hydroxyacyl-CoA dehydrogenase trifunctional multienzyme complex subunit beta	Hadhb	Chr6 q14	hydroxyacyl-CoA dehydrogenase trifunctional multienzyme complex subunit beta	0.0244458	-0.0103899	0.0112533	0.0225066	0.0298312	0.644342	0.00238976	-0.054502	0.0465019	0.0337223	0.371798	0.996041	38	2	0.000692378	0.000974018	35.4144	0.496256	0.534682	15.2625	1.18012	0.213108	0.644342
361068	213484	213484_361068	Nudt18	Chr14 cM	Chr14:70815264-70820128(+)	nudix hydrolase 18	Nudt18	Chr15 p11	nudix hydrolase 18	0.0315998	0.0287427	0.0145476	0.0290953	0.0298433	0.32321	0.003087	-0.0282829	0.0601127	0.0857684	0.371798	0.993021	38	2	0.00347138	0.0017087	80.6927	2.82619258458927e-05	7.1867796796013e-05	59.2467	2.45379	0.975913	0.32321
309288	225998	225998_309288	Rorb	Chr19 cM	Chr19:18907969-19088560(-)	RAR-related orphan receptor beta	Rorb	Chr1 q51	RAR-related orphan receptor B	-0.0410773	-0.0291933	0.0189152	0.0378304	0.0298818	0.440299	-0.0781504	-0.10334	-0.00400415	0.044953	0.371913	0.993021	38	2	0.00447828	0.00271683	64.7788	0.00227902	0.00419249	40.545	1.68194	0.595502	0.440299
309550	237339	237339_309550	L3mbtl3	Chr10 cM	Chr10:26150366-26251967(-)	L3MBTL3 histone methyl-lysine binding protein	L3mbtl3	Chr1 p12	L3MBTL histone methyl-lysine binding protein 3	0.0732654	0.0961836	0.0337516	0.0675032	0.0299521	0.154193	0.00711348	-0.0361202	0.139417	0.228487	0.371913	0.983227	29	2	0.0259024	0.00885428	178.307	3.08646161182203e-24	3.38589052416347e-23	86.6198	7.47371	2.03027	0.154193
291132	14756	14756_291132	Gpld1	Chr13 cM	Chr13:25127135-25175919(+)	glycosylphosphatidylinositol specific phospholipase D1	Gpld1	Chr17 p11	glycosylphosphatidylinositol specific phospholipase D1	-0.0335843	0.0244404	0.015473	0.030946	0.0299681	0.429658	-0.0639109	-0.0362126	-0.0032578	0.0850935	0.371913	0.993021	38	2	0.00360559	0.0019101	65.8831	0.00172276	0.00323777	50.1546	2.0062	0.623747	0.429658
499874	29808	29808_499874	Mga	Chr2 cM	Chr2:119727709-119800062(+)	MAX gene associated	Mga	Chr3 q35	MAX dimerization protein MGA	-0.0338239	-0.0853228	0.0155858	0.0311716	0.0299936	0.00619653	-0.0643716	-0.146418	-0.00327631	-0.0242276	0.371913	0.6218	29	2	0.00240717	0.00174467	40.4624	0.0463505	0.0648876	38.585	1.62827	7.49224	0.00619653
315166	69029	69029_315166	Smdt1	Chr15 cM	Chr15:82229901-82233266(+)	single-pass membrane protein with aspartate rich tail 1	Smdt1	Chr7 q34	single-pass membrane protein with aspartate-rich tail 1	-0.0336446	0.00537552	0.0155035	0.031007	0.0299972	0.862365	-0.064031	-0.0553972	-0.00325828	0.0661482	0.371913	0.998349	29	2	0.00312971	0.00172967	65.1694	5.33011919497223e-05	0.000130185	55.6581	2.25521	0.0300552	0.862365
360613	67480	67480_360613	Cwc25	Chr11 cM	Chr11:97636307-97657382(-)	CWC25 spliceosome-associated protein	Cwc25	Chr10 q31	CWC25 spliceosome-associated protein homolog	0.041432	-0.0229909	0.0190981	0.0381963	0.0300503	0.547231	0.00400035	-0.0978542	0.0788637	0.0518724	0.371925	0.993021	37	2	0.00757364	0.00300076	101.079	2.47845393515359e-08	9.10442349836276e-08	66.7059	3.00354	0.362301	0.547231
502503	20365	20365_502503	Serf1	Chr13 cM	Chr13:100244563-100250741(+)	small EDRK-rich factor 1	Serf1	Chr2 q12	small EDRK-rich factor 1	0.050257	0.0812942	0.0231709	0.0463418	0.0300846	0.0793905	0.00484295	-0.00953391	0.0956711	0.172122	0.371925	0.920276	29	2	0.00666376	0.00383198	55.0894	0.00111704	0.00218331	53.6067	2.15549	3.07733	0.0793905
192213	19417	19417_192213	Rasgrf1	Chr9 cM	Chr9:89791961-89909030(+)	RAS protein-specific guanine nucleotide-releasing factor 1	Rasgrf1	Chr8 q31	RAS protein-specific guanine nucleotide-releasing factor 1	-0.0768541	-0.0341816	0.0354427	0.0708855	0.0301281	0.629658	-0.146321	-0.173115	-0.00738763	0.104751	0.371925	0.996041	38	2	0.0391267	0.0108902	353.066	1.05055993876305e-53	3.11222330246003e-52	91.9126	12.3649	0.232525	0.629658
85269	79059	79059_85269	Nme3	Chr17 cM	Chr17:25115474-25116496(+)	NME/NM23 nucleoside diphosphate kinase 3	Nme3	Chr10 q12	NME/NM23 nucleoside diphosphate kinase 3	-0.0363874	-0.0161485	0.0167813	0.0335625	0.0301333	0.630413	-0.069278	-0.0819298	-0.0034967	0.0496329	0.371925	0.996041	38	2	0.00446169	0.00218732	80.9027	2.65498196991973e-05	6.78495392312819e-05	57.1457	2.33349	0.231501	0.630413
316477	54380	54380_316477	Smarcal1	Chr1 cM	Chr1:72622410-72672293(+)	SWI/SNF related matrix associated, actin dependent regulator of chromatin, subfamily a-like 1	Smarcal1	Chr9 q33	Swi/SNF related matrix associated, actin dependent regulator of chromatin, subfamily a-like 1	0.0208513	0.0219019	0.0096215	0.019243	0.0302228	0.255047	0.00199351	-0.0158137	0.0397091	0.0596175	0.371925	0.993021	38	2	0.00102173	0.000707112	52.8357	0.0347731	0.0501546	34.8872	1.5358	1.29544	0.255047
294329	28240	28240_294329	Trpm2	Chr10 cM	Chr10:77743556-77805746(-)	transient receptor potential cation channel, subfamily M, member 2	Trpm2	Chr20 p12	transient receptor potential cation channel, subfamily M, member 2	0.0344147	0.0107876	0.0158833	0.0317666	0.030256	0.734165	0.00328401	-0.0514737	0.0655454	0.073049	0.371925	0.99726	38	2	0.0031775	0.00199866	59.1269	0.00890194	0.0145078	40.3471	1.67636	0.115322	0.734165
360882	94332	94332_360882	Cadm3	Chr1 cM	Chr1:173161825-173195214(-)	cell adhesion molecule 3	Cadm3	Chr13 q24	cell adhesion molecule 3	0.0579155	0.0532251	0.026744	0.053488	0.0303455	0.319695	0.00549822	-0.0516095	0.110333	0.15806	0.371925	0.993021	36	2	0.0186832	0.00586319	192.926	4.10773893994973e-24	4.47545223123269e-23	84.7847	6.57233	0.990194	0.319695
302811	56501	56501_302811	Elf4	ChrX cM	ChrX:47499926-47552009(-)	E74 like ETS transcription factor 4	Elf4	ChrX q36	E74 like ETS transcription factor 4	-0.0132525	-0.00819037	0.00612119	0.0122424	0.0303858	0.503484	-0.0252499	-0.032185	-0.00125522	0.0158043	0.371925	0.993021	36	2	0	0.000416715	19.4276	0.978652	0.98273	0	1	0.447584	0.503484
303476	66610	66610_303476	Abi3	Chr11 cM	Chr11:95720900-95733302(-)	ABI family member 3	Abi3	Chr10 q26	ABI family, member 3	0.028393	0.0341712	0.0131153	0.0262306	0.0303971	0.192669	0.0026875	-0.0172398	0.0540985	0.0855822	0.371925	0.990023	38	2	0.000663267	0.00118971	37.8895	0.383144	0.424773	10.7934	1.12099	1.69709	0.192669
691318	26931	26931_691318	Ppp2r5c	Chr12 cM	Chr12:110413554-110549496(+)	protein phosphatase 2, regulatory subunit B', gamma	Ppp2r5c	Chr6 q32	protein phosphatase 2, regulatory subunit B', gamma	0.0473608	0.042355	0.0218777	0.0437555	0.0304034	0.333048	0.00448123	-0.0434042	0.0902404	0.128114	0.371925	0.993021	38	2	0.0128731	0.00413713	119.803	6.18944676884849e-11	2.96158232627782e-10	83.4954	6.05891	0.937011	0.333048
291944	73301	73301_291944	Ttc29	Chr8 cM	Chr8:78939926-79120955(+)	tetratricopeptide repeat domain 29	Ttc29	Chr19 q11	tetratricopeptide repeat domain 29	0.0307698	0.00736316	0.014214	0.0284279	0.0304065	0.795627	0.00291089	-0.0483546	0.0586286	0.0630809	0.371925	0.99726	30	2	1.68819012810733e-06	0.00146827	24.0814	0.677232	0.706522	0.0193704	1.00019	0.0670868	0.795627
288242	110749	110749_288242	Chaf1b	Chr16 cM	Chr16:93680801-93703003(+)	chromatin assembly factor 1, subunit B	Chaf1b	Chr11 q11	chromatin assembly factor 1 subunit B	0.0576728	-0.0379603	0.0266434	0.0532868	0.030417	0.476231	0.00545265	-0.142401	0.109893	0.0664799	0.371925	0.993021	37	2	0.00966846	0.00453404	81.1678	1.56898243342006e-05	4.14302878342201e-05	57.3009	2.34197	0.507481	0.476231
314212	208846	208846_314212	Daam1	Chr12 cM	Chr12:71877852-72039107(+)	dishevelled associated activator of morphogenesis 1	Daam1	Chr6 q24	dishevelled associated activator of morphogenesis 1	-0.0257089	0.00958031	0.0118802	0.0237604	0.0304632	0.686797	-0.0489936	-0.0369891	-0.00242417	0.0561498	0.371925	0.99726	38	2	0.0017396	0.00105834	62.1811	0.00432707	0.00754637	41.5333	1.71038	0.162575	0.686797
362205	435684	435684_362205	Shf	Chr2 cM	Chr2:122179373-122199643(-)	Src homology 2 domain containing F	Shf	Chr3 q35	Src homology 2 domain containing F	0.0343702	0.0390597	0.0158842	0.0317685	0.0304801	0.21888	0.00323769	-0.0232053	0.0655027	0.101325	0.371925	0.993021	29	2	0.00235192	0.00176496	46.9107	0.0101325	0.0163333	37.6064	1.60273	1.5117	0.21888
300666	71764	71764_300666	C2cd2l	Chr9 cM	Chr9:44220534-44231579(-)	C2 calcium-dependent domain containing 2-like	C2cd2l	Chr8 q22	C2CD2-like	-0.0611381	-0.0529556	0.0282563	0.0565127	0.0304877	0.348729	-0.116519	-0.163718	-0.0057567	0.0578072	0.371925	0.993021	35	2	0.0209428	0.00663506	166.987	7.89756805225577e-20	6.78324441481938e-19	86.1012	7.19489	0.878077	0.348729
291526	26447	26447_291526	Poli	Chr18 cM	Chr18:70641751-70663691(-)	polymerase (DNA directed), iota	Poli	Chr18 q12.1	DNA polymerase iota	-0.0433017	0.0367181	0.0200148	0.0400295	0.0305039	0.358999	-0.0825299	-0.0417384	-0.00407343	0.115175	0.371925	0.993021	38	2	0.00594897	0.00321167	68.9609	0.00077309	0.00154992	48.2374	1.9319	0.841392	0.358999
317371	22376	22376_317371	Was	ChrX cM	ChrX:7947705-7956730(-)	Wiskott-Aldrich syndrome	Was	ChrX q12	WASP actin nucleation promoting factor	0.0586911	0.0771331	0.0271305	0.054261	0.0305189	0.155166	0.00551632	-0.0292165	0.111866	0.183483	0.371925	0.983227	38	2	0.0101577	0.00519342	81.0476	2.54280641797447e-05	6.51381990753094e-05	53.7209	2.1608	2.02072	0.155166
360674	268515	268515_360674	Bahcc1	Chr11 cM	Chr11:120123773-120183108(+)	BAH domain and coiled-coil containing 1	Bahcc1	Chr10 q32.3	BAH domain and coiled-coil containing 1	-0.0246798	0.0447703	0.0114123	0.0228246	0.0305748	0.0498214	-0.0470475	3.49295921008297e-05	-0.00231211	0.0895057	0.371925	0.895267	29	2	0.000717364	0.000816617	35.3391	0.130483	0.163352	23.0882	1.30019	3.84746	0.0498214
681234	83703	83703_681234	Dbr1	Chr9 cM	Chr9:99457852-99466554(+)	debranching RNA lariats 1	Dbr1	Chr8 q31	debranching RNA lariats 1	0.032051	0.0126833	0.0148255	0.029651	0.0306271	0.66883	0.00299357	-0.0454316	0.0611084	0.0707982	0.371925	0.99726	38	2	0.00225243	0.001684	43.9251	0.170951	0.207116	31.6781	1.46366	0.182973	0.66883
498100	239796	239796_498100	Mb21d2	Chr16 cM	Chr16:28644928-28748425(-)	Mab-21 domain containing 2	Mb21d2	Chr11 q22	Mab-21 domain containing 2	0.0678097	-0.00192944	0.0313694	0.0627387	0.0306449	0.975466	0.00632686	-0.124895	0.129293	0.121036	0.371925	1	38	2	0.0302919	0.00859793	214.101	3.42556870685069e-27	4.2926449185165e-26	88.7211	8.86613	0.000945785	0.975466
362595	230751	230751_362595	Oscp1	Chr4 cM	Chr4:125952358-125985988(+)	organic solute carrier partner 1	Oscp1	Chr5 q36	organic solute carrier partner 1	0.0336881	-0.0102769	0.015585	0.0311701	0.0306518	0.741624	0.00314195	-0.0713691	0.0642342	0.0508153	0.371925	0.99726	38	2	0.00503293	0.0020665	104.025	1.58618890279867e-08	5.95260674935273e-08	63.0853	2.70895	0.108705	0.741624
64529	13030	13030_64529	Ctsb	Chr14 cM	Chr14:63359911-63383372(+)	cathepsin B	Ctsb	Chr15 p12	cathepsin B	0.0385693	-0.00665557	0.0178442	0.0356884	0.0306609	0.85206	0.00359529	-0.0766036	0.0735433	0.0632925	0.371925	0.99732	38	2	0.00757834	0.00268507	184.086	8.92136441174768e-22	8.59834949339129e-21	78.8246	4.72246	0.0347789	0.85206
294978	229227	229227_294978	Bltp1	Chr3 cM	Chr3:36917253-37107182(+)	bridge-like lipid transfer protein family member 1	Bltp1	Chr2 q25	bridge-like lipid transfer protein family member 1	0.0305613	0.0143182	0.0141396	0.0282793	0.0306649	0.612635	0.00284814	-0.0411081	0.0582745	0.0697445	0.371925	0.993419	35	2	0.00139107	0.00146347	44.4336	0.088276	0.115283	22.3885	1.28847	0.256355	0.612635
367113	214345	214345_367113	Lrrc1	Chr9 cM	Chr9:77338105-77452152(-)	leucine rich repeat containing 1	Lrrc1	Chr8 q24	leucine rich repeat containing 1	-0.0469774	-0.0633231	0.0217396	0.0434792	0.030702	0.145283	-0.0895863	-0.148541	-0.00436856	0.0218947	0.371925	0.983068	38	2	0.00535313	0.00361089	55.7499	0.0189074	0.0288401	36.8989	1.58476	2.1211	0.145283
25439	14062	14062_25439	F2r	Chr13 cM	Chr13:95738311-95754995(-)	coagulation factor II thrombin receptor	F2r	Chr2 q12	coagulation factor II (thrombin) receptor	0.0431648	-0.0208469	0.0199776	0.0399551	0.0307213	0.601839	0.00400949	-0.0991575	0.0823201	0.0574637	0.371925	0.993021	36	2	0.00223291	0.00280257	41.1722	0.185446	0.222746	17.8592	1.21742	0.272231	0.601839
303907	69544	69544_303907	Wdr5b	Chr16 cM	Chr16:35861560-35863344(+)	WD repeat domain 5B	Wdr5b	Chr11 q22	WD repeat domain 5B	-0.0575546	0.049597	0.0266491	0.0532983	0.0307944	0.352084	-0.109786	-0.0548658	-0.00532329	0.15406	0.372328	0.993021	36	2	0.0128921	0.00556694	86.7661	1.68667354699935e-06	5.00474539436201e-06	61.8584	2.62181	0.865932	0.352084
83626	22234	22234_83626	Ugcg	Chr4 cM	Chr4:59189452-59222833(+)	UDP-glucose ceramide glucosyltransferase	Ugcg	Chr5 q24	UDP-glucose ceramide glucosyltransferase	-0.0294051	0.0342016	0.0136167	0.0272334	0.0308126	0.209163	-0.0560933	-0.0191749	-0.00271682	0.0875781	0.372328	0.993021	38	2	0.00246101	0.0014581	57.3938	0.0131831	0.0207867	43.5068	1.77012	1.57721	0.209163
83472	22235	22235_83472	Ugdh	Chr5 cM	Chr5:65570550-65593185(-)	UDP-glucose dehydrogenase	Ugdh	Chr14 p11	UDP-glucose 6-dehydrogenase	-0.0306488	-0.0126794	0.0141985	0.028397	0.0308818	0.655232	-0.0584773	-0.0683365	-0.00282022	0.0429777	0.372492	0.996424	36	2	0.00368918	0.00163509	90.6269	4.80272687596411e-07	1.52428189198397e-06	60.4361	2.52755	0.199367	0.655232
311848	227700	227700_311848	Sh3glb2	Chr2 cM	Chr2:30234821-30249349(-)	SH3-domain GRB2-like endophilin B2	Sh3glb2	Chr3 p12	SH3 domain-containing GRB2-like endophilin B2	0.0452104	0.0718069	0.0209446	0.0418893	0.0308841	0.0864908	0.0041596	-0.0102946	0.0862611	0.153908	0.372492	0.924943	29	2	0.00777779	0.00332225	133.356	4.97933411311147e-16	3.47176240196715e-15	74.8238	3.97201	2.9385	0.0864908
266807	99439	99439_266807	Duox1	Chr2 cM	Chr2:122146153-122178453(+)	dual oxidase 1	Duox1	Chr3 q35	dual oxidase 1	0.048399	0.0175052	0.0224273	0.0448547	0.0309252	0.696341	0.00444218	-0.0704084	0.0923557	0.105419	0.372639	0.99726	35	2	0.0034825	0.00300749	59.4167	0.00321053	0.0057402	28.4056	1.39676	0.152306	0.696341
83683	140741	140741_83683	Gpr6	Chr10 cM	Chr10:40945973-40948281(-)	G protein-coupled receptor 6	Gpr6	Chr20	G protein-coupled receptor 6	-0.146745	0.0264406	0.0680198	0.13604	0.0309759	0.845894	-0.280061	-0.240192	-0.0134284	0.293073	0.37269	0.99732	34	2	0.0878845	0.0347437	112.665	6.47058892718298e-11	3.08577009780384e-10	78.3916	4.62783	0.0377756	0.845894
298805	20534	20534_298805	Slc4a1ap	Chr5 cM	Chr5:31684339-31714276(+)	solute carrier family 4 (anion exchanger), member 1, adaptor protein	Slc4a1ap	Chr6 q14	solute carrier family 4 member 1 adaptor protein	0.0175495	0.0129032	0.00813535	0.0162707	0.0309906	0.427759	0.00160453	-0.0189868	0.0334945	0.0447932	0.37269	0.993021	38	2	0	0.00045326	30.8641	0.711261	0.738188	0	1	0.6289	0.427759
83523	55980	55980_83523	Impa1	Chr3 cM	Chr3:10377016-10396499(-)	inositol (myo)-1(or 4)-monophosphatase 1	Impa1	Chr2 q23	inositol monophosphatase 1	0.0232249	0.0237495	0.0107685	0.021537	0.0310252	0.270144	0.00211908	-0.0184622	0.0443308	0.0659612	0.37269	0.993021	37	2	0.000945642	0.000897601	46.9778	0.0849571	0.111406	24.1968	1.31921	1.21602	0.270144
691306	73893	73893_691306	Tmem202	Chr9 cM	Chr9:59425968-59447130(-)	transmembrane protein 202	Tmem202	Chr8 q24	transmembrane protein 202	0.111216	0.00536194	0.0515729	0.103146	0.0310454	0.958541	0.0101354	-0.1968	0.212297	0.207524	0.37269	1	36	2	0.0682499	0.0213806	375.242	4.05216497907978e-59	1.39301297155157e-57	88.9747	9.07003	0.00270235	0.958541
25558	20910	20910_25558	Stxbp1	Chr2 cM	Chr2:32677619-32737249(-)	syntaxin binding protein 1	Stxbp1	Chr3 p11	syntaxin binding protein 1	0.0852623	-0.0369477	0.0395454	0.0790908	0.0310787	0.640389	0.00775481	-0.191963	0.16277	0.118067	0.372742	0.996041	31	2	0.0312469	0.0105412	340.615	6.76280618730887e-55	2.07022378929119e-53	85.6557	6.97142	0.218234	0.640389
300367	234959	234959_300367	Med17	Chr9 cM	Chr9:15171647-15191227(-)	mediator complex subunit 17	Med17	Chr8 q12	mediator complex subunit 17	0.0204232	-0.0138129	0.00947737	0.0189547	0.0311664	0.466168	0.00184788	-0.0509635	0.0389985	0.0233378	0.373429	0.993021	36	2	0.000243053	0.000643103	40.6632	0.200374	0.238494	7.58341	1.08206	0.531045	0.466168
25181	12111	12111_25181	Bgn	ChrX cM	ChrX:72527208-72539539(+)	biglycan	Bgn	ChrX q37	biglycan	0.105712	-0.00666038	0.0490635	0.098127	0.0311941	0.945885	0.00954895	-0.198986	0.201874	0.185665	0.373429	1	36	2	0.0578586	0.019316	126.678	1.32375023451015e-12	7.19638763851884e-12	82.0268	5.56382	0.00460703	0.945885
24615	20198	20198_24615	S100a4	Chr3 cM	Chr3:90511077-90513349(+)	S100 calcium binding protein A4	S100a4	Chr2 q34	S100 calcium-binding protein A4	0.0669663	0.0735376	0.0311067	0.0622134	0.0313349	0.237197	0.00599829	-0.0483985	0.127934	0.195474	0.374766	0.993021	36	2	0.0132173	0.00674476	69.7682	0.0002895	0.000625669	57.6526	2.36142	1.39717	0.237197
312248	320538	320538_312248	Ubn2	Chr6 cM	Chr6:38410860-38489698(+)	ubinuclein 2	Ubn2	Chr4 q23	ubinuclein 2	-0.0284422	0.000178914	0.013222	0.0264439	0.0314655	0.994602	-0.0543568	-0.0516502	-0.00252766	0.0520081	0.375978	1	38	2	0.000983552	0.00130227	37.1049	0.417856	0.458433	16.1948	1.19324	4.5775994416436e-05	0.994602
308392	97387	97387_308392	Strn4	Chr7 cM	Chr7:16549814-16574856(+)	striatin, calmodulin binding protein 4	Strn4	Chr1 q21	striatin 4	0.0372474	-0.048388	0.0173229	0.0346459	0.0315412	0.162521	0.00329505	-0.116293	0.0711997	0.0195167	0.376006	0.983227	38	2	0.00705201	0.00255285	131.912	7.21916138466539e-13	4.00936319320272e-12	76.0447	4.17444	1.95062	0.162521
293049	19771	19771_293049	Rlbp1	Chr7 cM	Chr7:79024618-79036796(-)	retinaldehyde binding protein 1	Rlbp1	Chr1 q31	retinaldehyde binding protein 1	-0.0312225	0.0102007	0.0145222	0.0290443	0.0315559	0.725429	-0.0596854	-0.0467251	-0.00275961	0.0671265	0.376006	0.99726	38	2	0.000612604	0.00152616	39.6836	0.309187	0.351322	7.71918	1.08365	0.12335	0.725429
312728	109246	109246_312728	Tspan9	Chr6 cM	Chr6:127938359-128120541(-)	tetraspanin 9	Tspan9	Chr4 q42	tetraspanin 9	-0.0462588	-0.0436196	0.0215201	0.0430402	0.0315897	0.310839	-0.0884374	-0.127977	-0.00408021	0.0407376	0.376006	0.993021	38	2	0.00902662	0.00390709	88.6041	2.50838497619346e-06	7.29975229491157e-06	59.4657	2.46704	1.02711	0.310839
[truncated: 11,778 more rows]

## Sheet: ColumnDefinitions
Column Name	Definition
Gene Annotation Columns:
Rat_EntrezGene.ID	Rat Entrez Gene ID (from Gemma output)
Mouse_EntrezGene.ID	Mouse Entrez Gene ID (from Gemma output)
[truncated: 27 more rows]
